# Supplementary material for: Lattice Boltzmann simulation for phase separation with chemical reaction controlled by ultrasound field
Source: PLoS One. 2025 Jul 18;20(7):e0324607. doi: 10.1371/journal.pone.0324607 (PMC12273979; doi:10.1371/journal.pone.0324607)
Supplement: S1 Data — The computational data were visualized to generate the figures presented in this work. (ZIP) [file pone.0324607.s001.zip]

Archive with 42 entries (28 files):
- S1_Data/
- S1_Data/Data for Fig 10/
- S1_Data/Data for Fig 10/Fig 10.txt
- S1_Data/Data for Fig 11/
- S1_Data/Data for Fig 11/Fig 11(a).txt
- S1_Data/Data for Fig 11/Fig 11(b).txt
- S1_Data/Data for Fig 11/Fig 11(c).txt
- S1_Data/Data for Fig 12/
- S1_Data/Data for Fig 12/Fig 12(a).txt
- S1_Data/Data for Fig 12/Fig 12(b).txt
- S1_Data/Data for Fig 13/
- S1_Data/Data for Fig 13/Fig 13.txt
- S1_Data/Data for Fig 14/
- S1_Data/Data for Fig 14/Fig 14.txt
- S1_Data/Data for Fig 2/
- S1_Data/Data for Fig 2/Fig 2.txt
- S1_Data/Data for Fig 3/
- S1_Data/Data for Fig 3/f=0.01MHz.txt
- S1_Data/Data for Fig 3/f=0.1MHz.txt
- S1_Data/Data for Fig 3/f=10MHz.txt
- S1_Data/Data for Fig 4/
- S1_Data/Data for Fig 4/Fig 4I.txt
- S1_Data/Data for Fig 4/Fig 4II.txt
- S1_Data/Data for Fig 4/Fig 4III.txt
- S1_Data/Data for Fig 5/
- S1_Data/Data for Fig 5/Fig 5.txt
- S1_Data/Data for Fig 6/
- S1_Data/Data for Fig 6/Fig 6I.txt
- S1_Data/Data for Fig 6/Fig 6II.txt
- S1_Data/Data for Fig 7/
- S1_Data/Data for Fig 7/Fig 7I.txt
- S1_Data/Data for Fig 7/Fig 7II.txt
- S1_Data/Data for Fig 8/
- S1_Data/Data for Fig 8/Fig 8.txt
- S1_Data/Data for Fig 9/
- S1_Data/Data for Fig 9/Fig 9I(a).txt
- S1_Data/Data for Fig 9/Fig 9I(b).txt
- S1_Data/Data for Fig 9/Fig 9I(c).txt
- S1_Data/Data for Fig 9/Fig 9II(a).txt
- S1_Data/Data for Fig 9/Fig 9II(b).txt
- S1_Data/Data for Fig 9/Fig 9II(c).txt
- S1_Data/Supplementary Explanation.docx
