# Supplementary material for: Lattice Boltzmann simulation for phase separation with chemical reaction controlled by ultrasound field
Source: PLoS One. 2025 Jul 18;20(7):e0324607. doi: 10.1371/journal.pone.0324607 (PMC12273979; doi:10.1371/journal.pone.0324607)
Supplement: S1 Data — The computational data were visualized to generate the figures presented in this work. (ZIP) [file pone.0324607.s001.zip › S1_Data/Data for Fig 10/Fig 10.txt]

zone  i=266,j=133,f=point
0       10        -0.224015        0.000147589        0.000184647
1       10        -0.449192        0.00013238        0.000207445
2       10        -0.117003        0.000156474        0.000175896
3       10        0.367195        0.000199586        0.000138248
4       10        0.5422        0.000217623        0.000126541
5       10        0.484527        0.000211729        0.000130422
6       10        0.360048        0.000198936        0.000138786
7       10        0.350011        0.000197955        0.000139495
8       10        0.440564        0.000206847        0.000133142
9       10        0.485697        0.000211696        0.00013025
10       10        0.372237        0.000199706        0.000137635
11       10        0.0827991        0.00017311        0.000159354
12       10        -0.246372        0.000146693        0.000187676
13       10        -0.40965        0.000135323        0.000203835
14       10        -0.433754        0.0001335        0.000205996
15       10        -0.399919        0.000136046        0.00020294
16       10        -0.380962        0.000137175        0.000200781
17       10        -0.404051        0.000135776        0.000203376
18       10        -0.468332        0.00013129        0.000209713
19       10        -0.517918        0.0001282        0.000215188
20       10        -0.543675        0.000126368        0.000217646
21       10        -0.546899        0.000126358        0.000218332
22       10        -0.54873        0.000126092        0.000218271
23       10        -0.552987        0.000125993        0.000219031
24       10        -0.567521        0.000124915        0.000220336
25       10        -0.577888        0.000124412        0.000221735
26       10        -0.587876        0.000123634        0.00022256
27       10        -0.591477        0.000123565        0.000223239
28       10        -0.597288        0.000123057        0.000223616
29       10        -0.600149        0.000123025        0.0002242
30       10        -0.606059        0.000122513        0.00022459
31       10        -0.60869        0.000122495        0.000225149
32       10        -0.613894        0.000122038        0.000225478
33       10        -0.616098        0.000122047        0.000225994
34       10        -0.620622        0.000121635        0.000226251
35       10        -0.621933        0.000121693        0.000226656
36       10        -0.625335        0.000121347        0.000226782
37       10        -0.626059        0.000121434        0.000227109
38       10        -0.629281        0.000121103        0.000227221
39       10        -0.630112        0.000121184        0.000227561
40       10        -0.633068        0.000120878        0.000227659
41       10        -0.633394        0.000120989        0.000227942
42       10        -0.635689        0.000120728        0.000227972
43       10        -0.635684        0.000120853        0.000228208
44       10        -0.637786        0.000120604        0.000228217
45       10        -0.6377        0.000120728        0.000228433
46       10        -0.639531        0.000120497        0.000228414
47       10        -0.639198        0.000120633        0.000228595
48       10        -0.640786        0.000120422        0.000228557
49       10        -0.64038        0.000120562        0.000228731
50       10        -0.641861        0.000120363        0.000228691
51       10        -0.641356        0.000120509        0.000228853
52       10        -0.642634        0.000120324        0.000228793
53       10        -0.641982        0.000120474        0.00022893
54       10        -0.643115        0.000120297        0.000228852
55       10        -0.642409        0.000120446        0.000228974
56       10        -0.64347        0.000120274        0.00022889
57       10        -0.642745        0.000120423        0.000229007
58       10        -0.643753        0.000120259        0.000228927
59       10        -0.643025        0.000120409        0.000229045
60       10        -0.643988        0.000120253        0.000228968
61       10        -0.643254        0.000120399        0.000229079
62       10        -0.644169        0.000120247        0.000228999
63       10        -0.643441        0.000120388        0.0002291
64       10        -0.64434        0.000120237        0.000229019
65       10        -0.643661        0.000120371        0.000229119
66       10        -0.644592        0.000120222        0.000229048
67       10        -0.643998        0.000120351        0.000229158
68       10        -0.644981        0.000120203        0.000229101
69       10        -0.644475        0.000120327        0.000229222
70       10        -0.645507        0.000120178        0.000229174
71       10        -0.645086        0.000120294        0.000229299
72       10        -0.646171        0.000120141        0.000229256
73       10        -0.645852        0.000120247        0.000229385
74       10        -0.647021        0.00012009        0.000229352
75       10        -0.646844        0.000120185        0.000229494
76       10        -0.64813        0.000120024        0.000229482
77       10        -0.648121        0.00012011        0.000229644
78       10        -0.649529        0.000119946        0.000229653
79       10        -0.649676        0.000120021        0.00022983
80       10        -0.651184        0.000119852        0.000229853
81       10        -0.651482        0.000119913        0.000230039
82       10        -0.653104        0.000119738        0.000230076
83       10        -0.653578        0.000119785        0.000230275
84       10        -0.655334        0.000119604        0.000230332
85       10        -0.656001        0.000119639        0.000230553
86       10        -0.657899        0.000119453        0.000230633
87       10        -0.658754        0.000119478        0.000230876
88       10        -0.660775        0.000119287        0.000230975
89       10        -0.661791        0.0001193        0.000231234
90       10        -0.663909        0.000119103        0.000231343
91       10        -0.665074        0.000119104        0.000231613
92       10        -0.667286        0.000118902        0.000231733
93       10        -0.668605        0.000118891        0.000232018
94       10        -0.670912        0.000118687        0.000232154
95       10        -0.672383        0.000118667        0.000232458
96       10        -0.674763        0.000118462        0.000232609
97       10        -0.676356        0.000118435        0.000232925
98       10        -0.678764        0.00011823        0.000233083
99       10        -0.680435        0.000118194        0.000233403
100       10        -0.682832        0.000117991        0.00023356
101       10        -0.684553        0.000117949        0.00023388
102       10        -0.686916        0.00011775        0.000234036
103       10        -0.688672        0.000117705        0.00023436
104       10        -0.690979        0.000117512        0.000234515
105       10        -0.692739        0.000117468        0.00023484
106       10        -0.694941        0.000117283        0.000234987
107       10        -0.696641        0.000117241        0.000235303
108       10        -0.69865        0.000117068        0.000235428
109       10        -0.700189        0.000117033        0.000235719
110       10        -0.701888        0.000116878        0.000235808
111       10        -0.703147        0.000116857        0.000236063
112       10        -0.704413        0.000116729        0.000236103
113       10        -0.705278        0.000116731        0.000236311
114       10        -0.705993        0.000116638        0.000236291
115       10        -0.706344        0.000116669        0.000236437
116       10        -0.706366        0.000116617        0.000236338
117       10        -0.706036        0.000116685        0.000236398
118       10        -0.705162        0.000116687        0.000236194
119       10        -0.703921        0.000116805        0.000236141
120       10        -0.701885        0.000116875        0.0002358
121       10        -0.699439        0.000117062        0.000235603
122       10        -0.695914        0.000117221        0.000235092
123       10        -0.691906        0.000117501        0.000234711
124       10        -0.686488        0.000117774        0.000233986
125       10        -0.680473        0.000118174        0.000233371
126       10        -0.672681        0.00011859        0.000232375
127       10        -0.664158        0.00011914        0.000231471
128       10        -0.653472        0.000119732        0.00023015
129       10        -0.641899        0.00012047        0.000228903
130       10        -0.627735        0.000121282        0.000227205
131       10        -0.612471        0.000122254        0.000225557
132       10        -0.594136        0.000123339        0.000223423
133       10        -0.574431        0.000124605        0.000221313
134       10        -0.551133        0.000126026        0.000218682
135       10        -0.526127        0.000127658        0.000216044
136       10        -0.496956        0.000129497        0.000212855
137       10        -0.465631        0.00013159        0.000209625
138       10        -0.42951        0.000133954        0.00020582
139       10        -0.390672        0.000136634        0.000201941
140       10        -0.346428        0.00013966        0.00019748
141       10        -0.298906        0.000143078        0.000192924
142       10        -0.245381        0.00014693        0.000187792
143       10        -0.188662        0.000151229        0.000182629
144       10        -0.12682        0.000155951        0.000177037
145       10        -0.0627195        0.000161107        0.000171535
146       10        0.00521297        0.000166643        0.000165776
147       10        0.0737962        0.000172534        0.00016026
148       10        0.143714        0.000178633        0.00015472
149       10        0.211622        0.000184875        0.000149614
150       10        0.277656        0.000191028        0.000144715
151       10        0.338718        0.000197012        0.000140407
152       10        0.394984        0.000202562        0.000136464
153       10        0.444248        0.000207659        0.000133173
154       10        0.48708        0.000212068        0.000130299
155       10        0.522374        0.000215881        0.000128042
156       10        0.551404        0.00021895        0.000126146
157       10        0.573798        0.000221459        0.000124766
158       10        0.590976        0.000223294        0.000123657
159       10        0.602838        0.000224681        0.000122958
160       10        0.610527        0.000225489        0.000122455
161       10        0.614013        0.000225954        0.000122281
162       10        0.613966        0.000225903        0.000122259
163       10        0.610435        0.000225581        0.000122517
164       10        0.603566        0.000224767        0.000122915
165       10        0.593543        0.000223716        0.000123574
166       10        0.579976        0.000222162        0.000124391
167       10        0.563228        0.000220377        0.000125476
168       10        0.542415        0.000218053        0.000126763
169       10        0.518169        0.000215486        0.000128346
170       10        0.48923        0.000212348        0.00013019
171       10        0.456576        0.000208963        0.000132368
172       10        0.418673        0.000204998        0.000134872
173       10        0.376856        0.000200807        0.000137756
174       10        0.32945        0.000196065        0.000141033
175       10        0.278201        0.000191154        0.000144731
176       10        0.221597        0.000185789        0.000148861
177       10        0.161947        0.000180381        0.000153412
178       10        0.0982592        0.000174706        0.000158356
179       10        0.0333873        0.000169183        0.000163627
180       10        -0.0331263        0.000163631        0.000169143
181       10        -0.0983152        0.000158433        0.000174801
182       10        -0.162468        0.000153414        0.000180478
183       10        -0.222939        0.000148886        0.00018607
184       10        -0.280014        0.000144676        0.000191428
185       10        -0.331404        0.000141039        0.000196456
186       10        -0.377446        0.000137803        0.000200994
187       10        -0.416505        0.000135164        0.000204997
188       10        -0.449786        0.000132906        0.000208393
189       10        -0.477329        0.000131109        0.000211317
190       10        -0.501804        0.000129485        0.00021387
191       10        -0.524051        0.000128069        0.00021629
192       10        -0.545507        0.00012667        0.000218566
193       10        -0.563887        0.000125526        0.00022061
194       10        -0.575793        0.000124754        0.00022188
195       10        -0.574337        0.000124868        0.00022176
196       10        -0.55296        0.000126195        0.000219377
197       10        -0.504154        0.000129347        0.000214145
198       10        -0.423793        0.000134639        0.000205694
199       10        -0.314995        0.000142197        0.000194845
200       10        -0.204757        0.000150234        0.000184371
201       10        -0.147735        0.000154618        0.000179234
202       10        -0.196477        0.000150888        0.000183647
203       10        -0.333306        0.000140945        0.0001967
204       10        -0.446648        0.000133145        0.000208115
205       10        -0.422443        0.000134761        0.000205602
206       10        -0.209252        0.000149888        0.000184776
207       10        0.159874        0.000180332        0.000153688
208       10        0.454298        0.00020889        0.000132623
209       10        0.499971        0.00021373        0.000129638
210       10        0.350962        0.000198438        0.000139702
211       10        0.103485        0.000175419        0.000158174
212       10        -0.0855453        0.000159566        0.000173817
213       10        -0.0688341        0.000160897        0.000172362
214       10        0.128677        0.000177589        0.000156146
215       10        0.324572        0.00019591        0.000141611
216       10        0.376565        0.000201059        0.000137969
217       10        0.304934        0.000194055        0.000143052
218       10        0.19681        0.00018384        0.000150996
219       10        0.142242        0.000178909        0.000155188
220       10        0.17357        0.000181706        0.000152752
221       10        0.241646        0.000188028        0.000147665
222       10        0.279599        0.000191618        0.00014488
223       10        0.27022        0.000190761        0.000145591
224       10        0.240667        0.000187952        0.00014775
225       10        0.224658        0.000186481        0.000148959
226       10        0.23304        0.000187246        0.000148322
227       10        0.25168        0.000189028        0.000146968
228       10        0.262658        0.000190056        0.000146154
229       10        0.262018        0.000190027        0.000146225
230       10        0.257571        0.000189592        0.00014654
231       10        0.257549        0.000189618        0.000146564
232       10        0.263181        0.000190139        0.000146141
233       10        0.270624        0.000190877        0.000145621
234       10        0.276419        0.000191419        0.00014519
235       10        0.280551        0.000191846        0.000144914
236       10        0.284769        0.000192239        0.0001446
237       10        0.29038        0.000192809        0.000144217
238       10        0.297178        0.000193454        0.00014372
239       10        0.30451        0.000194194        0.000143215
240       10        0.311917        0.000194905        0.000142678
241       10        0.319574        0.000195682        0.000142155
242       10        0.327625        0.000196462        0.000141577
243       10        0.336218        0.000197338        0.000140991
244       10        0.345188        0.000198216        0.000140354
245       10        0.354513        0.000199172        0.000139722
246       10        0.364062        0.000200117        0.000139051
247       10        0.373899        0.000201133        0.000138389
248       10        0.383923        0.000202136        0.000137691
249       10        0.394179        0.000203204        0.000137007
250       10        0.404548        0.000204251        0.000136293
251       10        0.415075        0.000205358        0.000135596
252       10        0.425653        0.000206438        0.000134875
253       10        0.436332        0.000207571        0.000134175
254       10        0.447002        0.000208673        0.000133455
255       10        0.457664        0.000209816        0.000132763
256       10        0.468141        0.000210928        0.000132076
257       10        0.478871        0.000212088        0.000131385
258       10        0.485978        0.000212814        0.000130901
259       10        0.490018        0.000213242        0.000130636
260       10        0.49265        0.000213467        0.00013043
261       10        0.494393        0.000213627        0.0001303
262       10        0.495621        0.000213687        0.000130176
263       10        0.497175        0.000213813        0.000130051
264       10        0.501873        0.000214225        0.000129691
265       10        0.494105        0.000212958        0.000129929
0       11        -0.082059        0.000158485        0.000172038
1       11        -0.205574        0.000149786        0.000183971
2       11        0.215895        0.000184854        0.000148959
3       11        0.576266        0.00022126        0.000124346
4       11        0.622326        0.000226347        0.000121479
5       11        0.444752        0.00020738        0.000132927
6       11        0.18674        0.000182351        0.000151289
7       11        0.110276        0.000175491        0.000157168
8       11        0.182704        0.000181789        0.000151433
9       11        0.199172        0.000183405        0.000150284
10       11        -0.00932789        0.000165249        0.000166798
11       11        -0.354517        0.000139018        0.000198169
12       11        -0.610064        0.000122289        0.000225078
13       11        -0.692144        0.00011731        0.000234385
14       11        -0.684453        0.000117804        0.000233568
15       11        -0.648132        0.000120014        0.000229463
16       11        -0.629695        0.000121168        0.000227438
17       11        -0.640585        0.000120465        0.000228592
18       11        -0.668292        0.000118826        0.000231818
19       11        -0.685331        0.000117762        0.00023369
20       11        -0.687347        0.000117663        0.000233965
21       11        -0.681561        0.000118006        0.000233294
22       11        -0.676774        0.000118327        0.00023281
23       11        -0.676267        0.000118335        0.000232709
24       11        -0.677335        0.000118296        0.000232881
25       11        -0.678103        0.000118219        0.000232908
26       11        -0.676938        0.000118315        0.000232825
27       11        -0.676391        0.000118325        0.000232718
28       11        -0.675073        0.000118426        0.00023261
29       11        -0.674661        0.000118424        0.000232509
30       11        -0.672768        0.000118559        0.000232334
31       11        -0.672016        0.00011858        0.000232202
32       11        -0.670293        0.000118713        0.000232061
33       11        -0.670358        0.000118688        0.000232028
34       11        -0.669041        0.000118794        0.00023193
35       11        -0.668937        0.000118774        0.000231866
36       11        -0.667021        0.000118911        0.00023169
37       11        -0.666672        0.000118904        0.000231594
38       11        -0.664981        0.000119028        0.000231445
39       11        -0.665216        0.00011899        0.000231424
40       11        -0.663909        0.000119094        0.000231324
41       11        -0.664225        0.000119054        0.00023132
42       11        -0.662796        0.000119166        0.000231206
43       11        -0.66308        0.000119128        0.000231198
44       11        -0.661784        0.000119228        0.000231093
45       11        -0.662305        0.000119173        0.000231108
46       11        -0.66121        0.000119258        0.00023102
47       11        -0.661842        0.000119198        0.000231048
48       11        -0.660822        0.00011928        0.000230971
49       11        -0.661527        0.000119218        0.000231015
50       11        -0.660629        0.000119296        0.000230959
51       11        -0.66145        0.000119229        0.000231018
52       11        -0.660666        0.0001193        0.000230974
53       11        -0.661534        0.000119227        0.000231034
54       11        -0.660801        0.000119292        0.000230989
55       11        -0.661683        0.000119216        0.000231047
56       11        -0.661015        0.000119275        0.000231007
57       11        -0.661939        0.000119199        0.000231073
58       11        -0.661359        0.000119255        0.000231047
59       11        -0.662314        0.000119181        0.000231124
60       11        -0.661787        0.000119234        0.000231106
61       11        -0.662726        0.000119161        0.000231182
62       11        -0.662206        0.000119212        0.00023116
63       11        -0.663101        0.00011914        0.000231227
64       11        -0.662577        0.000119188        0.000231199
65       11        -0.663435        0.000119118        0.000231261
66       11        -0.66292        0.000119166        0.000231235
67       11        -0.663754        0.000119099        0.000231299
68       11        -0.663241        0.00011915        0.000231278
69       11        -0.664031        0.000119088        0.000231341
70       11        -0.663481        0.00011914        0.000231316
71       11        -0.664187        0.000119082        0.000231366
72       11        -0.663568        0.000119137        0.000231329
73       11        -0.664178        0.000119082        0.000231363
74       11        -0.663491        0.000119139        0.000231315
75       11        -0.664018        0.00011909        0.000231342
76       11        -0.663275        0.000119151        0.000231289
77       11        -0.663722        0.00011911        0.000231312
78       11        -0.662901        0.000119177        0.000231253
79       11        -0.663232        0.000119144        0.000231265
80       11        -0.662284        0.000119217        0.000231188
81       11        -0.662465        0.000119192        0.00023118
82       11        -0.661369        0.000119271        0.000231081
83       11        -0.661402        0.000119253        0.000231054
84       11        -0.660156        0.000119342        0.000230938
85       11        -0.660042        0.000119335        0.000230897
86       11        -0.65863        0.000119435        0.000230766
87       11        -0.658345        0.00011944        0.000230709
88       11        -0.656723        0.000119553        0.000230554
89       11        -0.656218        0.000119571        0.000230471
90       11        -0.65433        0.000119699        0.000230283
91       11        -0.653567        0.00011973        0.000230166
92       11        -0.651384        0.000119874        0.000229942
93       11        -0.650345        0.000119921        0.000229794
94       11        -0.647843        0.000120086        0.000229534
95       11        -0.646498        0.000120154        0.000229355
96       11        -0.643624        0.000120343        0.000229056
97       11        -0.641906        0.000120434        0.000228837
98       11        -0.638572        0.00012065        0.000228485
99       11        -0.636397        0.000120769        0.000228213
100       11        -0.63251        0.000121017        0.000227795
101       11        -0.629796        0.000121168        0.00022746
102       11        -0.625264        0.000121456        0.000226969
103       11        -0.621924        0.000121646        0.000226566
104       11        -0.616641        0.000121982        0.000225995
105       11        -0.612569        0.000122219        0.000225514
106       11        -0.60641        0.000122612        0.00022485
107       11        -0.60149        0.000122902        0.000224276
108       11        -0.594327        0.000123358        0.000223502
109       11        -0.588437        0.000123708        0.00022282
110       11        -0.580127        0.000124237        0.000221921
111       11        -0.573118        0.000124659        0.00022112
112       11        -0.563475        0.000125276        0.000220081
113       11        -0.555135        0.000125787        0.000219143
114       11        -0.543892        0.000126512        0.000217942
115       11        -0.533918        0.000127133        0.000216838
116       11        -0.520701        0.000127992        0.000215437
117       11        -0.508677        0.000128752        0.000214126
118       11        -0.492999        0.000129781        0.000212479
119       11        -0.478405        0.000130718        0.000210914
120       11        -0.459679        0.000131963        0.000208972
121       11        -0.441912        0.000133129        0.000207106
122       11        -0.419471        0.000134649        0.000204822
123       11        -0.397847        0.000136103        0.000202605
124       11        -0.370947        0.000137966        0.000199927
125       11        -0.34471        0.00013978        0.000197311
126       11        -0.312574        0.000142066        0.000194196
127       11        -0.280989        0.00014432        0.000191144
128       11        -0.242936        0.000147115        0.00018757
129       11        -0.205414        0.000149895        0.000184076
130       11        -0.16098        0.000153287        0.000180061
131       11        -0.117203        0.000156676        0.000176158
132       11        -0.0663588        0.000160736        0.000171764
133       11        -0.0166146        0.000164783        0.000167544
134       11        0.0397973        0.000169522        0.000162908
135       11        0.0942136        0.000174195        0.000158533
136       11        0.154171        0.000179515        0.000153867
137       11        0.210808        0.000184662        0.000149563
138       11        0.271168        0.000190326        0.000145121
139       11        0.326653        0.000195659        0.000141135
140       11        0.383616        0.000201301        0.000137165
141       11        0.434437        0.00020644        0.000133696
142       11        0.484565        0.000211657        0.000130374
143       11        0.527361        0.00021618        0.000127581
144       11        0.567425        0.00022052        0.000125031
145       11        0.600137        0.000224096        0.00012297
146       11        0.629707        0.000227402        0.000121148
147       11        0.652893        0.000230003        0.000119725
148       11        0.673169        0.000232331        0.00011851
149       11        0.688352        0.000234073        0.000117599
150       11        0.701037        0.000235571        0.00011686
151       11        0.709685        0.000236584        0.000116352
152       11        0.71592        0.000237351        0.000116003
153       11        0.718659        0.000237678        0.000115846
154       11        0.718606        0.000237708        0.000115866
155       11        0.715114        0.000237298        0.000116071
156       11        0.708295        0.000236526        0.000116485
157       11        0.697939        0.000235308        0.000117092
158       11        0.683659        0.000233671        0.000117949
159       11        0.665676        0.000231583        0.000119016
160       11        0.643151        0.000229026        0.000120384
161       11        0.616758        0.000226027        0.000121985
162       11        0.585204        0.000222525        0.000123945
163       11        0.549637        0.000218604        0.000126169
164       11        0.508224        0.000214158        0.000128829
165       11        0.462602        0.000209327        0.000131801
166       11        0.410354        0.000203963        0.000135312
167       11        0.353791        0.000198278        0.000139195
168       11        0.290111        0.0001921        0.000143725
169       11        0.222703        0.000185742        0.000148659
170       11        0.148743        0.000179036        0.000154291
171       11        0.0729639        0.000172391        0.00016026
172       11        -0.00721535        0.000165651        0.00016685
173       11        -0.0859062        0.000159269        0.000173556
174       11        -0.165373        0.00015309        0.00018062
175       11        -0.239359        0.000147532        0.00018743
176       11        -0.310084        0.000142418        0.000194192
177       11        -0.372177        0.000138057        0.000200305
178       11        -0.428248        0.00013424        0.000206
179       11        -0.474704        0.000131143        0.000210817
180       11        -0.514563        0.000128549        0.00021505
181       11        -0.545947        0.000126531        0.000218422
182       11        -0.571792        0.0001249        0.000221252
183       11        -0.591236        0.000123678        0.000223389
184       11        -0.606562        0.000122732        0.000225104
185       11        -0.617274        0.000122067        0.000226297
186       11        -0.6248        0.000121612        0.000227156
187       11        -0.628857        0.000121361        0.000227609
188       11        -0.630377        0.000121276        0.000227795
189       11        -0.629618        0.00012132        0.000227704
190       11        -0.627501        0.000121455        0.000227476
191       11        -0.624734        0.000121618        0.000227153
192       11        -0.621564        0.000121816        0.000226801
193       11        -0.617532        0.000122057        0.000226336
194       11        -0.610205        0.000122514        0.000225525
195       11        -0.59631        0.000123369        0.000223966
196       11        -0.570284        0.000124997        0.000221091
197       11        -0.5265        0.000127762        0.000216301
198       11        -0.458002        0.000132217        0.000209024
199       11        -0.363315        0.000138614        0.000199339
200       11        -0.254224        0.000146396        0.000188772
201       11        -0.169233        0.000152781        0.000180954
202       11        -0.153234        0.000154056        0.000179567
203       11        -0.203606        0.000150247        0.000184175
204       11        -0.236603        0.000147805        0.00018726
205       11        -0.149062        0.000154404        0.000179224
206       11        0.0923562        0.000174217        0.000158848
207       11        0.374868        0.000200631        0.000137909
208       11        0.510937        0.00021472        0.000128818
209       11        0.447069        0.000207984        0.000133006
210       11        0.236496        0.000187257        0.000147819
211       11        -0.00901217        0.000165644        0.000167144
212       11        -0.11481        0.000157102        0.000176215
213       11        0.00689663        0.000166939        0.000165791
214       11        0.251251        0.000188659        0.000146744
215       11        0.407983        0.000204033        0.00013568
216       11        0.402332        0.000203487        0.000136083
217       11        0.296364        0.000193021        0.000143514
218       11        0.189739        0.000183019        0.000151388
219       11        0.167348        0.000180969        0.000153083
220       11        0.230366        0.000186766        0.000148338
221       11        0.303542        0.000193724        0.000143007
222       11        0.327061        0.00019603        0.000141345
223       11        0.303857        0.000193777        0.000143001
224       11        0.27215        0.000190742        0.000145296
225       11        0.263757        0.00018994        0.000145904
226       11        0.28003        0.000191498        0.000144727
227       11        0.300058        0.000193424        0.000143284
228       11        0.307591        0.000194165        0.000142753
229       11        0.303411        0.000193761        0.000143053
230       11        0.297947        0.000193242        0.000143452
231       11        0.298339        0.000193278        0.000143422
232       11        0.303833        0.000193818        0.000143035
233       11        0.309589        0.000194376        0.000142623
234       11        0.312919        0.000194711        0.000142394
235       11        0.314535        0.000194869        0.000142279
236       11        0.31658        0.000195078        0.000142141
237       11        0.319981        0.00019541        0.000141899
238       11        0.324414        0.000195853        0.000141592
239       11        0.329094        0.000196312        0.000141261
240       11        0.333843        0.000196789        0.000140933
241       11        0.338829        0.00019728        0.000140583
242       11        0.344359        0.000197837        0.000140202
243       11        0.350457        0.000198442        0.000139776
244       11        0.35709        0.000199112        0.000139321
245       11        0.36416        0.000199819        0.00013883
246       11        0.371681        0.000200583        0.000138317
247       11        0.379644        0.000201384        0.000137768
248       11        0.388062        0.000202244        0.000137197
249       11        0.396901        0.000203141        0.000136592
250       11        0.406135        0.000204092        0.00013597
251       11        0.41572        0.000205073        0.000135321
252       11        0.425619        0.000206101        0.000134659
253       11        0.435773        0.000207151        0.000133978
254       11        0.446105        0.000208234        0.000133294
255       11        0.456503        0.000209322        0.000132605
256       11        0.466937        0.000210445        0.000131932
257       11        0.477867        0.000211596        0.000131212
258       11        0.485901        0.000212433        0.000130677
259       11        0.490398        0.000212885        0.000130367
260       11        0.493051        0.000213131        0.000130172
261       11        0.494724        0.000213262        0.000130034
262       11        0.495895        0.000213335        0.000129927
263       11        0.497318        0.000213429        0.000129799
264       11        0.501524        0.000213811        0.000129486
265       11        0.496306        0.000212899        0.000129608
0       12        0.0463566        0.000168978        0.000161323
1       12        -0.0409047        0.000162666        0.000169458
2       12        0.345784        0.000197029        0.000139431
3       12        0.595704        0.000223287        0.00012307
4       12        0.512547        0.000214136        0.000128261
5       12        0.128736        0.000177066        0.000155678
6       12        -0.281124        0.000144157        0.000190953
7       12        -0.392589        0.000136356        0.000201918
8       12        -0.324987        0.000140993        0.000195136
9       12        -0.282072        0.000144247        0.000191254
10       12        -0.418345        0.000134627        0.000204559
11       12        -0.620751        0.000121645        0.000226299
12       12        -0.736363        0.000114627        0.000239379
13       12        -0.745611        0.000114257        0.000240823
14       12        -0.68919        0.000117381        0.000233836
15       12        -0.615577        0.000122016        0.000225818
16       12        -0.572483        0.00012451        0.000220713
17       12        -0.576089        0.000124409        0.000221332
18       12        -0.584198        0.000123749        0.00022195
19       12        -0.583467        0.000123929        0.000222111
20       12        -0.56377        0.000124997        0.000219655
21       12        -0.544312        0.000126404        0.000217847
22       12        -0.528043        0.000127287        0.00021583
23       12        -0.521516        0.000127856        0.000215384
24       12        -0.508989        0.000128514        0.000213797
25       12        -0.499827        0.000129252        0.000213064
26       12        -0.486373        0.00012998        0.0002114
27       12        -0.480307        0.000130522        0.000210998
28       12        -0.470986        0.000130982        0.000209778
29       12        -0.465992        0.000131451        0.00020948
30       12        -0.454982        0.000132034        0.000208105
31       12        -0.448936        0.000132582        0.000207709
32       12        -0.439294        0.000133087        0.000206499
33       12        -0.436025        0.00013345        0.000206387
34       12        -0.428564        0.00013381        0.000205406
35       12        -0.425785        0.000134135        0.000205333
36       12        -0.417869        0.000134527        0.000204309
37       12        -0.41489        0.000134863        0.00020421
38       12        -0.407848        0.000135202        0.000203286
39       12        -0.406377        0.000135435        0.000203338
40       12        -0.400771        0.000135685        0.000202574
41       12        -0.400058        0.000135867        0.000202702
42       12        -0.394816        0.000136099        0.000201986
43       12        -0.394361        0.000136259        0.000202132
44       12        -0.389745        0.000136449        0.000201481
45       12        -0.39009        0.000136548        0.000201697
46       12        -0.386366        0.000136677        0.000201137
47       12        -0.387301        0.000136733        0.000201408
48       12        -0.384027        0.000136836        0.000200901
49       12        -0.385224        0.000136876        0.0002012
50       12        -0.382373        0.000136956        0.000200744
51       12        -0.384009        0.000136965        0.000201086
52       12        -0.3817        0.000137009        0.000200687
53       12        -0.383689        0.000136989        0.000201057
54       12        -0.381697        0.00013701        0.000200688
55       12        -0.383843        0.000136973        0.000201065
56       12        -0.382087        0.00013698        0.000200722
57       12        -0.384392        0.000136931        0.000201113
58       12        -0.382869        0.000136928        0.000200803
59       12        -0.385283        0.000136872        0.000201206
60       12        -0.383909        0.000136864        0.000200918
61       12        -0.386338        0.000136803        0.000201317
62       12        -0.385029        0.000136792        0.000201037
63       12        -0.387398        0.00013673        0.000201422
64       12        -0.386085        0.000136718        0.000201141
65       12        -0.388335        0.000136661        0.00020151
66       12        -0.38697        0.000136656        0.000201228
67       12        -0.389061        0.000136611        0.000201582
68       12        -0.387598        0.000136617        0.000201297
69       12        -0.389478        0.000136587        0.000201631
70       12        -0.387848        0.000136607        0.000201332
71       12        -0.389449        0.000136592        0.000201632
72       12        -0.387584        0.000136627        0.000201309
73       12        -0.388847        0.000136631        0.000201568
74       12        -0.386691        0.000136687        0.000201217
75       12        -0.387579        0.000136714        0.000201436
76       12        -0.3851        0.000136796        0.000201058
77       12        -0.385579        0.000136852        0.000201236
78       12        -0.382724        0.000136965        0.000200828
79       12        -0.382723        0.000137052        0.000200956
80       12        -0.379411        0.000137198        0.000200504
81       12        -0.378855        0.000137319        0.00020057
82       12        -0.375025        0.000137501        0.000200067
83       12        -0.373871        0.00013766        0.000200068
84       12        -0.36948        0.000137882        0.000199513
85       12        -0.367677        0.000138087        0.00019945
86       12        -0.36266        0.000138358        0.00019884
87       12        -0.360142        0.000138613        0.000198707
88       12        -0.354423        0.000138936        0.000198034
89       12        -0.351107        0.000139246        0.000197819
90       12        -0.344593        0.000139626        0.00019707
91       12        -0.340394        0.000139996        0.000196765
92       12        -0.332999        0.00014044        0.000195934
93       12        -0.327839        0.000140878        0.000195533
94       12        -0.31948        0.000141396        0.000194619
95       12        -0.313262        0.000141912        0.000194119
96       12        -0.303825        0.000142515        0.000193112
97       12        -0.296416        0.00014312        0.0001925
98       12        -0.285754        0.000143818        0.000191388
99       12        -0.276992        0.000144523        0.000190648
100       12        -0.26493        0.00014533        0.000189414
101       12        -0.254627        0.000146152        0.000188533
102       12        -0.240964        0.000147087        0.000187164
103       12        -0.228904        0.000148049        0.000186131
104       12        -0.213419        0.000149136        0.000184615
105       12        -0.199393        0.00015026        0.000183417
106       12        -0.181905        0.000151517        0.000181745
107       12        -0.16577        0.00015282        0.000180374
108       12        -0.146179        0.000154261        0.000178542
109       12        -0.12786        0.000155755        0.000176999
110       12        -0.106099        0.000157394        0.000175012
111       12        -0.0855114        0.000159096        0.0001733
112       12        -0.0614687        0.000160957        0.000171161
113       12        -0.0384556        0.000162895        0.000169281
114       12        -0.0119522        0.000165006        0.00016699
115       12        0.0136924        0.000167213        0.000164939
116       12        0.0428492        0.000169606        0.000162492
117       12        0.0713007        0.000172113        0.000160268
118       12        0.103212        0.000174816        0.000157673
119       12        0.134484        0.000177645        0.000155291
120       12        0.169008        0.000180669        0.000152575
121       12        0.202796        0.00018382        0.000150079
122       12        0.239416        0.000187145        0.000147299
123       12        0.274993        0.000190576        0.000144757
124       12        0.312752        0.000194131        0.000141993
125       12        0.348965        0.000197747        0.000139494
126       12        0.386533        0.000201409        0.000136839
127       12        0.421918        0.000205064        0.000134479
128       12        0.457758        0.000208673        0.000132028
129       12        0.490781        0.000212199        0.000129897
130       12        0.523458        0.000215586        0.000127728
131       12        0.552833        0.000218823        0.000125893
132       12        0.581274        0.000221846        0.000124053
133       12        0.606158        0.000224672        0.000122545
134       12        0.629802        0.000227236        0.000121048
135       12        0.649938        0.000229589        0.000119863
136       12        0.668827        0.000231668        0.000118686
137       12        0.684535        0.000233557        0.000117788
138       12        0.699171        0.000235184        0.000116886
139       12        0.711053        0.000236658        0.000116229
140       12        0.722001        0.000237875        0.000115555
141       12        0.730621        0.000238993        0.000115101
142       12        0.738134        0.00023982        0.000114635
143       12        0.743086        0.000240509        0.000114397
144       12        0.746209        0.000240816        0.000114186
145       12        0.746575        0.000240952        0.000114208
146       12        0.74447        0.000240631        0.000114296
147       12        0.739396        0.000240109        0.000114629
148       12        0.731215        0.000239065        0.000115068
149       12        0.719927        0.000237806        0.000115761
150       12        0.704958        0.000235976        0.000116602
151       12        0.686757        0.000233924        0.000117712
152       12        0.66426        0.000231258        0.000119018
153       12        0.638284        0.000228356        0.000120617
154       12        0.607329        0.000224802        0.000122473
155       12        0.57253        0.000221        0.000124665
156       12        0.531848        0.000216505        0.000127201
157       12        0.486665        0.000211739        0.00013015
158       12        0.434563        0.000206256        0.00013356
159       12        0.377284        0.000200502        0.000137489
160       12        0.312485        0.00019408        0.000141994
161       12        0.242533        0.000187479        0.000147103
162       12        0.165732        0.000180393        0.000152842
163       12        0.0852252        0.000173341        0.00015918
164       12        0.000354435        0.000166116        0.000166057
165       12        -0.0850001        0.000159231        0.000173357
166       12        -0.170419        0.000152545        0.000180889
167       12        -0.251715        0.000146508        0.000188443
168       12        -0.328094        0.00014098        0.000195726
169       12        -0.39615        0.000136285        0.000202533
170       12        -0.455942        0.000132224        0.000208604
171       12        -0.505718        0.000128983        0.000213877
172       12        -0.546792        0.000126311        0.000218228
173       12        -0.57876        0.000124317        0.00022176
174       12        -0.603512        0.000122744        0.000224442
175       12        -0.621156        0.000121682        0.00022646
176       12        -0.633357        0.000120909        0.000227784
177       12        -0.640207        0.00012052        0.000228611
178       12        -0.64274        0.000120344        0.000228856
179       12        -0.640983        0.000120479        0.000228711
180       12        -0.635376        0.000120798        0.000228034
181       12        -0.626147        0.000121388        0.000227042
182       12        -0.613395        0.000122145        0.000225565
183       12        -0.597772        0.000123134        0.000223865
184       12        -0.579159        0.000124266        0.000221758
185       12        -0.558606        0.00012558        0.000219543
186       12        -0.535758        0.000127005        0.000217019
187       12        -0.51195        0.000128557        0.000214502
188       12        -0.486537        0.000130183        0.000211766
189       12        -0.460963        0.000131888        0.000209123
190       12        -0.434364        0.000133635        0.00020633
191       12        -0.408416        0.000135406        0.000203709
192       12        -0.382069        0.000137179        0.00020101
193       12        -0.356173        0.000138993        0.000198462
194       12        -0.327432        0.000140988        0.000195607
195       12        -0.293843        0.00014341        0.000192395
196       12        -0.249461        0.000146616        0.000188157
197       12        -0.191142        0.00015099        0.000182793
198       12        -0.115678        0.000156779        0.000176005
199       12        -0.0299264        0.000163672        0.000168644
200       12        0.0508154        0.000170386        0.000161944
201       12        0.100702        0.000174731        0.000157992
202       12        0.103336        0.000174952        0.000157776
203       12        0.0791831        0.000172898        0.000159736
204       12        0.0950087        0.000174267        0.000158472
205       12        0.205468        0.000184211        0.000149996
206       12        0.372957        0.000200264        0.000137921
207       12        0.483088        0.000211593        0.000130527
208       12        0.456132        0.000208724        0.000132275
209       12        0.280673        0.000191235        0.000144435
210       12        0.0197709        0.000167831        0.000164546
211       12        -0.160771        0.000153355        0.000180103
212       12        -0.122326        0.000156287        0.000176624
213       12        0.110559        0.000175628        0.000157245
214       12        0.345438        0.000197517        0.000139825
215       12        0.417101        0.000204761        0.000134928
216       12        0.336839        0.00019671        0.000140456
217       12        0.197645        0.000183527        0.000150614
218       12        0.115361        0.000176101        0.000156913
219       12        0.150615        0.000179249        0.000154186
220       12        0.249526        0.000188321        0.000146734
221       12        0.314888        0.00019461        0.00014204
222       12        0.311923        0.000194307        0.00014224
223       12        0.271839        0.000190482        0.000145143
224       12        0.243666        0.000187795        0.000147184
225       12        0.251437        0.000188546        0.000146629
226       12        0.280031        0.00019124        0.000144531
227       12        0.301395        0.000193319        0.000143014
228       12        0.30461        0.000193611        0.000142771
229       12        0.298302        0.000193025        0.000143239
230       12        0.295303        0.000192714        0.000143438
231       12        0.300177        0.000193205        0.000143104
232       12        0.308661        0.000194005        0.000142483
233       12        0.315211        0.000194663        0.000142033
234       12        0.318406        0.000194955        0.000141792
235       12        0.32032        0.000195163        0.000141672
236       12        0.323128        0.000195417        0.000141459
237       12        0.327245        0.000195841        0.000141183
238       12        0.331864        0.000196274        0.000140843
239       12        0.336313        0.000196731        0.000140544
240       12        0.340586        0.000197132        0.000140231
241       12        0.345046        0.000197592        0.000139932
242       12        0.349928        0.000198057        0.000139578
243       12        0.355265        0.000198606        0.00013922
244       12        0.360974        0.000199156        0.000138811
245       12        0.367052        0.000199782        0.000138404
246       12        0.373518        0.000200411        0.000137945
247       12        0.380439        0.000201126        0.000137482
248       12        0.387819        0.000201852        0.000136963
249       12        0.39569        0.000202666        0.000136438
250       12        0.404021        0.000203495        0.000135859
251       12        0.412844        0.000204413        0.000135273
252       12        0.42212        0.000205346        0.000134636
253       12        0.431874        0.000206368        0.000133993
254       12        0.442061        0.000207406        0.000133302
255       12        0.452736        0.000208535        0.000132604
256       12        0.464006        0.000209714        0.000131859
257       12        0.476385        0.000211027        0.000131053
258       12        0.485664        0.000211968        0.000130422
259       12        0.490611        0.000212485        0.000130095
260       12        0.493319        0.000212716        0.000129884
261       12        0.494991        0.000212866        0.000129758
262       12        0.496133        0.000212918        0.000129642
263       12        0.497438        0.000213019        0.000129534
264       12        0.501087        0.000213329        0.00012925
265       12        0.497859        0.000212745        0.000129313
0       13        0.00440455        0.000165454        0.000164726
1       13        -0.141349        0.000154567        0.000178034
2       13        0.203612        0.000183531        0.000149721
3       13        0.436015        0.000206149        0.000133298
4       13        0.228714        0.00018589        0.000147886
5       13        -0.304598        0.000142435        0.000193153
6       13        -0.631338        0.000120759        0.000227043
7       13        -0.669863        0.000118506        0.000231556
8       13        -0.566369        0.000124833        0.000219938
9       13        -0.466963        0.000131389        0.000209584
10       13        -0.51697        0.000128052        0.000214735
11       13        -0.643324        0.000120166        0.000228651
12       13        -0.693498        0.00011715        0.000234383
13       13        -0.633852        0.000120664        0.000227434
14       13        -0.465721        0.000131322        0.000209217
15       13        -0.272942        0.00014467        0.000190071
16       13        -0.152522        0.00015372        0.000179048
17       13        -0.141275        0.000154505        0.00017795
18       13        -0.133484        0.000155176        0.000177336
19       13        -0.119054        0.000156229        0.000175981
20       13        -0.067746        0.000160334        0.000171573
21       13        -0.0276149        0.000163575        0.000168155
22       13        0.00965109        0.000166707        0.000165105
23       13        0.0229927        0.000167791        0.000163977
24       13        0.0531711        0.000170396        0.000161573
25       13        0.0712166        0.0001719        0.000160084
26       13        0.100711        0.000174494        0.000157777
27       13        0.111055        0.000175362        0.00015693
28       13        0.131281        0.000177178        0.00015538
29       13        0.138849        0.000177813        0.000154761
30       13        0.160874        0.00017982        0.000153099
31       13        0.16955        0.000180572        0.000152411
32       13        0.188355        0.000182319        0.000151019
33       13        0.192223        0.000182642        0.000150703
34       13        0.206929        0.000184027        0.000149628
35       13        0.209697        0.000184248        0.000149394
36       13        0.224362        0.000185634        0.000148326
37       13        0.227049        0.000185848        0.000148099
38       13        0.239923        0.000187075        0.00014717
39       13        0.240416        0.000187091        0.00014711
40       13        0.250982        0.000188113        0.000146359
41       13        0.250328        0.00018803        0.00014639
42       13        0.260022        0.000188975        0.000145706
43       13        0.258874        0.000188844        0.000145773
44       13        0.267453        0.000189681        0.000145168
45       13        0.265204        0.000189441        0.000145311
46       13        0.272407        0.000190146        0.000144805
47       13        0.269351        0.000189829        0.000145006
48       13        0.275818        0.000190469        0.000144557
49       13        0.27244        0.000190126        0.000144785
50       13        0.278257        0.00019071        0.000144387
51       13        0.274324        0.000190315        0.000144656
52       13        0.279309        0.00019082        0.000144318
53       13        0.274895        0.000190376        0.000144619
54       13        0.279344        0.000190824        0.000144316
55       13        0.274727        0.000190357        0.000144629
56       13        0.2788        0.000190767        0.000144352
57       13        0.274018        0.000190288        0.00014468
58       13        0.277751        0.000190669        0.000144429
59       13        0.272872        0.000190187        0.000144768
60       13        0.276371        0.000190546        0.000144535
61       13        0.271487        0.000190065        0.000144876
62       13        0.27484        0.000190407        0.000144651
63       13        0.270038        0.00018993        0.000144983
64       13        0.273353        0.000190264        0.000144758
65       13        0.268741        0.000189804        0.000145075
66       13        0.272121        0.000190146        0.000144846
67       13        0.267788        0.000189716        0.000145146
68       13        0.271306        0.000190075        0.00014491
69       13        0.26732        0.000189681        0.000145187
70       13        0.271043        0.00019006        0.000144937
71       13        0.267473        0.000189703        0.000145182
72       13        0.271476        0.000190104        0.000144908
73       13        0.268407        0.000189792        0.000145114
74       13        0.272785        0.000190226        0.000144811
75       13        0.270305        0.000189971        0.000144976
76       13        0.27513        0.00019045        0.000144642
77       13        0.273294        0.00019026        0.000144763
78       13        0.27862        0.00019079        0.000144395
79       13        0.277489        0.000190669        0.000144467
80       13        0.283384        0.000191251        0.000144056
81       13        0.28303        0.000191202        0.00014407
82       13        0.289554        0.000191842        0.000143613
83       13        0.290025        0.00019187        0.000143566
84       13        0.297219        0.000192577        0.000143062
85       13        0.298571        0.000192692        0.000142954
86       13        0.306484        0.000193475        0.000142403
87       13        0.308758        0.000193682        0.000142232
88       13        0.317408        0.000194541        0.000141632
89       13        0.320621        0.00019484        0.000141395
90       13        0.330022        0.000195774        0.000140743
91       13        0.334195        0.000196166        0.000140438
92       13        0.344357        0.000197178        0.000139735
93       13        0.349503        0.000197669        0.000139364
94       13        0.360427        0.000198764        0.000138614
95       13        0.366541        0.000199359        0.000138181
96       13        0.378208        0.000200539        0.000137387
97       13        0.38527        0.000201236        0.000136894
98       13        0.397645        0.000202497        0.000136058
99       13        0.405623        0.000203292        0.000135507
100       13        0.418664        0.000204629        0.00013463
101       13        0.42753        0.000205521        0.000134024
102       13        0.441199        0.000206935        0.000133114
103       13        0.450914        0.000207926        0.000132458
104       13        0.465131        0.000209414        0.000131523
105       13        0.475585        0.000210496        0.000130828
106       13        0.490172        0.000212042        0.00012988
107       13        0.501139        0.000213191        0.00012916
108       13        0.515821        0.000214763        0.000128216
109       13        0.52702        0.000215949        0.000127488
110       13        0.541523        0.000217517        0.000126565
111       13        0.552716        0.000218716        0.000125846
112       13        0.566842        0.000220262        0.000124958
113       13        0.577871        0.00022146        0.00012426
114       13        0.591486        0.000222971        0.000123415
115       13        0.602232        0.000224155        0.000122744
116       13        0.615223        0.000225613        0.000121949
117       13        0.625574        0.000226767        0.00012131
118       13        0.637829        0.000228157        0.000120567
119       13        0.647673        0.000229266        0.000119966
120       13        0.659077        0.000230575        0.000119283
121       13        0.668303        0.000231626        0.000118726
122       13        0.678742        0.000232843        0.000118111
123       13        0.687234        0.000233824        0.000117605
124       13        0.69659        0.000234932        0.000117062
125       13        0.704217        0.000235824        0.000116614
126       13        0.712349        0.000236801        0.000116149
127       13        0.718931        0.000237576        0.000115764
128       13        0.725634        0.000238391        0.000115385
129       13        0.730896        0.000239014        0.00011508
130       13        0.735844        0.000239625        0.000114805
131       13        0.73936        0.000240044        0.000114602
132       13        0.742057        0.00024039        0.000114458
133       13        0.74323        0.00024053        0.00011439
134       13        0.743053        0.000240533        0.000114412
135       13        0.741234        0.000240312        0.000114515
136       13        0.737577        0.000239897        0.000114736
137       13        0.732188        0.000239247        0.000115043
138       13        0.724495        0.000238353        0.000115498
139       13        0.714981        0.000237209        0.000116043
140       13        0.702779        0.000235802        0.000116771
141       13        0.688753        0.000234144        0.000117588
142       13        0.671439        0.000232164        0.00011863
143       13        0.65198        0.000229907        0.000119785
144       13        0.628431        0.000227253        0.000121223
145       13        0.602385        0.000224301        0.000122806
146       13        0.571248        0.000220868        0.000124751
147       13        0.537032        0.000217108        0.000126896
148       13        0.496432        0.000212776        0.000129517
149       13        0.452022        0.000208093        0.000132418
150       13        0.399825        0.000202765        0.000135941
151       13        0.343282        0.000197109        0.000139836
152       13        0.277958        0.000190811        0.000144507
153       13        0.208508        0.000184299        0.000149613
154       13        0.13065        0.000177298        0.000155583
155       13        0.0505771        0.000170341        0.00016194
156       13        -0.0357704        0.00016317        0.000169112
157       13        -0.12074        0.000156379        0.000176448
158       13        -0.207691        0.00014974        0.000184305
159       13        -0.288327        0.000143808        0.000191868
160       13        -0.36556        0.000138357        0.000199417
161       13        -0.432316        0.000133787        0.000206142
162       13        -0.491892        0.000129842        0.000212344
163       13        -0.539836        0.000126732        0.000217437
164       13        -0.579897        0.000124197        0.000221798
165       13        -0.609926        0.000122317        0.0002251
166       13        -0.633337        0.000120882        0.000227729
167       13        -0.649205        0.000119912        0.000229514
168       13        -0.659894        0.000119275        0.000230748
169       13        -0.664902        0.000118974        0.000231321
170       13        -0.66531        0.000118962        0.000231391
171       13        -0.660794        0.000119233        0.000230874
172       13        -0.651424        0.000119808        0.000229825
173       13        -0.637262        0.000120663        0.000228209
174       13        -0.617822        0.000121858        0.000226032
175       13        -0.593804        0.000123333        0.000223339
176       13        -0.564398        0.000125177        0.00022011
177       13        -0.530943        0.000127292        0.000216464
178       13        -0.492216        0.0001298        0.000212345
179       13        -0.450099        0.000132567        0.000207926
180       13        -0.402898        0.000135754        0.000203109
181       13        -0.353155        0.000139178        0.000198127
182       13        -0.298928        0.000143027        0.000192859
183       13        -0.243662        0.00014704        0.00018761
184       13        -0.185319        0.000151416        0.000182245
185       13        -0.128117        0.000155816        0.000177113
186       13        -0.0698187        0.000160448        0.000172051
187       13        -0.0149939        0.000164913        0.000167405
188       13        0.0390492        0.000169452        0.000162963
189       13        0.0880644        0.000173659        0.00015902
190       13        0.135324        0.000177826        0.000155319
191       13        0.17705        0.000181568        0.000152106
192       13        0.217079        0.000185242        0.000149095
193       13        0.253302        0.000188618        0.000146411
194       13        0.291322        0.000192247        0.000143662
195       13        0.329888        0.00019599        0.000140918
196       13        0.371867        0.000200161        0.000138
197       13        0.410636        0.00020407        0.000135345
198       13        0.441468        0.000207231        0.000133268
199       13        0.451522        0.000208236        0.000132575
200       13        0.433569        0.000206356        0.000133758
201       13        0.383181        0.000201224        0.000137172
202       13        0.31806        0.000194813        0.000141738
203       13        0.285663        0.000191716        0.000144078
204       13        0.33522        0.000196579        0.000140589
205       13        0.445576        0.000207746        0.000133052
206       13        0.523627        0.000215983        0.000127941
207       13        0.493683        0.000212738        0.00012985
208       13        0.327954        0.000195842        0.000141084
209       13        0.046015        0.000170091        0.000162441
210       13        -0.203581        0.000150118        0.000184012
211       13        -0.227766        0.000148277        0.000186205
212       13        -0.00174053        0.000166049        0.000166338
213       13        0.303931        0.000193508        0.000142792
214       13        0.447016        0.000207847        0.000132925
215       13        0.389984        0.000202025        0.000136785
216       13        0.216964        0.000185329        0.000149182
217       13        0.0630766        0.000171603        0.000161113
218       13        0.0534201        0.000170772        0.000161889
219       13        0.17747        0.000181706        0.000152158
220       13        0.30116        0.000193318        0.000143048
221       13        0.329938        0.000196123        0.000141007
222       13        0.280845        0.000191389        0.000144526
223       13        0.22112        0.000185759        0.000148908
224       13        0.207504        0.000184503        0.000149929
225       13        0.242394        0.000187747        0.000147334
226       13        0.283928        0.000191696        0.000144313
227       13        0.299875        0.000193232        0.000143168
228       13        0.292754        0.000192557        0.000143687
229       13        0.282884        0.000191608        0.000144397
230       13        0.284487        0.000191768        0.000144286
231       13        0.29606        0.000192877        0.000143451
232       13        0.307986        0.000194038        0.000142603
233       13        0.314553        0.000194675        0.000142135
234       13        0.317179        0.000194939        0.000141955
235       13        0.319826        0.000195196        0.000141766
236       13        0.324457        0.000195655        0.000141443
237       13        0.330311        0.000196226        0.000141028
238       13        0.335979        0.00019679        0.000140634
239       13        0.340936        0.000197276        0.000140284
240       13        0.345612        0.000197744        0.000139961
241       13        0.350488        0.000198225        0.000139619
242       13        0.355741        0.000198753        0.000139257
243       13        0.361238        0.000199298        0.000138874
244       13        0.366916        0.000199873        0.000138485
245       13        0.372772        0.000200457        0.000138079
246       13        0.378916        0.000201081        0.000137661
247       13        0.385389        0.000201732        0.000137215
248       13        0.392248        0.000202432        0.00013675
249       13        0.399492        0.000203164        0.000136254
250       13        0.407168        0.000203952        0.000135737
251       13        0.415288        0.00020478        0.000135186
252       13        0.423901        0.000205671        0.000134609
253       13        0.433023        0.000206611        0.000133997
254       13        0.442697        0.000207621        0.000133355
255       13        0.452972        0.000208691        0.000132672
256       13        0.464013        0.00020987        0.000131957
257       13        0.476233        0.00021115        0.000131149
258       13        0.485435        0.000212107        0.000130537
259       13        0.490342        0.000212603        0.000130202
260       13        0.493079        0.000212859        0.000130002
261       13        0.494791        0.000212995        0.000129863
262       13        0.495975        0.000213072        0.000129756
263       13        0.497342        0.000213163        0.000129634
264       13        0.501183        0.000213511        0.000129348
265       13        0.497343        0.000212816        0.000129423
0       14        -0.146791        0.000153414        0.00017767
1       14        -0.364562        0.000138218        0.000199018
2       14        -0.0548237        0.000161409        0.000170505
3       14        0.221713        0.000185474        0.000148592
4       14        -0.0270317        0.000163731        0.000168217
5       14        -0.527622        0.000127385        0.000215904
6       14        -0.731339        0.00011493        0.000238808
7       14        -0.68401        0.000117788        0.000233434
8       14        -0.46229        0.000131619        0.000208973
9       14        -0.235668        0.00014765        0.000186888
10       14        -0.23238        0.000147763        0.000186418
11       14        -0.378741        0.000137292        0.000200507
12       14        -0.414742        0.000134768        0.000204036
13       14        -0.256087        0.000146033        0.000188655
14       14        0.0819602        0.000172771        0.000159175
15       14        0.380706        0.000200829        0.000137242
16       14        0.506809        0.000213541        0.000128641
17       14        0.517849        0.000215046        0.000128125
18       14        0.515295        0.000214554        0.000128158
19       14        0.524499        0.000215769        0.000127703
20       14        0.554764        0.000218711        0.000125586
21       14        0.580336        0.000221795        0.000124141
22       14        0.596463        0.000223318        0.000122994
23       14        0.600842        0.000224102        0.000122887
24       14        0.610565        0.000224928        0.000122146
25       14        0.618017        0.000226016        0.000121826
26       14        0.62856        0.000226928        0.000121034
27       14        0.63267        0.000227656        0.000120924
28       14        0.638445        0.000228046        0.000120434
29       14        0.640825        0.00022858        0.000120429
30       14        0.647351        0.000229064        0.000119899
31       14        0.650372        0.000229669        0.000119853
32       14        0.655606        0.000230017        0.000119408
33       14        0.656633        0.000230396        0.000119482
34       14        0.660354        0.000230577        0.000119132
35       14        0.661186        0.000230923        0.000119212
36       14        0.665099        0.000231125        0.00011885
37       14        0.665945        0.000231459        0.000118921
38       14        0.669185        0.00023159        0.000118603
39       14        0.669295        0.000231839        0.000118718
40       14        0.671901        0.000231912        0.000118446
41       14        0.671816        0.00023214        0.000118572
42       14        0.674266        0.000232203        0.000118315
43       14        0.674064        0.000232409        0.000118443
44       14        0.676168        0.000232432        0.000118206
45       14        0.675641        0.000232588        0.000118348
46       14        0.677383        0.000232569        0.000118132
47       14        0.676685        0.000232702        0.000118282
48       14        0.678295        0.000232676        0.000118079
49       14        0.677569        0.000232807        0.000118231
50       14        0.679048        0.000232775        0.00011804
51       14        0.678186        0.000232889        0.0001182
52       14        0.679446        0.000232835        0.000118024
53       14        0.678445        0.000232924        0.000118187
54       14        0.679562        0.000232852        0.000118018
55       14        0.67851        0.000232924        0.000118179
56       14        0.679547        0.000232847        0.000118017
57       14        0.678476        0.000232914        0.000118178
58       14        0.679456        0.000232841        0.000118025
59       14        0.678382        0.000232908        0.000118186
60       14        0.679313        0.000232837        0.00011804
61       14        0.678232        0.000232899        0.0001182
62       14        0.679108        0.000232823        0.000118058
63       14        0.678023        0.000232875        0.000118212
64       14        0.678876        0.000232796        0.000118071
65       14        0.677835        0.000232848        0.00011822
66       14        0.67872        0.000232777        0.00011808
67       14        0.677762        0.00023284        0.000118225
68       14        0.678699        0.000232783        0.000118085
69       14        0.677828        0.000232856        0.000118225
70       14        0.678808        0.000232808        0.000118085
71       14        0.678015        0.000232884        0.000118217
72       14        0.679037        0.00023284        0.000118074
73       14        0.678346        0.000232919        0.000118196
74       14        0.679453        0.000232887        0.000118049
75       14        0.678913        0.00023298        0.00011816
76       14        0.680139        0.00023297        0.00011801
77       14        0.679768        0.000233082        0.000118111
78       14        0.681112        0.000233094        0.000117958
79       14        0.680904        0.000233223        0.000118048
80       14        0.682359        0.000233249        0.00011789
81       14        0.682313        0.00023339        0.000117966
82       14        0.68389        0.00023343        0.0001178
83       14        0.684023        0.000233587        0.000117864
84       14        0.68574        0.000233646        0.000117691
85       14        0.686077        0.000233827        0.000117743
86       14        0.687954        0.000233911        0.000117564
87       14        0.688497        0.000234117        0.000117604
88       14        0.69051        0.000234222        0.00011742
89       14        0.69123        0.000234445        0.000117447
90       14        0.693354        0.000234563        0.000117257
91       14        0.694241        0.000234799        0.000117271
92       14        0.696476        0.000234931        0.000117075
93       14        0.697543        0.000235184        0.000117076
94       14        0.699895        0.000235336        0.000116877
95       14        0.701142        0.000235612        0.000116868
96       14        0.703591        0.000235783        0.000116666
97       14        0.704987        0.000236075        0.000116648
98       14        0.707492        0.000236256        0.000116445
99       14        0.708998        0.000236557        0.000116418
100       14        0.711526        0.00023674        0.000116215
101       14        0.713124        0.000237048        0.00011618
102       14        0.715663        0.000237236        0.000115977
103       14        0.717347        0.000237554        0.000115937
104       14        0.719876        0.000237746        0.000115738
105       14        0.721606        0.000238071        0.000115696
106       14        0.724052        0.000238258        0.000115504
107       14        0.725732        0.000238576        0.000115464
108       14        0.727974        0.00023874        0.000115284
109       14        0.729488        0.000239033        0.000115251
110       14        0.73141        0.00023916        0.000115091
111       14        0.732656        0.000239417        0.000115071
112       14        0.734159        0.000239498        0.000114937
113       14        0.735038        0.000239711        0.000114938
114       14        0.736001        0.000239733        0.000114838
115       14        0.736373        0.000239885        0.000114868
116       14        0.736625        0.000239825        0.000114811
117       14        0.736299        0.000239889        0.000114879
118       14        0.735625        0.000239719        0.000114875
119       14        0.734376        0.000239668        0.000114994
120       14        0.732535        0.000239359        0.000115057
121       14        0.730117        0.000239167        0.000115243
122       14        0.726843        0.000238693        0.000115392
123       14        0.722982        0.000238331        0.000115663
124       14        0.717976        0.000237657        0.000115915
125       14        0.712362        0.000237088        0.000116288
126       14        0.705288        0.000236176        0.000116663
127       14        0.697569        0.000235358        0.00011716
128       14        0.688036        0.000234166        0.000117683
129       14        0.677788        0.000233057        0.000118332
130       14        0.665318        0.000231539        0.000119036
131       14        0.651995        0.000230087        0.000119876
132       14        0.635951        0.000228184        0.000120808
133       14        0.618805        0.000226319        0.000121893
134       14        0.598316        0.000223952        0.000123114
135       14        0.576319        0.000221579        0.000124519
136       14        0.550192        0.000218643        0.000126122
137       14        0.521892        0.000215642        0.000127961
138       14        0.488365        0.000211992        0.000130085
139       14        0.452027        0.000208251        0.000132518
140       14        0.409684        0.000203831        0.000135315
141       14        0.363875        0.000199291        0.000138503
142       14        0.311238        0.000194067        0.000142161
143       14        0.254635        0.000188727        0.000146301
144       14        0.19105        0.00018278        0.000150993
145       14        0.123786        0.000176805        0.00015622
146       14        0.0504476        0.000170401        0.000162018
147       14        -0.0251464        0.000164142        0.000168322
148       14        -0.104427        0.000157723        0.000175084
149       14        -0.183031        0.000151693        0.00018216
150       14        -0.261376        0.000145819        0.000189378
151       14        -0.334958        0.000140583        0.000196519
152       14        -0.403908        0.000135763        0.000203328
153       14        -0.464681        0.000131714        0.000209624
154       14        -0.517982        0.000128187        0.000215179
155       14        -0.561897        0.000125409        0.000219967
156       14        -0.598291        0.000123088        0.000223898
157       14        -0.626407        0.000121382        0.000227091
158       14        -0.648445        0.000120006        0.000229519
159       14        -0.663996        0.000119102        0.00023136
160       14        -0.674777        0.00011843        0.000232549
161       14        -0.680249        0.000118142        0.000233256
162       14        -0.681211        0.000118062        0.000233322
163       14        -0.677035        0.000118347        0.000232912
164       14        -0.667712        0.00011888        0.000231788
165       14        -0.652939        0.0001198        0.000230156
166       14        -0.632248        0.000121026        0.000227751
167       14        -0.605963        0.000122666        0.00022485
168       14        -0.573305        0.000124669        0.000221178
169       14        -0.535155        0.000127111        0.00021707
170       14        -0.490312        0.000129979        0.000212233
171       14        -0.440019        0.000133334        0.000207032
172       14        -0.382743        0.000137194        0.000201168
173       14        -0.320196        0.000141601        0.00019504
174       14        -0.251041        0.000146571        0.000188397
175       14        -0.177747        0.000152094        0.00018168
176       14        -0.0996792        0.000158136        0.000174711
177       14        -0.0200625        0.000164612        0.000167948
178       14        0.0610011        0.000171404        0.000161261
179       14        0.139961        0.000178358        0.000155063
180       14        0.216415        0.000185279        0.000149224
181       14        0.287141        0.000191987        0.000144068
182       14        0.35207        0.000198275        0.000139433
183       14        0.408945        0.000204017        0.000135539
184       14        0.458594        0.00020908        0.000132175
185       14        0.499979        0.000213465        0.000129476
186       14        0.534721        0.000217136        0.000127205
187       14        0.56246        0.000220184        0.000125462
188       14        0.584965        0.000222614        0.000124024
189       14        0.601971        0.000224539        0.000122987
190       14        0.615055        0.000225959        0.000122156
191       14        0.624121        0.000227014        0.000121619
192       14        0.631279        0.000227778        0.000121158
193       14        0.637821        0.000228561        0.000120781
194       14        0.646539        0.000229527        0.000120239
195       14        0.656974        0.000230782        0.000119641
196       14        0.665959        0.000231804        0.000119097
197       14        0.665012        0.000231764        0.000119188
198       14        0.644225        0.000229366        0.000120433
199       14        0.591649        0.000223485        0.00012368
200       14        0.497983        0.000213254        0.000129606
201       14        0.366455        0.000199749        0.000138463
202       14        0.244658        0.000187959        0.000147167
203       14        0.223566        0.000186061        0.000148786
204       14        0.33994        0.000197229        0.00014039
205       14        0.494496        0.000213116        0.000129975
206       14        0.542801        0.000218247        0.000126827
207       14        0.433595        0.000206674        0.000133961
208       14        0.171568        0.000181284        0.000152703
209       14        -0.149936        0.000154365        0.000179335
210       14        -0.291113        0.000143773        0.000192356
211       14        -0.124125        0.000156324        0.000176984
212       14        0.245346        0.000188096        0.000147173
213       14        0.497804        0.000213373        0.000129702
214       14        0.4923        0.000212742        0.000130032
215       14        0.305509        0.000193881        0.000142842
216       14        0.0650332        0.00017193        0.000161104
217       14        -0.0413376        0.000163032        0.000169912
218       14        0.0712196        0.000172456        0.000160601
219       14        0.275686        0.000191073        0.000145034
220       14        0.378244        0.000201101        0.000137767
221       14        0.340926        0.000197428        0.000140393
222       14        0.240569        0.00018777        0.000147621
223       14        0.175288        0.000181767        0.000152542
224       14        0.194929        0.000183541        0.000151034
225       14        0.261896        0.000189818        0.000146083
226       14        0.307108        0.000194143        0.000142806
227       14        0.307006        0.000194167        0.000142838
228       14        0.285136        0.000192046        0.000144402
229       14        0.273308        0.000190942        0.00014528
230       14        0.282484        0.000191803        0.000144602
231       14        0.301163        0.000193628        0.000143276
232       14        0.314359        0.000194895        0.000142323
233       14        0.318577        0.000195335        0.000142044
234       14        0.319457        0.000195409        0.000141973
235       14        0.322772        0.00019576        0.000141757
236       14        0.329316        0.000196387        0.000141284
237       14        0.336721        0.000197142        0.00014078
238       14        0.342998        0.000197748        0.00014033
239       14        0.348187        0.000198287        0.000139984
240       14        0.35319        0.000198771        0.000139625
241       14        0.358631        0.000199338        0.000139264
242       14        0.36441        0.000199902        0.000138853
243       14        0.370289        0.000200516        0.000138463
244       14        0.376128        0.000201091        0.000138052
245       14        0.382046        0.000201712        0.000137661
246       14        0.388125        0.000202315        0.000137236
247       14        0.394456        0.000202981        0.000136819
248       14        0.401015        0.000203636        0.000136363
249       14        0.407853        0.000204358        0.000135914
250       14        0.414966        0.000205075        0.000135424
251       14        0.422431        0.000205867        0.000134936
252       14        0.430246        0.000206664        0.000134404
253       14        0.43848        0.000207542        0.000133868
254       14        0.447119        0.000208432        0.000133286
255       14        0.456248        0.000209413        0.000132696
256       14        0.465959        0.000210441        0.000132059
257       14        0.476802        0.000211605        0.000131357
258       14        0.485125        0.000212456        0.000130792
259       14        0.48981        0.000212951        0.000130484
260       14        0.49257        0.000213192        0.000130272
261       14        0.494351        0.000213356        0.00013014
262       14        0.49561        0.000213423        0.000130017
263       14        0.497165        0.000213551        0.000129893
264       14        0.501707        0.000213954        0.000129548
265       14        0.495673        0.000212926        0.000129706
0       15        -0.260632        0.000144918        0.000188068
1       15        -0.486058        0.00013001        0.000211383
2       15        -0.16008        0.000153186        0.00017978
3       15        0.184873        0.00018214        0.000151397
4       15        -0.0286939        0.000163668        0.000168432
5       15        -0.514347        0.000128279        0.000214552
6       15        -0.673703        0.000118394        0.000232229
7       15        -0.511196        0.000128513        0.000214268
8       15        -0.0439269        0.000162403        0.000169696
9       15        0.337047        0.000196473        0.000140257
10       15        0.386014        0.000201247        0.0001368
11       15        0.241962        0.000187486        0.000147192
12       15        0.188736        0.000182565        0.000151165
13       15        0.332246        0.000196179        0.000140721
14       15        0.570094        0.000220558        0.000124719
15       15        0.71599        0.000237082        0.000115864
16       15        0.755519        0.000241914        0.000113643
17       15        0.735777        0.000239597        0.000114799
18       15        0.710106        0.000236685        0.000116353
19       15        0.702378        0.000235678        0.000116756
20       15        0.713636        0.000236993        0.000116093
21       15        0.726628        0.000238509        0.000115328
22       15        0.73028        0.000239017        0.000115152
23       15        0.72591        0.000238486        0.000115399
24       15        0.720713        0.000237935        0.000115733
25       15        0.719313        0.000237709        0.000115785
26       15        0.719686        0.000237794        0.000115783
27       15        0.720305        0.00023782        0.000115724
28       15        0.718805        0.000237695        0.000115837
29       15        0.717506        0.000237496        0.00011589
30       15        0.715741        0.000237338        0.000116018
31       15        0.715351        0.000237245        0.000116018
32       15        0.713864        0.000237126        0.000116132
33       15        0.713226        0.00023701        0.000116149
34       15        0.711479        0.00023686        0.000116279
35       15        0.711129        0.000236772        0.000116276
36       15        0.709758        0.000236654        0.000116378
37       15        0.709585        0.000236582        0.000116362
38       15        0.708103        0.00023645        0.00011647
39       15        0.707941        0.000236387        0.000116458
40       15        0.706665        0.000236286        0.000116557
41       15        0.706837        0.000236271        0.000116529
42       15        0.70578        0.000236196        0.000116616
43       15        0.706032        0.000236189        0.000116583
44       15        0.704999        0.000236111        0.000116664
45       15        0.705345        0.000236107        0.000116622
46       15        0.70448        0.000236045        0.000116692
47       15        0.705002        0.000236062        0.00011664
48       15        0.704288        0.000236021        0.000116703
49       15        0.704908        0.000236055        0.000116648
50       15        0.704303        0.000236032        0.000116707
51       15        0.705018        0.000236081        0.000116648
52       15        0.704526        0.00023607        0.000116699
53       15        0.705291        0.000236121        0.000116636
54       15        0.70486        0.000236109        0.00011668
55       15        0.705642        0.000236159        0.000116613
56       15        0.705282        0.000236151        0.000116651
57       15        0.706111        0.000236211        0.000116585
58       15        0.705839        0.000236218        0.00011662
59       15        0.706704        0.00023629        0.000116554
60       15        0.706486        0.000236305        0.000116587
61       15        0.70734        0.000236377        0.000116523
62       15        0.707128        0.000236389        0.000116553
63       15        0.707938        0.00023645        0.000116489
64       15        0.707718        0.000236456        0.000116518
65       15        0.708496        0.000236511        0.000116454
66       15        0.708288        0.000236521        0.000116483
67       15        0.70905        0.000236579        0.000116423
68       15        0.70885        0.000236594        0.000116454
69       15        0.709573        0.000236651        0.000116398
70       15        0.709342        0.000236663        0.00011643
71       15        0.709984        0.000236709        0.000116378
72       15        0.70969        0.000236707        0.000116412
73       15        0.710241        0.000236738        0.000116363
74       15        0.709893        0.000236727        0.000116398
75       15        0.710378        0.000236753        0.000116354
76       15        0.709992        0.000236739        0.000116392
77       15        0.710412        0.000236763        0.000116355
78       15        0.709962        0.000236744        0.000116398
79       15        0.710285        0.00023676        0.000116368
80       15        0.709731        0.000236726        0.000116416
81       15        0.709928        0.000236723        0.000116392
82       15        0.709248        0.000236671        0.000116445
83       15        0.709319        0.000236651        0.000116427
84       15        0.708517        0.000236584        0.000116488
85       15        0.70847        0.000236553        0.000116478
86       15        0.707543        0.000236476        0.000116548
87       15        0.707364        0.000236432        0.000116547
88       15        0.70627        0.000236337        0.000116628
89       15        0.705906        0.000236271        0.000116638
90       15        0.704596        0.000236147        0.000116729
91       15        0.704017        0.000236052        0.00011675
92       15        0.702472        0.000235897        0.000116854
93       15        0.701672        0.000235778        0.000116888
94       15        0.69988        0.000235594        0.000117007
95       15        0.698842        0.000235452        0.000117057
96       15        0.696758        0.000235237        0.000117195
97       15        0.695426        0.000235063        0.000117264
98       15        0.692976        0.000234806        0.000117423
99       15        0.691274        0.000234586        0.000117513
100       15        0.688378        0.000234274        0.000117697
101       15        0.686246        0.000234002        0.000117812
102       15        0.682845        0.000233632        0.000118026
103       15        0.680233        0.000233306        0.000118169
104       15        0.676268        0.000232874        0.000118419
105       15        0.673112        0.000232489        0.000118597
106       15        0.668497        0.000231986        0.000118888
107       15        0.664706        0.000231529        0.000119104
108       15        0.659334        0.000230938        0.00011944
109       15        0.654802        0.000230396        0.000119701
110       15        0.648554        0.000229704        0.000120089
111       15        0.643163        0.000229066        0.000120403
112       15        0.635896        0.000228262        0.000120856
113       15        0.629478        0.000227514        0.000121235
114       15        0.62097        0.000226577        0.000121768
115       15        0.613265        0.000225691        0.00012223
116       15        0.603189        0.000224586        0.000122863
117       15        0.593831        0.000223522        0.000123431
118       15        0.581759        0.000222204        0.000124193
119       15        0.570298        0.000220916        0.000124896
120       15        0.555727        0.000219337        0.000125824
121       15        0.541643        0.000217781        0.000126703
122       15        0.523995        0.000215894        0.000127842
123       15        0.506684        0.000214019        0.000128945
124       15        0.485273        0.000211769        0.00013035
125       15        0.464        0.000209516        0.000131736
126       15        0.437999        0.000206838        0.000133478
127       15        0.4119        0.000204144        0.000135223
128       15        0.380381        0.000200978        0.000137389
129       15        0.348546        0.000197794        0.000139586
130       15        0.310616        0.000194107        0.000142279
131       15        0.272253        0.000190413        0.00014503
132       15        0.227244        0.000186206        0.000148355
133       15        0.181853        0.000182026        0.000151759
134       15        0.129483        0.00017735        0.000155811
135       15        0.0770223        0.000172758        0.000159952
136       15        0.0176574        0.000167729        0.000164794
137       15        -0.0414311        0.000162838        0.000169727
138       15        -0.106446        0.000157652        0.000175359
139       15        -0.169227        0.000152769        0.000180938
140       15        -0.235381        0.000147811        0.000187039
141       15        -0.297017        0.000143308        0.00019287
142       15        -0.359096        0.000138929        0.000198951
143       15        -0.414386        0.000135116        0.000204491
144       15        -0.467249        0.000131581        0.000209951
145       15        -0.512017        0.000128639        0.000214653
146       15        -0.552728        0.000126031        0.00021904
147       15        -0.585554        0.000123951        0.000222614
148       15        -0.614099        0.000122184        0.000225795
149       15        -0.63604        0.000120832        0.000228251
150       15        -0.654189        0.000119741        0.000230333
151       15        -0.667128        0.000118962        0.000231814
152       15        -0.67654        0.000118415        0.000232929
153       15        -0.681458        0.000118122        0.000233499
154       15        -0.682332        0.000118086        0.000233632
155       15        -0.678569        0.000118308        0.000233192
156       15        -0.669801        0.000118845        0.000232205
157       15        -0.655969        0.000119669        0.000230604
158       15        -0.63621        0.000120876        0.000228372
159       15        -0.611158        0.000122401        0.000225532
160       15        -0.579528        0.000124374        0.000222032
161       15        -0.542548        0.000126698        0.000217969
162       15        -0.498258        0.000129559        0.000213236
163       15        -0.448366        0.000132836        0.000207989
164       15        -0.390152        0.000136787        0.000202062
165       15        -0.326152        0.000141241        0.000195707
166       15        -0.253294        0.000146512        0.000188745
167       15        -0.175589        0.000152325        0.000181564
168       15        -0.0901621        0.000159006        0.000174009
169       15        -0.00283692        0.000166113        0.000166585
170       15        0.088663        0.000173919        0.000159162
171       15        0.177063        0.00018178        0.000152282
172       15        0.264115        0.00018988        0.000145806
173       15        0.342604        0.000197461        0.000140181
174       15        0.414661        0.000204691        0.000135212
175       15        0.475114        0.000210931        0.00013116
176       15        0.527132        0.000216457        0.000127774
177       15        0.568102        0.000220889        0.000125156
178       15        0.601644        0.000224598        0.00012306
179       15        0.626739        0.000227401        0.000121508
180       15        0.646493        0.000229653        0.000120311
181       15        0.660447        0.00023125        0.000119468
182       15        0.670718        0.000232456        0.000118864
183       15        0.676985        0.000233189        0.000118494
184       15        0.680529        0.00023363        0.000118298
185       15        0.681255        0.000233726        0.000118261
186       15        0.679925        0.000233603        0.000118356
187       15        0.6766        0.00023323        0.00011856
188       15        0.671365        0.000232654        0.000118889
189       15        0.663965        0.000231808        0.000119336
190       15        0.653772        0.00023066        0.000119962
191       15        0.641079        0.000229207        0.000120729
192       15        0.627057        0.00022763        0.000121591
193       15        0.615878        0.000226368        0.000122276
194       15        0.611674        0.000225925        0.000122551
195       15        0.616673        0.000226507        0.000122254
196       15        0.623722        0.000227349        0.000121847
197       15        0.618188        0.000226752        0.000122201
198       15        0.579246        0.000222436        0.000124636
199       15        0.485601        0.00021228        0.000130622
200       15        0.31753        0.000195177        0.000142078
201       15        0.0925103        0.0001744        0.00015899
202       15        -0.0808199        0.000159931        0.000173393
203       15        -0.063055        0.000161361        0.000171864
204       15        0.160169        0.000180475        0.000153765
205       15        0.42052        0.000205591        0.000135013
206       15        0.49944        0.000213832        0.000129768
207       15        0.36387        0.00019982        0.000138871
208       15        0.0707135        0.000172588        0.000160805
209       15        -0.2079        0.000150094        0.00018478
210       15        -0.218987        0.000149233        0.000185768
211       15        0.0869002        0.000173954        0.000159476
212       15        0.462031        0.000209854        0.000132209
213       15        0.57931        0.000222406        0.000124611
214       15        0.447552        0.000208321        0.000133157
215       15        0.173214        0.000181706        0.000152807
216       15        -0.067054        0.000161136        0.000172311
217       15        -0.0674853        0.000161077        0.000172322
218       15        0.16136        0.00018065        0.00015373
219       15        0.385054        0.000202033        0.000137466
220       15        0.424166        0.000206029        0.000134808
221       15        0.318785        0.000195503        0.000142137
222       15        0.186494        0.000183024        0.000151885
223       15        0.140845        0.000178887        0.000155386
224       15        0.204086        0.000184644        0.000150557
225       15        0.293491        0.000193089        0.000143978
226       15        0.328633        0.000196528        0.000141482
227       15        0.307133        0.000194443        0.000143023
228       15        0.273357        0.00019121        0.000145476
229       15        0.264667        0.000190384        0.000146113
230       15        0.283456        0.000192192        0.000144755
231       15        0.307399        0.000194509        0.000143034
232       15        0.319182        0.000195675        0.000142205
233       15        0.319708        0.000195735        0.000142174
234       15        0.319011        0.000195684        0.000142236
235       15        0.323431        0.000196123        0.000141927
236       15        0.331886        0.000196968        0.000141338
237       15        0.340336        0.000197808        0.000140746
238       15        0.346785        0.000198462        0.000140304
239       15        0.35197        0.000198984        0.000139946
240       15        0.357331        0.000199534        0.000139582
241       15        0.363371        0.000200143        0.000139165
242       15        0.369759        0.0002008        0.000138733
243       15        0.376061        0.00020144        0.000138301
244       15        0.382222        0.000202078        0.000137887
245       15        0.388377        0.000202708        0.000137468
246       15        0.394674        0.000203364        0.000137047
247       15        0.40112        0.000204027        0.00013661
248       15        0.407715        0.000204717        0.000136171
249       15        0.414437        0.000205413        0.000135719
250       15        0.421338        0.000206139        0.000135262
251       15        0.428429        0.000206881        0.000134789
252       15        0.435757        0.000207658        0.000134308
253       15        0.443317        0.000208454        0.000133808
254       15        0.451145        0.00020929        0.000133297
255       15        0.459251        0.000210152        0.000132765
256       15        0.467786        0.000211087        0.000132222
257       15        0.477353        0.000212105        0.000131595
258       15        0.484921        0.000212901        0.000131093
259       15        0.489383        0.000213357        0.000130789
260       15        0.492142        0.000213619        0.000130589
261       15        0.493949        0.000213768        0.000130444
262       15        0.495268        0.00021386        0.000130328
263       15        0.496981        0.000213986        0.000130182
264       15        0.502147        0.000214469        0.000129803
265       15        0.494752        0.000213186        0.000129984
0       16        -0.287712        0.000142941        0.000190594
1       16        -0.471562        0.000130949        0.000209845
2       16        -0.0541178        0.000161493        0.000170474
3       16        0.352123        0.000197871        0.000139142
4       16        0.197809        0.000183146        0.000150276
5       16        -0.325485        0.00014106        0.000195326
6       16        -0.510653        0.000128466        0.000214073
7       16        -0.224821        0.000148372        0.000185776
8       16        0.384045        0.000200864        0.000136808
9       16        0.685037        0.000233381        0.000117641
10       16        0.708255        0.000236087        0.000116273
11       16        0.609186        0.000225061        0.000122387
12       16        0.540274        0.000217486        0.000126705
13       16        0.590291        0.000223045        0.000123604
14       16        0.70025        0.000235303        0.000116819
15       16        0.761825        0.000242844        0.000113363
16       16        0.751245        0.000241336        0.000113857
17       16        0.68896        0.000234289        0.000117636
18       16        0.610772        0.000225119        0.000122224
19       16        0.573577        0.000221177        0.000124635
20       16        0.576047        0.000221127        0.000124299
21       16        0.593175        0.0002233        0.000123389
22       16        0.592122        0.000222947        0.000123324
23       16        0.57637        0.000221478        0.000124456
24       16        0.551509        0.000218527        0.000125889
25       16        0.539536        0.000217449        0.000126777
26       16        0.531942        0.000216384        0.000127118
27       16        0.530502        0.00021646        0.000127345
28       16        0.522269        0.000215345        0.000127737
29       16        0.516064        0.000214906        0.00012827
30       16        0.506        0.000213606        0.000128783
31       16        0.501697        0.000213368        0.000129194
32       16        0.493976        0.000212337        0.000129567
33       16        0.490755        0.000212217        0.000129912
34       16        0.483636        0.00021126        0.00013025
35       16        0.481296        0.00021122        0.00013053
36       16        0.475176        0.000210367        0.000130801
37       16        0.47337        0.000210372        0.000131041
38       16        0.467579        0.000209566        0.000131297
39       16        0.466345        0.000209631        0.0001315
40       16        0.461616        0.00020895        0.000131694
41       16        0.461423        0.000209124        0.000131829
42       16        0.45745        0.00020853        0.000131978
43       16        0.457592        0.000208733        0.000132087
44       16        0.454023        0.00020818        0.000132209
45       16        0.454727        0.000208431        0.000132275
46       16        0.451951        0.000207961        0.000132343
47       16        0.453279        0.000208273        0.000132366
48       16        0.450986        0.00020786        0.000132407
49       16        0.452571        0.000208201        0.000132414
50       16        0.45064        0.000207834        0.000132436
51       16        0.452609        0.000208213        0.000132417
52       16        0.451165        0.0002079        0.000132409
53       16        0.45346        0.000208305        0.000132362
54       16        0.45231        0.000208021        0.000132334
55       16        0.454752        0.000208432        0.000132272
56       16        0.453821        0.000208175        0.000132232
57       16        0.456411        0.0002086        0.000132159
58       16        0.4557        0.000208374        0.00013211
59       16        0.458392        0.000208811        0.000132031
60       16        0.457824        0.000208606        0.000131977
61       16        0.460534        0.000209042        0.000131895
62       16        0.46003        0.000208845        0.000131836
63       16        0.462686        0.000209268        0.000131753
64       16        0.462182        0.000209068        0.000131694
65       16        0.46474        0.000209478        0.000131614
66       16        0.464203        0.000209278        0.00013156
67       16        0.466638        0.000209676        0.00013149
68       16        0.466031        0.000209477        0.000131444
69       16        0.468296        0.000209858        0.000131385
70       16        0.467554        0.000209648        0.000131351
71       16        0.469583        0.000209998        0.000131304
72       16        0.468644        0.000209767        0.000131283
73       16        0.470392        0.00021008        0.000131249
74       16        0.469223        0.000209826        0.000131244
75       16        0.470672        0.000210106        0.000131228
76       16        0.469255        0.000209833        0.000131244
77       16        0.470373        0.000210078        0.00013125
78       16        0.468657        0.00020978        0.000131289
79       16        0.469387        0.000209983        0.00013132
80       16        0.467313        0.000209649        0.000131384
81       16        0.467599        0.0002098        0.000131441
82       16        0.465114        0.000209422        0.00013153
83       16        0.464918        0.000209517        0.000131616
84       16        0.461984        0.000209095        0.000131737
85       16        0.461275        0.000209138        0.000131857
86       16        0.457857        0.000208671        0.000132014
87       16        0.456598        0.000208657        0.000132171
88       16        0.452631        0.000208139        0.000132366
89       16        0.450739        0.000208055        0.000132564
90       16        0.446135        0.000207473        0.000132803
91       16        0.443539        0.00020731        0.000133043
92       16        0.438239        0.000206658        0.00013333
93       16        0.434885        0.000206415        0.00013362
94       16        0.428828        0.000205693        0.000133962
95       16        0.424642        0.000205366        0.00013431
96       16        0.417734        0.000204567        0.000134715
97       16        0.412601        0.000204144        0.000135128
98       16        0.404703        0.000203251        0.000135604
99       16        0.398468        0.000202716        0.000136093
100       16        0.389412        0.000201712        0.00013665
101       16        0.381904        0.000201049        0.000137228
102       16        0.37152        0.000199921        0.000137883
103       16        0.362576        0.000199122        0.000138565
104       16        0.35071        0.000197863        0.000139332
105       16        0.34019        0.000196917        0.000140133
106       16        0.326709        0.000195518        0.000141026
107       16        0.314487        0.000194417        0.000141956
108       16        0.299262        0.000192868        0.000142986
109       16        0.285196        0.000191601        0.000144059
110       16        0.268068        0.000189895        0.000145242
111       16        0.251962        0.000188453        0.00014648
112       16        0.232698        0.000186578        0.000147843
113       16        0.214262        0.000184946        0.000149277
114       16        0.192522        0.000182884        0.000150857
115       16        0.171357        0.000181038        0.000152528
116       16        0.146705        0.000178761        0.000154369
117       16        0.122343        0.000176673        0.000156328
118       16        0.094323        0.000174157        0.000158481
119       16        0.0663443        0.000171808        0.000160779
120       16        0.0346389        0.000169049        0.000163294
121       16        0.00284933        0.000166451        0.000165977
122       16        -0.0325597        0.000163477        0.000168887
123       16        -0.0680107        0.000160669        0.000171976
124       16        -0.10677        0.000157535        0.000175286
125       16        -0.145341        0.000154585        0.000178768
126       16        -0.186664        0.000151373        0.000182438
127       16        -0.227312        0.000148379        0.000186248
128       16        -0.269836        0.000145204        0.000190181
129       16        -0.310906        0.000142296        0.000194185
130       16        -0.352707        0.000139298        0.000198209
131       16        -0.392094        0.000136617        0.000202204
132       16        -0.431003        0.000133929        0.00020609
133       16        -0.466616        0.000131595        0.00020984
134       16        -0.500769        0.000129311        0.000213362
135       16        -0.531057        0.000127394        0.000216662
136       16        -0.559396        0.000125542        0.00021965
137       16        -0.583867        0.000124045        0.000222407
138       16        -0.60615        0.000122616        0.0002248
139       16        -0.624388        0.000121537        0.000226922
140       16        -0.6404        0.000120523        0.000228662
141       16        -0.652864        0.000119815        0.000230168
142       16        -0.663201        0.000119161        0.000231291
143       16        -0.670256        0.000118786        0.000232195
144       16        -0.674838        0.000118483        0.000232667
145       16        -0.676005        0.000118459        0.000232891
146       16        -0.673911        0.000118553        0.000232589
147       16        -0.667975        0.000118949        0.000231985
148       16        -0.657808        0.000119527        0.000230754
149       16        -0.643374        0.000120437        0.000229178
150       16        -0.623864        0.000121592        0.000226906
151       16        -0.599836        0.000123107        0.000224278
152       16        -0.570025        0.000124933        0.00022092
153       16        -0.535376        0.000127162        0.000217204
154       16        -0.494121        0.00012979        0.000212734
155       16        -0.447427        0.000132904        0.000207899
156       16        -0.393005        0.000136548        0.000202286
157       16        -0.332367        0.000140802        0.000196316
158       16        -0.263309        0.000145729        0.000189627
159       16        -0.188104        0.000151371        0.000182698
160       16        -0.105383        0.000157744        0.000175275
161       16        -0.0184962        0.000164808        0.000167885
162       16        0.0725437        0.000172459        0.000160391
163       16        0.163267        0.000180517        0.000153324
164       16        0.252369        0.000188697        0.000146609
165       16        0.335124        0.000196704        0.000140692
166       16        0.410418        0.000204177        0.000135446
167       16        0.475095        0.000210901        0.000131143
168       16        0.529848        0.000216662        0.000127547
169       16        0.573697        0.000221473        0.000124786
170       16        0.608834        0.000225313        0.000122567
171       16        0.635364        0.00022835        0.000120967
172       16        0.655664        0.00023062        0.000119714
173       16        0.66981        0.000232311        0.000118898
174       16        0.67948        0.0002334        0.000118306
175       16        0.684405        0.000234045        0.00011805
176       16        0.685473        0.000234146        0.000117975
177       16        0.682407        0.000233862        0.000118194
178       16        0.675633        0.000233052        0.000118585
179       16        0.665225        0.000231917        0.000119242
180       16        0.651353        0.000230296        0.000120062
181       16        0.634502        0.000228434        0.000121116
182       16        0.614606        0.000226155        0.000122317
183       16        0.592536        0.000223738        0.00012371
184       16        0.568083        0.000221        0.000125221
185       16        0.542581        0.000218259        0.000126862
186       16        0.515762        0.000215332        0.000128563
187       16        0.489051        0.000212531        0.000130325
188       16        0.461198        0.000209572        0.000132141
189       16        0.432178        0.000206603        0.000134104
190       16        0.398967        0.000203177        0.000136335
191       16        0.36188        0.000199486        0.000138916
192       16        0.322442        0.000195567        0.000141665
193       16        0.290713        0.000192533        0.000143963
194       16        0.278515        0.000191351        0.000144834
195       16        0.296165        0.000193101        0.000143602
196       16        0.335094        0.000196889        0.000140829
197       16        0.368028        0.000200213        0.000138567
198       16        0.351988        0.000198601        0.000139674
199       16        0.245656        0.000188341        0.000147319
200       16        0.0260084        0.000168703        0.000164372
201       16        -0.243655        0.000147423        0.000188097
202       16        -0.397033        0.000136478        0.000202999
203       16        -0.329139        0.000141201        0.000196236
204       16        -0.0395299        0.000163246        0.000169828
205       16        0.318667        0.000195397        0.000142077
206       16        0.458315        0.000209486        0.000132468
207       16        0.34361        0.000197843        0.000140312
208       16        0.0809412        0.000173472        0.000159984
209       16        -0.133973        0.000155784        0.000178117
210       16        -0.0748956        0.000160423        0.0001729
211       16        0.25166        0.000188958        0.000146916
212       16        0.538467        0.000218008        0.000127239
213       16        0.556243        0.000219946        0.000126108
214       16        0.360933        0.000199568        0.000139104
215       16        0.0688017        0.000172506        0.000161037
216       16        -0.110963        0.00015762        0.000176117
217       16        -0.0150775        0.000165381        0.000167893
218       16        0.260933        0.000189878        0.000146269
219       16        0.443413        0.000208031        0.000133523
220       16        0.419068        0.00020552        0.000135162
221       16        0.273983        0.000191223        0.000145395
222       16        0.141479        0.000178954        0.000155346
223       16        0.129084        0.000177862        0.000156323
224       16        0.223979        0.00018649        0.000149068
225       16        0.316316        0.000195334        0.000142365
226       16        0.333983        0.000197063        0.00014111
227       16        0.296224        0.000193424        0.000143834
228       16        0.258535        0.000189808        0.000146566
229       16        0.256425        0.000189634        0.000146741
230       16        0.282644        0.000192121        0.000144819
231       16        0.308248        0.000194625        0.000142998
232       16        0.317047        0.000195476        0.000142364
233       16        0.31457        0.000195269        0.000142566
234       16        0.313311        0.000195139        0.000142651
235       16        0.319046        0.000195729        0.000142264
236       16        0.328816        0.000196678        0.000141564
237       16        0.337732        0.000197587        0.000140956
238       16        0.344063        0.000198206        0.000140505
239       16        0.349279        0.000198755        0.000140161
240       16        0.354995        0.000199316        0.000139756
241       16        0.361614        0.000200007        0.000139315
242       16        0.368508        0.000200691        0.000138831
243       16        0.375251        0.000201399        0.000138385
244       16        0.381768        0.000202051        0.00013793
245       16        0.388319        0.000202744        0.0001375
246       16        0.394975        0.000203414        0.000137039
247       16        0.401784        0.000204137        0.000136593
248       16        0.408648        0.000204833        0.000136121
249       16        0.415611        0.000205577        0.000135668
250       16        0.422645        0.000206297        0.000135189
251       16        0.42983        0.00020707        0.000134724
252       16        0.437129        0.000207824        0.000134231
253       16        0.444604        0.000208634        0.000133751
254       16        0.452217        0.000209428        0.000133242
255       16        0.460052        0.000210283        0.000132741
256       16        0.468208        0.000211157        0.000132211
257       16        0.477424        0.000212159        0.000131619
258       16        0.484801        0.000212916        0.000131118
259       16        0.489248        0.000213389        0.000130826
260       16        0.492005        0.000213632        0.000130615
261       16        0.49383        0.000213801        0.00013048
262       16        0.495163        0.000213876        0.000130351
263       16        0.496934        0.000214026        0.000130212
264       16        0.502294        0.000214511        0.00012981
265       16        0.494709        0.000213197        0.000129996
0       17        -0.255954        0.000145219        0.000187579
1       17        -0.383759        0.00013681        0.000200808
2       17        0.130815        0.000177076        0.000155363
3       17        0.53153        0.00021616        0.000127038
4       17        0.427959        0.000205236        0.000133781
5       17        -0.0833083        0.000159215        0.000173047
6       17        -0.332256        0.000140471        0.000195832
7       17        -0.00593379        0.000165482        0.000166467
8       17        0.558328        0.000218929        0.000125263
9       17        0.766394        0.000243034        0.000112934
10       17        0.74999        0.000241128        0.000113902
11       17        0.622929        0.000226533        0.000121506
12       17        0.487323        0.000211774        0.000130086
13       17        0.489276        0.000211987        0.000129963
14       17        0.584111        0.000222029        0.000123804
15       17        0.638706        0.000228298        0.000120536
16       17        0.577718        0.000221411        0.000124251
17       17        0.404802        0.00020308        0.000135476
18       17        0.188974        0.000182462        0.000151044
19       17        0.0862039        0.000173244        0.000158935
20       17        0.0798286        0.000172704        0.000159453
21       17        0.118555        0.000176049        0.000156367
22       17        0.115055        0.000175794        0.000156688
23       17        0.0808404        0.000172791        0.000159372
24       17        0.022438        0.000167876        0.000164152
25       17        -0.00299015        0.000165712        0.000166208
26       17        -0.0209144        0.000164271        0.000167743
27       17        -0.0215735        0.000164182        0.000167762
28       17        -0.0395083        0.000162752        0.000169311
29       17        -0.050126        0.000161853        0.000170173
30       17        -0.0717138        0.000160148        0.000172055
31       17        -0.0782479        0.000159595        0.000172584
32       17        -0.0941826        0.000158366        0.000174007
33       17        -0.0980939        0.000158032        0.00017432
34       17        -0.112496        0.000156931        0.000175616
35       17        -0.11493        0.00015671        0.000175796
36       17        -0.127344        0.000155764        0.000176918
37       17        -0.128696        0.000155629        0.000177004
38       17        -0.140126        0.000154765        0.000178045
39       17        -0.140413        0.000154718        0.000178042
40       17        -0.149896        0.000154013        0.000178919
41       17        -0.148545        0.000154098        0.000178776
42       17        -0.156683        0.0001535        0.000179538
43       17        -0.154776        0.000153626        0.000179343
44       17        -0.162089        0.000153089        0.000180028
45       17        -0.159263        0.000153281        0.000179745
46       17        -0.165203        0.000152848        0.000180304
47       17        -0.161433        0.000153111        0.000179935
48       17        -0.166565        0.000152742        0.000180425
49       17        -0.162454        0.000153036        0.00018003
50       17        -0.166977        0.000152716        0.000180469
51       17        -0.16231        0.000153055        0.000180028
52       17        -0.166        0.000152799        0.00018039
53       17        -0.160816        0.000153175        0.000179899
54       17        -0.163963        0.000152954        0.000180206
55       17        -0.158547        0.000153347        0.000179693
56       17        -0.16131        0.000153154        0.000179963
57       17        -0.1557        0.000153564        0.000179436
58       17        -0.158117        0.0001534        0.000179678
59       17        -0.152384        0.000153825        0.000179146
60       17        -0.154554        0.000153682        0.000179368
61       17        -0.148791        0.000154111        0.000178835
62       17        -0.150805        0.000153977        0.00017904
63       17        -0.145107        0.000154397        0.000178509
64       17        -0.147073        0.000154264        0.000178706
65       17        -0.141545        0.000154671        0.000178189
66       17        -0.143559        0.000154535        0.000178391
67       17        -0.13828        0.000154926        0.000177901
68       17        -0.140414        0.000154784        0.000178117
69       17        -0.135455        0.000155153        0.000177659
70       17        -0.137788        0.000154995        0.000177893
71       17        -0.13323        0.000155332        0.000177469
72       17        -0.135848        0.000155148        0.000177724
73       17        -0.131772        0.000155446        0.000177341
74       17        -0.134758        0.000155231        0.000177625
75       17        -0.131234        0.000155488        0.000177293
76       17        -0.134652        0.000155241        0.000177617
77       17        -0.131747        0.000155454        0.000177344
78       17        -0.135672        0.000155169        0.000177716
79       17        -0.133458        0.000155329        0.000177506
80       17        -0.137958        0.000154999        0.000177928
81       17        -0.136498        0.000155098        0.000177781
82       17        -0.141636        0.000154717        0.000178258
83       17        -0.141        0.000154749        0.000178182
84       17        -0.146847        0.000154314        0.000178723
85       17        -0.147104        0.00015428        0.000178729
86       17        -0.15371        0.00015379        0.000179343
87       17        -0.154894        0.000153687        0.000179435
88       17        -0.162297        0.000153139        0.000180123
89       17        -0.164469        0.000152961        0.000180305
90       17        -0.172741        0.000152345        0.000181071
91       17        -0.17596        0.000152087        0.000181347
92       17        -0.185139        0.000151404        0.000182197
93       17        -0.189436        0.000151066        0.000182573
94       17        -0.199551        0.000150317        0.000183515
95       17        -0.204961        0.000149901        0.000184
96       17        -0.216042        0.000149088        0.000185041
97       17        -0.222604        0.000148591        0.000185639
98       17        -0.234691        0.000147709        0.000186781
99       17        -0.24246        0.000147127        0.000187495
100       17        -0.255598        0.000146174        0.000188745
101       17        -0.264625        0.000145504        0.000189583
102       17        -0.278835        0.000144483        0.000190947
103       17        -0.289116        0.000143731        0.000191917
104       17        -0.304331        0.000142652        0.000193395
105       17        -0.315753        0.00014183        0.00019449
106       17        -0.33179        0.000140706        0.000196069
107       17        -0.34414        0.000139831        0.00019727
108       17        -0.360748        0.000138681        0.000198924
109       17        -0.373786        0.000137769        0.000200209
110       17        -0.39073        0.000136609        0.000201917
111       17        -0.40426        0.000135677        0.00020327
112       17        -0.421361        0.000134523        0.000205018
113       17        -0.435235        0.000133583        0.000206429
114       17        -0.452348        0.000132446        0.000208205
115       17        -0.466432        0.000131507        0.000209661
116       17        -0.483398        0.000130397        0.000211449
117       17        -0.497517        0.000129469        0.000212929
118       17        -0.514108        0.000128398        0.0002147
119       17        -0.52799        0.000127497        0.000216175
120       17        -0.543865        0.000126487        0.000217893
121       17        -0.557128        0.000125639        0.000219323
122       17        -0.571865        0.000124716        0.000220944
123       17        -0.584093        0.000123947        0.000222282
124       17        -0.597297        0.000123133        0.000223758
125       17        -0.608147        0.00012246        0.000224962
126       17        -0.619532        0.000121769        0.000226253
127       17        -0.628766        0.000121202        0.00022729
128       17        -0.638123        0.000120642        0.000228367
129       17        -0.645531        0.000120193        0.000229208
130       17        -0.652636        0.000119775        0.00023004
131       17        -0.657927        0.000119458        0.000230648
132       17        -0.662404        0.000119202        0.000231187
133       17        -0.665053        0.000119045        0.000231495
134       17        -0.666227        0.000118988        0.000231656
135       17        -0.665406        0.000119033        0.000231553
136       17        -0.662487        0.000119224        0.000231248
137       17        -0.657363        0.000119525        0.000230646
138       17        -0.649202        0.000120031        0.00022974
139       17        -0.638374        0.000120677        0.00022849
140       17        -0.623781        0.00012158        0.000226865
141       17        -0.606355        0.000122641        0.00022489
142       17        -0.584507        0.000124009        0.000222486
143       17        -0.559642        0.000125558        0.000219733
144       17        -0.529587        0.000127483        0.000216495
145       17        -0.49619        0.000129627        0.000212906
146       17        -0.456528        0.000132247        0.000208763
147       17        -0.412947        0.000135158        0.00020426
148       17        -0.361782        0.000138686        0.000199137
149       17        -0.306172        0.000142597        0.000193677
150       17        -0.24198        0.000147277        0.000187597
151       17        -0.173583        0.000152404        0.000181294
152       17        -0.0967735        0.000158404        0.000174499
153       17        -0.0174259        0.000164817        0.000167714
154       17        0.0679473        0.000172033        0.000160732
155       17        0.151958        0.000179407        0.000154115
156       17        0.237326        0.000187244        0.000147686
157       17        0.31611        0.000194744        0.000141964
158       17        0.390688        0.000202132        0.000136761
159       17        0.454631        0.000208655        0.000132429
160       17        0.511023        0.000214594        0.000128731
161       17        0.556224        0.000219449        0.000125825
162       17        0.593901        0.000223599        0.000123465
163       17        0.62253        0.00022679        0.000121692
164       17        0.645302        0.000229387        0.000120314
165       17        0.661529        0.000231247        0.000119338
166       17        0.673152        0.000232618        0.000118658
167       17        0.679615        0.000233379        0.000118279
168       17        0.681659        0.000233654        0.000118177
169       17        0.678945        0.000233352        0.000118345
170       17        0.671562        0.000232533        0.000118803
171       17        0.659671        0.000231169        0.00011952
172       17        0.64306        0.000229298        0.000120538
173       17        0.622411        0.000226956        0.000121796
174       17        0.597192        0.000224151        0.000123363
175       17        0.568469        0.000220965        0.000125153
176       17        0.535264        0.000217361        0.000127268
177       17        0.49898        0.00021346        0.000129602
178       17        0.458194        0.000209183        0.000132292
179       17        0.414771        0.000204694        0.000135199
180       17        0.366968        0.000199888        0.000138489
181       17        0.317274        0.000194985        0.000141975
182       17        0.263809        0.000189866        0.00014584
183       17        0.209869        0.000184815        0.000149828
184       17        0.153723        0.00017972        0.000154112
185       17        0.0996081        0.000174923        0.000158339
186       17        0.0460023        0.000170315        0.000162658
187       17        -0.00286711        0.000166204        0.000166681
188       17        -0.0501788        0.000162333        0.000170687
189       17        -0.0946129        0.000158764        0.000174519
190       17        -0.142134        0.000155046        0.000178726
191       17        -0.190987        0.000151296        0.000183135
192       17        -0.239934        0.000147637        0.000187671
193       17        -0.274252        0.000145112        0.000190902
194       17        -0.279423        0.000144739        0.000191398
195       17        -0.237573        0.000147803        0.000187439
196       17        -0.148834        0.000154539        0.000179339
197       17        -0.0374447        0.000163417        0.000169652
198       17        0.0329405        0.000169296        0.00016381
199       17        -0.00557768        0.000166046        0.000166974
200       17        -0.175094        0.000152532        0.000181721
201       17        -0.384802        0.000137321        0.000201769
202       17        -0.478963        0.000130979        0.000211452
203       17        -0.378955        0.000137688        0.000201129
204       17        -0.0748257        0.000160356        0.000172816
205       17        0.302574        0.000193758        0.00014317
206       17        0.462517        0.000209899        0.000132173
207       17        0.370699        0.00020048        0.000138382
208       17        0.14635        0.000179218        0.000154818
209       17        -0.0353039        0.000163634        0.000169514
210       17        0.017607        0.000168029        0.000165097
211       17        0.287618        0.000192352        0.000144273
212       17        0.50466        0.000214391        0.00012943
213       17        0.490073        0.000212835        0.000130379
214       17        0.294667        0.000193095        0.000143813
215       17        0.0428481        0.000170238        0.000163097
216       17        -0.0689381        0.000160953        0.00017244
217       17        0.0685639        0.000172415        0.000160989
218       17        0.321785        0.000195724        0.000141872
219       17        0.446077        0.000208263        0.000133317
220       17        0.385257        0.000202078        0.000137469
221       17        0.235542        0.00018754        0.000148183
222       17        0.126106        0.000177554        0.000156518
223       17        0.142886        0.000179038        0.000155199
224       17        0.246891        0.000188608        0.000147346
225       17        0.326362        0.00019626        0.000141611
226       17        0.328131        0.000196461        0.000141505
227       17        0.283804        0.000192173        0.00014469
228       17        0.24943        0.000188914        0.00014721
229       17        0.25388        0.000189334        0.000146882
230       17        0.28305        0.000192125        0.000144763
231       17        0.306827        0.000194427        0.000143055
232       17        0.312495        0.000194997        0.000142664
233       17        0.308404        0.000194608        0.000142962
234       17        0.307437        0.00019453        0.000143044
235       17        0.314045        0.000195179        0.000142575
236       17        0.324212        0.000196188        0.000141863
237       17        0.332894        0.000197047        0.000141253
238       17        0.33892        0.000197658        0.000140839
239       17        0.344065        0.000198174        0.000140482
240       17        0.349997        0.000198778        0.000140077
241       17        0.356884        0.00019947        0.0001396
242       17        0.364042        0.000200201        0.000139112
243       17        0.370998        0.000200906        0.000138634
244       17        0.377783        0.000201605        0.000138176
245       17        0.384621        0.000202303        0.000137709
246       17        0.391626        0.000203028        0.000137238
247       17        0.398766        0.000203761        0.000136754
248       17        0.40599        0.000204514        0.000136271
249       17        0.413282        0.000205269        0.000135781
250       17        0.42067        0.000206046        0.000135291
251       17        0.428169        0.000206829        0.000134791
252       17        0.435797        0.000207637        0.000134289
253       17        0.443554        0.000208454        0.000133776
254       17        0.451461        0.000209298        0.000133259
255       17        0.459542        0.000210157        0.000132729
256       17        0.467957        0.000211077        0.000132193
257       17        0.477372        0.000212079        0.000131576
258       17        0.484885        0.000212869        0.000131078
259       17        0.489338        0.000213323        0.000130774
260       17        0.492085        0.000213584        0.000130575
261       17        0.493886        0.000213732        0.00013043
262       17        0.49521        0.000213824        0.000130314
263       17        0.496948        0.000213953        0.000130166
264       17        0.502204        0.000214445        0.000129781
265       17        0.495189        0.000213193        0.000129932
0       18        -0.210103        0.000148615        0.000183362
1       18        -0.297942        0.000142962        0.000192582
2       18        0.256211        0.000188586        0.000145962
3       18        0.613291        0.000225305        0.000122018
4       18        0.518408        0.00021479        0.0001279
5       18        0.0181786        0.000167624        0.000164604
6       18        -0.293028        0.000143331        0.000192133
7       18        0.000393787        0.000166111        0.000166045
8       18        0.539367        0.000217042        0.000126561
9       18        0.721283        0.000237919        0.000115659
10       18        0.642429        0.000228735        0.000120318
11       18        0.364374        0.000199281        0.000138427
12       18        0.0534098        0.000170593        0.000161721
13       18        0.00918546        0.000166904        0.000165378
14       18        0.164199        0.000180173        0.00015289
15       18        0.273965        0.000190444        0.000144806
16       18        0.149424        0.000178911        0.000154079
17       18        -0.169291        0.00015266        0.00018082
18       18        -0.44641        0.000132641        0.000207277
19       18        -0.540777        0.000126609        0.000217431
20       18        -0.525148        0.000127484        0.000215539
21       18        -0.480246        0.000130597        0.000211107
22       18        -0.473218        0.000130914        0.000210137
23       18        -0.502681        0.000129125        0.000213462
24       18        -0.539747        0.000126587        0.000217169
25       18        -0.55311        0.000125877        0.000218855
26       18        -0.554017        0.000125688        0.000218725
27       18        -0.550505        0.000126053        0.000218593
28       18        -0.555964        0.000125567        0.000218941
29       18        -0.562139        0.000125307        0.000219841
30       18        -0.569706        0.000124696        0.00022043
31       18        -0.571751        0.000124702        0.000220894
32       18        -0.575354        0.000124353        0.00022107
33       18        -0.576621        0.000124405        0.000221443
34       18        -0.58054        0.000124036        0.000221653
35       18        -0.581635        0.000124091        0.000221994
36       18        -0.584651        0.00012378        0.000222106
37       18        -0.585169        0.000123865        0.000222375
38       18        -0.587883        0.000123576        0.000222459
39       18        -0.588195        0.000123674        0.000222704
40       18        -0.590368        0.000123426        0.000222741
41       18        -0.5902        0.000123555        0.000222936
42       18        -0.592025        0.000123333        0.000222942
43       18        -0.591776        0.000123463        0.000223122
44       18        -0.593424        0.00012325        0.000223105
45       18        -0.592915        0.000123391        0.000223245
46       18        -0.594173        0.000123202        0.000223185
47       18        -0.593415        0.000123356        0.000223294
48       18        -0.594522        0.000123181        0.000223224
49       18        -0.593741        0.000123336        0.000223331
50       18        -0.594748        0.000123173        0.00022326
51       18        -0.593833        0.000123336        0.000223351
52       18        -0.594621        0.000123189        0.00022326
53       18        -0.593554        0.000123355        0.000223324
54       18        -0.594205        0.000123216        0.000223217
55       18        -0.593077        0.000123381        0.000223264
56       18        -0.593649        0.000123249        0.000223152
57       18        -0.592486        0.000123415        0.000223193
58       18        -0.593        0.000123291        0.000223084
59       18        -0.591819        0.00012346        0.000223126
60       18        -0.592287        0.000123343        0.000223018
61       18        -0.59108        0.000123511        0.000223054
62       18        -0.591497        0.000123397        0.00022294
63       18        -0.590275        0.000123562        0.000222966
64       18        -0.590676        0.000123448        0.000222849
65       18        -0.589487        0.000123608        0.000222873
66       18        -0.58992        0.000123494        0.000222764
67       18        -0.588802        0.000123651        0.000222797
68       18        -0.589289        0.000123538        0.000222703
69       18        -0.588253        0.000123689        0.000222744
70       18        -0.588793        0.000123576        0.000222661
71       18        -0.587842        0.000123718        0.000222705
72       18        -0.588446        0.000123601        0.000222628
73       18        -0.587607        0.000123731        0.000222676
74       18        -0.588313        0.000123608        0.000222612
75       18        -0.587627        0.000123727        0.000222674
76       18        -0.588468        0.0001236        0.000222632
77       18        -0.587962        0.000123709        0.000222715
78       18        -0.588954        0.000123576        0.000222696
79       18        -0.588632        0.000123673        0.000222799
80       18        -0.589771        0.000123531        0.000222797
81       18        -0.589631        0.000123613        0.000222914
82       18        -0.590925        0.00012346        0.000222927
83       18        -0.590992        0.000123527        0.000223062
84       18        -0.592474        0.000123364        0.000223099
85       18        -0.59278        0.000123416        0.00022326
86       18        -0.594461        0.000123245        0.000223326
87       18        -0.594999        0.000123282        0.000223514
88       18        -0.596855        0.000123103        0.000223604
89       18        -0.59761        0.000123124        0.000223811
90       18        -0.599635        0.000122935        0.000223921
91       18        -0.600607        0.000122939        0.000224146
92       18        -0.602793        0.000122741        0.000224274
93       18        -0.603977        0.00012273        0.00022452
94       18        -0.60632        0.000122525        0.000224671
95       18        -0.60771        0.000122502        0.000224941
96       18        -0.61019        0.000122293        0.000225114
97       18        -0.611758        0.000122259        0.000225405
98       18        -0.61434        0.000122045        0.000225592
99       18        -0.616054        0.000121999        0.000225895
100       18        -0.618711        0.000121781        0.00022609
101       18        -0.620556        0.000121725        0.000226404
102       18        -0.623272        0.000121504        0.000226607
103       18        -0.62523        0.000121441        0.000226935
104       18        -0.627964        0.000121223        0.000227146
105       18        -0.629977        0.000121157        0.000227481
106       18        -0.63264        0.000120946        0.00022769
107       18        -0.634604        0.000120883        0.000228018
108       18        -0.637075        0.000120685        0.000228207
109       18        -0.638878        0.000120628        0.000228512
110       18        -0.641053        0.000120448        0.000228669
111       18        -0.64261        0.000120405        0.000228943
112       18        -0.644405        0.000120251        0.00022906
113       18        -0.645636        0.000120228        0.000229298
114       18        -0.646954        0.000120105        0.000229366
115       18        -0.64774        0.000120108        0.000229553
116       18        -0.648423        0.000120025        0.000229551
117       18        -0.64857        0.000120066        0.000229662
118       18        -0.64837        0.000120035        0.000229558
119       18        -0.647588        0.000120129        0.000229558
120       18        -0.646154        0.000120173        0.000229313
121       18        -0.644044        0.000120346        0.00022916
122       18        -0.640918        0.000120495        0.000228726
123       18        -0.636992        0.000120778        0.000228365
124       18        -0.631652        0.000121063        0.000227686
125       18        -0.625385        0.00012149        0.00022706
126       18        -0.617295        0.000121945        0.000226075
127       18        -0.608159        0.000122549        0.000225128
128       18        -0.596796        0.000123211        0.000223787
129       18        -0.584269        0.00012403        0.00022247
130       18        -0.56908        0.000124941        0.000220726
131       18        -0.552544        0.000126023        0.000218987
132       18        -0.532805        0.000127241        0.00021678
133       18        -0.511316        0.000128662        0.000214541
134       18        -0.485793        0.000130278        0.000211762
135       18        -0.458229        0.000132139        0.000208947
136       18        -0.42613        0.00013424        0.000205565
137       18        -0.391484        0.000136639        0.000202113
138       18        -0.351426        0.000139368        0.000198054
139       18        -0.308206        0.000142467        0.000193896
140       18        -0.258999        0.000145981        0.000189138
141       18        -0.206296        0.000149939        0.000184292
142       18        -0.147488        0.000154379        0.000178913
143       18        -0.0854416        0.000159306        0.000173516
144       18        -0.0181296        0.000164722        0.000167735
145       18        0.051092        0.000170584        0.000162087
146       18        0.123418        0.000176819        0.000156289
147       18        0.194998        0.000183315        0.000150839
148       18        0.266219        0.000189899        0.000145514
149       18        0.333144        0.000196402        0.000140755
150       18        0.396009        0.000202594        0.000136346
151       18        0.451644        0.000208337        0.000132624
152       18        0.501027        0.000213454        0.000129333
153       18        0.542335        0.000217934        0.000126705
154       18        0.577287        0.000221688        0.00012446
155       18        0.605071        0.000224829        0.000122765
156       18        0.627747        0.000227323        0.000121344
157       18        0.644741        0.000229323        0.000120349
158       18        0.657591        0.000230752        0.000119552
159       18        0.665564        0.000231749        0.000119115
160       18        0.669416        0.000232159        0.000118867
161       18        0.668482        0.00023213        0.000118963
162       18        0.662983        0.00023146        0.000119274
163       18        0.652719        0.000230354        0.000119929
164       18        0.637623        0.000228591        0.000120821
165       18        0.618051        0.000226439        0.000122049
166       18        0.593588        0.000223658        0.000123536
167       18        0.564949        0.000220547        0.000125357
168       18        0.531206        0.00021683        0.000127474
169       18        0.49326        0.000212819        0.000129954
170       18        0.449732        0.00020821        0.000132796
171       18        0.401777        0.000203334        0.000136057
172       18        0.347912        0.000197904        0.000139752
173       18        0.289779        0.000192285        0.000143912
174       18        0.226244        0.000186246        0.000148536
175       18        0.159618        0.00018019        0.000153607
176       18        0.0894286        0.000173951        0.00015907
177       18        0.0185849        0.000167938        0.000164845
178       18        -0.0527689        0.000162026        0.000170805
179       18        -0.121535        0.000156583        0.000176818
180       18        -0.187419        0.000151479        0.000182704
181       18        -0.247795        0.000146999        0.000188334
182       18        -0.302793        0.000142978        0.000193539
183       18        -0.350665        0.000139612        0.000198251
184       18        -0.392096        0.000136714        0.000202348
185       18        -0.426031        0.000134427        0.000205831
186       18        -0.453476        0.000132563        0.000208624
187       18        -0.474084        0.00013122        0.000210811
188       18        -0.489827        0.000130165        0.000212434
189       18        -0.502086        0.000129391        0.000213775
190       18        -0.514074        0.000128595        0.000215023
191       18        -0.526601        0.000127812        0.000216407
192       18        -0.538096        0.000127054        0.00021761
193       18        -0.540771        0.0001269        0.000217929
194       18        -0.522985        0.00012801        0.000215961
195       18        -0.470032        0.000131471        0.000210359
196       18        -0.370682        0.000138162        0.000200158
197       18        -0.230403        0.000148262        0.000186678
198       18        -0.0978586        0.000158449        0.000174738
199       18        -0.0555275        0.000161886        0.000171129
200       18        -0.144579        0.000154809        0.00017889
201       18        -0.295564        0.000143575        0.000192948
202       18        -0.361768        0.000138871        0.0001994
203       18        -0.245449        0.000147201        0.000188152
204       18        0.0600298        0.000171508        0.000161515
205       18        0.389121        0.000202283        0.000137078
206       18        0.501073        0.00021388        0.000129586
207       18        0.397378        0.000203099        0.000136499
208       18        0.176348        0.000181827        0.00015243
209       18        -0.0155553        0.000165204        0.000167794
210       18        -0.00217849        0.000166294        0.000166656
211       18        0.219723        0.000185877        0.000149211
212       18        0.425737        0.000206054        0.000134613
213       18        0.433141        0.000206851        0.000134137
214       18        0.276463        0.000191259        0.000145062
215       18        0.0775827        0.000173155        0.000160229
216       18        0.00316099        0.000166785        0.000166258
217       18        0.130463        0.00017778        0.000156035
218       18        0.332963        0.000196726        0.000141013
219       18        0.4168        0.000205183        0.000135247
220       18        0.348998        0.000198356        0.000139919
221       18        0.218093        0.000185827        0.000149414
222       18        0.137884        0.00017849        0.000155501
223       18        0.17008        0.000181402        0.000153031
224       18        0.265561        0.000190261        0.000145887
225       18        0.327267        0.000196256        0.000141479
226       18        0.319368        0.000195481        0.000142038
227       18        0.276763        0.000191398        0.000145124
228       18        0.249465        0.000188789        0.000147107
229       18        0.258521        0.000189667        0.000146459
230       18        0.286775        0.00019235        0.000144393
231       18        0.307007        0.000194333        0.00014296
232       18        0.310189        0.000194634        0.000142727
233       18        0.3058        0.000194237        0.000143062
234       18        0.305535        0.000194201        0.000143073
235       18        0.312499        0.000194905        0.000142595
236       18        0.322256        0.000195846        0.000141893
237       18        0.330271        0.00019666        0.000141345
238       18        0.335805        0.000197195        0.000140948
239       18        0.340778        0.000197714        0.000140617
240       18        0.346645        0.000198285        0.000140198
241       18        0.353479        0.00019899        0.000139739
242       18        0.360533        0.000199684        0.00013924
243       18        0.367439        0.000200401        0.000138779
244       18        0.374213        0.000201073        0.000138304
245       18        0.381128        0.000201796        0.000137845
246       18        0.388227        0.000202505        0.000137351
247       18        0.395523        0.000203271        0.000136868
248       18        0.402909        0.000204016        0.000136359
249       18        0.410424        0.00020481        0.000135865
250       18        0.418039        0.000205585        0.000135344
251       18        0.425822        0.000206413        0.000134836
252       18        0.433733        0.000207226        0.0001343
253       18        0.441827        0.000208094        0.000133776
254       18        0.450067        0.000208949        0.000133223
255       18        0.458537        0.000209864        0.000132678
256       18        0.467342        0.000210802        0.000132102
257       18        0.477188        0.000211864        0.000131467
258       18        0.484954        0.000212659        0.00013094
259       18        0.489501        0.00021314        0.00013064
260       18        0.492248        0.000213381        0.000130429
261       18        0.494044        0.000213546        0.000130296
262       18        0.495343        0.000213617        0.00013017
263       18        0.497024        0.000213757        0.000130036
264       18        0.502049        0.000214208        0.000129658
265       18        0.495628        0.000213069        0.000129799
0       19        -0.184362        0.000150557        0.000181038
1       19        -0.262415        0.000145558        0.000189235
2       19        0.286974        0.00019156        0.000143772
3       19        0.611473        0.000225173        0.000122168
4       19        0.485402        0.000211395        0.000130103
5       19        -0.0700962        0.000160403        0.00017205
6       19        -0.416498        0.00013472        0.000204321
7       19        -0.178886        0.000151831        0.000181572
8       19        0.395723        0.000202184        0.000136109
9       19        0.605158        0.000224598        0.000122628
10       19        0.423752        0.000205173        0.000134304
11       19        -0.100637        0.000157955        0.000174678
12       19        -0.498376        0.000129223        0.000212707
13       19        -0.543019        0.000126414        0.000217583
14       19        -0.382609        0.000137045        0.000200922
15       19        -0.223041        0.000148638        0.000185778
16       19        -0.309554        0.000142278        0.000193899
17       19        -0.54628        0.000126319        0.00021813
18       19        -0.700111        0.00011684        0.000235312
19       19        -0.72037        0.000115651        0.000237686
20       19        -0.663217        0.000119085        0.000231147
21       19        -0.596292        0.000123174        0.000223607
22       19        -0.575742        0.00012447        0.000221363
23       19        -0.60037        0.000122896        0.000224013
24       19        -0.623394        0.000121505        0.000226637
25       19        -0.624643        0.000121408        0.000226739
26       19        -0.609605        0.000122367        0.00022512
27       19        -0.599051        0.000122993        0.000223895
28       19        -0.5961        0.000123196        0.000223604
29       19        -0.599326        0.000122964        0.000223904
30       19        -0.59801        0.000123073        0.000223807
31       19        -0.595469        0.000123208        0.000223484
32       19        -0.590284        0.000123561        0.000222965
33       19        -0.588959        0.00012362        0.000222777
34       19        -0.586489        0.0001238        0.000222551
35       19        -0.586415        0.000123779        0.000222497
36       19        -0.583551        0.00012398        0.000222222
37       19        -0.582981        0.000123989        0.000222111
38       19        -0.580232        0.000124183        0.000221846
39       19        -0.580243        0.000124158        0.000221805
40       19        -0.578006        0.000124324        0.000221604
41       19        -0.578361        0.000124282        0.000221609
42       19        -0.57639        0.000124433        0.000221441
43       19        -0.576997        0.000124373        0.000221469
44       19        -0.575302        0.000124503        0.000221325
45       19        -0.576166        0.000124424        0.000221376
46       19        -0.574758        0.000124534        0.000221259
47       19        -0.575852        0.00012444        0.000221335
48       19        -0.574695        0.000124536        0.000221248
49       19        -0.575958        0.000124435        0.00022135
50       19        -0.575025        0.000124519        0.000221292
51       19        -0.576457        0.000124411        0.000221417
52       19        -0.575747        0.000124479        0.000221381
53       19        -0.577293        0.000124362        0.000221515
54       19        -0.576728        0.000124417        0.000221488
55       19        -0.578324        0.000124295        0.000221625
56       19        -0.577882        0.000124341        0.000221608
57       19        -0.579538        0.000124218        0.000221755
58       19        -0.57923        0.000124258        0.000221758
59       19        -0.580932        0.000124135        0.000221917
60       19        -0.580713        0.000124171        0.000221933
61       19        -0.582403        0.00012405        0.00022209
62       19        -0.582217        0.000124082        0.000222106
63       19        -0.583852        0.00012396        0.000222252
64       19        -0.583679        0.000123989        0.000222265
65       19        -0.585257        0.00012387        0.000222403
66       19        -0.5851        0.000123898        0.000222419
67       19        -0.586626        0.000123786        0.000222556
68       19        -0.586474        0.000123816        0.000222576
69       19        -0.587921        0.000123711        0.00022271
70       19        -0.587733        0.000123742        0.000222724
71       19        -0.589062        0.000123644        0.000222844
72       19        -0.588802        0.000123677        0.000222844
73       19        -0.59        0.000123585        0.000222947
74       19        -0.589662        0.000123621        0.000222935
75       19        -0.590739        0.000123538        0.000223026
76       19        -0.590327        0.00012358        0.000223009
77       19        -0.591285        0.000123507        0.000223092
78       19        -0.590779        0.000123557        0.000223068
79       19        -0.59159        0.000123494        0.000223135
80       19        -0.590946        0.000123551        0.000223095
81       19        -0.591574        0.000123497        0.000223138
82       19        -0.590764        0.000123562        0.000223075
83       19        -0.591205        0.000123518        0.000223095
84       19        -0.590232        0.000123594        0.000223013
85       19        -0.590491        0.000123563        0.000223016
86       19        -0.589341        0.000123651        0.000222918
87       19        -0.589392        0.000123636        0.000222902
88       19        -0.588016        0.000123738        0.000222779
89       19        -0.587813        0.000123738        0.000222735
90       19        -0.586169        0.000123855        0.000222579
91       19        -0.585682        0.000123872        0.0002225
92       19        -0.583728        0.000124006        0.000222306
93       19        -0.582925        0.000124042        0.000222193
94       19        -0.580626        0.000124199        0.000221963
95       19        -0.579476        0.00012426        0.000221816
96       19        -0.576778        0.000124443        0.000221546
97       19        -0.575219        0.00012453        0.000221355
98       19        -0.572039        0.000124745        0.000221032
99       19        -0.569983        0.000124862        0.000220785
100       19        -0.566223        0.000125111        0.000220396
101       19        -0.563587        0.000125263        0.000220083
102       19        -0.559166        0.000125555        0.000219622
103       19        -0.55588        0.000125749        0.00021924
104       19        -0.550722        0.00012609        0.000218703
105       19        -0.546715        0.000126333        0.000218248
106       19        -0.54073        0.000126728        0.000217625
107       19        -0.535905        0.000127025        0.000217085
108       19        -0.52897        0.000127482        0.00021636
109       19        -0.523199        0.00012784        0.000215719
110       19        -0.515167        0.000128369        0.000214878
111       19        -0.508303        0.000128799        0.000214125
112       19        -0.499002        0.000129415        0.000213156
113       19        -0.490862        0.000129934        0.000212276
114       19        -0.480066        0.000130654        0.00021116
115       19        -0.470388        0.00013128        0.000210129
116       19        -0.45777        0.000132129        0.000208836
117       19        -0.446183        0.000132888        0.000207617
118       19        -0.431302        0.000133898        0.000206104
119       19        -0.417319        0.000134828        0.000204654
120       19        -0.399622        0.000136043        0.000202876
121       19        -0.38266        0.000137193        0.00020115
122       19        -0.361515        0.00013867        0.000199061
123       19        -0.34094        0.000140098        0.000197015
124       19        -0.315709        0.000141897        0.000194573
125       19        -0.290932        0.000143661        0.000192171
126       19        -0.261066        0.000145843        0.00018935
127       19        -0.2316        0.000148003        0.000186574
128       19        -0.196668        0.00015063        0.000183368
129       19        -0.162111        0.000153251        0.000180221
130       19        -0.12175        0.000156394        0.000176643
131       19        -0.0817734        0.000159547        0.000173142
132       19        -0.0357703        0.000163279        0.000169226
133       19        0.0100762        0.000167056        0.000165381
134       19        0.0616316        0.000171443        0.000161196
135       19        0.111839        0.000175788        0.000157188
136       19        0.166193        0.000180649        0.000152989
137       19        0.217897        0.00018536        0.000149068
138       19        0.272003        0.000190451        0.000145095
139       19        0.321873        0.000195231        0.000141501
140       19        0.371969        0.00020018        0.000137999
141       19        0.416462        0.000204648        0.00013494
142       19        0.459327        0.000209072        0.000132072
143       19        0.495927        0.000212895        0.000129654
144       19        0.529819        0.000216523        0.00012747
145       19        0.557709        0.000219531        0.000125686
146       19        0.582668        0.000222286        0.000124126
147       19        0.602524        0.000224483        0.000122888
148       19        0.619625        0.000226424        0.000121849
149       19        0.632524        0.000227883        0.000121063
150       19        0.642617        0.000229064        0.000120468
151       19        0.648883        0.000229786        0.000120093
152       19        0.651808        0.000230158        0.000119936
153       19        0.650795        0.000230046        0.000119999
154       19        0.64571        0.000229498        0.000120324
155       19        0.636541        0.000228451        0.000120878
156       19        0.622838        0.000226927        0.000121728
157       19        0.605161        0.000224932        0.00012281
158       19        0.582695        0.000222456        0.000124217
159       19        0.556409        0.000219553        0.000125862
160       19        0.524922        0.000216158        0.000127879
161       19        0.489497        0.000212363        0.000130165
162       19        0.448101        0.000208043        0.000132906
163       19        0.402432        0.000203344        0.000135974
164       19        0.349994        0.000198107        0.000139605
165       19        0.293286        0.000192565        0.000143617
166       19        0.229696        0.000186562        0.000148275
167       19        0.162865        0.000180427        0.00015331
168       19        0.0903826        0.000174026        0.000158987
169       19        0.0171205        0.000167763        0.000164915
170       19        -0.0589174        0.000161519        0.000171321
171       19        -0.13201        0.000155715        0.000177689
172       19        -0.20383        0.000150228        0.000184192
173       19        -0.268829        0.000145409        0.000190258
174       19        -0.328857        0.000141105        0.000196048
175       19        -0.379739        0.000137541        0.000201071
176       19        -0.423849        0.000134533        0.000205543
177       19        -0.458803        0.000132184        0.000209139
178       19        -0.487193        0.000130317        0.000212122
179       19        -0.507952        0.000128961        0.000214318
180       19        -0.523308        0.000127978        0.000215976
181       19        -0.532878        0.000127364        0.000217006
182       19        -0.538192        0.000127035        0.000217599
183       19        -0.539204        0.000126972        0.000217711
184       19        -0.536725        0.000127142        0.000217463
185       19        -0.530887        0.000127516        0.000216834
186       19        -0.521855        0.000128108        0.000215881
187       19        -0.510044        0.000128871        0.000214617
188       19        -0.495665        0.000129816        0.000213105
189       19        -0.480434        0.000130813        0.000211495
190       19        -0.465545        0.000131805        0.00020995
191       19        -0.452953        0.000132638        0.000208632
192       19        -0.440051        0.000133505        0.000207305
193       19        -0.420546        0.000134808        0.000205285
194       19        -0.380516        0.000137541        0.000201229
195       19        -0.305774        0.000142776        0.000193844
196       19        -0.18542        0.000151651        0.000182546
197       19        -0.0336709        0.000163628        0.000169231
198       19        0.0987628        0.000174869        0.000158424
199       19        0.140333        0.000178535        0.000155159
200       19        0.0649477        0.000171918        0.000161107
201       19        -0.0721481        0.000160527        0.000172537
202       19        -0.133329        0.000155703        0.00017791
203       19        -0.00682661        0.000165869        0.000167006
204       19        0.275663        0.000191087        0.000145048
205       19        0.502946        0.000214094        0.000129472
206       19        0.52798        0.00021677        0.00012785
207       19        0.377771        0.000201085        0.000137821
208       19        0.122361        0.000176981        0.000156598
209       19        -0.0921317        0.000158967        0.000174309
210       19        -0.0867409        0.000159396        0.00017384
211       19        0.141598        0.000178717        0.000155121
212       19        0.377006        0.000201109        0.000137943
213       19        0.415504        0.000205014        0.000135311
214       19        0.287707        0.000192335        0.000144248
215       19        0.115588        0.000176452        0.000157191
216       19        0.048702        0.000170638        0.000162526
217       19        0.153372        0.000179814        0.000154246
218       19        0.319534        0.000195426        0.000141975
219       19        0.384728        0.000201914        0.00013743
220       19        0.322702        0.000195776        0.000141779
221       19        0.213686        0.00018539        0.000149721
222       19        0.156738        0.00018018        0.000154041
223       19        0.195622        0.000183711        0.00015107
224       19        0.278802        0.000191528        0.000144927
225       19        0.324936        0.000196006        0.000141629
226       19        0.311588        0.000194725        0.000142594
227       19        0.273702        0.000191078        0.000145326
228       19        0.254204        0.000189233        0.000146757
229       19        0.266923        0.000190438        0.000145824
230       19        0.293254        0.000192971        0.000143924
231       19        0.309684        0.000194566        0.000142749
232       19        0.31092        0.000194702        0.000142672
233       19        0.30686        0.000194312        0.000142966
234       19        0.30766        0.000194402        0.000142918
235       19        0.314935        0.000195113        0.0001424
236       19        0.324149        0.000196026        0.000141755
237       19        0.331352        0.000196737        0.000141248
238       19        0.33639        0.000197246        0.000140902
239       19        0.34114        0.000197719        0.00014057
240       19        0.346888        0.000198301        0.000140176
241       19        0.353497        0.000198961        0.000139716
242       19        0.360298        0.000199651        0.00013925
243       19        0.366941        0.00020032        0.000138792
244       19        0.373543        0.000200995        0.000138343
245       19        0.380309        0.000201681        0.000137879
246       19        0.387321        0.000202402        0.000137405
247       19        0.394526        0.000203138        0.000136915
248       19        0.40188        0.0002039        0.000136421
249       19        0.409369        0.00020467        0.000135915
250       19        0.41702        0.000205469        0.000135406
251       19        0.424846        0.000206281        0.000134881
252       19        0.43286        0.000207125        0.000134352
253       19        0.441059        0.000207983        0.000133807
254       19        0.449462        0.000208874        0.000133256
255       19        0.458095        0.000209786        0.000132687
256       19        0.467114        0.000210765        0.00013211
257       19        0.477145        0.000211828        0.00013145
258       19        0.485028        0.000212654        0.000130927
259       19        0.489582        0.000213117        0.000130616
260       19        0.492328        0.000213377        0.000130416
261       19        0.494109        0.000213522        0.000130273
262       19        0.495399        0.00021361        0.000130159
263       19        0.497043        0.000213729        0.000130017
264       19        0.501939        0.000214184        0.000129657
265       19        0.495861        0.000213084        0.000129778
0       20        -0.188402        0.000150227        0.000181372
1       20        -0.279636        0.000144239        0.000190778
2       20        0.251622        0.000188112        0.000146265
3       20        0.56525        0.000219996        0.000125005
4       20        0.389926        0.000201499        0.000136436
5       20        -0.235736        0.000147558        0.000186784
6       20        -0.563658        0.00012501        0.000219654
7       20        -0.374226        0.00013755        0.00019998
8       20        0.219852        0.000185146        0.000148605
9       20        0.481964        0.000211138        0.000130392
10       20        0.223904        0.000185595        0.000148363
11       20        -0.400448        0.000135761        0.000202623
12       20        -0.708439        0.000116184        0.000235949
13       20        -0.703868        0.000116577        0.000235668
14       20        -0.51734        0.000128023        0.000214766
15       20        -0.308314        0.000142371        0.000193785
16       20        -0.344753        0.000139713        0.000197225
17       20        -0.549346        0.000126073        0.000218373
18       20        -0.65998        0.000119199        0.00023062
19       20        -0.625393        0.000121369        0.000226836
20       20        -0.479473        0.000130479        0.000210753
21       20        -0.328819        0.000140912        0.000195773
22       20        -0.27422        0.000144651        0.000190289
23       20        -0.30834        0.000142332        0.000193737
24       20        -0.338645        0.000140033        0.000196473
25       20        -0.331007        0.000140722        0.000195938
26       20        -0.293122        0.000143282        0.000192085
27       20        -0.266834        0.000145335        0.000189782
28       20        -0.256551        0.000145929        0.000188608
29       20        -0.258373        0.000145938        0.000188964
30       20        -0.251129        0.000146323        0.000188095
31       20        -0.241471        0.000147182        0.00018738
32       20        -0.227588        0.000148071        0.000185913
33       20        -0.221491        0.00014867        0.00018553
34       20        -0.214518        0.000149051        0.000184714
35       20        -0.211903        0.000149385        0.000184644
36       20        -0.204793        0.000149778        0.000183818
37       20        -0.201353        0.000150169        0.000183665
38       20        -0.194788        0.000150526        0.000182897
39       20        -0.19288        0.000150803        0.000182885
40       20        -0.187967        0.000151045        0.00018228
41       20        -0.187213        0.000151238        0.000182376
42       20        -0.183174        0.000151418        0.000181857
43       20        -0.18311        0.000151555        0.00018201
44       20        -0.179894        0.000151671        0.000181564
45       20        -0.180703        0.000151735        0.000181788
46       20        -0.178449        0.000151778        0.000181429
47       20        -0.180019        0.00015178        0.000181718
48       20        -0.178385        0.000151781        0.000181422
49       20        -0.180372        0.000151753        0.000181749
50       20        -0.179252        0.000151722        0.000181508
51       20        -0.181784        0.000151651        0.000181884
52       20        -0.181306        0.000151574        0.000181704
53       20        -0.184314        0.000151461        0.000182116
54       20        -0.184248        0.000151352        0.000181972
55       20        -0.187495        0.000151215        0.000182399
56       20        -0.187714        0.000151086        0.000182283
57       20        -0.191167        0.000150933        0.000182729
58       20        -0.191655        0.00015079        0.000182645
59       20        -0.195265        0.000150627        0.000183107
60       20        -0.195936        0.000150475        0.000183045
61       20        -0.199605        0.000150306        0.000183512
62       20        -0.20036        0.000150148        0.000183457
63       20        -0.204003        0.000149975        0.000183915
64       20        -0.204763        0.000149816        0.000183859
65       20        -0.208311        0.000149647        0.000184305
66       20        -0.209014        0.000149496        0.000184248
67       20        -0.212415        0.000149339        0.000184682
68       20        -0.213007        0.000149202        0.000184622
69       20        -0.2162        0.000149061        0.000185037
70       20        -0.216611        0.000148941        0.000184964
71       20        -0.219523        0.000148817        0.000185349
72       20        -0.219685        0.000148715        0.000185252
73       20        -0.222254        0.000148611        0.000185599
74       20        -0.22211        0.000148533        0.000185474
75       20        -0.224288        0.000148457        0.000185784
76       20        -0.223795        0.000148409        0.000185632
77       20        -0.225544        0.000148367        0.000185904
78       20        -0.224658        0.000148352        0.000185721
79       20        -0.225928        0.000148344        0.000185947
80       20        -0.224583        0.000148364        0.000185722
81       20        -0.225305        0.000148393        0.000185893
82       20        -0.223434        0.000148451        0.000185618
83       20        -0.223559        0.000148521        0.000185728
84       20        -0.221123        0.000148623        0.000185404
85       20        -0.220616        0.00014874        0.000185455
86       20        -0.217569        0.000148892        0.00018508
87       20        -0.216373        0.000149061        0.000185069
88       20        -0.212644        0.000149268        0.000184636
89       20        -0.210689        0.000149491        0.000184551
90       20        -0.206217        0.000149754        0.000184051
91       20        -0.203443        0.000150036        0.000183886
92       20        -0.198153        0.000150361        0.000183313
93       20        -0.194469        0.000150711        0.000183063
94       20        -0.188275        0.000151109        0.000182414
95       20        -0.183614        0.000151536        0.000182078
96       20        -0.176446        0.000152014        0.000181348
97       20        -0.17072        0.000152524        0.000180918
98       20        -0.162464        0.00015309        0.000180096
99       20        -0.15554        0.000153693        0.000179558
100       20        -0.146046        0.000154358        0.000178631
101       20        -0.137771        0.000155068        0.000177973
102       20        -0.126902        0.000155847        0.000176934
103       20        -0.117171        0.000156677        0.000176154
104       20        -0.104857        0.000157582        0.000175003
105       20        -0.0936336        0.000158539        0.000174101
106       20        -0.0798634        0.000159574        0.000172841
107       20        -0.0671361        0.000160663        0.00017182
108       20        -0.051885        0.000161832        0.00017045
109       20        -0.0376009        0.00016306        0.000169308
110       20        -0.0207926        0.000164373        0.000167827
111       20        -0.00485071        0.000165755        0.000166561
112       20        0.0136259        0.000167232        0.000164969
113       20        0.0313498        0.000168788        0.000163579
114       20        0.0516237        0.000170448        0.000161872
115       20        0.0712702        0.000172199        0.000160354
116       20        0.0934794        0.000174062        0.000158528
117       20        0.115179        0.000176028        0.000156877
118       20        0.13942        0.000178111        0.000154932
119       20        0.163222        0.000180308        0.000153154
120       20        0.18946        0.000182622        0.000151102
121       20        0.215222        0.000185052        0.000149219
122       20        0.243149        0.000187586        0.000147096
123       20        0.270371        0.00019022        0.000145156
124       20        0.299264        0.000192918        0.000143022
125       20        0.327024        0.000195675        0.000141094
126       20        0.35581        0.000198437        0.000139026
127       20        0.382965        0.000201206        0.00013719
128       20        0.410513        0.000203918        0.000135261
129       20        0.436021        0.000206587        0.00013358
130       20        0.461421        0.000209146        0.000131843
131       20        0.48451        0.000211627        0.000130362
132       20        0.507227        0.000213957        0.000128837
133       20        0.527665        0.00021622        0.000127565
134       20        0.547376        0.000218278        0.000126266
135       20        0.564273        0.000220201        0.000125244
136       20        0.580083        0.000221871        0.000124215
137       20        0.593253        0.000223413        0.000123442
138       20        0.60527        0.00022469        0.000122664
139       20        0.614778        0.000225843        0.000122127
140       20        0.622901        0.000226702        0.0001216
141       20        0.628506        0.000227424        0.000121305
142       20        0.632247        0.000227797        0.00012105
143       20        0.633246        0.000227997        0.000121036
144       20        0.631711        0.000227772        0.000121102
145       20        0.627154        0.000227337        0.000121423
146       20        0.619429        0.000226411        0.000121866
147       20        0.608525        0.000225259        0.000122575
148       20        0.593981        0.00022358        0.000123444
149       20        0.57625        0.000221684        0.000124587
150       20        0.554498        0.000219243        0.000125925
151       20        0.529509        0.000216595        0.000127552
152       20        0.499968        0.00021338        0.000129425
153       20        0.466825        0.000209941        0.000131631
154       20        0.428422        0.000205908        0.000134156
155       20        0.385924        0.000201639        0.000137079
156       20        0.337472        0.000196773        0.000140412
157       20        0.284607        0.000191695        0.000144214
158       20        0.225702        0.000186094        0.000148495
159       20        0.162872        0.00018039        0.000153278
160       20        0.0950986        0.000174346        0.00015853
161       20        0.0251543        0.0001684        0.000164217
162       20        -0.0471554        0.000162386        0.000170227
163       20        -0.118512        0.000156731        0.000176451
164       20        -0.188437        0.000151308        0.000182683
165       20        -0.253604        0.000146482        0.000188765
166       20        -0.313592        0.000142111        0.000194454
167       20        -0.36594        0.000138456        0.000199636
168       20        -0.411047        0.000135326        0.000204125
169       20        -0.447705        0.000132885        0.000207928
170       20        -0.477119        0.000130909        0.00021095
171       20        -0.498926        0.000129512        0.0002133
172       20        -0.514517        0.000128479        0.000214924
173       20        -0.523777        0.000127914        0.00021597
174       20        -0.527728        0.000127642        0.000216362
175       20        -0.526261        0.000127768        0.000216259
176       20        -0.519901        0.000128159        0.000215545
177       20        -0.5087        0.000128913        0.000214399
178       20        -0.492854        0.000129925        0.000212684
179       20        -0.472778        0.000131271        0.000210617
180       20        -0.448476        0.000132862        0.000208052
181       20        -0.420771        0.000134751        0.000205244
182       20        -0.389553        0.000136856        0.000202044
183       20        -0.356029        0.000139204        0.000198735
184       20        -0.320003        0.000141719        0.000195166
185       20        -0.282857        0.00014441        0.00019162
186       20        -0.244122        0.000147218        0.000187924
187       20        -0.205172        0.000150148        0.000184342
188       20        -0.165756        0.00015312        0.000180725
189       20        -0.128357        0.000156044        0.000177415
190       20        -0.0941525        0.000158715        0.000174385
191       20        -0.0655368        0.00016103        0.000171937
192       20        -0.0388444        0.000163168        0.00016963
193       20        -0.00550623        0.000165937        0.000166853
194       20        0.0499322        0.000170579        0.000162271
195       20        0.135971        0.000178115        0.000155471
196       20        0.243782        0.000187964        0.0001473
197       20        0.339703        0.000197236        0.000140429
198       20        0.383979        0.000201619        0.000137332
199       20        0.348565        0.000198089        0.000139791
200       20        0.23285        0.000186902        0.000148077
201       20        0.0886642        0.000173931        0.000159173
202       20        0.0403117        0.00016977        0.000163062
203       20        0.18176        0.000182266        0.000151974
204       20        0.42621        0.000205977        0.000134499
205       20        0.561184        0.000220372        0.00012573
206       20        0.510087        0.000214782        0.000128965
207       20        0.302246        0.000193614        0.000143111
208       20        0.00352692        0.000166716        0.000166129
209       20        -0.202549        0.000150389        0.000184154
210       20        -0.144679        0.000154773        0.000178867
211       20        0.140524        0.00017858        0.000155169
212       20        0.402169        0.000203573        0.000136163
213       20        0.436632        0.000207133        0.000133851
214       20        0.299731        0.00019342        0.000143328
215       20        0.120199        0.000176829        0.000156802
216       20        0.0491473        0.000170625        0.000162442
217       20        0.149088        0.000179405        0.000154556
218       20        0.307484        0.000194201        0.000142795
219       20        0.368218        0.000200229        0.000138552
220       20        0.309985        0.000194477        0.000142641
221       20        0.21266        0.000185262        0.000149772
222       20        0.168895        0.000181224        0.000153062
223       20        0.21153        0.000185151        0.000149851
224       20        0.286315        0.000192197        0.000144345
225       20        0.321964        0.000195688        0.00014182
226       20        0.30515        0.000194044        0.000143013
227       20        0.271483        0.000190834        0.000145463
228       20        0.258681        0.0001896        0.000146385
229       20        0.274651        0.000191143        0.000145237
230       20        0.299347        0.000193504        0.000143445
231       20        0.312599        0.000194818        0.000142518
232       20        0.312303        0.00019478        0.000142532
233       20        0.308895        0.000194476        0.000142795
234       20        0.310989        0.000194668        0.000142638
235       20        0.318826        0.000195458        0.000142098
236       20        0.327636        0.00019631        0.000141466
237       20        0.334198        0.000196981        0.000141021
238       20        0.338844        0.00019743        0.000140687
239       20        0.343529        0.000197918        0.000140376
240       20        0.349237        0.000198474        0.000139969
241       20        0.355714        0.000199143        0.000139534
242       20        0.362258        0.000199786        0.000139072
243       20        0.368659        0.000200452        0.000138645
244       20        0.375035        0.000201084        0.000138198
245       20        0.381631        0.000201773        0.00013776
246       20        0.388456        0.000202456        0.000137286
247       20        0.395499        0.000203196        0.000136821
248       20        0.40267        0.000203919        0.000136326
249       20        0.410016        0.000204695        0.000135844
250       20        0.417516        0.000205458        0.000135331
251       20        0.425232        0.000206279        0.000134828
252       20        0.433125        0.00020709        0.000134294
253       20        0.441244        0.000207959        0.000133767
254       20        0.449553        0.000208821        0.00013321
255       20        0.458132        0.000209747        0.000132657
256       20        0.467084        0.000210699        0.000132072
257       20        0.477095        0.000211778        0.000131426
258       20        0.484963        0.000212584        0.000130892
259       20        0.489541        0.000213068        0.000130591
260       20        0.492297        0.000213311        0.00013038
261       20        0.494094        0.000213476        0.000130246
262       20        0.495387        0.000213547        0.000130122
263       20        0.497037        0.000213684        0.00012999
264       20        0.501927        0.000214123        0.000129622
265       20        0.495721        0.000213022        0.000129759
0       21        -0.209656        0.000148646        0.000183319
1       21        -0.319706        0.000141355        0.000194606
2       21        0.195237        0.000182943        0.000150496
3       21        0.513253        0.000214393        0.000128324
4       21        0.298565        0.000192601        0.000142887
5       21        -0.356802        0.000138845        0.000198375
6       21        -0.640505        0.000120305        0.000228271
7       21        -0.461714        0.000131636        0.000208879
8       21        0.142448        0.000178183        0.000154526
9       21        0.449305        0.00020772        0.00013254
10       21        0.188163        0.00018234        0.000151065
11       21        -0.442882        0.000132899        0.00020695
12       21        -0.702172        0.00011664        0.000235395
13       21        -0.629036        0.000121113        0.000227184
14       21        -0.299043        0.000142913        0.000192728
15       21        0.0426259        0.000169688        0.000162607
16       21        0.0410284        0.000169494        0.000162681
17       21        -0.218221        0.000148891        0.0001852
18       21        -0.365935        0.000138194        0.000199256
19       21        -0.27026        0.00014505        0.00019006
20       21        0.0187966        0.000167607        0.000164486
21       21        0.258302        0.000188852        0.000145862
22       21        0.333504        0.000196105        0.000140492
23       21        0.287868        0.000191719        0.000143762
24       21        0.249449        0.000188133        0.000146599
25       21        0.256584        0.000188756        0.000146038
26       21        0.304506        0.000193333        0.000142581
27       21        0.330836        0.000195851        0.000140684
28       21        0.34091        0.000196868        0.000139997
29       21        0.334457        0.000196212        0.000140434
30       21        0.342298        0.000197006        0.000139901
31       21        0.349761        0.000197712        0.000139358
32       21        0.364512        0.000199197        0.00013835
33       21        0.367514        0.000199477        0.000138129
34       21        0.374413        0.000200192        0.00013767
35       21        0.374169        0.000200145        0.000137672
36       21        0.381466        0.000200891        0.000137181
37       21        0.382271        0.000200944        0.000137106
38       21        0.388917        0.000201628        0.000136662
39       21        0.388393        0.000201554        0.000136683
40       21        0.393597        0.000202103        0.000136344
41       21        0.392349        0.000201961        0.000136419
42       21        0.396901        0.000202449        0.000136127
43       21        0.395215        0.00020226        0.000136229
44       21        0.399056        0.00020267        0.000135982
45       21        0.396751        0.000202412        0.000136123
46       21        0.399825        0.000202741        0.000135925
47       21        0.397039        0.000202436        0.000136099
48       21        0.399677        0.000202723        0.000135933
49       21        0.396689        0.000202404        0.000136125
50       21        0.398964        0.000202658        0.000135987
51       21        0.395625        0.000202308        0.000136206
52       21        0.397393        0.000202509        0.000136101
53       21        0.393707        0.000202121        0.000136341
54       21        0.395139        0.000202283        0.000136255
55       21        0.391293        0.000201875        0.000136504
56       21        0.392506        0.000202013        0.000136432
57       21        0.388536        0.000201596        0.000136692
58       21        0.389548        0.000201719        0.000136637
59       21        0.385479        0.000201297        0.000136907
60       21        0.386331        0.000201407        0.000136865
61       21        0.382208        0.00020098        0.000137139
62       21        0.382949        0.000201076        0.000137103
63       21        0.378826        0.000200645        0.000137374
64       21        0.379523        0.000200731        0.000137338
65       21        0.37547        0.000200306        0.000137604
66       21        0.376194        0.000200396        0.000137566
67       21        0.372272        0.00019999        0.000137826
68       21        0.373074        0.000200091        0.000137785
69       21        0.369327        0.000199706        0.000138037
70       21        0.370248        0.000199819        0.000137988
71       21        0.366719        0.000199455        0.000138223
72       21        0.367807        0.00019958        0.000138159
73       21        0.364557        0.00019924        0.000138373
74       21        0.36588        0.000199386        0.000138291
75       21        0.362977        0.000199082        0.000138482
76       21        0.36459        0.000199259        0.000138382
77       21        0.362083        0.000198999        0.000138548
78       21        0.364015        0.000199212        0.000138428
79       21        0.361934        0.000198994        0.000138565
80       21        0.364219        0.00019924        0.00013842
81       21        0.362611        0.000199066        0.000138522
82       21        0.365299        0.000199348        0.000138345
83       21        0.364219        0.000199224        0.000138409
84       21        0.36735        0.00019955        0.000138202
85       21        0.366833        0.000199485        0.000138228
86       21        0.370436        0.000199861        0.00013799
87       21        0.370509        0.000199858        0.000137979
88       21        0.374604        0.000200284        0.000137708
89       21        0.375287        0.000200343        0.000137654
90       21        0.379882        0.000200816        0.000137347
91       21        0.381184        0.000200933        0.000137248
92       21        0.386298        0.000201458        0.000136904
93       21        0.388261        0.000201642        0.000136761
94       21        0.393919        0.000202224        0.000136382
95       21        0.396545        0.000202479        0.000136195
96       21        0.402722        0.000203119        0.000135785
97       21        0.405991        0.000203442        0.000135556
98       21        0.412669        0.000204135        0.000135113
99       21        0.416586        0.000204523        0.000134841
100       21        0.423773        0.000205269        0.000134363
101       21        0.428351        0.000205724        0.000134046
102       21        0.436037        0.000206524        0.000133537
103       21        0.441234        0.000207048        0.000133182
104       21        0.449325        0.000207897        0.00013265
105       21        0.455011        0.000208478        0.000132267
106       21        0.463345        0.000209359        0.000131724
107       21        0.469356        0.000209979        0.000131322
108       21        0.477778        0.000210874        0.000130776
109       21        0.483995        0.000211518        0.000130362
110       21        0.492409        0.000212416        0.000129818
111       21        0.498765        0.000213079        0.000129399
112       21        0.507117        0.000213978        0.000128864
113       21        0.513568        0.000214659        0.000128443
114       21        0.52181        0.000215557        0.000127921
115       21        0.528316        0.000216251        0.000127501
116       21        0.536395        0.000217139        0.000126994
117       21        0.542896        0.000217837        0.000126577
118       21        0.550737        0.000218705        0.000126089
119       21        0.557147        0.000219397        0.00012568
120       21        0.564639        0.000220232        0.000125217
121       21        0.570826        0.000220906        0.000124825
122       21        0.577794        0.000221693        0.0001244
123       21        0.58354        0.000222327        0.000124041
124       21        0.58971        0.000223034        0.00012367
125       21        0.594693        0.00022359        0.000123362
126       21        0.59971        0.000224172        0.000123064
127       21        0.603552        0.000224602        0.000122827
128       21        0.607028        0.000225013        0.000122625
129       21        0.609312        0.000225266        0.000122483
130       21        0.610781        0.000225452        0.000122404
131       21        0.610984        0.000225464        0.000122386
132       21        0.610043        0.000225391        0.000122461
133       21        0.607795        0.000225129        0.000122594
134       21        0.603715        0.000224705        0.000122863
135       21        0.597965        0.00022405        0.000123212
136       21        0.589883        0.00022318        0.000123729
137       21        0.580084        0.000222078        0.000124331
138       21        0.567552        0.000220724        0.000125131
139       21        0.55326        0.000219142        0.000126022
140       21        0.535828        0.000217273        0.000127145
141       21        0.516571        0.000215182        0.00012837
142       21        0.493654        0.000212764        0.000129869
143       21        0.46872        0.00021012        0.000131494
144       21        0.439441        0.000207096        0.000133452
145       21        0.407844        0.000203841        0.000135571
146       21        0.371114        0.000200157        0.000138101
147       21        0.33177        0.000196247        0.000140837
148       21        0.286608        0.000191888        0.000144071
149       21        0.238817        0.000187348        0.000147547
150       21        0.184998        0.000182396        0.00015159
151       21        0.129175        0.000177367        0.000155874
152       21        0.0679809        0.000172042        0.000160735
153       21        0.0062435        0.000166803        0.000165765
154       21        -0.058907        0.00016147        0.000171268
155       21        -0.122015        0.000156441        0.000176742
156       21        -0.185592        0.000151551        0.000182457
157       21        -0.244159        0.00014716        0.000187856
158       21        -0.299966        0.000143109        0.00019317
159       21        -0.348431        0.000139663        0.00019788
160       21        -0.391874        0.000136658        0.00020222
161       21        -0.427218        0.000134247        0.000205799
162       21        -0.456804        0.000132276        0.000208866
163       21        -0.47893        0.00013081        0.000211172
164       21        -0.495524        0.000129734        0.000212941
165       21        -0.505729        0.00012907        0.000214023
166       21        -0.510671        0.000128763        0.000214572
167       21        -0.509953        0.00012881        0.000214496
168       21        -0.50386        0.000129219        0.00021387
169       21        -0.49243        0.000129963        0.000212656
170       21        -0.475356        0.000131095        0.000210878
171       21        -0.453237        0.000132557        0.000208564
172       21        -0.425395        0.000134434        0.00020571
173       21        -0.393043        0.000136629        0.000202413
174       21        -0.3552        0.000139258        0.000198646
175       21        -0.313688        0.00014218        0.000194568
176       21        -0.267276        0.000145536        0.000190129
177       21        -0.218431        0.000149136        0.000185544
178       21        -0.165769        0.000153134        0.000180744
179       21        -0.112386        0.000157277        0.000175984
180       21        -0.0568125        0.000161725        0.000171179
181       21        -0.00260973        0.000166166        0.0001666
182       21        0.0517214        0.000170755        0.000162148
183       21        0.102448        0.000175136        0.000158082
184       21        0.151206        0.000179466        0.000154281
185       21        0.194741        0.000183406        0.000150952
186       21        0.235166        0.000187156        0.000147936
187       21        0.269997        0.000190435        0.000145374
188       21        0.301127        0.000193427        0.000143133
189       21        0.325661        0.000195804        0.00014138
190       21        0.344357        0.000197646        0.000140067
191       21        0.355536        0.00019874        0.000139277
192       21        0.36457        0.000199644        0.000138652
193       21        0.378819        0.000201068        0.000137665
194       21        0.409284        0.000204172        0.000135596
195       21        0.45482        0.000208882        0.000132549
196       21        0.499479        0.000213624        0.000129637
197       21        0.515016        0.000215311        0.000128647
198       21        0.478184        0.000211418        0.00013106
199       21        0.374392        0.00020072        0.000138037
200       21        0.210587        0.000184923        0.000149807
201       21        0.0547452        0.000171051        0.000161939
202       21        0.0372813        0.00016958        0.000163375
203       21        0.220765        0.000185906        0.000149079
204       21        0.465496        0.000210154        0.00013194
205       21        0.556617        0.00021993        0.000126052
206       21        0.454872        0.00020904        0.000132642
207       21        0.196516        0.000183692        0.00015092
208       21        -0.121846        0.000156637        0.000176934
209       21        -0.270368        0.000145384        0.000190517
210       21        -0.119539        0.00015678        0.000176688
211       21        0.232311        0.000187012        0.000148244
212       21        0.476087        0.000211276        0.000131246
213       21        0.462191        0.000209809        0.000132159
214       21        0.285553        0.000192117        0.000144395
215       21        0.0840258        0.000173696        0.000159697
216       21        0.0204588        0.000168255        0.000164848
217       21        0.144133        0.000179005        0.000154977
218       21        0.315227        0.000195032        0.0001423
219       21        0.371154        0.000200572        0.000138382
220       21        0.305586        0.000194126        0.000143011
221       21        0.20776        0.000184858        0.000150179
222       21        0.17082        0.000181475        0.000152978
223       21        0.219167        0.000185915        0.000149325
224       21        0.291471        0.000192777        0.000144036
225       21        0.320181        0.000195574        0.00014199
226       21        0.299794        0.000193611        0.00014346
227       21        0.268521        0.000190611        0.000145724
228       21        0.260998        0.000189904        0.00014628
229       21        0.279984        0.000191715        0.000144898
230       21        0.303659        0.00019401        0.000143201
231       21        0.314256        0.000195046        0.000142448
232       21        0.312712        0.000194911        0.00014257
233       21        0.310045        0.000194656        0.000142764
234       21        0.31358        0.000195013        0.000142521
235       21        0.322118        0.000195851        0.000141916
236       21        0.330732        0.000196709        0.000141315
237       21        0.336796        0.000197312        0.000140891
238       21        0.341255        0.000197766        0.000140587
239       21        0.346034        0.000198243        0.000140255
240       21        0.351902        0.000198839        0.000139853
241       21        0.358369        0.000199487        0.000139405
242       21        0.364806        0.000200144        0.000138966
243       21        0.371049        0.000200775        0.000138537
244       21        0.377321        0.00020142        0.000138113
245       21        0.383803        0.00020208        0.00013767
246       21        0.390527        0.000202775        0.000137218
247       21        0.397418        0.000203482        0.000136751
248       21        0.404451        0.000204214        0.000136281
249       21        0.411625        0.000204956        0.000135798
250       21        0.41898        0.000205726        0.00013531
251       21        0.426517        0.000206512        0.000134807
252       21        0.434253        0.000207329        0.000134297
253       21        0.44218        0.000208162        0.000133772
254       21        0.450317        0.000209027        0.000133239
255       21        0.458684        0.000209915        0.00013269
256       21        0.467432        0.000210867        0.000132131
257       21        0.477199        0.000211904        0.00013149
258       21        0.484925        0.000212716        0.000130978
259       21        0.489442        0.000213176        0.00013067
260       21        0.492198        0.000213438        0.000130471
261       21        0.493995        0.000213586        0.000130327
262       21        0.495304        0.000213677        0.000130212
263       21        0.496982        0.0002138        0.000130068
264       21        0.501982        0.000214266        0.000129702
265       21        0.495512        0.000213104        0.000129836
0       22        -0.229866        0.000147158        0.000185189
1       22        -0.350958        0.000139217        0.000197748
2       22        0.157574        0.000179603        0.00015342
3       22        0.486639        0.00021168        0.000130118
4       22        0.258643        0.000188877        0.000145832
5       22        -0.396994        0.000136136        0.000202481
6       22        -0.648548        0.000119884        0.00022931
7       22        -0.444995        0.000132839        0.000207293
8       22        0.198109        0.000183266        0.000150329
9       22        0.522416        0.000215488        0.000127803
10       22        0.310846        0.000193877        0.000142078
11       22        -0.305253        0.000142529        0.000193408
12       22        -0.579249        0.000124152        0.000221574
13       22        -0.412807        0.000135096        0.000204137
14       22        0.121613        0.000176434        0.00015623
15       22        0.496064        0.000212629        0.000129474
16       22        0.507191        0.000213781        0.000128736
17       22        0.291405        0.000192239        0.000143644
18       22        0.128781        0.000177202        0.00015579
19       22        0.225954        0.000186075        0.000148442
20       22        0.467656        0.000209674        0.000131354
21       22        0.611478        0.000225333        0.000122254
22       22        0.626883        0.00022691        0.000121227
23       22        0.572793        0.000221221        0.000124757
24       22        0.529506        0.0002163        0.000127378
25       22        0.532405        0.000216806        0.000127307
26       22        0.560767        0.000219633        0.00012536
27       22        0.574712        0.000221396        0.000124617
28       22        0.570856        0.000220762        0.00012474
29       22        0.56078        0.000219887        0.000125503
30       22        0.559339        0.000219509        0.000125468
31       22        0.563291        0.000220154        0.000125341
32       22        0.568058        0.000220472        0.000124925
33       22        0.568149        0.000220703        0.000125044
34       22        0.567421        0.000220425        0.000124978
35       22        0.56631        0.000220508        0.000125164
36       22        0.567205        0.000220401        0.000124991
37       22        0.567394        0.000220616        0.00012509
38       22        0.568034        0.000220487        0.000124936
39       22        0.567535        0.00022063        0.00012508
40       22        0.567885        0.000220479        0.000124951
41       22        0.567603        0.000220648        0.000125081
42       22        0.568124        0.000220522        0.000124945
43       22        0.567836        0.000220683        0.000125072
44       22        0.568195        0.000220537        0.000124945
45       22        0.567799        0.000220675        0.000125072
46       22        0.568092        0.000220521        0.000124949
47       22        0.567712        0.000220656        0.000125072
48       22        0.568039        0.000220514        0.000124951
49       22        0.567724        0.000220657        0.000125071
50       22        0.56808        0.000220529        0.000124955
51       22        0.567765        0.00022067        0.000125074
52       22        0.568071        0.000220541        0.000124962
53       22        0.567706        0.000220667        0.000125079
54       22        0.567976        0.000220531        0.000124969
55       22        0.567601        0.000220648        0.000125082
56       22        0.567882        0.000220516        0.000124972
57       22        0.567525        0.000220634        0.000125084
58       22        0.567826        0.000220512        0.000124977
59       22        0.567475        0.000220634        0.00012509
60       22        0.567775        0.000220518        0.000124987
61       22        0.567407        0.000220635        0.000125099
62       22        0.567687        0.000220516        0.000124996
63       22        0.567296        0.000220622        0.000125105
64       22        0.567565        0.0002205        0.000125003
65       22        0.567176        0.0002206        0.000125108
66       22        0.567465        0.000220487        0.000125007
67       22        0.567104        0.00022059        0.000125111
68       22        0.567421        0.000220489        0.000125014
69       22        0.567084        0.000220594        0.000125116
70       22        0.567413        0.000220499        0.000125021
71       22        0.567084        0.000220599        0.000125119
72       22        0.567416        0.000220503        0.000125022
73       22        0.567103        0.000220598        0.000125116
74       22        0.567464        0.000220505        0.000125018
75       22        0.567198        0.000220604        0.000125107
76       22        0.567612        0.000220523        0.000125009
77       22        0.567409        0.000220631        0.000125096
78       22        0.567871        0.000220561        0.000124999
79       22        0.567716        0.000220673        0.000125082
80       22        0.568208        0.000220608        0.000124983
81       22        0.568095        0.000220718        0.000125059
82       22        0.568623        0.000220655        0.000124958
83       22        0.568574        0.000220767        0.000125027
84       22        0.569158        0.000220713        0.000124924
85       22        0.56919        0.000220833        0.000124988
86       22        0.569832        0.000220793        0.000124885
87       22        0.569941        0.000220923        0.000124945
88       22        0.570626        0.000220892        0.000124842
89       22        0.570795        0.000221025        0.000124896
90       22        0.571502        0.000220997        0.000124792
91       22        0.571718        0.000221128        0.000124839
92       22        0.572446        0.000221102        0.000124734
93       22        0.572721        0.000221238        0.000124776
94       22        0.573476        0.00022122        0.000124671
95       22        0.573798        0.000221362        0.000124711
96       22        0.574543        0.000221348        0.000124611
97       22        0.574874        0.000221492        0.00012465
98       22        0.575572        0.000221474        0.000124553
99       22        0.575886        0.000221611        0.000124591
100       22        0.57652        0.000221586        0.000124498
101       22        0.576813        0.000221716        0.000124535
102       22        0.577366        0.000221683        0.000124447
103       22        0.577607        0.000221806        0.000124486
104       22        0.578019        0.000221763        0.000124411
105       22        0.578127        0.000221873        0.000124459
106       22        0.578295        0.000221808        0.000124402
107       22        0.578163        0.000221888        0.000124463
108       22        0.577982        0.000221785        0.000124428
109       22        0.577519        0.000221824        0.000124507
110       22        0.576905        0.000221673        0.000124499
111       22        0.576036        0.000221663        0.000124602
112       22        0.574912        0.000221459        0.000124627
113       22        0.573553        0.000221396        0.000124761
114       22        0.571818        0.000221129        0.000124827
115       22        0.569854        0.000221001        0.000125
116       22        0.567366        0.000220653        0.000125114
117       22        0.564628        0.000220437        0.000125334
118       22        0.561176        0.000219984        0.000125509
119       22        0.557422        0.000219652        0.000125791
120       22        0.552728        0.000219065        0.000126045
121       22        0.547662        0.00021859        0.00012641
122       22        0.541414        0.000217841        0.000126767
123       22        0.534723        0.000217193        0.000127238
124       22        0.526601        0.000216251        0.00012772
125       22        0.517972        0.000215398        0.000128319
126       22        0.507654        0.00021423        0.000128946
127       22        0.496732        0.000213136        0.000129697
128       22        0.483803        0.000211703        0.000130501
129       22        0.470038        0.000210319        0.000131445
130       22        0.453732        0.000208545        0.000132479
131       22        0.436502        0.000206832        0.000133674
132       22        0.416552        0.000204718        0.000134974
133       22        0.395458        0.000202644        0.000136455
134       22        0.371085        0.000200131        0.000138087
135       22        0.345207        0.000197628        0.000139935
136       22        0.315674        0.000194674        0.000141975
137       22        0.284391        0.000191716        0.000144261
138       22        0.249163        0.000188314        0.000146782
139       22        0.212046        0.000184911        0.000149579
140       22        0.170934        0.000181097        0.000152643
141       22        0.12803        0.00017731        0.000156002
142       22        0.0814503        0.000173181        0.000159635
143       22        0.0335998        0.000169139        0.00016355
144       22        -0.0170133        0.000164866        0.000167695
145       22        -0.0677794        0.000160778        0.000172053
146       22        -0.11976        0.000156606        0.00017653
147       22        -0.170256        0.000152738        0.000181088
148       22        -0.219995        0.000148938        0.000185588
149       22        -0.266412        0.000145553        0.000189986
150       22        -0.31014        0.000142358        0.000194122
151       22        -0.349037        0.000139645        0.000197975
152       22        -0.383925        0.000137187        0.000201395
153       22        -0.413296        0.000135215        0.000204417
154       22        -0.438084        0.000133511        0.000206907
155       22        -0.45734        0.000132262        0.000208957
156       22        -0.472052        0.00013126        0.000210447
157       22        -0.481549        0.000130673        0.000211505
158       22        -0.486502        0.000130323        0.000211986
159       22        -0.486384        0.000130369        0.000212035
160       22        -0.481423        0.000130671        0.000211474
161       22        -0.471318        0.000131372        0.000210472
162       22        -0.455932        0.000132367        0.000208827
163       22        -0.435348        0.000133775        0.00020675
164       22        -0.409196        0.000135516        0.000204033
165       22        -0.378016        0.000137684        0.000200934
166       22        -0.341275        0.000140216        0.000197247
167       22        -0.299935        0.000143183        0.000193265
168       22        -0.253398        0.000146533        0.000188793
169       22        -0.203044        0.00015031        0.000184148
170       22        -0.148418        0.000154449        0.000179161
171       22        -0.0913694        0.000158958        0.000174167
172       22        -0.0318049        0.000163738        0.000169029
173       22        0.0279895        0.000168744        0.000164087
174       22        0.0877231        0.000173828        0.000159229
175       22        0.144941        0.000178907        0.000154767
176       22        0.199295        0.000183797        0.000150586
177       22        0.248684        0.000188423        0.000146937
178       22        0.293206        0.000192622        0.000143671
179       22        0.331534        0.000196379        0.000140965
180       22        0.364408        0.000199593        0.000138639
181       22        0.391204        0.000202317        0.000136815
182       22        0.413008        0.000204497        0.000135307
183       22        0.429542        0.000206232        0.000134217
184       22        0.44195        0.000207484        0.000133367
185       22        0.45022        0.000208386        0.000132844
186       22        0.455507        0.000208912        0.000132477
187       22        0.45783        0.000209202        0.000132353
188       22        0.457561        0.000209153        0.000132357
189       22        0.453574        0.000208784        0.000132651
190       22        0.444987        0.000207866        0.000133207
191       22        0.431835        0.000206544        0.000134112
192       22        0.418602        0.000205157        0.000134987
193       22        0.414794        0.000204812        0.000135273
194       22        0.430062        0.000206372        0.000134239
195       22        0.461933        0.000209749        0.000132156
196       22        0.488412        0.000212547        0.000130419
197       22        0.477922        0.000211498        0.000131143
198       22        0.404037        0.00020381        0.000136067
199       22        0.252467        0.000188935        0.00014678
200       22        0.0451663        0.000170268        0.000162749
201       22        -0.112177        0.000157388        0.000176071
202       22        -0.082086        0.000159745        0.000173411
203       22        0.163006        0.000180641        0.00015347
204       22        0.442484        0.00020777        0.000133479
205       22        0.524297        0.000216471        0.000128145
206       22        0.393231        0.000202723        0.000136812
207       22        0.10585        0.000175587        0.000157951
208       22        -0.194812        0.000151021        0.000183503
209       22        -0.263608        0.000145895        0.0001899
210       22        -0.0217939        0.000164652        0.000168279
211       22        0.358068        0.00019919        0.000139239
212       22        0.53674        0.000217746        0.000127305
213       22        0.458731        0.000209474        0.000132405
214       22        0.237983        0.000187608        0.000147876
215       22        0.024719        0.000168643        0.000164525
216       22        -0.00737646        0.000165925        0.000167153
217       22        0.158704        0.000180343        0.000153877
218       22        0.342811        0.000197744        0.000140353
219       22        0.383579        0.000201851        0.000137545
220       22        0.300611        0.00019365        0.000143372
221       22        0.196288        0.000183832        0.000151068
222       22        0.165904        0.000181036        0.000153361
223       22        0.223488        0.000186351        0.00014903
224       22        0.296719        0.000193294        0.000143666
225       22        0.319848        0.000195576        0.000142039
226       22        0.295217        0.000193178        0.000143796
227       22        0.264901        0.0001903        0.000146014
228       22        0.261461        0.000189958        0.000146253
229       22        0.283028        0.000192041        0.000144703
230       22        0.305828        0.000194231        0.000143054
231       22        0.31424        0.000195079        0.000142474
232       22        0.311713        0.000194824        0.000142649
233       22        0.309835        0.000194669        0.000142803
234       22        0.314659        0.000195129        0.000142451
235       22        0.323817        0.00019605        0.000141819
236       22        0.332216        0.000196866        0.000141219
237       22        0.337927        0.000197456        0.000140835
238       22        0.342315        0.000197882        0.000140521
239       22        0.34733        0.000198405        0.000140187
240       22        0.353413        0.000199001        0.000139755
241       22        0.359977        0.000199681        0.000139316
242       22        0.366371        0.000200312        0.000138865
243       22        0.372587        0.000200962        0.000138453
244       22        0.378832        0.000201585        0.000138017
245       22        0.385322        0.000202267        0.000137588
246       22        0.392003        0.000202939        0.000137126
247       22        0.39885        0.000203662        0.000136676
248       22        0.405788        0.000204365        0.000136199
249       22        0.412884        0.000205119        0.000135735
250       22        0.420119        0.000205859        0.000135243
251       22        0.427551        0.000206653        0.000134759
252       22        0.435137        0.000207436        0.000134248
253       22        0.442926        0.000208274        0.000133744
254       22        0.45088        0.000209103        0.000133213
255       22        0.459078        0.000209991        0.000132686
256       22        0.467616        0.000210904        0.00013213
257       22        0.477213        0.000211941        0.000131512
258       22        0.484837        0.000212724        0.000130995
259       22        0.489355        0.000213203        0.000130698
260       22        0.492117        0.000213448        0.000130487
261       22        0.493932        0.000213615        0.000130352
262       22        0.49525        0.00021369        0.000130226
263       22        0.49696        0.000213832        0.00013009
264       22        0.502055        0.000214291        0.000129708
265       22        0.495301        0.000213097        0.000129859
0       23        -0.238878        0.000146494        0.000186022
1       23        -0.359985        0.000138569        0.000198612
2       23        0.154375        0.000179332        0.000153679
3       23        0.493841        0.0002124        0.000129623
4       23        0.275212        0.000190438        0.000144621
5       23        -0.375435        0.000137609        0.000200307
6       23        -0.617544        0.000121791        0.000225845
7       23        -0.376798        0.000137474        0.000200383
8       23        0.305285        0.00019331        0.000142453
9       23        0.616758        0.000225789        0.000121857
10       23        0.465152        0.000209331        0.000131468
11       23        -0.0888282        0.000158883        0.000173642
12       23        -0.410211        0.000135182        0.000203738
13       23        -0.185303        0.000151419        0.000182245
14       23        0.400589        0.000202667        0.000135772
15       23        0.680833        0.000233088        0.000117988
16       23        0.66694        0.00023158        0.000118865
17       23        0.490182        0.000212272        0.00013002
18       23        0.328691        0.000195845        0.000140982
19       23        0.387067        0.000201641        0.000136924
20       23        0.556862        0.000219271        0.000125643
21       23        0.639582        0.000228644        0.000120613
22       23        0.608076        0.0002251        0.000122544
23       23        0.515179        0.000214927        0.000128396
24       23        0.439404        0.00020701        0.000133402
25       23        0.43833        0.000206809        0.000133415
26       23        0.467662        0.000209883        0.000131485
27       23        0.481661        0.000211312        0.000130539
28       23        0.464841        0.000209605        0.000131681
29       23        0.44557        0.000207557        0.000132931
30       23        0.435004        0.000206503        0.000133662
31       23        0.438847        0.000206853        0.000133375
32       23        0.438674        0.000206884        0.000133418
33       23        0.437133        0.000206693        0.0001335
34       23        0.429864        0.000205991        0.000134018
35       23        0.428019        0.00020576        0.000134114
36       23        0.424442        0.000205429        0.000134378
37       23        0.424894        0.000205429        0.000134318
38       23        0.421061        0.000205075        0.000134601
39       23        0.420757        0.000205004        0.000134595
40       23        0.417316        0.000204697        0.000134857
41       23        0.418158        0.000204748        0.000134777
42       23        0.415688        0.000204542        0.000134974
43       23        0.41686        0.000204625        0.000134871
44       23        0.414566        0.000204431        0.000135053
45       23        0.415975        0.000204533        0.00013493
46       23        0.414151        0.000204381        0.000135075
47       23        0.415941        0.000204523        0.000134928
48       23        0.414493        0.000204411        0.000135049
49       23        0.416511        0.000204584        0.000134891
50       23        0.415394        0.000204509        0.000134993
51       23        0.417673        0.000204713        0.00013482
52       23        0.416881        0.00020467        0.000134898
53       23        0.419318        0.000204888        0.000134713
54       23        0.41872        0.000204858        0.000134774
55       23        0.421234        0.000205079        0.00013458
56       23        0.420823        0.000205067        0.000134628
57       23        0.423435        0.000205301        0.00013443
58       23        0.423207        0.000205313        0.000134468
59       23        0.425875        0.000205558        0.00013427
60       23        0.425766        0.000205585        0.000134302
61       23        0.428423        0.00020583        0.000134105
62       23        0.428378        0.000205859        0.000134131
63       23        0.430983        0.000206094        0.000133935
64       23        0.43097        0.000206122        0.000133954
65       23        0.433506        0.000206349        0.000133762
66       23        0.433511        0.000206379        0.000133781
67       23        0.435966        0.000206604        0.000133598
68       23        0.435966        0.000206637        0.000133619
69       23        0.438311        0.000206855        0.000133447
70       23        0.43826        0.000206882        0.000133472
71       23        0.44045        0.000207084        0.000133309
72       23        0.440305        0.000207096        0.000133337
73       23        0.442318        0.000207275        0.000133184
74       23        0.442062        0.000207274        0.000133217
75       23        0.443896        0.000207436        0.000133077
76       23        0.443524        0.000207426        0.00013312
77       23        0.445168        0.000207573        0.000132995
78       23        0.444651        0.000207551        0.00013305
79       23        0.446072        0.000207676        0.000132941
80       23        0.44537        0.000207633        0.000133007
81       23        0.44654        0.000207729        0.000132913
82       23        0.445629        0.00020766        0.00013299
83       23        0.446539        0.000207727        0.000132912
84       23        0.445411        0.000207634        0.000133002
85       23        0.446052        0.000207677        0.000132945
86       23        0.444681        0.000207562        0.000133053
87       23        0.44503        0.000207579        0.000133018
88       23        0.443383        0.000207436        0.000133145
89       23        0.443408        0.00020742        0.000133131
90       23        0.441443        0.000207241        0.000133278
91       23        0.441114        0.000207185        0.000133286
92       23        0.438801        0.000206967        0.000133454
93       23        0.438098        0.000206872        0.000133487
94       23        0.435406        0.000206618        0.000133682
95       23        0.434286        0.000206483        0.000133745
96       23        0.431147        0.000206187        0.000133972
97       23        0.429545        0.000206005        0.000134069
98       23        0.425901        0.000205656        0.000134331
99       23        0.423776        0.000205419        0.000134461
100       23        0.419585        0.000205011        0.000134758
101       23        0.4169        0.000204716        0.000134925
102       23        0.412111        0.000204247        0.000135263
103       23        0.408807        0.000203892        0.000135474
104       23        0.403346        0.000203359        0.00013586
105       23        0.399353        0.000202939        0.000136122
106       23        0.393141        0.000202333        0.000136562
107       23        0.388392        0.00020184        0.000136877
108       23        0.381358        0.000201153        0.000137374
109       23        0.375779        0.000200577        0.000137747
110       23        0.367829        0.0001998        0.000138309
111       23        0.36131        0.000199134        0.000138749
112       23        0.352309        0.000198259        0.000139389
113       23        0.344706        0.000197493        0.000139909
114       23        0.334493        0.000196509        0.000140642
115       23        0.325626        0.000195627        0.000141258
116       23        0.31398        0.000194514        0.000142099
117       23        0.303574        0.000193491        0.00014283
118       23        0.29015        0.000192215        0.000143806
119       23        0.277803        0.000191017        0.000144685
120       23        0.262164        0.000189546        0.000145834
121       23        0.247465        0.000188145        0.000146899
122       23        0.229248        0.000186457        0.000148258
123       23        0.211905        0.000184836        0.00014954
124       23        0.190885        0.000182922        0.000151135
125       23        0.170714        0.000181077        0.00015266
126       23        0.146711        0.000178933        0.000154517
127       23        0.123494        0.000176857        0.000156311
128       23        0.0962252        0.000174474        0.000158468
129       23        0.0693243        0.000172125        0.000160596
130       23        0.038319        0.000169495        0.000163123
131       23        0.00815781        0.000166941        0.000165585
132       23        -0.0255014        0.000164172        0.000168413
133       23        -0.0580004        0.00016151        0.000171155
134       23        -0.0935711        0.000158678        0.000174242
135       23        -0.127463        0.000155995        0.000177201
136       23        -0.163588        0.000153213        0.000180443
137       23        -0.197364        0.000150629        0.000183495
138       23        -0.232333        0.000148025        0.000186739
139       23        -0.264242        0.000145664        0.000189719
140       23        -0.29623        0.000143358        0.000192785
141       23        -0.324596        0.000141323        0.000195517
142       23        -0.352041        0.000139403        0.000198227
143       23        -0.375522        0.000137763        0.000200549
144       23        -0.39726        0.000136281        0.000202751
145       23        -0.414954        0.00013507        0.000204537
146       23        -0.430318        0.000134046        0.000206128
147       23        -0.44176        0.000133273        0.000207299
148       23        -0.450398        0.000132711        0.000208215
149       23        -0.45523        0.000132387        0.000208712
150       23        -0.456711        0.000132304        0.000208892
151       23        -0.454346        0.000132459        0.000208642
152       23        -0.447964        0.000132901        0.000208007
153       23        -0.437574        0.000133592        0.000206927
154       23        -0.422508        0.000134621        0.000205402
155       23        -0.40334        0.000135915        0.00020344
156       23        -0.379012        0.000137597        0.000201007
157       23        -0.350661        0.000139558        0.000198174
158       23        -0.316872        0.000141955        0.000194879
159       23        -0.279368        0.00014464        0.000191256
160       23        -0.236421        0.000147798        0.000187217
161       23        -0.190388        0.000151238        0.000182955
162       23        -0.139361        0.000155164        0.000178367
163       23        -0.0864288        0.000159321        0.000173704
164       23        -0.0297431        0.000163917        0.000168865
165       23        0.0268729        0.000168615        0.000164144
166       23        0.0850317        0.000173601        0.00015945
167       23        0.140497        0.000178472        0.000155079
168       23        0.194722        0.000183384        0.000150936
169       23        0.243746        0.00018792        0.00014727
170       23        0.289144        0.000192239        0.000143969
171       23        0.327902        0.000195986        0.000141195
172       23        0.361832        0.000199344        0.000138823
173       23        0.389051        0.000202064        0.000136938
174       23        0.411369        0.000204341        0.000135425
175       23        0.427763        0.000206017        0.000134316
176       23        0.439704        0.000207268        0.000133527
177       23        0.446708        0.000207996        0.000133062
178       23        0.44976        0.000208337        0.000132874
179       23        0.448763        0.00020824        0.000132944
180       23        0.444268        0.000207799        0.00013326
181       23        0.436513        0.000207002        0.000133782
182       23        0.425692        0.000205909        0.000134524
183       23        0.412365        0.000204547        0.000135427
184       23        0.396552        0.000202958        0.000136517
185       23        0.379298        0.000201217        0.000137701
186       23        0.36063        0.000199369        0.000139007
187       23        0.341709        0.000197493        0.00014033
188       23        0.321394        0.000195516        0.000141776
189       23        0.299039        0.000193342        0.000143369
190       23        0.271672        0.000190728        0.000145354
191       23        0.240612        0.000187781        0.000147624
192       23        0.211638        0.000185088        0.000149784
193       23        0.201018        0.000184105        0.000150579
194       23        0.223313        0.000186194        0.00014893
195       23        0.277995        0.000191379        0.000144931
196       23        0.332105        0.000196669        0.000141093
197       23        0.33811        0.000197272        0.000140678
198       23        0.257707        0.000189497        0.000146447
199       23        0.081312        0.000173449        0.000159904
200       23        -0.139102        0.000155312        0.00017849
201       23        -0.264138        0.000145865        0.000189961
202       23        -0.178243        0.000152259        0.000181967
203       23        0.118756        0.000176681        0.000156897
204       23        0.4249        0.000205994        0.000134686
205       23        0.498731        0.000213744        0.000129807
206       23        0.348531        0.000198298        0.000139944
207       23        0.0540689        0.000171114        0.000162108
208       23        -0.207645        0.00015009        0.000184728
209       23        -0.201689        0.000150506        0.00018414
210       23        0.102447        0.000175276        0.000158208
211       23        0.457055        0.000209312        0.000132525
212       23        0.556257        0.000219926        0.000126095
213       23        0.420892        0.000205594        0.000134965
214       23        0.168238        0.000181236        0.000153172
215       23        -0.0318765        0.000163949        0.00016926
216       23        -0.0111508        0.00016565        0.000167507
217       23        0.198694        0.000184012        0.000150853
218       23        0.379984        0.000201503        0.000137802
219       23        0.392438        0.000202775        0.000136956
220       23        0.287355        0.00019243        0.00014437
221       23        0.178558        0.00018224        0.000152439
222       23        0.159944        0.000180551        0.000153864
223       23        0.230227        0.000187013        0.000148554
224       23        0.304533        0.00019411        0.00014315
225       23        0.320659        0.000195692        0.000142008
226       23        0.290714        0.000192805        0.000144166
227       23        0.260893        0.000189956        0.000146335
228       23        0.26134        0.000190008        0.00014631
229       23        0.285256        0.000192295        0.000144571
230       23        0.307151        0.000194424        0.000143007
231       23        0.313456        0.000195044        0.000142561
232       23        0.310101        0.000194733        0.000142812
233       23        0.308966        0.000194628        0.000142897
234       23        0.31491        0.000195221        0.000142483
235       23        0.324453        0.000196159        0.000141808
236       23        0.332584        0.000196972        0.000141243
237       23        0.337949        0.000197507        0.000140868
238       23        0.342353        0.000197957        0.000140569
239       23        0.347601        0.000198483        0.000140204
240       23        0.353922        0.000199124        0.000139771
241       23        0.360554        0.000199791        0.000139312
242       23        0.366963        0.000200447        0.000138877
243       23        0.373176        0.000201078        0.000138451
244       23        0.379481        0.000201728        0.000138026
245       23        0.38601        0.000202396        0.000137582
246       23        0.392736        0.000203094        0.00013713
247       23        0.399574        0.000203798        0.000136668
248       23        0.406517        0.000204523        0.000136205
249       23        0.41358        0.000205256        0.000135731
250       23        0.4208        0.000206015        0.000135253
251       23        0.428177        0.000206787        0.000134762
252       23        0.435721        0.000207586        0.000134266
253       23        0.443425        0.000208398        0.000133757
254       23        0.451309        0.00020924        0.000133243
255       23        0.459392        0.0002101        0.000132713
256       23        0.467825        0.000211021        0.000132176
257       23        0.477275        0.000212026        0.000131556
258       23        0.484825        0.000212821        0.000131056
259       23        0.4893        0.000213278        0.000130751
260       23        0.49206        0.000213541        0.000130552
261       23        0.49387        0.00021369        0.000130407
262       23        0.495198        0.000213783        0.00013029
263       23        0.496923        0.00021391        0.000130143
264       23        0.502084        0.000214392        0.000129765
265       23        0.495273        0.000213166        0.000129905
0       24        -0.237252        0.000146601        0.000185854
1       24        -0.351467        0.000139157        0.000197763
2       24        0.174848        0.000181126        0.000152071
3       24        0.518804        0.00021502        0.000127987
4       24        0.317906        0.000194459        0.000141502
5       24        -0.327931        0.000140927        0.00019562
6       24        -0.578131        0.000124203        0.000221416
7       24        -0.311275        0.000142068        0.000193946
8       24        0.382183        0.000200784        0.000137009
9       24        0.66901        0.000231727        0.000118694
10       24        0.547759        0.000218067        0.000126096
11       24        0.0485168        0.000170169        0.00016211
12       24        -0.322225        0.00014126        0.000194966
13       24        -0.110737        0.00015716        0.000175563
14       24        0.447402        0.00020741        0.000132594
15       24        0.678551        0.000232934        0.000118179
16       24        0.620928        0.000226405        0.000121681
17       24        0.374654        0.000200403        0.000137783
18       24        0.133685        0.000177629        0.000155402
19       24        0.174277        0.000181311        0.000152313
20       24        0.37217        0.000199978        0.000137832
21       24        0.467298        0.00020984        0.000131505
22       24        0.384618        0.000201328        0.000137046
23       24        0.200155        0.000183724        0.000150397
24       24        0.0599815        0.000171109        0.000161147
25       24        0.0549914        0.000170839        0.000161698
26       24        0.10913        0.000175344        0.000157216
27       24        0.134193        0.00017773        0.000155411
28       24        0.10488        0.000174976        0.000157554
29       24        0.0675658        0.000171902        0.000160671
30       24        0.0499601        0.000170232        0.000161936
31       24        0.0547191        0.000170797        0.000161702
32       24        0.0561159        0.000170765        0.000161446
33       24        0.0517572        0.000170553        0.00016195
34       24        0.0410879        0.000169496        0.000162673
35       24        0.0365499        0.000169261        0.000163186
36       24        0.0327192        0.000168785        0.000163352
37       24        0.0322247        0.000168886        0.00016353
38       24        0.027726        0.000168358        0.000163754
39       24        0.0256633        0.000168328        0.000164063
40       24        0.0217528        0.00016786        0.000164248
41       24        0.0216992        0.000168001        0.000164394
42       24        0.0194757        0.000167679        0.000164445
43       24        0.0200475        0.000167868        0.000164536
44       24        0.018101        0.000167569        0.000164563
45       24        0.0191135        0.000167785        0.000164608
46       24        0.0179007        0.000167548        0.000164575
47       24        0.0195367        0.000167812        0.000164566
48       24        0.0188062        0.000167622        0.000164499
49       24        0.0207776        0.000167916        0.000164464
50       24        0.0205044        0.000167772        0.000164367
51       24        0.0229637        0.000168107        0.000164291
52       24        0.02321        0.000168009        0.000164155
53       24        0.0260122        0.000168367        0.000164044
54       24        0.0265344        0.00016829        0.000163883
55       24        0.0295073        0.000168657        0.000163753
56       24        0.0302612        0.000168601        0.000163575
57       24        0.0334295        0.000168985        0.000163429
58       24        0.0344125        0.000168954        0.000163239
59       24        0.0377185        0.000169353        0.000163084
60       24        0.0388402        0.000169338        0.000162887
61       24        0.0422006        0.00016974        0.000162726
62       24        0.0433952        0.000169731        0.000162523
63       24        0.0467541        0.000170127        0.000162356
64       24        0.0479649        0.000170119        0.000162152
65       24        0.0512656        0.000170505        0.000161985
66       24        0.0524404        0.000170499        0.000161788
67       24        0.0556352        0.000170878        0.000161631
68       24        0.0567281        0.000170871        0.000161448
69       24        0.0597669        0.000171238        0.000161303
70       24        0.0607241        0.000171222        0.000161135
71       24        0.0635521        0.000171567        0.000161003
72       24        0.0643189        0.000171534        0.000160849
73       24        0.0668848        0.000171852        0.000160734
74       24        0.0674125        0.000171799        0.000160599
75       24        0.0696755        0.000172089        0.000160507
76       24        0.069925        0.000172017        0.000160399
77       24        0.0718472        0.00017228        0.000160336
78       24        0.0717756        0.000172184        0.000160258
79       24        0.0733141        0.000172413        0.000160225
80       24        0.0728787        0.000172287        0.000160177
81       24        0.0739952        0.000172475        0.000160173
82       24        0.0731598        0.000172312        0.000160156
83       24        0.073818        0.000172456        0.000160184
84       24        0.0725409        0.000172258        0.000160205
85       24        0.0726928        0.000172358        0.000160274
86       24        0.0709264        0.000172124        0.000160339
87       24        0.0705325        0.000172177        0.000160452
88       24        0.0682472        0.000171902        0.000160562
89       24        0.0672816        0.000171904        0.000160718
90       24        0.0644465        0.000171581        0.000160872
91       24        0.0628689        0.000171525        0.000161074
92       24        0.0594317        0.000171151        0.000161276
93       24        0.057186        0.000171037        0.000161531
94       24        0.0530879        0.000170611        0.00016179
95       24        0.0501098        0.000170435        0.000162105
96       24        0.0452755        0.000169952        0.000162429
97       24        0.0414966        0.000169709        0.000162811
98       24        0.035883        0.000169163        0.0001632
99       24        0.0312826        0.000168848        0.000163648
100       24        0.024867        0.000168236        0.000164104
101       24        0.0194031        0.000167847        0.000164621
102       24        0.0121282        0.000167168        0.000165152
103       24        0.00574049        0.000166703        0.000165748
104       24        -0.0024349        0.000165958        0.000166362
105       24        -0.00975357        0.000165419        0.000167041
106       24        -0.0187954        0.000164612        0.000167735
107       24        -0.0269847        0.000164005        0.000168491
108       24        -0.0368297        0.000163138        0.000169259
109       24        -0.0458522        0.000162466        0.000170088
110       24        -0.0565022        0.000161541        0.000170932
111       24        -0.0663983        0.000160803        0.000171842
112       24        -0.0779118        0.000159821        0.00017277
113       24        -0.088737        0.000159016        0.000173772
114       24        -0.101152        0.000157977        0.000174793
115       24        -0.112938        0.000157106        0.000175891
116       24        -0.126299        0.000156006        0.000177008
117       24        -0.139124        0.000155064        0.00017821
118       24        -0.153533        0.000153896        0.000179435
119       24        -0.167495        0.000152876        0.000180751
120       24        -0.182977        0.000151644        0.000182092
121       24        -0.197976        0.000150559        0.000183522
122       24        -0.214278        0.000149287        0.000184962
123       24        -0.229931        0.000148171        0.000186475
124       24        -0.246573        0.000146896        0.000187973
125       24        -0.262376        0.000145786        0.000189524
126       24        -0.278868        0.000144542        0.000191032
127       24        -0.294376        0.000143468        0.000192576
128       24        -0.31046        0.000142267        0.00019406
129       24        -0.325627        0.000141239        0.000195601
130       24        -0.34096        0.00014011        0.000197036
131       24        -0.354695        0.000139198        0.00019846
132       24        -0.368059        0.000138225        0.000199725
133       24        -0.379719        0.000137468        0.000200961
134       24        -0.390683        0.000136674        0.000202003
135       24        -0.399758        0.000136102        0.000202991
136       24        -0.407749        0.000135519        0.000203743
137       24        -0.413689        0.000135162        0.000204418
138       24        -0.418139        0.000134824        0.000204815
139       24        -0.420354        0.000134719        0.00020511
140       24        -0.420635        0.000134665        0.000205086
141       24        -0.418479        0.000134856        0.000204934
142       24        -0.413882        0.000135135        0.000204415
143       24        -0.40659        0.000135674        0.00020374
144       24        -0.396311        0.000136342        0.00020265
145       24        -0.38309        0.000137291        0.00020138
146       24        -0.366404        0.00013841        0.000199662
147       24        -0.346624        0.000139829        0.000197759
148       24        -0.323018        0.000141458        0.000195395
149       24        -0.296264        0.000143407        0.000192858
150       24        -0.265467        0.000145602        0.00018987
151       24        -0.231602        0.000148133        0.000186739
152       24        -0.193691        0.000150937        0.000183195
153       24        -0.152971        0.000154086        0.000179555
154       24        -0.108658        0.000157504        0.000175583
155       24        -0.0623106        0.000161239        0.000171606
156       24        -0.0133664        0.000165196        0.000167419
157       24        0.0362714        0.000169388        0.000163354
158       24        0.0868073        0.000173682        0.000159241
159       24        0.136092        0.000178054        0.000155399
160       24        0.184119        0.000182338        0.000151675
161       24        0.22882        0.000186497        0.000148353
162       24        0.270312        0.000190361        0.000145272
163       24        0.306962        0.000193919        0.000142662
164       24        0.339252        0.00019703        0.000140345
165       24        0.366109        0.000199734        0.000138501
166       24        0.38833        0.000201924        0.000136942
167       24        0.405265        0.000203688        0.000135819
168       24        0.417764        0.000204931        0.000134951
169       24        0.425399        0.000205768        0.000134471
170       24        0.428848        0.000206096        0.000134222
171       24        0.427844        0.000206049        0.000134326
172       24        0.422838        0.000205509        0.000134646
173       24        0.413794        0.000204636        0.000135292
174       24        0.400988        0.000203305        0.000136144
175       24        0.384686        0.000201705        0.000137293
176       24        0.365041        0.000199708        0.000138631
177       24        0.342615        0.000197528        0.000140227
178       24        0.317454        0.000195034        0.000141985
179       24        0.290359        0.000192453        0.000143954
180       24        0.261267        0.000189648        0.000146044
181       24        0.231128        0.00018685        0.000148292
182       24        0.19978        0.000183918        0.000150612
183       24        0.168302        0.000181079        0.00015303
184       24        0.136624        0.000178206        0.000155449
185       24        0.106173        0.000175544        0.000157861
186       24        0.0771458        0.000172988        0.000160144
187       24        0.0507075        0.000170745        0.000162303
188       24        0.0254819        0.00016858        0.000164339
189       24        -0.000283573        0.00016645        0.000166497
190       24        -0.030126        0.000163958        0.000168973
191       24        -0.0628298        0.000161319        0.00017178
192       24        -0.0896533        0.000159138        0.000174064
193       24        -0.0905789        0.000159084        0.000174166
194       24        -0.0452126        0.000162717        0.000170243
195       24        0.0492376        0.000170639        0.000162441
196       24        0.153903        0.000179823        0.000154172
197       24        0.201431        0.000184201        0.000150596
198       24        0.141089        0.000178695        0.000155181
199       24        -0.02762        0.000164226        0.000168825
200       24        -0.225737        0.000148683        0.000186337
201       24        -0.306943        0.000142763        0.000194053
202       24        -0.176187        0.000152381        0.000181739
203       24        0.147606        0.000179236        0.00015464
204       24        0.443128        0.000207818        0.000133424
205       24        0.49262        0.000213066        0.000130188
206       24        0.32728        0.00019615        0.000141401
207       24        0.0384026        0.000169759        0.000163364
208       24        -0.183613        0.000151868        0.000182477
209       24        -0.125798        0.000156325        0.000177281
210       24        0.200279        0.000184037        0.000150635
211       24        0.503406        0.000214198        0.000129476
212       24        0.539028        0.000218014        0.000127171
213       24        0.365321        0.000199968        0.000138773
214       24        0.102813        0.000175358        0.000158225
215       24        -0.0622208        0.000161452        0.000171816
216       24        0.0148159        0.00016777        0.000165302
217       24        0.251225        0.000188888        0.000146926
218       24        0.409699        0.000204461        0.000135731
219       24        0.389137        0.000202418        0.000137167
220       24        0.265869        0.000190328        0.000145894
221       24        0.159963        0.000180528        0.000153842
222       24        0.158511        0.000180373        0.000153932
223       24        0.241268        0.000188022        0.000147716
224       24        0.313451        0.000194926        0.000142475
225       24        0.320874        0.000195686        0.000141973
226       24        0.285718        0.000192273        0.000144488
227       24        0.257084        0.000189566        0.000146592
228       24        0.261585        0.000189979        0.000146252
229       24        0.287491        0.00019248        0.000144388
230       24        0.308137        0.000194467        0.000142897
231       24        0.312452        0.000194915        0.00014261
232       24        0.308443        0.000194518        0.000142891
233       24        0.308047        0.000194506        0.000142939
234       24        0.314839        0.000195158        0.000142447
235       24        0.324549        0.000196134        0.000141776
236       24        0.332291        0.000196887        0.000141223
237       24        0.337362        0.000197414        0.000140884
238       24        0.341774        0.000197842        0.000140568
239       24        0.347236        0.000198409        0.000140203
240       24        0.353689        0.000199042        0.000139746
241       24        0.360361        0.000199733        0.000139299
242       24        0.366734        0.000200364        0.000138851
243       24        0.37297        0.000201017        0.000138437
244       24        0.379307        0.00020165        0.000137996
245       24        0.385902        0.000202344        0.000137561
246       24        0.392651        0.000203024        0.000137095
247       24        0.399525        0.00020375        0.000136643
248       24        0.40647        0.000204455        0.000136167
249       24        0.413561        0.000205209        0.000135703
250       24        0.420779        0.000205949        0.000135213
251       24        0.428175        0.00020674        0.000134732
252       24        0.435704        0.000207519        0.000134225
253       24        0.443414        0.000208349        0.000133727
254       24        0.451272        0.000209169        0.000133203
255       24        0.459353        0.000210046        0.000132684
256       24        0.467757        0.000210945        0.000132137
257       24        0.47722        0.000211968        0.000131527
258       24        0.484777        0.000212745        0.000131016
259       24        0.489281        0.000213222        0.000130719
260       24        0.492046        0.000213468        0.000130509
261       24        0.493868        0.000213635        0.000130373
262       24        0.495195        0.000213711        0.000130247
263       24        0.496925        0.000213855        0.000130109
264       24        0.502076        0.000214321        0.000129722
265       24        0.495279        0.00021311        0.00012987
0       25        -0.231096        0.000147069        0.000185304
1       25        -0.337794        0.000140145        0.000196463
2       25        0.198123        0.000183303        0.000150357
3       25        0.540704        0.000217407        0.000126604
4       25        0.352972        0.00019794        0.000139072
5       25        -0.289456        0.000143706        0.000191948
6       25        -0.554299        0.000125742        0.000218882
7       25        -0.281742        0.000144217        0.00019115
8       25        0.405389        0.000203184        0.000135466
9       25        0.674165        0.000232398        0.000118426
10       25        0.545403        0.000217915        0.000126305
11       25        0.0295337        0.000168599        0.000163692
12       25        -0.380426        0.000137218        0.000200738
13       25        -0.217482        0.000148979        0.000185173
14       25        0.332161        0.000195961        0.000140577
15       25        0.578362        0.000221699        0.000124333
16       25        0.454807        0.000208505        0.000132311
17       25        0.0455149        0.000170036        0.00016247
18       25        -0.284937        0.000143991        0.000191462
19       25        -0.249844        0.000146612        0.000188224
20       25        0.00351059        0.000166407        0.000165824
21       25        0.152239        0.000179335        0.00015401
22       25        0.029761        0.000168651        0.000163705
23       25        -0.214808        0.000149251        0.000185015
24       25        -0.356343        0.000138961        0.00019845
25       25        -0.339189        0.000140161        0.000196759
26       25        -0.263294        0.00014564        0.000189508
27       25        -0.225447        0.000148401        0.000185929
28       25        -0.254899        0.000146234        0.000188691
29       25        -0.291538        0.000143542        0.000192129
30       25        -0.304916        0.000142606        0.000193446
31       25        -0.294008        0.000143375        0.00019238
32       25        -0.288328        0.00014381        0.000191871
33       25        -0.289975        0.000143674        0.000192005
34       25        -0.29873        0.000143066        0.000192874
35       25        -0.300588        0.000142913        0.000193026
36       25        -0.301698        0.000142852        0.000193158
37       25        -0.299596        0.00014298        0.000192924
38       25        -0.302116        0.000142817        0.000193191
39       25        -0.302531        0.000142766        0.000193203
40       25        -0.305154        0.000142602        0.000193487
41       25        -0.304133        0.000142659        0.000193367
42       25        -0.305488        0.000142586        0.000193531
43       25        -0.304222        0.00014266        0.000193385
44       25        -0.305624        0.000142579        0.000193547
45       25        -0.304288        0.000142654        0.00019339
46       25        -0.305363        0.000142592        0.000193514
47       25        -0.303824        0.000142682        0.000193339
48       25        -0.304788        0.00014263        0.000193455
49       25        -0.303208        0.000142728        0.000193282
50       25        -0.303986        0.000142693        0.000193384
51       25        -0.302169        0.00014281        0.000193192
52       25        -0.302683        0.000142793        0.000193268
53       25        -0.300724        0.000142918        0.000193059
54       25        -0.301148        0.000142903        0.00019312
55       25        -0.299152        0.000143027        0.000192903
56       25        -0.299496        0.000143017        0.000192956
57       25        -0.297425        0.000143149        0.000192734
58       25        -0.29767        0.00014315        0.000192782
59       25        -0.295538        0.000143289        0.000192559
60       25        -0.29572        0.000143296        0.000192604
61       25        -0.293558        0.000143438        0.000192378
62       25        -0.293697        0.000143446        0.000192415
63       25        -0.29152        0.000143586        0.000192184
64       25        -0.291642        0.000143591        0.000192214
65       25        -0.289483        0.00014373        0.000191985
66       25        -0.289623        0.000143733        0.000192017
67       25        -0.287513        0.000143872        0.000191797
68       25        -0.287696        0.000143876        0.000191837
69       25        -0.285658        0.000144013        0.000191629
70       25        -0.285899        0.000144012        0.000191674
71       25        -0.283951        0.000144141        0.000191472
72       25        -0.28427        0.000144132        0.000191521
73       25        -0.282441        0.000144249        0.000191327
74       25        -0.282872        0.000144231        0.000191385
75       25        -0.281203        0.000144337        0.000191207
76       25        -0.281777        0.00014431        0.000191281
77       25        -0.280297        0.000144406        0.000191125
78       25        -0.281034        0.00014437        0.000191218
79       25        -0.27976        0.000144452        0.000191082
80       25        -0.280669        0.000144401        0.000191189
81       25        -0.279612        0.000144465        0.000191072
82       25        -0.280709        0.000144398        0.000191193
83       25        -0.279899        0.000144443        0.000191098
84       25        -0.281219        0.000144359        0.000191239
85       25        -0.280698        0.000144386        0.000191174
86       25        -0.28227        0.000144286        0.000191343
87       25        -0.282052        0.000144293        0.000191311
88       25        -0.283867        0.000144176        0.000191503
89       25        -0.283936        0.000144163        0.000191498
90       25        -0.28598        0.000144027        0.00019171
91       25        -0.286348        0.00014399        0.00019173
92       25        -0.288646        0.000143835        0.000191965
93       25        -0.289353        0.000143772        0.000192017
94       25        -0.291937        0.000143598        0.000192281
95       25        -0.293006        0.000143512        0.000192371
96       25        -0.29588        0.00014332        0.000192666
97       25        -0.297304        0.00014321        0.000192792
98       25        -0.300436        0.000142998        0.000193112
99       25        -0.302177        0.000142865        0.000193267
100       25        -0.305541        0.000142635        0.000193606
101       25        -0.307604        0.000142477        0.000193792
102       25        -0.311215        0.000142229        0.000194155
103       25        -0.313613        0.00014205        0.000194375
104       25        -0.317444        0.000141788        0.000194762
105       25        -0.320102        0.000141593        0.000195012
106       25        -0.324028        0.000141327        0.000195412
107       25        -0.326807        0.000141125        0.000195674
108       25        -0.330696        0.000140861        0.00019607
109       25        -0.33351        0.000140655        0.000196334
110       25        -0.33732        0.000140396        0.000196722
111       25        -0.340169        0.000140188        0.00019699
112       25        -0.343908        0.000139936        0.000197372
113       25        -0.346789        0.000139727        0.000197647
114       25        -0.350421        0.000139486        0.000198023
115       25        -0.35328        0.000139281        0.000198298
116       25        -0.356745        0.000139052        0.000198659
117       25        -0.359531        0.000138852        0.000198927
118       25        -0.362774        0.000138637        0.000199264
119       25        -0.365413        0.000138447        0.000199517
120       25        -0.36829        0.000138258        0.000199819
121       25        -0.370558        0.000138095        0.000200037
122       25        -0.372753        0.000137955        0.000200273
123       25        -0.374267        0.000137846        0.000200418
124       25        -0.375349        0.000137784        0.000200545
125       25        -0.375668        0.000137759        0.000200571
126       25        -0.375156        0.000137806        0.000200537
127       25        -0.373784        0.000137889        0.000200384
128       25        -0.37144        0.000138068        0.000200174
129       25        -0.368332        0.000138272        0.000199847
130       25        -0.363694        0.00013861        0.00019941
131       25        -0.358006        0.000138995        0.000198829
132       25        -0.350423        0.000139542        0.000198104
133       25        -0.341774        0.000140138        0.000197237
134       25        -0.330833        0.000140927        0.000196188
135       25        -0.318715        0.000141775        0.000194991
136       25        -0.303908        0.000142847        0.000193578
137       25        -0.287858        0.000143988        0.000192018
138       25        -0.268762        0.000145386        0.000190215
139       25        -0.248403        0.000146864        0.000188276
140       25        -0.224716        0.000148631        0.000186082
141       25        -0.199825        0.000150484        0.00018377
142       25        -0.171412        0.000152655        0.000181199
143       25        -0.141942        0.000154913        0.000178539
144       25        -0.108922        0.000157509        0.000175634
145       25        -0.0751901        0.000160177        0.000172686
146       25        -0.0381957        0.000163182        0.000169536
147       25        -0.0011222        0.000166223        0.000166409
148       25        0.038524        0.000169563        0.000163155
149       25        0.0773108        0.00017287        0.000160009
150       25        0.117556        0.000176395        0.000156831
151       25        0.155752        0.000179783        0.000153853
152       25        0.193998        0.000183265        0.000150948
153       25        0.229043        0.00018649        0.000148314
154       25        0.262679        0.000189663        0.000145849
155       25        0.292202        0.000192468        0.0001437
156       25        0.319287        0.000195103        0.000141775
157       25        0.341899        0.000197309        0.000140172
158       25        0.361459        0.000199263        0.000138818
159       25        0.376576        0.000200768        0.000137768
160       25        0.38831        0.00020197        0.000136976
161       25        0.395809        0.000202727        0.000136463
162       25        0.399687        0.000203145        0.000136215
163       25        0.399544        0.000203131        0.000136225
164       25        0.395577        0.000202753        0.000136512
165       25        0.387822        0.000201969        0.000137043
166       25        0.376154        0.000200818        0.000137861
167       25        0.361055        0.000199307        0.000138905
168       25        0.342155        0.000197455        0.00014024
169       25        0.32035        0.000195312        0.000141776
170       25        0.295048        0.000192878        0.000143597
171       25        0.267514        0.000190237        0.000145585
172       25        0.236959        0.00018737        0.000147839
173       25        0.204989        0.000184392        0.000150216
174       25        0.170692        0.000181269        0.000152825
175       25        0.135997        0.000178143        0.000155492
176       25        0.099951        0.000174971        0.000158328
177       25        0.0647178        0.000171907        0.000161134
178       25        0.0293183        0.000168899        0.000164019
179       25        -0.00404226        0.000166097        0.00016677
180       25        -0.0364173        0.000163437        0.000169499
181       25        -0.0658066        0.000161046        0.000172
182       25        -0.0933711        0.000158848        0.000174394
183       25        -0.117423        0.000156941        0.000176495
184       25        -0.139022        0.000155261        0.000178419
185       25        -0.156562        0.000153899        0.000179983
186       25        -0.170784        0.000152817        0.000181276
187       25        -0.180727        0.000152055        0.000182175
188       25        -0.188565        0.000151471        0.000182903
189       25        -0.196374        0.000150879        0.000183617
190       25        -0.20794        0.000150018        0.000184693
191       25        -0.221958        0.000148963        0.000185983
192       25        -0.229489        0.000148405        0.000186688
193       25        -0.210874        0.000149784        0.000184947
194       25        -0.145054        0.000154804        0.000178969
195       25        -0.0276861        0.000164174        0.000168783
196       25        0.102474        0.000175261        0.000158191
197       25        0.170956        0.000181394        0.00015289
198       25        0.124934        0.000177274        0.000156454
199       25        -0.029424        0.000164075        0.000168974
200       25        -0.204583        0.000150298        0.000184417
201       25        -0.255112        0.000146528        0.00018911
202       25        -0.0936893        0.000158849        0.00017445
203       25        0.233213        0.000187098        0.000148178
204       25        0.48466        0.000212208        0.0001307
205       25        0.494752        0.000213295        0.000130051
206       25        0.31222        0.000194714        0.000142496
207       25        0.0295045        0.000169008        0.000164095
208       25        -0.160997        0.000153625        0.00018046
209       25        -0.0697123        0.000160785        0.000172394
210       25        0.256123        0.000189297        0.000146525
211       25        0.510994        0.000215034        0.000128999
212       25        0.504563        0.000214368        0.000129429
213       25        0.310239        0.000194565        0.000142669
214       25        0.0565815        0.00017138        0.000161952
215       25        -0.0627016        0.000161414        0.000171859
216       25        0.0610668        0.000171731        0.000161558
217       25        0.301456        0.000193705        0.000143291
218       25        0.424801        0.000206047        0.000134734
219       25        0.373263        0.000200836        0.000138272
220       25        0.239403        0.000187864        0.000147867
221       25        0.145187        0.000179206        0.000154988
222       25        0.164468        0.000180942        0.000153501
223       25        0.256553        0.000189475        0.000146599
224       25        0.322213        0.000195817        0.000141878
225       25        0.319268        0.000195542        0.000142096
226       25        0.279805        0.000191741        0.000144943
227       25        0.253909        0.000189276        0.000146833
228       25        0.263116        0.000190158        0.000146166
229       25        0.290599        0.000192791        0.000144172
230       25        0.30954        0.000194639        0.000142823
231       25        0.311744        0.00019486        0.00014267
232       25        0.307261        0.000194438        0.000143001
233       25        0.307663        0.000194482        0.000142976
234       25        0.315223        0.000195231        0.000142446
235       25        0.324913        0.000196184        0.000141761
236       25        0.332226        0.000196916        0.000141253
237       25        0.336981        0.000197391        0.000140922
238       25        0.341428        0.000197844        0.000140618
239       25        0.347032        0.000198404        0.000140228
240       25        0.353577        0.000199067        0.000139779
241       25        0.360203        0.000199734        0.000139321
242       25        0.366535        0.000200382        0.000138891
243       25        0.372744        0.000201013        0.000138466
244       25        0.379119        0.00020167        0.000138036
245       25        0.385729        0.000202346        0.000137586
246       25        0.392508        0.000203049        0.000137131
247       25        0.399379        0.000203756        0.000136667
248       25        0.406349        0.000204484        0.000136202
249       25        0.413444        0.000205219        0.000135726
250       25        0.420695        0.000205982        0.000135246
251       25        0.428096        0.000206756        0.000134753
252       25        0.435657        0.000207556        0.000134256
253       25        0.443371        0.00020837        0.000133746
254       25        0.451262        0.000209211        0.000133231
255       25        0.459348        0.000210071        0.000132701
256       25        0.467782        0.000210992        0.000132163
257       25        0.477238        0.000211997        0.000131543
258       25        0.484802        0.000212793        0.000131042
259       25        0.489286        0.000213251        0.000130737
260       25        0.492049        0.000213514        0.000130537
261       25        0.493861        0.000213663        0.000130391
262       25        0.495189        0.000213756        0.000130275
263       25        0.496911        0.000213882        0.000130128
264       25        0.502046        0.000214362        0.000129751
265       25        0.495371        0.000213151        0.000129882
0       26        -0.226434        0.000147413        0.000184874
1       26        -0.329251        0.000140775        0.000195666
2       26        0.210211        0.000184411        0.00014945
3       26        0.549564        0.00021841        0.000126066
4       26        0.365917        0.000199224        0.000138174
5       26        -0.277432        0.000144604        0.000190839
6       26        -0.55459        0.000125723        0.000218912
7       26        -0.29255        0.000143452        0.000192203
8       26        0.386965        0.000201345        0.000136736
9       26        0.651183        0.000229815        0.000119832
10       26        0.494619        0.000212502        0.000129584
11       26        -0.0809452        0.000159559        0.000173012
12       26        -0.497424        0.000129359        0.000212728
13       26        -0.380389        0.000137272        0.000200808
14       26        0.152698        0.000179217        0.000153838
15       26        0.448489        0.000207846        0.000132729
16       26        0.272716        0.000190395        0.000144949
17       26        -0.241227        0.000147256        0.000187429
18       26        -0.539167        0.000126691        0.000217222
19       26        -0.489295        0.000130021        0.000212086
20       26        -0.228807        0.000148149        0.000186238
21       26        -0.0472952        0.000162342        0.000170205
22       26        -0.157636        0.000153546        0.000179762
23       26        -0.377396        0.000137577        0.000200654
24       26        -0.469906        0.000131303        0.000210064
25       26        -0.418023        0.000134862        0.00020485
26       26        -0.313891        0.000141963        0.00019431
27       26        -0.263781        0.000145699        0.000189677
28       26        -0.28707        0.000143856        0.00019169
29       26        -0.322168        0.000141471        0.000195247
30       26        -0.326774        0.000141022        0.000195525
31       26        -0.309953        0.000142352        0.000194078
32       26        -0.29707        0.000143151        0.000192668
33       26        -0.29757        0.000143244        0.000192889
34       26        -0.302514        0.000142766        0.000193199
35       26        -0.303541        0.000142817        0.000193466
36       26        -0.300116        0.000142938        0.000192968
37       26        -0.296942        0.000143284        0.000192822
38       26        -0.295739        0.000143246        0.00019254
39       26        -0.296108        0.000143339        0.000192736
40       26        -0.295982        0.000143232        0.000192568
41       26        -0.295567        0.000143384        0.000192691
42       26        -0.294752        0.000143331        0.000192463
43       26        -0.294459        0.000143468        0.000192592
44       26        -0.294071        0.000143383        0.000192403
45       26        -0.294046        0.000143494        0.000192546
46       26        -0.293801        0.000143399        0.000192372
47       26        -0.293983        0.000143491        0.000192531
48       26        -0.29403        0.000143381        0.000192392
49       26        -0.294444        0.000143458        0.000192575
50       26        -0.294612        0.000143346        0.000192456
51       26        -0.295056        0.00014342        0.000192642
52       26        -0.295278        0.000143306        0.000192531
53       26        -0.295801        0.00014337        0.000192718
54       26        -0.296146        0.000143244        0.000192615
55       26        -0.296769        0.000143296        0.000192805
56       26        -0.29721        0.000143164        0.000192713
57       26        -0.297887        0.000143212        0.000192908
58       26        -0.298384        0.000143081        0.000192828
59       26        -0.299087        0.000143129        0.000193027
60       26        -0.29962        0.000143        0.000192957
61       26        -0.300332        0.000143045        0.000193154
62       26        -0.300884        0.000142915        0.000193086
63       26        -0.301588        0.000142954        0.000193274
64       26        -0.302143        0.000142823        0.000193205
65       26        -0.302829        0.000142859        0.000193386
66       26        -0.303384        0.000142733        0.000193322
67       26        -0.304051        0.000142771        0.000193503
68       26        -0.3046        0.00014265        0.000193445
69       26        -0.305235        0.000142691        0.000193624
70       26        -0.30576        0.000142574        0.000193567
71       26        -0.306345        0.000142616        0.000193736
72       26        -0.306827        0.000142501        0.000193673
73       26        -0.307353        0.000142542        0.000193831
74       26        -0.307793        0.00014243        0.000193764
75       26        -0.30827        0.000142473        0.000193916
76       26        -0.308674        0.000142368        0.00019385
77       26        -0.309105        0.000142416        0.000194
78       26        -0.309463        0.000142317        0.000193935
79       26        -0.309831        0.000142369        0.000194077
80       26        -0.310121        0.000142276        0.000194007
81       26        -0.31041        0.000142329        0.000194135
82       26        -0.310623        0.000142241        0.000194056
83       26        -0.31084        0.000142295        0.000194172
84       26        -0.310989        0.000142214        0.00019409
85       26        -0.311149        0.000142272        0.000194201
86       26        -0.311236        0.0001422        0.000194119
87       26        -0.311321        0.000142264        0.000194223
88       26        -0.311309        0.000142202        0.000194135
89       26        -0.311278        0.000142272        0.000194226
90       26        -0.311132        0.000142218        0.000194124
91       26        -0.310975        0.000142294        0.000194197
92       26        -0.310704        0.000142249        0.000194082
93       26        -0.310441        0.000142331        0.000194143
94       26        -0.310053        0.000142296        0.000194021
95       26        -0.309668        0.000142388        0.000194071
96       26        -0.309117        0.000142369        0.000193938
97       26        -0.308553        0.000142473        0.00019397
98       26        -0.307771        0.000142471        0.000193817
99       26        -0.30697        0.000142589        0.000193822
100       26        -0.305926        0.000142606        0.000193642
101       26        -0.304895        0.000142737        0.00019362
102       26        -0.303608        0.000142772        0.000193419
103       26        -0.302349        0.000142919        0.000193375
104       26        -0.300776        0.000142978        0.00019315
105       26        -0.299195        0.00014315        0.000193076
106       26        -0.297203        0.000143241        0.000192816
107       26        -0.295166        0.000143445        0.000192696
108       26        -0.292645        0.000143574        0.000192385
109       26        -0.290087        0.000143813        0.000192212
110       26        -0.287015        0.000143982        0.000191848
111       26        -0.283937        0.000144257        0.000191623
112       26        -0.280301        0.000144469        0.000191209
113       26        -0.276657        0.000144786        0.000190932
114       26        -0.272366        0.00014505        0.00019046
115       26        -0.268026        0.000145419        0.000190118
116       26        -0.262924        0.000145744        0.000189573
117       26        -0.257728        0.000146175        0.000189148
118       26        -0.25165        0.000146573        0.000188514
119       26        -0.245417        0.000147081        0.000187991
120       26        -0.238146        0.00014757        0.000187251
121       26        -0.230615        0.000148176        0.000186609
122       26        -0.221837        0.000148784        0.000185737
123       26        -0.212642        0.000149519        0.000184947
124       26        -0.201958        0.000150278        0.000183909
125       26        -0.19064        0.00015118        0.000182931
126       26        -0.177387        0.000152135        0.000181664
127       26        -0.163475        0.000153252        0.000180469
128       26        -0.147775        0.000154409        0.000178999
129       26        -0.131519        0.000155722        0.000177611
130       26        -0.113302        0.000157097        0.000175943
131       26        -0.0945089        0.000158633        0.000174357
132       26        -0.0738155        0.000160234        0.000172509
133       26        -0.0526136        0.000161995        0.000170747
134       26        -0.029544        0.000163826        0.000168738
135       26        -0.00606883        0.000165813        0.000166822
136       26        0.0190931        0.000167861        0.000164687
137       26        0.0444223        0.000170051        0.000162663
138       26        0.0711008        0.000172282        0.000160458
139       26        0.0975593        0.000174626        0.000158394
140       26        0.124858        0.000176974        0.000156201
141       26        0.15142        0.00017939        0.000154184
142       26        0.178197        0.000181757        0.00015209
143       26        0.203655        0.000184137        0.000150208
144       26        0.228648        0.000186401        0.000148302
145       26        0.251733        0.000188616        0.00014664
146       26        0.273706        0.000190648        0.000144998
147       26        0.293287        0.000192575        0.000143624
148       26        0.311239        0.000194261        0.000142304
149       26        0.326481        0.000195801        0.000141262
150       26        0.339705        0.000197055        0.000140299
151       26        0.350015        0.000198131        0.000139618
152       26        0.357975        0.000198881        0.000139036
153       26        0.362887        0.000199428        0.000138735
154       26        0.36511        0.000199611        0.000138554
155       26        0.364183        0.000199575        0.000138658
156       26        0.360312        0.000199152        0.0001389
157       26        0.35327        0.000198506        0.000139428
158       26        0.343106        0.000197465        0.000140114
159       26        0.329871        0.000196215        0.000141082
160       26        0.313488        0.000194581        0.000142218
161       26        0.294285        0.000192772        0.000143627
162       26        0.272076        0.000190609        0.000145206
163       26        0.247431        0.00018832        0.000147041
164       26        0.220091        0.000185729        0.000149037
165       26        0.190854        0.000183073        0.000151265
166       26        0.159454        0.000180186        0.000153628
167       26        0.126909        0.000177314        0.00015618
168       26        0.093023        0.0001743        0.000158817
169       26        0.0589985        0.000171393        0.000161574
170       26        0.024729        0.000168448        0.000164334
171       26        -0.00849964        0.000165704        0.000167118
172       26        -0.040764        0.00016302        0.000169802
173       26        -0.0708421        0.000160615        0.000172406
174       26        -0.098872        0.000158349        0.000174805
175       26        -0.123824        0.000156412        0.00017703
176       26        -0.145968        0.000154662        0.000178968
177       26        -0.164547        0.000153259        0.000180671
178       26        -0.179983        0.000152056        0.000182041
179       26        -0.191804        0.000151189        0.000183155
180       26        -0.200538        0.000150508        0.00018393
181       26        -0.205968        0.00015013        0.000184467
182       26        -0.208669        0.000149907        0.00018469
183       26        -0.20859        0.000149942        0.000184719
184       26        -0.206147        0.000150105        0.000184469
185       26        -0.20115        0.000150509        0.000184044
186       26        -0.193675        0.000151054        0.000183335
187       26        -0.183903        0.000151824        0.000182477
188       26        -0.173283        0.000152615        0.00018149
189       26        -0.164652        0.000153305        0.000180744
190       26        -0.160864        0.000153576        0.000180379
191       26        -0.160778        0.000153607        0.000180399
192       26        -0.154152        0.000154093        0.000179775
193       26        -0.121649        0.000156638        0.0001769
194       26        -0.0440438        0.000162813        0.000170144
195       26        0.0758484        0.000172912        0.000160282
196       26        0.193546        0.000183398        0.000151126
197       26        0.242277        0.00018797        0.000147526
198       26        0.183228        0.000182473        0.000151923
199       26        0.0282171        0.00016886        0.000164162
200       26        -0.136937        0.000155436        0.000178247
201       26        -0.169971        0.0001529        0.000181228
202       26        0.010024        0.000167281        0.000165613
203       26        0.322208        0.000195614        0.000141732
204       26        0.51809        0.000215735        0.000128504
205       26        0.487952        0.000212565        0.00013049
206       26        0.286175        0.000192153        0.000144332
207       26        0.00440066        0.000166885        0.000166152
208       26        -0.160508        0.000153625        0.000180372
209       26        -0.0425222        0.000162975        0.000170054
210       26        0.280964        0.000191626        0.000144688
211       26        0.502772        0.000214148        0.000129528
212       26        0.47032        0.000210707        0.000131651
213       26        0.267435        0.000190435        0.000145748
214       26        0.0327713        0.000169306        0.000163847
215       26        -0.0434656        0.000162956        0.000170195
216       26        0.111044        0.000176042        0.000157539
217       26        0.338575        0.000197316        0.000140644
218       26        0.424865        0.000206011        0.000134702
219       26        0.349428        0.000198443        0.000139921
220       26        0.213743        0.000185422        0.000149739
221       26        0.137431        0.000178485        0.000155567
222       26        0.177077        0.000182039        0.000152497
223       26        0.273336        0.000191047        0.000145356
224       26        0.328482        0.000196383        0.000141399
225       26        0.31508        0.000195108        0.000142376
226       26        0.273209        0.00019106        0.000145384
227       26        0.251772        0.000189046        0.000146968
228       26        0.265993        0.00019038        0.000145916
229       26        0.294411        0.000193129        0.000143875
230       26        0.311031        0.000194731        0.000142678
231       26        0.311137        0.00019477        0.000142691
232       26        0.306425        0.000194303        0.000143022
233       26        0.307797        0.000194462        0.000142942
234       26        0.316044        0.000195255        0.000142346
235       26        0.32563        0.000196219        0.000141684
236       26        0.332444        0.000196881        0.000141197
237       26        0.336929        0.000197349        0.000140899
238       26        0.341399        0.000197782        0.000140579
239       26        0.347143        0.000198376        0.000140193
240       26        0.353701        0.00019902        0.000139729
241       26        0.360266        0.0001997        0.000139289
242       26        0.366502        0.000200318        0.000138851
243       26        0.372688        0.000200965        0.000138441
244       26        0.379045        0.000201601        0.000137999
245       26        0.385665        0.000202296        0.000137561
246       26        0.392416        0.000202976        0.000137095
247       26        0.399281        0.000203701        0.000136643
248       26        0.406224        0.000204406        0.000136167
249       26        0.413325        0.00020516        0.000135703
250       26        0.420559        0.000205902        0.000135211
251       26        0.427971        0.000206694        0.000134729
252       26        0.435517        0.000207474        0.000134221
253       26        0.443248        0.000208306        0.000133721
254       26        0.45113        0.000209128        0.000133195
255       26        0.45924        0.000210007        0.000132675
256       26        0.467679        0.000210909        0.000132125
257       26        0.477183        0.000211936        0.000131513
258       26        0.484772        0.000212717        0.000130999
259       26        0.489289        0.000213194        0.000130701
260       26        0.492057        0.000213441        0.000130491
261       26        0.493878        0.000213607        0.000130355
262       26        0.495204        0.000213683        0.000130229
263       26        0.496923        0.000213825        0.000130091
264       26        0.502025        0.000214286        0.000129708
265       26        0.495379        0.000213095        0.000129847
0       27        -0.225713        0.000147467        0.000184808
1       27        -0.328815        0.00014078        0.000195588
2       27        0.209456        0.000184343        0.000149507
3       27        0.54694        0.000218097        0.000126217
4       27        0.360359        0.000198683        0.000138567
5       27        -0.28776        0.000143833        0.000191793
6       27        -0.569946        0.00012475        0.00022058
7       27        -0.322893        0.00014125        0.000195083
8       27        0.352687        0.000197948        0.000139117
9       27        0.623718        0.000226667        0.000121482
10       27        0.443054        0.000207119        0.000132986
11       27        -0.17879        0.000151895        0.000181632
12       27        -0.5734        0.000124504        0.000220906
13       27        -0.474295        0.00013092        0.000210374
14       27        0.0419514        0.000169574        0.000162607
15       27        0.386838        0.000201513        0.000136868
16       27        0.213762        0.000184848        0.000149272
17       27        -0.30998        0.000142234        0.000193922
18       27        -0.567618        0.000124935        0.000220393
19       27        -0.480628        0.000130617        0.00021122
20       27        -0.169297        0.00015265        0.000180809
21       27        0.0465658        0.000170114        0.000162374
22       27        -0.0478033        0.000162227        0.00017017
23       27        -0.265601        0.000145511        0.000189778
24       27        -0.339423        0.000140208        0.000196872
25       27        -0.248336        0.000146827        0.000188216
26       27        -0.101575        0.000157962        0.00017485
27       27        -0.0365863        0.000163137        0.000169216
28       27        -0.0593434        0.000161311        0.000171174
29       27        -0.100447        0.000157997        0.000174692
30       27        -0.0999806        0.000158063        0.000174683
31       27        -0.0775733        0.000159821        0.000172712
32       27        -0.0574873        0.000161465        0.000171019
33       27        -0.0587144        0.000161344        0.000171101
34       27        -0.062084        0.000161101        0.00017142
35       27        -0.0643144        0.000160895        0.000171582
36       27        -0.0574432        0.000161472        0.00017102
37       27        -0.0544194        0.000161686        0.000170728
38       27        -0.0503934        0.000162035        0.00017041
39       27        -0.0518934        0.000161886        0.000170509
40       27        -0.0496991        0.000162093        0.000170352
41       27        -0.0507167        0.000161989        0.000170416
42       27        -0.0481342        0.000162228        0.000170228
43       27        -0.0494596        0.000162098        0.000170317
44       27        -0.0475338        0.000162278        0.000170178
45       27        -0.049224        0.000162115        0.000170295
46       27        -0.0476421        0.000162263        0.000170181
47       27        -0.04969        0.000162072        0.000170329
48       27        -0.0486329        0.000162179        0.000170261
49       27        -0.05105        0.000161963        0.000170446
50       27        -0.0503112        0.000162049        0.00017041
51       27        -0.0528839        0.000161823        0.000170612
52       27        -0.0523782        0.000161889        0.000170595
53       27        -0.0551113        0.000161648        0.000170806
54       27        -0.0548498        0.000161689        0.000170806
55       27        -0.0577287        0.000161432        0.000171026
56       27        -0.0576769        0.000161456        0.000171042
57       27        -0.0606601        0.000161193        0.000171274
58       27        -0.060766        0.000161208        0.000171307
59       27        -0.0637956        0.000160946        0.000171548
60       27        -0.0640065        0.000160954        0.000171593
61       27        -0.0670457        0.000160692        0.000171835
62       27        -0.0673325        0.00016069        0.000171883
63       27        -0.0703556        0.000160427        0.000172121
64       27        -0.0706834        0.000160418        0.000172167
65       27        -0.0736539        0.000160159        0.000172401
66       27        -0.0739839        0.00016015        0.000172448
67       27        -0.0768699        0.000159903        0.000172679
68       27        -0.0771719        0.000159899        0.000172728
69       27        -0.0799469        0.000159664        0.000172953
70       27        -0.0801902        0.000159666        0.000172997
71       27        -0.0828225        0.00015944        0.000173207
72       27        -0.0829725        0.000159446        0.00017324
73       27        -0.0854315        0.000159231        0.000173432
74       27        -0.0854598        0.000159245        0.000173453
75       27        -0.0877244        0.000159046        0.000173629
76       27        -0.0876108        0.000159074        0.000173639
77       27        -0.089662        0.000158896        0.000173801
78       27        -0.0893797        0.000158939        0.0001738
79       27        -0.0911873        0.000158782        0.000173942
80       27        -0.0907003        0.00015884        0.00017392
81       27        -0.0922358        0.000158702        0.000174036
82       27        -0.0915211        0.000158774        0.000173991
83       27        -0.0927758        0.000158658        0.000174082
84       27        -0.0918264        0.000158747        0.000174015
85       27        -0.0927929        0.000158656        0.000174083
86       27        -0.0915842        0.00015877        0.000173997
87       27        -0.0922233        0.000158708        0.00017404
88       27        -0.0907008        0.000158847        0.000173928
89       27        -0.0909645        0.000158814        0.000173938
90       27        -0.0890974        0.000158978        0.000173793
91       27        -0.0889824        0.000158972        0.000173767
92       27        -0.08678        0.000159162        0.000173591
93       27        -0.0862929        0.000159185        0.000173532
94       27        -0.0837355        0.000159404        0.000173327
95       27        -0.0828247        0.000159465        0.000173235
96       27        -0.0798324        0.000159721        0.000172994
97       27        -0.0784156        0.000159823        0.00017286
98       27        -0.0749165        0.00016012        0.000172576
99       27        -0.0729516        0.000160265        0.000172394
100       27        -0.0689375        0.000160601        0.000172063
101       27        -0.0664553        0.000160787        0.000171835
102       27        -0.0619651        0.00016116        0.000171463
103       27        -0.0589781        0.000161389        0.000171194
104       27        -0.0539733        0.000161808        0.000170781
105       27        -0.0504031        0.000162088        0.000170467
106       27        -0.0447907        0.000162559        0.000170006
107       27        -0.0405656        0.000162894        0.000169637
108       27        -0.0343188        0.000163417        0.000169123
109       27        -0.02946        0.000163803        0.000168701
110       27        -0.0226299        0.000164376        0.000168138
111       27        -0.0171791        0.000164812        0.000167668
112       27        -0.00976989        0.000165437        0.000167061
113       27        -0.00367048        0.000165932        0.000166542
114       27        0.004428        0.000166619        0.000165883
115       27        0.0113219        0.000167186        0.000165304
116       27        0.0202563        0.000167948        0.000164581
117       27        0.0280671        0.000168596        0.00016393
118       27        0.0379259        0.000169441        0.000163135
119       27        0.0467221        0.000170178        0.00016241
120       27        0.0575622        0.000171114        0.000161542
121       27        0.0674099        0.000171948        0.000160739
122       27        0.079306        0.000172985        0.000159796
123       27        0.0902891        0.00017393        0.000158914
124       27        0.103319        0.000175079        0.000157893
125       27        0.115683        0.000176148        0.000156905
126       27        0.130095        0.000177442        0.000155796
127       27        0.143614        0.000178628        0.000154732
128       27        0.158564        0.000179986        0.000153594
129       27        0.172428        0.00018122        0.000152518
130       27        0.187488        0.000182607        0.000151388
131       27        0.201323        0.000183858        0.000150331
132       27        0.21601        0.000185232        0.000149246
133       27        0.229378        0.00018646        0.000148241
134       27        0.243271        0.00018778        0.00014723
135       27        0.255725        0.000188939        0.000146306
136       27        0.268313        0.000190151        0.000145402
137       27        0.279345        0.000191189        0.000144592
138       27        0.29011        0.000192238        0.000143829
139       27        0.299212        0.000193103        0.000143167
140       27        0.307646        0.000193939        0.000142579
141       27        0.314332        0.000194579        0.000142097
142       27        0.31995        0.000195149        0.000141715
143       27        0.323738        0.000195512        0.000141442
144       27        0.326052        0.000195762        0.000141295
145       27        0.326447        0.000195794        0.000141262
146       27        0.324974        0.000195671        0.000141382
147       27        0.321519        0.000195325        0.00014162
148       27        0.315861        0.000194795        0.000142037
149       27        0.308217        0.000194044        0.000142575
150       27        0.298111        0.000193088        0.000143314
151       27        0.286082        0.000191924        0.000144173
152       27        0.271421        0.000190544        0.00014525
153       27        0.254964        0.000188974        0.000146445
154       27        0.235847        0.000187195        0.000147866
155       27        0.215204        0.000185263        0.000149392
156       27        0.192003        0.000183141        0.000151147
157       27        0.167648        0.000180913        0.000152989
158       27        0.141007        0.000178531        0.000155051
159       27        0.113754        0.000176104        0.000157169
160       27        0.0847369        0.000173579        0.000159477
161       27        0.0558539        0.00017108        0.000161786
162       27        0.025994        0.000168555        0.00016423
163       27        -0.0028243        0.000166133        0.000166602
164       27        -0.0316389        0.000163765        0.000169029
165       27        -0.058466        0.000161571        0.000171299
166       27        -0.0842693        0.000159508        0.000173532
167       27        -0.107277        0.000157674        0.000175529
168       27        -0.128379        0.000156028        0.000177401
169       27        -0.146155        0.00015464        0.000178977
170       27        -0.161404        0.000153476        0.000180359
171       27        -0.173121        0.000152575        0.000181413
172       27        -0.181973        0.000151912        0.000182231
173       27        -0.187377        0.000151499        0.00018272
174       27        -0.189823        0.000151325        0.000182957
175       27        -0.189114        0.000151376        0.000182889
176       27        -0.185556        0.000151657        0.000182579
177       27        -0.179308        0.00015213        0.000182007
178       27        -0.170512        0.000152814        0.000181224
179       27        -0.159642        0.000153646        0.000180241
180       27        -0.146696        0.000154657        0.000179093
181       27        -0.132422        0.000155763        0.000177818
182       27        -0.11671        0.000157004        0.00017644
183       27        -0.100485        0.00015828        0.000175011
184       27        -0.0833979        0.000159649        0.000173534
185       27        -0.0662014        0.000161024        0.000172044
186       27        -0.0481839        0.000162492        0.000170513
187       27        -0.0304454        0.000163937        0.000169005
188       27        -0.0137143        0.000165325        0.000167608
189       27        -0.00153493        0.000166331        0.000166587
190       27        0.00448856        0.000166842        0.000166095
191       27        0.00595801        0.000166959        0.000165968
192       27        0.0150381        0.000167725        0.000165221
193       27        0.0501672        0.00017069        0.000162339
194       27        0.1256        0.000177265        0.000156342
195       27        0.226864        0.000186486        0.000148635
196       27        0.307418        0.000194183        0.000142791
197       27        0.315754        0.000195006        0.000142206
198       27        0.228947        0.000186723        0.000148514
199       27        0.0627919        0.000171803        0.000161347
200       27        -0.0970094        0.000158594        0.00017475
201       27        -0.111439        0.00015744        0.000176
202       27        0.086507        0.000173838        0.000159432
203       27        0.381736        0.000201534        0.000137582
204       27        0.530891        0.000217158        0.000127707
205       27        0.465595        0.000210216        0.000131966
206       27        0.241659        0.000187958        0.000147608
207       27        -0.041872        0.000163066        0.000170039
208       27        -0.178113        0.000152296        0.000181988
209       27        -0.0268429        0.000164257        0.000168726
210       27        0.30248        0.000193732        0.000143165
211       27        0.498451        0.000213693        0.000129812
212       27        0.444252        0.000208024        0.000133406
213       27        0.235488        0.000187424        0.000148099
214       27        0.0201438        0.000168265        0.000164909
215       27        -0.0191045        0.00016496        0.000168142
216       27        0.155287        0.000180017        0.000154125
217       27        0.362839        0.000199736        0.000138956
218       27        0.415941        0.000205137        0.000135333
219       27        0.322942        0.000195849        0.000141798
220       27        0.191444        0.000183396        0.000151442
221       27        0.136344        0.000178393        0.000155656
222       27        0.194131        0.00018363        0.000151228
223       27        0.289591        0.000192617        0.000144188
224       27        0.33183        0.00019675        0.000141189
225       27        0.308582        0.00019449        0.00014285
226       27        0.266282        0.000190435        0.000145916
227       27        0.250867        0.000188972        0.000147044
228       27        0.270242        0.00019082        0.000145633
229       27        0.298762        0.000193563        0.000143573
230       27        0.312504        0.000194912        0.0001426
231       27        0.310479        0.000194722        0.00014275
232       27        0.305865        0.000194287        0.00014309
233       27        0.308426        0.000194539        0.000142909
234       27        0.317408        0.000195427        0.000142277
235       27        0.326782        0.000196349        0.000141615
236       27        0.333083        0.000196983        0.00014118
237       27        0.337298        0.000197404        0.000140886
238       27        0.341855        0.000197868        0.000140575
239       27        0.347727        0.000198455        0.000140167
240       27        0.354315        0.000199123        0.000139716
241       27        0.360778        0.000199774        0.000139269
242       27        0.366938        0.000200405        0.000138851
243       27        0.373071        0.000201029        0.000138432
244       27        0.379431        0.000201685        0.000138003
245       27        0.386021        0.000202359        0.000137555
246       27        0.392755        0.000203057        0.000137103
247       27        0.399572        0.00020376        0.000136643
248       27        0.406499        0.000204483        0.000136181
249       27        0.413562        0.000205216        0.000135707
250       27        0.420787        0.000205975        0.000135229
251       27        0.428163        0.000206747        0.000134738
252       27        0.4357        0.000207545        0.000134243
253       27        0.443396        0.000208357        0.000133734
254       27        0.451271        0.000209197        0.000133221
255       27        0.459345        0.000210056        0.000132692
256       27        0.467769        0.000210975        0.000132154
257       27        0.477222        0.00021198        0.000131535
258       27        0.484788        0.000212776        0.000131034
259       27        0.489276        0.000213234        0.000130728
260       27        0.492042        0.000213498        0.000130528
261       27        0.493856        0.000213648        0.000130382
262       27        0.495187        0.00021374        0.000130265
263       27        0.496905        0.000213866        0.000130119
264       27        0.502011        0.000214342        0.000129744
265       27        0.495399        0.000213139        0.000129872
0       28        -0.227923        0.000147303        0.00018501
1       28        -0.333351        0.000140476        0.000196053
2       28        0.20217        0.000183671        0.000150051
3       28        0.53967        0.000217347        0.0001267
4       28        0.347901        0.000197461        0.000139441
5       28        -0.304798        0.000142624        0.000193448
6       28        -0.585547        0.00012377        0.000222287
7       28        -0.348201        0.000139476        0.00019757
8       28        0.327686        0.000195504        0.000140878
9       28        0.609797        0.000225128        0.000122348
10       28        0.422597        0.000205012        0.000134353
11       28        -0.212705        0.000149349        0.000184747
12       28        -0.587858        0.000123615        0.000222523
13       28        -0.479038        0.000130641        0.000210923
14       28        0.0566106        0.000170825        0.000161423
15       28        0.429658        0.000205855        0.000133956
16       28        0.295181        0.000192483        0.000143284
17       28        -0.202376        0.000150163        0.000183846
18       28        -0.460719        0.000131858        0.000209024
19       28        -0.324619        0.000141283        0.000195466
20       28        0.0647934        0.000171585        0.00016082
21       28        0.288944        0.000191973        0.000143798
22       28        0.203418        0.000183919        0.000150066
23       28        -0.0152156        0.000164976        0.000167505
24       28        -0.0905383        0.000158816        0.000173866
25       28        0.0204102        0.000167951        0.000164558
26       28        0.173561        0.00018121        0.000152337
27       28        0.228228        0.00018631        0.000148292
28       28        0.19569        0.00018315        0.000150598
29       28        0.151192        0.000179285        0.000154128
30       28        0.149249        0.000178945        0.000154135
31       28        0.1725        0.000181192        0.000152484
32       28        0.189749        0.000182606        0.000151046
33       28        0.187845        0.000182599        0.000151328
34       28        0.181714        0.00018189        0.000151667
35       28        0.179442        0.000181837        0.000151968
36       28        0.184036        0.000182097        0.000151487
37       28        0.187233        0.000182535        0.000151367
38       28        0.189223        0.000182563        0.000151089
39       28        0.188234        0.000182621        0.000151287
40       28        0.188771        0.000182526        0.000151127
41       28        0.188398        0.000182642        0.00015128
42       28        0.189373        0.000182593        0.000151092
43       28        0.188705        0.000182676        0.000151261
44       28        0.189205        0.000182582        0.000151108
45       28        0.1884        0.000182643        0.000151281
46       28        0.188869        0.000182547        0.00015113
47       28        0.187928        0.000182592        0.000151309
48       28        0.188076        0.000182473        0.000151188
49       28        0.186841        0.000182493        0.000151392
50       28        0.186767        0.000182362        0.000151294
51       28        0.185418        0.000182372        0.000151507
52       28        0.185236        0.000182232        0.000151418
53       28        0.183806        0.000182229        0.000151632
54       28        0.183516        0.000182076        0.000151549
55       28        0.181996        0.000182058        0.000151765
56       28        0.181588        0.000181897        0.000151692
57       28        0.179978        0.00018187        0.000151914
58       28        0.17948        0.000181707        0.000151854
59       28        0.177825        0.000181678        0.000152081
60       28        0.177282        0.000181518        0.000152029
61       28        0.17561        0.000181484        0.000152255
62       28        0.175028        0.00018132        0.000152206
63       28        0.173343        0.000181277        0.000152427
64       28        0.172736        0.000181111        0.000152379
65       28        0.171065        0.000181065        0.000152595
66       28        0.17047        0.000180904        0.00015255
67       28        0.168847        0.000180863        0.000152764
68       28        0.16829        0.000180713        0.000152722
69       28        0.166733        0.000180679        0.000152932
70       28        0.166227        0.000180536        0.000152887
71       28        0.164747        0.000180506        0.000153088
72       28        0.164311        0.000180366        0.000153037
73       28        0.162933        0.00018034        0.000153225
74       28        0.162595        0.000180209        0.000153166
75       28        0.161348        0.000180193        0.000153343
76       28        0.161133        0.000180079        0.000153279
77       28        0.160039        0.000180078        0.000153446
78       28        0.159968        0.000179982        0.000153375
79       28        0.159048        0.000179995        0.000153528
80       28        0.159138        0.000179915        0.000153445
81       28        0.158407        0.000179939        0.000153578
82       28        0.158671        0.000179874        0.000153482
83       28        0.15814        0.000179911        0.000153596
84       28        0.15859        0.000179865        0.000153487
85       28        0.158279        0.000179923        0.000153584
86       28        0.158944        0.000179901        0.000153464
87       28        0.158887        0.000179983        0.000153542
88       28        0.159803        0.000179987        0.000153405
89       28        0.160023        0.000180091        0.00015346
90       28        0.161188        0.000180117        0.000153303
91       28        0.161663        0.000180239        0.000153335
92       28        0.163054        0.000180284        0.00015316
93       28        0.163779        0.000180428        0.00015317
94       28        0.165421        0.000180498        0.000152979
95       28        0.166455        0.000180671        0.000152967
96       28        0.168421        0.000180776        0.000152755
97       28        0.169821        0.000180981        0.000152715
98       28        0.17213        0.000181119        0.000152479
99       28        0.173878        0.000181352        0.000152408
100       28        0.176486        0.000181517        0.000152149
101       28        0.178525        0.000181773        0.000152053
102       28        0.181381        0.000181961        0.000151777
103       28        0.183692        0.000182242        0.00015166
104       28        0.186811        0.000182459        0.000151368
105       28        0.189423        0.00018277        0.00015123
106       28        0.192819        0.000183016        0.000150921
107       28        0.195705        0.000183351        0.000150761
108       28        0.199305        0.000183617        0.000150437
109       28        0.202367        0.000183966        0.000150262
110       28        0.20608        0.000184242        0.00014993
111       28        0.209269        0.000184601        0.000149744
112       28        0.213102        0.000184891        0.000149406
113       28        0.216476        0.00018527        0.000149207
114       28        0.220513        0.000185584        0.000148858
115       28        0.224154        0.000185988        0.000148641
116       28        0.22844        0.000186329        0.000148276
117       28        0.232346        0.000186758        0.000148038
118       28        0.236839        0.00018712        0.00014766
119       28        0.240943        0.000187566        0.000147405
120       28        0.245553        0.00018794        0.00014702
121       28        0.249754        0.000188396        0.000146759
122       28        0.254355        0.000188774        0.000146379
123       28        0.258481        0.000189225        0.000146124
124       28        0.262904        0.000189583        0.000145754
125       28        0.266948        0.000190037        0.000145514
126       28        0.271154        0.000190377        0.000145162
127       28        0.274622        0.000190775        0.000144962
128       28        0.27789        0.000191026        0.000144679
129       28        0.28038        0.00019133        0.000144549
130       28        0.282535        0.000191477        0.000144349
131       28        0.283845        0.000191668        0.000144304
132       28        0.284637        0.000191689        0.000144205
133       28        0.284529        0.000191745        0.000144263
134       28        0.283693        0.000191612        0.000144284
135       28        0.281854        0.0001915        0.000144464
136       28        0.279051        0.00019118        0.000144628
137       28        0.27515        0.000190867        0.000144955
138       28        0.270071        0.000190332        0.000145285
139       28        0.263829        0.000189796        0.000145783
140       28        0.256226        0.000189027        0.000146301
141       28        0.247424        0.000188254        0.00014699
142       28        0.237112        0.00018724        0.000147714
143       28        0.225592        0.00018622        0.000148611
144       28        0.212457        0.000184955        0.000149554
145       28        0.198154        0.000183689        0.00015067
146       28        0.182204        0.000182184        0.000151838
147       28        0.165191        0.000180688        0.000153175
148       28        0.146599        0.000178971        0.000154566
149       28        0.127138        0.000177283        0.000156117
150       28        0.106284        0.000175401        0.000157715
151       28        0.0848666        0.000173576        0.000159453
152       28        0.062387        0.000171595        0.000161217
153       28        0.0397586        0.000169705        0.00016309
154       28        0.0166136        0.000167713        0.000164949
155       28        -0.00607845        0.000165857        0.000166868
156       28        -0.028656        0.000163957        0.000168723
157       28        -0.0501442        0.000162239        0.000170582
158       28        -0.0708367        0.000160533        0.000172317
159       28        -0.0898059        0.000159052        0.000173996
160       28        -0.107332        0.000157631        0.000175491
161       28        -0.122599        0.000156467        0.000176876
162       28        -0.135892        0.000155401        0.00017802
163       28        -0.146546        0.000154609        0.000179011
164       28        -0.154849        0.00015394        0.000179722
165       28        -0.160308        0.000153554        0.000180253
166       28        -0.163201        0.000153305        0.000180482
167       28        -0.163224        0.000153337        0.000180524
168       28        -0.160634        0.00015351        0.00018026
169       28        -0.155327        0.000153953        0.000179823
170       28        -0.147536        0.00015453        0.000179097
171       28        -0.137363        0.000155353        0.000178228
172       28        -0.125019        0.000156291        0.000177104
173       28        -0.110798        0.000157439        0.000175886
174       28        -0.0948822        0.000158672        0.000174465
175       28        -0.0777231        0.000160071        0.000173009
176       28        -0.0594714        0.000161514        0.000171411
177       28        -0.0406938        0.000163069        0.000169842
178       28        -0.0214934        0.000164618        0.000168194
179       28        -0.00248751        0.000166221        0.000166635
180       28        0.0162883        0.000167765        0.000165054
181       28        0.0342113        0.000169306        0.000163612
182       28        0.0513058        0.000170734        0.000162196
183       28        0.0670148        0.000172111        0.000160955
184       28        0.0815787        0.000173344        0.000159764
185       28        0.094796        0.000174523        0.000158739
186       28        0.107179        0.000175584        0.000157738
187       28        0.118169        0.000176582        0.000156902
188       28        0.126706        0.000177315        0.000156213
189       28        0.130053        0.000177642        0.000155978
190       28        0.126954        0.000177344        0.0001562
191       28        0.120706        0.000176818        0.000156713
192       28        0.123905        0.000177076        0.000156441
193       28        0.154291        0.000179817        0.000154107
194       28        0.220416        0.000185852        0.000149088
195       28        0.301602        0.000193606        0.000143198
196       28        0.351683        0.000198517        0.000139657
197       28        0.329303        0.000196348        0.000141257
198       28        0.21837        0.000185717        0.000149284
199       28        0.04025        0.000169881        0.000163179
200       28        -0.110685        0.000157486        0.000175918
201       28        -0.0992553        0.000158396        0.000174924
202       28        0.121903        0.000176915        0.000156611
203       28        0.409463        0.000204352        0.000135691
204       28        0.526232        0.000216625        0.000127988
205       28        0.43295        0.00020682        0.000134142
206       28        0.188347        0.00018298        0.000151568
207       28        -0.0931907        0.000158925        0.000174447
208       28        -0.193303        0.000151109        0.000183333
209       28        -0.00250619        0.000166261        0.000166679
210       28        0.334242        0.000196798        0.000140884
211       28        0.502804        0.000214144        0.000129521
212       28        0.42566        0.000206063        0.000134629
213       28        0.209537        0.000184996        0.000150024
214       28        0.0105042        0.00016742        0.000165671
215       28        0.00150683        0.000166662        0.000166411
216       28        0.188932        0.000183044        0.000151532
217       28        0.376825        0.00020113        0.000137983
218       28        0.403188        0.000203803        0.000136178
219       28        0.298594        0.000193471        0.000143528
220       28        0.175189        0.000181873        0.000152646
221       28        0.140649        0.000178762        0.000155308
222       28        0.211897        0.000185232        0.000149862
223       28        0.302597        0.000193861        0.000143243
224       28        0.331612        0.000196693        0.000141179
225       28        0.300621        0.000193705        0.000143411
226       28        0.260033        0.000189804        0.000146344
227       28        0.251334        0.000188999        0.000146997
228       28        0.275059        0.000191241        0.000145253
229       28        0.302707        0.000193928        0.000143277
230       28        0.313227        0.000194944        0.00014252
231       28        0.309417        0.000194601        0.000142813
232       28        0.305296        0.000194192        0.000143101
233       28        0.309211        0.000194596        0.000142839
234       28        0.318806        0.000195523        0.000142148
235       28        0.327884        0.000196437        0.000141522
236       28        0.333637        0.000196995        0.00014111
237       28        0.337671        0.000197419        0.000140844
238       28        0.342343        0.000197874        0.000140511
239       28        0.34838        0.000198497        0.000140105
240       28        0.354962        0.000199145        0.00013964
241       28        0.361346        0.000199807        0.000139213
242       28        0.367413        0.00020041        0.000138788
243       28        0.373528        0.00020105        0.000138383
244       28        0.379865        0.000201685        0.000137943
245       28        0.386448        0.000202376        0.000137508
246       28        0.393132        0.000203051        0.000137047
247       28        0.39992        0.000203768        0.000136601
248       28        0.406796        0.000204468        0.000136131
249       28        0.413837        0.000205216        0.00013567
250       28        0.421012        0.000205952        0.000135183
251       28        0.428363        0.000206738        0.000134705
252       28        0.435847        0.000207513        0.000134202
253       28        0.443514        0.000208339        0.000133707
254       28        0.451334        0.000209155        0.000133186
255       28        0.459379        0.000210028        0.000132669
256       28        0.46775        0.000210923        0.000132124
257       28        0.477188        0.000211943        0.000131516
258       28        0.484743        0.000212721        0.000131005
259       28        0.489252        0.000213197        0.000130708
260       28        0.492023        0.000213445        0.000130498
261       28        0.49385        0.000213611        0.000130361
262       28        0.495181        0.000213688        0.000130235
263       28        0.496905        0.00021383        0.000130097
264       28        0.50201        0.000214291        0.000129713
265       28        0.495335        0.000213093        0.000129852
0       29        -0.230623        0.00014711        0.000185268
1       29        -0.338187        0.000140133        0.000196523
2       29        0.195404        0.000183085        0.000150588
3       29        0.534211        0.000216763        0.000127052
4       29        0.33924        0.000196645        0.000140073
5       29        -0.315578        0.000141851        0.000194485
6       29        -0.592866        0.000123334        0.000223132
7       29        -0.357598        0.000138821        0.000198499
8       29        0.321898        0.000194975        0.000141313
9       29        0.613136        0.000225498        0.000122141
10       29        0.435412        0.000206342        0.000133503
11       29        -0.189904        0.00015107        0.000182664
12       29        -0.562272        0.000125248        0.000219767
13       29        -0.433319        0.000133695        0.000206207
14       29        0.13874        0.000178001        0.000154941
15       29        0.509416        0.000214178        0.000128688
16       29        0.413168        0.000204156        0.00013506
17       29        -0.0339631        0.000163398        0.000169042
18       29        -0.312164        0.000142093        0.000194152
19       29        -0.14947        0.000154235        0.000179101
20       29        0.25652        0.000188804        0.000146085
21       29        0.441886        0.000207196        0.00013319
22       29        0.353359        0.000198268        0.000139248
23       29        0.147125        0.000178949        0.000154467
24       29        0.066619        0.00017183        0.000160756
25       29        0.165791        0.000180606        0.000153013
26       29        0.289927        0.000192089        0.000143744
27       29        0.31866        0.000194955        0.000141756
28       29        0.271795        0.000190401        0.000145088
29       29        0.222017        0.000185689        0.000148719
30       29        0.215223        0.000185079        0.000149241
31       29        0.235163        0.000186899        0.000147733
32       29        0.24798        0.000188137        0.000146818
33       29        0.244084        0.000187751        0.000147088
34       29        0.235244        0.000186958        0.000147768
35       29        0.232114        0.000186634        0.000147974
36       29        0.234352        0.000186869        0.000147829
37       29        0.236769        0.00018706        0.000147623
38       29        0.236798        0.000187089        0.000147641
39       29        0.235737        0.000186961        0.000147697
40       29        0.235008        0.000186924        0.000147775
41       29        0.234969        0.000186898        0.00014776
42       29        0.234867        0.00018692        0.000147793
43       29        0.234597        0.000186872        0.000147795
44       29        0.234195        0.00018686        0.000147845
45       29        0.234067        0.00018682        0.000147832
46       29        0.234042        0.000186838        0.00014785
47       29        0.23413        0.000186819        0.000147822
48       29        0.234078        0.000186838        0.000147845
49       29        0.234022        0.000186811        0.000147831
50       29        0.23389        0.000186827        0.000147864
51       29        0.233829        0.000186802        0.000147853
52       29        0.233764        0.000186824        0.000147881
53       29        0.233766        0.000186801        0.000147862
54       29        0.233767        0.000186824        0.00014788
55       29        0.233789        0.000186798        0.000147856
56       29        0.233802        0.000186821        0.000147872
57       29        0.233799        0.000186795        0.000147852
58       29        0.233812        0.000186821        0.000147871
59       29        0.2338        0.000186801        0.000147857
60       29        0.233839        0.000186831        0.000147875
61       29        0.233831        0.000186813        0.000147861
62       29        0.233886        0.00018684        0.000147875
63       29        0.233862        0.000186816        0.00014786
64       29        0.233916        0.000186839        0.00014787
65       29        0.233874        0.000186812        0.000147855
66       29        0.233938        0.000186837        0.000147865
67       29        0.233895        0.000186814        0.000147853
68       29        0.233979        0.000186846        0.000147866
69       29        0.233937        0.000186826        0.000147857
70       29        0.234031        0.000186859        0.000147869
71       29        0.233978        0.000186836        0.000147858
72       29        0.234072        0.000186865        0.000147867
73       29        0.23401        0.000186837        0.000147854
74       29        0.234114        0.000186865        0.000147861
75       29        0.234059        0.000186839        0.000147848
76       29        0.234187        0.000186871        0.000147855
77       29        0.234149        0.000186851        0.000147845
78       29        0.234303        0.000186888        0.000147851
79       29        0.234283        0.000186872        0.000147842
80       29        0.234455        0.000186908        0.000147845
81       29        0.234442        0.00018689        0.000147832
82       29        0.234623        0.000186923        0.000147832
83       29        0.234619        0.000186904        0.000147817
84       29        0.234815        0.000186938        0.000147815
85       29        0.234841        0.000186925        0.000147801
86       29        0.235074        0.000186966        0.000147799
87       29        0.235149        0.000186961        0.000147784
88       29        0.235424        0.000187007        0.00014778
89       29        0.235536        0.000187004        0.000147761
90       29        0.235818        0.000187048        0.000147754
91       29        0.235928        0.000187042        0.000147733
92       29        0.236186        0.000187082        0.000147726
93       29        0.236292        0.000187075        0.000147705
94       29        0.236556        0.000187116        0.000147699
95       29        0.236711        0.000187118        0.000147677
96       29        0.237027        0.000187166        0.000147669
97       29        0.237249        0.000187176        0.000147644
98       29        0.237587        0.000187226        0.000147633
99       29        0.237814        0.000187235        0.000147606
100       29        0.238102        0.000187276        0.000147597
101       29        0.238282        0.000187279        0.000147572
102       29        0.238494        0.000187313        0.000147568
103       29        0.238634        0.000187313        0.000147547
104       29        0.238791        0.000187344        0.000147549
105       29        0.238906        0.000187345        0.000147532
106       29        0.238982        0.000187371        0.000147541
107       29        0.239001        0.000187363        0.000147532
108       29        0.238897        0.00018737        0.000147553
109       29        0.23873        0.000187342        0.000147556
110       29        0.238391        0.000187325        0.000147592
111       29        0.238035        0.000187278        0.000147608
112       29        0.2375        0.000187243        0.000147659
113       29        0.237012        0.000187186        0.000147687
114       29        0.236326        0.000187139        0.000147751
115       29        0.235717        0.000187074        0.000147789
116       29        0.234845        0.000187009        0.000147867
117       29        0.234049        0.000186927        0.000147919
118       29        0.232901        0.000186834        0.000148016
119       29        0.231809        0.000186722        0.000148089
120       29        0.230244        0.000186589        0.000148215
121       29        0.22867        0.000186432        0.000148324
122       29        0.226419        0.000186237        0.000148502
123       29        0.223971        0.000185992        0.00014867
124       29        0.220744        0.000185717        0.000148931
125       29        0.217386        0.00018539        0.000149168
126       29        0.213074        0.000185014        0.000149509
127       29        0.208493        0.000184574        0.000149838
128       29        0.202854        0.000184075        0.000150279
129       29        0.197039        0.000183523        0.000150702
130       29        0.190107        0.000182908        0.000151241
131       29        0.183017        0.000182245        0.000151765
132       29        0.17473        0.000181512        0.000152413
133       29        0.166298        0.000180734        0.000153045
134       29        0.156564        0.000179877        0.000153809
135       29        0.146677        0.000178976        0.000154559
136       29        0.135413        0.000177988        0.000155447
137       29        0.124031        0.000176963        0.000156321
138       29        0.111261        0.000175852        0.000157335
139       29        0.0984578        0.000174715        0.000158332
140       29        0.0843225        0.000173499        0.000159469
141       29        0.0702787        0.000172272        0.00016058
142       29        0.0550209        0.000170977        0.000161824
143       29        0.0400243        0.000169688        0.000163031
144       29        0.0240242        0.00016835        0.000164354
145       29        0.00852374        0.000167038        0.00016562
146       29        -0.00766826        0.000165703        0.000166978
147       29        -0.0230697        0.000164418        0.000168256
148       29        -0.0387703        0.000163144        0.000169593
149       29        -0.0533649        0.000161946        0.000170823
150       29        -0.0678151        0.000160792        0.000172074
151       29        -0.080847        0.000159738        0.000173189
152       29        -0.0932693        0.000158762        0.000174283
153       29        -0.104001        0.000157904        0.000175211
154       29        -0.113635        0.000157158        0.000176071
155       29        -0.121335        0.000156546        0.00017674
156       29        -0.127537        0.000156073        0.000177303
157       29        -0.131659        0.000155744        0.00017766
158       29        -0.133949        0.000155578        0.000177878
159       29        -0.134098        0.00015556        0.000177884
160       29        -0.132186        0.000155723        0.00017773
161       29        -0.128189        0.00015603        0.00017737
162       29        -0.122033        0.000156525        0.000176841
163       29        -0.113981        0.000157152        0.000176125
164       29        -0.10383        0.000157965        0.000175248
165       29        -0.0921068        0.000158887        0.000174217
166       29        -0.0785103        0.000159984        0.00017305
167       29        -0.0637969        0.000161159        0.000171775
168       29        -0.0475935        0.000162482        0.000170403
169       29        -0.0308359        0.000163844        0.000168975
170       29        -0.013103        0.000165316        0.000167497
171       29        0.00455701        0.000166778        0.000166019
172       29        0.0225984        0.000168301        0.00016454
173       29        0.0399465        0.000169761        0.000163114
174       29        0.0570818        0.000171233        0.000161732
175       29        0.0729857        0.000172594        0.000160446
176       29        0.0881517        0.000173919        0.000159244
177       29        0.101687        0.000175095        0.000158166
178       29        0.114091        0.000176197        0.000157199
179       29        0.124651        0.000177126        0.000156368
180       29        0.13385        0.000177956        0.000155662
181       29        0.14116        0.000178605        0.000155092
182       29        0.147004        0.00017914        0.00015465
183       29        0.151064        0.000179501        0.000154333
184       29        0.153849        0.000179763        0.000154129
185       29        0.155468        0.000179906        0.000154002
186       29        0.156476        0.000180009        0.000153935
187       29        0.156514        0.00018001        0.00015393
188       29        0.154288        0.000179823        0.000154113
189       29        0.14741        0.000179205        0.000154643
190       29        0.13495        0.000178102        0.000155618
191       29        0.121679        0.000176917        0.000156649
192       29        0.12111        0.000176873        0.000156699
193       29        0.151158        0.000179551        0.000154362
194       29        0.217113        0.000185599        0.000149377
195       29        0.293673        0.000192867        0.000143786
196       29        0.332408        0.000196672        0.000141052
197       29        0.293945        0.000192926        0.000143791
198       29        0.16581        0.000180942        0.000153295
199       29        -0.0196061        0.00016488        0.000168145
200       29        -0.153925        0.000154145        0.000179796
201       29        -0.10841        0.000157674        0.000175728
202       29        0.141217        0.000178669        0.000155139
203       29        0.425235        0.000205981        0.000134633
204       29        0.515758        0.000215541        0.000128688
205       29        0.397364        0.000203189        0.000136561
206       29        0.13485        0.000178185        0.000155706
207       29        -0.135683        0.000155587        0.000178196
208       29        -0.191596        0.000151265        0.000183209
209       29        0.0419557        0.000170014        0.000163029
210       29        0.37932        0.000201324        0.000137771
211       29        0.511498        0.000215081        0.000128962
212       29        0.406952        0.000204188        0.000135923
213       29        0.180804        0.000182368        0.000152204
214       29        -0.00315464        0.000166312        0.000166837
215       29        0.0174057        0.000168006        0.000165107
216       29        0.21721        0.000185696        0.000149441
217       29        0.387015        0.000202178        0.000137295
218       29        0.390616        0.000202576        0.000137071
219       29        0.277389        0.00019145        0.000145073
220       29        0.163368        0.000180839        0.000153582
221       29        0.147858        0.000179424        0.000154763
222       29        0.228869        0.000186853        0.000148629
223       29        0.312378        0.000194833        0.00014256
224       29        0.32895        0.000196478        0.000141401
225       29        0.29222        0.000192916        0.000144032
226       29        0.254898        0.000189361        0.000146754
227       29        0.253069        0.000189185        0.000146886
228       29        0.280199        0.000191778        0.000144914
229       29        0.306039        0.000194276        0.000143057
230       29        0.313259        0.000194994        0.000142553
231       29        0.308053        0.000194494        0.000142929
232       29        0.30483        0.000194194        0.000143169
233       29        0.310155        0.000194715        0.000142791
234       29        0.320252        0.000195712        0.000142081
235       29        0.328884        0.000196564        0.000141472
236       29        0.334119        0.000197093        0.000141112
237       29        0.338019        0.000197484        0.000140842
238       29        0.342889        0.000197979        0.000140509
239       29        0.349079        0.000198599        0.000140079
240       29        0.355675        0.000199269        0.000139628
241       29        0.361959        0.000199903        0.000139195
242       29        0.367975        0.00020052        0.000138787
243       29        0.374064        0.00020114        0.000138371
244       29        0.380419        0.000201797        0.000137943
245       29        0.386977        0.000202469        0.000137498
246       29        0.393646        0.000203161        0.000137051
247       29        0.400387        0.000203857        0.000136596
248       29        0.407246        0.000204574        0.00013614
249       29        0.414244        0.000205301        0.000135671
250       29        0.421401        0.000206054        0.000135198
251       29        0.428704        0.000206819        0.000134712
252       29        0.436163        0.00020761        0.000134222
253       29        0.443776        0.000208413        0.00013372
254       29        0.451565        0.000209245        0.000133212
255       29        0.459548        0.000210095        0.00013269
256       29        0.467874        0.000211004        0.000132159
257       29        0.477232        0.000212        0.000131545
258       29        0.484747        0.000212791        0.000131048
259       29        0.489225        0.000213248        0.000130743
260       29        0.491994        0.000213512        0.000130543
261       29        0.493814        0.000213662        0.000130397
262       29        0.495151        0.000213755        0.000130279
263       29        0.496879        0.000213882        0.000130132
264       29        0.502008        0.00021436        0.000129755
265       29        0.495328        0.000213143        0.000129883
0       30        -0.232218        0.000146986        0.000185408
1       30        -0.340622        0.000139971        0.000196775
2       30        0.192767        0.000182831        0.000150776
3       30        0.533178        0.000216664        0.000127125
4       30        0.338384        0.00019654        0.000140118
5       30        -0.316277        0.000141806        0.000194559
6       30        -0.592007        0.00012338        0.000223023
7       30        -0.354524        0.000139048        0.000198213
8       30        0.329341        0.000195684        0.000140775
9       30        0.624835        0.000226818        0.000121427
10       30        0.461935        0.000209055        0.000131718
11       30        -0.144053        0.00015459        0.000178543
12       30        -0.527188        0.000127474        0.000215961
13       30        -0.38576        0.000136938        0.0002014
14       30        0.20674        0.000184123        0.000149735
15       30        0.558103        0.000219451        0.00012559
16       30        0.477248        0.000210785        0.00013079
17       30        0.0655262        0.000171749        0.000160856
18       30        -0.23534        0.000147661        0.000186841
19       30        -0.0839379        0.000159373        0.000173328
20       30        0.298999        0.00019284        0.000143003
21       30        0.453544        0.000208462        0.000132451
22       30        0.347527        0.000197723        0.000139678
23       30        0.131597        0.000177588        0.00015569
24       30        0.0400423        0.000169556        0.000162901
25       30        0.129171        0.000177347        0.000155857
26       30        0.239138        0.000187288        0.000147453
27       30        0.253594        0.000188747        0.000146469
28       30        0.192209        0.000182978        0.000150982
29       30        0.134452        0.000177834        0.000155462
30       30        0.123579        0.000176709        0.000156167
31       30        0.142978        0.000178583        0.000154791
32       30        0.154554        0.000179474        0.000153773
33       30        0.149204        0.000179152        0.00015432
34       30        0.13825        0.000178028        0.000155041
35       30        0.134188        0.000177812        0.000155483
36       30        0.135459        0.000177775        0.000155254
37       30        0.1376        0.000178105        0.000155209
38       30        0.136827        0.00017789        0.000155142
39       30        0.13565        0.000177925        0.000155355
40       30        0.134561        0.000177693        0.000155322
41       30        0.134831        0.000177858        0.000155423
42       30        0.134535        0.000177702        0.000155334
43       30        0.134496        0.000177834        0.000155454
44       30        0.133843        0.000177645        0.000155391
45       30        0.134041        0.000177789        0.000155486
46       30        0.134012        0.000177655        0.000155374
47       30        0.134695        0.000177839        0.000155428
48       30        0.134834        0.000177726        0.000155308
49       30        0.135466        0.000177908        0.000155369
50       30        0.135568        0.000177799        0.000155258
51       30        0.136234        0.000177985        0.000155316
52       30        0.136464        0.000177888        0.000155196
53       30        0.137275        0.000178081        0.000155238
54       30        0.137659        0.000177995        0.000155104
55       30        0.138575        0.00017819        0.000155132
56       30        0.13904        0.000178113        0.000154993
57       30        0.139985        0.000178311        0.000155018
58       30        0.140477        0.000178244        0.000154884
59       30        0.141435        0.000178444        0.000154909
60       30        0.141968        0.000178386        0.000154777
61       30        0.142955        0.000178586        0.000154797
62       30        0.143526        0.000178532        0.000154662
63       30        0.144516        0.000178724        0.000154675
64       30        0.14509        0.000178669        0.000154539
65       30        0.146057        0.000178856        0.000154551
66       30        0.146621        0.000178804        0.000154419
67       30        0.147563        0.00017899        0.000154434
68       30        0.148119        0.000178944        0.000154308
69       30        0.149029        0.000179129        0.000154327
70       30        0.149558        0.000179082        0.000154205
71       30        0.150415        0.000179258        0.000154225
72       30        0.150894        0.000179204        0.000154105
73       30        0.151682        0.000179369        0.000154125
74       30        0.152105        0.00017931        0.000154009
75       30        0.152826        0.000179467        0.000154033
76       30        0.153194        0.000179409        0.000153926
77       30        0.153848        0.000179561        0.000153956
78       30        0.154155        0.000179503        0.000153859
79       30        0.154728        0.000179647        0.000153894
80       30        0.154949        0.000179582        0.000153804
81       30        0.155415        0.00017971        0.000153843
82       30        0.155531        0.000179634        0.00015376
83       30        0.155881        0.000179748        0.000153804
84       30        0.155895        0.000179666        0.000153731
85       30        0.156146        0.000179772        0.000153783
86       30        0.156078        0.000179686        0.00015372
87       30        0.156239        0.000179786        0.00015378
88       30        0.156073        0.000179694        0.000153728
89       30        0.156106        0.00017978        0.000153796
90       30        0.155787        0.000179674        0.000153754
91       30        0.155643        0.000179738        0.000153832
92       30        0.155145        0.000179615        0.000153803
93       30        0.154835        0.000179663        0.000153891
94       30        0.1542        0.000179531        0.000153876
95       30        0.153772        0.000179569        0.000153975
96       30        0.153021        0.000179432        0.000153973
97       30        0.152455        0.000179457        0.000154081
98       30        0.151524        0.000179306        0.000154095
99       30        0.150734        0.000179306        0.000154217
100       30        0.149552        0.000179132        0.000154249
101       30        0.148511        0.000179106        0.000154388
102       30        0.147092        0.000178911        0.000154439
103       30        0.145841        0.000178867        0.000154593
104       30        0.144227        0.000178658        0.000154663
105       30        0.142778        0.000178597        0.000154835
106       30        0.140932        0.000178372        0.000154925
107       30        0.139212        0.000178286        0.000155116
108       30        0.137055        0.000178033        0.000155231
109       30        0.135015        0.000177914        0.000155444
110       30        0.132544        0.000177633        0.000155582
111       30        0.130221        0.000177487        0.000155816
112       30        0.127486        0.000177185        0.000155977
113       30        0.124914        0.000177018        0.000156231
114       30        0.121914        0.000176697        0.000156417
115       30        0.11905        0.000176505        0.000156695
116       30        0.115715        0.000176158        0.000156909
117       30        0.112484        0.000175933        0.000157215
118       30        0.108733        0.000175549        0.000157463
119       30        0.105032        0.000175279        0.000157803
120       30        0.100719        0.000174848        0.000158095
121       30        0.0963302        0.000174517        0.00015849
122       30        0.0910748        0.000174        0.000158853
123       30        0.0856189        0.000173588        0.000159344
124       30        0.0793432        0.000172988        0.000159793
125       30        0.0730047        0.000172502        0.000160357
126       30        0.0658609        0.000171831        0.000160879
127       30        0.0586887        0.000171273        0.000161511
128       30        0.0508243        0.000170545        0.000162094
129       30        0.0430299        0.000169936        0.000162779
130       30        0.0345999        0.000169168        0.000163415
131       30        0.026283        0.000168519        0.000164147
132       30        0.0173923        0.000167721        0.000164829
133       30        0.00866        0.000167043        0.000165603
134       30        -0.000580653        0.000166225        0.000166322
135       30        -0.00959891        0.000165528        0.000167124
136       30        -0.019006        0.000164704        0.000167864
137       30        -0.0280727        0.000164006        0.000168675
138       30        -0.0373533        0.0001632        0.000169412
139       30        -0.046143        0.00016253        0.000170205
140       30        -0.0549489        0.000161772        0.00017091
141       30        -0.0631105        0.000161159        0.000171657
142       30        -0.0710787        0.000160477        0.000172299
143       30        -0.0782369        0.000159949        0.000172965
144       30        -0.084963        0.000159373        0.000173505
145       30        -0.0906958        0.00015896        0.000174051
146       30        -0.0957445        0.00015852        0.000174448
147       30        -0.0996275        0.000158254        0.000174832
148       30        -0.102588        0.000157982        0.000175049
149       30        -0.104238        0.000157892        0.000175239
150       30        -0.104754        0.000157816        0.000175245
151       30        -0.103855        0.000157929        0.000175212
152       30        -0.101653        0.00015807        0.000174983
153       30        -0.0979832        0.0001584        0.000174707
154       30        -0.092905        0.000158771        0.000174228
155       30        -0.0863979        0.000159326        0.000173704
156       30        -0.0784828        0.000159925        0.000172982
157       30        -0.0692665        0.000160701        0.000172226
158       30        -0.0587385        0.000161517        0.000171288
159       30        -0.047136        0.000162494        0.000170337
160       30        -0.0344323        0.000163499        0.000169226
161       30        -0.020983        0.000164639        0.000168131
162       30        -0.00675119        0.000165785        0.000166908
163       30        0.0078122        0.000167033        0.000165733
164       30        0.0227521        0.000168254        0.000164469
165       30        0.0375554        0.00016954        0.000163291
166       30        0.0522804        0.000170761        0.000162063
167       30        0.0663928        0.000172006        0.000160956
168       30        0.0799739        0.000173148        0.00015984
169       30        0.0925115        0.000174273        0.000158874
170       30        0.104119        0.000175259        0.000157929
171       30        0.114347        0.000176194        0.000157156
172       30        0.123348        0.000176962        0.000156427
173       30        0.130769        0.000177655        0.000155878
174       30        0.136801        0.000178165        0.000155385
175       30        0.141198        0.000178592        0.000155074
176       30        0.144171        0.000178831        0.000154821
177       30        0.145583        0.000178992        0.000154742
178       30        0.145653        0.000178974        0.000154716
179       30        0.144348        0.000178893        0.000154847
180       30        0.141878        0.000178648        0.000155018
181       30        0.138282        0.000178361        0.000155327
182       30        0.133732        0.000177932        0.000155659
183       30        0.128377        0.000177488        0.000156105
184       30        0.122521        0.000176946        0.000156542
185       30        0.116633        0.000176456        0.00015703
186       30        0.111032        0.000175939        0.000157449
187       30        0.105427        0.000175477        0.000157918
188       30        0.0980984        0.000174815        0.00015848
189       30        0.0866851        0.000173849        0.000159414
190       30        0.0705966        0.000172433        0.000160679
191       30        0.0559433        0.000171196        0.000161882
192       30        0.0578029        0.000171329        0.000161707
193       30        0.0946841        0.000174548        0.00015878
194       30        0.169869        0.000181232        0.000152919
195       30        0.253598        0.000189038        0.000146695
196       30        0.292673        0.000192767        0.000143856
197       30        0.247001        0.000188443        0.000147201
198       30        0.108534        0.000175795        0.000157714
199       30        -0.0770416        0.000160204        0.000173035
200       30        -0.18823        0.000151492        0.000182867
201       30        -0.107291        0.000157754        0.000175621
202       30        0.167557        0.000181005        0.000153081
203       30        0.44276        0.000207783        0.000133451
204       30        0.50613        0.000214465        0.000129285
205       30        0.364604        0.00019988        0.000138811
206       30        0.089899        0.000174186        0.00015921
207       30        -0.161573        0.000153573        0.000180503
208       30        -0.170911        0.000152807        0.000181288
209       30        0.10028        0.000175045        0.000158343
210       30        0.424714        0.000205903        0.000134652
211       30        0.51542        0.000215486        0.000128699
212       30        0.382887        0.000201711        0.000137545
213       30        0.147367        0.00017933        0.000154757
214       30        -0.0187836        0.000164979        0.000168107
215       30        0.0324676        0.000169264        0.000163857
216       30        0.243651        0.000188134        0.000147452
217       30        0.395999        0.000203076        0.000136671
218       30        0.379184        0.000201385        0.000137832
219       30        0.259198        0.000189702        0.000146388
220       30        0.155011        0.000180045        0.000154191
221       30        0.156174        0.000180156        0.000154107
222       30        0.243537        0.000188191        0.000147514
223       30        0.318954        0.000195459        0.000142081
224       30        0.324688        0.000196022        0.000141675
225       30        0.284331        0.00019214        0.000144589
226       30        0.251282        0.000188979        0.000146989
227       30        0.255715        0.000189418        0.000146678
228       30        0.284925        0.000192192        0.000144542
229       30        0.308358        0.000194483        0.000142877
230       30        0.312512        0.000194881        0.000142576
231       30        0.306496        0.000194323        0.000143026
232       30        0.30444        0.000194114        0.000143166
233       30        0.31109        0.000194784        0.000142708
234       30        0.321427        0.000195785        0.000141966
235       30        0.329536        0.000196605        0.00014141
236       30        0.334275        0.000197066        0.000141071
237       30        0.338151        0.000197473        0.000140816
238       30        0.343225        0.000197969        0.000140455
239       30        0.349574        0.000198624        0.000140027
240       30        0.356136        0.000199271        0.000139565
241       30        0.362344        0.000199917        0.000139151
242       30        0.368297        0.000200509        0.000138734
243       30        0.374399        0.000201148        0.00013833
244       30        0.38075        0.000201785        0.00013789
245       30        0.387311        0.000202475        0.000137456
246       30        0.39394        0.000203146        0.000137
247       30        0.400667        0.000203857        0.000136558
248       30        0.407487        0.000204552        0.000136093
249       30        0.414474        0.000205295        0.000135636
250       30        0.42159        0.000206026        0.000135154
251       30        0.428875        0.000206806        0.000134681
252       30        0.436287        0.000207575        0.000134183
253       30        0.443877        0.000208392        0.000133693
254       30        0.451615        0.000209201        0.000133178
255       30        0.459572        0.000210065        0.000132667
256       30        0.467849        0.000210951        0.000132129
257       30        0.477196        0.000211961        0.000131526
258       30        0.484702        0.000212735        0.000131019
259       30        0.489202        0.00021321        0.000130722
260       30        0.491976        0.000213458        0.000130512
261       30        0.493808        0.000213625        0.000130375
262       30        0.495145        0.000213703        0.000130248
263       30        0.496879        0.000213845        0.000130109
264       30        0.502009        0.000214309        0.000129724
265       30        0.495284        0.000213098        0.000129862
0       31        -0.232488        0.00014697        0.000185437
1       31        -0.340631        0.000139967        0.00019677
2       31        0.193769        0.000182943        0.000150718
3       31        0.535424        0.000216892        0.000126973
4       31        0.342906        0.000196996        0.000139809
5       31        -0.310771        0.000142193        0.000194019
6       31        -0.587556        0.000123674        0.000222562
7       31        -0.34767        0.000139527        0.000197537
8       31        0.338469        0.000196593        0.000140144
9       31        0.634388        0.000227889        0.00012084
10       31        0.481952        0.000211165        0.000130411
11       31        -0.109381        0.000157295        0.000175476
12       31        -0.506983        0.000128787        0.000213822
13       31        -0.367126        0.000138219        0.000199531
14       31        0.225223        0.000185845        0.000148367
15       31        0.562853        0.000219988        0.000125301
16       31        0.476049        0.000210708        0.000130898
17       31        0.0562938        0.000170962        0.000161603
18       31        -0.267943        0.000145269        0.000189907
19       31        -0.142051        0.00015479        0.000178416
20       31        0.227936        0.000186156        0.000148213
21       31        0.380563        0.000201021        0.000137393
22       31        0.253036        0.000188627        0.000146457
23       31        0.0127231        0.000167318        0.000165203
24       31        -0.0860425        0.000159191        0.000173494
25       31        0.00408747        0.000166589        0.00016591
26       31        0.11805        0.000176303        0.000156672
27       31        0.131059        0.000177517        0.000155712
28       31        0.062458        0.000171478        0.000161095
29       31        0.00195544        0.000166409        0.000166084
30       31        -0.00747698        0.000165576        0.000166819
31       31        0.0154319        0.00016746        0.000164896
32       31        0.0286523        0.000168604        0.000163842
33       31        0.0241265        0.0001682        0.00016419
34       31        0.0122644        0.000167233        0.000165195
35       31        0.0085568        0.000166895        0.000165473
36       31        0.00964373        0.000167009        0.000165406
37       31        0.012462        0.000167214        0.000165143
38       31        0.0113859        0.000167146        0.000165253
39       31        0.0107562        0.000167068        0.000165281
40       31        0.00954919        0.000166994        0.000165406
41       31        0.0106083        0.000167063        0.0001653
42       31        0.0102691        0.000167062        0.000165356
43       31        0.0108189        0.000167089        0.000165291
44       31        0.00986802        0.000167031        0.000165391
45       31        0.0104712        0.000167057        0.000165317
46       31        0.0101259        0.000167046        0.000165363
47       31        0.0112662        0.000167117        0.000165245
48       31        0.011168        0.00016713        0.000165274
49       31        0.0122849        0.000167204        0.000165163
50       31        0.0121341        0.000167218        0.000165201
51       31        0.0132174        0.000167291        0.000165094
52       31        0.0131308        0.000167309        0.000165127
53       31        0.0143019        0.000167386        0.000165009
54       31        0.0143555        0.000167411        0.000165025
55       31        0.0156381        0.000167494        0.000164895
56       31        0.0157959        0.000167525        0.0001649
57       31        0.0171135        0.000167614        0.00016477
58       31        0.017295        0.000167651        0.000164777
59       31        0.0186014        0.000167745        0.000164653
60       31        0.0188055        0.000167785        0.000164659
61       31        0.0201278        0.000167881        0.000164536
62       31        0.0203757        0.000167922        0.000164535
63       31        0.021711        0.000168015        0.000164406
64       31        0.0219749        0.000168053        0.0001644
65       31        0.0232879        0.000168143        0.000164273
66       31        0.0235413        0.000168182        0.000164269
67       31        0.0248208        0.000168273        0.000164148
68       31        0.0250621        0.000168315        0.000164149
69       31        0.0263059        0.000168405        0.000164033
70       31        0.0265252        0.000168446        0.000164036
71       31        0.0277157        0.00016853        0.000163923
72       31        0.027892        0.000168563        0.000163926
73       31        0.029011        0.000168638        0.000163816
74       31        0.0291324        0.000168664        0.000163821
75       31        0.030175        0.000168733        0.000163718
76       31        0.0302402        0.000168757        0.00016373
77       31        0.0312042        0.000168824        0.000163638
78       31        0.031204        0.000168844        0.000163657
79       31        0.0320714        0.000168905        0.000163574
80       31        0.0319796        0.000168915        0.000163599
81       31        0.0327232        0.000168963        0.000163524
82       31        0.0325193        0.00016896        0.000163554
83       31        0.0331331        0.000168996        0.000163488
84       31        0.0328268        0.000168984        0.000163527
85       31        0.0333304        0.000169013        0.000163472
86       31        0.0329379        0.000168997        0.000163521
87       31        0.0333294        0.000169019        0.000163478
88       31        0.0328231        0.000168994        0.000163538
89       31        0.0330528        0.000169002        0.000163507
90       31        0.0323768        0.00016896        0.000163578
91       31        0.0324061        0.000168948        0.000163561
92       31        0.0315564        0.000168889        0.000163643
93       31        0.0314195        0.000168863        0.00016364
94       31        0.0304504        0.000168795        0.000163733
95       31        0.0301892        0.000168762        0.000163743
96       31        0.0291019        0.000168686        0.000163848
97       31        0.0286669        0.00016864        0.000163874
98       31        0.0273772        0.000168547        0.000163995
99       31        0.0266877        0.000168478        0.000164041
100       31        0.0251554        0.000168361        0.000164179
101       31        0.0242305        0.00016827        0.000164242
102       31        0.0225195        0.000168138        0.000164394
103       31        0.0214329        0.000168035        0.000164472
104       31        0.0195953        0.000167895        0.000164637
105       31        0.0183547        0.000167782        0.00016473
106       31        0.0163559        0.00016763        0.00016491
107       31        0.0149061        0.000167499        0.000165021
108       31        0.0127059        0.000167329        0.000165216
109       31        0.0110458        0.000167178        0.000165342
110       31        0.00868394        0.000166993        0.000165549
111       31        0.00686762        0.000166829        0.000165687
112       31        0.00438301        0.000166634        0.000165905
113       31        0.00241041        0.00016646        0.000166059
114       31        -0.000236493        0.000166253        0.000166293
115       31        -0.00243014        0.000166064        0.000166468
116       31        -0.00530453        0.000165839        0.000166721
117       31        -0.00776741        0.000165627        0.000166919
118       31        -0.0109045        0.000165379        0.000167192
119       31        -0.0136758        0.00016514        0.000167414
120       31        -0.0171351        0.000164864        0.000167713
121       31        -0.0203632        0.00016458        0.000167966
122       31        -0.0243701        0.00016427        0.000168323
123       31        -0.0281399        0.000163946        0.000168625
124       31        -0.0324278        0.000163615        0.000169008
125       31        -0.0363477        0.00016328        0.000169324
126       31        -0.0406703        0.000162947        0.000169711
127       31        -0.0445586        0.000162615        0.000170025
128       31        -0.0487009        0.000162295        0.000170395
129       31        -0.0523828        0.000161981        0.000170692
130       31        -0.0562294        0.000161686        0.000171038
131       31        -0.0596078        0.0001614        0.000171313
132       31        -0.0630391        0.00016114        0.000171626
133       31        -0.0659854        0.000160892        0.000171866
134       31        -0.0688561        0.000160678        0.000172132
135       31        -0.0712029        0.000160479        0.000172322
136       31        -0.0733092        0.000160325        0.00017252
137       31        -0.0748292        0.000160192        0.000172639
138       31        -0.0759277        0.000160118        0.000172749
139       31        -0.0763853        0.00016007        0.000172776
140       31        -0.076259        0.000160095        0.000172781
141       31        -0.0754635        0.000160149        0.000172702
142       31        -0.0739366        0.000160287        0.000172587
143       31        -0.0717175        0.000160456        0.000172386
144       31        -0.0686241        0.000160721        0.000172137
145       31        -0.0648276        0.000161016        0.0001718
146       31        -0.0600477        0.000161416        0.000171405
147       31        -0.0545946        0.000161846        0.000170927
148       31        -0.0481046        0.000162385        0.000170388
149       31        -0.0410165        0.000162952        0.000169775
150       31        -0.0328962        0.000163629        0.000169102
151       31        -0.0242996        0.000164326        0.000168368
152       31        -0.0147412        0.000165129        0.000167581
153       31        -0.00486775        0.000165938        0.000166747
154       31        0.00580343        0.000166839        0.000165874
155       31        0.0165486        0.000167729        0.000164976
156       31        0.0278614        0.000168693        0.000164058
157       31        0.0389783        0.000169624        0.000163139
158       31        0.0503732        0.000170606        0.000162225
159       31        0.0612749        0.00017153        0.000161335
160       31        0.0721216        0.000172477        0.000160476
161       31        0.0821806        0.00017334        0.000159665
162       31        0.0918434        0.000174194        0.000158908
163       31        0.100459        0.00017494        0.00015822
164       31        0.108365        0.000175646        0.000157608
165       31        0.115029        0.000176226        0.000157077
166       31        0.120731        0.000176742        0.000156642
167       31        0.125082        0.000177121        0.000156296
168       31        0.128299        0.00017742        0.000156057
169       31        0.130148        0.00017758        0.000155909
170       31        0.130782        0.000177651        0.000155872
171       31        0.130126        0.000177589        0.00015592
172       31        0.128274        0.000177438        0.000156077
173       31        0.125305        0.000177171        0.000156305
174       31        0.121256        0.000176825        0.000156633
175       31        0.116341        0.000176386        0.000157014
176       31        0.110541        0.000175887        0.000157481
177       31        0.104171        0.000175324        0.000157979
178       31        0.0971629        0.000174723        0.000158545
179       31        0.0899004        0.000174086        0.000159118
180       31        0.0822623        0.000173434        0.000159738
181       31        0.0746506        0.000172771        0.000160343
182       31        0.0668907        0.000172113        0.000160977
183       31        0.0594427        0.000171469        0.000161573
184       31        0.0522933        0.000170867        0.000162161
185       31        0.0461605        0.000170338        0.000162654
186       31        0.0409858        0.000169908        0.000163085
187       31        0.0364541        0.000169521        0.000163453
188       31        0.03032        0.000169014        0.000163966
189       31        0.0203137        0.000168167        0.000164785
190       31        0.00619968        0.000166991        0.000165959
191       31        -0.00451918        0.000166091        0.000166843
192       31        0.00435527        0.000166834        0.000166109
193       31        0.0514077        0.000170805        0.000162246
194       31        0.137572        0.000178351        0.000155428
195       31        0.228463        0.000186669        0.000148543
196       31        0.267557        0.000190384        0.000145691
197       31        0.21539        0.00018548        0.000149539
198       31        0.0697427        0.00017244        0.000160823
199       31        -0.110646        0.000157534        0.000175965
200       31        -0.196746        0.000150873        0.000183678
201       31        -0.0824131        0.000159733        0.000173454
202       31        0.210555        0.000184976        0.000149856
203       31        0.465513        0.000210158        0.00013194
204       31        0.49783        0.000213611        0.000129843
205       31        0.333541        0.000196804        0.000140987
206       31        0.0509076        0.000170848        0.000162368
207       31        -0.175022        0.000152543        0.000181721
208       31        -0.138044        0.000155367        0.000178366
209       31        0.162482        0.000180591        0.000153508
210       31        0.462387        0.000209849        0.000132159
211       31        0.510313        0.000214948        0.000129035
212       31        0.351052        0.000198568        0.000139782
213       31        0.109855        0.000176002        0.000157692
214       31        -0.0327021        0.000163858        0.000169305
215       31        0.052189        0.00017095        0.000162257
216       31        0.272885        0.000190941        0.00014534
217       31        0.405033        0.000204006        0.000136063
218       31        0.367704        0.000200274        0.000138654
219       31        0.241759        0.000188068        0.000147679
220       31        0.147993        0.000179446        0.00015476
221       31        0.165023        0.000180966        0.000153437
222       31        0.257064        0.000189505        0.000146548
223       31        0.323825        0.000195951        0.000141746
224       31        0.319862        0.000195588        0.000142046
225       31        0.277211        0.000191473        0.000145116
226       31        0.248943        0.000188795        0.000147189
227       31        0.259036        0.000189748        0.000146447
228       31        0.289414        0.000192663        0.000144247
229       31        0.310028        0.000194664        0.000142772
230       31        0.311448        0.000194818        0.000142682
231       31        0.305062        0.000194202        0.000143142
232       31        0.30437        0.000194147        0.0001432
233       31        0.312182        0.00019491        0.000142644
234       31        0.322579        0.000195938        0.000141914
235       31        0.330064        0.00019668        0.000141389
236       31        0.334389        0.00019712        0.000141094
237       31        0.33829        0.000197511        0.000140823
238       31        0.343611        0.000198051        0.000140459
239       31        0.350072        0.000198699        0.00014001
240       31        0.356603        0.000199363        0.000139564
241       31        0.36271        0.000199981        0.000139144
242       31        0.368636        0.00020059        0.000138743
243       31        0.374737        0.000201211        0.000138327
244       31        0.381114        0.00020187        0.000137898
245       31        0.387655        0.000202541        0.000137454
246       31        0.394276        0.00020323        0.000137011
247       31        0.400968        0.000203921        0.00013656
248       31        0.407785        0.000204634        0.000136107
249       31        0.414743        0.000205358        0.000135641
250       31        0.421854        0.000206107        0.000135171
251       31        0.429103        0.000206867        0.000134689
252       31        0.436504        0.000207652        0.000134204
253       31        0.444055        0.00020845        0.000133706
254       31        0.451779        0.000209275        0.000133203
255       31        0.459692        0.000210118        0.000132685
256       31        0.467943        0.000211019        0.000132159
257       31        0.477231        0.000212008        0.000131551
258       31        0.484711        0.000212795        0.000131055
259       31        0.489184        0.000213252        0.000130751
260       31        0.491956        0.000213517        0.00013055
261       31        0.493781        0.000213667        0.000130404
262       31        0.495123        0.000213761        0.000130286
263       31        0.496859        0.000213889        0.000130138
264       31        0.502002        0.000214367        0.00012976
265       31        0.495306        0.000213144        0.000129886
0       32        -0.232188        0.000146988        0.000185404
1       32        -0.339696        0.000140046        0.000196698
2       32        0.195948        0.000183132        0.000150545
3       32        0.538309        0.000217219        0.000126798
4       32        0.348328        0.000197517        0.000139421
5       32        -0.304483        0.000142658        0.000193434
6       32        -0.584041        0.000123891        0.000222169
7       32        -0.344132        0.000139787        0.000197207
8       32        0.341942        0.000196923        0.000139892
9       32        0.637234        0.000228232        0.000120678
10       32        0.488084        0.000211808        0.000130008
11       32        -0.0995597        0.000158085        0.000174634
12       32        -0.50809        0.000128708        0.000213927
13       32        -0.378792        0.000137415        0.000200697
14       32        0.203795        0.000183867        0.000149967
15       32        0.541427        0.000217686        0.000126675
16       32        0.441237        0.000207089        0.000133208
17       32        -0.00895292        0.000165482        0.00016697
18       32        -0.344781        0.00013976        0.000197297
19       32        -0.238338        0.000147505        0.000187204
20       32        0.128572        0.000177145        0.000155773
21       32        0.296767        0.00019279        0.000143285
22       32        0.159292        0.000179966        0.000153466
23       32        -0.0928919        0.000158694        0.000174142
24       32        -0.186159        0.000151397        0.000182375
25       32        -0.0895052        0.00015898        0.000173866
26       32        0.0336487        0.000169011        0.000163418
27       32        0.0515803        0.000170601        0.000162024
28       32        -0.0150611        0.000164937        0.00016744
29       32        -0.0717282        0.000160386        0.000172313
30       32        -0.0744438        0.000160111        0.000172486
31       32        -0.046638        0.000162423        0.000170178
32       32        -0.0291982        0.000163714        0.000168565
33       32        -0.0322412        0.000163603        0.000168964
34       32        -0.042443        0.000162639        0.000169691
35       32        -0.0459007        0.000162487        0.000170119
36       32        -0.0436098        0.000162541        0.000169786
37       32        -0.040806        0.000162892        0.000169676
38       32        -0.0410691        0.000162742        0.000169564
39       32        -0.0419847        0.00016279        0.000169771
40       32        -0.0424129        0.000162636        0.000169682
41       32        -0.0415043        0.000162835        0.000169735
42       32        -0.0410423        0.000162758        0.000169577
43       32        -0.0407717        0.0001629        0.000169679
44       32        -0.041215        0.000162748        0.000169596
45       32        -0.0411942        0.000162862        0.000169711
46       32        -0.0412825        0.000162737        0.000169596
47       32        -0.0408284        0.000162884        0.000169672
48       32        -0.0406955        0.000162783        0.000169544
49       32        -0.0402302        0.000162934        0.000169622
50       32        -0.0401737        0.000162833        0.000169507
51       32        -0.0398098        0.000162975        0.000169594
52       32        -0.0398275        0.00016287        0.000169487
53       32        -0.0394945        0.000163004        0.000169571
54       32        -0.0394756        0.000162899        0.000169458
55       32        -0.0390666        0.000163033        0.000169528
56       32        -0.0389687        0.000162935        0.00016941
57       32        -0.0385216        0.000163072        0.000169476
58       32        -0.0384273        0.000162981        0.000169366
59       32        -0.038013        0.000163117        0.000169437
60       32        -0.0379428        0.00016303        0.000169334
61       32        -0.037534        0.000163162        0.000169402
62       32        -0.0374451        0.000163076        0.000169298
63       32        -0.0370144        0.000163204        0.000169358
64       32        -0.0369089        0.000163118        0.000169251
65       32        -0.0364792        0.000163242        0.000169307
66       32        -0.0363826        0.000163158        0.000169204
67       32        -0.0359683        0.000163284        0.000169263
68       32        -0.0358812        0.000163204        0.000169167
69       32        -0.0354765        0.00016333        0.000169228
70       32        -0.0353953        0.000163252        0.000169134
71       32        -0.035004        0.000163373        0.000169193
72       32        -0.0349382        0.000163292        0.000169098
73       32        -0.0345709        0.000163405        0.000169153
74       32        -0.0345266        0.000163323        0.000169061
75       32        -0.0341839        0.000163433        0.000169116
76       32        -0.0341582        0.000163354        0.000169031
77       32        -0.0338395        0.000163463        0.000169089
78       32        -0.0338383        0.000163388        0.000169011
79       32        -0.0335587        0.000163492        0.000169071
80       32        -0.0336023        0.000163413        0.000168998
81       32        -0.0333798        0.000163508        0.000169058
82       32        -0.0334752        0.000163424        0.000168987
83       32        -0.0333015        0.000163511        0.000169048
84       32        -0.0334272        0.000163427        0.000168982
85       32        -0.0332792        0.000163513        0.000169046
86       32        -0.0334244        0.00016343        0.000168985
87       32        -0.0333156        0.000163515        0.000169054
88       32        -0.0335177        0.00016343        0.000169001
89       32        -0.033497        0.000163505        0.000169075
90       32        -0.0337943        0.000163412        0.000169029
91       32        -0.0338698        0.000163474        0.000169106
92       32        -0.0342325        0.000163375        0.000169065
93       32        -0.0343481        0.000163432        0.000169143
94       32        -0.034719        0.000163336        0.000169107
95       32        -0.0348494        0.000163393        0.000169187
96       32        -0.0352524        0.000163299        0.000169158
97       32        -0.0354649        0.000163348        0.000169245
98       32        -0.0359798        0.000163246        0.000169226
99       32        -0.0363265        0.000163281        0.000169321
100       32        -0.0369477        0.000163169        0.000169311
101       32        -0.0373638        0.000163195        0.000169408
102       32        -0.0379959        0.000163083        0.000169399
103       32        -0.0384008        0.00016311        0.000169495
104       32        -0.0390088        0.000163004        0.000169488
105       32        -0.0394182        0.000163031        0.000169586
106       32        -0.040048        0.000162926        0.000169583
107       32        -0.040506        0.000162949        0.000169684
108       32        -0.0411689        0.00016284        0.000169684
109       32        -0.041645        0.000162857        0.000169783
110       32        -0.0422847        0.00016275        0.000169779
111       32        -0.042731        0.000162768        0.000169874
112       32        -0.0433359        0.000162666        0.00016987
113       32        -0.0437868        0.000162684        0.000169965
114       32        -0.0444225        0.000162583        0.000169968
115       32        -0.0449475        0.000162595        0.00017007
116       32        -0.0456551        0.000162491        0.000170081
117       32        -0.0462515        0.000162495        0.000170187
118       32        -0.0469871        0.000162387        0.000170199
119       32        -0.0475783        0.000162387        0.0001703
120       32        -0.048247        0.000162276        0.000170298
121       32        -0.0488191        0.000162287        0.000170406
122       32        -0.0494528        0.000162182        0.000170404
123       32        -0.0498578        0.000162207        0.000170499
124       32        -0.0501415        0.000162132        0.000170469
125       32        -0.0501428        0.000162189        0.000170529
126       32        -0.0499645        0.000162153        0.000170461
127       32        -0.049474        0.000162247        0.000170476
128       32        -0.0487515        0.000162255        0.000170361
129       32        -0.0477313        0.000162389        0.000170328
130       32        -0.0464485        0.000162444        0.000170167
131       32        -0.0448637        0.000162624        0.000170086
132       32        -0.0429597        0.000162733        0.000169876
133       32        -0.0407369        0.000162965        0.000169741
134       32        -0.0381312        0.000163133        0.000169474
135       32        -0.0351825        0.000163424        0.000169276
[truncated: 6,721,939 more chars]
