# Supplementary material for: Lattice Boltzmann simulation for phase separation with chemical reaction controlled by ultrasound field
Source: PLoS One. 2025 Jul 18;20(7):e0324607. doi: 10.1371/journal.pone.0324607 (PMC12273979; doi:10.1371/journal.pone.0324607)
Supplement: S1 Data — The computational data were visualized to generate the figures presented in this work. (ZIP) [file pone.0324607.s001.zip › S1_Data/Data for Fig 11/Fig 11(a).txt]

zone  i=32,f=point
0      1.08391e-023
0.0966644      88.9375
0.193329      733.875
0.289993      6.81075
0.386658      51.4232
0.483322      18.111
0.579986      23.7252
0.676651      122.479
0.773315      323.749
0.86998      73.2303
0.966644      146.679
1.06331      7.57898
1.15997      21.4207
1.25664      0.18237
1.3533      0.335791
1.44997      0.868843
1.54663      0.363077
1.64329      0.267642
1.73996      0.279494
1.83662      0.0237207
1.93329      0.0732667
2.02995      0.0489093
2.12662      0.773905
2.22328      0.0321838
2.31995      1.05598
2.41661      0.295438
2.51327      0.493328
2.60994      0.348692
2.7066      0.17174
2.80327      0.0216287
2.89993      0.0513541
2.9966      0.129846
zone  i=32,f=point
0      1.20992e-025
0.0966644      10.7481
0.193329      623.308
0.289993      44.2565
0.386658      183.785
0.483322      112.746
0.579986      99.881
0.676651      154.714
0.773315      81.1313
0.86998      40.7193
0.966644      60.8257
1.06331      17.1885
1.15997      9.7875
1.25664      0.788088
1.3533      0.349545
1.44997      0.480348
1.54663      0.716391
1.64329      0.29293
1.73996      0.257804
1.83662      0.0953111
1.93329      0.128622
2.02995      0.193721
2.12662      0.231279
2.22328      0.243814
2.31995      0.204039
2.41661      0.0349838
2.51327      0.0236835
2.60994      0.0827872
2.7066      0.126746
2.80327      0.134131
2.89993      0.0998353
2.9966      0.0664879
zone  i=32,f=point
0      5.84401e-024
0.0966644      13.9903
0.193329      604.835
0.289993      70.5207
0.386658      256.945
0.483322      393.7
0.579986      157.776
0.676651      191.465
0.773315      52.9369
0.86998      27.1396
0.966644      14.824
1.06331      5.55269
1.15997      10.1619
1.25664      2.23522
1.3533      1.38629
1.44997      0.82683
1.54663      1.17531
1.64329      0.413306
1.73996      0.326706
1.83662      0.189598
1.93329      0.181387
2.02995      0.177103
2.12662      0.311532
2.22328      0.208044
2.31995      0.246587
2.41661      0.0482739
2.51327      0.0280684
2.60994      0.0773057
2.7066      0.101185
2.80327      0.13592
2.89993      0.0953056
2.9966      0.0680146
zone  i=32,f=point
0      2.42463e-024
0.0966644      14.7853
0.193329      758.524
0.289993      199.929
0.386658      462.166
0.483322      283.178
0.579986      214.19
0.676651      51.8737
0.773315      30.6366
0.86998      7.49895
0.966644      10.6723
1.06331      2.95299
1.15997      2.45382
1.25664      2.20777
1.3533      1.99835
1.44997      1.04793
1.54663      1.4085
1.64329      0.436291
1.73996      0.637986
1.83662      0.167756
1.93329      0.118776
2.02995      0.13106
2.12662      0.304741
2.22328      0.149574
2.31995      0.174419
2.41661      0.0422794
2.51327      0.011383
2.60994      0.0486235
2.7066      0.0802952
2.80327      0.133477
2.89993      0.100902
2.9966      0.0629582
zone  i=32,f=point
0      1.40711e-023
0.0966644      29.3678
0.193329      673.377
0.289993      137.881
0.386658      442.609
0.483322      386.553
0.579986      122.676
0.676651      50.5638
0.773315      34.2935
0.86998      15.35
0.966644      12.8368
1.06331      3.04375
1.15997      3.41603
1.25664      1.24649
1.3533      1.43238
1.44997      1.18444
1.54663      1.18696
1.64329      0.852926
1.73996      0.409241
1.83662      0.14287
1.93329      0.102211
2.02995      0.163749
2.12662      0.2476
2.22328      0.183422
2.31995      0.196512
2.41661      0.0527857
2.51327      0.0156585
2.60994      0.0549602
2.7066      0.0979223
2.80327      0.123778
2.89993      0.109704
2.9966      0.0547537
zone  i=32,f=point
0      4.89117e-024
0.0966644      41.7962
0.193329      697.821
0.289993      187.949
0.386658      779.639
0.483322      668.427
0.579986      258.456
0.676651      66.9192
0.773315      37.2638
0.86998      10.1176
0.966644      6.52742
1.06331      2.93562
1.15997      3.60851
1.25664      2.03151
1.3533      0.973994
1.44997      1.59255
1.54663      1.1218
1.64329      0.647864
1.73996      0.638975
1.83662      0.264115
1.93329      0.143456
2.02995      0.14397
2.12662      0.197549
2.22328      0.21259
2.31995      0.171501
2.41661      0.0504136
2.51327      0.0180095
2.60994      0.0517849
2.7066      0.081253
2.80327      0.133653
2.89993      0.0941203
2.9966      0.046691
zone  i=32,f=point
0      1.44204e-026
0.0966644      44.4322
0.193329      743.402
0.289993      65.6258
0.386658      625.644
0.483322      303.11
0.579986      166.513
0.676651      72.4347
0.773315      27.6074
0.86998      11.6257
0.966644      5.86912
1.06331      2.28837
1.15997      2.58486
1.25664      1.73225
1.3533      1.40721
1.44997      1.84141
1.54663      1.14339
1.64329      0.673258
1.73996      0.575993
1.83662      0.202883
1.93329      0.15246
2.02995      0.18733
2.12662      0.214274
2.22328      0.211833
2.31995      0.149612
2.41661      0.0483449
2.51327      0.0144752
2.60994      0.0527828
2.7066      0.0759638
2.80327      0.140599
2.89993      0.0985852
2.9966      0.0497717
zone  i=32,f=point
0      4.15894e-025
0.0966644      34.9403
0.193329      744.821
0.289993      63.4017
0.386658      537.481
0.483322      437.214
0.579986      164.644
0.676651      43.268
0.773315      29.6821
0.86998      10.2694
0.966644      10.5081
1.06331      2.57793
1.15997      2.19512
1.25664      1.36382
1.3533      1.06049
1.44997      1.83022
1.54663      1.00951
1.64329      1.01525
1.73996      0.513062
1.83662      0.225731
1.93329      0.114721
2.02995      0.173038
2.12662      0.21907
2.22328      0.207853
2.31995      0.161519
2.41661      0.0558731
2.51327      0.0164228
2.60994      0.044657
2.7066      0.0925717
2.80327      0.137611
2.89993      0.0901095
2.9966      0.0549821
zone  i=32,f=point
0      8.42921e-024
0.0966644      43.7329
0.193329      731.555
0.289993      86.2801
0.386658      371.536
0.483322      388.559
0.579986      197.325
0.676651      139.628
0.773315      23.5734
0.86998      8.79575
0.966644      7.75188
1.06331      1.52981
1.15997      2.301
1.25664      1.41974
1.3533      1.33101
1.44997      1.49813
1.54663      1.45821
1.64329      0.761403
1.73996      0.488332
1.83662      0.19148
1.93329      0.15711
2.02995      0.24008
2.12662      0.205261
2.22328      0.184786
2.31995      0.168994
2.41661      0.0472041
2.51327      0.0172224
2.60994      0.0580621
2.7066      0.0993944
2.80327      0.122141
2.89993      0.101254
2.9966      0.0559909
zone  i=32,f=point
0      3.93892e-025
0.0966644      39.405
0.193329      737.741
0.289993      68.0387
0.386658      325.633
0.483322      490.876
0.579986      248.886
0.676651      122.657
0.773315      28.8181
0.86998      12.5735
0.966644      9.6386
1.06331      1.61335
1.15997      2.66621
1.25664      1.46649
1.3533      1.19694
1.44997      1.90753
1.54663      1.31776
1.64329      0.877811
1.73996      0.679344
1.83662      0.221184
1.93329      0.137925
2.02995      0.236586
2.12662      0.222851
2.22328      0.232598
2.31995      0.160458
2.41661      0.0417775
2.51327      0.0170054
2.60994      0.0555057
2.7066      0.0888088
2.80327      0.12355
2.89993      0.0973291
2.9966      0.0578537
zone  i=32,f=point
0      2.0852e-025
0.0966644      44.6805
0.193329      752.865
0.289993      100.633
0.386658      276.201
0.483322      356.273
0.579986      302.669
0.676651      61.046
0.773315      29.1261
0.86998      9.93246
0.966644      8.11263
1.06331      2.48824
1.15997      3.26964
1.25664      1.10038
1.3533      1.0631
1.44997      0.898205
1.54663      1.12841
1.64329      0.843211
1.73996      0.618639
1.83662      0.26108
1.93329      0.131459
2.02995      0.223685
2.12662      0.217635
2.22328      0.220904
2.31995      0.159902
2.41661      0.048391
2.51327      0.0152062
2.60994      0.062593
2.7066      0.0842072
2.80327      0.13199
2.89993      0.107076
2.9966      0.0566597
zone  i=32,f=point
0      2.16287e-024
0.0966644      45.8034
0.193329      709.797
0.289993      69.2334
0.386658      261.762
0.483322      356.769
0.579986      272.817
0.676651      73.8786
0.773315      22.2719
0.86998      8.77863
0.966644      7.77887
1.06331      1.65011
1.15997      2.61965
1.25664      1.42993
1.3533      1.10148
1.44997      1.4258
1.54663      1.28023
1.64329      0.747075
1.73996      0.587322
1.83662      0.220166
1.93329      0.18883
2.02995      0.201829
2.12662      0.201246
2.22328      0.193039
2.31995      0.152862
2.41661      0.0510515
2.51327      0.0155561
2.60994      0.0532815
2.7066      0.0875348
2.80327      0.131205
2.89993      0.1017
2.9966      0.0545084
zone  i=32,f=point
0      4.32972e-026
0.0966644      47.2384
0.193329      731.088
0.289993      58.5696
0.386658      327.777
0.483322      261.922
0.579986      331.008
0.676651      88.997
0.773315      25.9644
0.86998      9.37432
0.966644      6.72747
1.06331      1.35126
1.15997      2.45921
1.25664      1.26955
1.3533      1.16272
1.44997      1.1788
1.54663      1.02443
1.64329      0.922285
1.73996      0.573715
1.83662      0.27787
1.93329      0.172566
2.02995      0.215896
2.12662      0.246057
2.22328      0.204309
2.31995      0.170376
2.41661      0.0581801
2.51327      0.0160627
2.60994      0.0632618
2.7066      0.0932902
2.80327      0.127129
2.89993      0.109011
2.9966      0.0603886
zone  i=32,f=point
0      7.10476e-024
0.0966644      48.1501
0.193329      766.518
0.289993      84.096
0.386658      325.646
0.483322      294.369
0.579986      261.95
0.676651      84.1028
0.773315      35.0911
0.86998      10.2216
0.966644      6.87264
1.06331      2.07247
1.15997      3.0517
1.25664      0.943131
1.3533      0.88964
1.44997      1.21767
1.54663      1.27029
1.64329      0.708519
1.73996      0.756391
1.83662      0.368303
1.93329      0.175927
2.02995      0.206129
2.12662      0.231469
2.22328      0.216962
2.31995      0.169676
2.41661      0.0522905
2.51327      0.0132215
2.60994      0.0544101
2.7066      0.0881347
2.80327      0.131687
2.89993      0.10489
2.9966      0.0669068
zone  i=32,f=point
0      9.34742e-024
0.0966644      33.9427
0.193329      702.426
0.289993      89.0655
0.386658      353.444
0.483322      326.156
0.579986      201.592
0.676651      62.0119
0.773315      39.1135
0.86998      7.75991
0.966644      8.12902
1.06331      1.60902
1.15997      2.45543
1.25664      0.97054
1.3533      1.116
1.44997      1.13786
1.54663      1.3576
1.64329      0.89485
1.73996      0.598434
1.83662      0.30446
1.93329      0.205816
2.02995      0.201724
2.12662      0.210505
2.22328      0.221319
2.31995      0.153344
2.41661      0.0555677
2.51327      0.0197373
2.60994      0.0558359
2.7066      0.090917
2.80327      0.131654
2.89993      0.10408
2.9966      0.0554889
zone  i=32,f=point
0      1.73232e-024
0.0966644      37.9977
0.193329      708.828
0.289993      83.3967
0.386658      439.431
0.483322      430.4
0.579986      253.108
0.676651      66.4196
0.773315      45.8984
0.86998      8.78567
0.966644      7.14908
1.06331      2.03844
1.15997      2.87582
1.25664      1.18273
1.3533      0.928198
1.44997      1.31206
1.54663      1.13421
1.64329      0.957332
1.73996      0.816014
1.83662      0.263142
1.93329      0.184216
2.02995      0.197961
2.12662      0.214061
2.22328      0.216986
2.31995      0.15552
2.41661      0.054383
2.51327      0.0166014
2.60994      0.0508928
2.7066      0.102941
2.80327      0.135068
2.89993      0.100114
2.9966      0.0598812
zone  i=32,f=point
0      4.78441e-024
0.0966644      33.5446
0.193329      691.397
0.289993      65.3259
0.386658      493.644
0.483322      412.732
0.579986      311.648
0.676651      85.4908
0.773315      44.1076
0.86998      9.62975
0.966644      8.27982
1.06331      2.42142
1.15997      2.2693
1.25664      1.20288
1.3533      0.870566
1.44997      1.48677
1.54663      1.10944
1.64329      0.895494
1.73996      0.885258
1.83662      0.291109
1.93329      0.18016
2.02995      0.214232
2.12662      0.213537
2.22328      0.200178
2.31995      0.15829
2.41661      0.0419159
2.51327      0.0163331
2.60994      0.0436601
2.7066      0.0826306
2.80327      0.129473
2.89993      0.0948427
2.9966      0.0535086
zone  i=32,f=point
0      2.80388e-025
0.0966644      39.5141
0.193329      714.274
0.289993      82.7232
0.386658      430.952
0.483322      345.832
0.579986      271.44
0.676651      107.616
0.773315      40.0221
0.86998      8.89387
0.966644      7.99001
1.06331      1.15046
1.15997      2.57999
1.25664      1.23452
1.3533      0.896779
1.44997      1.52135
1.54663      1.02086
1.64329      0.752435
1.73996      0.58934
1.83662      0.251951
1.93329      0.238345
2.02995      0.247872
2.12662      0.178867
2.22328      0.201524
2.31995      0.1726
2.41661      0.029616
2.51327      0.0152475
2.60994      0.0568544
2.7066      0.0874545
2.80327      0.136699
2.89993      0.0999975
2.9966      0.0499654
zone  i=32,f=point
0      3.63244e-024
0.0966644      38.2386
0.193329      708.51
0.289993      50.3917
0.386658      393.732
0.483322      325.077
0.579986      208.214
0.676651      60.5918
0.773315      36.3341
0.86998      12.9099
0.966644      7.46465
1.06331      1.47592
1.15997      2.95902
1.25664      1.31921
1.3533      0.977936
1.44997      1.23001
1.54663      1.16923
1.64329      0.872326
1.73996      0.570969
1.83662      0.295326
1.93329      0.161421
2.02995      0.220794
2.12662      0.212515
2.22328      0.163066
2.31995      0.137182
2.41661      0.043392
2.51327      0.0162078
2.60994      0.0558553
2.7066      0.0880172
2.80327      0.128363
2.89993      0.101572
2.9966      0.0511178
zone  i=32,f=point
0      1.24426e-024
0.0966644      40.5339
0.193329      743.289
0.289993      49.9303
0.386658      432.392
0.483322      370.667
0.579986      220.68
0.676651      65.4542
0.773315      29.0801
0.86998      9.41437
0.966644      7.15656
1.06331      1.8532
1.15997      2.42789
1.25664      1.11988
1.3533      0.808399
1.44997      1.09865
1.54663      1.1972
1.64329      0.643848
1.73996      0.790695
1.83662      0.235402
1.93329      0.169841
2.02995      0.222812
2.12662      0.225798
2.22328      0.21091
2.31995      0.174073
2.41661      0.0501023
2.51327      0.0171644
2.60994      0.0513199
2.7066      0.0964886
2.80327      0.133113
2.89993      0.102635
2.9966      0.0545702
zone  i=32,f=point
0      1.05873e-024
0.0966644      36.6525
0.193329      721.873
0.289993      53.4548
0.386658      296.543
0.483322      505.968
0.579986      268.624
0.676651      90.2185
0.773315      23.8266
0.86998      9.35971
0.966644      6.54512
1.06331      1.75281
1.15997      2.25314
1.25664      1.24233
1.3533      0.757355
1.44997      1.1765
1.54663      1.31416
1.64329      0.844348
1.73996      0.563299
1.83662      0.288896
1.93329      0.221956
2.02995      0.212116
2.12662      0.255099
2.22328      0.200427
2.31995      0.176472
2.41661      0.0528851
2.51327      0.018191
2.60994      0.0616852
2.7066      0.0817706
2.80327      0.132764
2.89993      0.0932044
2.9966      0.0568697
zone  i=32,f=point
0      3.85602e-024
0.0966644      33.9439
0.193329      720.02
0.289993      58.0292
0.386658      375.2
0.483322      510.306
0.579986      275.042
0.676651      134.066
0.773315      30.2919
0.86998      10.9181
0.966644      6.81423
1.06331      2.16212
1.15997      2.49439
1.25664      1.06073
1.3533      0.799223
1.44997      1.44939
1.54663      1.51403
1.64329      0.822818
1.73996      0.567917
1.83662      0.256269
1.93329      0.216067
2.02995      0.195237
2.12662      0.212708
2.22328      0.181188
2.31995      0.164373
2.41661      0.0476192
2.51327      0.0164945
2.60994      0.0532365
2.7066      0.0808222
2.80327      0.133151
2.89993      0.0986815
2.9966      0.055495
