# Supplementary material for: Lattice Boltzmann simulation for phase separation with chemical reaction controlled by ultrasound field
Source: PLoS One. 2025 Jul 18;20(7):e0324607. doi: 10.1371/journal.pone.0324607 (PMC12273979; doi:10.1371/journal.pone.0324607)
Supplement: S1 Data — The computational data were visualized to generate the figures presented in this work. (ZIP) [file pone.0324607.s001.zip › S1_Data/Data for Fig 11/Fig 11(b).txt]

zone  i=32,f=point
0      2.40123e-024
0.0966644      58.9421
0.193329      635.287
0.289993      2.49145
0.386658      45.4357
0.483322      22.5207
0.579986      24.5425
0.676651      76.071
0.773315      346.497
0.86998      425.295
0.966644      60.5711
1.06331      10.8664
1.15997      17.802
1.25664      1.8581
1.3533      0.370897
1.44997      0.743104
1.54663      0.851221
1.64329      0.0819444
1.73996      0.689527
1.83662      0.04
1.93329      0.0442895
2.02995      0.274004
2.12662      0.106636
2.22328      0.290228
2.31995      0.105792
2.41661      0.220566
2.51327      0.0757273
2.60994      0.0788537
2.7066      0.0182201
2.80327      0.213898
2.89993      0.243141
2.9966      0.0339531
zone  i=32,f=point
0      1.07031e-025
0.0966644      87.1193
0.193329      765.387
0.289993      79.2917
0.386658      148.989
0.483322      165.819
0.579986      47.0704
0.676651      45.2004
0.773315      21.9399
0.86998      165.223
0.966644      21.36
1.06331      9.86923
1.15997      2.88502
1.25664      1.62814
1.3533      0.470719
1.44997      1.23797
1.54663      0.97124
1.64329      0.224656
1.73996      0.692945
1.83662      0.214104
1.93329      0.0894322
2.02995      0.334796
2.12662      0.109964
2.22328      0.28004
2.31995      0.08594
2.41661      0.144618
2.51327      0.0648432
2.60994      0.0557847
2.7066      0.114074
2.80327      0.0869073
2.89993      0.130333
2.9966      0.036041
zone  i=32,f=point
0      2.29521e-024
0.0966644      38.8234
0.193329      912.161
0.289993      331.973
0.386658      311.032
0.483322      146.202
0.579986      145.014
0.676651      41.679
0.773315      22.8135
0.86998      7.34745
0.966644      15.1588
1.06331      3.3937
1.15997      2.80048
1.25664      2.25885
1.3533      1.12268
1.44997      1.381
1.54663      0.868746
1.64329      0.448692
1.73996      0.588368
1.83662      0.115067
1.93329      0.0987478
2.02995      0.193998
2.12662      0.248087
2.22328      0.206464
2.31995      0.201141
2.41661      0.0358049
2.51327      0.00900669
2.60994      0.0705569
2.7066      0.0901814
2.80327      0.119027
2.89993      0.0942706
2.9966      0.0653954
zone  i=32,f=point
0      9.60381e-025
0.0966644      71.815
0.193329      803.179
0.289993      63.6811
0.386658      215.163
0.483322      167.165
0.579986      128.912
0.676651      73.4347
0.773315      34.7476
0.86998      14.9479
0.966644      7.9923
1.06331      4.1802
1.15997      5.33193
1.25664      1.40113
1.3533      0.894134
1.44997      1.54669
1.54663      1.08891
1.64329      0.547666
1.73996      0.583903
1.83662      0.170554
1.93329      0.0964754
2.02995      0.21671
2.12662      0.201169
2.22328      0.220437
2.31995      0.158089
2.41661      0.0424095
2.51327      0.0114474
2.60994      0.0616239
2.7066      0.0999846
2.80327      0.126876
2.89993      0.103519
2.9966      0.0681104
zone  i=32,f=point
0      9.58609e-025
0.0966644      29.5463
0.193329      587.156
0.289993      63.1308
0.386658      277.21
0.483322      344.533
0.579986      127.58
0.676651      93.6649
0.773315      17.4096
0.86998      8.04697
0.966644      9.24033
1.06331      3.13898
1.15997      2.39461
1.25664      1.41812
1.3533      0.94328
1.44997      0.945751
1.54663      1.28763
1.64329      0.364203
1.73996      0.574845
1.83662      0.197565
1.93329      0.141137
2.02995      0.181839
2.12662      0.267066
2.22328      0.162173
2.31995      0.16836
2.41661      0.0593235
2.51327      0.013789
2.60994      0.0566916
2.7066      0.0995983
2.80327      0.126638
2.89993      0.107351
2.9966      0.0603113
zone  i=32,f=point
0      3.22113e-024
0.0966644      34.7408
0.193329      528.178
0.289993      207.159
0.386658      262.044
0.483322      280.06
0.579986      191.504
0.676651      60.8231
0.773315      20.2252
0.86998      13.1103
0.966644      8.9723
1.06331      2.75308
1.15997      2.25211
1.25664      1.20791
1.3533      1.44244
1.44997      0.964272
1.54663      1.41669
1.64329      0.730013
1.73996      0.584478
1.83662      0.196086
1.93329      0.103449
2.02995      0.180406
2.12662      0.250179
2.22328      0.169085
2.31995      0.169853
2.41661      0.0484677
2.51327      0.0109995
2.60994      0.0492165
2.7066      0.0927072
2.80327      0.116578
2.89993      0.103946
2.9966      0.0591738
zone  i=32,f=point
0      2.45875e-024
0.0966644      39.2165
0.193329      582.312
0.289993      135.379
0.386658      219.833
0.483322      315.289
0.579986      259.745
0.676651      115.802
0.773315      28.4746
0.86998      11.8617
0.966644      9.30593
1.06331      1.66258
1.15997      2.47141
1.25664      1.36134
1.3533      1.39239
1.44997      1.18159
1.54663      1.04529
1.64329      0.796629
1.73996      0.572152
1.83662      0.184692
1.93329      0.138008
2.02995      0.184253
2.12662      0.245759
2.22328      0.17488
2.31995      0.190817
2.41661      0.0451005
2.51327      0.0112534
2.60994      0.0551022
2.7066      0.097406
2.80327      0.126601
2.89993      0.10047
2.9966      0.0549828
zone  i=32,f=point
0      1.66241e-024
0.0966644      42.6483
0.193329      526.668
0.289993      140.44
0.386658      350.433
0.483322      187.159
0.579986      222.252
0.676651      76.8176
0.773315      34.3958
0.86998      11.052
0.966644      9.063
1.06331      2.15574
1.15997      2.93669
1.25664      1.23796
1.3533      1.13789
1.44997      1.47185
1.54663      1.56126
1.64329      0.553357
1.73996      0.571195
1.83662      0.305497
1.93329      0.138333
2.02995      0.214956
2.12662      0.235672
2.22328      0.183475
2.31995      0.19414
2.41661      0.0461633
2.51327      0.0109327
2.60994      0.0508543
2.7066      0.0977111
2.80327      0.117097
2.89993      0.109968
2.9966      0.0658586
zone  i=32,f=point
0      6.03165e-025
0.0966644      19.4485
0.193329      571.253
0.289993      83.9617
0.386658      357.576
0.483322      342.814
0.579986      145.116
0.676651      56.436
0.773315      20.8907
0.86998      7.68246
0.966644      9.27472
1.06331      1.77244
1.15997      3.09847
1.25664      1.73669
1.3533      1.26469
1.44997      1.22351
1.54663      1.44767
1.64329      0.780753
1.73996      0.578443
1.83662      0.206638
1.93329      0.159316
2.02995      0.169389
2.12662      0.250478
2.22328      0.163788
2.31995      0.178309
2.41661      0.044779
2.51327      0.0112309
2.60994      0.0479207
2.7066      0.0962636
2.80327      0.122927
2.89993      0.0968347
2.9966      0.0585996
zone  i=32,f=point
0      9.47955e-024
0.0966644      17.1551
0.193329      513.677
0.289993      50.4734
0.386658      242.584
0.483322      317.797
0.579986      227.698
0.676651      80.1659
0.773315      25.3433
0.86998      7.90795
0.966644      6.76061
1.06331      1.61723
1.15997      2.37273
1.25664      1.37444
1.3533      1.55165
1.44997      1.5999
1.54663      1.05435
1.64329      0.701464
1.73996      0.544909
1.83662      0.252232
1.93329      0.104155
2.02995      0.15977
2.12662      0.254456
2.22328      0.201446
2.31995      0.150604
2.41661      0.0536694
2.51327      0.00960264
2.60994      0.0517352
2.7066      0.102772
2.80327      0.121118
2.89993      0.103055
2.9966      0.0633886
zone  i=32,f=point
0      1.29162e-023
0.0966644      13.1093
0.193329      524.281
0.289993      194.009
0.386658      374.595
0.483322      306.106
0.579986      176.343
0.676651      61.9422
0.773315      20.4686
0.86998      11.0634
0.966644      6.81199
1.06331      1.92142
1.15997      2.82567
1.25664      1.45409
1.3533      1.07439
1.44997      1.34072
1.54663      1.30019
1.64329      0.809588
1.73996      0.699377
1.83662      0.188318
1.93329      0.142898
2.02995      0.216376
2.12662      0.223066
2.22328      0.185388
2.31995      0.162823
2.41661      0.0585172
2.51327      0.0105555
2.60994      0.0522801
2.7066      0.101381
2.80327      0.113041
2.89993      0.107458
2.9966      0.0599894
zone  i=32,f=point
0      4.54404e-025
0.0966644      12.0168
0.193329      597.209
0.289993      134.791
0.386658      299.444
0.483322      441.856
0.579986      209.917
0.676651      50.1914
0.773315      28.6081
0.86998      10.7781
0.966644      7.74633
1.06331      2.50139
1.15997      3.14773
1.25664      1.40456
1.3533      0.960342
1.44997      1.32671
1.54663      1.29103
1.64329      0.5343
1.73996      0.471611
1.83662      0.219455
1.93329      0.157629
2.02995      0.17701
2.12662      0.233192
2.22328      0.175419
2.31995      0.154716
2.41661      0.0456704
2.51327      0.0140294
2.60994      0.049131
2.7066      0.106897
2.80327      0.132778
2.89993      0.111919
2.9966      0.0588585
zone  i=32,f=point
0      1.98154e-024
0.0966644      18.6861
0.193329      510.411
0.289993      33.0875
0.386658      252.401
0.483322      427.874
0.579986      165.882
0.676651      70.135
0.773315      24.6009
0.86998      6.41481
0.966644      5.67204
1.06331      2.01561
1.15997      3.15438
1.25664      1.10277
1.3533      1.38587
1.44997      1.49266
1.54663      1.27235
1.64329      0.754924
1.73996      0.453603
1.83662      0.232111
1.93329      0.12304
2.02995      0.190285
2.12662      0.255398
2.22328      0.196994
2.31995      0.166388
2.41661      0.0496679
2.51327      0.0140015
2.60994      0.0548742
2.7066      0.100931
2.80327      0.131759
2.89993      0.105373
2.9966      0.0601188
zone  i=32,f=point
0      1.92395e-024
0.0966644      25.8237
0.193329      485.791
0.289993      62.1994
0.386658      341.82
0.483322      297.877
0.579986      276.797
0.676651      93.3261
0.773315      29.4752
0.86998      8.97024
0.966644      9.07176
1.06331      1.28114
1.15997      2.34681
1.25664      1.14143
1.3533      1.15783
1.44997      0.984756
1.54663      1.60165
1.64329      0.74109
1.73996      0.55379
1.83662      0.195776
1.93329      0.169304
2.02995      0.204613
2.12662      0.222361
2.22328      0.163368
2.31995      0.160342
2.41661      0.0535684
2.51327      0.0149486
2.60994      0.0381362
2.7066      0.0958418
2.80327      0.129451
2.89993      0.0976634
2.9966      0.0554919
zone  i=32,f=point
0      1.07718e-025
0.0966644      31.0606
0.193329      567.132
0.289993      105.326
0.386658      280.375
0.483322      565.223
0.579986      242.647
0.676651      53.2684
0.773315      28.4198
0.86998      9.54468
0.966644      4.97998
1.06331      2.31779
1.15997      2.62388
1.25664      1.28321
1.3533      1.42554
1.44997      1.37178
1.54663      1.3626
1.64329      0.871282
1.73996      0.705559
1.83662      0.180287
1.93329      0.141341
2.02995      0.173336
2.12662      0.236899
2.22328      0.156277
2.31995      0.171229
2.41661      0.0593477
2.51327      0.0131588
2.60994      0.0566378
2.7066      0.0961448
2.80327      0.124566
2.89993      0.103375
2.9966      0.0575479
zone  i=32,f=point
0      4.11995e-024
0.0966644      40.0878
0.193329      780.737
0.289993      61.9898
0.386658      353.692
0.483322      331.555
0.579986      213.894
0.676651      53.1017
0.773315      31.368
0.86998      11.6846
0.966644      8.5737
1.06331      2.34332
1.15997      2.67057
1.25664      1.495
1.3533      1.42016
1.44997      1.25336
1.54663      1.41116
1.64329      0.713588
1.73996      0.90779
1.83662      0.235287
1.93329      0.19363
2.02995      0.207887
2.12662      0.203453
2.22328      0.187331
2.31995      0.1709
2.41661      0.0541286
2.51327      0.0136201
2.60994      0.0613249
2.7066      0.0947064
2.80327      0.124218
2.89993      0.102592
2.9966      0.059901
zone  i=32,f=point
0      1.87392e-023
0.0966644      35.4051
0.193329      689.68
0.289993      173.019
0.386658      302.292
0.483322      403.565
0.579986      126.679
0.676651      69.6852
0.773315      29.3429
0.86998      9.3611
0.966644      8.06026
1.06331      1.98211
1.15997      2.94528
1.25664      1.22691
1.3533      1.29875
1.44997      1.46937
1.54663      1.19778
1.64329      0.505929
1.73996      0.572914
1.83662      0.250693
1.93329      0.150192
2.02995      0.148264
2.12662      0.229876
2.22328      0.179168
2.31995      0.193359
2.41661      0.0649607
2.51327      0.0112013
2.60994      0.0641625
2.7066      0.107844
2.80327      0.126412
2.89993      0.104796
2.9966      0.0591219
zone  i=32,f=point
0      7.11677e-024
0.0966644      29.7195
0.193329      669.459
0.289993      54.997
0.386658      196.322
0.483322      375.561
0.579986      212.043
0.676651      82.6348
0.773315      24.4408
0.86998      8.22669
0.966644      7.74952
1.06331      2.07194
1.15997      2.1775
1.25664      1.19892
1.3533      0.878301
1.44997      1.15039
1.54663      1.6375
1.64329      0.692229
1.73996      0.576755
1.83662      0.231779
1.93329      0.165945
2.02995      0.197821
2.12662      0.255941
2.22328      0.189109
2.31995      0.164892
2.41661      0.0512826
2.51327      0.0193891
2.60994      0.0551193
2.7066      0.0951124
2.80327      0.122091
2.89993      0.106907
2.9966      0.0564689
zone  i=32,f=point
0      2.15678e-025
0.0966644      19.1925
0.193329      602.291
0.289993      71.0479
0.386658      225.913
0.483322      241.991
0.579986      273.772
0.676651      50.2433
0.773315      21.264
0.86998      7.01692
0.966644      10.6935
1.06331      1.34054
1.15997      2.728
1.25664      1.26185
1.3533      1.31273
1.44997      1.10264
1.54663      1.34443
1.64329      0.738895
1.73996      0.518495
1.83662      0.252263
1.93329      0.125509
2.02995      0.197546
2.12662      0.205755
2.22328      0.172108
2.31995      0.157666
2.41661      0.0464197
2.51327      0.0133996
2.60994      0.049907
2.7066      0.0937497
2.80327      0.117251
2.89993      0.0995278
2.9966      0.0513678
zone  i=32,f=point
0      1.05415e-024
0.0966644      16.6522
0.193329      489.09
0.289993      77.9451
0.386658      354.289
0.483322      586.917
0.579986      175.922
0.676651      78.6897
0.773315      21.1275
0.86998      7.7091
0.966644      7.63971
1.06331      2.16931
1.15997      2.35587
1.25664      1.27787
1.3533      1.29652
1.44997      1.33182
1.54663      1.27544
1.64329      0.86336
1.73996      0.739027
1.83662      0.21841
1.93329      0.124148
2.02995      0.183575
2.12662      0.220734
2.22328      0.159833
2.31995      0.15461
2.41661      0.0587609
2.51327      0.0141438
2.60994      0.0532936
2.7066      0.0993167
2.80327      0.132654
2.89993      0.0989122
2.9966      0.0601613
zone  i=32,f=point
0      1.28561e-024
0.0966644      10.8829
0.193329      538.652
0.289993      95.0892
0.386658      346.033
0.483322      456.843
0.579986      208.049
0.676651      93.6174
0.773315      23.566
0.86998      8.59113
0.966644      7.55508
1.06331      1.95702
1.15997      1.57662
1.25664      1.30262
1.3533      1.16432
1.44997      1.13508
1.54663      1.09074
1.64329      0.518379
1.73996      0.518902
1.83662      0.226492
1.93329      0.129972
2.02995      0.148071
2.12662      0.243398
2.22328      0.163244
2.31995      0.143821
2.41661      0.0508243
2.51327      0.0138271
2.60994      0.0513613
2.7066      0.091242
2.80327      0.120758
2.89993      0.100732
2.9966      0.0534266
zone  i=32,f=point
0      5.87346e-025
0.0966644      11.1432
0.193329      602.528
0.289993      123.225
0.386658      305.813
0.483322      353.733
0.579986      182.727
0.676651      70.0016
0.773315      17.6498
0.86998      8.07234
0.966644      9.23746
1.06331      1.5716
1.15997      2.28525
1.25664      1.03724
1.3533      1.13991
1.44997      1.54947
1.54663      1.24243
1.64329      0.76745
1.73996      0.543207
1.83662      0.210318
1.93329      0.109661
2.02995      0.183387
2.12662      0.254044
2.22328      0.174896
2.31995      0.159984
2.41661      0.050307
2.51327      0.0143491
2.60994      0.0461418
2.7066      0.0966862
2.80327      0.120091
2.89993      0.103949
2.9966      0.0505822
