# Supplementary material for: Lattice Boltzmann simulation for phase separation with chemical reaction controlled by ultrasound field
Source: PLoS One. 2025 Jul 18;20(7):e0324607. doi: 10.1371/journal.pone.0324607 (PMC12273979; doi:10.1371/journal.pone.0324607)
Supplement: S1 Data — The computational data were visualized to generate the figures presented in this work. (ZIP) [file pone.0324607.s001.zip › S1_Data/Data for Fig 11/Fig 11(c).txt]

zone  i=32,f=point
0      5.35473e-026
0.0966644      108.749
0.193329      792.898
0.289993      13.8053
0.386658      67.2617
0.483322      6.90244
0.579986      11.5386
0.676651      81.0421
0.773315      242.875
0.86998      40.3168
0.966644      272.974
1.06331      4.05878
1.15997      15.1058
1.25664      0.0297405
1.3533      0.534548
1.44997      0.74521
1.54663      0.379652
1.64329      0.425442
1.73996      0.212501
1.83662      0.0315446
1.93329      0.0616679
2.02995      0.127524
2.12662      0.385844
2.22328      0.0302076
2.31995      0.508311
2.41661      0.0860307
2.51327      0.0637867
2.60994      0.0807917
2.7066      0.546195
2.80327      0.116825
2.89993      0.00722518
2.9966      0.0845353
zone  i=32,f=point
0      8.92561e-026
0.0966644      26.2009
0.193329      635.759
0.289993      3.5963
0.386658      80.3015
0.483322      45.6454
0.579986      37.0904
0.676651      73.4031
0.773315      90.4406
0.86998      111.866
0.966644      67.965
1.06331      11.6963
1.15997      1.95277
1.25664      0.835462
1.3533      0.334665
1.44997      0.77591
1.54663      0.736343
1.64329      0.207116
1.73996      0.846374
1.83662      0.117481
1.93329      0.0992032
2.02995      0.266101
2.12662      0.239671
2.22328      0.22674
2.31995      0.249924
2.41661      0.0948053
2.51327      0.0429461
2.60994      0.0574113
2.7066      0.315577
2.80327      0.0775934
2.89993      0.143396
2.9966      0.0963067
zone  i=32,f=point
0      2.54851e-025
0.0966644      24.1258
0.193329      664.291
0.289993      16.8214
0.386658      154.481
0.483322      178.348
0.579986      162.939
0.676651      137.579
0.773315      53.6625
0.86998      41.3995
0.966644      76.6708
1.06331      43.1982
1.15997      12.1386
1.25664      2.81648
1.3533      1.02689
1.44997      0.689336
1.54663      1.20117
1.64329      0.506205
1.73996      0.428258
1.83662      0.222054
1.93329      0.156735
2.02995      0.258648
2.12662      0.294646
2.22328      0.324976
2.31995      0.145943
2.41661      0.0743027
2.51327      0.0690177
2.60994      0.112301
2.7066      0.10961
2.80327      0.267004
2.89993      0.103391
2.9966      0.0430376
zone  i=32,f=point
0      4.53232e-024
0.0966644      44.3528
0.193329      768.997
0.289993      42.6682
0.386658      616.023
0.483322      286.712
0.579986      185.805
0.676651      161.385
0.773315      78.6348
0.86998      17.985
0.966644      19.7342
1.06331      12.0717
1.15997      3.2064
1.25664      1.25657
1.3533      1.07725
1.44997      1.49911
1.54663      0.9745
1.64329      0.759652
1.73996      0.427296
1.83662      0.118143
1.93329      0.117155
2.02995      0.34097
2.12662      0.234644
2.22328      0.240808
2.31995      0.208351
2.41661      0.0569092
2.51327      0.0236338
2.60994      0.0531064
2.7066      0.0783577
2.80327      0.12997
2.89993      0.117678
2.9966      0.0891745
zone  i=32,f=point
0      2.80512e-025
0.0966644      51.8181
0.193329      786.817
0.289993      34.9508
0.386658      323.525
0.483322      372.389
0.579986      334.241
0.676651      72.475
0.773315      21.376
0.86998      16.9187
0.966644      11.6594
1.06331      3.88448
1.15997      2.7551
1.25664      1.8551
1.3533      1.05479
1.44997      0.7122
1.54663      1.13727
1.64329      0.773664
1.73996      0.781705
1.83662      0.219994
1.93329      0.183328
2.02995      0.206396
2.12662      0.240189
2.22328      0.257129
2.31995      0.122408
2.41661      0.0378854
2.51327      0.0172633
2.60994      0.0639369
2.7066      0.0886414
2.80327      0.131292
2.89993      0.106887
2.9966      0.0707397
zone  i=32,f=point
0      2.57386e-025
0.0966644      62.6062
0.193329      821.298
0.289993      77.5925
0.386658      237.819
0.483322      745.987
0.579986      127.581
0.676651      55.0768
0.773315      30.9794
0.86998      10.9888
0.966644      5.63192
1.06331      2.24685
1.15997      4.56865
1.25664      2.1685
1.3533      1.30025
1.44997      1.98887
1.54663      1.71248
1.64329      0.753431
1.73996      0.735197
1.83662      0.183698
1.93329      0.0540286
2.02995      0.114352
2.12662      0.178718
2.22328      0.207631
2.31995      0.14521
2.41661      0.0454298
2.51327      0.0258991
2.60994      0.0562595
2.7066      0.0917422
2.80327      0.160485
2.89993      0.0973392
2.9966      0.0502452
zone  i=32,f=point
0      5.62355e-026
0.0966644      45.3235
0.193329      722.32
0.289993      73.2365
0.386658      254.722
0.483322      396.358
0.579986      175.912
0.676651      56.9341
0.773315      30.1922
0.86998      6.03752
0.966644      5.36286
1.06331      2.0527
1.15997      3.11623
1.25664      1.88545
1.3533      1.18423
1.44997      1.94322
1.54663      1.45901
1.64329      0.552812
1.73996      0.604332
1.83662      0.247521
1.93329      0.0762407
2.02995      0.133398
2.12662      0.264283
2.22328      0.155873
2.31995      0.212415
2.41661      0.0597397
2.51327      0.0239996
2.60994      0.0793908
2.7066      0.0814297
2.80327      0.146855
2.89993      0.09605
2.9966      0.0661549
zone  i=32,f=point
0      9.06358e-025
0.0966644      46.4527
0.193329      764.313
0.289993      87.3321
0.386658      325.922
0.483322      444.273
0.579986      245.42
0.676651      67.5453
0.773315      20.4334
0.86998      8.32289
0.966644      5.45595
1.06331      2.23629
1.15997      3.3145
1.25664      2.31344
1.3533      1.20029
1.44997      1.82064
1.54663      0.891731
1.64329      0.889684
1.73996      0.976026
1.83662      0.219655
1.93329      0.143923
2.02995      0.196656
2.12662      0.25814
2.22328      0.196644
2.31995      0.141299
2.41661      0.051244
2.51327      0.0211217
2.60994      0.0531341
2.7066      0.0792081
2.80327      0.120372
2.89993      0.104854
2.9966      0.0619215
zone  i=32,f=point
0      2.9194e-026
0.0966644      52.9358
0.193329      741.3
0.289993      61.271
0.386658      356.535
0.483322      424.536
0.579986      358.684
0.676651      119.436
0.773315      23.9614
0.86998      9.81189
0.966644      7.9052
1.06331      1.97709
1.15997      2.78884
1.25664      1.32121
1.3533      1.19314
1.44997      1.55543
1.54663      1.7145
1.64329      0.857754
1.73996      0.444294
1.83662      0.173984
1.93329      0.134343
2.02995      0.189266
2.12662      0.245236
2.22328      0.185219
2.31995      0.199886
2.41661      0.0494073
2.51327      0.0241351
2.60994      0.0546021
2.7066      0.0796403
2.80327      0.125129
2.89993      0.0874001
2.9966      0.0479935
zone  i=32,f=point
0      2.75218e-025
0.0966644      51.464
0.193329      712.547
0.289993      34.1033
0.386658      324.274
0.483322      750.924
0.579986      385.032
0.676651      97.5044
0.773315      31.5385
0.86998      12.933
0.966644      7.41136
1.06331      1.95304
1.15997      1.92066
1.25664      1.47259
1.3533      0.859953
1.44997      1.72943
1.54663      1.04686
1.64329      0.923813
1.73996      0.499987
1.83662      0.194397
1.93329      0.165506
2.02995      0.197601
2.12662      0.251191
2.22328      0.206079
2.31995      0.173272
2.41661      0.0547043
2.51327      0.0184332
2.60994      0.085229
2.7066      0.103306
2.80327      0.136926
2.89993      0.11875
2.9966      0.0658274
zone  i=32,f=point
0      3.57906e-025
0.0966644      49.4481
0.193329      734.759
0.289993      41.3314
0.386658      402.723
0.483322      1046.15
0.579986      340.427
0.676651      83.838
0.773315      28.4229
0.86998      7.2991
0.966644      5.39248
1.06331      1.50814
1.15997      1.63849
1.25664      1.48057
1.3533      0.916127
1.44997      1.79505
1.54663      1.36005
1.64329      0.779195
1.73996      0.699371
1.83662      0.211965
1.93329      0.146649
2.02995      0.202356
2.12662      0.245276
2.22328      0.24345
2.31995      0.160003
2.41661      0.0585268
2.51327      0.0187296
2.60994      0.0634678
2.7066      0.0932575
2.80327      0.126511
2.89993      0.122152
2.9966      0.056937
zone  i=32,f=point
0      1.78208e-023
0.0966644      52.886
0.193329      748.702
0.289993      40.7146
0.386658      431.288
0.483322      714.456
0.579986      367.549
0.676651      64.5291
0.773315      14.3053
0.86998      11.5054
0.966644      9.55233
1.06331      1.90848
1.15997      3.80311
1.25664      1.36685
1.3533      1.12037
1.44997      1.62507
1.54663      1.33312
1.64329      1.09619
1.73996      0.79069
1.83662      0.338287
1.93329      0.116155
2.02995      0.22938
2.12662      0.229709
2.22328      0.206378
2.31995      0.175348
2.41661      0.0739359
2.51327      0.020037
2.60994      0.0645866
2.7066      0.113971
2.80327      0.14605
2.89993      0.11344
2.9966      0.0557603
zone  i=32,f=point
0      4.4349e-024
0.0966644      58.4872
0.193329      736.32
0.289993      60.785
0.386658      294.515
0.483322      637.707
0.579986      228.735
0.676651      115.187
0.773315      16.7771
0.86998      9.58019
0.966644      4.92477
1.06331      2.82542
1.15997      3.48715
1.25664      1.46814
1.3533      1.06692
1.44997      1.99938
1.54663      1.41667
1.64329      0.784474
1.73996      0.602112
1.83662      0.351531
1.93329      0.170201
2.02995      0.229137
2.12662      0.2089
2.22328      0.226695
2.31995      0.19662
2.41661      0.0478549
2.51327      0.0188114
2.60994      0.080027
2.7066      0.0869143
2.80327      0.128658
2.89993      0.113804
2.9966      0.0541184
zone  i=32,f=point
0      4.98073e-024
0.0966644      59.3285
0.193329      760.156
0.289993      43.86
0.386658      184.566
0.483322      671.401
0.579986      168.452
0.676651      104.536
0.773315      26.3577
0.86998      9.22713
0.966644      7.55559
1.06331      1.65502
1.15997      4.17783
1.25664      1.39727
1.3533      0.997217
1.44997      2.57082
1.54663      1.58035
1.64329      0.710319
1.73996      0.837095
1.83662      0.332499
1.93329      0.210091
2.02995      0.20845
2.12662      0.250666
2.22328      0.204123
2.31995      0.193932
2.41661      0.0367073
2.51327      0.0189824
2.60994      0.0856297
2.7066      0.0763182
2.80327      0.151049
2.89993      0.112225
2.9966      0.0579419
zone  i=32,f=point
0      1.42219e-025
0.0966644      55.7723
0.193329      753.158
0.289993      28.7116
0.386658      113.077
0.483322      663.057
0.579986      172.949
0.676651      147.928
0.773315      30.4692
0.86998      10.2045
0.966644      8.06166
1.06331      1.61985
1.15997      4.10861
1.25664      1.87518
1.3533      1.01089
1.44997      2.10618
1.54663      0.930077
1.64329      0.514117
1.73996      0.928186
1.83662      0.411739
1.93329      0.19153
2.02995      0.263113
2.12662      0.294274
2.22328      0.191103
2.31995      0.140582
2.41661      0.0478948
2.51327      0.0262614
2.60994      0.0652411
2.7066      0.0833825
2.80327      0.151515
2.89993      0.0967054
2.9966      0.0591259
zone  i=32,f=point
0      5.6045e-027
0.0966644      53.2116
0.193329      752.062
0.289993      32.3131
0.386658      139.945
0.483322      529.641
0.579986      129.342
0.676651      127.038
0.773315      16.2805
0.86998      10.2057
0.966644      8.73069
1.06331      2.48108
1.15997      3.96667
1.25664      1.97007
1.3533      1.39298
1.44997      1.65805
1.54663      1.45475
1.64329      0.647613
1.73996      0.948443
1.83662      0.188083
1.93329      0.207077
2.02995      0.258974
2.12662      0.292807
2.22328      0.197168
2.31995      0.193159
2.41661      0.0519444
2.51327      0.0267574
2.60994      0.0603222
2.7066      0.0774883
2.80327      0.150968
2.89993      0.108764
2.9966      0.056212
zone  i=32,f=point
0      1.93689e-024
0.0966644      50.3299
0.193329      777.862
0.289993      28.9274
0.386658      216.374
0.483322      458.267
0.579986      151.872
0.676651      108.019
0.773315      31.6583
0.86998      11.8532
0.966644      5.67567
1.06331      1.80247
1.15997      3.12807
1.25664      1.60766
1.3533      0.858195
1.44997      1.55126
1.54663      1.47323
1.64329      0.632364
1.73996      0.706947
1.83662      0.363641
1.93329      0.216013
2.02995      0.241895
2.12662      0.272901
2.22328      0.156662
2.31995      0.156277
2.41661      0.0656953
2.51327      0.0177669
2.60994      0.0697186
2.7066      0.0970384
2.80327      0.125144
2.89993      0.11075
2.9966      0.0592159
zone  i=32,f=point
0      1.63575e-023
0.0966644      52.8717
0.193329      792.586
0.289993      25.6598
0.386658      301.27
0.483322      531.797
0.579986      260.364
0.676651      107.536
0.773315      40.5489
0.86998      8.67454
0.966644      4.21854
1.06331      1.49296
1.15997      3.04911
1.25664      1.65647
1.3533      1.30351
1.44997      1.69754
1.54663      2.04346
1.64329      0.881019
1.73996      0.81823
1.83662      0.320345
1.93329      0.162802
2.02995      0.282842
2.12662      0.231603
2.22328      0.175765
2.31995      0.172022
2.41661      0.0503009
2.51327      0.0138968
2.60994      0.0538205
2.7066      0.0971055
2.80327      0.131901
2.89993      0.117007
2.9966      0.0491259
zone  i=32,f=point
0      6.26855e-024
0.0966644      66.9921
0.193329      818.999
0.289993      26.5819
0.386658      299.322
0.483322      519.647
0.579986      370.864
0.676651      99.4139
0.773315      33.2
0.86998      14.4462
0.966644      5.54348
1.06331      2.53267
1.15997      2.81308
1.25664      1.27152
1.3533      1.50366
1.44997      1.66747
1.54663      1.47284
1.64329      0.706119
1.73996      0.960204
1.83662      0.298017
1.93329      0.17206
2.02995      0.235587
2.12662      0.208661
2.22328      0.22051
2.31995      0.166756
2.41661      0.0717319
2.51327      0.014551
2.60994      0.0556365
2.7066      0.0791001
2.80327      0.124776
2.89993      0.103141
2.9966      0.0557973
zone  i=32,f=point
0      7.41546e-025
0.0966644      58.9559
0.193329      761.287
0.289993      30.0282
0.386658      254.856
0.483322      411.437
0.579986      319.735
0.676651      95.5256
0.773315      25.9807
0.86998      11.7518
0.966644      6.44415
1.06331      3.00595
1.15997      2.75339
1.25664      1.75576
1.3533      1.6395
1.44997      1.21246
1.54663      1.57253
1.64329      1.41367
1.73996      0.770832
1.83662      0.354447
1.93329      0.203466
2.02995      0.270551
2.12662      0.248843
2.22328      0.181222
2.31995      0.173676
2.41661      0.0609114
2.51327      0.016289
2.60994      0.0769857
2.7066      0.0956891
2.80327      0.140378
2.89993      0.116778
2.9966      0.067226
zone  i=32,f=point
0      3.51634e-027
0.0966644      58.2739
0.193329      750.957
0.289993      23.9798
0.386658      276.712
0.483322      320.888
0.579986      387.406
0.676651      122.552
0.773315      23.4379
0.86998      11.2101
0.966644      7.80833
1.06331      1.62242
1.15997      2.6895
1.25664      1.49011
1.3533      1.1725
1.44997      1.47335
1.54663      1.79301
1.64329      0.909014
1.73996      0.978308
1.83662      0.301486
1.93329      0.148564
2.02995      0.270029
2.12662      0.178403
2.22328      0.196637
2.31995      0.167956
2.41661      0.0456609
2.51327      0.0188217
2.60994      0.0560934
2.7066      0.0934167
2.80327      0.124178
2.89993      0.10594
2.9966      0.0586489
zone  i=32,f=point
0      1.42592e-025
0.0966644      59.0595
0.193329      740.309
0.289993      13.8324
0.386658      300.457
0.483322      386.022
0.579986      423.004
0.676651      141.528
0.773315      31.9979
0.86998      11.496
0.966644      5.50498
1.06331      1.76014
1.15997      2.59902
1.25664      1.5998
1.3533      1.23677
1.44997      1.47227
1.54663      1.40666
1.64329      0.936116
1.73996      0.860603
1.83662      0.370345
1.93329      0.225001
2.02995      0.263729
2.12662      0.196281
2.22328      0.202249
2.31995      0.136483
2.41661      0.0589099
2.51327      0.0240002
2.60994      0.0547872
2.7066      0.102583
2.80327      0.145492
2.89993      0.113799
2.9966      0.0516895
