# Supplementary material for: Lattice Boltzmann simulation for phase separation with chemical reaction controlled by ultrasound field
Source: PLoS One. 2025 Jul 18;20(7):e0324607. doi: 10.1371/journal.pone.0324607 (PMC12273979; doi:10.1371/journal.pone.0324607)
Supplement: S1 Data — The computational data were visualized to generate the figures presented in this work. (ZIP) [file pone.0324607.s001.zip › S1_Data/Data for Fig 12/Fig 12(a).txt]

zone  i=32,f=point
0      1.40407e-024
0.0966644      103.088
0.193329      782.181
0.289993      13.6119
0.386658      67.7079
0.483322      4.81128
0.579986      10.0087
0.676651      71.4154
0.773315      221.434
0.86998      24.8315
0.966644      300.302
1.06331      3.82669
1.15997      14.7094
1.25664      0.0456802
1.3533      0.64276
1.44997      0.745368
1.54663      0.354981
1.64329      0.428977
1.73996      0.146328
1.83662      0.031251
1.93329      0.0728818
2.02995      0.125406
2.12662      0.303115
2.22328      0.0359523
2.31995      0.422414
2.41661      0.0242689
2.51327      0.0129071
2.60994      0.0699655
2.7066      0.515855
2.80327      0.216036
2.89993      0.0069169
2.9966      0.0416635
zone  i=32,f=point
0      1.50712e-025
0.0966644      31.7936
0.193329      621.443
0.289993      1.68262
0.386658      49.9753
0.483322      12.6367
0.579986      16.1466
0.676651      83.9035
0.773315      302.421
0.86998      919.484
0.966644      574.751
1.06331      7.58077
1.15997      7.30571
1.25664      3.20607
1.3533      0.632865
1.44997      0.927957
1.54663      0.827251
1.64329      0.122218
1.73996      0.811053
1.83662      0.134539
1.93329      0.139782
2.02995      0.444432
2.12662      0.112619
2.22328      0.497909
2.31995      0.150558
2.41661      0.183498
2.51327      0.0673197
2.60994      0.180119
2.7066      0.0794556
2.80327      0.0509195
2.89993      0.28807
2.9966      0.0417612
zone  i=32,f=point
0      3.91781e-024
0.0966644      19.8718
0.193329      698.815
0.289993      32.4593
0.386658      173.168
0.483322      107.87
0.579986      136.34
0.676651      351.671
0.773315      125.566
0.86998      782.754
0.966644      265.977
1.06331      1.8756
1.15997      0.786365
1.25664      0.235235
1.3533      0.496924
1.44997      0.905373
1.54663      0.319562
1.64329      0.44781
1.73996      0.23174
1.83662      0.206201
1.93329      0.19511
2.02995      0.170284
2.12662      0.302302
2.22328      0.113808
2.31995      0.129309
2.41661      0.130917
2.51327      0.0630719
2.60994      0.141605
2.7066      0.204362
2.80327      0.357202
2.89993      0.0812476
2.9966      0.0637522
zone  i=32,f=point
0      3.44292e-025
0.0966644      55.6062
0.193329      733.395
0.289993      14.9532
0.386658      89.9637
0.483322      73.6664
0.579986      89.4005
0.676651      279.361
0.773315      102.12
0.86998      71.6642
0.966644      26.2125
1.06331      4.04733
1.15997      4.99224
1.25664      1.15651
1.3533      0.269345
1.44997      0.654254
1.54663      0.782529
1.64329      0.621362
1.73996      0.737258
1.83662      0.347231
1.93329      0.247506
2.02995      0.281786
2.12662      0.532364
2.22328      0.288411
2.31995      0.112608
2.41661      0.142361
2.51327      0.0301073
2.60994      0.102046
2.7066      0.0272745
2.80327      0.19242
2.89993      0.159925
2.9966      0.0145076
zone  i=32,f=point
0      5.36218e-024
0.0966644      47.9009
0.193329      780.632
0.289993      39.5075
0.386658      171.706
0.483322      400.09
0.579986      279.387
0.676651      85.2521
0.773315      121.77
0.86998      59.5951
0.966644      19.3182
1.06331      2.03686
1.15997      6.46174
1.25664      0.810721
1.3533      0.42563
1.44997      1.61748
1.54663      1.03107
1.64329      0.512296
1.73996      0.339746
1.83662      0.327955
1.93329      0.272711
2.02995      0.271178
2.12662      0.224223
2.22328      0.180247
2.31995      0.310961
2.41661      0.0824706
2.51327      0.0388388
2.60994      0.0825881
2.7066      0.0745193
2.80327      0.122615
2.89993      0.0698205
2.9966      0.0586709
zone  i=32,f=point
0      1.85347e-024
0.0966644      45.0053
0.193329      735.447
0.289993      33.558
0.386658      108.929
0.483322      265.938
0.579986      385.489
0.676651      234.488
0.773315      85.8693
0.86998      49.5724
0.966644      14.0672
1.06331      9.51358
1.15997      2.15831
1.25664      1.49799
1.3533      0.887237
1.44997      0.921981
1.54663      1.271
1.64329      0.684233
1.73996      0.921855
1.83662      0.318088
1.93329      0.173139
2.02995      0.228428
2.12662      0.285558
2.22328      0.175932
2.31995      0.184309
2.41661      0.105933
2.51327      0.0447875
2.60994      0.0486584
2.7066      0.0974089
2.80327      0.125677
2.89993      0.12471
2.9966      0.0574381
zone  i=32,f=point
0      9.00257e-024
0.0966644      50.7991
0.193329      778.384
0.289993      83.7293
0.386658      118.465
0.483322      235.839
0.579986      433.455
0.676651      157.596
0.773315      147.402
0.86998      33.5335
0.966644      5.85313
1.06331      1.54483
1.15997      1.62146
1.25664      1.50668
1.3533      1.05106
1.44997      1.67771
1.54663      0.825446
1.64329      0.94023
1.73996      0.576027
1.83662      0.369565
1.93329      0.105554
2.02995      0.219877
2.12662      0.253632
2.22328      0.260413
2.31995      0.179899
2.41661      0.0628722
2.51327      0.0392181
2.60994      0.0741405
2.7066      0.106614
2.80327      0.143544
2.89993      0.103754
2.9966      0.064759
zone  i=32,f=point
0      5.42291e-025
0.0966644      55.6575
0.193329      776.262
0.289993      53.3103
0.386658      192.19
0.483322      384.809
0.579986      373.372
0.676651      178.919
0.773315      67.6394
0.86998      7.41046
0.966644      3.62909
1.06331      1.01059
1.15997      2.57315
1.25664      0.999884
1.3533      0.842696
1.44997      1.32126
1.54663      0.764827
1.64329      0.616069
1.73996      0.417661
1.83662      0.416964
1.93329      0.147115
2.02995      0.24935
2.12662      0.268946
2.22328      0.225489
2.31995      0.204566
2.41661      0.0794775
2.51327      0.0593247
2.60994      0.0717958
2.7066      0.0761353
2.80327      0.142601
2.89993      0.115638
2.9966      0.0459337
zone  i=32,f=point
0      6.3948e-024
0.0966644      46.4551
0.193329      764.401
0.289993      43.7156
0.386658      218.434
0.483322      348.22
0.579986      250.312
0.676651      108.2
0.773315      53.2356
0.86998      19.3697
0.966644      12.582
1.06331      1.188
1.15997      3.95209
1.25664      1.19137
1.3533      1.28845
1.44997      1.69039
1.54663      1.43318
1.64329      0.657837
1.73996      0.787216
1.83662      0.426597
1.93329      0.21901
2.02995      0.294825
2.12662      0.217734
2.22328      0.247675
2.31995      0.183807
2.41661      0.0800239
2.51327      0.0375014
2.60994      0.0625037
2.7066      0.106381
2.80327      0.142511
2.89993      0.100244
2.9966      0.0579673
zone  i=32,f=point
0      1.63668e-026
0.0966644      65.3314
0.193329      816.029
0.289993      47.3744
0.386658      275.199
0.483322      300.844
0.579986      204.229
0.676651      81.2685
0.773315      73.3975
0.86998      17.0597
0.966644      4.06418
1.06331      0.791276
1.15997      3.29875
1.25664      1.33836
1.3533      1.2568
1.44997      1.72274
1.54663      1.24455
1.64329      0.75174
1.73996      0.773956
1.83662      0.319427
1.93329      0.216876
2.02995      0.239166
2.12662      0.243474
2.22328      0.243538
2.31995      0.19487
2.41661      0.064439
2.51327      0.028617
2.60994      0.0650577
2.7066      0.0904096
2.80327      0.145173
2.89993      0.0961837
2.9966      0.0597863
zone  i=32,f=point
0      8.84215e-024
0.0966644      60.1888
0.193329      807.725
0.289993      46.0081
0.386658      311.929
0.483322      224.051
0.579986      214.704
0.676651      59.0437
0.773315      24.7696
0.86998      10.6835
0.966644      11.9051
1.06331      1.34
1.15997      3.39531
1.25664      1.37823
1.3533      1.51207
1.44997      1.30884
1.54663      1.11361
1.64329      0.431896
1.73996      0.929964
1.83662      0.421503
1.93329      0.151697
2.02995      0.275555
2.12662      0.194167
2.22328      0.215753
2.31995      0.178854
2.41661      0.0404148
2.51327      0.0233323
2.60994      0.0623597
2.7066      0.0842593
2.80327      0.132849
2.89993      0.103516
2.9966      0.0460911
zone  i=32,f=point
0      5.41708e-025
0.0966644      63.1441
0.193329      824.506
0.289993      54.5445
0.386658      323.08
0.483322      194.614
0.579986      319.619
0.676651      55.2289
0.773315      47.8296
0.86998      8.35639
0.966644      8.83419
1.06331      1.98332
1.15997      3.47674
1.25664      1.05643
1.3533      1.50711
1.44997      1.70503
1.54663      1.1158
1.64329      0.906944
1.73996      0.756679
1.83662      0.325265
1.93329      0.198788
2.02995      0.248883
2.12662      0.241601
2.22328      0.221255
2.31995      0.154945
2.41661      0.0636473
2.51327      0.0243602
2.60994      0.0609716
2.7066      0.0971266
2.80327      0.135377
2.89993      0.10301
2.9966      0.0616232
zone  i=32,f=point
0      7.42933e-024
0.0966644      70.7116
0.193329      835.773
0.289993      54.3552
0.386658      310.262
0.483322      241.169
0.579986      359.547
0.676651      78.9366
0.773315      21.9564
0.86998      10.0428
0.966644      6.75935
1.06331      1.47128
1.15997      3.19226
1.25664      1.17096
1.3533      0.990378
1.44997      1.25386
1.54663      1.07191
1.64329      0.805477
1.73996      0.800901
1.83662      0.381336
1.93329      0.200898
2.02995      0.265007
2.12662      0.230921
2.22328      0.199787
2.31995      0.16097
2.41661      0.0479817
2.51327      0.0198378
2.60994      0.0572545
2.7066      0.0902649
2.80327      0.130786
2.89993      0.0912706
2.9966      0.0522738
zone  i=32,f=point
0      2.77754e-024
0.0966644      67.5609
0.193329      818.85
0.289993      53.7616
0.386658      300.93
0.483322      357.198
0.579986      260.682
0.676651      112.455
0.773315      28.4265
0.86998      10.7597
0.966644      9.59695
1.06331      1.23993
1.15997      3.42122
1.25664      1.8446
1.3533      0.955726
1.44997      1.54077
1.54663      1.41053
1.64329      0.967553
1.73996      0.953589
1.83662      0.406715
1.93329      0.196752
2.02995      0.263498
2.12662      0.239665
2.22328      0.194647
2.31995      0.176827
2.41661      0.0613222
2.51327      0.0176989
2.60994      0.0760143
2.7066      0.0841186
2.80327      0.132783
2.89993      0.110798
2.9966      0.0679055
zone  i=32,f=point
0      3.43782e-025
0.0966644      65.0985
0.193329      816.248
0.289993      56.1342
0.386658      280.33
0.483322      384.757
0.579986      264.38
0.676651      137.405
0.773315      37.2627
0.86998      11.3559
0.966644      8.43301
1.06331      1.48235
1.15997      2.9632
1.25664      1.55592
1.3533      0.757813
1.44997      1.16766
1.54663      1.16694
1.64329      0.911145
1.73996      0.834423
1.83662      0.250613
1.93329      0.190607
2.02995      0.249109
2.12662      0.201089
2.22328      0.207064
2.31995      0.15691
2.41661      0.0440831
2.51327      0.017221
2.60994      0.0567157
2.7066      0.0789101
2.80327      0.139963
2.89993      0.0972209
2.9966      0.0502637
zone  i=32,f=point
0      8.55825e-025
0.0966644      66.6452
0.193329      818.799
0.289993      52.9799
0.386658      277.408
0.483322      363.696
0.579986      386.639
0.676651      111.441
0.773315      28.7704
0.86998      12.3149
0.966644      7.96717
1.06331      1.60956
1.15997      3.85092
1.25664      1.73287
1.3533      0.673821
1.44997      1.53691
1.54663      1.32084
1.64329      0.894196
1.73996      0.790377
1.83662      0.358474
1.93329      0.171548
2.02995      0.246221
2.12662      0.217256
2.22328      0.2447
2.31995      0.14837
2.41661      0.0778589
2.51327      0.0154726
2.60994      0.0722202
2.7066      0.0988565
2.80327      0.130908
2.89993      0.103649
2.9966      0.0701956
zone  i=32,f=point
0      1.6945e-026
0.0966644      67.0878
0.193329      815.721
0.289993      52.5981
0.386658      272.148
0.483322      338.672
0.579986      411.024
0.676651      103.639
0.773315      16.652
0.86998      10.5239
0.966644      8.34551
1.06331      2.00321
1.15997      4.24801
1.25664      1.18798
1.3533      0.698336
1.44997      1.28232
1.54663      1.37904
1.64329      0.939474
1.73996      0.863056
1.83662      0.355962
1.93329      0.1321
2.02995      0.258745
2.12662      0.19785
2.22328      0.214945
2.31995      0.165529
2.41661      0.0496642
2.51327      0.0194381
2.60994      0.0572734
2.7066      0.0772622
2.80327      0.135344
2.89993      0.0990581
2.9966      0.0508814
zone  i=32,f=point
0      5.73266e-026
0.0966644      65.7225
0.193329      813.632
0.289993      48.0878
0.386658      270.846
0.483322      253.339
0.579986      458.546
0.676651      94.4693
0.773315      17.328
0.86998      8.563
0.966644      7.29816
1.06331      2.12594
1.15997      4.22848
1.25664      1.6155
1.3533      0.676105
1.44997      1.8044
1.54663      1.66068
1.64329      1.47172
1.73996      0.753471
1.83662      0.223456
1.93329      0.1752
2.02995      0.251927
2.12662      0.189358
2.22328      0.234202
2.31995      0.15723
2.41661      0.0492114
2.51327      0.0149104
2.60994      0.056846
2.7066      0.0781646
2.80327      0.136431
2.89993      0.0970618
2.9966      0.0506996
zone  i=32,f=point
0      3.06727e-024
0.0966644      65.6264
0.193329      816.568
0.289993      45.9887
0.386658      276.134
0.483322      230.232
0.579986      580.458
0.676651      81.6036
0.773315      26.9202
0.86998      10.2524
0.966644      8.69327
1.06331      2.24067
1.15997      3.14083
1.25664      1.66154
1.3533      0.740622
1.44997      1.24804
1.54663      1.27478
1.64329      1.13927
1.73996      0.807818
1.83662      0.330672
1.93329      0.12725
2.02995      0.223045
2.12662      0.174591
2.22328      0.249417
2.31995      0.154388
2.41661      0.0395518
2.51327      0.0168261
2.60994      0.0629965
2.7066      0.0895277
2.80327      0.137154
2.89993      0.0934832
2.9966      0.0518222
zone  i=32,f=point
0      1.08152e-024
0.0966644      66.6957
0.193329      821.308
0.289993      49.2159
0.386658      248.628
0.483322      293.412
0.579986      656.065
0.676651      71.2726
0.773315      26.9466
0.86998      7.47253
0.966644      8.24499
1.06331      2.03317
1.15997      4.03467
1.25664      1.61303
1.3533      0.704401
1.44997      1.48155
1.54663      1.58457
1.64329      1.37979
1.73996      0.742644
1.83662      0.267002
1.93329      0.168385
2.02995      0.251645
2.12662      0.191449
2.22328      0.242593
2.31995      0.147107
2.41661      0.0478578
2.51327      0.0239844
2.60994      0.0615643
2.7066      0.0913862
2.80327      0.148814
2.89993      0.102609
2.9966      0.0556644
zone  i=32,f=point
0      7.77663e-024
0.0966644      67.6782
0.193329      820.802
0.289993      51.2775
0.386658      314.834
0.483322      292.938
0.579986      656.888
0.676651      90.8149
0.773315      22.8862
0.86998      6.7732
0.966644      7.44091
1.06331      2.44315
1.15997      3.99473
1.25664      1.59317
1.3533      0.82912
1.44997      1.31221
1.54663      1.79539
1.64329      1.12635
1.73996      0.667415
1.83662      0.215332
1.93329      0.151242
2.02995      0.248473
2.12662      0.186907
2.22328      0.223646
2.31995      0.154525
2.41661      0.0444283
2.51327      0.022397
2.60994      0.0626394
2.7066      0.0882552
2.80327      0.132475
2.89993      0.0976438
2.9966      0.0567819
zone  i=32,f=point
0      3.08346e-024
0.0966644      71.3325
0.193329      835.596
0.289993      54.8978
0.386658      303.429
0.483322      313.408
0.579986      484.246
0.676651      106.203
0.773315      16.9848
0.86998      9.06177
0.966644      6.88442
1.06331      2.32411
1.15997      4.69207
1.25664      1.79738
1.3533      0.870127
1.44997      1.56128
1.54663      1.60724
1.64329      1.03706
1.73996      0.747115
1.83662      0.310207
1.93329      0.154338
2.02995      0.260882
2.12662      0.168326
2.22328      0.230074
2.31995      0.15474
2.41661      0.0625219
2.51327      0.0228533
2.60994      0.0706824
2.7066      0.089277
2.80327      0.142369
2.89993      0.10232
2.9966      0.065349
