# Supplementary material for: Lattice Boltzmann simulation for phase separation with chemical reaction controlled by ultrasound field
Source: PLoS One. 2025 Jul 18;20(7):e0324607. doi: 10.1371/journal.pone.0324607 (PMC12273979; doi:10.1371/journal.pone.0324607)
Supplement: S1 Data — The computational data were visualized to generate the figures presented in this work. (ZIP) [file pone.0324607.s001.zip › S1_Data/Data for Fig 12/Fig 12(b).txt]

zone  i=32,f=point
0      2.0803e-023
0.0966644      1.28013
0.193329      51.5858
0.289993      1.94264
0.386658      12.0192
0.483322      3.85837
0.579986      5.81289
0.676651      5.54796
0.773315      2.04053
0.86998      1.9551
0.966644      0.182172
1.06331      0.468628
1.15997      0.0375393
1.25664      0.0360223
1.3533      0.0544227
1.44997      0.00647778
1.54663      0.0506335
1.64329      0.0116781
1.73996      0.0177352
1.83662      0.000496294
1.93329      0.000610213
2.02995      0.00821838
2.12662      0.0113939
2.22328      0.01357
2.31995      0.00842303
2.41661      0.00257819
2.51327      3.9949e-005
2.60994      0.0024057
2.7066      0.00605342
2.80327      0.00891865
2.89993      0.00673611
2.9966      0.00374849
zone  i=32,f=point
0      1.18353e-024
0.0966644      616.258
0.193329      889.226
0.289993      197.81
0.386658      159.036
0.483322      77.2498
0.579986      112.36
0.676651      1090.61
0.773315      397.214
0.86998      132.463
0.966644      3.41841
1.06331      13.754
1.15997      5.26681
1.25664      1.7567
1.3533      12.6676
1.44997      24.4749
1.54663      0.575983
1.64329      0.539647
1.73996      3.86934
1.83662      0.192774
1.93329      0.711727
2.02995      0.397688
2.12662      0.0691861
2.22328      0.281824
2.31995      0.172045
2.41661      0.0890503
2.51327      0.0404323
2.60994      0.119122
2.7066      0.210516
2.80327      0.603384
2.89993      0.0178354
2.9966      0.350764
zone  i=32,f=point
0      8.87537e-026
0.0966644      92.7337
0.193329      303.794
0.289993      18.1119
0.386658      49.0954
0.483322      189.109
0.579986      301
0.676651      461.628
0.773315      1755.62
0.86998      31.6129
0.966644      3.0307
1.06331      2.61004
1.15997      3.73226
1.25664      3.46763
1.3533      4.59593
1.44997      11.1157
1.54663      5.99206
1.64329      3.26766
1.73996      0.680515
1.83662      0.564988
1.93329      0.254992
2.02995      0.383898
2.12662      0.19251
2.22328      0.379739
2.31995      0.302221
2.41661      0.307212
2.51327      0.100156
2.60994      0.122271
2.7066      0.203126
2.80327      0.0223701
2.89993      0.16956
2.9966      0.0778936
zone  i=32,f=point
0      1.29924e-026
0.0966644      31.6056
0.193329      323.882
0.289993      159.038
0.386658      184.749
0.483322      207.209
0.579986      289.384
0.676651      342.796
0.773315      2394.62
0.86998      9.7281
0.966644      2.46343
1.06331      2.90125
1.15997      2.36065
1.25664      2.08861
1.3533      1.67391
1.44997      2.76129
1.54663      2.45095
1.64329      0.671792
1.73996      0.710402
1.83662      0.440717
1.93329      0.457508
2.02995      0.428281
2.12662      0.489877
2.22328      0.266398
2.31995      0.603454
2.41661      0.187878
2.51327      0.0267872
2.60994      0.11681
2.7066      0.174512
2.80327      0.0853016
2.89993      0.0908551
2.9966      0.142383
zone  i=32,f=point
0      1.21458e-025
0.0966644      231.104
0.193329      630.062
0.289993      305.79
0.386658      292.784
0.483322      359.833
0.579986      402.601
0.676651      233.763
0.773315      196.639
0.86998      10.5039
0.966644      5.19212
1.06331      5.84366
1.15997      3.8637
1.25664      1.6081
1.3533      2.42831
1.44997      1.84756
1.54663      1.39804
1.64329      0.6731
1.73996      1.08261
1.83662      0.447844
1.93329      0.87687
2.02995      0.442123
2.12662      0.551136
2.22328      0.278546
2.31995      0.289872
2.41661      0.185358
2.51327      0.0912614
2.60994      0.165431
2.7066      0.164951
2.80327      0.191173
2.89993      0.0946917
2.9966      0.14991
zone  i=32,f=point
0      7.84625e-025
0.0966644      98.7311
0.193329      448.438
0.289993      241.187
0.386658      557.352
0.483322      378.061
0.579986      336.87
0.676651      176.703
0.773315      37.4564
0.86998      45.939
0.966644      14.1871
1.06331      3.84723
1.15997      5.91654
1.25664      1.85151
1.3533      1.52253
1.44997      1.56043
1.54663      1.7133
1.64329      0.772724
1.73996      1.21109
1.83662      0.471128
1.93329      0.249891
2.02995      0.359194
2.12662      0.409331
2.22328      0.316696
2.31995      0.411279
2.41661      0.197371
2.51327      0.0641754
2.60994      0.165598
2.7066      0.125961
2.80327      0.0951139
2.89993      0.0889277
2.9966      0.12818
zone  i=32,f=point
0      2.11933e-023
0.0966644      177.003
0.193329      655.253
0.289993      365.198
0.386658      564.145
0.483322      569.307
0.579986      108.044
0.676651      34.8808
0.773315      51.0694
0.86998      42.803
0.966644      35.9305
1.06331      5.49456
1.15997      5.93497
1.25664      2.88447
1.3533      2.42424
1.44997      1.55409
1.54663      1.84238
1.64329      0.907872
1.73996      0.593388
1.83662      0.345196
1.93329      0.33844
2.02995      0.304814
2.12662      0.378994
2.22328      0.188899
2.31995      0.241229
2.41661      0.130274
2.51327      0.0453635
2.60994      0.0967473
2.7066      0.114917
2.80327      0.115395
2.89993      0.113254
2.9966      0.0699996
zone  i=32,f=point
0      8.25749e-025
0.0966644      466.64
0.193329      1848.45
0.289993      1128.41
0.386658      882.591
0.483322      303.074
0.579986      210.194
0.676651      146.421
0.773315      36.5447
0.86998      27.808
0.966644      16.9594
1.06331      7.54211
1.15997      4.34618
1.25664      2.31631
1.3533      2.21207
1.44997      2.05535
1.54663      1.43754
1.64329      0.883049
1.73996      0.748675
1.83662      0.362262
1.93329      0.275902
2.02995      0.3076
2.12662      0.291046
2.22328      0.239616
2.31995      0.234424
2.41661      0.0930113
2.51327      0.0395386
2.60994      0.0744557
2.7066      0.11851
2.80327      0.110872
2.89993      0.107908
2.9966      0.0679464
zone  i=32,f=point
0      1.96976e-024
0.0966644      147.533
0.193329      2396.9
0.289993      1441.74
0.386658      872.868
0.483322      135.554
0.579986      209.3
0.676651      79.0421
0.773315      33.8084
0.86998      12.322
0.966644      15.3317
1.06331      5.17266
1.15997      4.48852
1.25664      1.94582
1.3533      1.73461
1.44997      2.0875
1.54663      1.58974
1.64329      0.722689
1.73996      0.795433
1.83662      0.337931
1.93329      0.3366
2.02995      0.32477
2.12662      0.254526
2.22328      0.232809
2.31995      0.233899
2.41661      0.0752567
2.51327      0.0334135
2.60994      0.0769779
2.7066      0.0935055
2.80327      0.131214
2.89993      0.11418
2.9966      0.0589633
zone  i=32,f=point
0      1.05541e-024
0.0966644      189.97
0.193329      3015.79
0.289993      1073.83
0.386658      716.53
0.483322      268.072
0.579986      161.779
0.676651      56.5031
0.773315      30.3752
0.86998      15.3131
0.966644      15.6985
1.06331      5.33548
1.15997      7.38891
1.25664      2.83481
1.3533      2.05903
1.44997      1.82402
1.54663      1.72217
1.64329      0.547058
1.73996      0.916214
1.83662      0.435445
1.93329      0.259392
2.02995      0.263472
2.12662      0.298546
2.22328      0.200893
2.31995      0.299585
2.41661      0.0667059
2.51327      0.0390234
2.60994      0.0800107
2.7066      0.0973014
2.80327      0.123171
2.89993      0.118605
2.9966      0.0546095
zone  i=32,f=point
0      5.16318e-025
0.0966644      172.771
0.193329      3052.36
0.289993      1059.54
0.386658      802.024
0.483322      204.688
0.579986      120.245
0.676651      49.0143
0.773315      19.4263
0.86998      15.7574
0.966644      16.3568
1.06331      4.81361
1.15997      6.40812
1.25664      2.87969
1.3533      1.77235
1.44997      1.47315
1.54663      1.52517
1.64329      0.570067
1.73996      0.744101
1.83662      0.275483
1.93329      0.187967
2.02995      0.274318
2.12662      0.342937
2.22328      0.180273
2.31995      0.25037
2.41661      0.0580922
2.51327      0.0333738
2.60994      0.0736106
2.7066      0.0921468
2.80327      0.130913
2.89993      0.119916
2.9966      0.0542942
