# Supplementary material for: Lattice Boltzmann simulation for phase separation with chemical reaction controlled by ultrasound field
Source: PLoS One. 2025 Jul 18;20(7):e0324607. doi: 10.1371/journal.pone.0324607 (PMC12273979; doi:10.1371/journal.pone.0324607)
Supplement: S1 Data — The computational data were visualized to generate the figures presented in this work. (ZIP) [file pone.0324607.s001.zip › S1_Data/Data for Fig 13/Fig 13.txt]

zone
2000       1
4000       1
6000       0.99018
8000       0.96689
10000       0.94146
12000       0.91292
14000       0.90344
16000       0.89478
18000       0.88183
20000       0.86338
22000       0.84393
24000       0.84048
26000       0.83916
28000       0.83856
30000       0.84224
32000       0.84819
34000       0.85043
36000       0.85717
38000       0.86349
40000       0.86162
42000       0.85158
44000       0.84271
46000       0.83566
48000       0.8325
50000       0.8279
52000       0.82479
54000       0.82054
56000       0.81738
58000       0.81571
60000       0.81391
62000       0.81151
64000       0.81159
66000       0.81046
68000       0.81014
70000       0.80589
72000       0.8039
74000       0.8022
76000       0.80095
78000       0.79946
80000       0.79939
82000       0.7984
84000       0.79723
86000       0.79627
88000       0.79344
90000       0.79348
92000       0.79284
94000       0.79414
96000       0.79445
98000       0.79436
100000       0.79392
102000       0.79279
104000       0.79254
106000       0.79183
108000       0.79074
110000       0.78935
112000       0.78699
114000       0.78563
116000       0.78515
118000       0.78638
120000       0.7887
122000       0.78966
124000       0.79013
126000       0.78956
128000       0.7899
130000       0.7887
132000       0.78743
134000       0.78734
136000       0.78828
138000       0.78859
140000       0.78717
142000       0.78631
144000       0.78479
146000       0.78418
148000       0.78338
150000       0.78334
152000       0.78295
154000       0.78262
156000       0.78303
158000       0.78354
160000       0.78353
162000       0.78353
164000       0.78464
166000       0.78612
168000       0.7855
170000       0.7849
172000       0.78429
174000       0.78619
176000       0.78571
178000       0.78436
180000       0.78358
182000       0.78322
184000       0.78294
186000       0.78258
188000       0.78361
190000       0.78411
zone
2000       1
4000       1
6000       0.9887
8000       0.96556
10000       0.94156
12000       0.9254
14000       0.91564
16000       0.89702
18000       0.87881
20000       0.86139
22000       0.85721
24000       0.85328
26000       0.87921
28000       0.9015
30000       0.90184
32000       0.88727
34000       0.87742
36000       0.86751
38000       0.85566
40000       0.85503
42000       0.85499
44000       0.85024
46000       0.84165
48000       0.83731
50000       0.83509
52000       0.83568
54000       0.83596
56000       0.83436
58000       0.82848
60000       0.82427
62000       0.81824
64000       0.81754
66000       0.81759
68000       0.81713
70000       0.81877
72000       0.82196
74000       0.82791
76000       0.8274
78000       0.82441
80000       0.82225
82000       0.81983
84000       0.82036
86000       0.81848
88000       0.81725
90000       0.81775
92000       0.81857
94000       0.81889
96000       0.81615
98000       0.81132
100000       0.81054
102000       0.81177
104000       0.81404
106000       0.81518
108000       0.81576
110000       0.81346
112000       0.81048
114000       0.81342
116000       0.81681
118000       0.81748
120000       0.81645
122000       0.81156
124000       0.80808
126000       0.80652
128000       0.80792
130000       0.81385
132000       0.81752
134000       0.81979
136000       0.81899
138000       0.82036
140000       0.81975
142000       0.82082
144000       0.82116
146000       0.82237
148000       0.82034
150000       0.81848
152000       0.81298
154000       0.80946
156000       0.80648
158000       0.80571
160000       0.80388
162000       0.80662
164000       0.80844
166000       0.80977
168000       0.81083
170000       0.81314
172000       0.8146
174000       0.8118
176000       0.8092
178000       0.80814
180000       0.80854
182000       0.80877
184000       0.81075
186000       0.8131
188000       0.81247
190000       0.81203
zone
2000       1
4000       1
6000       0.99018
8000       0.96984
10000       0.94
12000       0.92382
14000       0.89272
16000       0.88582
18000       0.8649
20000       0.85316
22000       0.83182
24000       0.82196
26000       0.82188
28000       0.8245
30000       0.82384
32000       0.82292
34000       0.82672
36000       0.82794
38000       0.83064
40000       0.82601
42000       0.8241
44000       0.81826
46000       0.80982
48000       0.80156
50000       0.79736
52000       0.79256
54000       0.79054
56000       0.78924
58000       0.78856
60000       0.7878
62000       0.78724
64000       0.78623
66000       0.78456
68000       0.78128
70000       0.78075
72000       0.77924
74000       0.77866
76000       0.77848
78000       0.77789
80000       0.77867
82000       0.77814
84000       0.7768
86000       0.77715
88000       0.77862
90000       0.7798
92000       0.77922
94000       0.77888
96000       0.78156
98000       0.78188
100000       0.78187
102000       0.78033
104000       0.78017
106000       0.77791
108000       0.77637
110000       0.77706
112000       0.77479
114000       0.7752
116000       0.77367
118000       0.77304
120000       0.77285
122000       0.77089
124000       0.7715
126000       0.77161
128000       0.77003
130000       0.77002
132000       0.77015
134000       0.77023
136000       0.76933
138000       0.76994
140000       0.77075
142000       0.76997
144000       0.77121
146000       0.77005
148000       0.76978
150000       0.76977
152000       0.7699
154000       0.77061
156000       0.7716
158000       0.77057
160000       0.77034
162000       0.77079
164000       0.77039
166000       0.77049
168000       0.77171
170000       0.77094
172000       0.77096
174000       0.76918
176000       0.76952
178000       0.76885
180000       0.77043
182000       0.76917
184000       0.77009
186000       0.76974
188000       0.76968
190000       0.77031
zone
2000       1
4000       1
6000       0.9902
8000       0.96184
10000       0.93976
12000       0.92354
14000       0.90138
16000       0.87974
18000       0.86548
20000       0.84392
22000       0.83092
24000       0.82144
26000       0.8128
28000       0.80554
30000       0.80764
32000       0.80598
34000       0.80504
36000       0.80246
38000       0.79892
40000       0.80154
42000       0.80138
44000       0.79637
46000       0.79402
48000       0.79288
50000       0.78982
52000       0.78645
54000       0.78246
56000       0.7811
58000       0.77915
60000       0.7795
62000       0.77823
64000       0.7784
66000       0.77604
68000       0.77567
70000       0.77306
72000       0.77262
74000       0.77238
76000       0.77192
78000       0.77173
80000       0.77093
82000       0.76904
84000       0.76817
86000       0.76734
88000       0.76559
90000       0.76454
92000       0.7639
94000       0.76347
96000       0.76328
98000       0.76298
100000       0.76294
102000       0.76472
104000       0.76452
106000       0.7642
108000       0.76301
110000       0.76295
112000       0.76286
114000       0.7633
116000       0.76451
118000       0.76306
120000       0.76462
122000       0.76343
124000       0.76426
126000       0.76255
128000       0.76226
130000       0.76356
132000       0.76383
134000       0.76307
136000       0.76402
138000       0.76256
140000       0.76348
142000       0.7626
144000       0.761
146000       0.7603
148000       0.76115
150000       0.76119
152000       0.76006
154000       0.75841
156000       0.75995
158000       0.75886
160000       0.76013
162000       0.75892
164000       0.75987
166000       0.75914
168000       0.75913
170000       0.75899
172000       0.75899
174000       0.75911
176000       0.75873
178000       0.75947
180000       0.75902
182000       0.75949
184000       0.7597
186000       0.7596
188000       0.75978
190000       0.7602
