# Supplementary material for: Lattice Boltzmann simulation for phase separation with chemical reaction controlled by ultrasound field
Source: PLoS One. 2025 Jul 18;20(7):e0324607. doi: 10.1371/journal.pone.0324607 (PMC12273979; doi:10.1371/journal.pone.0324607)
Supplement: S1 Data — The computational data were visualized to generate the figures presented in this work. (ZIP) [file pone.0324607.s001.zip › S1_Data/Data for Fig 14/Fig 14.txt]

zone
2000       1
4000       1
6000       1
8000       1
10000       1
12000       0.97046
14000       0.92872
16000       0.87219
18000       0.81947
20000       0.78095
22000       0.74508
24000       0.69963
26000       0.66646
28000       0.62819
30000       0.6123
32000       0.61296
34000       0.61825
36000       0.62241
38000       0.62464
40000       0.62152
42000       0.62169
44000       0.61633
46000       0.61431
48000       0.6148
50000       0.61803
52000       0.61886
54000       0.61883
56000       0.61882
58000       0.61768
60000       0.61726
62000       0.61919
64000       0.62024
66000       0.61749
zone
2000       1
4000       1
6000       1
8000       1
10000       0.99806
12000       0.998
14000       0.998
16000       1
18000       0.99958
20000       0.99493
22000       0.97994
24000       0.96892
26000       0.96274
28000       0.95754
30000       0.94607
32000       0.90049
34000       0.87145
36000       0.82181
38000       0.79696
40000       0.76893
42000       0.73479
44000       0.71707
46000       0.6759
48000       0.65446
50000       0.62309
52000       0.59924
54000       0.56647
56000       0.54698
58000       0.52232
60000       0.49894
62000       0.47292
64000       0.45445
66000       0.43731
zone
2000       1
4000       1
6000       1
8000       1
10000       1
12000       1
14000       1
16000       1
18000       1
20000       1
22000       1
24000       1
26000       1
28000       0.99998
30000       1
32000       0.99746
34000       0.99639
36000       0.99011
38000       0.98234
40000       0.97647
42000       0.96428
44000       0.95092
46000       0.94381
48000       0.93878
50000       0.93227
52000       0.92426
54000       0.91704
56000       0.90984
58000       0.90345
60000       0.89733
62000       0.89134
64000       0.88066
66000       0.87037
