# Supplementary material for: Lattice Boltzmann simulation for phase separation with chemical reaction controlled by ultrasound field
Source: PLoS One. 2025 Jul 18;20(7):e0324607. doi: 10.1371/journal.pone.0324607 (PMC12273979; doi:10.1371/journal.pone.0324607)
Supplement: S1 Data — The computational data were visualized to generate the figures presented in this work. (ZIP) [file pone.0324607.s001.zip › S1_Data/Data for Fig 2/Fig 2.txt]

zone
2000       1
4000       1
6000       0.987015
8000       0.959713
10000       0.915262
12000       0.888
14000       0.864615
16000       0.845087
18000       0.826851
20000       0.819426
22000       0.837764
24000       0.853108
26000       0.855303
28000       0.852226
30000       0.847754
32000       0.843795
34000       0.843385
36000       0.841518
38000       0.84199
40000       0.838646
42000       0.8352
44000       0.83241
46000       0.826872
48000       0.821169
50000       0.814195
52000       0.810133
54000       0.806872
56000       0.804533
58000       0.804677
60000       0.805744
62000       0.809764
64000       0.814318
66000       0.818933
68000       0.819385
70000       0.820595
72000       0.818523
74000       0.816779
76000       0.815426
78000       0.812451
80000       0.809805
82000       0.807508
84000       0.805949
86000       0.805723
88000       0.805272
90000       0.804882
92000       0.804923
94000       0.805805
96000       0.806154
98000       0.805251
100000       0.805067
102000       0.800779
104000       0.796533
106000       0.793559
108000       0.793785
110000       0.794605
112000       0.796267
114000       0.795364
116000       0.794503
118000       0.79401
120000       0.794256
122000       0.792349
124000       0.791713
126000       0.792021
128000       0.793087
130000       0.79401
132000       0.793785
134000       0.795138
136000       0.795754
138000       0.796697
140000       0.79639
142000       0.796944
144000       0.796656
146000       0.796759
148000       0.795754
150000       0.796
152000       0.796
154000       0.795446
156000       0.794687
158000       0.794462
160000       0.793067
zone
2000       1
4000       1
6000       0.99018
8000       0.96689
10000       0.94146
12000       0.91292
14000       0.90344
16000       0.89478
18000       0.88183
20000       0.86338
22000       0.84393
24000       0.84048
26000       0.83916
28000       0.83856
30000       0.84224
32000       0.84819
34000       0.85043
36000       0.85717
38000       0.86349
40000       0.86162
42000       0.85158
44000       0.84271
46000       0.83566
48000       0.8325
50000       0.8279
52000       0.82479
54000       0.82054
56000       0.81738
58000       0.81571
60000       0.81391
62000       0.81151
64000       0.81159
66000       0.81046
68000       0.81014
70000       0.80589
72000       0.8039
74000       0.8022
76000       0.80095
78000       0.79946
80000       0.79939
82000       0.7984
84000       0.79723
86000       0.79627
88000       0.79344
90000       0.79348
92000       0.79284
94000       0.79414
96000       0.79445
98000       0.79436
100000       0.79392
102000       0.79279
104000       0.79254
106000       0.79183
108000       0.79074
110000       0.78935
112000       0.78699
114000       0.78563
116000       0.78515
118000       0.78638
120000       0.7887
122000       0.78966
124000       0.79013
126000       0.78956
128000       0.7899
130000       0.7887
132000       0.78743
134000       0.78734
136000       0.78828
138000       0.78859
140000       0.78717
142000       0.78631
144000       0.78479
146000       0.78418
148000       0.78338
150000       0.78334
152000       0.78295
154000       0.78262
156000       0.78303
158000       0.78354
160000       0.78353
zone
2000       1
4000       1
6000       0.986905
8000       0.956814
10000       0.919368
12000       0.895902
14000       0.877909
16000       0.860954
18000       0.842877
20000       0.847453
22000       0.852295
24000       0.849895
26000       0.841811
28000       0.833867
30000       0.824267
32000       0.819396
34000       0.825361
36000       0.83586
38000       0.845895
40000       0.850372
42000       0.851621
44000       0.847158
46000       0.840281
48000       0.83614
50000       0.830204
52000       0.825628
54000       0.823354
56000       0.820154
58000       0.817361
60000       0.813726
62000       0.811691
64000       0.810961
66000       0.811172
68000       0.810891
70000       0.807565
72000       0.806119
74000       0.804646
76000       0.804898
78000       0.805825
80000       0.806989
82000       0.805123
84000       0.803172
86000       0.800772
88000       0.800702
90000       0.800604
92000       0.79927
94000       0.8
96000       0.800688
98000       0.801081
100000       0.798989
102000       0.797937
104000       0.797825
106000       0.795523
108000       0.794147
110000       0.795214
112000       0.794428
114000       0.794344
116000       0.795761
118000       0.796772
120000       0.796982
122000       0.798119
124000       0.79767
126000       0.795705
128000       0.794765
130000       0.794063
132000       0.794161
134000       0.795186
136000       0.796688
138000       0.796337
140000       0.794779
142000       0.794344
144000       0.793067
146000       0.793544
148000       0.792632
150000       0.793067
152000       0.791902
154000       0.790793
156000       0.790611
158000       0.792225
160000       0.792828
zone
2000       1
4000       1
6000       0.986443
8000       0.958048
10000       0.927413
12000       0.906603
14000       0.889504
16000       0.866667
18000       0.845941
20000       0.852
22000       0.848555
24000       0.846997
26000       0.842336
28000       0.835829
30000       0.834773
32000       0.84096
34000       0.849995
36000       0.855104
38000       0.857163
40000       0.855925
42000       0.849216
44000       0.840896
46000       0.834432
48000       0.828491
50000       0.830144
52000       0.830933
54000       0.831605
56000       0.829216
58000       0.827915
60000       0.826165
62000       0.826389
64000       0.824597
66000       0.820779
68000       0.816917
70000       0.814379
72000       0.812693
74000       0.811925
76000       0.811115
78000       0.808171
80000       0.807371
82000       0.805728
84000       0.804597
86000       0.804245
88000       0.804651
90000       0.805184
92000       0.806795
94000       0.807776
96000       0.806229
98000       0.806389
100000       0.804501
102000       0.803968
104000       0.802368
106000       0.798475
108000       0.795349
110000       0.794752
112000       0.794752
114000       0.796213
116000       0.795787
118000       0.797803
120000       0.800331
122000       0.802965
124000       0.804032
126000       0.802571
128000       0.80224
130000       0.803264
132000       0.803499
134000       0.804309
136000       0.804299
138000       0.804075
140000       0.803232
142000       0.804416
144000       0.805301
146000       0.806635
148000       0.804011
150000       0.801493
152000       0.798123
154000       0.796224
156000       0.79392
158000       0.794368
160000       0.794368
