# Supplementary material for: Lattice Boltzmann simulation for phase separation with chemical reaction controlled by ultrasound field
Source: PLoS One. 2025 Jul 18;20(7):e0324607. doi: 10.1371/journal.pone.0324607 (PMC12273979; doi:10.1371/journal.pone.0324607)
Supplement: S1 Data — The computational data were visualized to generate the figures presented in this work. (ZIP) [file pone.0324607.s001.zip › S1_Data/Data for Fig 3/f=0.01MHz.txt]

zone   ,f=point
0    5.98107e-006    5.06313e-007    -0.0199864    -0.0627893    0    0
5    5.50504e-006    5.01713e-007    -0.0418999    -0.131632    -4.73194e-008    -0.0311568
10    5.0354e-006    5.03779e-007    -0.0678681    -0.213214    -9.44582e-008    -0.0621947
15    6.06525e-006    5.04715e-007    -0.0145238    -0.0456279    -1.41374e-007    -0.0930858
20    5.67827e-006    5.02211e-007    -0.0331515    -0.104149    -1.87589e-007    -0.123515
25    4.96394e-006    5.05116e-007    -0.0724926    -0.227742    -2.33127e-007    -0.153499
30    5.7759e-006    5.02664e-007    -0.0283339    -0.0890134    -2.77685e-007    -0.182838
35    6.03879e-006    5.04422e-007    -0.0157174    -0.0493777    -3.21156e-007    -0.21146
40    5.08723e-006    5.04405e-007    -0.0655644    -0.205977    -3.63397e-007    -0.239274
45    5.20791e-006    5.03282e-007    -0.058502    -0.183789    -4.04151e-007    -0.266108
50    6.09895e-006    5.05447e-007    -0.0132395    -0.0415932    -4.43359e-007    -0.291924
55    5.54446e-006    5.0307e-007    -0.0407278    -0.12795    -4.80797e-007    -0.316574
60    5.00519e-006    5.05572e-007    -0.0706311    -0.221894    -5.16263e-007    -0.339926
65    5.69049e-006    5.04029e-007    -0.0337078    -0.105896    -5.49607e-007    -0.361881
70    6.0847e-006    5.05966e-007    -0.014328    -0.0450127    -5.8099e-007    -0.382545
75    5.13587e-006    5.06022e-007    -0.0640805    -0.201315    -6.10107e-007    -0.401716
80    5.93044e-006    5.05877e-007    -0.022352    -0.070221    -6.36792e-007    -0.419287
85    5.15586e-006    5.05777e-007    -0.0628723    -0.197519    -6.60975e-007    -0.43521
90    5.94203e-006    5.05585e-007    -0.0215529    -0.0677104    -6.82534e-007    -0.449405
95    5.20192e-006    5.05397e-007    -0.0602083    -0.18915    -7.01405e-007    -0.461831
100    5.88792e-006    5.05317e-007    -0.0242115    -0.0760625    -7.17512e-007    -0.472436
105    5.25072e-006    5.05298e-007    -0.0575862    -0.180912    -7.3078e-007    -0.481172
110    5.83731e-006    5.05385e-007    -0.0269082    -0.0845346    -7.41169e-007    -0.488013
115    5.32458e-006    5.05484e-007    -0.0538385    -0.169139    -7.48625e-007    -0.492922
120    5.75442e-006    5.05574e-007    -0.0313759    -0.0985702    -7.53131e-007    -0.495889
125    5.41889e-006    5.05623e-007    -0.0489889    -0.153903    -7.5466e-007    -0.496896
130    5.66336e-006    5.05629e-007    -0.0361832    -0.113673    -7.53214e-007    -0.495943
135    5.49872e-006    5.05625e-007    -0.0448073    -0.140766    -7.48789e-007    -0.49303
140    5.60157e-006    5.05605e-007    -0.0394045    -0.123793    -7.41409e-007    -0.48817
145    5.54135e-006    5.05596e-007    -0.0425539    -0.133687    -7.31098e-007    -0.481381
150    5.57359e-006    5.05578e-007    -0.0408531    -0.128344    -7.17897e-007    -0.472689
155    5.55768e-006    5.05571e-007    -0.0416827    -0.13095    -7.01859e-007    -0.46213
160    5.56412e-006    5.05558e-007    -0.0413365    -0.129862    -6.83046e-007    -0.449742
165    5.56217e-006    5.05553e-007    -0.0414356    -0.130174    -6.61535e-007    -0.435579
170    5.562e-006    5.05545e-007    -0.0414386    -0.130183    -6.37408e-007    -0.419692
175    5.56244e-006    5.0554e-007    -0.0414126    -0.130101    -6.10763e-007    -0.402148
180    5.56227e-006    5.05535e-007    -0.0414177    -0.130117    -5.81704e-007    -0.383015
185    5.5617e-006    5.05531e-007    -0.041445    -0.130203    -5.50346e-007    -0.362368
190    5.56266e-006    5.05527e-007    -0.0413924    -0.130038    -5.16815e-007    -0.34029
195    5.5615e-006    5.05524e-007    -0.0414512    -0.130223    -4.81243e-007    -0.316867
200    5.56243e-006    5.05521e-007    -0.0414006    -0.130064    -4.43769e-007    -0.292194
205    5.56189e-006    5.05519e-007    -0.0414276    -0.130149    -4.04544e-007    -0.266366
210    5.56169e-006    5.05517e-007    -0.0414365    -0.130177    -3.63721e-007    -0.239487
215    5.56254e-006    5.05515e-007    -0.041391    -0.130034    -3.21463e-007    -0.211663
220    5.5613e-006    5.05514e-007    -0.0414549    -0.130234    -2.77934e-007    -0.183002
225    5.56245e-006    5.05513e-007    -0.0413942    -0.130044    -2.33309e-007    -0.153619
230    5.56167e-006    5.05512e-007    -0.0414342    -0.130169    -1.87762e-007    -0.123629
235    5.56182e-006    5.05511e-007    -0.041426    -0.130144    -1.41474e-007    -0.0931517
240    5.56234e-006    5.0551e-007    -0.0413984    -0.130057    -9.46276e-008    -0.0623062
245    5.56128e-006    5.0551e-007    -0.0414536    -0.13023    -4.74074e-008    -0.0312147
250    5.56252e-006    5.0551e-007    -0.0413886    -0.130026    5.2722e-021    3.47141e-015
255    5.56149e-006    5.0551e-007    -0.0414425    -0.130196    4.74074e-008    0.0312147
260    5.562e-006    5.0551e-007    -0.0414157    -0.130111    9.46276e-008    0.0623062
265    5.56214e-006    5.0551e-007    -0.0414089    -0.13009    1.41474e-007    0.0931517
270    5.56142e-006    5.05511e-007    -0.0414466    -0.130208    1.87762e-007    0.123629
275    5.56253e-006    5.05512e-007    -0.041389    -0.130027    2.33309e-007    0.153619
280    5.56137e-006    5.05513e-007    -0.0414509    -0.130222    2.77935e-007    0.183002
285    5.56228e-006    5.05515e-007    -0.0414042    -0.130075    3.21464e-007    0.211663
290    5.56202e-006    5.05516e-007    -0.0414189    -0.130121    3.63724e-007    0.239489
295    5.56161e-006    5.05519e-007    -0.0414419    -0.130194    4.04548e-007    0.266369
300    5.56256e-006    5.05521e-007    -0.0413939    -0.130043    4.43774e-007    0.292197
305    5.5615e-006    5.05524e-007    -0.0414511    -0.130223    4.81249e-007    0.316872
310    5.56253e-006    5.05528e-007    -0.0413998    -0.130061    5.16823e-007    0.340295
315    5.56201e-006    5.05532e-007    -0.0414297    -0.130155    5.50355e-007    0.362374
320    5.56184e-006    5.05538e-007    -0.041443    -0.130197    5.81714e-007    0.383021
325    5.56323e-006    5.05542e-007    -0.041372    -0.129974    6.10773e-007    0.402155
330    5.56045e-006    5.05552e-007    -0.0415245    -0.130453    6.3742e-007    0.4197
335    5.56602e-006    5.05556e-007    -0.0412353    -0.129545    6.61545e-007    0.435585
340    5.55531e-006    5.05571e-007    -0.0418062    -0.131338    6.83058e-007    0.44975
345    5.57743e-006    5.05577e-007    -0.0406516    -0.127711    7.01867e-007    0.462135
350    5.53325e-006    5.05595e-007    -0.0429784    -0.135021    7.17904e-007    0.472694
355    5.61946e-006    5.05608e-007    -0.0384699    -0.120857    7.311e-007    0.481383
360    5.46218e-006    5.05626e-007    -0.0467224    -0.146783    7.41406e-007    0.488169
365    5.72994e-006    5.05645e-007    -0.0327052    -0.102746    7.48785e-007    0.493027
370    5.31455e-006    5.05653e-007    -0.0544752    -0.171139    7.53202e-007    0.495935
375    5.89483e-006    5.05676e-007    -0.0240861    -0.0756687    7.54655e-007    0.496892
380    5.15702e-006    5.05683e-007    -0.062749    -0.197132    7.53122e-007    0.495883
385    6.01527e-006    5.05739e-007    -0.0178169    -0.0559735    7.48627e-007    0.492923
390    5.06591e-006    5.05774e-007    -0.0675833    -0.212319    7.41164e-007    0.488009
395    6.07167e-006    5.05857e-007    -0.0149392    -0.0469329    7.30777e-007    0.48117
400    5.02778e-006    5.05901e-007    -0.0696645    -0.218857    7.17487e-007    0.47242
405    6.08658e-006    5.05905e-007    -0.0141898    -0.0445787    7.01352e-007    0.461795
410    5.0295e-006    5.05954e-007    -0.0696089    -0.218683    6.82466e-007    0.44936
415    6.0595e-006    5.05932e-007    -0.0156261    -0.0490908    6.60861e-007    0.435135
420    5.09532e-006    5.05992e-007    -0.0661857    -0.207929    6.36682e-007    0.419214
425    5.98468e-006    5.05942e-007    -0.0195529    -0.0614274    6.09959e-007    0.401619
430    5.0658e-006    5.06131e-007    -0.0678234    -0.213074    5.80831e-007    0.38244
435    5.67398e-006    5.04553e-007    -0.0349184    -0.1097    5.49436e-007    0.361769
440    6.08639e-006    5.0584e-007    -0.0141572    -0.0444762    5.16125e-007    0.339836
445    5.24418e-006    5.0329e-007    -0.0566064    -0.177834    4.80599e-007    0.316444
450    5.08944e-006    5.04392e-007    -0.0654403    -0.205587    4.43241e-007    0.291846
455    6.08193e-006    5.04876e-007    -0.0137554    -0.043214    4.04077e-007    0.266059
460    5.54214e-006    5.02527e-007    -0.0404924    -0.127211    3.63365e-007    0.239253
465    4.99154e-006    5.04967e-007    -0.0709487    -0.222892    3.21238e-007    0.211515
470    5.99265e-006    5.03637e-007    -0.0176178    -0.0553481    2.77664e-007    0.182824
475    5.8027e-006    5.02713e-007    -0.0269621    -0.084704    2.33013e-007    0.153424
480    4.94319e-006    5.05086e-007    -0.0735598    -0.231095    1.87553e-007    0.123492
485    5.99275e-006    5.03386e-007    -0.0174471    -0.0548116    1.41482e-007    0.0931569
490    5.59742e-006    5.01879e-007    -0.0371688    -0.116769    9.47681e-008    0.0623987
495    5.02808e-006    5.04794e-007    -0.0689198    -0.216518    4.74444e-008    0.0312391
