# Supplementary material for: Lattice Boltzmann simulation for phase separation with chemical reaction controlled by ultrasound field
Source: PLoS One. 2025 Jul 18;20(7):e0324607. doi: 10.1371/journal.pone.0324607 (PMC12273979; doi:10.1371/journal.pone.0324607)
Supplement: S1 Data — The computational data were visualized to generate the figures presented in this work. (ZIP) [file pone.0324607.s001.zip › S1_Data/Data for Fig 3/f=0.1MHz.txt]

zone   ,f=point
0    5.52552e-008    5.06264e-009    -0.0438235    -0.137676    0    0
5    5.32626e-008    5.00616e-009    -0.0505455    -0.158793    -4.7512e-010    -0.0312836
10    6.03018e-008    5.03488e-009    -0.0155536    -0.0488631    -9.49737e-010    -0.0625341
15    5.15064e-008    5.02294e-009    -0.0608522    -0.191173    -1.42026e-009    -0.0935148
20    5.03901e-008    5.03698e-009    -0.0676252    -0.212451    -1.88396e-009    -0.124047
25    5.93969e-008    5.02681e-009    -0.0197638    -0.0620897    -2.33819e-009    -0.153955
30    5.45001e-008    5.01627e-009    -0.0447271    -0.140514    -2.78107e-009    -0.183116
35    5.77315e-008    5.02407e-009    -0.028309    -0.0889355    -3.21438e-009    -0.211646
40    5.01279e-008    5.04571e-009    -0.069574    -0.218573    -3.63735e-009    -0.239497
45    6.16794e-008    5.05294e-009    -0.00952414    -0.029921    -4.04485e-009    -0.266328
50    4.99025e-008    5.05372e-009    -0.0712826    -0.223941    -4.43663e-009    -0.292124
55    5.94979e-008    5.0405e-009    -0.0201354    -0.0632571    -4.81262e-009    -0.31688
60    5.59331e-008    5.02436e-009    -0.0377506    -0.118597    -5.17499e-009    -0.34074
65    5.17176e-008    5.03294e-009    -0.0604038    -0.189764    -5.51821e-009    -0.363339
70    5.94958e-008    5.03377e-009    -0.0197033    -0.0618998    -5.83633e-009    -0.384285
75    5.3483e-008    5.02232e-009    -0.0504543    -0.158507    -6.12796e-009    -0.403487
80    5.26855e-008    5.02834e-009    -0.0550297    -0.172881    -6.39424e-009    -0.42102
85    6.04626e-008    5.05751e-009    -0.0162008    -0.0508962    -6.63409e-009    -0.436812
90    5.44802e-008    5.04781e-009    -0.0469077    -0.147365    -6.84531e-009    -0.45072
95    5.45622e-008    5.05845e-009    -0.0471786    -0.148216    -7.02813e-009    -0.462758
100    5.57378e-008    5.05859e-009    -0.0410287    -0.128895    -7.18443e-009    -0.473049
105    5.57151e-008    5.05892e-009    -0.041169    -0.129336    -7.31285e-009    -0.481504
110    5.56674e-008    5.05916e-009    -0.0414349    -0.130171    -7.41253e-009    -0.488068
115    5.56697e-008    5.05937e-009    -0.0414365    -0.130177    -7.48428e-009    -0.492792
120    5.56725e-008    5.05954e-009    -0.041433    -0.130166    -7.52853e-009    -0.495706
125    5.56732e-008    5.05963e-009    -0.0414354    -0.130173    -7.54453e-009    -0.496759
130    5.56732e-008    5.05966e-009    -0.0414369    -0.130178    -7.53136e-009    -0.495892
135    5.56725e-008    5.0596e-009    -0.041437    -0.130178    -7.48856e-009    -0.493074
140    5.5671e-008    5.05946e-009    -0.041436    -0.130175    -7.41606e-009    -0.4883
145    5.56687e-008    5.05925e-009    -0.0414339    -0.130168    -7.31415e-009    -0.48159
150    5.5666e-008    5.05899e-009    -0.0414309    -0.130159    -7.18334e-009    -0.472977
155    5.56631e-008    5.0587e-009    -0.041427    -0.130147    -7.02438e-009    -0.462511
160    5.566e-008    5.05839e-009    -0.0414225    -0.130133    -6.83814e-009    -0.450248
165    5.56571e-008    5.05809e-009    -0.041418    -0.130118    -6.62544e-009    -0.436243
170    5.56543e-008    5.05781e-009    -0.041414    -0.130106    -6.38699e-009    -0.420543
175    5.56517e-008    5.05755e-009    -0.0414114    -0.130098    -6.12341e-009    -0.403187
180    5.56491e-008    5.05733e-009    -0.0414103    -0.130094    -5.83537e-009    -0.384222
185    5.56466e-008    5.05714e-009    -0.0414108    -0.130096    -5.52377e-009    -0.363705
190    5.56443e-008    5.05698e-009    -0.0414124    -0.130101    -5.18975e-009    -0.341712
195    5.56421e-008    5.05685e-009    -0.0414148    -0.130109    -4.8346e-009    -0.318327
200    5.56403e-008    5.05674e-009    -0.0414175    -0.130117    -4.45968e-009    -0.293642
205    5.56388e-008    5.05666e-009    -0.04142    -0.130125    -4.06655e-009    -0.267756
210    5.56375e-008    5.05659e-009    -0.0414223    -0.130132    -3.65687e-009    -0.240781
215    5.56366e-008    5.05655e-009    -0.0414242    -0.130138    -3.2324e-009    -0.212833
220    5.56358e-008    5.05651e-009    -0.0414256    -0.130142    -2.79493e-009    -0.184028
225    5.56354e-008    5.05649e-009    -0.0414268    -0.130146    -2.34628e-009    -0.154487
230    5.56351e-008    5.05648e-009    -0.0414276    -0.130149    -1.88827e-009    -0.124331
235    5.56349e-008    5.05648e-009    -0.0414283    -0.130151    -1.42277e-009    -0.0936806
240    5.5635e-008    5.05649e-009    -0.0414288    -0.130152    -9.51644e-010    -0.0626597
245    5.56351e-008    5.05651e-009    -0.0414291    -0.130153    -4.76759e-010    -0.0313916
250    5.56354e-008    5.05653e-009    -0.0414293    -0.130154    5.30203e-023    3.49105e-015
255    5.56357e-008    5.05656e-009    -0.0414295    -0.130154    4.76754e-010    0.0313912
260    5.56362e-008    5.0566e-009    -0.0414294    -0.130154    9.5162e-010    0.0626581
265    5.56369e-008    5.05665e-009    -0.0414293    -0.130154    1.42272e-009    0.093677
270    5.56377e-008    5.05671e-009    -0.0414289    -0.130153    1.88818e-009    0.124324
275    5.56388e-008    5.05679e-009    -0.0414284    -0.130151    2.34613e-009    0.154478
280    5.56401e-008    5.05688e-009    -0.0414275    -0.130148    2.79474e-009    0.184016
285    5.56417e-008    5.05698e-009    -0.0414263    -0.130145    3.2322e-009    0.21282
290    5.56435e-008    5.05711e-009    -0.0414249    -0.13014    3.65673e-009    0.240773
295    5.56458e-008    5.05726e-009    -0.0414232    -0.130135    4.06662e-009    0.267761
300    5.56483e-008    5.05744e-009    -0.0414214    -0.130129    4.46017e-009    0.293674
305    5.56512e-008    5.05764e-009    -0.0414199    -0.130124    4.83577e-009    0.318405
310    5.56543e-008    5.05788e-009    -0.0414188    -0.130121    5.19188e-009    0.341852
315    5.56575e-008    5.05813e-009    -0.0414184    -0.13012    5.52705e-009    0.363921
320    5.56609e-008    5.0584e-009    -0.0414189    -0.130121    5.83999e-009    0.384526
325    5.56641e-008    5.05868e-009    -0.0414202    -0.130125    6.12949e-009    0.403588
330    5.56671e-008    5.05894e-009    -0.041422    -0.130131    6.39441e-009    0.421031
335    5.56698e-008    5.05919e-009    -0.0414239    -0.130137    6.63372e-009    0.436788
340    5.56719e-008    5.05938e-009    -0.0414257    -0.130143    6.84658e-009    0.450804
345    5.56732e-008    5.05951e-009    -0.0414271    -0.130147    7.03229e-009    0.463031
350    5.56737e-008    5.05956e-009    -0.0414281    -0.13015    7.19026e-009    0.473433
355    5.56731e-008    5.05953e-009    -0.0414289    -0.130153    7.31996e-009    0.481973
360    5.56716e-008    5.05942e-009    -0.04143    -0.130156    7.42097e-009    0.488624
365    5.56691e-008    5.05925e-009    -0.0414317    -0.130162    7.49296e-009    0.493364
370    5.56658e-008    5.05903e-009    -0.0414342    -0.130169    7.53564e-009    0.496174
375    5.5662e-008    5.05876e-009    -0.0414369    -0.130178    7.54879e-009    0.49704
380    5.5658e-008    5.05848e-009    -0.041439    -0.130184    7.53239e-009    0.49596
385    5.56543e-008    5.05819e-009    -0.0414393    -0.130185    7.48663e-009    0.492947
390    5.56513e-008    5.05792e-009    -0.0414369    -0.130178    7.41202e-009    0.488034
395    5.56491e-008    5.05769e-009    -0.0414335    -0.130167    7.30932e-009    0.481272
400    5.56481e-008    5.05754e-009    -0.0414292    -0.130154    7.17918e-009    0.472703
405    5.5667e-008    5.05752e-009    -0.0413283    -0.129837    7.02162e-009    0.462329
410    5.57086e-008    5.05764e-009    -0.0411188    -0.129179    6.83648e-009    0.450138
415    5.50547e-008    5.05801e-009    -0.0445691    -0.140018    6.62488e-009    0.436206
420    5.46346e-008    5.05221e-009    -0.0463883    -0.145733    6.38895e-009    0.420672
425    6.04289e-008    5.05858e-009    -0.0164476    -0.0516716    6.12665e-009    0.403401
430    5.10163e-008    5.04504e-009    -0.064875    -0.203811    5.83814e-009    0.384404
435    5.88012e-008    5.03289e-009    -0.0232846    -0.0731509    5.52081e-009    0.36351
440    5.23664e-008    5.03038e-009    -0.056836    -0.178556    5.17628e-009    0.340825
445    5.8733e-008    5.03099e-009    -0.0235175    -0.0738823    4.81269e-009    0.316885
450    5.19678e-008    5.02971e-009    -0.0588803    -0.184978    4.43782e-009    0.292202
455    5.82509e-008    5.02356e-009    -0.0255541    -0.0802806    4.04507e-009    0.266342
460    5.46759e-008    5.01482e-009    -0.0437101    -0.137319    3.64127e-009    0.239754
465    5.14874e-008    5.02594e-009    -0.0611489    -0.192105    3.22512e-009    0.212354
470    6.0739e-008    5.04288e-009    -0.0137892    -0.04332    2.79128e-009    0.183788
475    5.61434e-008    5.01383e-009    -0.035956    -0.112959    2.34365e-009    0.154314
480    5.07363e-008    5.03262e-009    -0.0655241    -0.20585    1.88608e-009    0.124186
485    5.21558e-008    5.01104e-009    -0.0566655    -0.17802    1.42086e-009    0.0935546
490    6.08209e-008    5.03412e-009    -0.0127832    -0.0401596    9.49602e-010    0.0625252
495    5.02772e-008    5.03486e-009    -0.068078    -0.213873    4.74701e-010    0.031256
