# Supplementary material for: Lattice Boltzmann simulation for phase separation with chemical reaction controlled by ultrasound field
Source: PLoS One. 2025 Jul 18;20(7):e0324607. doi: 10.1371/journal.pone.0324607 (PMC12273979; doi:10.1371/journal.pone.0324607)
Supplement: S1 Data — The computational data were visualized to generate the figures presented in this work. (ZIP) [file pone.0324607.s001.zip › S1_Data/Data for Fig 3/f=10MHz.txt]

zone   ,f=point
0    6.03084e-012    5.06588e-013    -0.0175595    -0.0551648    0    0
5    5.37938e-012    5.01234e-013    -0.0481688    -0.151327    -4.74092e-014    -0.0312159
10    5.03426e-012    5.03441e-013    -0.0677055    -0.212703    -9.46353e-014    -0.0623113
15    5.87914e-012    5.02114e-013    -0.0225626    -0.0708824    -1.41482e-013    -0.0931568
20    6.00192e-012    5.03315e-013    -0.0169199    -0.0531554    -1.87777e-013    -0.123639
25    5.13519e-012    5.02713e-013    -0.0619376    -0.194583    -2.3334e-013    -0.15364
30    5.15343e-012    5.01881e-013    -0.0604339    -0.189859    -2.77963e-013    -0.183021
35    6.14061e-012    5.04759e-013    -0.0106039    -0.0333131    -3.21448e-013    -0.211653
40    4.95012e-012    5.05061e-013    -0.0731802    -0.229902    -3.63656e-013    -0.239444
45    6.03561e-012    5.04502e-013    -0.0159367    -0.0500668    -4.04417e-013    -0.266283
50    5.19038e-012    5.03631e-013    -0.0596502    -0.187397    -4.43575e-013    -0.292066
55    5.65303e-012    5.02867e-013    -0.0349053    -0.109658    -4.81009e-013    -0.316713
60    5.78711e-012    5.02941e-013    -0.0279294    -0.0877427    -5.16533e-013    -0.340104
65    5.05828e-012    5.04533e-013    -0.0671655    -0.211007    -5.49958e-013    -0.362112
70    6.13572e-012    5.06184e-013    -0.0117986    -0.0370664    -5.81244e-013    -0.382712
75    5.13639e-012    5.05777e-013    -0.0638922    -0.200723    -6.10297e-013    -0.401842
80    5.43512e-012    5.05678e-013    -0.0481744    -0.151344    -6.36955e-013    -0.419394
85    5.75101e-012    5.07153e-013    -0.0325938    -0.102397    -6.61037e-013    -0.435251
90    5.57899e-012    5.07127e-013    -0.0415903    -0.13066    -6.82452e-013    -0.449351
95    5.56929e-012    5.0711e-013    -0.0420874    -0.132221    -7.01209e-013    -0.461702
100    5.57951e-012    5.07062e-013    -0.0415203    -0.13044    -7.17321e-013    -0.47231
105    5.5791e-012    5.07014e-013    -0.0415102    -0.130408    -7.30592e-013    -0.481049
110    5.57822e-012    5.06958e-013    -0.0415192    -0.130436    -7.41011e-013    -0.487908
115    5.57763e-012    5.06901e-013    -0.0415131    -0.130417    -7.48566e-013    -0.492883
120    5.57703e-012    5.06846e-013    -0.0415074    -0.130399    -7.53225e-013    -0.495951
125    5.57645e-012    5.06792e-013    -0.0415027    -0.130385    -7.54947e-013    -0.497084
130    5.57589e-012    5.06742e-013    -0.041499    -0.130373    -7.53694e-013    -0.496259
135    5.57535e-012    5.06694e-013    -0.0414959    -0.130363    -7.49443e-013    -0.49346
140    5.57482e-012    5.06649e-013    -0.0414934    -0.130355    -7.42194e-013    -0.488687
145    5.57434e-012    5.06607e-013    -0.0414916    -0.13035    -7.31968e-013    -0.481954
150    5.57391e-012    5.06571e-013    -0.0414904    -0.130346    -7.18809e-013    -0.47329
155    5.57351e-012    5.06538e-013    -0.0414896    -0.130343    -7.02774e-013    -0.462732
160    5.57314e-012    5.06508e-013    -0.0414891    -0.130342    -6.83937e-013    -0.450329
165    5.57282e-012    5.06482e-013    -0.0414889    -0.130341    -6.6238e-013    -0.436135
170    5.57254e-012    5.0646e-013    -0.0414888    -0.130341    -6.38194e-013    -0.42021
175    5.57229e-012    5.06439e-013    -0.0414887    -0.130341    -6.1148e-013    -0.402621
180    5.57207e-012    5.06422e-013    -0.0414887    -0.130341    -5.82347e-013    -0.383438
185    5.57189e-012    5.06408e-013    -0.0414888    -0.130341    -5.5091e-013    -0.362739
190    5.57174e-012    5.06396e-013    -0.0414888    -0.130341    -5.17296e-013    -0.340607
195    5.57161e-012    5.06386e-013    -0.0414888    -0.130341    -4.81643e-013    -0.317131
200    5.5715e-012    5.06377e-013    -0.0414888    -0.130341    -4.44093e-013    -0.292407
205    5.57142e-012    5.06371e-013    -0.0414888    -0.130341    -4.04799e-013    -0.266534
210    5.57136e-012    5.06366e-013    -0.0414888    -0.130341    -3.63917e-013    -0.239616
215    5.57132e-012    5.06363e-013    -0.0414889    -0.130341    -3.21607e-013    -0.211758
220    5.5713e-012    5.06361e-013    -0.041489    -0.130342    -2.78038e-013    -0.183071
225    5.57129e-012    5.06361e-013    -0.0414892    -0.130342    -2.33381e-013    -0.153666
230    5.57128e-012    5.06361e-013    -0.0414893    -0.130343    -1.8781e-013    -0.123661
235    5.57129e-012    5.06361e-013    -0.0414895    -0.130343    -1.41504e-013    -0.093171
240    5.57129e-012    5.06362e-013    -0.0414896    -0.130343    -9.4644e-014    -0.0623171
245    5.5713e-012    5.06363e-013    -0.0414898    -0.130344    -4.74146e-014    -0.0312195
250    5.57131e-012    5.06364e-013    -0.0414899    -0.130344    5.27294e-027    3.47189e-015
255    5.57132e-012    5.06365e-013    -0.04149    -0.130345    4.7414e-014    0.0312191
260    5.57134e-012    5.06366e-013    -0.04149    -0.130345    9.46417e-014    0.0623155
265    5.57135e-012    5.06367e-013    -0.0414901    -0.130345    1.41498e-013    0.0931675
270    5.57137e-012    5.06369e-013    -0.0414902    -0.130345    1.878e-013    0.123654
275    5.57139e-012    5.06371e-013    -0.0414902    -0.130345    2.33365e-013    0.153656
280    5.57142e-012    5.06373e-013    -0.0414903    -0.130346    2.78015e-013    0.183055
285    5.57147e-012    5.06377e-013    -0.0414904    -0.130346    3.21575e-013    0.211736
290    5.57152e-012    5.06382e-013    -0.0414906    -0.130346    3.63873e-013    0.239587
295    5.5716e-012    5.06388e-013    -0.0414908    -0.130347    4.04742e-013    0.266497
300    5.5717e-012    5.06396e-013    -0.041491    -0.130348    4.4402e-013    0.292359
305    5.57182e-012    5.06406e-013    -0.0414914    -0.130349    4.81552e-013    0.317071
310    5.57196e-012    5.06418e-013    -0.0414917    -0.13035    5.17185e-013    0.340533
315    5.57213e-012    5.06432e-013    -0.0414921    -0.130351    5.50776e-013    0.362651
320    5.57231e-012    5.06447e-013    -0.0414925    -0.130352    5.82187e-013    0.383333
325    5.57251e-012    5.06463e-013    -0.0414929    -0.130354    6.1129e-013    0.402496
330    5.57274e-012    5.06483e-013    -0.0414935    -0.130356    6.37967e-013    0.420061
335    5.57299e-012    5.06504e-013    -0.0414943    -0.130358    6.62111e-013    0.435958
340    5.57327e-012    5.06527e-013    -0.0414952    -0.130361    6.83624e-013    0.450123
345    5.57356e-012    5.06552e-013    -0.0414964    -0.130365    7.02419e-013    0.462498
350    5.57386e-012    5.06578e-013    -0.0414978    -0.130369    7.18421e-013    0.473035
355    5.57417e-012    5.06606e-013    -0.0414996    -0.130375    7.31566e-013    0.48169
360    5.57449e-012    5.06635e-013    -0.041502    -0.130382    7.41801e-013    0.488429
365    5.57483e-012    5.06666e-013    -0.0415048    -0.130391    7.49089e-013    0.493227
370    5.57515e-012    5.06698e-013    -0.0415084    -0.130402    7.53406e-013    0.49607
375    5.57548e-012    5.06729e-013    -0.0415122    -0.130415    7.54746e-013    0.496952
380    5.57579e-012    5.06761e-013    -0.0415171    -0.13043    7.53117e-013    0.49588
385    5.57608e-012    5.0679e-013    -0.0415208    -0.130441    7.48541e-013    0.492866
390    5.57628e-012    5.06812e-013    -0.0415251    -0.130455    7.41048e-013    0.487933
395    5.57655e-012    5.06832e-013    -0.0415236    -0.13045    7.30677e-013    0.481104
400    5.5767e-012    5.06847e-013    -0.0415258    -0.130457    7.1744e-013    0.472388
405    5.57671e-012    5.06857e-013    -0.0415319    -0.130476    7.01342e-013    0.461789
410    5.57999e-012    5.06867e-013    -0.0413669    -0.129958    6.82518e-013    0.449394
415    5.57256e-012    5.06878e-013    -0.0417633    -0.131203    6.61053e-013    0.435261
420    5.53652e-012    5.06858e-013    -0.0436382    -0.137094    6.36984e-013    0.419413
425    5.81445e-012    5.0682e-013    -0.029051    -0.0912663    6.10379e-013    0.401896
430    5.38231e-012    5.04821e-013    -0.0503773    -0.158265    5.81305e-013    0.382752
435    5.20703e-012    5.04493e-013    -0.059345    -0.186438    5.49937e-013    0.362099
440    6.12788e-012    5.05495e-013    -0.0117557    -0.0369316    5.16469e-013    0.340062
445    4.95178e-012    5.0484e-013    -0.0729484    -0.229174    4.80925e-013    0.316659
450    5.93895e-012    5.02897e-013    -0.0199448    -0.0626584    4.43554e-013    0.292052
455    5.69861e-012    5.01895e-013    -0.0318778    -0.100147    4.04422e-013    0.266286
460    4.97675e-012    5.04282e-013    -0.0712727    -0.22391    3.63595e-013    0.239404
465    5.9993e-012    5.02975e-013    -0.0168332    -0.0528831    3.21325e-013    0.211572
470    5.8223e-012    5.01808e-013    -0.0253388    -0.0796042    2.78044e-013    0.183075
475    4.99543e-012    5.03523e-013    -0.0697934    -0.219262    2.33652e-013    0.153845
480    5.29987e-012    5.0125e-013    -0.0523455    -0.164448    1.88176e-013    0.123902
485    6.07466e-012    5.03707e-013    -0.0133666    -0.0419923    1.41802e-013    0.0933677
490    5.42912e-012    5.00417e-013    -0.0450249    -0.14145    9.48165e-014    0.0624306
495    5.018e-012    5.03735e-013    -0.0687507    -0.215987    4.74111e-014    0.0312172
