# Supplementary material for: Lattice Boltzmann simulation for phase separation with chemical reaction controlled by ultrasound field
Source: PLoS One. 2025 Jul 18;20(7):e0324607. doi: 10.1371/journal.pone.0324607 (PMC12273979; doi:10.1371/journal.pone.0324607)
Supplement: S1 Data — The computational data were visualized to generate the figures presented in this work. (ZIP) [file pone.0324607.s001.zip › S1_Data/Data for Fig 4/Fig 4I.txt]

zone  i=500,j=200,f=point
0       25        -0.428772        0.000132971        0.00020416
1       25        -0.386667        0.000135598        0.000199609
2       25        -0.364046        0.000137172        0.00019741
3       25        -0.365299        0.000137063        0.000197501
4       25        -0.397498        0.000134823        0.00020063
5       25        -0.464072        0.000130416        0.000207431
6       25        -0.527821        0.000126336        0.000214168
7       25        -0.562454        0.000124159        0.000217896
8       25        -0.580536        0.000123025        0.000219845
9       25        -0.601426        0.000121761        0.00022218
10       25        -0.62022        0.000120629        0.00022429
11       25        -0.630951        0.000119973        0.000225476
12       25        -0.641772        0.000119324        0.000226696
13       25        -0.657738        0.000118389        0.000228541
14       25        -0.67189        0.000117548        0.000230152
15       25        -0.681729        0.000116949        0.000231242
16       25        -0.692456        0.000116332        0.000232503
17       25        -0.703459        0.000115709        0.000233817
18       25        -0.710999        0.000115258        0.000234669
19       25        -0.716643        0.000114914        0.000235293
20       25        -0.722858        0.000114571        0.000236051
21       25        -0.727803        0.000114296        0.000236653
22       25        -0.730966        0.000114101        0.000236998
23       25        -0.734493        0.0001139        0.000237416
24       25        -0.737877        0.000113716        0.000237835
25       25        -0.739328        0.000113623        0.000237987
26       25        -0.739342        0.000113616        0.000237975
27       25        -0.738734        0.000113664        0.000237932
28       25        -0.737069        0.000113754        0.000237724
29       25        -0.734924        0.000113849        0.000237413
30       25        -0.73362        0.000113925        0.000237261
31       25        -0.733576        0.000113942        0.000237285
32       25        -0.734677        0.000113862        0.00023738
33       25        -0.73592        0.000113772        0.000237487
34       25        -0.735996        0.000113774        0.000237511
35       25        -0.734934        0.000113831        0.000237376
36       25        -0.732612        0.000113943        0.000237059
37       25        -0.728139        0.000114203        0.00023654
38       25        -0.722929        0.000114505        0.000235933
39       25        -0.71887        0.000114717        0.000235413
40       25        -0.714579        0.000114964        0.000234908
41       25        -0.709311        0.000115287        0.000234331
42       25        -0.704399        0.000115561        0.000233736
43       25        -0.698349        0.000115896        0.000233001
44       25        -0.689512        0.000116423        0.000232
45       25        -0.680369        0.00011696        0.00023095
46       25        -0.671996        0.000117441        0.000229965
47       25        -0.662938        0.000117983        0.000228943
48       25        -0.654746        0.000118471        0.000228015
49       25        -0.648351        0.000118839        0.000227265
50       25        -0.641272        0.000119266        0.000226473
51       25        -0.633368        0.000119746        0.000225595
52       25        -0.625841        0.00012019        0.000224734
53       25        -0.618152        0.000120651        0.000223867
54       25        -0.610904        0.000121093        0.000223065
55       25        -0.605131        0.000121444        0.000222423
56       25        -0.600194        0.000121745        0.000221878
57       25        -0.595397        0.000122037        0.000221344
58       25        -0.590495        0.000122332        0.000220796
59       25        -0.585293        0.000122651        0.000220222
60       25        -0.580084        0.000122974        0.000219655
61       25        -0.575427        0.000123262        0.000219147
62       25        -0.571525        0.000123502        0.000218718
63       25        -0.568127        0.00012371        0.000218343
64       25        -0.564795        0.000123917        0.00021798
65       25        -0.561256        0.000124138        0.000217598
66       25        -0.557628        0.000124364        0.000217205
67       25        -0.554326        0.000124569        0.000216846
68       25        -0.551654        0.000124735        0.000216555
69       25        -0.549504        0.00012487        0.000216324
70       25        -0.547473        0.000124999        0.000216108
71       25        -0.545254        0.000125138        0.000215869
72       25        -0.542922        0.000125282        0.000215615
73       25        -0.540861        0.000125411        0.000215392
74       25        -0.539372        0.000125507        0.000215235
75       25        -0.53837        0.000125572        0.000215131
76       25        -0.537484        0.000125627        0.000215035
77       25        -0.536434        0.000125691        0.00021492
78       25        -0.535287        0.000125763        0.000214795
79       25        -0.534382        0.000125822        0.000214702
80       25        -0.533971        0.00012585        0.000214661
81       25        -0.533952        0.000125851        0.000214659
82       25        -0.533978        0.000125848        0.000214659
83       25        -0.533813        0.000125858        0.00021464
84       25        -0.533571        0.000125874        0.000214617
85       25        -0.533599        0.000125875        0.000214624
86       25        -0.534106        0.000125843        0.000214678
87       25        -0.534924        0.00012579        0.000214763
88       25        -0.535669        0.000125743        0.000214843
89       25        -0.536114        0.000125716        0.000214892
90       25        -0.536416        0.000125698        0.000214927
91       25        -0.536967        0.000125664        0.000214987
92       25        -0.537987        0.000125599        0.000215095
93       25        -0.539306        0.000125516        0.000215237
94       25        -0.540545        0.000125439        0.000215372
95       25        -0.541488        0.000125381        0.000215475
96       25        -0.542285        0.000125331        0.00021556
97       25        -0.543278        0.000125268        0.000215667
98       25        -0.544637        0.000125184        0.000215815
99       25        -0.5462        0.000125087        0.000215985
100       25        -0.547654        0.000124996        0.000216143
101       25        -0.548838        0.000124922        0.000216269
102       25        -0.549882        0.000124856        0.000216382
103       25        -0.551053        0.000124784        0.00021651
104       25        -0.552479        0.000124697        0.000216667
105       25        -0.554049        0.000124599        0.000216838
106       25        -0.555555        0.000124504        0.000217
107       25        -0.5569        0.00012442        0.000217145
108       25        -0.558164        0.000124343        0.000217284
109       25        -0.559488        0.000124262        0.00021743
110       25        -0.560924        0.000124173        0.000217587
111       25        -0.562406        0.000124081        0.000217748
112       25        -0.563831        0.000123992        0.000217903
113       25        -0.565165        0.00012391        0.000218049
114       25        -0.566451        0.000123832        0.000218192
115       25        -0.567758        0.000123751        0.000218335
116       25        -0.569111        0.000123667        0.000218482
117       25        -0.570481        0.000123583        0.000218632
118       25        -0.571823        0.000123501        0.00021878
119       25        -0.573119        0.000123421        0.000218924
120       25        -0.57438        0.000123344        0.000219062
121       25        -0.575627        0.000123267        0.000219199
122       25        -0.57687        0.000123191        0.000219335
123       25        -0.578098        0.000123116        0.000219472
124       25        -0.579301        0.000123043        0.000219605
125       25        -0.580477        0.00012297        0.000219735
126       25        -0.581637        0.000122899        0.000219862
127       25        -0.582786        0.000122829        0.000219989
128       25        -0.583921        0.00012276        0.000220116
129       25        -0.585035        0.000122692        0.00022024
130       25        -0.586123        0.000122626        0.00022036
131       25        -0.587187        0.000122561        0.000220477
132       25        -0.588232        0.000122497        0.000220593
133       25        -0.589257        0.000122435        0.000220708
134       25        -0.590259        0.000122375        0.000220819
135       25        -0.59124        0.000122315        0.000220928
136       25        -0.592204        0.000122256        0.000221034
137       25        -0.593152        0.000122198        0.00022114
138       25        -0.594083        0.000122142        0.000221245
139       25        -0.594991        0.000122087        0.000221346
140       25        -0.595878        0.000122033        0.000221445
141       25        -0.596747        0.00012198        0.000221541
142       25        -0.597599        0.000121929        0.000221636
143       25        -0.598432        0.000121879        0.00022173
144       25        -0.599244        0.00012183        0.000221821
145       25        -0.600038        0.000121782        0.000221909
146       25        -0.600815        0.000121735        0.000221996
147       25        -0.601578        0.000121689        0.000222082
148       25        -0.602323        0.000121644        0.000222165
149       25        -0.603049        0.0001216        0.000222247
150       25        -0.603759        0.000121557        0.000222326
151       25        -0.604454        0.000121515        0.000222403
152       25        -0.605134        0.000121474        0.00022248
153       25        -0.605798        0.000121435        0.000222555
154       25        -0.606445        0.000121396        0.000222628
155       25        -0.607075        0.000121358        0.000222698
156       25        -0.607693        0.00012132        0.000222767
157       25        -0.608297        0.000121284        0.000222836
158       25        -0.608887        0.000121249        0.000222902
159       25        -0.609462        0.000121214        0.000222967
160       25        -0.610023        0.000121181        0.00022303
161       25        -0.610571        0.000121148        0.000223091
162       25        -0.611106        0.000121116        0.000223152
163       25        -0.611628        0.000121085        0.000223211
164       25        -0.612136        0.000121054        0.000223268
165       25        -0.612633        0.000121024        0.000223324
166       25        -0.613119        0.000120995        0.000223379
167       25        -0.613593        0.000120967        0.000223432
168       25        -0.614053        0.000120939        0.000223485
169       25        -0.6145        0.000120912        0.000223535
170       25        -0.614935        0.000120886        0.000223584
171       25        -0.615361        0.000120861        0.000223632
172       25        -0.615778        0.000120836        0.000223679
173       25        -0.616185        0.000120812        0.000223725
174       25        -0.61658        0.000120788        0.00022377
175       25        -0.616964        0.000120765        0.000223813
176       25        -0.617337        0.000120743        0.000223855
177       25        -0.617698        0.000120721        0.000223897
178       25        -0.618049        0.000120701        0.000223936
179       25        -0.618392        0.00012068        0.000223975
180       25        -0.618732        0.00012066        0.000224013
181       25        -0.61907        0.000120639        0.000224052
182       25        -0.619405        0.00012062        0.00022409
183       25        -0.619732        0.0001206        0.000224127
184       25        -0.620048        0.000120581        0.000224162
185       25        -0.620351        0.000120563        0.000224197
186       25        -0.620642        0.000120546        0.00022423
187       25        -0.620919        0.000120529        0.000224261
188       25        -0.621189        0.000120513        0.000224292
189       25        -0.621458        0.000120497        0.000224322
190       25        -0.621732        0.000120481        0.000224353
191       25        -0.622013        0.000120464        0.000224385
192       25        -0.622293        0.000120448        0.000224417
193       25        -0.622564        0.000120431        0.000224448
194       25        -0.622819        0.000120416        0.000224477
195       25        -0.623058        0.000120402        0.000224504
196       25        -0.623288        0.000120388        0.00022453
197       25        -0.623514        0.000120375        0.000224556
198       25        -0.623742        0.000120361        0.000224582
199       25        -0.62397        0.000120348        0.000224607
200       25        -0.624196        0.000120334        0.000224633
201       25        -0.624413        0.000120321        0.000224658
202       25        -0.624619        0.000120309        0.000224681
203       25        -0.624816        0.000120297        0.000224704
204       25        -0.625005        0.000120286        0.000224725
205       25        -0.62519        0.000120275        0.000224746
206       25        -0.625371        0.000120264        0.000224767
207       25        -0.625546        0.000120254        0.000224787
208       25        -0.625715        0.000120244        0.000224806
209       25        -0.625879        0.000120234        0.000224824
210       25        -0.626037        0.000120225        0.000224842
211       25        -0.62619        0.000120216        0.00022486
212       25        -0.626336        0.000120207        0.000224877
213       25        -0.626477        0.000120199        0.000224892
214       25        -0.626613        0.00012019        0.000224908
215       25        -0.626744        0.000120183        0.000224923
216       25        -0.626871        0.000120175        0.000224937
217       25        -0.626993        0.000120168        0.000224951
218       25        -0.627109        0.000120161        0.000224964
219       25        -0.627222        0.000120154        0.000224977
220       25        -0.627329        0.000120148        0.000224989
221       25        -0.627433        0.000120142        0.000225001
222       25        -0.627531        0.000120136        0.000225013
223       25        -0.627625        0.00012013        0.000225023
224       25        -0.627716        0.000120125        0.000225033
225       25        -0.627802        0.00012012        0.000225043
226       25        -0.627885        0.000120115        0.000225053
227       25        -0.627962        0.00012011        0.000225062
228       25        -0.628036        0.000120106        0.00022507
229       25        -0.628107        0.000120102        0.000225078
230       25        -0.628173        0.000120098        0.000225086
231       25        -0.628236        0.000120094        0.000225093
232       25        -0.628295        0.000120091        0.0002251
233       25        -0.628351        0.000120087        0.000225106
234       25        -0.628402        0.000120084        0.000225112
235       25        -0.628451        0.000120081        0.000225117
236       25        -0.628496        0.000120079        0.000225123
237       25        -0.628538        0.000120076        0.000225127
238       25        -0.628576        0.000120074        0.000225131
239       25        -0.62861        0.000120072        0.000225135
240       25        -0.628642        0.00012007        0.000225139
241       25        -0.62867        0.000120068        0.000225142
242       25        -0.628695        0.000120067        0.000225145
243       25        -0.628716        0.000120066        0.000225147
244       25        -0.628735        0.000120065        0.000225149
245       25        -0.62875        0.000120064        0.000225151
246       25        -0.628762        0.000120063        0.000225153
247       25        -0.628771        0.000120062        0.000225154
248       25        -0.628776        0.000120062        0.000225154
249       25        -0.628779        0.000120062        0.000225154
250       25        -0.628778        0.000120062        0.000225155
251       25        -0.628775        0.000120062        0.000225154
252       25        -0.628767        0.000120063        0.000225153
253       25        -0.628757        0.000120063        0.000225152
254       25        -0.628743        0.000120064        0.00022515
255       25        -0.628727        0.000120065        0.000225149
256       25        -0.628707        0.000120066        0.000225146
257       25        -0.628683        0.000120068        0.000225143
258       25        -0.628656        0.000120069        0.00022514
259       25        -0.628627        0.000120071        0.000225137
260       25        -0.628594        0.000120073        0.000225133
261       25        -0.628557        0.000120075        0.000225129
262       25        -0.628517        0.000120077        0.000225124
263       25        -0.628473        0.00012008        0.000225119
264       25        -0.628426        0.000120083        0.000225114
265       25        -0.628376        0.000120086        0.000225108
266       25        -0.628321        0.000120089        0.000225102
267       25        -0.628263        0.000120092        0.000225095
268       25        -0.628201        0.000120096        0.000225088
269       25        -0.628136        0.0001201        0.000225081
270       25        -0.628067        0.000120104        0.000225073
271       25        -0.627994        0.000120108        0.000225065
272       25        -0.627916        0.000120113        0.000225056
273       25        -0.627835        0.000120118        0.000225046
274       25        -0.62775        0.000120123        0.000225037
275       25        -0.627661        0.000120128        0.000225027
276       25        -0.627567        0.000120134        0.000225016
277       25        -0.627469        0.000120139        0.000225005
278       25        -0.627366        0.000120145        0.000224993
279       25        -0.627259        0.000120152        0.000224981
280       25        -0.627148        0.000120158        0.000224968
281       25        -0.627031        0.000120165        0.000224955
282       25        -0.62691        0.000120172        0.000224941
283       25        -0.626784        0.00012018        0.000224927
284       25        -0.626654        0.000120188        0.000224912
285       25        -0.626518        0.000120196        0.000224896
286       25        -0.626377        0.000120204        0.00022488
287       25        -0.62623        0.000120213        0.000224863
288       25        -0.626079        0.000120222        0.000224846
289       25        -0.625922        0.000120231        0.000224829
290       25        -0.625761        0.000120241        0.00022481
291       25        -0.625594        0.000120251        0.000224791
292       25        -0.625421        0.000120261        0.000224771
293       25        -0.625242        0.000120271        0.000224751
294       25        -0.625057        0.000120282        0.00022473
295       25        -0.624865        0.000120294        0.000224708
296       25        -0.624666        0.000120306        0.000224685
297       25        -0.624464        0.000120318        0.000224662
298       25        -0.624259        0.00012033        0.000224639
299       25        -0.624053        0.000120342        0.000224616
300       25        -0.623842        0.000120355        0.000224592
301       25        -0.623623        0.000120367        0.000224567
302       25        -0.623393        0.000120381        0.00022454
303       25        -0.623152        0.000120395        0.000224513
304       25        -0.622903        0.00012041        0.000224485
305       25        -0.62265        0.000120425        0.000224456
306       25        -0.622397        0.00012044        0.000224427
307       25        -0.622146        0.000120455        0.000224399
308       25        -0.621894        0.00012047        0.00022437
309       25        -0.621635        0.000120486        0.000224341
310       25        -0.621365        0.000120502        0.00022431
311       25        -0.621083        0.000120518        0.000224278
312       25        -0.620792        0.000120536        0.000224245
313       25        -0.620495        0.000120553        0.000224211
314       25        -0.620191        0.000120572        0.000224177
315       25        -0.619878        0.00012059        0.000224141
316       25        -0.619554        0.000120609        0.000224104
317       25        -0.619223        0.000120629        0.000224066
318       25        -0.618885        0.000120649        0.000224028
319       25        -0.61854        0.00012067        0.00022399
320       25        -0.618187        0.000120691        0.000223949
321       25        -0.617823        0.000120712        0.000223908
322       25        -0.617447        0.000120735        0.000223865
323       25        -0.617061        0.000120758        0.000223822
324       25        -0.616665        0.000120782        0.000223777
325       25        -0.616257        0.000120806        0.000223731
326       25        -0.615839        0.000120831        0.000223683
327       25        -0.61541        0.000120856        0.000223634
328       25        -0.614971        0.000120883        0.000223585
329       25        -0.614519        0.00012091        0.000223534
330       25        -0.614052        0.000120938        0.000223481
331       25        -0.613572        0.000120966        0.000223426
332       25        -0.61308        0.000120996        0.000223371
333       25        -0.612577        0.000121026        0.000223315
334       25        -0.612061        0.000121057        0.000223256
335       25        -0.61153        0.000121088        0.000223196
336       25        -0.610983        0.000121121        0.000223134
337       25        -0.610423        0.000121155        0.000223071
338       25        -0.609849        0.000121189        0.000223007
339       25        -0.609258        0.000121225        0.00022294
340       25        -0.60865        0.000121261        0.000222871
341       25        -0.608027        0.000121298        0.000222801
342       25        -0.607388        0.000121337        0.000222729
343       25        -0.606734        0.000121376        0.000222656
344       25        -0.606062        0.000121417        0.000222581
345       25        -0.605371        0.000121458        0.000222502
346       25        -0.604663        0.0001215        0.000222423
347       25        -0.603937        0.000121544        0.000222342
348       25        -0.603193        0.000121589        0.000222258
349       25        -0.602427        0.000121635        0.000222172
350       25        -0.601639        0.000121682        0.000222083
351       25        -0.60083        0.000121731        0.000221993
352       25        -0.600002        0.000121781        0.000221901
353       25        -0.599155        0.000121833        0.000221806
354       25        -0.598284        0.000121885        0.000221708
355       25        -0.597391        0.000121939        0.000221608
356       25        -0.596477        0.000121994        0.000221506
357       25        -0.595543        0.000122051        0.000221402
358       25        -0.594585        0.000122109        0.000221295
359       25        -0.5936        0.000122168        0.000221185
360       25        -0.592585        0.000122229        0.000221071
361       25        -0.591544        0.000122293        0.000220955
362       25        -0.590476        0.000122358        0.000220837
363       25        -0.589381        0.000122424        0.000220716
364       25        -0.588256        0.000122492        0.00022059
365       25        -0.587107        0.000122562        0.000220462
366       25        -0.585937        0.000122633        0.000220332
367       25        -0.584747        0.000122706        0.000220201
368       25        -0.58353        0.00012278        0.000220066
369       25        -0.58228        0.000122856        0.000219927
370       25        -0.580994        0.000122934        0.000219784
371       25        -0.579672        0.000123015        0.000219638
372       25        -0.578311        0.000123099        0.000219489
373       25        -0.576911        0.000123185        0.000219334
374       25        -0.575476        0.000123272        0.000219175
375       25        -0.574015        0.000123361        0.000219013
376       25        -0.572538        0.000123452        0.000218851
377       25        -0.571043        0.000123544        0.000218688
378       25        -0.569523        0.000123638        0.00021852
379       25        -0.567969        0.000123733        0.000218349
380       25        -0.566378        0.00012383        0.000218174
381       25        -0.564751        0.000123931        0.000217996
382       25        -0.563081        0.000124035        0.000217814
383       25        -0.561355        0.000124141        0.000217625
384       25        -0.55957        0.000124251        0.000217429
385       25        -0.557747        0.000124364        0.00021723
386       25        -0.555918        0.000124477        0.000217031
387       25        -0.554112        0.00012459        0.000216835
388       25        -0.552322        0.0001247        0.00021664
389       25        -0.550501        0.000124813        0.00021644
390       25        -0.548603        0.000124931        0.000216235
391       25        -0.546625        0.000125055        0.000216022
392       25        -0.544618        0.000125181        0.000215805
393       25        -0.542643        0.000125303        0.00021559
394       25        -0.540706        0.000125423        0.000215379
395       25        -0.538731        0.000125547        0.000215166
396       25        -0.536631        0.000125679        0.000214942
397       25        -0.534428        0.000125818        0.000214705
398       25        -0.532272        0.000125953        0.000214472
399       25        -0.530311        0.000126075        0.00021426
400       25        -0.528529        0.000126187        0.000214068
401       25        -0.52672        0.000126302        0.000213876
402       25        -0.524687        0.000126431        0.000213659
403       25        -0.522447        0.000126571        0.000213418
404       25        -0.520236        0.00012671        0.000213181
405       25        -0.51829        0.000126834        0.000212973
406       25        -0.516614        0.000126941        0.000212796
407       25        -0.514974        0.000127045        0.000212621
408       25        -0.513144        0.00012716        0.000212425
409       25        -0.511165        0.000127285        0.000212214
410       25        -0.50931        0.000127404        0.000212018
411       25        -0.507823        0.000127499        0.000211861
412       25        -0.506675        0.000127571        0.000211738
413       25        -0.505604        0.000127638        0.000211623
414       25        -0.504398        0.000127715        0.000211494
415       25        -0.503106        0.000127798        0.000211359
416       25        -0.501977        0.000127871        0.000211241
417       25        -0.501211        0.000127919        0.000211158
418       25        -0.500771        0.000127945        0.000211108
419       25        -0.500456        0.000127965        0.000211074
420       25        -0.50015        0.000127985        0.000211044
421       25        -0.499948        0.000127999        0.000211024
422       25        -0.500068        0.00012799        0.000211034
423       25        -0.500635        0.000127951        0.000211089
424       25        -0.501542        0.000127892        0.000211183
425       25        -0.502579        0.000127827        0.000211295
426       25        -0.503677        0.000127757        0.000211412
427       25        -0.50499        0.000127671        0.000211548
428       25        -0.506758        0.000127556        0.00021173
429       25        -0.509063        0.000127407        0.000211972
430       25        -0.51172        0.000127239        0.000212255
431       25        -0.514457        0.000127065        0.000212546
432       25        -0.517211        0.000126888        0.000212835
433       25        -0.520195        0.000126696        0.000213148
434       25        -0.523734        0.000126471        0.000213524
435       25        -0.527965        0.000126204        0.000213977
436       25        -0.532681        0.000125907        0.000214481
437       25        -0.537522        0.0001256        0.000214996
438       25        -0.54231        0.000125297        0.000215507
439       25        -0.547182        0.000124992        0.000216033
440       25        -0.552475        0.000124663        0.000216608
441       25        -0.558474        0.000124288        0.000217256
442       25        -0.565136        0.000123871        0.000217975
443       25        -0.572089        0.000123439        0.00021873
444       25        -0.578955        0.000123018        0.000219485
445       25        -0.585642        0.00012261        0.000220225
446       25        -0.592299        0.000122202        0.000220958
447       25        -0.599315        0.000121771        0.00022173
448       25        -0.607393        0.000121278        0.000222623
449       25        -0.61669        0.000120715        0.000223659
450       25        -0.626429        0.000120133        0.000224759
451       25        -0.636586        0.000119526        0.000225906
452       25        -0.647254        0.00011888        0.000227095
453       25        -0.657176        0.000118292        0.000228224
454       25        -0.66695        0.000117725        0.000229361
455       25        -0.678112        0.00011706        0.000230627
456       25        -0.689039        0.000116415        0.000231876
457       25        -0.698907        0.000115852        0.000233042
458       25        -0.709249        0.000115248        0.000234237
459       25        -0.718829        0.000114688        0.000235343
460       25        -0.725653        0.000114316        0.000236186
461       25        -0.730783        0.00011403        0.000236806
462       25        -0.73462        0.000113797        0.000237232
463       25        -0.736147        0.000113721        0.000237436
464       25        -0.735976        0.000113758        0.000237472
465       25        -0.735389        0.000113794        0.000237408
466       25        -0.734926        0.000113814        0.00023734
467       25        -0.734998        0.000113827        0.000237383
468       25        -0.734862        0.000113846        0.000237391
469       25        -0.733471        0.000113922        0.000237219
470       25        -0.73119        0.000114057        0.00023696
471       25        -0.727222        0.000114298        0.00023652
472       25        -0.718875        0.000114773        0.000235529
473       25        -0.706857        0.000115459        0.000234106
474       25        -0.694678        0.000116183        0.000232722
475       25        -0.681457        0.000116968        0.000231217
476       25        -0.665062        0.00011792        0.000229308
477       25        -0.648847        0.000118871        0.000227439
478       25        -0.635229        0.000119702        0.000225932
479       25        -0.617386        0.000120783        0.000223941
480       25        -0.591738        0.00012233        0.000221065
481       25        -0.563628        0.000124053        0.000217966
482       25        -0.532898        0.000125986        0.000214663
483       25        -0.48979        0.000128733        0.000210089
484       25        -0.437353        0.000132149        0.000204646
485       25        -0.388475        0.000135428        0.00019972
486       25        -0.335314        0.000139094        0.000194506
487       25        -0.257767        0.000144589        0.000187104
488       25        -0.168245        0.000151198        0.000178902
489       25        -0.0985867        0.000156585        0.000172809
490       25        -0.0393293        0.000161324        0.000167795
491       25        0.0410316        0.000167907        0.000161157
492       25        0.126353        0.000175148        0.000154358
493       25        0.16456        0.000178535        0.000151445
494       25        0.143837        0.000176767        0.000153086
495       25        0.0850091        0.000171634        0.000157647
496       25        -0.023428        0.000162526        0.000166379
497       25        -0.197194        0.000149033        0.000181519
498       25        -0.36934        0.000136749        0.000197845
499       25        -0.457406        0.000131071        0.000207088
0       26        -0.672687        0.000117714        0.00023066
1       26        -0.667472        0.0001178        0.000229627
2       26        -0.669464        0.000117697        0.000229884
3       26        -0.675222        0.000117328        0.000230487
4       26        -0.687189        0.000116585        0.000231785
5       26        -0.708679        0.000115358        0.000234328
6       26        -0.728106        0.000114267        0.000236665
7       26        -0.738269        0.000113678        0.00023785
8       26        -0.743371        0.000113363        0.000238404
9       26        -0.748705        0.000113076        0.000239072
10       26        -0.753286        0.000112825        0.000239636
11       26        -0.755907        0.000112658        0.00023991
12       26        -0.757513        0.000112559        0.000240085
13       26        -0.758672        0.00011251        0.000240259
14       26        -0.759262        0.00011247        0.000240314
15       26        -0.759432        0.000112428        0.000240266
16       26        -0.758383        0.00011249        0.000240147
17       26        -0.756087        0.000112634        0.000239901
18       26        -0.754008        0.000112727        0.000239602
19       26        -0.751483        0.00011284        0.000239237
20       26        -0.74707        0.000113101        0.000238735
21       26        -0.74304        0.000113336        0.000238268
22       26        -0.740331        0.000113466        0.000237895
23       26        -0.7355        0.000113737        0.000237315
24       26        -0.728605        0.00011414        0.00023652
25       26        -0.722378        0.000114481        0.000235753
26       26        -0.713952        0.000114952        0.000234737
27       26        -0.69974        0.00011579        0.000233113
28       26        -0.683573        0.000116728        0.000231232
29       26        -0.667893        0.000117617        0.000229368
30       26        -0.648969        0.000118743        0.000227223
31       26        -0.629643        0.000119921        0.000225084
32       26        -0.616065        0.000120719        0.000223526
33       26        -0.602967        0.000121489        0.000222026
34       26        -0.584545        0.000122631        0.000220022
35       26        -0.566376        0.000123751        0.000218034
36       26        -0.548578        0.000124836        0.000216065
37       26        -0.523756        0.000126415        0.000213433
38       26        -0.497522        0.000128105        0.000210687
39       26        -0.477436        0.000129382        0.000208555
40       26        -0.456199        0.000130772        0.000206367
41       26        -0.431528        0.000132433        0.000203895
42       26        -0.410535        0.000133827        0.000201762
43       26        -0.388188        0.000135322        0.000199506
44       26        -0.358073        0.000137406        0.00019657
45       26        -0.328166        0.000139495        0.000193677
46       26        -0.30123        0.000141386        0.000191085
47       26        -0.271846        0.000143501        0.000188328
48       26        -0.244499        0.00014549        0.000185788
49       26        -0.222286        0.000147107        0.000183727
50       26        -0.198726        0.000148864        0.000181592
51       26        -0.173793        0.000150748        0.000179361
52       26        -0.150707        0.000152493        0.000177297
53       26        -0.127817        0.000154251        0.000175282
54       26        -0.106353        0.000155924        0.000173421
55       26        -0.0886845        0.00015731        0.000171899
56       26        -0.0732959        0.000158529        0.000170585
57       26        -0.0586639        0.000159692        0.00016934
58       26        -0.0442734        0.000160841        0.000168122
59       26        -0.029681        0.000162019        0.0001669
60       26        -0.0155215        0.000163175        0.000165727
61       26        -0.00289971        0.00016421        0.000164686
62       26        0.00792098        0.000165097        0.000163795
63       26        0.017542        0.00016589        0.000163005
64       26        0.0268166        0.00016666        0.00016225
65       26        0.0362025        0.000167445        0.000161492
66       26        0.0453827        0.000168216        0.000160753
67       26        0.053606        0.000168906        0.00016009
68       26        0.0604462        0.000169482        0.000159541
69       26        0.0662169        0.000169972        0.000159081
70       26        0.0716583        0.000170436        0.00015865
71       26        0.0772546        0.000170912        0.000158205
72       26        0.0827981        0.000171383        0.000157765
73       26        0.0876207        0.000171795        0.000157383
74       26        0.0912764        0.00017211        0.000157096
75       26        0.0939926        0.000172346        0.000156885
76       26        0.0964349        0.000172555        0.000156692
77       26        0.0990603        0.000172778        0.000156483
78       26        0.10169        0.000173004        0.000156276
79       26        0.103723        0.000173181        0.000156119
80       26        0.104781        0.000173275        0.000156038
81       26        0.10512        0.000173303        0.00015601
82       26        0.105373        0.000173322        0.000155988
83       26        0.105895        0.000173365        0.000155946
84       26        0.106399        0.000173411        0.000155908
85       26        0.106269        0.000173402        0.00015592
86       26        0.105228        0.000173311        0.000156
87       26        0.10366        0.000173173        0.000156121
88       26        0.102251        0.00017305        0.00015623
89       26        0.101313        0.00017297        0.000156304
90       26        0.10048        0.0001729        0.000156371
91       26        0.0990849        0.000172778        0.00015648
92       26        0.0968345        0.000172583        0.000156655
93       26        0.094093        0.000172346        0.000156869
94       26        0.0915049        0.000172125        0.000157073
95       26        0.0893619        0.000171941        0.000157243
96       26        0.0873475        0.000171767        0.000157401
97       26        0.0848999        0.000171557        0.000157593
98       26        0.0817958        0.000171291        0.000157838
99       26        0.0783571        0.000170998        0.000158111
100       26        0.0751155        0.000170721        0.000158367
101       26        0.0723032        0.00017048        0.000158589
102       26        0.0696626        0.000170255        0.000158798
103       26        0.0667445        0.000170008        0.000159031
104       26        0.0633619        0.000169722        0.000159302
105       26        0.0597321        0.000169414        0.000159591
106       26        0.0562107        0.000169115        0.000159871
107       26        0.0529385        0.000168838        0.000160132
108       26        0.0497582        0.000168571        0.000160388
109       26        0.0464334        0.000168292        0.000160656
110       26        0.0429007        0.000167995        0.00016094
111       26        0.039301        0.000167692        0.000161229
112       26        0.0358087        0.000167399        0.00016151
113       26        0.032467        0.00016712        0.000161781
114       26        0.0291802        0.000166847        0.000162048
115       26        0.0258354        0.000166568        0.000162319
116       26        0.022409        0.000166282        0.000162597
117       26        0.0189625        0.000165995        0.000162877
118       26        0.0155646        0.000165714        0.000163154
119       26        0.0122364        0.000165439        0.000163427
120       26        0.00895821        0.000165168        0.000163695
121       26        0.00570724        0.000164898        0.00016396
122       26        0.00248085        0.000164632        0.000164224
123       26        -0.000709201        0.000164371        0.000164487
124       26        -0.00385389        0.000164113        0.000164746
125       26        -0.00695535        0.000163858        0.000165002
126       26        -0.010022        0.000163606        0.000165254
127       26        -0.0130588        0.000163358        0.000165505
128       26        -0.0160625        0.000163113        0.000165754
129       26        -0.0190241        0.000162872        0.000166
130       26        -0.0219354        0.000162634        0.000166241
131       26        -0.0247934        0.000162401        0.000166478
132       26        -0.0275997        0.000162174        0.000166712
133       26        -0.0303572        0.000161951        0.000166942
134       26        -0.033068        0.000161731        0.000167169
135       26        -0.0357332        0.000161515        0.000167391
136       26        -0.0383544        0.000161303        0.00016761
137       26        -0.0409324        0.000161095        0.000167826
138       26        -0.0434666        0.000160892        0.000168039
139       26        -0.0459547        0.000160692        0.000168248
140       26        -0.0483945        0.000160495        0.000168453
141       26        -0.0507855        0.000160303        0.000168654
142       26        -0.0531285        0.000160115        0.000168852
143       26        -0.055425        0.000159932        0.000169046
144       26        -0.0576755        0.000159751        0.000169236
145       26        -0.0598808        0.000159575        0.000169422
146       26        -0.0620417        0.000159402        0.000169605
147       26        -0.0641592        0.000159233        0.000169784
148       26        -0.0662337        0.000159068        0.000169961
149       26        -0.0682652        0.000158907        0.000170133
150       26        -0.0702542        0.000158748        0.000170302
151       26        -0.0722016        0.000158593        0.000170467
152       26        -0.0741079        0.000158442        0.00017063
153       26        -0.0759728        0.000158295        0.000170789
154       26        -0.0777959        0.00015815        0.000170945
155       26        -0.079578        0.000158009        0.000171096
156       26        -0.0813211        0.000157871        0.000171245
157       26        -0.083027        0.000157736        0.000171392
158       26        -0.0846963        0.000157605        0.000171535
159       26        -0.0863283        0.000157476        0.000171674
160       26        -0.0879227        0.00015735        0.000171811
161       26        -0.0894799        0.000157227        0.000171944
162       26        -0.0910009        0.000157108        0.000172075
163       26        -0.0924871        0.000156991        0.000172203
164       26        -0.0939397        0.000156876        0.000172328
165       26        -0.0953597        0.000156765        0.00017245
166       26        -0.0967473        0.000156656        0.000172569
167       26        -0.0981012        0.00015655        0.000172686
168       26        -0.0994203        0.000156447        0.0001728
169       26        -0.100705        0.000156346        0.000172911
170       26        -0.101957        0.000156247        0.000173018
171       26        -0.10318        0.000156152        0.000173124
172       26        -0.104376        0.000156059        0.000173228
173       26        -0.105546        0.000155967        0.000173329
174       26        -0.106686        0.000155878        0.000173427
175       26        -0.107795        0.000155791        0.000173523
176       26        -0.10887        0.000155707        0.000173617
177       26        -0.109914        0.000155626        0.000173707
178       26        -0.11093        0.000155547        0.000173795
179       26        -0.111927        0.000155469        0.000173882
180       26        -0.112911        0.000155392        0.000173967
181       26        -0.113886        0.000155317        0.000174052
182       26        -0.114849        0.000155242        0.000174135
183       26        -0.115793        0.000155169        0.000174218
184       26        -0.116709        0.000155097        0.000174297
185       26        -0.117591        0.000155028        0.000174374
186       26        -0.118437        0.000154963        0.000174447
187       26        -0.119249        0.0001549        0.000174518
188       26        -0.120042        0.000154839        0.000174587
189       26        -0.120829        0.000154777        0.000174656
190       26        -0.121625        0.000154716        0.000174725
191       26        -0.122431        0.000154653        0.000174795
192       26        -0.123236        0.000154591        0.000174866
193       26        -0.124018        0.00015453        0.000174934
194       26        -0.124762        0.000154473        0.000174999
195       26        -0.125466        0.000154418        0.00017506
196       26        -0.126143        0.000154366        0.000175119
197       26        -0.126811        0.000154314        0.000175178
198       26        -0.127477        0.000154263        0.000175236
199       26        -0.12814        0.000154211        0.000175294
200       26        -0.128792        0.000154161        0.000175351
201       26        -0.129422        0.000154112        0.000175406
202       26        -0.130027        0.000154066        0.000175459
203       26        -0.130608        0.000154021        0.00017551
204       26        -0.131168        0.000153977        0.000175559
205       26        -0.131712        0.000153936        0.000175607
206       26        -0.132241        0.000153895        0.000175653
207       26        -0.132755        0.000153855        0.000175698
208       26        -0.133253        0.000153817        0.000175742
209       26        -0.133734        0.00015378        0.000175784
210       26        -0.134199        0.000153744        0.000175825
211       26        -0.134647        0.000153709        0.000175864
212       26        -0.135078        0.000153676        0.000175902
213       26        -0.135495        0.000153644        0.000175938
214       26        -0.135896        0.000153613        0.000175973
215       26        -0.136283        0.000153583        0.000176007
216       26        -0.136656        0.000153555        0.00017604
217       26        -0.137016        0.000153527        0.000176072
218       26        -0.137361        0.0001535        0.000176102
219       26        -0.137692        0.000153475        0.000176131
220       26        -0.13801        0.000153451        0.000176159
221       26        -0.138314        0.000153427        0.000176186
222       26        -0.138606        0.000153405        0.000176212
223       26        -0.138885        0.000153383        0.000176236
224       26        -0.139152        0.000153363        0.000176259
225       26        -0.139407        0.000153343        0.000176282
226       26        -0.139651        0.000153324        0.000176303
227       26        -0.139882        0.000153307        0.000176324
228       26        -0.140101        0.00015329        0.000176343
229       26        -0.14031        0.000153274        0.000176361
230       26        -0.140507        0.000153259        0.000176379
231       26        -0.140693        0.000153244        0.000176395
232       26        -0.140869        0.000153231        0.000176411
233       26        -0.141033        0.000153218        0.000176425
234       26        -0.141187        0.000153206        0.000176439
235       26        -0.141331        0.000153195        0.000176451
236       26        -0.141465        0.000153185        0.000176463
237       26        -0.141589        0.000153176        0.000176474
238       26        -0.141702        0.000153167        0.000176484
239       26        -0.141806        0.000153159        0.000176493
240       26        -0.141899        0.000153152        0.000176501
241       26        -0.141984        0.000153145        0.000176509
242       26        -0.142058        0.000153139        0.000176515
243       26        -0.142123        0.000153134        0.000176521
244       26        -0.142178        0.00015313        0.000176526
245       26        -0.142224        0.000153127        0.00017653
246       26        -0.14226        0.000153124        0.000176533
247       26        -0.142287        0.000153122        0.000176535
248       26        -0.142304        0.00015312        0.000176537
249       26        -0.142312        0.00015312        0.000176538
250       26        -0.142311        0.00015312        0.000176538
251       26        -0.142301        0.000153121        0.000176537
252       26        -0.14228        0.000153122        0.000176535
253       26        -0.142251        0.000153125        0.000176532
254       26        -0.142212        0.000153128        0.000176529
255       26        -0.142163        0.000153131        0.000176525
256       26        -0.142105        0.000153136        0.000176519
257       26        -0.142037        0.000153141        0.000176513
258       26        -0.14196        0.000153147        0.000176506
259       26        -0.141872        0.000153154        0.000176499
260       26        -0.141775        0.000153161        0.00017649
261       26        -0.141668        0.000153169        0.000176481
262       26        -0.14155        0.000153178        0.00017647
263       26        -0.141423        0.000153188        0.000176459
264       26        -0.141285        0.000153199        0.000176447
265       26        -0.141137        0.00015321        0.000176434
266       26        -0.140977        0.000153222        0.00017642
267       26        -0.140808        0.000153235        0.000176405
268       26        -0.140627        0.000153249        0.000176389
269       26        -0.140435        0.000153264        0.000176372
270       26        -0.140232        0.00015328        0.000176355
271       26        -0.140017        0.000153296        0.000176336
272       26        -0.139791        0.000153314        0.000176316
273       26        -0.139552        0.000153332        0.000176295
274       26        -0.139302        0.000153351        0.000176273
275       26        -0.13904        0.000153371        0.00017625
276       26        -0.138765        0.000153392        0.000176226
277       26        -0.138478        0.000153414        0.0001762
278       26        -0.138177        0.000153438        0.000176174
279       26        -0.137863        0.000153462        0.000176146
280       26        -0.137536        0.000153487        0.000176118
281       26        -0.137195        0.000153513        0.000176087
282       26        -0.13684        0.00015354        0.000176056
283       26        -0.136472        0.000153569        0.000176024
284       26        -0.136089        0.000153598        0.00017599
285       26        -0.135691        0.000153629        0.000175956
286       26        -0.135278        0.000153661        0.000175919
287       26        -0.13485        0.000153694        0.000175882
288       26        -0.134407        0.000153728        0.000175843
289       26        -0.133949        0.000153763        0.000175803
290       26        -0.133476        0.0001538        0.000175761
291       26        -0.132987        0.000153837        0.000175718
292       26        -0.132482        0.000153876        0.000175674
293       26        -0.131959        0.000153916        0.000175628
294       26        -0.131418        0.000153958        0.000175581
295       26        -0.130857        0.000154002        0.000175532
296       26        -0.130281        0.000154046        0.000175481
297       26        -0.129693        0.000154091        0.00017543
298       26        -0.129096        0.000154137        0.000175377
299       26        -0.128489        0.000154184        0.000175324
300       26        -0.127868        0.000154232        0.00017527
301       26        -0.127227        0.000154282        0.000175214
302       26        -0.126558        0.000154333        0.000175155
303       26        -0.125861        0.000154387        0.000175095
304       26        -0.125141        0.000154443        0.000175032
305       26        -0.124408        0.0001545        0.000174968
306       26        -0.123674        0.000154557        0.000174904
307       26        -0.122941        0.000154613        0.00017484
308       26        -0.122202        0.000154671        0.000174775
309       26        -0.121444        0.00015473        0.000174709
310       26        -0.120657        0.000154791        0.000174641
311       26        -0.119841        0.000154854        0.000174569
312       26        -0.118999        0.000154919        0.000174496
313       26        -0.118135        0.000154986        0.000174421
314       26        -0.117251        0.000155055        0.000174344
315       26        -0.116343        0.000155126        0.000174265
316       26        -0.11541        0.000155198        0.000174184
317       26        -0.114453        0.000155272        0.000174101
318       26        -0.113474        0.000155349        0.000174016
319       26        -0.112475        0.000155427        0.000173929
320       26        -0.111451        0.000155506        0.00017384
321       26        -0.1104        0.000155588        0.000173749
322       26        -0.109319        0.000155672        0.000173655
323       26        -0.108206        0.000155759        0.000173559
324       26        -0.107062        0.000155849        0.00017346
325       26        -0.10589        0.00015594        0.000173358
326       26        -0.104689        0.000156034        0.000173254
327       26        -0.103459        0.00015613        0.000173148
328       26        -0.102195        0.000156229        0.000173039
329       26        -0.100896        0.000156331        0.000172927
330       26        -0.0995598        0.000156435        0.000172812
331       26        -0.098189        0.000156542        0.000172693
332       26        -0.0967842        0.000156653        0.000172572
333       26        -0.0953451        0.000156766        0.000172449
334       26        -0.09387        0.000156882        0.000172322
335       26        -0.092357        0.000157001        0.000172191
336       26        -0.0908046        0.000157122        0.000172058
337       26        -0.0892116        0.000157248        0.000171921
338       26        -0.0875771        0.000157377        0.000171781
339       26        -0.0859004        0.000157509        0.000171638
340       26        -0.0841816        0.000157645        0.00017149
341       26        -0.0824205        0.000157784        0.000171339
342       26        -0.0806165        0.000157926        0.000171185
343       26        -0.078768        0.000158073        0.000171028
344       26        -0.0768741        0.000158223        0.000170866
345       26        -0.0749339        0.000158376        0.0001707
346       26        -0.0729468        0.000158534        0.000170531
347       26        -0.0709107        0.000158696        0.000170358
348       26        -0.0688231        0.000158862        0.000170181
349       26        -0.0666823        0.000159032        0.000169999
350       26        -0.0644879        0.000159207        0.000169812
351       26        -0.0622403        0.000159386        0.000169621
352       26        -0.0599395        0.00015957        0.000169427
353       26        -0.0575852        0.000159759        0.000169228
354       26        -0.0551775        0.000159951        0.000169025
355       26        -0.0527162        0.000160148        0.000168817
356       26        -0.0502005        0.00016035        0.000168605
357       26        -0.0476278        0.000160557        0.000168389
358       26        -0.0449946        0.000160769        0.000168168
359       26        -0.0422975        0.000160985        0.000167941
360       26        -0.039534        0.000161208        0.000167709
361       26        -0.0367024        0.000161436        0.000167472
362       26        -0.0338024        0.000161672        0.00016723
363       26        -0.030836        0.000161912        0.000166982
364       26        -0.0278082        0.000162157        0.000166729
365       26        -0.0247246        0.000162407        0.000166472
366       26        -0.021588        0.000162662        0.000166212
367       26        -0.0183966        0.000162923        0.000165948
368       26        -0.0151443        0.000163188        0.000165678
369       26        -0.0118224        0.000163459        0.000165403
370       26        -0.00842167        0.000163737        0.000165122
371       26        -0.00493454        0.000164023        0.000164834
372       26        -0.001359        0.000164317        0.000164541
373       26        0.00229846        0.000164618        0.00016424
374       26        0.00602341        0.000164924        0.000163934
375       26        0.00979911        0.000165236        0.000163624
376       26        0.0136141        0.000165552        0.000163313
377       26        0.0174669        0.000165872        0.000163
378       26        0.0213658        0.000166195        0.000162682
379       26        0.0253241        0.000166524        0.000162359
380       26        0.029355        0.000166859        0.000162032
381       26        0.0334691        0.000167203        0.0001617
382       26        0.0376742        0.000167556        0.000161361
383       26        0.0419752        0.000167916        0.000161014
384       26        0.0463668        0.000168284        0.00016066
385       26        0.0508212        0.000168659        0.000160302
386       26        0.0552853        0.000169037        0.000159945
387       26        0.0597064        0.000169411        0.000159592
388       26        0.0640805        0.000169781        0.000159243
389       26        0.0684753        0.000170153        0.000158892
390       26        0.072983        0.000170537        0.000158534
391       26        0.0776303        0.000170934        0.000158167
392       26        0.0823375        0.000171338        0.000157795
393       26        0.0869846        0.000171735        0.000157428
394       26        0.0915387        0.000172125        0.000157068
395       26        0.0961097        0.000172518        0.000156709
396       26        0.10084        0.000172927        0.00015634
397       26        0.105714        0.000173349        0.000155959
398       26        0.110499        0.000173763        0.000155585
399       26        0.114937        0.000174147        0.000155239
400       26        0.11903        0.000174503        0.000154921
401       26        0.123086        0.000174858        0.000154607
402       26        0.127444        0.00017524        0.000154271
403       26        0.132118        0.000175648        0.000153909
404       26        0.136754        0.000176054        0.000153551
405       26        0.140949        0.000176423        0.00015323
406       26        0.144631        0.000176749        0.000152948
407       26        0.148128        0.000177057        0.00015268
408       26        0.151814        0.000177382        0.000152397
409       26        0.155707        0.000177726        0.0001521
410       26        0.159415        0.000178056        0.000151818
411       26        0.162511        0.000178333        0.000151584
412       26        0.164959        0.00017855        0.000151398
413       26        0.167134        0.000178742        0.000151231
414       26        0.169427        0.000178946        0.000151057
415       26        0.17185        0.000179164        0.000150875
416       26        0.174025        0.000179361        0.000150713
417       26        0.175572        0.000179498        0.000150595
418       26        0.176472        0.000179576        0.000150525
419       26        0.177023        0.000179625        0.000150483
420       26        0.177472        0.000179668        0.000150451
421       26        0.177724        0.000179693        0.000150434
422       26        0.177424        0.000179665        0.000150456
423       26        0.176319        0.000179563        0.000150537
424       26        0.174522        0.000179402        0.000150672
425       26        0.172357        0.000179211        0.000150838
426       26        0.169975        0.000179001        0.000151021
427       26        0.167155        0.000178748        0.000151233
428       26        0.163503        0.000178421        0.000151508
429       26        0.158826        0.000178005        0.000151864
430       26        0.153349        0.000177522        0.000152284
431       26        0.147463        0.000177004        0.000152736
432       26        0.141304        0.00017646        0.000153207
433       26        0.134558        0.000175865        0.000153724
434       26        0.126684        0.000175176        0.000154333
435       26        0.117359        0.000174366        0.000155058
436       26        0.106783        0.000173449        0.000155882
437       26        0.0954948        0.000172473        0.000156764
438       26        0.0838561        0.000171472        0.000157679
439       26        0.0716871        0.000170436        0.000158645
440       26        0.0583693        0.00016931        0.00015971
441       26        0.0432834        0.000168039        0.00016092
442       26        0.0263438        0.000166618        0.000162286
443       26        0.00818339        0.00016511        0.000163764
444       26        -0.0103983        0.000163587        0.000165297
445       26        -0.0291945        0.000162061        0.000166862
446       26        -0.0485829        0.000160496        0.000168486
447       26        -0.069416        0.000158829        0.000170246
448       26        -0.0932742        0.000156941        0.000172284
449       26        -0.120627        0.000154804        0.00017465
450       26        -0.149802        0.000152562        0.000177216
451       26        -0.180937        0.000150201        0.000179991
452       26        -0.214396        0.000147688        0.000183002
453       26        -0.246773        0.000145306        0.000185976
454       26        -0.279678        0.000142936        0.000189062
455       26        -0.317434        0.000140238        0.000192631
456       26        -0.354935        0.000137608        0.000196242
457       26        -0.390057        0.000135208        0.000199711
458       26        -0.428936        0.000132578        0.000203589
459       26        -0.467544        0.000130011        0.000207507
460       26        -0.498974        0.000127992        0.000210807
461       26        -0.529814        0.000126028        0.000214073
462       26        -0.562638        0.000123943        0.000217557
463       26        -0.590233        0.000122247        0.000220584
464       26        -0.614484        0.000120801        0.000223325
465       26        -0.642509        0.000119113        0.000226463
466       26        -0.670907        0.000117415        0.000229665
467       26        -0.694227        0.000116069        0.00023239
468       26        -0.71529        0.000114864        0.000234872
469       26        -0.73478        0.000113741        0.000237152
470       26        -0.748502        0.00011297        0.000238799
471       26        -0.756031        0.000112571        0.000239754
472       26        -0.760699        0.000112312        0.000240323
473       26        -0.763184        0.000112172        0.000240619
474       26        -0.763063        0.000112209        0.00024067
475       26        -0.76218        0.000112284        0.000240618
476       26        -0.761858        0.000112295        0.000240564
477       26        -0.761527        0.000112307        0.00024051
478       26        -0.760322        0.000112401        0.000240423
479       26        -0.756773        0.000112617        0.00024003
480       26        -0.750113        0.000112983        0.000239211
481       26        -0.741667        0.000113458        0.000238197
482       26        -0.731714        0.000114041        0.00023705
483       26        -0.717735        0.000114841        0.000235399
484       26        -0.700926        0.000115797        0.000233403
485       26        -0.68543        0.0001167        0.000231605
486       26        -0.66739        0.000117763        0.000229537
487       26        -0.63799        0.000119491        0.000226157
488       26        -0.602204        0.000121631        0.000222116
489       26        -0.574391        0.00012335        0.000219076
490       26        -0.548993        0.00012494        0.000216335
491       26        -0.508051        0.000127512        0.000211931
492       26        -0.459524        0.000130626        0.000206822
493       26        -0.437531        0.000132094        0.000204598
494       26        -0.450014        0.000131309        0.000205937
495       26        -0.476803        0.00012955        0.000208694
496       26        -0.519273        0.00012679        0.000213109
497       26        -0.585669        0.000122673        0.000220343
498       26        -0.646907        0.000119013        0.00022727
499       26        -0.679708        0.000117305        0.000231479
0       27        -0.732421        0.000114252        0.000237658
1       27        -0.745658        0.000113263        0.00023874
2       27        -0.757208        0.000112631        0.000240164
3       27        -0.764568        0.000112185        0.00024098
4       27        -0.766516        0.000112021        0.000241098
5       27        -0.762788        0.00011225        0.000240693
6       27        -0.755535        0.000112685        0.000239878
7       27        -0.750341        0.000112954        0.000239205
8       27        -0.746618        0.00011312        0.000238667
9       27        -0.739277        0.000113548        0.000237818
10       27        -0.731288        0.000114011        0.000236887
11       27        -0.725824        0.000114295        0.000236182
12       27        -0.7166        0.000114808        0.000235065
13       27        -0.699028        0.000115846        0.000233059
14       27        -0.679812        0.000116964        0.000230829
15       27        -0.662077        0.000117969        0.000228719
16       27        -0.637725        0.000119424        0.00022597
17       27        -0.607815        0.000121254        0.000222672
18       27        -0.581983        0.000122812        0.000219782
19       27        -0.557656        0.000124289        0.00021708
20       27        -0.528442        0.000126149        0.000213985
21       27        -0.503252        0.00012777        0.000211343
22       27        -0.485322        0.000128899        0.000209422
23       27        -0.462074        0.000130415        0.000207016
24       27        -0.433518        0.00013232        0.000204127
25       27        -0.408602        0.000133974        0.000201593
26       27        -0.378588        0.000136001        0.000198592
27       27        -0.332762        0.000139201        0.00019416
28       27        -0.281945        0.000142808        0.000189321
29       27        -0.232519        0.000146369        0.000184685
30       27        -0.174632        0.000150698        0.000179453
31       27        -0.115648        0.000155253        0.000174287
32       27        -0.0703986        0.000158795        0.000170377
33       27        -0.027539        0.000162218        0.000166748
34       27        0.0246352        0.000166525        0.000162473
35       27        0.0740726        0.000170692        0.000158505
36       27        0.119417        0.000174581        0.00015493
37       27        0.172088        0.000179243        0.000150905
38       27        0.221641        0.000183733        0.000147207
39       27        0.257093        0.000186981        0.000144592
40       27        0.289728        0.000190046        0.000142243
41       27        0.322986        0.000193241        0.000139904
42       27        0.348508        0.000195697        0.000138111
43       27        0.372481        0.000198023        0.000136443
44       27        0.401629        0.000200926        0.000134465
45       27        0.427578        0.000203538        0.000132725
46       27        0.448221        0.000205628        0.000131348
47       27        0.469038        0.000207775        0.000129985
48       27        0.486799        0.000209619        0.00012883
49       27        0.499685        0.000210954        0.00012799
50       27        0.512957        0.00021236        0.000127145
51       27        0.526569        0.000213813        0.000126284
52       27        0.538331        0.00021506        0.000125535
53       27        0.549591        0.000216267        0.000124826
54       27        0.559722        0.000217366        0.000124196
55       27        0.567461        0.00021821        0.000123717
56       27        0.57392        0.000218918        0.000123319
57       27        0.58002        0.000219583        0.000122942
58       27        0.586022        0.000220237        0.00012257
59       27        0.592133        0.000220911        0.000122196
60       27        0.597947        0.000221559        0.000121844
61       27        0.60288        0.000222109        0.000121545
62       27        0.60691        0.000222554        0.000121299
63       27        0.610453        0.000222945        0.000121082
64       27        0.613965        0.000223338        0.000120871
65       27        0.617609        0.00022375        0.000120653
66       27        0.62115        0.000224149        0.000120441
67       27        0.624194        0.000224488        0.000120257
68       27        0.626603        0.000224757        0.000120111
69       27        0.628608        0.000224985        0.000119992
70       27        0.630578        0.000225211        0.000119876
71       27        0.632696        0.000225451        0.00011975
72       27        0.634808        0.000225688        0.000119623
73       27        0.636577        0.000225887        0.000119517
74       27        0.63783        0.000226032        0.000119444
75       27        0.638726        0.000226137        0.000119392
76       27        0.639594        0.000226236        0.000119341
77       27        0.640627        0.000226351        0.000119278
78       27        0.641693        0.000226472        0.000119215
79       27        0.64247        0.000226563        0.00011917
80       27        0.642804        0.000226605        0.000119153
81       27        0.642872        0.000226613        0.000119149
82       27        0.643003        0.000226626        0.00011914
83       27        0.643335        0.000226664        0.00011912
84       27        0.643664        0.000226705        0.000119103
85       27        0.643665        0.000226709        0.000119104
86       27        0.643248        0.000226662        0.000119129
87       27        0.642661        0.000226594        0.000119163
88       27        0.642244        0.000226547        0.000119189
89       27        0.642089        0.000226533        0.0001192
90       27        0.641954        0.00022652        0.000119209
91       27        0.641514        0.00022647        0.000119235
92       27        0.640694        0.000226376        0.000119284
93       27        0.639722        0.000226267        0.000119342
94       27        0.638897        0.000226177        0.000119393
95       27        0.638299        0.000226112        0.00011943
96       27        0.637725        0.000226046        0.000119464
97       27        0.636915        0.000225954        0.000119512
98       27        0.635812        0.000225831        0.000119579
99       27        0.634601        0.000225697        0.000119652
100       27        0.633524        0.000225577        0.000119718
101       27        0.632656        0.000225478        0.000119769
102       27        0.631842        0.000225386        0.000119818
103       27        0.63087        0.000225278        0.000119877
104       27        0.629682        0.000225146        0.000119949
105       27        0.628404        0.000225004        0.000120026
106       27        0.627205        0.000224868        0.000120098
107       27        0.62613        0.000224747        0.000120163
108       27        0.625076        0.00022463        0.000120227
109       27        0.623928        0.000224503        0.000120297
110       27        0.622674        0.000224363        0.000120372
111       27        0.621401        0.000224219        0.000120449
112       27        0.620193        0.000224084        0.000120521
113       27        0.619054        0.000223958        0.000120591
114       27        0.61792        0.000223833        0.00012066
115       27        0.616737        0.0002237        0.000120732
116       27        0.61551        0.000223562        0.000120805
117       27        0.614279        0.000223425        0.00012088
118       27        0.613072        0.000223291        0.000120953
119       27        0.611885        0.00022316        0.000121026
120       27        0.610704        0.000223029        0.000121097
121       27        0.609526        0.000222897        0.000121168
122       27        0.608356        0.000222766        0.000121239
123       27        0.607199        0.000222639        0.00012131
124       27        0.606052        0.000222512        0.00012138
125       27        0.604912        0.000222385        0.00012145
126       27        0.60378        0.000222259        0.000121518
127       27        0.602656        0.000222134        0.000121586
128       27        0.60154        0.000222011        0.000121655
129       27        0.600432        0.000221889        0.000121723
130       27        0.599336        0.000221767        0.000121789
131       27        0.598258        0.000221647        0.000121855
132       27        0.597199        0.00022153        0.000121919
133       27        0.596155        0.000221416        0.000121984
134       27        0.595121        0.000221302        0.000122047
135       27        0.594098        0.000221188        0.000122109
136       27        0.593089        0.000221076        0.000122171
137       27        0.592095        0.000220967        0.000122232
138       27        0.591114        0.000220859        0.000122292
139       27        0.590144        0.000220753        0.000122352
140       27        0.589187        0.000220647        0.00012241
141       27        0.588249        0.000220543        0.000122467
142       27        0.587328        0.000220442        0.000122524
143       27        0.586422        0.000220343        0.00012258
144       27        0.585527        0.000220244        0.000122635
145       27        0.584647        0.000220147        0.000122688
146       27        0.583782        0.000220051        0.000122741
147       27        0.582934        0.000219959        0.000122794
148       27        0.582099        0.000219867        0.000122845
149       27        0.581276        0.000219777        0.000122896
150       27        0.580467        0.000219688        0.000122945
151       27        0.579674        0.0002196        0.000122994
152       27        0.578897        0.000219516        0.000123042
153       27        0.578132        0.000219432        0.000123089
154       27        0.577381        0.00021935        0.000123136
155       27        0.576643        0.000219268        0.000123181
156       27        0.575922        0.000219189        0.000123225
157       27        0.575215        0.000219112        0.000123269
158       27        0.574519        0.000219036        0.000123312
159       27        0.573835        0.000218961        0.000123354
160       27        0.573165        0.000218887        0.000123395
161       27        0.57251        0.000218816        0.000123436
162       27        0.57187        0.000218746        0.000123475
163       27        0.571241        0.000218677        0.000123514
164       27        0.570622        0.00021861        0.000123552
165       27        0.570017        0.000218543        0.00012359
166       27        0.569425        0.000218478        0.000123626
167       27        0.568846        0.000218416        0.000123662
168       27        0.56828        0.000218354        0.000123697
169       27        0.567726        0.000218293        0.000123731
170       27        0.567185        0.000218234        0.000123765
171       27        0.566657        0.000218176        0.000123797
172       27        0.566139        0.00021812        0.00012383
173       27        0.565629        0.000218065        0.000123861
174       27        0.56513        0.00021801        0.000123892
175       27        0.564645        0.000217957        0.000123922
176       27        0.564175        0.000217906        0.000123951
177       27        0.563719        0.000217856        0.000123979
178       27        0.563273        0.000217808        0.000124007
179       27        0.562834        0.000217759        0.000124034
180       27        0.5624        0.000217712        0.000124061
181       27        0.561969        0.000217665        0.000124088
182       27        0.56154        0.000217619        0.000124114
183       27        0.561118        0.000217573        0.000124141
184       27        0.560707        0.000217528        0.000124166
185       27        0.560313        0.000217485        0.00012419
186       27        0.559938        0.000217444        0.000124214
187       27        0.559577        0.000217405        0.000124236
188       27        0.559225        0.000217366        0.000124258
189       27        0.558873        0.000217328        0.00012428
190       27        0.558514        0.000217289        0.000124302
191       27        0.558148        0.000217249        0.000124325
192       27        0.55778        0.000217209        0.000124348
193       27        0.557424        0.00021717        0.00012437
194       27        0.557087        0.000217134        0.000124391
195       27        0.55677        0.000217099        0.00012441
196       27        0.556465        0.000217066        0.000124429
197       27        0.556162        0.000217033        0.000124448
198       27        0.555857        0.000217        0.000124467
199       27        0.555552        0.000216967        0.000124486
200       27        0.555253        0.000216934        0.000124504
201       27        0.554964        0.000216903        0.000124523
202       27        0.554686        0.000216873        0.00012454
203       27        0.554419        0.000216844        0.000124556
204       27        0.554161        0.000216816        0.000124572
205       27        0.553911        0.000216789        0.000124588
206       27        0.553667        0.000216762        0.000124603
207       27        0.553429        0.000216736        0.000124618
208       27        0.553198        0.000216711        0.000124632
209       27        0.552975        0.000216687        0.000124646
210       27        0.55276        0.000216664        0.000124659
211       27        0.552552        0.000216641        0.000124672
212       27        0.552352        0.000216619        0.000124685
213       27        0.552157        0.000216598        0.000124697
214       27        0.55197        0.000216578        0.000124709
215       27        0.55179        0.000216558        0.00012472
216       27        0.551616        0.00021654        0.000124731
217       27        0.551448        0.000216521        0.000124741
218       27        0.551287        0.000216504        0.000124751
219       27        0.551132        0.000216487        0.000124761
220       27        0.550983        0.000216471        0.00012477
221       27        0.55084        0.000216455        0.000124779
222       27        0.550703        0.00021644        0.000124787
223       27        0.550572        0.000216426        0.000124796
224       27        0.550446        0.000216412        0.000124803
225       27        0.550327        0.000216399        0.000124811
226       27        0.550213        0.000216387        0.000124818
227       27        0.550104        0.000216375        0.000124825
228       27        0.55        0.000216364        0.000124831
229       27        0.549902        0.000216353        0.000124837
230       27        0.549809        0.000216343        0.000124843
231       27        0.549721        0.000216334        0.000124849
232       27        0.549638        0.000216325        0.000124854
233       27        0.54956        0.000216316        0.000124859
234       27        0.549487        0.000216308        0.000124863
235       27        0.549419        0.000216301        0.000124867
236       27        0.549356        0.000216294        0.000124871
237       27        0.549297        0.000216288        0.000124875
238       27        0.549243        0.000216282        0.000124878
239       27        0.549194        0.000216277        0.000124881
240       27        0.54915        0.000216272        0.000124884
241       27        0.54911        0.000216268        0.000124887
242       27        0.549075        0.000216264        0.000124889
243       27        0.549044        0.00021626        0.000124891
244       27        0.549017        0.000216257        0.000124892
245       27        0.548996        0.000216255        0.000124894
246       27        0.548978        0.000216253        0.000124895
247       27        0.548965        0.000216252        0.000124896
248       27        0.548957        0.000216251        0.000124896
249       27        0.548953        0.00021625        0.000124896
250       27        0.548953        0.000216251        0.000124896
251       27        0.548958        0.000216251        0.000124896
252       27        0.548967        0.000216252        0.000124895
253       27        0.548981        0.000216253        0.000124895
254       27        0.548999        0.000216255        0.000124893
255       27        0.549022        0.000216258        0.000124892
256       27        0.54905        0.000216261        0.00012489
257       27        0.549081        0.000216264        0.000124888
258       27        0.549117        0.000216268        0.000124886
259       27        0.549159        0.000216273        0.000124884
260       27        0.549205        0.000216278        0.000124881
261       27        0.549255        0.000216283        0.000124878
262       27        0.54931        0.000216289        0.000124874
263       27        0.54937        0.000216296        0.00012487
264       27        0.549435        0.000216303        0.000124866
265       27        0.549505        0.000216311        0.000124862
266       27        0.54958        0.000216319        0.000124858
267       27        0.54966        0.000216327        0.000124853
268       27        0.549744        0.000216337        0.000124847
269       27        0.549835        0.000216346        0.000124842
270       27        0.549931        0.000216357        0.000124836
271       27        0.550031        0.000216368        0.000124829
272       27        0.550137        0.000216379        0.000124823
273       27        0.550249        0.000216391        0.000124816
274       27        0.550366        0.000216404        0.000124809
275       27        0.55049        0.000216418        0.000124801
276       27        0.550618        0.000216432        0.000124793
277       27        0.550753        0.000216446        0.000124785
278       27        0.550893        0.000216461        0.000124776
279       27        0.55104        0.000216478        0.000124767
280       27        0.551193        0.000216494        0.000124757
281       27        0.551353        0.000216511        0.000124747
282       27        0.551518        0.000216529        0.000124737
283       27        0.551689        0.000216548        0.000124726
284       27        0.551868        0.000216567        0.000124715
285       27        0.552053        0.000216588        0.000124704
286       27        0.552245        0.000216608        0.000124692
287       27        0.552443        0.00021663        0.00012468
288       27        0.552649        0.000216652        0.000124667
289       27        0.552861        0.000216676        0.000124654
290       27        0.553081        0.000216699        0.00012464
291       27        0.553307        0.000216724        0.000124626
292       27        0.553539        0.000216749        0.000124612
293       27        0.55378        0.000216775        0.000124597
294       27        0.554031        0.000216803        0.000124581
295       27        0.554289        0.000216831        0.000124565
296       27        0.554554        0.00021686        0.000124549
297       27        0.554824        0.000216889        0.000124532
298       27        0.555098        0.000216919        0.000124515
299       27        0.555376        0.000216949        0.000124498
300       27        0.555659        0.00021698        0.00012448
301       27        0.555951        0.000217011        0.000124462
302       27        0.556255        0.000217045        0.000124443
303       27        0.556574        0.000217079        0.000124423
304       27        0.556905        0.000217116        0.000124403
305       27        0.557239        0.000217152        0.000124382
306       27        0.557572        0.000217188        0.000124361
307       27        0.557902        0.000217224        0.000124341
308       27        0.558234        0.00021726        0.00012432
309       27        0.558574        0.000217297        0.000124299
310       27        0.558928        0.000217336        0.000124277
311       27        0.559296        0.000217376        0.000124254
312       27        0.559675        0.000217417        0.000124231
313       27        0.560064        0.00021746        0.000124207
314       27        0.560461        0.000217503        0.000124182
315       27        0.560866        0.000217547        0.000124157
316       27        0.561281        0.000217592        0.000124131
317       27        0.561706        0.000217638        0.000124105
318       27        0.562142        0.000217686        0.000124078
319       27        0.562585        0.000217735        0.000124051
320       27        0.563037        0.000217784        0.000124023
321       27        0.563499        0.000217834        0.000123994
322       27        0.563975        0.000217886        0.000123965
323       27        0.564465        0.00021794        0.000123935
324       27        0.564967        0.000217995        0.000123904
325       27        0.56548        0.000218051        0.000123872
326       27        0.566002        0.000218107        0.000123839
327       27        0.566537        0.000218166        0.000123806
328       27        0.567086        0.000218226        0.000123773
329       27        0.567649        0.000218288        0.000123738
330       27        0.568225        0.000218351        0.000123702
331       27        0.568814        0.000218415        0.000123666
332       27        0.569417        0.000218481        0.000123628
333       27        0.570035        0.000218549        0.000123591
334       27        0.570665        0.000218618        0.000123552
335       27        0.571308        0.000218688        0.000123512
336       27        0.571966        0.00021876        0.000123471
337       27        0.57264        0.000218834        0.00012343
338       27        0.573331        0.00021891        0.000123387
339       27        0.574037        0.000218987        0.000123344
340       27        0.574756        0.000219065        0.000123299
341       27        0.57549        0.000219146        0.000123254
342       27        0.576242        0.000219229        0.000123208
343       27        0.577011        0.000219313        0.000123161
344       27        0.577795        0.000219399        0.000123112
345       27        0.578593        0.000219486        0.000123063
346       27        0.579408        0.000219576        0.000123013
347       27        0.580242        0.000219668        0.000122962
348       27        0.581095        0.000219762        0.00012291
349       27        0.581965        0.000219857        0.000122856
350       27        0.582852        0.000219954        0.000122801
351       27        0.583757        0.000220054        0.000122746
352       27        0.584682        0.000220156        0.000122689
353       27        0.585627        0.000220261        0.000122632
354       27        0.586586        0.000220366        0.000122573
355       27        0.587561        0.000220473        0.000122513
356       27        0.588554        0.000220582        0.000122452
357       27        0.589568        0.000220695        0.00012239
358       27        0.590602        0.000220809        0.000122327
359       27        0.591654        0.000220925        0.000122262
360       27        0.592726        0.000221043        0.000122197
361       27        0.593821        0.000221164        0.00012213
362       27        0.594942        0.000221289        0.000122062
363       27        0.596085        0.000221415        0.000121992
364       27        0.597242        0.000221543        0.000121921
365       27        0.598412        0.000221672        0.000121849
366       27        0.599599        0.000221804        0.000121777
367       27        0.600802        0.000221938        0.000121704
368       27        0.602022        0.000222073        0.00012163
369       27        0.60326        0.00022221        0.000121555
370       27        0.60452        0.000222349        0.000121478
371       27        0.605812        0.000222493        0.000121399
372       27        0.607135        0.000222641        0.000121319
373       27        0.608483        0.000222791        0.000121238
374       27        0.609845        0.000222942        0.000121155
375       27        0.611216        0.000223094        0.000121071
376       27        0.612596        0.000223249        0.000120988
377       27        0.613984        0.000223404        0.000120904
378       27        0.615377        0.00022356        0.00012082
379       27        0.616782        0.000223715        0.000120734
380       27        0.618207        0.000223874        0.000120648
381       27        0.619664        0.000224038        0.000120561
382       27        0.621151        0.000224206        0.000120471
383       27        0.622665        0.000224375        0.00012038
384       27        0.624199        0.000224545        0.000120287
385       27        0.625751        0.000224719        0.000120193
386       27        0.627304        0.000224894        0.0001201
387       27        0.628831        0.000225067        0.000120009
388       27        0.630319        0.000225233        0.000119919
389       27        0.631794        0.000225397        0.00011983
390       27        0.633311        0.000225568        0.000119738
391       27        0.634896        0.000225748        0.000119644
392       27        0.636511        0.000225931        0.000119548
393       27        0.638089        0.000226108        0.000119453
394       27        0.639602        0.000226277        0.000119361
395       27        0.641101        0.000226446        0.000119272
396       27        0.642665        0.000226624        0.000119179
397       27        0.644303        0.00022681        0.000119082
398       27        0.645916        0.000226991        0.000118985
399       27        0.64738        0.000227155        0.000118896
400       27        0.648676        0.000227302        0.000118819
401       27        0.649937        0.000227446        0.000118745
402       27        0.65133        0.000227604        0.000118662
403       27        0.652883        0.000227779        0.000118569
404       27        0.654451        0.000227955        0.000118475
405       27        0.655841        0.000228114        0.000118392
406       27        0.65699        0.000228246        0.000118325
407       27        0.65803        0.000228364        0.000118263
408       27        0.659155        0.000228489        0.000118195
409       27        0.66042        0.000228631        0.000118119
410       27        0.66167        0.000228775        0.000118045
411       27        0.662686        0.000228892        0.000117986
412       27        0.663401        0.000228973        0.000117943
413       27        0.663975        0.000229034        0.000117907
414       27        0.664633        0.000229108        0.000117867
415       27        0.665424        0.000229199        0.000117821
416       27        0.666179        0.000229287        0.000117777
417       27        0.666678        0.000229342        0.000117747
418       27        0.666876        0.00022936        0.000117733
419       27        0.666937        0.000229365        0.000117728
420       27        0.667024        0.000229377        0.000117724
421       27        0.667119        0.000229389        0.000117719
422       27        0.66704        0.000229377        0.000117722
423       27        0.666634        0.000229326        0.000117744
424       27        0.665939        0.000229244        0.000117784
425       27        0.665134        0.000229154        0.000117832
426       27        0.664323        0.000229062        0.00011788
427       27        0.663413        0.000228955        0.000117932
428       27        0.662213        0.000228813        0.000118001
429       27        0.660614        0.000228629        0.000118095
430       27        0.658697        0.000228412        0.000118209
431       27        0.656655        0.00022818        0.00011833
432       27        0.654573        0.000227939        0.000118452
433       27        0.652332        0.000227679        0.000118582
434       27        0.649691        0.000227379        0.000118739
435       27        0.646467        0.000227016        0.000118932
436       27        0.642697        0.000226588        0.000119157
437       27        0.638638        0.000226124        0.000119396
438       27        0.634509        0.000225655        0.000119641
439       27        0.630266        0.000225179        0.000119896
440       27        0.625604        0.000224659        0.000120179
441       27        0.620146        0.000224047        0.000120507
442       27        0.613749        0.000223326        0.000120891
443       27        0.606698        0.000222537        0.000121316
444       27        0.599436        0.000221735        0.000121759
445       27        0.59208        0.000220928        0.000122212
446       27        0.584401        0.000220083        0.000122683
447       27        0.575906        0.000219147        0.000123203
448       27        0.565619        0.000218023        0.000123839
449       27        0.553061        0.000216664        0.000124622
450       27        0.539008        0.000215158        0.000125507
451       27        0.52303        0.000213456        0.00012652
452       27        0.504442        0.000211479        0.0001277
453       27        0.485319        0.000209477        0.000128933
454       27        0.463972        0.00020728        0.000130334
455       27        0.435997        0.000204412        0.000132177
456       27        0.40461        0.000201243        0.000134277
457       27        0.370578        0.000197876        0.000136601
458       27        0.3261        0.000193541        0.000139685
459       27        0.274177        0.000188599        0.000143372
460       27        0.222879        0.000183866        0.000147131
461       27        0.162943        0.000178458        0.000151625
462       27        0.0902773        0.000172079        0.000157225
463       27        0.0182295        0.000166003        0.000163004
464       27        -0.0545327        0.000160097        0.00016907
465       27        -0.140558        0.000153337        0.000176478
466       27        -0.229952        0.000146586        0.000184484
467       27        -0.307321        0.000141007        0.000191739
468       27        -0.379371        0.000135993        0.000198736
469       27        -0.448457        0.000131323        0.000205638
470       27        -0.502892        0.000127772        0.00021127
471       27        -0.54265        0.000125266        0.000215527
472       27        -0.579805        0.000122946        0.000219543
473       27        -0.614555        0.000120809        0.000223355
474       27        -0.641133        0.000119241        0.000226394
475       27        -0.665721        0.000117808        0.000229242
476       27        -0.693729        0.000116152        0.000232439
477       27        -0.718881        0.000114685        0.000235348
478       27        -0.73619        0.000113727        0.000237457
479       27        -0.749471        0.000112993        0.00023908
480       27        -0.760179        0.000112384        0.000240351
481       27        -0.766096        0.000112059        0.000241079
482       27        -0.768169        0.000111977        0.000241401
483       27        -0.76956        0.000111908        0.00024159
484       27        -0.770327        0.000111859        0.000241667
485       27        -0.769365        0.000111924        0.000241576
486       27        -0.766143        0.000112122        0.000241226
487       27        -0.759902        0.00011246        0.000240446
488       27        -0.751754        0.000112901        0.00023943
489       27        -0.745021        0.0001133        0.000238665
490       27        -0.738113        0.000113712        0.000237884
491       27        -0.725964        0.00011439        0.000236413
492       27        -0.71123        0.000115206        0.000234617
493       27        -0.704906        0.000115585        0.000233905
494       27        -0.708171        0.000115433        0.00023436
495       27        -0.711918        0.000115213        0.000234792
496       27        -0.715382        0.000114982        0.000235135
497       27        -0.721337        0.000114666        0.000235889
498       27        -0.722689        0.000114643        0.000236161
499       27        -0.723933        0.000114769        0.000236715
0       28        -0.669411        0.00011788        0.000230231
1       28        -0.698647        0.000115881        0.00023304
2       28        -0.716925        0.000114852        0.000235231
3       28        -0.723944        0.000114417        0.000235991
4       28        -0.711863        0.000115047        0.00023444
5       28        -0.670193        0.000117509        0.000229684
6       28        -0.61386        0.000120923        0.000223411
7       28        -0.570276        0.00012357        0.000218565
8       28        -0.538058        0.00012553        0.000214992
9       28        -0.497962        0.00012811        0.000210788
10       28        -0.45895        0.000130669        0.000206772
11       28        -0.43056        0.000132517        0.000203826
12       28        -0.393596        0.000134991        0.000200098
13       28        -0.334226        0.000139123        0.000194336
14       28        -0.270199        0.000143679        0.000188251
15       28        -0.20975        0.00014807        0.000182625
16       28        -0.134345        0.000153798        0.000175912
17       28        -0.0485384        0.000160589        0.000168576
18       28        0.0246785        0.000166559        0.000162499
19       28        0.0885142        0.000171929        0.000157365
20       28        0.153431        0.000177617        0.000152352
21       28        0.204998        0.000182257        0.000148475
22       28        0.240041        0.000185444        0.000145869
23       28        0.277438        0.000188929        0.000143156
24       28        0.317147        0.000192709        0.000140335
25       28        0.348184        0.000195692        0.000138153
26       28        0.379874        0.000198794        0.000135965
27       28        0.42137        0.000202962        0.000133173
28       28        0.460461        0.000206942        0.000130579
29       28        0.49186        0.000210168        0.000128515
30       28        0.524283        0.000213599        0.000126446
31       28        0.553834        0.000216794        0.0001246
32       28        0.572904        0.000218853        0.000123408
33       28        0.589682        0.000220675        0.000122365
34       28        0.611059        0.000223057        0.00012107
35       28        0.630727        0.000225259        0.000119884
36       28        0.648075        0.000227202        0.000118838
37       28        0.668274        0.000229519        0.00011765
38       28        0.686588        0.000231633        0.000116579
39       28        0.698616        0.000232999        0.000115864
40       28        0.709054        0.000234221        0.000115262
41       28        0.719312        0.000235456        0.000114688
42       28        0.726486        0.000236287        0.00011427
43       28        0.732905        0.000237024        0.000113892
44       28        0.740862        0.000237991        0.000113451
45       28        0.747548        0.000238797        0.000113077
46       28        0.752141        0.000239335        0.000112812
47       28        0.756163        0.000239833        0.000112593
48       28        0.758885        0.000240166        0.000112443
49       28        0.760159        0.000240304        0.000112364
50       28        0.761565        0.000240489        0.000112293
51       28        0.763249        0.00024071        0.000112207
52       28        0.764727        0.000240881        0.000112121
53       28        0.766084        0.000241044        0.000112045
54       28        0.767013        0.000241165        0.000111996
55       28        0.767267        0.0002412        0.000111984
56       28        0.767176        0.000241195        0.000111992
57       28        0.767141        0.000241192        0.000111995
58       28        0.767384        0.000241219        0.00011198
59       28        0.767858        0.00024128        0.000111955
60       28        0.768249        0.000241335        0.000111937
61       28        0.768296        0.000241345        0.000111936
62       28        0.768043        0.000241312        0.00011195
63       28        0.767775        0.000241278        0.000111964
64       28        0.76774        0.000241278        0.000111967
65       28        0.767935        0.000241309        0.00011196
66       28        0.768131        0.000241336        0.000111951
67       28        0.768111        0.000241332        0.000111951
68       28        0.767876        0.000241302        0.000111963
69       28        0.767618        0.000241274        0.000111979
70       28        0.767532        0.00024127        0.000111987
71       28        0.767643        0.000241287        0.000111983
72       28        0.767795        0.000241304        0.000111974
73       28        0.76781        0.000241306        0.000111973
74       28        0.767655        0.000241291        0.000111983
75       28        0.767469        0.000241273        0.000111996
76       28        0.76743        0.000241271        0.000111999
77       28        0.767579        0.000241288        0.00011199
78       28        0.767775        0.000241313        0.00011198
79       28        0.767833        0.000241324        0.000111978
80       28        0.767722        0.000241314        0.000111987
81       28        0.767605        0.000241302        0.000111994
82       28        0.767671        0.000241309        0.00011199
83       28        0.767927        0.000241342        0.000111976
84       28        0.76818        0.000241376        0.000111964
85       28        0.768243        0.000241388        0.000111962
86       28        0.76813        0.000241374        0.000111969
87       28        0.768051        0.000241364        0.000111973
88       28        0.768187        0.000241383        0.000111966
89       28        0.768507        0.000241426        0.00011195
90       28        0.768801        0.000241465        0.000111935
91       28        0.768907        0.000241477        0.000111929
92       28        0.768863        0.000241471        0.000111931
93       28        0.768853        0.000241472        0.000111933
94       28        0.769016        0.000241496        0.000111926
95       28        0.769311        0.000241535        0.000111911
96       28        0.769575        0.000241566        0.000111896
97       28        0.769691        0.00024158        0.000111889
98       28        0.76969        0.000241581        0.00011189
99       28        0.769705        0.000241587        0.000111891
100       28        0.769843        0.000241606        0.000111884
101       28        0.770086        0.000241636        0.000111871
102       28        0.770328        0.000241664        0.000111857
103       28        0.770475        0.000241684        0.00011185
104       28        0.770534        0.000241694        0.000111848
105       28        0.770587        0.000241702        0.000111846
106       28        0.770707        0.000241717        0.000111839
107       28        0.770886        0.000241739        0.000111829
108       28        0.771058        0.000241761        0.00011182
109       28        0.77117        0.000241777        0.000111815
110       28        0.771231        0.000241786        0.000111812
111       28        0.771298        0.000241794        0.000111808
112       28        0.771409        0.000241808        0.000111802
113       28        0.77155        0.000241827        0.000111796
114       28        0.771677        0.000241844        0.000111789
115       28        0.771769        0.000241856        0.000111785
116       28        0.771839        0.000241864        0.00011178
117       28        0.771913        0.000241874        0.000111777
118       28        0.771998        0.000241886        0.000111773
119       28        0.772081        0.000241898        0.000111769
120       28        0.772153        0.000241907        0.000111765
121       28        0.772218        0.000241914        0.000111761
122       28        0.772285        0.000241923        0.000111758
123       28        0.772356        0.000241933        0.000111755
124       28        0.77242        0.000241943        0.000111752
125       28        0.772476        0.00024195        0.000111749
126       28        0.772527        0.000241955        0.000111746
127       28        0.772578        0.000241962        0.000111743
128       28        0.772625        0.00024197        0.000111741
129       28        0.772666        0.000241976        0.00011174
130       28        0.7727        0.00024198        0.000111738
131       28        0.772734        0.000241984        0.000111736
132       28        0.772772        0.000241989        0.000111734
133       28        0.772809        0.000241995        0.000111733
134       28        0.772838        0.000241999        0.000111731
135       28        0.772861        0.000242002        0.00011173
136       28        0.772884        0.000242004        0.000111729
137       28        0.772907        0.000242008        0.000111728
138       28        0.772928        0.000242012        0.000111727
139       28        0.772942        0.000242014        0.000111727
140       28        0.772952        0.000242015        0.000111726
141       28        0.772963        0.000242016        0.000111725
142       28        0.772977        0.000242019        0.000111725
143       28        0.772988        0.000242021        0.000111725
144       28        0.772993        0.000242023        0.000111725
145       28        0.772995        0.000242022        0.000111724
146       28        0.772998        0.000242023        0.000111724
147       28        0.773003        0.000242024        0.000111724
148       28        0.773004        0.000242025        0.000111725
149       28        0.773001        0.000242025        0.000111725
150       28        0.772996        0.000242024        0.000111725
151       28        0.772992        0.000242024        0.000111725
152       28        0.77299        0.000242024        0.000111726
153       28        0.772985        0.000242025        0.000111727
154       28        0.772976        0.000242024        0.000111727
155       28        0.772966        0.000242022        0.000111728
156       28        0.772958        0.000242021        0.000111728
157       28        0.77295        0.000242021        0.000111729
158       28        0.77294        0.00024202        0.00011173
159       28        0.772926        0.000242019        0.00011173
160       28        0.772912        0.000242017        0.000111731
161       28        0.7729        0.000242016        0.000111732
162       28        0.772889        0.000242015        0.000111733
163       28        0.772876        0.000242014        0.000111734
164       28        0.772859        0.000242012        0.000111735
165       28        0.772843        0.00024201        0.000111735
166       28        0.772828        0.000242008        0.000111736
167       28        0.772813        0.000242007        0.000111738
168       28        0.772797        0.000242005        0.000111739
169       28        0.772779        0.000242003        0.00011174
170       28        0.772763        0.000242001        0.00011174
171       28        0.772748        0.000241999        0.000111741
172       28        0.772732        0.000241998        0.000111743
173       28        0.772712        0.000241996        0.000111744
174       28        0.772692        0.000241993        0.000111745
175       28        0.772673        0.000241991        0.000111746
176       28        0.772659        0.000241989        0.000111747
177       28        0.772646        0.000241988        0.000111748
178       28        0.772633        0.000241987        0.000111748
179       28        0.772618        0.000241985        0.000111749
180       28        0.772603        0.000241983        0.00011175
181       28        0.772585        0.000241981        0.000111751
182       28        0.772564        0.000241979        0.000111753
183       28        0.77254        0.000241976        0.000111754
184       28        0.772517        0.000241973        0.000111755
185       28        0.772498        0.000241971        0.000111756
186       28        0.772486        0.00024197        0.000111757
187       28        0.772479        0.000241969        0.000111758
188       28        0.772471        0.000241968        0.000111758
189       28        0.772461        0.000241967        0.000111758
190       28        0.772444        0.000241965        0.000111759
191       28        0.772421        0.000241962        0.000111761
192       28        0.772396        0.00024196        0.000111762
193       28        0.772372        0.000241957        0.000111764
194       28        0.772354        0.000241954        0.000111765
195       28        0.772342        0.000241953        0.000111765
196       28        0.772333        0.000241952        0.000111766
197       28        0.77232        0.000241951        0.000111767
198       28        0.772303        0.000241949        0.000111768
199       28        0.772283        0.000241946        0.000111769
200       28        0.772264        0.000241944        0.00011177
201       28        0.772246        0.000241942        0.000111771
202       28        0.77223        0.00024194        0.000111772
203       28        0.772214        0.000241938        0.000111773
204       28        0.772199        0.000241936        0.000111774
205       28        0.772185        0.000241935        0.000111774
206       28        0.772172        0.000241933        0.000111775
207       28        0.772157        0.000241931        0.000111776
208       28        0.772142        0.000241929        0.000111777
209       28        0.772127        0.000241928        0.000111778
210       28        0.772115        0.000241926        0.000111778
211       28        0.772102        0.000241925        0.000111779
212       28        0.77209        0.000241923        0.00011178
213       28        0.772077        0.000241922        0.000111781
214       28        0.772065        0.00024192        0.000111781
215       28        0.772054        0.000241919        0.000111782
216       28        0.772043        0.000241918        0.000111783
217       28        0.772032        0.000241917        0.000111783
218       28        0.772021        0.000241915        0.000111784
219       28        0.772011        0.000241914        0.000111784
220       28        0.772001        0.000241913        0.000111785
221       28        0.771992        0.000241912        0.000111785
222       28        0.771983        0.000241911        0.000111786
223       28        0.771974        0.00024191        0.000111786
224       28        0.771966        0.000241908        0.000111787
225       28        0.771958        0.000241908        0.000111787
226       28        0.771951        0.000241907        0.000111788
227       28        0.771943        0.000241906        0.000111788
228       28        0.771935        0.000241905        0.000111789
229       28        0.771929        0.000241904        0.000111789
230       28        0.771923        0.000241904        0.000111789
231       28        0.771917        0.000241903        0.00011179
232       28        0.771911        0.000241902        0.00011179
233       28        0.771905        0.000241901        0.00011179
234       28        0.7719        0.000241901        0.000111791
235       28        0.771896        0.0002419        0.000111791
236       28        0.771892        0.0002419        0.000111791
237       28        0.771888        0.000241899        0.000111791
238       28        0.771883        0.000241899        0.000111792
239       28        0.77188        0.000241898        0.000111792
240       28        0.771877        0.000241898        0.000111792
241       28        0.771875        0.000241898        0.000111792
242       28        0.771872        0.000241897        0.000111792
243       28        0.771869        0.000241897        0.000111792
244       28        0.771867        0.000241897        0.000111792
245       28        0.771866        0.000241897        0.000111793
246       28        0.771865        0.000241897        0.000111793
247       28        0.771864        0.000241896        0.000111793
248       28        0.771863        0.000241896        0.000111793
249       28        0.771862        0.000241896        0.000111793
250       28        0.771863        0.000241896        0.000111793
251       28        0.771863        0.000241896        0.000111793
252       28        0.771863        0.000241896        0.000111793
253       28        0.771864        0.000241896        0.000111793
254       28        0.771865        0.000241897        0.000111793
255       28        0.771867        0.000241897        0.000111793
256       28        0.771869        0.000241897        0.000111792
257       28        0.77187        0.000241897        0.000111792
258       28        0.771872        0.000241897        0.000111792
259       28        0.771875        0.000241898        0.000111792
260       28        0.771879        0.000241898        0.000111792
261       28        0.771882        0.000241899        0.000111792
262       28        0.771885        0.000241899        0.000111791
263       28        0.771889        0.000241899        0.000111791
264       28        0.771893        0.0002419        0.000111791
265       28        0.771898        0.000241901        0.000111791
266       28        0.771903        0.000241901        0.00011179
267       28        0.771908        0.000241902        0.00011179
268       28        0.771913        0.000241902        0.00011179
269       28        0.77192        0.000241903        0.00011179
270       28        0.771926        0.000241904        0.000111789
271       28        0.771933        0.000241905        0.000111789
272       28        0.771939        0.000241905        0.000111788
273       28        0.771946        0.000241906        0.000111788
274       28        0.771954        0.000241907        0.000111788
275       28        0.771963        0.000241908        0.000111787
276       28        0.771971        0.000241909        0.000111787
277       28        0.771979        0.00024191        0.000111786
278       28        0.771988        0.000241911        0.000111786
279       28        0.771998        0.000241913        0.000111785
280       28        0.772008        0.000241914        0.000111785
281       28        0.772018        0.000241915        0.000111784
282       28        0.772028        0.000241916        0.000111783
283       28        0.772038        0.000241917        0.000111783
284       28        0.77205        0.000241919        0.000111782
285       28        0.772062        0.00024192        0.000111782
286       28        0.772073        0.000241922        0.000111781
287       28        0.772085        0.000241923        0.00011178
288       28        0.772097        0.000241924        0.000111779
289       28        0.772111        0.000241926        0.000111779
290       28        0.772124        0.000241928        0.000111778
291       28        0.772137        0.000241929        0.000111777
292       28        0.77215        0.00024193        0.000111776
293       28        0.772164        0.000241932        0.000111776
294       28        0.77218        0.000241934        0.000111775
295       28        0.772196        0.000241936        0.000111774
296       28        0.772212        0.000241938        0.000111773
297       28        0.772227        0.00024194        0.000111772
298       28        0.772241        0.000241941        0.000111771
299       28        0.772255        0.000241943        0.000111771
300       28        0.772268        0.000241945        0.00011177
301       28        0.772281        0.000241946        0.000111769
302       28        0.772297        0.000241948        0.000111768
303       28        0.772317        0.00024195        0.000111767
304       28        0.772339        0.000241953        0.000111766
305       28        0.77236        0.000241956        0.000111765
306       28        0.772376        0.000241957        0.000111763
307       28        0.772388        0.000241958        0.000111763
308       28        0.772398        0.00024196        0.000111762
309       28        0.77241        0.000241961        0.000111762
310       28        0.772424        0.000241963        0.000111761
311       28        0.772442        0.000241965        0.00011176
312       28        0.772461        0.000241967        0.000111758
313       28        0.772482        0.00024197        0.000111757
314       28        0.772502        0.000241972        0.000111756
315       28        0.77252        0.000241974        0.000111755
316       28        0.772536        0.000241976        0.000111754
317       28        0.772554        0.000241978        0.000111753
318       28        0.772573        0.00024198        0.000111752
319       28        0.772592        0.000241983        0.000111751
320       28        0.772608        0.000241984        0.00011175
321       28        0.772624        0.000241986        0.000111749
322       28        0.772641        0.000241988        0.000111748
323       28        0.772661        0.00024199        0.000111747
324       28        0.772682        0.000241993        0.000111746
325       28        0.7727        0.000241995        0.000111745
326       28        0.772717        0.000241996        0.000111743
327       28        0.772734        0.000241998        0.000111742
328       28        0.772753        0.000242001        0.000111742
329       28        0.772772        0.000242003        0.00011174
330       28        0.772789        0.000242005        0.000111739
331       28        0.772805        0.000242006        0.000111738
332       28        0.772822        0.000242008        0.000111737
333       28        0.772841        0.000242011        0.000111736
334       28        0.772858        0.000242013        0.000111735
335       28        0.772873        0.000242014        0.000111734
336       28        0.772886        0.000242015        0.000111733
337       28        0.772902        0.000242017        0.000111732
338       28        0.772918        0.000242019        0.000111732
339       28        0.772933        0.000242021        0.000111731
340       28        0.772945        0.000242022        0.00011173
341       28        0.772956        0.000242022        0.000111729
342       28        0.772968        0.000242024        0.000111728
343       28        0.772981        0.000242026        0.000111728
344       28        0.772992        0.000242027        0.000111727
345       28        0.772999        0.000242027        0.000111726
346       28        0.773004        0.000242027        0.000111725
347       28        0.773012        0.000242028        0.000111725
348       28        0.77302        0.000242029        0.000111725
349       28        0.773024        0.000242029        0.000111724
350       28        0.773025        0.000242028        0.000111724
351       28        0.773025        0.000242028        0.000111724
352       28        0.773027        0.000242029        0.000111724
353       28        0.773028        0.000242029        0.000111724
354       28        0.773025        0.000242028        0.000111724
355       28        0.773016        0.000242026        0.000111724
356       28        0.773005        0.000242024        0.000111724
357       28        0.772996        0.000242023        0.000111725
358       28        0.772986        0.000242022        0.000111725
359       28        0.77297        0.000242019        0.000111726
360       28        0.77295        0.000242015        0.000111726
361       28        0.77293        0.000242013        0.000111727
362       28        0.772914        0.000242011        0.000111728
363       28        0.772895        0.000242009        0.000111729
364       28        0.772868        0.000242004        0.00011173
365       28        0.772833        0.000241999        0.000111732
366       28        0.772796        0.000241994        0.000111734
367       28        0.772757        0.00024199        0.000111736
368       28        0.772714        0.000241984        0.000111738
369       28        0.772662        0.000241977        0.00011174
370       28        0.772607        0.000241969        0.000111743
371       28        0.772557        0.000241963        0.000111746
372       28        0.77251        0.000241957        0.000111749
373       28        0.772459        0.00024195        0.000111751
374       28        0.772397        0.000241941        0.000111754
375       28        0.772325        0.000241931        0.000111757
376       28        0.772249        0.000241922        0.000111762
377       28        0.772166        0.000241912        0.000111766
378       28        0.772071        0.0002419        0.000111771
379       28        0.771966        0.000241885        0.000111776
380       28        0.77186        0.000241871        0.000111781
381       28        0.771762        0.000241859        0.000111787
382       28        0.771667        0.000241848        0.000111792
383       28        0.771566        0.000241834        0.000111797
384       28        0.771456        0.000241819        0.000111802
385       28        0.771341        0.000241804        0.000111808
386       28        0.771222        0.00024179        0.000111815
387       28        0.771086        0.000241773        0.000111823
388       28        0.770917        0.000241751        0.000111831
389       28        0.770727        0.000241725        0.000111841
390       28        0.770548        0.000241702        0.00011185
391       28        0.770404        0.000241685        0.000111858
392       28        0.770279        0.00024167        0.000111865
393       28        0.77013        0.00024165        0.000111872
394       28        0.769934        0.000241623        0.000111882
395       28        0.769711        0.000241595        0.000111894
396       28        0.76951        0.000241571        0.000111906
397       28        0.769352        0.000241551        0.000111914
398       28        0.769202        0.00024153        0.000111921
399       28        0.768997        0.000241503        0.000111931
400       28        0.76871        0.000241467        0.000111947
401       28        0.768388        0.000241429        0.000111965
402       28        0.768123        0.000241395        0.000111979
403       28        0.767967        0.000241372        0.000111986
404       28        0.767872        0.000241358        0.00011199
405       28        0.767725        0.00024134        0.000111998
406       28        0.76745        0.000241308        0.000112014
407       28        0.767086        0.000241262        0.000112033
408       28        0.766764        0.000241219        0.000112049
409       28        0.76658        0.000241193        0.000112058
410       28        0.766494        0.000241182        0.000112063
411       28        0.766362        0.000241167        0.000112071
412       28        0.766084        0.000241132        0.000112085
413       28        0.765717        0.000241082        0.000112103
414       28        0.765428        0.000241044        0.000112118
415       28        0.765315        0.00024103        0.000112124
416       28        0.765308        0.00024103        0.000112125
417       28        0.765245        0.00024102        0.000112127
418       28        0.765049        0.000240991        0.000112136
419       28        0.764809        0.000240959        0.000112148
420       28        0.764674        0.000240943        0.000112155
421       28        0.764687        0.000240945        0.000112155
422       28        0.764748        0.000240949        0.00011215
423       28        0.764735        0.000240942        0.000112148
424       28        0.764639        0.000240928        0.000112152
425       28        0.764566        0.00024092        0.000112157
426       28        0.764623        0.000240926        0.000112153
427       28        0.764802        0.000240943        0.000112141
428       28        0.765002        0.000240962        0.000112128
429       28        0.765137        0.000240977        0.000112119
430       28        0.765223        0.000240989        0.000112116
431       28        0.765354        0.000241004        0.000112108
432       28        0.765614        0.00024103        0.00011209
433       28        0.765985        0.000241069        0.000112067
434       28        0.766348        0.000241113        0.000112047
435       28        0.766574        0.000241143        0.000112035
436       28        0.766648        0.000241151        0.000112031
437       28        0.766704        0.000241151        0.000112025
438       28        0.766929        0.000241171        0.000112009
439       28        0.767372        0.000241226        0.000111984
440       28        0.767872        0.00024129        0.000111958
441       28        0.76817        0.000241325        0.000111941
442       28        0.768138        0.000241314        0.00011194
443       28        0.767904        0.000241279        0.00011195
444       28        0.76775        0.000241261        0.000111959
445       28        0.767844        0.000241276        0.000111955
446       28        0.768088        0.000241303        0.00011194
447       28        0.768205        0.00024131        0.00011193
448       28        0.767865        0.000241264        0.000111947
449       28        0.766896        0.000241144        0.000112
450       28        0.76544        0.000240972        0.000112083
451       28        0.763523        0.000240738        0.000112189
452       28        0.761083        0.000240423        0.000112316
453       28        0.758511        0.00024011        0.000112459
454       28        0.755173        0.000239724        0.000112654
455       28        0.749601        0.000239044        0.000112962
456       28        0.742338        0.000238167        0.000113367
457       28        0.73331        0.000237106        0.000113886
458       28        0.719893        0.000235511        0.000114648
459       28        0.703121        0.000233536        0.000115609
460       28        0.685895        0.000231565        0.000116625
461       28        0.664526        0.000229112        0.000117882
462       28        0.637261        0.00022599        0.00011949
463       28        0.609723        0.000222915        0.000121154
464       28        0.5802        0.000219683        0.000122975
465       28        0.53968        0.000215286        0.000125498
466       28        0.490281        0.000210037        0.000128638
467       28        0.438676        0.000204725        0.000132025
468       28        0.376268        0.000198479        0.00013624
469       28        0.298283        0.000190921        0.000141681
470       28        0.218257        0.000183469        0.000147494
471       28        0.140771        0.000176536        0.000153355
472       28        0.0526029        0.000168927        0.000160271
473       28        -0.0419521        0.00016111        0.000168013
474       28        -0.126825        0.000154431        0.000175313
475       28        -0.211038        0.000148066        0.000182855
476       28        -0.304443        0.000141251        0.000191518
477       28        -0.390533        0.000135236        0.000199848
478       28        -0.457076        0.000130808        0.000206605
479       28        -0.516613        0.00012696        0.000212828
480       28        -0.57352        0.000123357        0.000218897
481       28        -0.618282        0.000120616        0.000223831
482       28        -0.651603        0.000118655        0.000227653
483       28        -0.683881        0.000116757        0.000231361
484       28        -0.712667        0.000115071        0.000234678
485       28        -0.730777        0.00011405        0.000236846
486       28        -0.742461        0.000113416        0.000238297
487       28        -0.755314        0.000112678        0.00023981
488       28        -0.766643        0.000112024        0.000241134
489       28        -0.771601        0.00011178        0.000241806
490       28        -0.772884        0.000111748        0.000242046
491       28        -0.774821        0.00011163        0.00024226
492       28        -0.776926        0.000111479        0.000242441
493       28        -0.777179        0.000111479        0.000242504
494       28        -0.774733        0.000111657        0.000242298
495       28        -0.768334        0.000112003        0.000241498
496       28        -0.753921        0.000112757        0.000239645
497       28        -0.723681        0.000114496        0.000236093
498       28        -0.678284        0.000117192        0.000230925
499       28        -0.647233        0.000119247        0.00022779
0       29        -0.333823        0.000139397        0.00019464
1       29        -0.383883        0.000135647        0.000199127
2       29        -0.410644        0.000133881        0.000201864
3       29        -0.412904        0.000133696        0.000202041
4       29        -0.368091        0.000136679        0.000197498
5       29        -0.246903        0.000145328        0.000186028
6       29        -0.0903263        0.000157259        0.000172125
7       29        0.0315015        0.000167117        0.000161934
8       29        0.116013        0.000174278        0.000155188
9       29        0.197306        0.000181521        0.000149018
10       29        0.264481        0.000187713        0.000144089
11       29        0.307958        0.000191796        0.00014096
12       29        0.352175        0.000196059        0.00013786
13       29        0.40971        0.000201774        0.000133946
14       29        0.460614        0.000206934        0.000130554
15       29        0.498606        0.000210848        0.000128064
16       29        0.539019        0.000215156        0.000125505
17       29        0.57988        0.000219614        0.000122976
18       29        0.610021        0.000222922        0.000121122
19       29        0.63383        0.000225563        0.000119674
20       29        0.657979        0.000228329        0.000118251
21       29        0.676332        0.00023045        0.000117179
22       29        0.687788        0.000231747        0.000116496
23       29        0.700343        0.000233201        0.000115764
24       29        0.713888        0.000234791        0.000114986
25       29        0.724147        0.000235973        0.000114385
26       29        0.734309        0.000237164        0.0001138
27       29        0.747182        0.000238729        0.000113086
28       29        0.758329        0.000240063        0.000112457
29       29        0.765795        0.000240922        0.00011202
30       29        0.771952        0.000241686        0.000111686
31       29        0.77586        0.000242206        0.000111489
32       29        0.77613        0.000242222        0.000111466
33       29        0.775242        0.00024209        0.000111505
34       29        0.775413        0.00024214        0.000111509
35       29        0.776546        0.000242279        0.000111446
36       29        0.7785        0.00024248        0.000111321
37       29        0.780547        0.000242743        0.000111214
38       29        0.781756        0.000242898        0.00011115
39       29        0.781895        0.000242863        0.000111119
40       29        0.780045        0.000242632        0.000111219
41       29        0.776336        0.000242225        0.000111445
42       29        0.772711        0.000241764        0.000111637
43       29        0.768976        0.000241283        0.000111832
44       29        0.764079        0.000240728        0.000112122
45       29        0.759403        0.000240177        0.00011239
46       29        0.754656        0.000239587        0.000112647
47       29        0.747594        0.000238764        0.000113056
48       29        0.739389        0.000237798        0.000113526
49       29        0.73164        0.000236859        0.000113957
50       29        0.723379        0.000235902        0.000114439
51       29        0.715432        0.000234991        0.000114906
52       29        0.708933        0.000234218        0.000115275
53       29        0.702498        0.000233463        0.000115645
54       29        0.695665        0.000232676        0.000116045
55       29        0.688963        0.000231899        0.000116436
56       29        0.682264        0.00023113        0.000116829
57       29        0.675988        0.000230409        0.000117198
58       29        0.670663        0.000229792        0.000117509
59       29        0.665946        0.000229252        0.000117787
60       29        0.661288        0.000228725        0.000118065
61       29        0.656428        0.000228172        0.000118353
62       29        0.65147        0.000227604        0.000118645
63       29        0.646875        0.000227081        0.000118918
64       29        0.643019        0.000226647        0.000119149
65       29        0.639788        0.000226286        0.000119344
66       29        0.636737        0.000225943        0.000119527
67       29        0.633524        0.000225577        0.000119718
68       29        0.630203        0.0002252        0.000119916
69       29        0.627165        0.000224863        0.0001201
70       29        0.624738        0.000224596        0.000120249
71       29        0.622858        0.000224387        0.000120363
72       29        0.621167        0.000224194        0.000120463
73       29        0.619371        0.000223991        0.00012057
74       29        0.617512        0.000223786        0.000120684
75       29        0.615929        0.000223614        0.000120783
76       29        0.614901        0.000223501        0.000120846
77       29        0.614342        0.000223436        0.000120878
78       29        0.613891        0.000223384        0.000120905
79       29        0.613272        0.000223317        0.000120943
80       29        0.612574        0.000223243        0.000120988
81       29        0.612171        0.0002232        0.000121013
82       29        0.612313        0.000223214        0.000121003
83       29        0.612848        0.000223273        0.000120971
84       29        0.613365        0.000223333        0.000120941
85       29        0.613601        0.000223362        0.000120928
86       29        0.61371        0.000223374        0.000120921
87       29        0.614106        0.000223418        0.000120897
88       29        0.615021        0.000223521        0.000120842
89       29        0.616269        0.000223663        0.000120768
90       29        0.617451        0.000223797        0.000120697
91       29        0.618346        0.000223896        0.000120643
92       29        0.619121        0.000223982        0.000120596
93       29        0.620132        0.000224097        0.000120536
94       29        0.621543        0.000224258        0.000120453
95       29        0.623175        0.000224443        0.000120355
96       29        0.624708        0.000224613        0.000120262
97       29        0.625982        0.000224755        0.000120185
98       29        0.627134        0.000224886        0.000120116
99       29        0.628432        0.000225036        0.00012004
100       29        0.630001        0.000225214        0.000119947
101       29        0.631726        0.000225408        0.000119843
102       29        0.633398        0.000225595        0.000119742
103       29        0.634913        0.000225767        0.000119652
104       29        0.636346        0.000225932        0.000119568
105       29        0.637845        0.000226103        0.000119479
106       29        0.63947        0.000226286        0.000119382
107       29        0.641152        0.000226476        0.000119281
108       29        0.642781        0.000226662        0.000119185
109       29        0.644311        0.000226837        0.000119095
110       29        0.64579        0.000227006        0.000119008
111       29        0.647298        0.000227177        0.000118918
112       29        0.648865        0.000227355        0.000118825
113       29        0.65045        0.000227537        0.000118731
114       29        0.652        0.000227716        0.000118641
115       29        0.653494        0.000227887        0.000118552
116       29        0.654954        0.000228053        0.000118466
117       29        0.656407        0.000228219        0.00011838
118       29        0.657854        0.000228386        0.000118295
119       29        0.659281        0.000228551        0.000118212
120       29        0.660675        0.000228711        0.00011813
121       29        0.662045        0.000228867        0.000118048
122       29        0.663401        0.000229023        0.000117969
123       29        0.664744        0.000229179        0.000117891
124       29        0.666066        0.000229332        0.000117814
125       29        0.667358        0.00022948        0.000117738
126       29        0.668623        0.000229625        0.000117663
127       29        0.669865        0.000229769        0.00011759
128       29        0.671083        0.00022991        0.00011752
129       29        0.672273        0.000230049        0.000117451
130       29        0.673438        0.000230183        0.000117382
131       29        0.674582        0.000230314        0.000117315
132       29        0.675708        0.000230445        0.00011725
133       29        0.676814        0.000230574        0.000117186
134       29        0.677894        0.0002307        0.000117123
135       29        0.678947        0.000230822        0.000117061
136       29        0.679979        0.000230941        0.000117001
137       29        0.680991        0.000231059        0.000116942
138       29        0.681979        0.000231175        0.000116885
139       29        0.682942        0.000231287        0.00011683
140       29        0.683881        0.000231395        0.000116775
141       29        0.684802        0.000231502        0.000116721
142       29        0.685707        0.000231608        0.000116669
143       29        0.686592        0.000231712        0.000116618
144       29        0.687453        0.000231813        0.000116568
145       29        0.688292        0.00023191        0.000116519
146       29        0.689113        0.000232005        0.000116472
147       29        0.689917        0.0002321        0.000116425
148       29        0.690702        0.000232192        0.00011638
149       29        0.691465        0.000232281        0.000116336
150       29        0.69221        0.000232368        0.000116293
151       29        0.692939        0.000232453        0.000116251
152       29        0.693653        0.000232537        0.00011621
153       29        0.694349        0.000232619        0.00011617
154       29        0.695025        0.000232698        0.000116131
155       29        0.695685        0.000232775        0.000116093
156       29        0.696331        0.000232851        0.000116055
157       29        0.696963        0.000232925        0.000116019
158       29        0.697577        0.000232998        0.000115984
159       29        0.698174        0.000233068        0.000115949
160       29        0.698757        0.000233136        0.000115916
161       29        0.699327        0.000233203        0.000115883
162       29        0.699885        0.000233269        0.000115851
163       29        0.700427        0.000233333        0.00011582
164       29        0.700953        0.000233394        0.00011579
165       29        0.701466        0.000233454        0.00011576
166       29        0.701967        0.000233513        0.000115731
167       29        0.702456        0.000233571        0.000115704
168       29        0.702931        0.000233628        0.000115676
169       29        0.703394        0.000233682        0.00011565
170       29        0.703845        0.000233735        0.000115624
171       29        0.704286        0.000233787        0.000115599
172       29        0.704714        0.000233838        0.000115574
173       29        0.705127        0.000233886        0.000115551
174       29        0.705529        0.000233934        0.000115527
175       29        0.705922        0.00023398        0.000115505
176       29        0.706312        0.000234026        0.000115483
177       29        0.706696        0.000234072        0.000115461
178       29        0.707073        0.000234116        0.000115439
179       29        0.70744        0.000234159        0.000115418
180       29        0.707796        0.000234201        0.000115398
181       29        0.70814        0.000234242        0.000115378
182       29        0.708469        0.000234281        0.000115359
183       29        0.708786        0.000234319        0.000115341
184       29        0.709094        0.000234355        0.000115324
185       29        0.709402        0.000234391        0.000115306
186       29        0.709714        0.000234428        0.000115288
187       29        0.710028        0.000234466        0.00011527
188       29        0.710339        0.000234502        0.000115253
189       29        0.710638        0.000234537        0.000115235
190       29        0.710921        0.000234571        0.000115219
191       29        0.711189        0.000234603        0.000115204
192       29        0.711448        0.000234634        0.000115189
193       29        0.711703        0.000234664        0.000115175
194       29        0.71196        0.000234694        0.00011516
195       29        0.712218        0.000234724        0.000115145
196       29        0.712471        0.000234755        0.000115131
197       29        0.712714        0.000234784        0.000115117
198       29        0.712945        0.000234811        0.000115104
199       29        0.713167        0.000234837        0.000115091
200       29        0.713382        0.000234862        0.000115079
201       29        0.713593        0.000234888        0.000115067
202       29        0.713798        0.000234912        0.000115055
203       29        0.713997        0.000234935        0.000115044
204       29        0.71419        0.000234958        0.000115033
205       29        0.714378        0.000234981        0.000115022
206       29        0.71456        0.000235002        0.000115012
207       29        0.714734        0.000235023        0.000115002
208       29        0.714902        0.000235043        0.000114992
209       29        0.715065        0.000235062        0.000114983
210       29        0.715223        0.000235081        0.000114974
211       29        0.715375        0.000235099        0.000114965
212       29        0.715522        0.000235117        0.000114957
213       29        0.715664        0.000235133        0.000114949
214       29        0.7158        0.000235149        0.000114941
215       29        0.715932        0.000235165        0.000114934
216       29        0.716059        0.00023518        0.000114927
217       29        0.716181        0.000235195        0.00011492
218       29        0.716297        0.000235208        0.000114913
219       29        0.716409        0.000235222        0.000114907
220       29        0.716518        0.000235235        0.0001149
221       29        0.716621        0.000235247        0.000114895
222       29        0.71672        0.000235259        0.000114889
223       29        0.716815        0.00023527        0.000114884
224       29        0.716905        0.000235281        0.000114878
225       29        0.716992        0.000235291        0.000114873
226       29        0.717075        0.000235301        0.000114869
227       29        0.717153        0.00023531        0.000114864
228       29        0.717227        0.000235319        0.00011486
229       29        0.717298        0.000235327        0.000114856
230       29        0.717365        0.000235335        0.000114852
231       29        0.717428        0.000235343        0.000114849
232       29        0.717488        0.00023535        0.000114845
233       29        0.717543        0.000235356        0.000114842
234       29        0.717595        0.000235363        0.000114839
235       29        0.717645        0.000235369        0.000114836
236       29        0.71769        0.000235374        0.000114834
237       29        0.717732        0.000235379        0.000114831
238       29        0.71777        0.000235383        0.000114829
239       29        0.717805        0.000235388        0.000114827
240       29        0.717838        0.000235392        0.000114825
241       29        0.717866        0.000235395        0.000114824
242       29        0.717891        0.000235398        0.000114822
243       29        0.717913        0.0002354        0.000114821
244       29        0.717932        0.000235403        0.00011482
245       29        0.717948        0.000235405        0.000114819
246       29        0.717961        0.000235406        0.000114818
247       29        0.71797        0.000235407        0.000114818
248       29        0.717975        0.000235408        0.000114817
249       29        0.717978        0.000235408        0.000114817
250       29        0.717978        0.000235408        0.000114817
251       29        0.717975        0.000235408        0.000114818
252       29        0.717968        0.000235407        0.000114818
253       29        0.717958        0.000235406        0.000114818
254       29        0.717945        0.000235404        0.000114819
255       29        0.717929        0.000235402        0.00011482
256       29        0.71791        0.0002354        0.000114821
257       29        0.717887        0.000235397        0.000114822
258       29        0.71786        0.000235394        0.000114824
259       29        0.717831        0.000235391        0.000114826
260       29        0.717799        0.000235387        0.000114828
261       29        0.717763        0.000235383        0.00011483
262       29        0.717723        0.000235378        0.000114832
263       29        0.71768        0.000235372        0.000114834
264       29        0.717634        0.000235367        0.000114837
265       29        0.717584        0.000235361        0.00011484
266       29        0.717531        0.000235355        0.000114843
267       29        0.717473        0.000235348        0.000114846
268       29        0.717412        0.00023534        0.000114849
269       29        0.717347        0.000235333        0.000114853
270       29        0.717279        0.000235325        0.000114857
271       29        0.717207        0.000235316        0.000114861
272       29        0.71713        0.000235307        0.000114865
273       29        0.717049        0.000235297        0.00011487
274       29        0.716965        0.000235287        0.000114875
275       29        0.716877        0.000235277        0.00011488
276       29        0.716784        0.000235266        0.000114885
277       29        0.716686        0.000235254        0.000114891
278       29        0.716584        0.000235242        0.000114896
279       29        0.716479        0.000235229        0.000114902
280       29        0.716368        0.000235216        0.000114909
281       29        0.716253        0.000235203        0.000114915
282       29        0.716132        0.000235188        0.000114922
283       29        0.716007        0.000235173        0.000114929
284       29        0.715877        0.000235158        0.000114937
285       29        0.715743        0.000235142        0.000114944
286       29        0.715603        0.000235125        0.000114952
287       29        0.715457        0.000235108        0.00011496
288       29        0.715306        0.00023509        0.000114969
289       29        0.715151        0.000235072        0.000114978
290       29        0.714989        0.000235052        0.000114987
291       29        0.714822        0.000235032        0.000114996
292       29        0.714648        0.000235012        0.000115006
293       29        0.71447        0.00023499        0.000115016
294       29        0.714287        0.000234969        0.000115027
295       29        0.714098        0.000234947        0.000115038
296       29        0.713903        0.000234923        0.000115049
297       29        0.7137        0.000234899        0.00011506
298       29        0.713491        0.000234874        0.000115072
299       29        0.713275        0.000234849        0.000115085
300       29        0.713052        0.000234822        0.000115097
301       29        0.712823        0.000234795        0.00011511
302       29        0.712591        0.000234767        0.000115123
303       29        0.712357        0.00023474        0.000115137
304       29        0.71212        0.000234712        0.00011515
305       29        0.711873        0.000234682        0.000115164
306       29        0.711615        0.000234652        0.000115179
307       29        0.711345        0.000234619        0.000115194
308       29        0.711066        0.000234587        0.00011521
309       29        0.710782        0.000234553        0.000115227
310       29        0.710496        0.000234519        0.000115243
311       29        0.710209        0.000234485        0.000115259
312       29        0.709919        0.00023445        0.000115275
313       29        0.709622        0.000234415        0.000115293
314       29        0.709314        0.000234379        0.00011531
315       29        0.708994        0.000234341        0.000115328
316       29        0.708662        0.000234301        0.000115347
317       29        0.708323        0.000234261        0.000115367
318       29        0.707977        0.000234221        0.000115386
319       29        0.707621        0.000234179        0.000115407
320       29        0.707253        0.000234135        0.000115428
321       29        0.706874        0.00023409        0.000115449
322       29        0.706486        0.000234044        0.000115471
323       29        0.706091        0.000233998        0.000115494
324       29        0.705687        0.00023395        0.000115517
325       29        0.70527        0.0002339        0.000115541
326       29        0.704839        0.000233849        0.000115565
327       29        0.704396        0.000233797        0.000115591
328       29        0.703942        0.000233744        0.000115617
329       29        0.703476        0.000233689        0.000115644
330       29        0.702995        0.000233632        0.000115671
331       29        0.702502        0.000233573        0.000115699
332       29        0.701996        0.000233514        0.000115728
333       29        0.701478        0.000233453        0.000115758
334       29        0.700944        0.00023339        0.000115789
335       29        0.700393        0.000233325        0.00011582
336       29        0.699826        0.000233258        0.000115853
337       29        0.699246        0.00023319        0.000115886
338       29        0.698652        0.000233121        0.00011592
339       29        0.69804        0.000233049        0.000115956
340       29        0.697409        0.000232974        0.000115992
341       29        0.696761        0.000232898        0.000116029
342       29        0.696098        0.00023282        0.000116067
343       29        0.695419        0.000232741        0.000116106
344       29        0.694719        0.000232658        0.000116147
345       29        0.693998        0.000232573        0.000116188
346       29        0.693257        0.000232486        0.00011623
347       29        0.692498        0.000232398        0.000116274
348       29        0.69172        0.000232307        0.000116319
349       29        0.690919        0.000232213        0.000116366
350       29        0.690094        0.000232116        0.000116413
351       29        0.689249        0.000232017        0.000116462
352       29        0.688385        0.000231917        0.000116512
353       29        0.687498        0.000231813        0.000116563
354       29        0.686584        0.000231706        0.000116616
355       29        0.685642        0.000231596        0.00011667
356       29        0.684676        0.000231483        0.000116726
357       29        0.683686        0.000231368        0.000116784
358       29        0.682671        0.00023125        0.000116843
359       29        0.681626        0.000231128        0.000116903
360       29        0.680554        0.000231003        0.000116965
361       29        0.679457        0.000230875        0.000117029
362       29        0.678337        0.000230746        0.000117094
363       29        0.677187        0.000230613        0.000117161
364       29        0.676002        0.000230474        0.00011723
365       29        0.67478        0.000230332        0.000117301
366       29        0.673526        0.000230187        0.000117374
367       29        0.672241        0.000230039        0.000117449
368       29        0.670923        0.000229886        0.000117526
369       29        0.66957        0.000229729        0.000117605
370       29        0.668187        0.000229569        0.000117685
371       29        0.66678        0.000229407        0.000117768
372       29        0.665346        0.000229242        0.000117852
373       29        0.663876        0.000229073        0.000117938
374       29        0.662361        0.000228897        0.000118027
375       29        0.660802        0.000228717        0.000118118
376       29        0.6592        0.000228534        0.000118213
377       29        0.657556        0.000228346        0.00011831
378       29        0.655868        0.000228152        0.000118409
379       29        0.654143        0.000227953        0.00011851
380       29        0.652391        0.000227752        0.000118613
381       29        0.650622        0.00022755        0.000118718
382       29        0.648827        0.000227346        0.000118824
383       29        0.646993        0.000227136        0.000118933
384       29        0.645113        0.00022692        0.000119043
385       29        0.643191        0.000226701        0.000119157
386       29        0.641227        0.000226479        0.000119274
387       29        0.639208        0.00022625        0.000119394
388       29        0.637124        0.000226013        0.000119518
389       29        0.634986        0.000225769        0.000119645
390       29        0.632838        0.000225526        0.000119773
391       29        0.63072        0.000225287        0.0001199
392       29        0.628624        0.000225051        0.000120025
393       29        0.626497        0.000224809        0.000120152
394       29        0.624283        0.000224558        0.000120284
395       29        0.621986        0.0002243        0.000120422
396       29        0.619669        0.000224041        0.000120562
397       29        0.617399        0.000223787        0.000120698
398       29        0.615175        0.000223535        0.000120831
399       29        0.612914        0.00022328        0.000120966
400       29        0.610532        0.000223015        0.000121111
401       29        0.608058        0.000222741        0.000121262
402       29        0.605643        0.000222471        0.000121408
403       29        0.603439        0.000222223        0.00012154
404       29        0.601433        0.000221997        0.00012166
405       29        0.599423        0.000221775        0.000121783
406       29        0.597208        0.000221531        0.000121919
407       29        0.594803        0.000221265        0.000122066
408       29        0.592448        0.000221002        0.000122208
409       29        0.590397        0.000220773        0.000122332
410       29        0.588672        0.000220582        0.000122437
411       29        0.58703        0.000220403        0.000122539
412       29        0.585227        0.000220204        0.000122649
413       29        0.58329        0.000219988        0.000122767
414       29        0.581511        0.000219791        0.000122875
415       29        0.580158        0.000219643        0.000122958
416       29        0.579208        0.000219539        0.000123017
417       29        0.57838        0.000219447        0.000123067
418       29        0.577461        0.000219343        0.000123122
419       29        0.576527        0.00021924        0.000123179
420       29        0.575862        0.000219168        0.000123221
421       29        0.575666        0.000219147        0.000123233
422       29        0.575859        0.000219165        0.000123219
423       29        0.576195        0.000219198        0.000123196
424       29        0.576562        0.000219237        0.000123173
425       29        0.577092        0.000219298        0.000123142
426       29        0.578043        0.000219402        0.000123083
427       29        0.579552        0.000219563        0.000122988
428       29        0.581502        0.000219772        0.000122865
429       29        0.583671        0.00022001        0.000122732
430       29        0.585993        0.000220268        0.000122591
431       29        0.588612        0.000220556        0.00012243
432       29        0.591742        0.000220896        0.000122235
433       29        0.595448        0.000221299        0.000122006
434       29        0.599532        0.000221751        0.000121756
435       29        0.603725        0.000222219        0.000121503
436       29        0.60798        0.000222692        0.000121245
437       29        0.612544        0.000223195        0.000120965
438       29        0.617779        0.000223774        0.000120645
439       29        0.623847        0.000224452        0.000120279
440       29        0.630497        0.000225202        0.000119881
441       29        0.637262        0.000225965        0.000119476
442       29        0.643885        0.000226708        0.000119078
443       29        0.650501        0.000227454        0.000118682
444       29        0.65753        0.000228257        0.000118267
445       29        0.665393        0.000229157        0.000117803
446       29        0.674038        0.000230145        0.000117293
447       29        0.682986        0.000231172        0.000116766
448       29        0.692041        0.000232217        0.000116237
449       29        0.701081        0.000233265        0.000115711
450       29        0.709778        0.000234287        0.000115211
451       29        0.718858        0.000235351        0.000114688
452       29        0.728964        0.000236513        0.000114096
453       29        0.738855        0.000237679        0.00011353
454       29        0.748416        0.000238835        0.000112996
455       29        0.758129        0.000239974        0.000112438
456       29        0.76596        0.000240899        0.000111991
457       29        0.771164        0.000241548        0.00011171
458       29        0.775384        0.000242043        0.000111467
459       29        0.778318        0.00024238        0.000111295
460       29        0.779258        0.000242538        0.000111264
461       29        0.779457        0.00024258        0.00011126
462       29        0.779529        0.000242557        0.000111242
463       29        0.77931        0.000242546        0.000111261
464       29        0.777925        0.000242419        0.000111357
465       29        0.773066        0.000241815        0.000111621
466       29        0.764151        0.000240704        0.000112103
467       29        0.752016        0.000239262        0.000112792
468       29        0.733816        0.000237107        0.000113829
469       29        0.708301        0.000234094        0.000115287
470       29        0.68068        0.000230898        0.000116897
471       29        0.652838        0.000227732        0.00011855
472       29        0.618778        0.000223883        0.000120584
473       29        0.579351        0.000219508        0.000122982
474       29        0.540875        0.000215364        0.000125393
475       29        0.494799        0.000210495        0.000128338
476       29        0.429287        0.000203726        0.00013262
477       29        0.351283        0.000195957        0.000137912
478       29        0.269745        0.000188197        0.000143702
479       29        0.170627        0.000179144        0.000151043
480       29        0.0506118        0.000168706        0.00016038
481       29        -0.0664727        0.0001591        0.000170036
482       29        -0.170596        0.000151042        0.000179137
483       29        -0.275167        0.000143312        0.000188707
484       29        -0.370156        0.000136596        0.000197786
485       29        -0.437337        0.000132065        0.000204513
486       29        -0.490247        0.000128628        0.000210013
487       29        -0.551288        0.000124715        0.000216442
488       29        -0.609654        0.000121074        0.000222751
489       29        -0.645728        0.000118939        0.000226862
490       29        -0.668868        0.00011762        0.000229598
491       29        -0.696509        0.000115985        0.000232752
492       29        -0.722848        0.000114411        0.000235721
493       29        -0.730621        0.000113984        0.000236673
494       29        -0.718169        0.000114754        0.000235323
495       29        -0.692883        0.000116194        0.000232326
496       29        -0.643744        0.000119015        0.000226555
497       29        -0.543879        0.00012517        0.000215628
498       29        -0.405272        0.000134289        0.000201394
499       29        -0.304828        0.000141484        0.000191907
0       30        0.367979        0.000197967        0.000137019
1       30        0.336403        0.00019448        0.000138924
2       30        0.323991        0.000193356        0.000139846
3       30        0.329599        0.000193877        0.000139439
4       30        0.371298        0.000197875        0.000136502
5       30        0.462691        0.000207102        0.000130389
6       30        0.555701        0.000216922        0.000124442
7       30        0.611774        0.000223039        0.000120974
8       30        0.642225        0.000226428        0.000119128
9       30        0.670019        0.000229632        0.000117502
10       30        0.692518        0.000232246        0.000116196
11       30        0.706452        0.000233844        0.000115377
12       30        0.720831        0.000235521        0.000114545
13       30        0.739385        0.000237742        0.0001135
14       30        0.754544        0.000239538        0.000112637
15       30        0.764088        0.000240639        0.000112079
16       30        0.77282        0.000241725        0.000111607
17       30        0.780712        0.000242738        0.000111193
18       30        0.785565        0.00024331        0.000110916
19       30        0.788529        0.000243636        0.000110736
20       30        0.790847        0.000243958        0.000110625
21       30        0.791643        0.000244073        0.000110589
22       30        0.79077        0.000243916        0.000110615
23       30        0.788684        0.000243645        0.000110723
24       30        0.786133        0.000243339        0.000110866
25       30        0.784645        0.000243114        0.000110929
26       30        0.783729        0.000242974        0.000110966
27       30        0.781696        0.000242764        0.000111096
28       30        0.779253        0.000242462        0.000111229
29       30        0.775739        0.000241973        0.000111395
30       30        0.767094        0.000240946        0.000111886
31       30        0.753336        0.000239349        0.000112684
32       30        0.737809        0.00023747        0.000113549
33       30        0.718979        0.000235216        0.000114609
34       30        0.696145        0.000232594        0.000115949
35       30        0.676393        0.000230316        0.000117104
36       30        0.660926        0.000228496        0.000117989
37       30        0.642325        0.000226402        0.000119103
38       30        0.622517        0.00022419        0.000120299
39       30        0.605521        0.00022224        0.000121297
40       30        0.584035        0.00021987        0.000122609
41       30        0.557331        0.000217018        0.000124294
42       30        0.534716        0.000214572        0.000125704
43       30        0.513708        0.000212314        0.000127022
44       30        0.488724        0.00020973        0.00012865
45       30        0.466091        0.000207394        0.000130129
46       30        0.445635        0.000205275        0.000131461
47       30        0.419348        0.000202629        0.000133224
48       30        0.390882        0.000199793        0.000135152
49       30        0.364959        0.000197218        0.000136914
50       30        0.337878        0.000194596        0.000138802
51       30        0.311762        0.000192102        0.000140649
52       30        0.289986        0.00019002        0.000142187
53       30        0.268758        0.000188019        0.000143708
54       30        0.246888        0.000185987        0.000145298
55       30        0.225936        0.000184057        0.000146835
56       30        0.20562        0.000182207        0.000148343
57       30        0.186801        0.000180506        0.00014975
58       30        0.170519        0.000179041        0.000150973
59       30        0.155818        0.000177732        0.000152088
60       30        0.141448        0.000176466        0.00015319
61       30        0.126943        0.000175193        0.000154307
62       30        0.112675        0.000173947        0.000155412
63       30        0.0996577        0.000172818        0.000156426
64       30        0.0885731        0.000171865        0.000157297
65       30        0.079041        0.000171051        0.000158051
66       30        0.0700447        0.000170283        0.000158764
67       30        0.0608773        0.000169501        0.00015949
68       30        0.0517659        0.000168729        0.000160216
69       30        0.0436029        0.000168043        0.000160874
70       30        0.0370136        0.000167494        0.000161407
71       30        0.0317267        0.000167051        0.000161834
72       30        0.0268815        0.000166643        0.000162223
73       30        0.0218808        0.000166224        0.000162626
74       30        0.0169675        0.000165818        0.000163028
75       30        0.0129457        0.000165487        0.000163359
76       30        0.0103066        0.000165269        0.000163574
77       30        0.00868577        0.000165132        0.000163704
78       30        0.00722824        0.000165009        0.00016382
79       30        0.00545556        0.000164864        0.000163967
80       30        0.00374685        0.000164725        0.000164109
81       30        0.0029236        0.000164657        0.000164176
82       30        0.00336073        0.00016469        0.000164138
83       30        0.00456111        0.000164788        0.000164038
84       30        0.00563419        0.000164877        0.00016395
85       30        0.00617524        0.000164922        0.000163907
86       30        0.00666019        0.000164962        0.000163867
87       30        0.0079393        0.000165066        0.00016376
88       30        0.0103573        0.000165265        0.000163562
89       30        0.0134139        0.000165519        0.000163313
90       30        0.0162787        0.000165756        0.00016308
91       30        0.0186087        0.000165948        0.000162888
92       30        0.0208498        0.000166133        0.000162705
93       30        0.0237256        0.000166372        0.000162471
94       30        0.0274814        0.000166686        0.000162167
95       30        0.0316624        0.000167035        0.000161829
96       30        0.0355823        0.00016736        0.00016151
97       30        0.0389787        0.000167643        0.000161234
98       30        0.0422197        0.000167915        0.000160974
99       30        0.0458781        0.000168224        0.000160681
100       30        0.0501508        0.000168584        0.000160338
101       30        0.0547219        0.000168968        0.00015997
102       30        0.0591368        0.000169339        0.000159615
103       30        0.0632429        0.000169687        0.000159288
104       30        0.067265        0.00017003        0.000158969
105       30        0.0715026        0.00017039        0.000158632
106       30        0.0760138        0.000170773        0.000158273
107       30        0.080601        0.000171164        0.000157909
108       30        0.0850414        0.000171544        0.000157559
109       30        0.0892937        0.00017191        0.000157225
110       30        0.0934937        0.000172271        0.000156894
111       30        0.0977864        0.000172639        0.000156557
112       30        0.102189        0.000173018        0.000156211
113       30        0.10661        0.000173401        0.000155866
114       30        0.110955        0.000173778        0.000155528
115       30        0.115203        0.000174147        0.000155197
116       30        0.119388        0.00017451        0.000154871
117       30        0.123545        0.000174872        0.000154548
118       30        0.127673        0.000175233        0.00015423
119       30        0.131751        0.000175591        0.000153916
120       30        0.135764        0.000175942        0.000153606
121       30        0.139721        0.000176289        0.000153301
122       30        0.143635        0.000176633        0.000153
123       30        0.147512        0.000176976        0.000152704
124       30        0.151341        0.000177315        0.000152412
125       30        0.155106        0.000177647        0.000152124
126       30        0.158799        0.000177974        0.000151842
127       30        0.16242        0.000178296        0.000151566
128       30        0.165975        0.000178613        0.000151297
129       30        0.169467        0.000178924        0.000151033
130       30        0.172898        0.00017923        0.000150773
131       30        0.176271        0.000179531        0.000150517
132       30        0.179586        0.000179828        0.000150267
133       30        0.182842        0.000180121        0.000150023
134       30        0.186038        0.000180408        0.000149783
135       30        0.18917        0.00018069        0.000149547
136       30        0.192237        0.000180966        0.000149317
137       30        0.195241        0.000181237        0.000149092
138       30        0.19818        0.000181503        0.000148873
139       30        0.201057        0.000181764        0.000148659
140       30        0.203874        0.000182019        0.000148448
141       30        0.206634        0.000182269        0.000148242
142       30        0.20934        0.000182515        0.000148042
143       30        0.21199        0.000182757        0.000147845
144       30        0.214582        0.000182993        0.000147653
145       30        0.217116        0.000183224        0.000147465
146       30        0.219593        0.00018345        0.000147282
147       30        0.222016        0.000183672        0.000147103
148       30        0.224385        0.000183889        0.000146929
149       30        0.226701        0.000184101        0.000146758
150       30        0.228965        0.000184309        0.000146591
151       30        0.231178        0.000184512        0.000146428
152       30        0.233342        0.000184711        0.00014627
153       30        0.235457        0.000184906        0.000146115
154       30        0.237522        0.000185096        0.000145963
155       30        0.23954        0.000185282        0.000145815
156       30        0.241512        0.000185464        0.000145671
157       30        0.243438        0.000185643        0.00014553
158       30        0.245319        0.000185817        0.000145393
159       30        0.247153        0.000185987        0.000145259
160       30        0.248945        0.000186152        0.000145129
161       30        0.250695        0.000186315        0.000145001
162       30        0.252404        0.000186474        0.000144877
163       30        0.254072        0.000186629        0.000144756
164       30        0.255697        0.00018678        0.000144638
165       30        0.257282        0.000186927        0.000144523
166       30        0.258827        0.000187071        0.000144411
167       30        0.260334        0.000187212        0.000144302
168       30        0.261805        0.000187349        0.000144195
169       30        0.263241        0.000187483        0.000144091
170       30        0.264641        0.000187614        0.00014399
171       30        0.266005        0.000187741        0.000143891
172       30        0.26733        0.000187865        0.000143796
173       30        0.268617        0.000187986        0.000143703
174       30        0.269871        0.000188103        0.000143613
175       30        0.271099        0.000188218        0.000143524
176       30        0.272308        0.000188332        0.000143437
177       30        0.2735        0.000188444        0.000143351
178       30        0.274672        0.000188554        0.000143267
179       30        0.275818        0.000188661        0.000143185
180       30        0.27693        0.000188765        0.000143105
181       30        0.278004        0.000188867        0.000143028
182       30        0.279036        0.000188964        0.000142954
183       30        0.280034        0.000189058        0.000142882
184       30        0.281009        0.00018915        0.000142812
185       30        0.281977        0.000189241        0.000142743
186       30        0.28295        0.000189333        0.000142673
187       30        0.283926        0.000189425        0.000142603
188       30        0.284892        0.000189516        0.000142534
189       30        0.285827        0.000189604        0.000142467
190       30        0.286718        0.000189688        0.000142403
191       30        0.287567        0.000189769        0.000142343
192       30        0.288391        0.000189847        0.000142284
193       30        0.289205        0.000189923        0.000142226
194       30        0.290016        0.00019        0.000142168
195       30        0.290822        0.000190076        0.00014211
196       30        0.291611        0.000190151        0.000142054
197       30        0.292375        0.000190224        0.000142
198       30        0.293108        0.000190293        0.000141947
199       30        0.293815        0.00019036        0.000141897
200       30        0.294499        0.000190425        0.000141848
201       30        0.295166        0.000190488        0.000141801
202       30        0.295815        0.00019055        0.000141755
203       30        0.296447        0.00019061        0.00014171
204       30        0.29706        0.000190668        0.000141666
205       30        0.297655        0.000190724        0.000141624
206       30        0.29823        0.000190779        0.000141583
207       30        0.298785        0.000190832        0.000141544
208       30        0.299321        0.000190883        0.000141505
209       30        0.299839        0.000190932        0.000141469
210       30        0.30034        0.000190979        0.000141433
211       30        0.300825        0.000191026        0.000141399
212       30        0.301293        0.00019107        0.000141366
213       30        0.301744        0.000191113        0.000141333
214       30        0.30218        0.000191155        0.000141302
215       30        0.302599        0.000191195        0.000141273
216       30        0.303003        0.000191233        0.000141244
217       30        0.303391        0.00019127        0.000141217
218       30        0.303764        0.000191306        0.00014119
219       30        0.304123        0.00019134        0.000141165
220       30        0.304467        0.000191373        0.00014114
221       30        0.304798        0.000191404        0.000141117
222       30        0.305114        0.000191434        0.000141095
223       30        0.305417        0.000191463        0.000141073
224       30        0.305707        0.000191491        0.000141053
225       30        0.305983        0.000191517        0.000141033
226       30        0.306247        0.000191542        0.000141014
227       30        0.306498        0.000191566        0.000140997
228       30        0.306736        0.000191589        0.00014098
229       30        0.306962        0.00019161        0.000140964
230       30        0.307177        0.000191631        0.000140949
231       30        0.30738        0.00019165        0.000140934
232       30        0.30757        0.000191669        0.000140921
233       30        0.307749        0.000191686        0.000140908
234       30        0.307917        0.000191702        0.000140896
235       30        0.308074        0.000191717        0.000140885
236       30        0.30822        0.000191731        0.000140875
237       30        0.308354        0.000191743        0.000140865
238       30        0.308478        0.000191755        0.000140856
239       30        0.308591        0.000191766        0.000140848
240       30        0.308694        0.000191776        0.000140841
241       30        0.308786        0.000191785        0.000140835
242       30        0.308867        0.000191792        0.000140829
243       30        0.308938        0.000191799        0.000140824
244       30        0.308999        0.000191805        0.00014082
245       30        0.30905        0.00019181        0.000140816
246       30        0.309091        0.000191814        0.000140813
247       30        0.309121        0.000191817        0.000140811
248       30        0.309141        0.000191818        0.00014081
249       30        0.309151        0.000191819        0.000140809
250       30        0.309151        0.00019182        0.000140809
251       30        0.30914        0.000191819        0.00014081
252       30        0.30912        0.000191817        0.000140811
253       30        0.309089        0.000191813        0.000140813
254       30        0.309048        0.00019181        0.000140816
255       30        0.308997        0.000191805        0.00014082
256       30        0.308935        0.000191799        0.000140824
257       30        0.308863        0.000191792        0.000140829
258       30        0.30878        0.000191784        0.000140835
259       30        0.308687        0.000191775        0.000140842
260       30        0.308584        0.000191765        0.000140849
261       30        0.308469        0.000191754        0.000140857
262       30        0.308344        0.000191742        0.000140866
263       30        0.308207        0.000191729        0.000140876
264       30        0.308059        0.000191715        0.000140886
265       30        0.307901        0.0001917        0.000140897
266       30        0.30773        0.000191684        0.000140909
267       30        0.307548        0.000191666        0.000140922
268       30        0.307354        0.000191648        0.000140936
269       30        0.307148        0.000191628        0.00014095
270       30        0.30693        0.000191607        0.000140966
271       30        0.3067        0.000191585        0.000140982
272       30        0.306457        0.000191562        0.000140999
273       30        0.306201        0.000191538        0.000141017
274       30        0.305932        0.000191512        0.000141036
275       30        0.30565        0.000191485        0.000141056
276       30        0.305354        0.000191457        0.000141077
277       30        0.305045        0.000191427        0.000141099
278       30        0.304722        0.000191396        0.000141122
279       30        0.304385        0.000191364        0.000141146
280       30        0.304033        0.000191331        0.000141171
281       30        0.303667        0.000191296        0.000141197
282       30        0.303285        0.000191259        0.000141224
283       30        0.302887        0.000191222        0.000141252
284       30        0.302475        0.000191182        0.000141281
285       30        0.302047        0.000191142        0.000141312
286       30        0.301602        0.000191099        0.000141343
287       30        0.301142        0.000191055        0.000141376
288       30        0.300664        0.00019101        0.00014141
289       30        0.30017        0.000190963        0.000141445
290       30        0.299658        0.000190914        0.000141481
291       30        0.299127        0.000190864        0.000141519
292       30        0.29858        0.000190812        0.000141558
293       30        0.298015        0.000190758        0.000141598
294       30        0.297434        0.000190703        0.000141639
295       30        0.296835        0.000190646        0.000141682
296       30        0.296218        0.000190587        0.000141726
297       30        0.295579        0.000190527        0.000141771
298       30        0.294919        0.000190464        0.000141818
299       30        0.294238        0.0001904        0.000141867
300       30        0.293536        0.000190333        0.000141917
301       30        0.292818        0.000190265        0.000141967
302       30        0.292089        0.000190195        0.000142019
303       30        0.291347        0.000190125        0.000142072
304       30        0.29059        0.000190054        0.000142126
305       30        0.289811        0.00018998        0.000142182
306       30        0.289001        0.000189903        0.00014224
307       30        0.288158        0.000189823        0.0001423
308       30        0.287287        0.000189741        0.000142362
309       30        0.286398        0.000189657        0.000142426
310       30        0.2855        0.000189573        0.00014249
311       30        0.284598        0.000189487        0.000142554
312       30        0.283686        0.000189401        0.000142619
313       30        0.282751        0.000189313        0.000142687
314       30        0.281784        0.000189222        0.000142756
315       30        0.280781        0.000189127        0.000142828
316       30        0.279747        0.00018903        0.000142902
317       30        0.278688        0.00018893        0.000142978
318       30        0.277604        0.000188828        0.000143056
319       30        0.276491        0.000188724        0.000143136
320       30        0.275346        0.000188616        0.000143218
321       30        0.274169        0.000188505        0.000143302
322       30        0.272963        0.000188392        0.000143389
323       30        0.271731        0.000188276        0.000143478
324       30        0.270469        0.000188158        0.000143569
325       30        0.269173        0.000188037        0.000143662
326       30        0.26784        0.000187912        0.000143758
327       30        0.266469        0.000187783        0.000143857
328       30        0.265059        0.000187652        0.000143959
329       30        0.263612        0.000187517        0.000144064
330       30        0.262127        0.000187378        0.000144171
331       30        0.260605        0.000187235        0.000144281
332       30        0.259044        0.00018709        0.000144394
333       30        0.257441        0.000186941        0.00014451
334       30        0.255793        0.000186788        0.00014463
335       30        0.254101        0.00018663        0.000144753
336       30        0.252363        0.000186468        0.000144879
337       30        0.25058        0.000186303        0.000145009
338       30        0.248751        0.000186133        0.000145142
339       30        0.246872        0.000185959        0.000145279
340       30        0.244945        0.00018578        0.000145419
341       30        0.242968        0.000185597        0.000145563
342       30        0.240941        0.00018541        0.000145712
343       30        0.238862        0.000185219        0.000145864
344       30        0.236728        0.000185022        0.00014602
345       30        0.234538        0.000184819        0.00014618
346       30        0.23229        0.000184612        0.000146345
347       30        0.229983        0.000184401        0.000146515
348       30        0.227618        0.000184184        0.000146689
349       30        0.225192        0.000183961        0.000146868
350       30        0.222705        0.000183733        0.000147051
351       30        0.220156        0.000183499        0.000147239
352       30        0.217545        0.000183261        0.000147432
353       30        0.214867        0.000183017        0.000147631
354       30        0.212119        0.000182766        0.000147834
355       30        0.209299        0.000182509        0.000148043
356       30        0.206406        0.000182246        0.000148258
357       30        0.203441        0.000181978        0.000148479
358       30        0.200401        0.000181702        0.000148706
359       30        0.197288        0.00018142        0.000148938
360       30        0.194103        0.000181132        0.000149175
361       30        0.190845        0.000180838        0.000149419
362       30        0.187513        0.000180538        0.00014967
363       30        0.184099        0.000180232        0.000149926
364       30        0.180597        0.000179917        0.000150189
365       30        0.177002        0.000179594        0.00015046
366       30        0.173314        0.000179264        0.000150738
367       30        0.169534        0.000178927        0.000151025
368       30        0.165665        0.000178583        0.000151318
369       30        0.161715        0.00017823        0.000151618
370       30        0.157689        0.000177872        0.000151924
371       30        0.153589        0.000177509        0.000152236
372       30        0.14941        0.00017714        0.000152556
373       30        0.14514        0.000176764        0.000152883
374       30        0.140766        0.000176377        0.000153218
375       30        0.13628        0.000175983        0.000153562
376       30        0.131676        0.00017558        0.000153917
377       30        0.126957        0.000175167        0.000154282
378       30        0.122136        0.000174746        0.000154655
379       30        0.117233        0.000174318        0.000155035
380       30        0.112269        0.000173887        0.000155421
381       30        0.107251        0.000173452        0.000155812
382       30        0.102169        0.000173014        0.00015621
383       30        0.0970056        0.000172568        0.000156614
384       30        0.0917459        0.000172114        0.000157026
385       30        0.0863818        0.000171654        0.000157449
386       30        0.0809058        0.000171186        0.000157882
387       30        0.0753061        0.000170709        0.000158326
388       30        0.0695786        0.000170221        0.00015878
389       30        0.0637524        0.000169725        0.000159242
390       30        0.0578992        0.00016923        0.00015971
391       30        0.0520975        0.000168741        0.000160175
392       30        0.0463639        0.000168259        0.000160636
393       30        0.0406157        0.000167775        0.000161097
394       30        0.0347301        0.000167281        0.000161571
395       30        0.0286651        0.000166776        0.000162063
396       30        0.0225226        0.000166266        0.000162563
397       30        0.0164666        0.000165764        0.000163057
398       30        0.0105561        0.000165273        0.000163538
399       30        0.00465713        0.000164785        0.00016402
400       30        -0.00142671        0.000164285        0.00016452
401       30        -0.00769839        0.000163773        0.000165038
402       30        -0.0138693        0.000163269        0.000165549
403       30        -0.0195865        0.000162801        0.000166021
404       30        -0.0248062        0.000162375        0.000166453
405       30        -0.029907        0.000161962        0.000166878
406       30        -0.035344        0.000161523        0.000167334
407       30        -0.0411691        0.000161054        0.000167823
408       30        -0.0469289        0.000160589        0.000168305
409       30        -0.0520704        0.000160175        0.000168736
410       30        -0.0564618        0.000159824        0.000169108
411       30        -0.0605184        0.000159501        0.000169452
412       30        -0.0647604        0.000159163        0.000169812
413       30        -0.0692455        0.000158805        0.000170191
414       30        -0.0734694        0.000158469        0.00017055
415       30        -0.0768512        0.000158202        0.000170839
416       30        -0.0793076        0.000158008        0.00017105
417       30        -0.081308        0.000157849        0.00017122
418       30        -0.0833547        0.000157686        0.000171393
419       30        -0.085449        0.000157521        0.000171573
420       30        -0.0870868        0.000157394        0.000171715
421       30        -0.0877678        0.000157341        0.000171775
422       30        -0.0874918        0.000157361        0.000171749
423       30        -0.0867012        0.000157422        0.000171679
424       30        -0.085753        0.000157497        0.000171599
425       30        -0.0845043        0.000157598        0.000171495
426       30        -0.0824194        0.000157764        0.000171318
427       30        -0.0790755        0.000158027        0.00017103
428       30        -0.074571        0.000158381        0.000170643
429       30        -0.0693605        0.000158795        0.000170201
430       30        -0.0637098        0.000159249        0.000169725
431       30        -0.0573818        0.000159756        0.000169191
432       30        -0.0498648        0.000160356        0.000168555
433       30        -0.0408936        0.000161075        0.000167798
434       30        -0.0307652        0.000161894        0.000166952
435       30        -0.0200321        0.000162769        0.000166063
436       30        -0.00886404        0.000163683        0.00016514
437       30        0.00324222        0.000164675        0.000164142
438       30        0.0171085        0.000165818        0.000163005
439       30        0.0332028        0.000167159        0.0001617
440       30        0.0511512        0.000168668        0.000160257
441       30        0.0700046        0.000170265        0.000158753
442       30        0.0890814        0.000171892        0.000157242
443       30        0.108536        0.000173568        0.000155716
444       30        0.129267        0.000175376        0.00015411
445       30        0.152339        0.00017741        0.000152342
446       30        0.177872        0.000179681        0.000150402
447       30        0.204902        0.000182114        0.000148373
448       30        0.232902        0.000184671        0.000146302
449       30        0.261431        0.000187312        0.000144221
450       30        0.289626        0.000189966        0.000142198
451       30        0.319563        0.000192817        0.000140075
452       30        0.353077        0.000196035        0.000137719
453       30        0.386658        0.000199328        0.000135408
454       30        0.420628        0.000202736        0.000133123
455       30        0.457427        0.000206453        0.000130666
456       30        0.490845        0.000209892        0.000128477
457       30        0.51921        0.000212891        0.000126668
458       30        0.549961        0.000216152        0.000124714
459       30        0.581151        0.000219504        0.000122759
460       30        0.608084        0.000222512        0.000121134
461       30        0.638104        0.00022588        0.000119331
462       30        0.673146        0.000229814        0.000117228
463       30        0.704745        0.00023348        0.000115394
464       30        0.73118        0.000236632        0.000113901
465       30        0.754878        0.000239427        0.000112547
466       30        0.77262        0.000241515        0.000111532
467       30        0.781889        0.000242671        0.000111032
468       30        0.786002        0.000243201        0.000110818
469       30        0.787642        0.000243392        0.000110723
470       30        0.787223        0.000243363        0.000110756
471       30        0.785742        0.000243229        0.000110859
472       30        0.783422        0.000242939        0.000110984
473       30        0.779666        0.000242456        0.00011118
474       30        0.774324        0.000241842        0.000111493
475       30        0.764266        0.000240652        0.000112066
476       30        0.745896        0.000238424        0.000113087
477       30        0.721502        0.000235516        0.000114466
478       30        0.694242        0.00023237        0.000116058
479       30        0.65837        0.00022826        0.000118169
480       30        0.611354        0.00022294        0.000120971
481       30        0.561538        0.000217452        0.00012402
482       30        0.51023        0.000211982        0.000127265
483       30        0.444127        0.000205124        0.000131563
484       30        0.366246        0.000197317        0.000136806
485       30        0.292902        0.000190255        0.000141948
486       30        0.211652        0.000182731        0.000147874
487       30        0.0938158        0.000172283        0.000156855
488       30        -0.0402619        0.000161081        0.000167699
489       30        -0.14243        0.000153074        0.000176505
490       30        -0.220821        0.000147215        0.000183592
491       30        -0.308669        0.00014083        0.000191756
492       30        -0.387908        0.000135253        0.000199348
493       30        -0.412049        0.000133636        0.000201779
494       30        -0.377102        0.000136082        0.000198415
495       30        -0.306598        0.000140973        0.000191554
496       30        -0.183969        0.00014985        0.000180117
497       30        0.0239433        0.000166344        0.000162408
498       30        0.247591        0.00018603        0.00014523
499       30        0.379761        0.000199125        0.000136206
0       31        0.697461        0.000233432        0.000116213
1       31        0.695949        0.000232649        0.000115999
2       31        0.702186        0.000233438        0.000115669
3       31        0.711014        0.00023444        0.000115144
4       31        0.726623        0.000236192        0.000114208
5       31        0.753732        0.000239457        0.00011269
6       31        0.777852        0.000242423        0.000111367
7       31        0.789035        0.000243764        0.000110738
8       31        0.790631        0.000243906        0.000110626
9       31        0.78889        0.000243749        0.000110747
10       31        0.786583        0.000243499        0.000110889
11       31        0.785893        0.000243361        0.000110902
12       31        0.786045        0.000243343        0.000110878
13       31        0.784602        0.000243203        0.000110974
14       31        0.782177        0.000242892        0.000111101
15       31        0.779211        0.000242456        0.000111231
16       31        0.772533        0.000241675        0.000111616
17       31        0.763037        0.000240596        0.000112177
18       31        0.754849        0.00023958        0.000112622
19       31        0.745595        0.000238421        0.000113119
20       31        0.73066        0.000236695        0.00011399
21       31        0.713126        0.000234652        0.000115005
22       31        0.693859        0.000232343        0.000116089
23       31        0.666365        0.000229169        0.000117695
24       31        0.63422        0.000225553        0.000119622
25       31        0.608726        0.000222669        0.000121142
26       31        0.586989        0.000220242        0.000122454
27       31        0.561475        0.00021751        0.00012406
28       31        0.53823        0.000215009        0.000125518
29       31        0.516472        0.000212634        0.000126862
30       31        0.481186        0.00020896        0.000129148
31       31        0.432643        0.000204039        0.000132379
32       31        0.381527        0.000198904        0.000135815
33       31        0.321776        0.000193067        0.000139946
34       31        0.25002        0.000186338        0.000145118
35       31        0.185166        0.000180423        0.000149926
36       31        0.131036        0.000175592        0.000154027
37       31        0.0710909        0.000170433        0.000158738
38       31        0.0107574        0.000165382        0.000163613
39       31        -0.0405216        0.000161164        0.000167829
40       31        -0.0958135        0.000156765        0.000172528
41       31        -0.154814        0.000152222        0.000177711
42       31        -0.201102        0.000148717        0.000181844
43       31        -0.239236        0.000145881        0.000185309
44       31        -0.27819        0.000143065        0.000188952
45       31        -0.310224        0.000140782        0.000191989
46       31        -0.336316        0.000138936        0.00019448
47       31        -0.36603        0.000136879        0.000197379
48       31        -0.395102        0.00013489        0.000200249
49       31        -0.418896        0.000133273        0.000202613
50       31        -0.441445        0.000131775        0.000204903
51       31        -0.461354        0.000130467        0.000206949
52       31        -0.476453        0.000129472        0.000208495
53       31        -0.490352        0.000128566        0.000209934
54       31        -0.504101        0.000127681        0.000211375
55       31        -0.516537        0.000126886        0.000212687
56       31        -0.527924        0.000126163        0.000213898
57       31        -0.537822        0.000125536        0.000214951
58       31        -0.545831        0.000125028        0.000215803
59       31        -0.552801        0.000124591        0.000216553
60       31        -0.559552        0.000124171        0.000217286
61       31        -0.56629        0.000123753        0.000218018
62       31        -0.572743        0.000123351        0.000218717
63       31        -0.578351        0.000123002        0.000219325
64       31        -0.582854        0.000122726        0.000219819
65       31        -0.58659        0.000122498        0.000220233
66       31        -0.590158        0.00012228        0.000220626
67       31        -0.593903        0.000122049        0.000221036
68       31        -0.597637        0.000121819        0.000221445
69       31        -0.600847        0.000121625        0.000221803
70       31        -0.603249        0.000121481        0.000222073
71       31        -0.605081        0.00012137        0.000222277
72       31        -0.606849        0.000121261        0.00022247
73       31        -0.608838        0.000121139        0.00022269
74       31        -0.610837        0.00012102        0.000222915
75       31        -0.612369        0.000120929        0.00022309
76       31        -0.613225        0.000120878        0.000223186
77       31        -0.613694        0.000120848        0.000223236
78       31        -0.614258        0.000120813        0.000223297
79       31        -0.615098        0.000120764        0.000223394
80       31        -0.615915        0.000120717        0.000223489
81       31        -0.61625        0.000120697        0.000223527
82       31        -0.615986        0.000120711        0.000223495
83       31        -0.615472        0.000120742        0.000223437
84       31        -0.61517        0.000120762        0.000223407
85       31        -0.615206        0.000120762        0.000223414
86       31        -0.615248        0.000120759        0.000223418
87       31        -0.614852        0.000120782        0.000223372
88       31        -0.613917        0.000120839        0.000223268
89       31        -0.612765        0.00012091        0.000223143
90       31        -0.611813        0.000120969        0.000223039
91       31        -0.611172        0.000121007        0.000222967
92       31        -0.610547        0.000121044        0.000222896
93       31        -0.60956        0.000121105        0.000222787
94       31        -0.608135        0.000121193        0.000222631
95       31        -0.606551        0.00012129        0.000222456
96       31        -0.605166        0.000121373        0.000222302
97       31        -0.604073        0.000121439        0.00022218
98       31        -0.603028        0.000121503        0.000222065
99       31        -0.601718        0.000121584        0.000221922
100       31        -0.600079        0.000121685        0.000221742
101       31        -0.59832        0.000121791        0.000221546
102       31        -0.596686        0.000121891        0.000221365
103       31        -0.595216        0.000121981        0.000221204
104       31        -0.593747        0.000122072        0.000221044
105       31        -0.592115        0.000122173        0.000220864
106       31        -0.590322        0.000122282        0.000220666
107       31        -0.588506        0.000122393        0.000220465
108       31        -0.586779        0.000122499        0.000220277
109       31        -0.585132        0.000122602        0.000220098
110       31        -0.583472        0.000122704        0.000219916
111       31        -0.581728        0.000122811        0.000219724
112       31        -0.579912        0.000122922        0.000219525
113       31        -0.578082        0.000123036        0.000219326
114       31        -0.576275        0.000123148        0.00021913
115       31        -0.574492        0.000123259        0.000218935
116       31        -0.572713        0.000123368        0.00021874
117       31        -0.570928        0.000123478        0.000218546
118       31        -0.569142        0.00012359        0.000218352
119       31        -0.567361        0.000123701        0.00021816
120       31        -0.565589        0.000123811        0.000217967
121       31        -0.563826        0.00012392        0.000217775
122       31        -0.562066        0.00012403        0.000217584
123       31        -0.560305        0.00012414        0.000217395
124       31        -0.558545        0.00012425        0.000217205
125       31        -0.556796        0.000124359        0.000217015
126       31        -0.555067        0.000124466        0.000216828
127       31        -0.553361        0.000124573        0.000216644
128       31        -0.551673        0.000124679        0.000216463
129       31        -0.549996        0.000124785        0.000216283
130       31        -0.548331        0.000124889        0.000216103
131       31        -0.546681        0.000124992        0.000215925
132       31        -0.545048        0.000125095        0.00021575
133       31        -0.54343        0.000125197        0.000215577
134       31        -0.541825        0.000125298        0.000215405
135       31        -0.540237        0.000125398        0.000215234
136       31        -0.538671        0.000125496        0.000215066
137       31        -0.537128        0.000125593        0.000214901
138       31        -0.535607        0.00012569        0.000214739
139       31        -0.534103        0.000125785        0.000214579
140       31        -0.532617        0.000125878        0.000214419
141       31        -0.531153        0.000125971        0.000214263
142       31        -0.529708        0.000126062        0.000214109
143       31        -0.528282        0.000126153        0.000213958
144       31        -0.526874        0.000126242        0.000213808
145       31        -0.525486        0.00012633        0.00021366
146       31        -0.524123        0.000126416        0.000213514
147       31        -0.522783        0.000126502        0.000213372
148       31        -0.521462        0.000126586        0.000213233
149       31        -0.52016        0.000126669        0.000213095
150       31        -0.518878        0.00012675        0.000212958
151       31        -0.517619        0.00012683        0.000212824
152       31        -0.516382        0.000126909        0.000212694
153       31        -0.515165        0.000126987        0.000212565
154       31        -0.513966        0.000127063        0.000212438
155       31        -0.512787        0.000127138        0.000212313
156       31        -0.511631        0.000127212        0.000212191
157       31        -0.510496        0.000127285        0.000212072
158       31        -0.509381        0.000127356        0.000211954
159       31        -0.508285        0.000127426        0.000211838
160       31        -0.507209        0.000127495        0.000211724
161       31        -0.506155        0.000127562        0.000211613
162       31        -0.50512        0.000127629        0.000211505
163       31        -0.504104        0.000127694        0.000211398
164       31        -0.503107        0.000127758        0.000211293
165       31        -0.502131        0.00012782        0.00021119
166       31        -0.501177        0.000127881        0.000211089
167       31        -0.500243        0.000127942        0.000210991
168       31        -0.499324        0.000128001        0.000210895
169       31        -0.498422        0.000128059        0.0002108
170       31        -0.49754        0.000128115        0.000210707
171       31        -0.496678        0.000128171        0.000210617
172       31        -0.495838        0.000128225        0.000210529
173       31        -0.495019        0.000128278        0.000210443
174       31        -0.494217        0.000128329        0.000210359
175       31        -0.493429        0.00012838        0.000210276
176       31        -0.492651        0.00012843        0.000210195
177       31        -0.49188        0.00012848        0.000210114
178       31        -0.491116        0.000128529        0.000210034
179       31        -0.490365        0.000128577        0.000209955
180       31        -0.489635        0.000128624        0.000209879
181       31        -0.488931        0.00012867        0.000209805
182       31        -0.488253        0.000128714        0.000209735
183       31        -0.487596        0.000128756        0.000209666
184       31        -0.486953        0.000128798        0.000209599
185       31        -0.486311        0.000128839        0.000209531
186       31        -0.485662        0.000128881        0.000209464
187       31        -0.485005        0.000128924        0.000209396
188       31        -0.484352        0.000128966        0.000209327
189       31        -0.48372        0.000129007        0.000209261
190       31        -0.48312        0.000129045        0.000209199
191       31        -0.482548        0.000129082        0.000209139
192       31        -0.481991        0.000129119        0.000209081
193       31        -0.481437        0.000129154        0.000209023
194       31        -0.480881        0.00012919        0.000208965
195       31        -0.480328        0.000129226        0.000208908
196       31        -0.479786        0.000129261        0.000208851
197       31        -0.479261        0.000129296        0.000208797
198       31        -0.478754        0.000129328        0.000208744
199       31        -0.478265        0.00012936        0.000208693
200       31        -0.477791        0.000129391        0.000208644
201       31        -0.477329        0.000129421        0.000208596
202       31        -0.476877        0.00012945        0.000208549
203       31        -0.476436        0.000129479        0.000208503
204       31        -0.476007        0.000129506        0.000208458
205       31        -0.475591        0.000129534        0.000208415
206       31        -0.475188        0.00012956        0.000208373
207       31        -0.474797        0.000129585        0.000208333
208       31        -0.474419        0.00012961        0.000208293
209       31        -0.474053        0.000129633        0.000208255
210       31        -0.473699        0.000129656        0.000208218
211       31        -0.473357        0.000129679        0.000208183
212       31        -0.473025        0.0001297        0.000208148
213       31        -0.472703        0.000129721        0.000208115
214       31        -0.472394        0.000129741        0.000208083
215       31        -0.472095        0.000129761        0.000208052
216       31        -0.471807        0.000129779        0.000208022
217       31        -0.47153        0.000129798        0.000207993
218       31        -0.471263        0.000129815        0.000207965
219       31        -0.471006        0.000129831        0.000207939
220       31        -0.470759        0.000129848        0.000207913
221       31        -0.470522        0.000129863        0.000207889
222       31        -0.470294        0.000129878        0.000207865
223       31        -0.470076        0.000129892        0.000207842
224       31        -0.469868        0.000129906        0.000207821
225       31        -0.469668        0.000129919        0.0002078
226       31        -0.469478        0.000129931        0.00020778
227       31        -0.469297        0.000129943        0.000207762
228       31        -0.469124        0.000129954        0.000207744
229       31        -0.468961        0.000129965        0.000207727
230       31        -0.468806        0.000129975        0.000207711
231       31        -0.468659        0.000129984        0.000207696
232       31        -0.468521        0.000129993        0.000207681
233       31        -0.46839        0.000130002        0.000207667
234       31        -0.468268        0.00013001        0.000207655
235       31        -0.468155        0.000130017        0.000207643
236       31        -0.468049        0.000130024        0.000207632
237       31        -0.467951        0.00013003        0.000207622
238       31        -0.467861        0.000130036        0.000207613
239       31        -0.467778        0.000130042        0.000207604
240       31        -0.467704        0.000130047        0.000207596
241       31        -0.467637        0.000130051        0.00020759
242       31        -0.467577        0.000130055        0.000207583
243       31        -0.467525        0.000130058        0.000207578
244       31        -0.46748        0.000130061        0.000207573
245       31        -0.467443        0.000130064        0.00020757
246       31        -0.467414        0.000130065        0.000207566
247       31        -0.467391        0.000130067        0.000207564
248       31        -0.467377        0.000130068        0.000207562
249       31        -0.467369        0.000130068        0.000207562
250       31        -0.467369        0.000130068        0.000207562
251       31        -0.467377        0.000130068        0.000207563
252       31        -0.467391        0.000130067        0.000207564
253       31        -0.467413        0.000130065        0.000207566
254       31        -0.467443        0.000130064        0.000207569
255       31        -0.46748        0.000130061        0.000207573
256       31        -0.467525        0.000130058        0.000207578
257       31        -0.467577        0.000130055        0.000207583
258       31        -0.467637        0.000130051        0.00020759
259       31        -0.467704        0.000130047        0.000207597
260       31        -0.46778        0.000130042        0.000207605
261       31        -0.467863        0.000130036        0.000207613
262       31        -0.467954        0.00013003        0.000207622
263       31        -0.468053        0.000130024        0.000207633
264       31        -0.46816        0.000130017        0.000207644
265       31        -0.468275        0.00013001        0.000207656
266       31        -0.468399        0.000130001        0.000207669
267       31        -0.46853        0.000129993        0.000207682
268       31        -0.46867        0.000129984        0.000207697
269       31        -0.468819        0.000129974        0.000207712
270       31        -0.468977        0.000129964        0.000207729
271       31        -0.469143        0.000129953        0.000207746
272       31        -0.469318        0.000129942        0.000207764
273       31        -0.469502        0.00012993        0.000207783
274       31        -0.469696        0.000129917        0.000207803
275       31        -0.469899        0.000129904        0.000207825
276       31        -0.470112        0.00012989        0.000207847
277       31        -0.470334        0.000129876        0.000207869
278       31        -0.470565        0.00012986        0.000207894
279       31        -0.470807        0.000129845        0.000207919
280       31        -0.471059        0.000129829        0.000207945
281       31        -0.471321        0.000129811        0.000207972
282       31        -0.471593        0.000129794        0.000208
283       31        -0.471876        0.000129775        0.00020803
284       31        -0.472171        0.000129756        0.00020806
285       31        -0.472476        0.000129736        0.000208092
286       31        -0.472791        0.000129716        0.000208125
287       31        -0.473117        0.000129695        0.000208159
288       31        -0.473455        0.000129673        0.000208194
289       31        -0.473805        0.00012965        0.00020823
290       31        -0.474167        0.000129627        0.000208268
291       31        -0.474541        0.000129602        0.000208307
292       31        -0.474926        0.000129577        0.000208347
293       31        -0.475322        0.000129552        0.000208388
294       31        -0.47573        0.000129525        0.00020843
295       31        -0.476149        0.000129498        0.000208474
296       31        -0.476579        0.00012947        0.000208519
297       31        -0.477024        0.000129441        0.000208565
298       31        -0.477482        0.000129411        0.000208613
299       31        -0.477956        0.000129381        0.000208662
300       31        -0.478443        0.000129349        0.000208713
301       31        -0.478938        0.000129317        0.000208764
302       31        -0.47944        0.000129284        0.000208816
303       31        -0.479949        0.000129252        0.00020887
304       31        -0.480468        0.000129218        0.000208924
305       31        -0.481001        0.000129184        0.000208979
306       31        -0.481552        0.000129148        0.000209037
307       31        -0.482126        0.000129111        0.000209096
308       31        -0.482719        0.000129072        0.000209158
309       31        -0.483324        0.000129033        0.000209222
310       31        -0.483931        0.000128994        0.000209285
311       31        -0.484536        0.000128955        0.000209348
312       31        -0.485145        0.000128915        0.000209411
313       31        -0.485768        0.000128875        0.000209477
314       31        -0.486413        0.000128834        0.000209544
315       31        -0.487081        0.000128791        0.000209614
316       31        -0.487767        0.000128746        0.000209686
317       31        -0.488468        0.000128701        0.000209759
318       31        -0.489183        0.000128655        0.000209834
319       31        -0.489914        0.000128608        0.000209911
320       31        -0.490662        0.00012856        0.000209989
321       31        -0.491427        0.00012851        0.000210069
322       31        -0.49221        0.00012846        0.000210151
323       31        -0.493007        0.000128409        0.000210235
324       31        -0.493821        0.000128356        0.00021032
325       31        -0.494652        0.000128303        0.000210407
326       31        -0.495502        0.000128248        0.000210496
327       31        -0.496375        0.000128192        0.000210588
328       31        -0.49727        0.000128134        0.000210682
329       31        -0.498184        0.000128076        0.000210778
330       31        -0.499116        0.000128016        0.000210876
331       31        -0.500066        0.000127955        0.000210975
332       31        -0.501037        0.000127892        0.000211078
333       31        -0.502031        0.000127829        0.000211183
334       31        -0.503048        0.000127764        0.00021129
335       31        -0.504085        0.000127697        0.000211399
336       31        -0.505144        0.000127629        0.00021151
337       31        -0.506226        0.00012756        0.000211624
338       31        -0.507332        0.000127489        0.000211741
339       31        -0.50846        0.000127417        0.00021186
340       31        -0.50961        0.000127343        0.000211981
341       31        -0.510782        0.000127268        0.000212105
342       31        -0.511978        0.000127192        0.000212232
343       31        -0.513199        0.000127115        0.000212361
344       31        -0.514444        0.000127035        0.000212493
345       31        -0.515712        0.000126954        0.000212627
346       31        -0.517004        0.000126872        0.000212763
347       31        -0.518324        0.000126788        0.000212904
348       31        -0.519671        0.000126703        0.000213047
349       31        -0.52104        0.000126615        0.000213192
350       31        -0.522432        0.000126527        0.00021334
351       31        -0.523848        0.000126437        0.00021349
352       31        -0.525292        0.000126345        0.000213644
353       31        -0.526763        0.000126252        0.000213801
354       31        -0.528259        0.000126157        0.00021396
355       31        -0.52978        0.000126061        0.000214122
356       31        -0.531329        0.000125963        0.000214287
357       31        -0.532908        0.000125863        0.000214456
358       31        -0.534514        0.000125762        0.000214628
359       31        -0.536143        0.000125659        0.000214802
360       31        -0.537792        0.000125555        0.000214978
361       31        -0.539466        0.000125449        0.000215157
362       31        -0.541166        0.000125343        0.00021534
363       31        -0.542892        0.000125234        0.000215526
364       31        -0.544645        0.000125124        0.000215713
365       31        -0.546426        0.000125012        0.000215904
366       31        -0.548241        0.000124898        0.000216099
367       31        -0.550087        0.000124783        0.000216299
368       31        -0.551957        0.000124666        0.000216501
369       31        -0.553844        0.000124547        0.000216703
370       31        -0.555744        0.000124428        0.000216908
371       31        -0.557661        0.000124309        0.000217116
372       31        -0.559598        0.000124189        0.000217326
373       31        -0.561557        0.000124067        0.000217538
374       31        -0.563538        0.000123943        0.000217752
375       31        -0.565551        0.000123817        0.00021797
376       31        -0.567601        0.00012369        0.000218193
377       31        -0.569685        0.000123562        0.000218421
378       31        -0.571789        0.000123431        0.00021865
379       31        -0.573899        0.0001233        0.000218879
380       31        -0.576007        0.000123169        0.000219108
381       31        -0.578114        0.000123039        0.000219339
382       31        -0.580225        0.00012291        0.000219571
383       31        -0.582342        0.000122779        0.000219802
384       31        -0.584473        0.000122647        0.000220034
385       31        -0.586626        0.000122514        0.00022027
386       31        -0.588807        0.000122381        0.000220511
387       31        -0.591017        0.000122246        0.000220755
388       31        -0.59325        0.000122109        0.000221
389       31        -0.595494        0.000121971        0.000221246
390       31        -0.597724        0.000121834        0.000221492
391       31        -0.599904        0.000121702        0.000221734
392       31        -0.602017        0.000121573        0.000221969
393       31        -0.604092        0.000121446        0.000222197
394       31        -0.606199        0.000121317        0.000222429
395       31        -0.608382        0.000121185        0.000222671
396       31        -0.610599        0.000121051        0.000222919
397       31        -0.612755        0.000120921        0.00022316
398       31        -0.614793        0.000120796        0.000223385
399       31        -0.616774        0.000120675        0.000223605
400       31        -0.618822        0.000120552        0.000223833
401       31        -0.620973        0.000120423        0.000224075
402       31        -0.623095        0.000120295        0.000224313
403       31        -0.624993        0.00012018        0.000224524
404       31        -0.626619        0.000120081        0.000224704
405       31        -0.628155        0.000119989        0.000224877
406       31        -0.62986        0.000119887        0.00022507
407       31        -0.631788        0.000119772        0.000225287
408       31        -0.633727        0.000119654        0.000225502
409       31        -0.635388        0.000119553        0.000225688
410       31        -0.636681        0.000119477        0.000225834
411       31        -0.637801        0.000119411        0.000225962
412       31        -0.639032        0.000119337        0.0002261
413       31        -0.640449        0.00011925        0.000226257
414       31        -0.641836        0.000119166        0.000226412
415       31        -0.642891        0.000119104        0.000226533
416       31        -0.643524        0.000119067        0.000226606
417       31        -0.643951        0.000119041        0.000226652
418       31        -0.644461        0.000119009        0.000226707
419       31        -0.645121        0.000118969        0.00022678
420       31        -0.645703        0.000118935        0.000226848
421       31        -0.645917        0.000118923        0.000226873
422       31        -0.6457        0.000118934        0.000226846
423       31        -0.645281        0.000118957        0.000226794
424       31        -0.644904        0.000118979        0.00022675
425       31        -0.644555        0.000119001        0.000226713
426       31        -0.643967        0.000119036        0.000226647
427       31        -0.642875        0.000119099        0.00022652
428       31        -0.641295        0.000119191        0.000226336
429       31        -0.639493        0.000119298        0.000226132
430       31        -0.637662        0.000119409        0.000225928
431       31        -0.635696        0.000119527        0.000225707
432       31        -0.6333        0.000119668        0.000225433
433       31        -0.63028        0.000119847        0.000225088
434       31        -0.626759        0.000120058        0.000224693
435       31        -0.623046        0.000120283        0.00022428
436       31        -0.61926        0.000120512        0.000223857
437       31        -0.615153        0.000120757        0.000223394
438       31        -0.610282        0.00012105        0.000222847
439       31        -0.604333        0.000121412        0.000222188
440       31        -0.597392        0.000121838        0.000221424
441       31        -0.589893        0.000122297        0.000220598
442       31        -0.58218        0.000122768        0.000219748
443       31        -0.574166        0.000123262        0.000218869
444       31        -0.5653        0.000123813        0.000217909
445       31        -0.554797        0.000124471        0.000216778
446       31        -0.542291        0.000125256        0.000215432
447       31        -0.528118        0.000126149        0.000213915
448       31        -0.512433        0.000127147        0.000212253
449       31        -0.49536        0.000128247        0.000210464
450       31        -0.477313        0.000129422        0.000208595
451       31        -0.456241        0.000130804        0.000206426
452       31        -0.42982        0.000132547        0.000203723
453       31        -0.400093        0.000134546        0.000200738
454       31        -0.365618        0.000136912        0.000197346
455       31        -0.32257        0.000139906        0.000193164
456       31        -0.276976        0.000143148        0.000188831
457       31        -0.230496        0.00014654        0.000184527
458       31        -0.172168        0.000150887        0.000179236
459       31        -0.103743        0.000156143        0.000173212
460       31        -0.03244        0.000161842        0.000167178
461       31        0.0551259        0.000169088        0.000160019
462       31        0.161049        0.000178231        0.000151719
463       31        0.26212        0.000187436        0.000144217
464       31        0.350847        0.000195924        0.000137948
465       31        0.433673        0.000204121        0.000132296
466       31        0.502376        0.000211149        0.000127764
467       31        0.550313        0.000216263        0.000124734
468       31        0.590669        0.000220671        0.000122242
469       31        0.63189        0.000225221        0.000119724
470       31        0.66847        0.000229376        0.000117553
471       31        0.700144        0.000233079        0.000115727
472       31        0.732031        0.000236799        0.000113884
473       31        0.760119        0.000240099        0.000112273
474       31        0.778429        0.000242351        0.00011127
475       31        0.788997        0.000243685        0.000110706
476       31        0.795025        0.000244401        0.000110364
477       31        0.796441        0.000244565        0.000110282
478       31        0.793824        0.000244318        0.000110459
479       31        0.788746        0.000243729        0.000110754
480       31        0.781602        0.000242821        0.000111132
481       31        0.773093        0.000241763        0.000111594
482       31        0.762543        0.000240513        0.000112194
483       31        0.745878        0.000238511        0.00011313
484       31        0.723772        0.000235871        0.000114378
485       31        0.70153        0.000233277        0.000115665
486       31        0.674215        0.000230133        0.000117266
487       31        0.62934        0.000225012        0.000119919
488       31        0.573463        0.000218804        0.000123312
489       31        0.527972        0.000213926        0.000126173
490       31        0.486314        0.000209555        0.000128853
491       31        0.424696        0.000203213        0.000132895
492       31        0.35751        0.000196506        0.000137439
493       31        0.335376        0.000194386        0.000138999
494       31        0.366992        0.000197525        0.000136848
495       31        0.418001        0.000202573        0.000133366
496       31        0.484489        0.000209301        0.000128932
497       31        0.576523        0.000219133        0.00012312
498       31        0.658598        0.000228338        0.000118182
499       31        0.703409        0.000234124        0.000115867
0       32        0.714003        0.000235384        0.000115263
1       32        0.731511        0.000236806        0.000113947
2       32        0.752121        0.000239312        0.000112804
3       32        0.771548        0.000241582        0.000111683
4       32        0.783595        0.000242923        0.000110958
5       32        0.783151        0.000242955        0.000111022
6       32        0.773973        0.000241951        0.000111582
7       32        0.762647        0.00024056        0.000112204
8       32        0.745285        0.000238398        0.000113144
9       32        0.714791        0.000234863        0.000114917
10       32        0.681903        0.000231087        0.00011685
11       32        0.658995        0.000228392        0.000118163
12       32        0.636915        0.000225847        0.000119456
13       32        0.605279        0.000222371        0.000121398
14       32        0.574338        0.000218969        0.000123297
15       32        0.548808        0.000216129        0.000124844
16       32        0.515053        0.000212564        0.000127
17       32        0.475387        0.000208483        0.000129602
18       32        0.443175        0.000205142        0.0001317
19       32        0.409686        0.000201712        0.000133908
20       32        0.359664        0.000196809        0.000137355
21       32        0.301115        0.000191189        0.000141478
22       32        0.236283        0.000185082        0.000146133
23       32        0.149908        0.000177294        0.000152612
24       32        0.0538746        0.000169022        0.000160157
25       32        -0.0231334        0.000162622        0.000166428
26       32        -0.0850139        0.000157655        0.000171644
27       32        -0.145536        0.000152972        0.000176937
28       32        -0.195057        0.000149217        0.000181356
29       32        -0.235606        0.000146181        0.000185018
30       32        -0.287604        0.000142419        0.000189876
31       32        -0.346987        0.000138247        0.000195592
32       32        -0.39836        0.000134706        0.000200629
33       32        -0.446999        0.000131436        0.000205514
34       32        -0.496118        0.000128237        0.000210608
35       32        -0.533235        0.000125866        0.000214531
36       32        -0.559045        0.000124236        0.000217288
37       32        -0.585598        0.0001226        0.000220197
38       32        -0.610535        0.000121079        0.000222957
39       32        -0.62965        0.000119908        0.000225062
40       32        -0.649547        0.000118722        0.000227313
41       32        -0.670101        0.000117523        0.000229692
42       32        -0.684609        0.000116666        0.000231348
43       32        -0.695223        0.000116037        0.000232556
44       32        -0.705653        0.000115445        0.000233794
45       32        -0.713513        0.000114995        0.000234721
46       32        -0.719419        0.000114647        0.000235399
47       32        -0.726516        0.000114248        0.000236248
48       32        -0.733494        0.000113851        0.000237077
49       32        -0.738844        0.000113537        0.000237691
50       32        -0.743367        0.000113286        0.000238241
51       32        -0.746727        0.000113103        0.000238657
52       32        -0.748744        0.000112982        0.000238884
53       32        -0.750543        0.000112879        0.000239095
54       32        -0.75256        0.000112769        0.000239344
55       32        -0.754502        0.000112661        0.000239579
56       32        -0.756061        0.000112575        0.00023977
57       32        -0.756959        0.000112524        0.000239877
58       32        -0.75726        0.000112505        0.000239908
59       32        -0.757382        0.000112499        0.000239924
60       32        -0.757677        0.000112486        0.000239969
61       32        -0.758172        0.000112461        0.000240033
62       32        -0.758605        0.000112435        0.000240083
63       32        -0.758698        0.000112429        0.000240092
64       32        -0.758426        0.000112446        0.000240062
65       32        -0.758033        0.000112471        0.000240022
66       32        -0.757822        0.000112485        0.000240001
67       32        -0.757884        0.000112481        0.000240008
68       32        -0.75802        0.000112473        0.000240023
69       32        -0.757945        0.00011248        0.000240019
70       32        -0.757579        0.000112503        0.000239981
71       32        -0.757136        0.000112529        0.00023993
72       32        -0.756915        0.000112541        0.000239903
73       32        -0.756996        0.000112537        0.000239914
74       32        -0.757152        0.000112531        0.000239937
75       32        -0.757094        0.000112536        0.000239936
76       32        -0.756787        0.000112554        0.0002399
77       32        -0.75649        0.00011257        0.000239863
78       32        -0.756482        0.000112572        0.000239864
79       32        -0.756753        0.000112559        0.000239902
80       32        -0.757013        0.000112547        0.000239938
81       32        -0.757001        0.000112547        0.000239937
82       32        -0.756759        0.00011256        0.000239906
83       32        -0.756584        0.000112571        0.000239886
84       32        -0.756723        0.000112565        0.000239908
85       32        -0.757125        0.000112545        0.000239961
86       32        -0.757504        0.000112523        0.000240006
87       32        -0.75763        0.000112516        0.00024002
88       32        -0.757548        0.000112521        0.000240011
89       32        -0.757509        0.000112525        0.000240011
90       32        -0.757714        0.000112515        0.000240039
91       32        -0.758123        0.000112492        0.000240089
92       32        -0.758507        0.00011247        0.000240134
93       32        -0.758679        0.000112461        0.000240155
94       32        -0.758663        0.000112464        0.000240157
95       32        -0.758659        0.000112465        0.000240159
96       32        -0.758846        0.000112455        0.000240182
97       32        -0.759207        0.000112434        0.000240225
98       32        -0.759563        0.000112415        0.000240269
99       32        -0.759761        0.000112405        0.000240296
100       32        -0.759815        0.000112403        0.000240304
101       32        -0.759867        0.0001124        0.000240311
102       32        -0.760034        0.000112391        0.000240331
103       32        -0.760286        0.000112378        0.000240364
104       32        -0.760507        0.000112367        0.000240393
105       32        -0.760622        0.000112361        0.000240408
106       32        -0.760665        0.000112358        0.000240413
107       32        -0.760726        0.000112355        0.00024042
108       32        -0.76085        0.000112349        0.000240438
109       32        -0.761003        0.000112342        0.000240459
110       32        -0.761123        0.000112336        0.000240475
111       32        -0.761192        0.000112332        0.000240482
112       32        -0.761231        0.00011233        0.000240487
113       32        -0.761271        0.000112328        0.000240495
114       32        -0.761314        0.000112327        0.000240502
115       32        -0.761349        0.000112326        0.000240507
116       32        -0.761369        0.000112324        0.00024051
117       32        -0.76138        0.000112324        0.000240512
118       32        -0.761385        0.000112325        0.000240515
119       32        -0.761383        0.000112326        0.000240517
120       32        -0.761371        0.000112327        0.000240516
121       32        -0.76135        0.000112328        0.000240513
122       32        -0.761324        0.00011233        0.000240511
123       32        -0.761287        0.000112333        0.000240509
124       32        -0.761235        0.000112337        0.000240504
125       32        -0.761172        0.000112341        0.000240497
126       32        -0.761106        0.000112344        0.000240489
127       32        -0.761042        0.000112348        0.000240482
128       32        -0.760975        0.000112353        0.000240477
129       32        -0.760897        0.000112358        0.000240469
130       32        -0.760809        0.000112363        0.000240459
131       32        -0.760718        0.000112369        0.000240448
132       32        -0.760627        0.000112374        0.000240438
133       32        -0.760532        0.000112381        0.000240428
134       32        -0.760426        0.000112387        0.000240417
135       32        -0.760313        0.000112393        0.000240404
136       32        -0.7602        0.0001124        0.00024039
137       32        -0.760089        0.000112407        0.000240378
138       32        -0.759975        0.000112414        0.000240366
139       32        -0.759855        0.000112421        0.000240353
140       32        -0.759731        0.000112428        0.000240338
141       32        -0.759606        0.000112435        0.000240323
142       32        -0.759483        0.000112443        0.00024031
143       32        -0.759357        0.000112451        0.000240296
144       32        -0.759224        0.000112459        0.000240281
145       32        -0.75909        0.000112466        0.000240265
146       32        -0.758958        0.000112474        0.000240249
147       32        -0.758828        0.000112482        0.000240235
148       32        -0.758697        0.00011249        0.000240221
149       32        -0.75856        0.000112498        0.000240205
150       32        -0.758423        0.000112505        0.000240188
151       32        -0.758289        0.000112513        0.000240173
152       32        -0.758157        0.000112521        0.000240158
153       32        -0.758023        0.000112529        0.000240143
154       32        -0.757886        0.000112537        0.000240127
155       32        -0.757749        0.000112545        0.000240111
156       32        -0.757616        0.000112552        0.000240095
157       32        -0.757484        0.00011256        0.00024008
158       32        -0.757352        0.000112568        0.000240065
159       32        -0.757218        0.000112576        0.00024005
160       32        -0.757085        0.000112583        0.000240034
161       32        -0.756955        0.000112591        0.000240019
162       32        -0.756827        0.000112599        0.000240004
163       32        -0.756698        0.000112606        0.00023999
164       32        -0.756569        0.000112614        0.000239974
165       32        -0.756442        0.000112621        0.000239959
166       32        -0.75632        0.000112628        0.000239945
167       32        -0.756199        0.000112635        0.000239931
168       32        -0.756076        0.000112642        0.000239917
169       32        -0.755952        0.000112649        0.000239902
170       32        -0.755831        0.000112656        0.000239888
171       32        -0.755714        0.000112663        0.000239874
172       32        -0.755602        0.00011267        0.000239862
173       32        -0.755493        0.000112676        0.000239849
174       32        -0.755386        0.000112682        0.000239836
175       32        -0.75528        0.000112688        0.000239824
176       32        -0.755175        0.000112694        0.000239812
177       32        -0.755066        0.000112701        0.000239799
178       32        -0.754952        0.000112707        0.000239786
179       32        -0.754837        0.000112714        0.000239772
180       32        -0.754726        0.00011272        0.000239759
181       32        -0.754625        0.000112726        0.000239747
182       32        -0.754532        0.000112732        0.000239737
183       32        -0.754446        0.000112737        0.000239727
184       32        -0.754362        0.000112741        0.000239717
185       32        -0.754275        0.000112746        0.000239706
186       32        -0.75418        0.000112752        0.000239695
187       32        -0.754076        0.000112758        0.000239683
188       32        -0.753968        0.000112764        0.000239671
189       32        -0.753866        0.00011277        0.000239658
190       32        -0.753776        0.000112775        0.000239648
191       32        -0.753696        0.00011278        0.000239639
192       32        -0.753618        0.000112784        0.00023963
193       32        -0.753536        0.000112789        0.00023962
194       32        -0.753449        0.000112794        0.000239609
195       32        -0.75336        0.000112799        0.000239599
196       32        -0.753273        0.000112804        0.000239589
197       32        -0.753188        0.000112809        0.000239579
198       32        -0.753107        0.000112814        0.00023957
199       32        -0.75303        0.000112818        0.00023956
200       32        -0.752957        0.000112822        0.000239552
201       32        -0.752885        0.000112826        0.000239543
202       32        -0.752813        0.000112831        0.000239535
203       32        -0.752741        0.000112835        0.000239526
204       32        -0.752671        0.000112839        0.000239518
205       32        -0.752604        0.000112842        0.00023951
206       32        -0.75254        0.000112846        0.000239503
207       32        -0.752477        0.00011285        0.000239495
208       32        -0.752415        0.000112853        0.000239488
209       32        -0.752355        0.000112857        0.000239481
210       32        -0.752299        0.00011286        0.000239474
211       32        -0.752243        0.000112863        0.000239468
212       32        -0.752189        0.000112866        0.000239462
213       32        -0.752135        0.000112869        0.000239455
214       32        -0.752084        0.000112872        0.000239449
215       32        -0.752036        0.000112875        0.000239443
216       32        -0.751989        0.000112878        0.000239438
217       32        -0.751943        0.00011288        0.000239433
218       32        -0.751898        0.000112883        0.000239427
219       32        -0.751856        0.000112885        0.000239422
220       32        -0.751816        0.000112888        0.000239417
221       32        -0.751777        0.00011289        0.000239413
222       32        -0.751739        0.000112892        0.000239408
223       32        -0.751702        0.000112894        0.000239404
224       32        -0.751667        0.000112896        0.0002394
225       32        -0.751634        0.000112898        0.000239396
226       32        -0.751603        0.0001129        0.000239393
227       32        -0.751573        0.000112902        0.000239389
228       32        -0.751543        0.000112903        0.000239385
229       32        -0.751516        0.000112905        0.000239382
230       32        -0.75149        0.000112906        0.000239379
231       32        -0.751466        0.000112908        0.000239376
232       32        -0.751443        0.000112909        0.000239374
233       32        -0.75142        0.00011291        0.000239371
234       32        -0.7514        0.000112911        0.000239368
235       32        -0.751381        0.000112913        0.000239366
236       32        -0.751364        0.000112914        0.000239364
237       32        -0.751347        0.000112915        0.000239362
238       32        -0.751331        0.000112915        0.00023936
239       32        -0.751317        0.000112916        0.000239359
240       32        -0.751305        0.000112917        0.000239357
241       32        -0.751294        0.000112918        0.000239356
242       32        -0.751284        0.000112918        0.000239355
243       32        -0.751274        0.000112919        0.000239353
244       32        -0.751267        0.000112919        0.000239353
245       32        -0.751261        0.000112919        0.000239352
246       32        -0.751256        0.00011292        0.000239352
247       32        -0.751252        0.00011292        0.000239351
248       32        -0.751249        0.00011292        0.000239351
249       32        -0.751248        0.00011292        0.00023935
250       32        -0.751248        0.00011292        0.000239351
251       32        -0.751249        0.00011292        0.000239351
252       32        -0.751251        0.00011292        0.000239351
253       32        -0.751255        0.00011292        0.000239351
254       32        -0.75126        0.000112919        0.000239352
255       32        -0.751266        0.000112919        0.000239353
256       32        -0.751274        0.000112919        0.000239354
257       32        -0.751282        0.000112918        0.000239355
258       32        -0.751292        0.000112918        0.000239356
259       32        -0.751303        0.000112917        0.000239357
260       32        -0.751316        0.000112916        0.000239359
261       32        -0.75133        0.000112916        0.00023936
262       32        -0.751345        0.000112915        0.000239362
263       32        -0.751361        0.000112914        0.000239364
264       32        -0.751379        0.000112913        0.000239366
265       32        -0.751399        0.000112912        0.000239368
266       32        -0.751419        0.00011291        0.000239371
267       32        -0.751441        0.000112909        0.000239373
268       32        -0.751464        0.000112908        0.000239376
269       32        -0.751489        0.000112906        0.000239379
270       32        -0.751516        0.000112905        0.000239382
271       32        -0.751543        0.000112903        0.000239385
272       32        -0.751572        0.000112902        0.000239389
273       32        -0.751602        0.0001129        0.000239392
274       32        -0.751635        0.000112898        0.000239396
275       32        -0.751669        0.000112896        0.0002394
276       32        -0.751704        0.000112894        0.000239404
277       32        -0.75174        0.000112892        0.000239409
278       32        -0.751778        0.00011289        0.000239413
279       32        -0.751819        0.000112888        0.000239418
280       32        -0.751861        0.000112885        0.000239423
281       32        -0.751904        0.000112883        0.000239428
282       32        -0.751948        0.00011288        0.000239433
283       32        -0.751994        0.000112877        0.000239439
284       32        -0.752043        0.000112875        0.000239444
285       32        -0.752094        0.000112872        0.000239451
286       32        -0.752145        0.000112869        0.000239456
287       32        -0.752197        0.000112866        0.000239462
288       32        -0.752252        0.000112863        0.000239469
289       32        -0.75231        0.000112859        0.000239476
290       32        -0.752369        0.000112856        0.000239483
291       32        -0.75243        0.000112853        0.00023949
292       32        -0.752491        0.000112849        0.000239497
293       32        -0.752555        0.000112845        0.000239505
294       32        -0.752621        0.000112842        0.000239513
295       32        -0.752688        0.000112838        0.000239521
296       32        -0.752756        0.000112834        0.000239528
297       32        -0.752826        0.00011283        0.000239536
298       32        -0.752899        0.000112826        0.000239545
299       32        -0.752976        0.000112821        0.000239554
300       32        -0.753054        0.000112817        0.000239564
301       32        -0.753132        0.000112812        0.000239573
302       32        -0.753208        0.000112808        0.000239581
303       32        -0.753285        0.000112803        0.000239591
304       32        -0.753363        0.000112799        0.0002396
305       32        -0.753443        0.000112794        0.000239609
306       32        -0.753527        0.00011279        0.000239619
307       32        -0.753616        0.000112784        0.000239629
308       32        -0.753711        0.000112779        0.000239641
309       32        -0.753808        0.000112774        0.000239652
310       32        -0.7539        0.000112768        0.000239663
311       32        -0.753986        0.000112763        0.000239673
312       32        -0.754068        0.000112758        0.000239683
313       32        -0.754154        0.000112753        0.000239693
314       32        -0.754248        0.000112748        0.000239704
315       32        -0.754347        0.000112742        0.000239716
316       32        -0.75445        0.000112736        0.000239727
317       32        -0.754555        0.00011273        0.00023974
318       32        -0.754661        0.000112724        0.000239752
319       32        -0.754767        0.000112718        0.000239765
320       32        -0.754874        0.000112712        0.000239777
321       32        -0.754982        0.000112706        0.00023979
322       32        -0.755093        0.000112699        0.000239803
323       32        -0.755207        0.000112693        0.000239816
324       32        -0.755321        0.000112686        0.00023983
325       32        -0.755435        0.00011268        0.000239843
326       32        -0.75555        0.000112673        0.000239856
327       32        -0.75567        0.000112666        0.00023987
328       32        -0.755795        0.000112659        0.000239885
329       32        -0.755921        0.000112652        0.0002399
330       32        -0.756046        0.000112644        0.000239914
331       32        -0.75617        0.000112637        0.000239928
332       32        -0.756298        0.00011263        0.000239943
333       32        -0.75643        0.000112622        0.000239959
334       32        -0.756563        0.000112615        0.000239975
335       32        -0.756696        0.000112607        0.00023999
336       32        -0.75683        0.000112599        0.000240005
337       32        -0.756966        0.000112591        0.000240021
338       32        -0.757106        0.000112583        0.000240038
339       32        -0.757246        0.000112575        0.000240054
340       32        -0.757384        0.000112567        0.00024007
341       32        -0.757522        0.000112559        0.000240086
342       32        -0.757664        0.00011255        0.000240103
343       32        -0.757809        0.000112542        0.00024012
344       32        -0.757954        0.000112534        0.000240137
345       32        -0.758096        0.000112525        0.000240152
346       32        -0.758238        0.000112517        0.000240169
347       32        -0.758384        0.000112509        0.000240186
348       32        -0.758532        0.0001125        0.000240204
349       32        -0.758677        0.000112492        0.00024022
350       32        -0.758819        0.000112483        0.000240236
351       32        -0.75896        0.000112475        0.000240252
352       32        -0.759105        0.000112467        0.000240269
353       32        -0.759251        0.000112458        0.000240287
354       32        -0.759393        0.00011245        0.000240303
355       32        -0.759531        0.000112441        0.000240318
356       32        -0.759669        0.000112433        0.000240334
357       32        -0.75981        0.000112425        0.00024035
358       32        -0.759949        0.000112417        0.000240367
359       32        -0.760082        0.000112409        0.000240381
360       32        -0.760207        0.000112401        0.000240395
361       32        -0.760331        0.000112394        0.000240409
362       32        -0.760455        0.000112387        0.000240424
363       32        -0.760577        0.00011238        0.000240438
364       32        -0.760691        0.000112373        0.00024045
365       32        -0.760801        0.000112366        0.000240462
366       32        -0.760911        0.000112359        0.000240474
367       32        -0.76102        0.000112353        0.000240487
368       32        -0.761122        0.000112347        0.000240499
369       32        -0.76121        0.000112341        0.000240508
370       32        -0.761285        0.000112336        0.000240515
371       32        -0.761354        0.000112332        0.000240523
372       32        -0.761419        0.000112329        0.000240531
373       32        -0.761475        0.000112325        0.000240536
374       32        -0.761519        0.000112321        0.000240539
375       32        -0.761558        0.000112318        0.000240542
376       32        -0.761598        0.000112316        0.000240547
377       32        -0.761634        0.000112314        0.000240551
378       32        -0.761656        0.000112312        0.000240553
379       32        -0.761654        0.000112311        0.00024055
380       32        -0.76163        0.000112312        0.000240546
381       32        -0.761591        0.000112314        0.000240541
382       32        -0.761538        0.000112317        0.000240535
383       32        -0.761468        0.00011232        0.000240525
384       32        -0.761384        0.000112324        0.000240512
385       32        -0.761295        0.000112328        0.0002405
386       32        -0.761205        0.000112333        0.000240489
387       32        -0.761106        0.000112339        0.000240478
388       32        -0.760987        0.000112345        0.000240461
389       32        -0.760846        0.000112351        0.000240442
390       32        -0.760684        0.00011236        0.000240421
391       32        -0.760493        0.000112371        0.000240399
392       32        -0.760256        0.000112384        0.00024037
393       32        -0.759977        0.000112399        0.000240335
394       32        -0.759694        0.000112414        0.000240298
395       32        -0.759448        0.000112427        0.000240267
396       32        -0.759231        0.00011244        0.000240242
397       32        -0.758983        0.000112453        0.000240212
398       32        -0.758654        0.000112471        0.00024017
399       32        -0.758262        0.000112492        0.000240121
400       32        -0.757885        0.000112513        0.000240075
401       32        -0.757579        0.00011253        0.000240039
402       32        -0.757297        0.000112546        0.000240005
403       32        -0.756927        0.000112566        0.000239958
404       32        -0.756415        0.000112593        0.000239894
405       32        -0.755843        0.000112626        0.000239825
406       32        -0.75537        0.000112653        0.00023977
407       32        -0.755072        0.000112669        0.000239732
408       32        -0.754859        0.000112679        0.000239704
409       32        -0.754554        0.000112695        0.000239665
410       32        -0.754061        0.000112724        0.000239607
411       32        -0.753466        0.000112758        0.000239537
412       32        -0.752956        0.000112786        0.000239474
413       32        -0.752651        0.000112801        0.000239433
414       32        -0.752479        0.000112809        0.00023941
415       32        -0.752247        0.000112823        0.000239383
416       32        -0.751835        0.000112847        0.000239336
417       32        -0.751332        0.000112874        0.000239273
418       32        -0.750958        0.000112893        0.000239223
419       32        -0.750851        0.000112897        0.000239207
420       32        -0.750921        0.000112894        0.000239217
421       32        -0.750946        0.000112893        0.000239221
422       32        -0.75081        0.000112899        0.000239202
423       32        -0.750621        0.000112907        0.000239173
424       32        -0.750594        0.000112907        0.000239167
425       32        -0.750813        0.000112895        0.000239194
426       32        -0.751141        0.000112877        0.000239234
427       32        -0.751387        0.000112861        0.000239259
428       32        -0.75152        0.000112851        0.000239269
429       32        -0.751709        0.000112839        0.000239288
430       32        -0.752134        0.000112815        0.00023934
431       32        -0.75278        0.000112778        0.000239416
432       32        -0.753452        0.000112738        0.000239491
433       32        -0.753993        0.000112704        0.000239549
434       32        -0.754437        0.000112678        0.0002396
435       32        -0.754964        0.000112649        0.000239664
436       32        -0.755701        0.000112606        0.00023975
437       32        -0.75657        0.000112554        0.000239847
438       32        -0.757347        0.000112507        0.000239934
439       32        -0.757852        0.000112479        0.000239994
440       32        -0.758084        0.000112467        0.000240024
441       32        -0.758224        0.000112458        0.000240039
442       32        -0.758482        0.000112439        0.00024006
443       32        -0.758875        0.000112414        0.000240102
444       32        -0.759152        0.0001124        0.000240139
445       32        -0.758937        0.000112414        0.000240118
446       32        -0.757987        0.000112467        0.000240002
447       32        -0.75639        0.000112554        0.000239805
448       32        -0.754449        0.000112662        0.000239569
449       32        -0.752395        0.000112778        0.000239323
450       32        -0.750202        0.000112907        0.000239072
451       32        -0.747171        0.00011308        0.000238715
452       32        -0.742472        0.000113338        0.000238136
453       32        -0.736324        0.000113688        0.000237408
454       32        -0.728271        0.000114157        0.000236475
455       32        -0.717283        0.00011478        0.000235169
456       32        -0.705177        0.000115474        0.000233744
457       32        -0.692313        0.000116228        0.000232262
458       32        -0.674543        0.000117261        0.000230199
459       32        -0.652092        0.00011858        0.00022762
460       32        -0.627029        0.000120091        0.000224816
461       32        -0.591501        0.00012225        0.000220869
462       32        -0.541033        0.000125372        0.000215361
463       32        -0.483908        0.000129032        0.000209342
464       32        -0.42037        0.000133247        0.000202871
465       32        -0.341532        0.000138638        0.000195077
466       32        -0.254786        0.000144803        0.000186823
467       32        -0.172261        0.000150943        0.000179319
468       32        -0.0804601        0.000158063        0.000171307
469       32        0.0301302        0.000167042        0.000162084
470       32        0.142879        0.000176717        0.000153189
471       32        0.250084        0.000186439        0.000145187
472       32        0.358938        0.000196779        0.000137434
473       32        0.45702        0.000206541        0.000130775
474       32        0.528669        0.000214047        0.000126157
475       32        0.583769        0.000220029        0.000122731
476       32        0.634084        0.000225569        0.000119647
477       32        0.67434        0.000230114        0.000117242
478       32        0.701251        0.000233308        0.000115713
479       32        0.724661        0.000236088        0.000114382
480       32        0.747651        0.00023876        0.000113048
481       32        0.764843        0.000240797        0.000112069
482       32        0.77601        0.000242198        0.000111469
483       32        0.785534        0.000243356        0.00011094
484       32        0.792692        0.000244204        0.000110533
485       32        0.795359        0.000244572        0.000110404
486       32        0.793928        0.000244453        0.000110509
487       32        0.788272        0.000243728        0.000110806
488       32        0.779273        0.000242578        0.00011128
489       32        0.770656        0.000241567        0.000111775
490       32        0.760013        0.000240322        0.000112389
491       32        0.74102        0.000238021        0.000113448
492       32        0.718743        0.000235326        0.000114689
493       32        0.709623        0.000234288        0.00011523
494       32        0.715857        0.000235082        0.000114902
495       32        0.724669        0.000236077        0.000114376
496       32        0.731188        0.000236739        0.000113951
497       32        0.733553        0.000237069        0.000113841
498       32        0.723908        0.000236055        0.000114452
499       32        0.713107        0.000235339        0.000115344
0       33        0.428659        0.000204066        0.000132925
1       33        0.469453        0.000207735        0.000129906
2       33        0.516948        0.000212759        0.000126876
3       33        0.565087        0.000217824        0.000123792
4       33        0.588705        0.000220254        0.000122251
5       33        0.563305        0.000217601        0.000123885
6       33        0.511223        0.000212169        0.000127251
7       33        0.46261        0.000207082        0.000130387
8       33        0.405426        0.000201218        0.00013415
9       33        0.314248        0.000192368        0.000140494
10       33        0.215017        0.000183133        0.000147702
11       33        0.139102        0.000176291        0.000153398
12       33        0.0671824        0.000170063        0.000159013
13       33        -0.0207585        0.000162789        0.000166203
14       33        -0.1008        0.000156392        0.000172979
15       33        -0.1622        0.000151617        0.000178316
16       33        -0.226064        0.000146851        0.000184101
17       33        -0.287847        0.000142387        0.000189881
18       33        -0.330572        0.000139343        0.000193933
19       33        -0.366306        0.00013684        0.000197378
20       33        -0.411259        0.000133796        0.00020186
21       33        -0.455765        0.00013084        0.000206384
22       33        -0.496517        0.000128169        0.000210579
23       33        -0.544039        0.000125141        0.000215613
24       33        -0.590781        0.000122242        0.000220695
25       33        -0.623172        0.000120262        0.000224269
26       33        -0.646007        0.000118892        0.000226836
27       33        -0.666955        0.000117669        0.000229254
28       33        -0.682356        0.000116763        0.00023102
29       33        -0.693352        0.000116101        0.00023225
30       33        -0.707866        0.000115267        0.000233952
31       33        -0.724415        0.000114333        0.00023593
32       33        -0.737689        0.000113565        0.000237476
33       33        -0.748788        0.000112922        0.000238767
34       33        -0.758352        0.000112396        0.000239939
35       33        -0.763784        0.000112092        0.000240593
36       33        -0.765657        0.000111972        0.000240784
37       33        -0.766311        0.000111945        0.000240884
38       33        -0.766511        0.000111941        0.000240924
39       33        -0.7667        0.00011191        0.000240902
40       33        -0.766228        0.000111938        0.000240851
41       33        -0.764205        0.000112077        0.000240661
42       33        -0.76104        0.000112246        0.000240262
43       33        -0.755787        0.000112528        0.000239603
44       33        -0.747551        0.000113011        0.00023866
45       33        -0.738835        0.000113512        0.000237637
46       33        -0.730693        0.000113966        0.000236653
47       33        -0.721451        0.000114507        0.000235589
48       33        -0.712372        0.000115035        0.000234536
49       33        -0.704287        0.000115489        0.000233566
50       33        -0.694652        0.000116056        0.000232461
51       33        -0.683872        0.000116695        0.000231235
52       33        -0.673959        0.000117269        0.000230079
53       33        -0.66446        0.000117828        0.000228991
54       33        -0.655748        0.000118348        0.000228008
55       33        -0.648386        0.000118786        0.000227172
56       33        -0.641146        0.000119219        0.000226356
57       33        -0.633468        0.000119678        0.00022549
58       33        -0.625839        0.000120133        0.000224627
59       33        -0.618684        0.000120567        0.00022383
60       33        -0.61237        0.000120954        0.000223135
61       33        -0.606858        0.00012129        0.000222525
62       33        -0.601593        0.000121608        0.000221938
63       33        -0.596149        0.000121938        0.000221332
64       33        -0.590615        0.000122278        0.000220725
65       33        -0.585483        0.000122597        0.000220168
66       33        -0.58118        0.000122865        0.0002197
67       33        -0.577638        0.000123082        0.00021931
68       33        -0.574368        0.000123282        0.00021895
69       33        -0.57094        0.000123495        0.000218578
70       33        -0.567389        0.000123718        0.000218197
71       33        -0.564194        0.000123918        0.000217852
72       33        -0.561795        0.000124067        0.000217591
73       33        -0.560114        0.000124171        0.000217408
74       33        -0.558642        0.000124264        0.00021725
75       33        -0.556965        0.000124371        0.000217072
76       33        -0.555187        0.000124482        0.000216881
77       33        -0.553837        0.000124566        0.000216734
78       33        -0.553283        0.000124601        0.000216675
79       33        -0.553313        0.0001246        0.000216681
80       33        -0.553339        0.0001246        0.000216686
81       33        -0.552985        0.000124622        0.000216647
82       33        -0.552468        0.000124653        0.000216589
83       33        -0.552383        0.000124659        0.000216581
84       33        -0.553077        0.000124618        0.00021666
85       33        -0.554306        0.000124543        0.000216795
86       33        -0.555497        0.000124467        0.000216922
87       33        -0.55631        0.000124415        0.000217007
88       33        -0.556949        0.000124376        0.000217078
89       33        -0.557917        0.000124318        0.000217187
90       33        -0.55948        0.000124222        0.000217359
91       33        -0.561418        0.0001241        0.000217567
92       33        -0.56327        0.000123984        0.000217766
93       33        -0.564773        0.00012389        0.000217929
94       33        -0.566087        0.000123811        0.000218075
95       33        -0.567608        0.000123718        0.000218243
96       33        -0.569555        0.000123597        0.000218455
97       33        -0.571782        0.000123458        0.000218696
98       33        -0.573959        0.000123323        0.000218934
99       33        -0.575909        0.000123204        0.000219149
100       33        -0.577738        0.000123092        0.000219351
101       33        -0.579683        0.000122972        0.000219564
102       33        -0.581846        0.000122839        0.0002198
103       33        -0.584115        0.0001227        0.00022005
104       33        -0.586304        0.000122566        0.000220293
105       33        -0.588345        0.000122442        0.000220518
106       33        -0.590323        0.00012232        0.000220735
107       33        -0.592367        0.000122195        0.000220961
108       33        -0.594512        0.000122065        0.000221199
109       33        -0.596688        0.000121933        0.000221442
110       33        -0.598813        0.000121804        0.000221677
111       33        -0.600868        0.000121678        0.000221904
112       33        -0.602889        0.000121555        0.000222128
113       33        -0.604908        0.000121433        0.000222354
114       33        -0.606922        0.000121312        0.00022258
115       33        -0.608907        0.000121192        0.000222802
116       33        -0.610852        0.000121074        0.000223018
117       33        -0.612766        0.000120958        0.000223231
118       33        -0.614662        0.000120844        0.000223445
119       33        -0.616539        0.000120732        0.000223656
120       33        -0.618391        0.00012062        0.000223864
121       33        -0.620214        0.00012051        0.000224068
122       33        -0.622004        0.000120403        0.000224269
123       33        -0.623757        0.000120298        0.000224467
124       33        -0.625471        0.000120196        0.000224661
125       33        -0.627149        0.000120095        0.00022485
126       33        -0.628797        0.000119996        0.000225035
127       33        -0.63042        0.000119899        0.000225219
128       33        -0.632015        0.000119805        0.000225401
129       33        -0.633575        0.000119712        0.000225578
130       33        -0.635101        0.000119621        0.00022575
131       33        -0.636598        0.000119532        0.00022592
132       33        -0.638068        0.000119444        0.000226087
133       33        -0.639507        0.000119359        0.000226251
134       33        -0.64091        0.000119276        0.000226412
135       33        -0.642278        0.000119195        0.000226567
136       33        -0.643617        0.000119115        0.000226719
137       33        -0.64493        0.000119038        0.000226869
138       33        -0.646216        0.000118962        0.000227017
139       33        -0.64747        0.000118888        0.00022716
140       33        -0.648695        0.000118816        0.000227299
141       33        -0.649894        0.000118745        0.000227436
142       33        -0.651068        0.000118676        0.000227571
143       33        -0.652214        0.000118609        0.000227703
144       33        -0.65333        0.000118543        0.000227831
145       33        -0.654418        0.000118479        0.000227956
146       33        -0.655483        0.000118416        0.000228078
147       33        -0.656526        0.000118355        0.000228198
148       33        -0.657544        0.000118295        0.000228316
149       33        -0.658533        0.000118237        0.000228429
150       33        -0.659498        0.00011818        0.00022854
151       33        -0.660443        0.000118125        0.000228649
152       33        -0.661368        0.000118071        0.000228756
153       33        -0.662269        0.000118019        0.00022886
154       33        -0.663146        0.000117967        0.000228961
155       33        -0.664        0.000117917        0.000229059
156       33        -0.664835        0.000117868        0.000229156
157       33        -0.665651        0.000117821        0.000229251
158       33        -0.666445        0.000117775        0.000229343
159       33        -0.667218        0.00011773        0.000229432
160       33        -0.667971        0.000117685        0.000229519
161       33        -0.668707        0.000117642        0.000229604
162       33        -0.669425        0.000117601        0.000229688
163       33        -0.670122        0.00011756        0.000229769
164       33        -0.670801        0.000117521        0.000229848
165       33        -0.671464        0.000117482        0.000229924
166       33        -0.672113        0.000117444        0.00023
167       33        -0.672744        0.000117408        0.000230073
168       33        -0.673356        0.000117372        0.000230145
169       33        -0.673948        0.000117338        0.000230213
170       33        -0.674524        0.000117304        0.00023028
171       33        -0.675091        0.000117272        0.000230346
172       33        -0.67565        0.000117239        0.000230412
173       33        -0.6762        0.000117207        0.000230476
174       33        -0.67674        0.000117176        0.000230538
175       33        -0.677269        0.000117145        0.0002306
176       33        -0.677782        0.000117116        0.00023066
177       33        -0.678274        0.000117087        0.000230717
178       33        -0.678743        0.00011706        0.000230772
179       33        -0.679195        0.000117034        0.000230825
180       33        -0.679637        0.000117008        0.000230876
181       33        -0.68008        0.000116983        0.000230928
182       33        -0.680526        0.000116957        0.00023098
183       33        -0.680976        0.000116931        0.000231033
184       33        -0.681421        0.000116905        0.000231085
185       33        -0.681851        0.00011688        0.000231135
186       33        -0.682257        0.000116857        0.000231182
187       33        -0.682639        0.000116835        0.000231227
188       33        -0.683004        0.000116814        0.00023127
189       33        -0.683367        0.000116793        0.000231312
190       33        -0.683734        0.000116772        0.000231355
191       33        -0.684101        0.00011675        0.000231398
192       33        -0.684461        0.00011673        0.00023144
193       33        -0.684806        0.00011671        0.000231481
194       33        -0.685137        0.000116691        0.000231519
195       33        -0.685454        0.000116672        0.000231556
196       33        -0.685762        0.000116655        0.000231593
197       33        -0.686062        0.000116637        0.000231628
198       33        -0.686354        0.000116621        0.000231662
199       33        -0.68664        0.000116604        0.000231695
200       33        -0.68692        0.000116588        0.000231728
201       33        -0.687191        0.000116572        0.00023176
202       33        -0.687453        0.000116557        0.000231791
203       33        -0.687705        0.000116543        0.00023182
204       33        -0.687949        0.000116529        0.000231849
205       33        -0.688186        0.000116515        0.000231877
206       33        -0.688416        0.000116502        0.000231904
207       33        -0.688638        0.000116489        0.00023193
208       33        -0.688853        0.000116477        0.000231955
209       33        -0.689061        0.000116465        0.000231979
210       33        -0.689262        0.000116453        0.000232003
211       33        -0.689457        0.000116442        0.000232026
212       33        -0.689644        0.000116431        0.000232048
213       33        -0.689823        0.000116421        0.000232069
214       33        -0.689997        0.000116411        0.000232089
215       33        -0.690165        0.000116401        0.000232109
216       33        -0.690327        0.000116392        0.000232129
217       33        -0.690482        0.000116383        0.000232147
218       33        -0.690631        0.000116374        0.000232164
219       33        -0.690775        0.000116366        0.000232181
220       33        -0.690913        0.000116358        0.000232197
221       33        -0.691045        0.000116351        0.000232213
222       33        -0.691172        0.000116344        0.000232228
223       33        -0.691292        0.000116337        0.000232242
224       33        -0.691408        0.00011633        0.000232255
225       33        -0.691519        0.000116324        0.000232269
226       33        -0.691625        0.000116318        0.000232281
227       33        -0.691725        0.000116312        0.000232293
228       33        -0.69182        0.000116306        0.000232304
229       33        -0.69191        0.000116301        0.000232315
230       33        -0.691996        0.000116296        0.000232325
231       33        -0.692077        0.000116292        0.000232334
232       33        -0.692153        0.000116287        0.000232343
233       33        -0.692224        0.000116283        0.000232352
234       33        -0.692292        0.000116279        0.000232359
235       33        -0.692355        0.000116276        0.000232367
236       33        -0.692413        0.000116272        0.000232374
237       33        -0.692467        0.000116269        0.00023238
238       33        -0.692516        0.000116266        0.000232386
239       33        -0.692561        0.000116264        0.000232391
240       33        -0.692602        0.000116261        0.000232396
241       33        -0.692639        0.000116259        0.000232401
242       33        -0.692672        0.000116257        0.000232404
243       33        -0.6927        0.000116256        0.000232408
244       33        -0.692724        0.000116254        0.00023241
245       33        -0.692745        0.000116253        0.000232413
246       33        -0.692761        0.000116252        0.000232415
247       33        -0.692773        0.000116252        0.000232416
248       33        -0.692781        0.000116251        0.000232417
249       33        -0.692785        0.000116251        0.000232418
250       33        -0.692785        0.000116251        0.000232418
251       33        -0.692781        0.000116251        0.000232417
252       33        -0.692773        0.000116252        0.000232416
253       33        -0.69276        0.000116252        0.000232415
254       33        -0.692744        0.000116253        0.000232413
255       33        -0.692724        0.000116254        0.00023241
256       33        -0.6927        0.000116256        0.000232408
257       33        -0.692671        0.000116257        0.000232404
258       33        -0.692638        0.000116259        0.0002324
259       33        -0.692601        0.000116261        0.000232396
260       33        -0.69256        0.000116264        0.000232391
261       33        -0.692514        0.000116266        0.000232386
262       33        -0.692464        0.000116269        0.00023238
263       33        -0.692409        0.000116272        0.000232373
264       33        -0.692351        0.000116276        0.000232366
265       33        -0.692288        0.000116279        0.000232359
266       33        -0.69222        0.000116283        0.000232351
267       33        -0.692147        0.000116287        0.000232342
268       33        -0.69207        0.000116292        0.000232333
269       33        -0.691988        0.000116296        0.000232323
270       33        -0.691902        0.000116301        0.000232313
271       33        -0.69181        0.000116307        0.000232302
272       33        -0.691713        0.000116312        0.000232291
273       33        -0.691611        0.000116318        0.000232279
274       33        -0.691504        0.000116324        0.000232266
275       33        -0.691393        0.000116331        0.000232253
276       33        -0.691275        0.000116337        0.000232239
277       33        -0.691151        0.000116344        0.000232225
278       33        -0.691022        0.000116352        0.000232209
279       33        -0.690888        0.000116359        0.000232194
280       33        -0.690749        0.000116367        0.000232177
281       33        -0.690603        0.000116376        0.00023216
282       33        -0.69045        0.000116384        0.000232142
283       33        -0.690292        0.000116394        0.000232123
284       33        -0.690128        0.000116403        0.000232104
285       33        -0.689958        0.000116413        0.000232084
286       33        -0.689781        0.000116423        0.000232063
287       33        -0.689596        0.000116433        0.000232041
288       33        -0.689405        0.000116444        0.000232019
289       33        -0.689208        0.000116456        0.000231996
290       33        -0.689005        0.000116468        0.000231972
291       33        -0.688794        0.00011648        0.000231947
292       33        -0.688575        0.000116492        0.000231921
293       33        -0.688349        0.000116505        0.000231895
294       33        -0.688116        0.000116519        0.000231868
295       33        -0.687875        0.000116532        0.000231839
296       33        -0.687625        0.000116547        0.00023181
297       33        -0.687368        0.000116561        0.000231779
298       33        -0.687104        0.000116577        0.000231749
299       33        -0.686834        0.000116592        0.000231717
300       33        -0.686555        0.000116608        0.000231684
301       33        -0.686266        0.000116625        0.00023165
302       33        -0.685965        0.000116642        0.000231615
303       33        -0.685655        0.00011666        0.000231579
304       33        -0.685336        0.000116679        0.000231541
305       33        -0.68501        0.000116697        0.000231503
306       33        -0.684678        0.000116716        0.000231464
307       33        -0.684342        0.000116736        0.000231424
308       33        -0.684001        0.000116755        0.000231385
309       33        -0.683649        0.000116776        0.000231344
310       33        -0.683281        0.000116797        0.0002313
311       33        -0.682894        0.000116819        0.000231255
312       33        -0.682491        0.000116842        0.000231208
313       33        -0.682082        0.000116866        0.00023116
314       33        -0.681671        0.00011689        0.000231112
315       33        -0.681259        0.000116914        0.000231064
316       33        -0.680842        0.000116937        0.000231015
317       33        -0.680414        0.000116962        0.000230965
318       33        -0.679971        0.000116988        0.000230913
319       33        -0.679512        0.000117015        0.00023086
320       33        -0.679038        0.000117042        0.000230804
321       33        -0.678552        0.00011707        0.000230747
322       33        -0.678054        0.000117099        0.000230689
323       33        -0.677543        0.000117128        0.00023063
324       33        -0.677017        0.000117159        0.000230568
325       33        -0.676475        0.00011719        0.000230505
326       33        -0.675919        0.000117222        0.00023044
327       33        -0.675351        0.000117255        0.000230374
328       33        -0.674771        0.000117289        0.000230306
329       33        -0.674175        0.000117323        0.000230237
330       33        -0.673559        0.000117359        0.000230165
331       33        -0.672923        0.000117396        0.000230091
332       33        -0.672272        0.000117434        0.000230015
333       33        -0.671606        0.000117473        0.000229938
334       33        -0.670922        0.000117512        0.000229859
335       33        -0.670218        0.000117553        0.000229777
336       33        -0.669493        0.000117595        0.000229692
337       33        -0.668749        0.000117638        0.000229606
338       33        -0.667986        0.000117683        0.000229518
339       33        -0.6672        0.000117729        0.000229427
340       33        -0.66639        0.000117776        0.000229333
341       33        -0.665558        0.000117824        0.000229236
342       33        -0.664707        0.000117874        0.000229138
343       33        -0.663835        0.000117925        0.000229038
344       33        -0.662938        0.000117978        0.000228934
345       33        -0.662014        0.000118031        0.000228826
346       33        -0.661065        0.000118087        0.000228717
347       33        -0.660091        0.000118144        0.000228605
348       33        -0.659092        0.000118203        0.00022849
349       33        -0.658064        0.000118263        0.000228371
350       33        -0.657005        0.000118325        0.000228249
351       33        -0.655919        0.000118388        0.000228124
352       33        -0.654808        0.000118454        0.000227997
353       33        -0.653669        0.000118521        0.000227866
354       33        -0.652498        0.00011859        0.000227731
355       33        -0.651292        0.00011866        0.000227592
356       33        -0.650055        0.000118733        0.00022745
357       33        -0.648787        0.000118808        0.000227306
358       33        -0.647484        0.000118885        0.000227157
359       33        -0.646142        0.000118964        0.000227003
360       33        -0.644762        0.000119045        0.000226845
361       33        -0.643347        0.000119129        0.000226683
362       33        -0.6419        0.000119215        0.000226519
363       33        -0.640418        0.000119303        0.000226351
364       33        -0.638895        0.000119393        0.000226177
365       33        -0.637334        0.000119485        0.000225998
366       33        -0.635735        0.00011958        0.000225817
367       33        -0.634097        0.000119678        0.000225632
368       33        -0.63241        0.000119779        0.000225441
369       33        -0.63067        0.000119882        0.000225243
370       33        -0.628879        0.000119989        0.000225039
371       33        -0.627046        0.000120098        0.000224833
372       33        -0.625173        0.000120211        0.000224622
373       33        -0.623258        0.000120326        0.000224406
374       33        -0.621299        0.000120442        0.000224185
375       33        -0.619301        0.000120562        0.000223959
376       33        -0.617263        0.000120685        0.000223731
377       33        -0.615179        0.000120811        0.000223498
378       33        -0.613036        0.00012094        0.000223258
379       33        -0.610823        0.000121072        0.000223009
380       33        -0.608545        0.00012121        0.000222754
381       33        -0.606208        0.000121352        0.000222494
382       33        -0.603822        0.000121497        0.000222229
383       33        -0.601392        0.000121644        0.000221958
384       33        -0.598929        0.000121793        0.000221683
385       33        -0.596439        0.000121944        0.000221406
386       33        -0.593919        0.000122098        0.000221128
387       33        -0.591349        0.000122255        0.000220845
388       33        -0.588716        0.000122416        0.000220553
389       33        -0.586019        0.00012258        0.000220254
390       33        -0.583266        0.000122749        0.000219951
391       33        -0.580449        0.000122922        0.000219643
392       33        -0.577556        0.000123101        0.000219326
393       33        -0.574596        0.000123283        0.000219001
394       33        -0.571625        0.000123465        0.000218674
395       33        -0.568708        0.000123645        0.000218356
396       33        -0.565849        0.000123823        0.000218045
397       33        -0.562969        0.000124002        0.000217732
398       33        -0.559974        0.000124187        0.000217406
399       33        -0.556859        0.000124381        0.000217067
400       33        -0.553729        0.000124576        0.000216728
401       33        -0.550701        0.000124766        0.000216403
402       33        -0.547774        0.000124949        0.000216087
403       33        -0.544809        0.000125134        0.000215765
404       33        -0.54168        0.000125329        0.000215428
405       33        -0.53845        0.000125533        0.000215083
406       33        -0.535367        0.000125729        0.000214754
407       33        -0.532643        0.0001259        0.000214462
408       33        -0.530223        0.000126051        0.0002142
409       33        -0.527797        0.000126204        0.00021394
410       33        -0.525106        0.000126376        0.000213655
411       33        -0.522219        0.00012656        0.000213351
412       33        -0.51949        0.000126734        0.000213061
413       33        -0.517242        0.000126874        0.000212818
414       33        -0.515458        0.000126987        0.000212627
415       33        -0.513792        0.000127094        0.000212453
416       33        -0.511939        0.000127214        0.00021226
417       33        -0.509993        0.000127338        0.000212053
418       33        -0.508377        0.000127439        0.000211879
419       33        -0.507448        0.000127497        0.000211779
420       33        -0.507137        0.000127518        0.000211747
421       33        -0.507037        0.000127526        0.000211739
422       33        -0.506849        0.000127537        0.000211718
423       33        -0.506684        0.000127545        0.000211697
424       33        -0.506934        0.000127528        0.000211721
425       33        -0.50787        0.000127469        0.000211821
426       33        -0.509373        0.000127374        0.000211981
427       33        -0.511119        0.00012726        0.000212163
428       33        -0.512992        0.000127138        0.000212357
429       33        -0.515214        0.000126996        0.000212591
430       33        -0.518132        0.000126811        0.000212902
431       33        -0.521867        0.000126573        0.000213297
432       33        -0.526161        0.000126298        0.000213749
433       33        -0.530674        0.000126009        0.000214225
434       33        -0.535354        0.000125713        0.000214725
435       33        -0.540455        0.000125394        0.000215274
436       33        -0.546294        0.000125026        0.000215899
437       33        -0.552935        0.000124606        0.000216608
438       33        -0.560096        0.000124156        0.000217377
439       33        -0.56744        0.000123699        0.000218175
440       33        -0.574915        0.000123239        0.000218992
441       33        -0.582792        0.000122752        0.000219852
442       33        -0.591462        0.000122215        0.000220796
443       33        -0.601055        0.000121624        0.000221848
444       33        -0.611265        0.000121005        0.000222983
445       33        -0.621636        0.00012038        0.000224144
446       33        -0.631837        0.000119765        0.000225286
447       33        -0.641943        0.000119158        0.000226421
448       33        -0.652784        0.000118511        0.000227645
449       33        -0.664873        0.000117793        0.000229018
450       33        -0.677558        0.000117051        0.00023048
451       33        -0.690784        0.000116279        0.00023201
452       33        -0.704312        0.000115481        0.000233556
453       33        -0.716264        0.000114791        0.000234952
454       33        -0.72704        0.000114183        0.000236239
455       33        -0.738114        0.000113539        0.000237522
456       33        -0.747841        0.000112977        0.000238657
457       33        -0.755586        0.000112549        0.0002396
458       33        -0.762662        0.000112141        0.000240427
459       33        -0.767899        0.000111835        0.00024103
460       33        -0.769666        0.000111754        0.000241282
461       33        -0.767856        0.000111858        0.000241071
462       33        -0.762128        0.00011216        0.00024034
463       33        -0.752943        0.000112683        0.000239253
464       33        -0.739968        0.000113439        0.000237753
465       33        -0.720845        0.000114528        0.00023549
466       33        -0.697198        0.000115882        0.000232704
467       33        -0.672399        0.00011734        0.000229862
468       33        -0.640704        0.000119225        0.000226268
469       33        -0.596922        0.000121867        0.000221374
470       33        -0.545785        0.000125041        0.000215816
471       33        -0.485925        0.000128872        0.000209505
472       33        -0.404595        0.000134249        0.000201198
473       33        -0.304504        0.000141168        0.000191418
474       33        -0.201722        0.000148672        0.000181901
475       33        -0.0906505        0.000157209        0.000172126
476       33        0.0367278        0.000167532        0.00016149
477       33        0.156995        0.000177873        0.000152029
478       33        0.251133        0.000186461        0.000145051
479       33        0.336638        0.000194579        0.000138962
480       33        0.42005        0.000202753        0.000133212
481       33        0.487676        0.000209647        0.000128734
482       33        0.542077        0.00021544        0.000125287
483       33        0.600398        0.000221769        0.000121661
484       33        0.657328        0.000228091        0.000118204
485       33        0.698076        0.00023281        0.000115833
486       33        0.727092        0.000236283        0.000114199
487       33        0.754751        0.00023952        0.000112605
488       33        0.776016        0.000241991        0.000111373
489       33        0.783159        0.000242913        0.000111002
490       33        0.780427        0.00024267        0.000111194
491       33        0.776147        0.000242102        0.00011141
492       33        0.77059        0.000241315        0.000111666
493       33        0.758473        0.000239896        0.000112363
494       33        0.739441        0.00023774        0.000113492
495       33        0.716478        0.000234982        0.000114781
496       33        0.679699        0.000230566        0.000116844
497       33        0.606706        0.000222409        0.000121245
498       33        0.503911        0.000211474        0.000127765
499       33        0.425146        0.000203778        0.000133205
0       34        -0.289136        0.000142523        0.000190307
1       34        -0.248907        0.000145105        0.000186114
2       34        -0.191434        0.000149414        0.000180938
3       34        -0.122824        0.000154625        0.000174832
4       34        -0.0905683        0.000157079        0.00017197
5       34        -0.142949        0.000153058        0.000176578
6       34        -0.233812        0.000146278        0.000184809
7       34        -0.305843        0.000141065        0.000191534
8       34        -0.368263        0.000136678        0.00019753
9       34        -0.444781        0.00013153        0.000205207
10       34        -0.510905        0.000127225        0.000212058
11       34        -0.549795        0.000124743        0.000216167
12       34        -0.580326        0.000122847        0.000219482
13       34        -0.616592        0.000120652        0.000223521
14       34        -0.647641        0.000118784        0.000227
15       34        -0.66966        0.000117458        0.000229462
16       34        -0.69208        0.000116155        0.000232063
17       34        -0.712612        0.000114984        0.000234487
18       34        -0.72451        0.000114286        0.000235853
19       34        -0.732077        0.000113834        0.000236707
20       34        -0.741244        0.000113329        0.000237825
21       34        -0.749804        0.000112854        0.000238866
22       34        -0.757289        0.000112415        0.000239724
23       34        -0.766081        0.000111921        0.000240778
24       34        -0.774188        0.000111477        0.000241774
25       34        -0.778881        0.000111199        0.000242307
26       34        -0.779709        0.000111142        0.000242382
27       34        -0.776789        0.000111322        0.000242067
28       34        -0.771503        0.000111614        0.000241422
29       34        -0.765124        0.000111941        0.00024059
30       34        -0.756375        0.000112443        0.000239565
31       34        -0.745946        0.000113061        0.000238382
32       34        -0.735962        0.000113613        0.000237166
33       34        -0.722748        0.00011435        0.000235571
34       34        -0.702921        0.000115514        0.000233298
35       34        -0.681518        0.000116761        0.000230822
36       34        -0.659816        0.000118012        0.000228286
37       34        -0.632525        0.000119653        0.000225229
38       34        -0.605252        0.000121316        0.000222217
39       34        -0.584638        0.000122549        0.000219895
40       34        -0.562208        0.000123939        0.000217456
41       34        -0.534882        0.000125687        0.000214579
42       34        -0.510061        0.000127254        0.000211928
43       34        -0.482796        0.000128993        0.000209046
44       34        -0.446758        0.000131381        0.000205379
45       34        -0.411313        0.000133756        0.000201811
46       34        -0.379386        0.00013591        0.000198617
47       34        -0.343779        0.000138382        0.000195156
48       34        -0.308744        0.000140849        0.000191795
49       34        -0.277684        0.000143048        0.000188834
50       34        -0.243424        0.000145541        0.000185653
51       34        -0.207317        0.000148216        0.000182361
52       34        -0.174918        0.000150636        0.00017943
53       34        -0.14466        0.000152938        0.000176742
54       34        -0.117024        0.000155075        0.000174327
55       34        -0.093321        0.000156927        0.000172276
56       34        -0.0707916        0.000158708        0.00017035
57       34        -0.0482222        0.000160508        0.000168438
58       34        -0.026751        0.000162237        0.000166635
59       34        -0.00722259        0.00016383        0.000165018
60       34        0.00982031        0.000165236        0.000163621
61       34        0.0247018        0.000166469        0.000162408
62       34        0.0386865        0.000167632        0.000161271
63       34        0.0526161        0.000168797        0.000160145
64       34        0.0661509        0.000169942        0.000159064
65       34        0.0782642        0.000170977        0.000158106
66       34        0.0882931        0.000171836        0.000157314
67       34        0.0966402        0.000172549        0.000156655
68       34        0.104402        0.000173215        0.000156043
69       34        0.11232        0.0001739        0.000155425
70       34        0.120113        0.00017458        0.000154821
71       34        0.126825        0.000175167        0.000154302
72       34        0.131836        0.000175602        0.000153912
73       34        0.135534        0.000175924        0.000153625
74       34        0.138925        0.000176222        0.000153364
75       34        0.142608        0.000176547        0.000153083
76       34        0.146191        0.000176863        0.000152808
77       34        0.148734        0.000177085        0.000152611
78       34        0.149767        0.000177175        0.000152531
79       34        0.149846        0.000177183        0.000152526
80       34        0.150029        0.0001772        0.000152513
81       34        0.150831        0.00017727        0.000152451
82       34        0.151725        0.000177347        0.00015238
83       34        0.151673        0.000177342        0.000152384
84       34        0.150188        0.000177213        0.0001525
85       34        0.147814        0.000177004        0.000152682
86       34        0.145569        0.000176804        0.000152853
87       34        0.143941        0.000176658        0.000152975
88       34        0.142457        0.000176528        0.000153089
89       34        0.140223        0.000176334        0.000153263
90       34        0.136863        0.00017604        0.000153522
91       34        0.132873        0.000175688        0.000153828
92       34        0.1291        0.000175355        0.000154117
93       34        0.125923        0.000175077        0.000154363
94       34        0.122939        0.000174819        0.000154596
95       34        0.119429        0.000174515        0.000154869
96       34        0.115089        0.000174136        0.000155205
97       34        0.110279        0.000173717        0.000155578
98       34        0.105578        0.00017331        0.000155945
99       34        0.101218        0.000172935        0.000156287
100       34        0.096933        0.000172566        0.000156624
101       34        0.0923262        0.000172169        0.000156985
102       34        0.0872969        0.000171736        0.00015738
103       34        0.0820961        0.000171291        0.00015779
104       34        0.0770289        0.000170859        0.000158192
105       34        0.0721657        0.000170445        0.000158578
106       34        0.0673306        0.000170033        0.000158962
107       34        0.0623212        0.000169607        0.00015936
108       34        0.0571044        0.000169167        0.000159777
109       34        0.051806        0.000168721        0.000160203
110       34        0.0465589        0.000168279        0.000160624
111       34        0.0413943        0.000167844        0.000161038
112       34        0.0362616        0.000167414        0.000161452
113       34        0.0311132        0.000166984        0.000161869
114       34        0.0259546        0.000166555        0.000162288
115       34        0.0208249        0.000166129        0.000162705
116       34        0.0157498        0.000165707        0.000163117
117       34        0.0107207        0.00016529        0.000163528
118       34        0.00571341        0.000164878        0.000163939
119       34        0.000716934        0.000164467        0.00016435
120       34        -0.00425627        0.000164059        0.000164758
121       34        -0.00918237        0.000163654        0.000165164
122       34        -0.0140434        0.000163256        0.000165565
123       34        -0.0188341        0.000162867        0.000165963
124       34        -0.0235582        0.000162483        0.000166356
125       34        -0.0282207        0.000162104        0.000166744
126       34        -0.0328249        0.00016173        0.000167127
127       34        -0.0373708        0.000161363        0.000167507
128       34        -0.0418569        0.000161002        0.000167884
129       34        -0.0462811        0.000160646        0.000168255
130       34        -0.0506413        0.000160295        0.000168622
131       34        -0.0549361        0.00015995        0.000168983
132       34        -0.0591637        0.000159612        0.000169341
133       34        -0.0633209        0.000159281        0.000169693
134       34        -0.0674041        0.000158956        0.00017004
135       34        -0.071412        0.000158637        0.00017038
136       34        -0.0753469        0.000158324        0.000170715
137       34        -0.0792124        0.000158019        0.000171045
138       34        -0.0830111        0.000157719        0.00017137
139       34        -0.0867429        0.000157425        0.00017169
140       34        -0.0904064        0.000157135        0.000172003
141       34        -0.0940005        0.000156853        0.000172312
142       34        -0.0975248        0.000156576        0.000172616
143       34        -0.100979        0.000156306        0.000172914
144       34        -0.104364        0.000156041        0.000173206
145       34        -0.10768        0.000155782        0.000173493
146       34        -0.11093        0.000155528        0.000173774
147       34        -0.114114        0.000155281        0.000174051
148       34        -0.117232        0.000155039        0.000174322
149       34        -0.120284        0.000154802        0.000174588
150       34        -0.123272        0.00015457        0.000174848
151       34        -0.126197        0.000154343        0.000175103
152       34        -0.129061        0.000154122        0.000175354
153       34        -0.131864        0.000153906        0.0001756
154       34        -0.134605        0.000153695        0.00017584
155       34        -0.137285        0.000153488        0.000176074
156       34        -0.139903        0.000153287        0.000176304
157       34        -0.142464        0.00015309        0.00017653
158       34        -0.144968        0.000152899        0.000176751
159       34        -0.147415        0.000152711        0.000176967
160       34        -0.149805        0.000152528        0.000177177
161       34        -0.152139        0.000152349        0.000177384
162       34        -0.154417        0.000152176        0.000177586
163       34        -0.15664        0.000152007        0.000177783
164       34        -0.158813        0.000151841        0.000177975
165       34        -0.160936        0.000151679        0.000178164
166       34        -0.163012        0.000151521        0.000178348
167       34        -0.165035        0.000151368        0.000178529
168       34        -0.167004        0.000151219        0.000178704
169       34        -0.168918        0.000151073        0.000178875
170       34        -0.170785        0.000150932        0.000179041
171       34        -0.172615        0.000150794        0.000179204
172       34        -0.174417        0.000150658        0.000179366
173       34        -0.176193        0.000150524        0.000179525
174       34        -0.177942        0.000150391        0.000179681
175       34        -0.179653        0.000150262        0.000179834
176       34        -0.181316        0.000150137        0.000179983
177       34        -0.18292        0.000150017        0.000180128
178       34        -0.184464        0.000149901        0.000180266
179       34        -0.185956        0.000149788        0.0001804
180       34        -0.187414        0.000149679        0.000180531
181       34        -0.188863        0.00014957        0.000180662
182       34        -0.190317        0.000149461        0.000180793
183       34        -0.191776        0.000149352        0.000180925
184       34        -0.19322        0.000149244        0.000181055
185       34        -0.194619        0.000149139        0.000181181
186       34        -0.195954        0.000149039        0.000181302
187       34        -0.197225        0.000148944        0.000181417
188       34        -0.198456        0.000148852        0.000181528
189       34        -0.199671        0.000148761        0.000181638
190       34        -0.200881        0.000148671        0.000181747
191       34        -0.202083        0.000148582        0.000181856
192       34        -0.203263        0.000148494        0.000181964
193       34        -0.204406        0.000148409        0.000182067
194       34        -0.205507        0.000148327        0.000182167
195       34        -0.20657        0.000148247        0.000182263
196       34        -0.207601        0.000148171        0.000182357
197       34        -0.208605        0.000148096        0.000182449
198       34        -0.209584        0.000148024        0.000182538
199       34        -0.21054        0.000147953        0.000182624
200       34        -0.21147        0.000147884        0.000182709
201       34        -0.212374        0.000147817        0.000182792
202       34        -0.21325        0.000147752        0.000182871
203       34        -0.214098        0.000147689        0.000182949
204       34        -0.214918        0.000147628        0.000183023
205       34        -0.215713        0.000147569        0.000183096
206       34        -0.216484        0.000147512        0.000183166
207       34        -0.217231        0.000147457        0.000183235
208       34        -0.217954        0.000147403        0.000183301
209       34        -0.218655        0.000147351        0.000183364
210       34        -0.219332        0.000147301        0.000183426
211       34        -0.219986        0.000147253        0.000183486
212       34        -0.220616        0.000147207        0.000183544
213       34        -0.221224        0.000147162        0.000183599
214       34        -0.22181        0.000147118        0.000183653
215       34        -0.222376        0.000147077        0.000183705
216       34        -0.222921        0.000147037        0.000183755
217       34        -0.223446        0.000146998        0.000183803
218       34        -0.223951        0.000146961        0.000183849
219       34        -0.224437        0.000146925        0.000183894
220       34        -0.224903        0.00014689        0.000183936
221       34        -0.225349        0.000146858        0.000183977
222       34        -0.225778        0.000146826        0.000184017
223       34        -0.226187        0.000146796        0.000184054
224       34        -0.226579        0.000146767        0.00018409
225       34        -0.226954        0.000146739        0.000184124
226       34        -0.227311        0.000146713        0.000184157
227       34        -0.227651        0.000146688        0.000184189
228       34        -0.227974        0.000146664        0.000184218
229       34        -0.228281        0.000146642        0.000184246
230       34        -0.228572        0.00014662        0.000184273
231       34        -0.228847        0.0001466        0.000184298
232       34        -0.229105        0.000146581        0.000184322
233       34        -0.229349        0.000146563        0.000184344
234       34        -0.229577        0.000146546        0.000184365
235       34        -0.22979        0.000146531        0.000184385
236       34        -0.229988        0.000146516        0.000184403
237       34        -0.230171        0.000146503        0.00018442
238       34        -0.230339        0.00014649        0.000184435
239       34        -0.230493        0.000146479        0.000184449
240       34        -0.230632        0.000146469        0.000184462
241       34        -0.230758        0.00014646        0.000184474
242       34        -0.230869        0.000146451        0.000184484
243       34        -0.230966        0.000146444        0.000184493
244       34        -0.231049        0.000146438        0.000184501
245       34        -0.231119        0.000146433        0.000184507
246       34        -0.231174        0.000146429        0.000184512
247       34        -0.231216        0.000146426        0.000184516
248       34        -0.231244        0.000146424        0.000184518
249       34        -0.231258        0.000146423        0.00018452
250       34        -0.231259        0.000146423        0.00018452
251       34        -0.231245        0.000146424        0.000184519
252       34        -0.231218        0.000146426        0.000184516
253       34        -0.231177        0.000146429        0.000184512
254       34        -0.231123        0.000146433        0.000184507
255       34        -0.231054        0.000146438        0.000184501
256       34        -0.230972        0.000146444        0.000184494
257       34        -0.230875        0.000146451        0.000184485
258       34        -0.230764        0.000146459        0.000184474
259       34        -0.230639        0.000146468        0.000184463
260       34        -0.2305        0.000146479        0.00018445
261       34        -0.230346        0.00014649        0.000184436
262       34        -0.230177        0.000146502        0.00018442
263       34        -0.229994        0.000146516        0.000184403
264       34        -0.229795        0.00014653        0.000184385
265       34        -0.229582        0.000146546        0.000184366
266       34        -0.229352        0.000146563        0.000184345
267       34        -0.229107        0.000146581        0.000184322
268       34        -0.228847        0.0001466        0.000184298
269       34        -0.22857        0.00014662        0.000184273
270       34        -0.228277        0.000146642        0.000184246
271       34        -0.227967        0.000146665        0.000184217
272       34        -0.22764        0.000146689        0.000184187
273       34        -0.227296        0.000146714        0.000184156
274       34        -0.226936        0.000146741        0.000184123
275       34        -0.226557        0.000146769        0.000184088
276       34        -0.22616        0.000146798        0.000184052
277       34        -0.225745        0.000146828        0.000184013
278       34        -0.225311        0.00014686        0.000183974
279       34        -0.224858        0.000146894        0.000183932
280       34        -0.224386        0.000146929        0.000183889
281       34        -0.223894        0.000146965        0.000183844
282       34        -0.223382        0.000147002        0.000183797
283       34        -0.22285        0.000147042        0.000183748
284       34        -0.222297        0.000147082        0.000183698
285       34        -0.221723        0.000147125        0.000183645
286       34        -0.221127        0.000147169        0.00018359
287       34        -0.220508        0.000147214        0.000183534
288       34        -0.219867        0.000147262        0.000183475
289       34        -0.219205        0.000147311        0.000183415
290       34        -0.21852        0.000147361        0.000183352
291       34        -0.217812        0.000147414        0.000183287
292       34        -0.21708        0.000147468        0.00018322
293       34        -0.216323        0.000147524        0.000183151
294       34        -0.215541        0.000147582        0.00018308
295       34        -0.214733        0.000147642        0.000183006
296       34        -0.2139        0.000147703        0.00018293
297       34        -0.213042        0.000147767        0.000182852
298       34        -0.212161        0.000147832        0.000182772
299       34        -0.211255        0.000147899        0.000182689
300       34        -0.210321        0.000147969        0.000182604
301       34        -0.209358        0.00014804        0.000182517
302       34        -0.208363        0.000148114        0.000182426
303       34        -0.207337        0.00014819        0.000182333
304       34        -0.206282        0.000148269        0.000182237
305       34        -0.205203        0.000148349        0.000182139
306       34        -0.204106        0.000148431        0.000182039
307       34        -0.20299        0.000148514        0.000181938
308       34        -0.20185        0.000148599        0.000181835
309       34        -0.200677        0.000148686        0.000181729
310       34        -0.19946        0.000148777        0.000181619
311       34        -0.198193        0.000148871        0.000181504
312       34        -0.196884        0.000148969        0.000181385
313       34        -0.195548        0.000149069        0.000181265
314       34        -0.194199        0.00014917        0.000181143
315       34        -0.192842        0.000149272        0.00018102
316       34        -0.191468        0.000149374        0.000180896
317       34        -0.190062        0.00014948        0.000180769
318       34        -0.188608        0.000149589        0.000180639
319       34        -0.187105        0.000149702        0.000180504
320       34        -0.185558        0.000149818        0.000180364
321       34        -0.183974        0.000149937        0.000180222
322       34        -0.182352        0.000150059        0.000180076
323       34        -0.180689        0.000150184        0.000179927
324       34        -0.17898        0.000150313        0.000179774
325       34        -0.177225        0.000150445        0.000179616
326       34        -0.175429        0.000150581        0.000179455
327       34        -0.173592        0.000150719        0.000179291
328       34        -0.171713        0.000150862        0.000179124
329       34        -0.169784        0.000151008        0.000178952
330       34        -0.167803        0.000151158        0.000178775
331       34        -0.165768        0.000151312        0.000178593
332       34        -0.16368        0.00015147        0.000178407
333       34        -0.161542        0.000151633        0.000178217
334       34        -0.159351        0.0001518        0.000178023
335       34        -0.157106        0.00015197        0.000177823
336       34        -0.154803        0.000152146        0.000177619
337       34        -0.152439        0.000152326        0.00017741
338       34        -0.150013        0.000152512        0.000177196
339       34        -0.147525        0.000152702        0.000176976
340       34        -0.144973        0.000152897        0.000176751
341       34        -0.142361        0.000153097        0.00017652
342       34        -0.139685        0.000153303        0.000176285
343       34        -0.136946        0.000153514        0.000176045
344       34        -0.134139        0.00015373        0.000175798
345       34        -0.131263        0.000153951        0.000175546
346       34        -0.128317        0.000154179        0.000175288
347       34        -0.125297        0.000154412        0.000175024
348       34        -0.122203        0.000154652        0.000174755
349       34        -0.119032        0.000154898        0.000174478
350       34        -0.115786        0.00015515        0.000174195
351       34        -0.112466        0.000155408        0.000173907
352       34        -0.109071        0.000155673        0.000173613
353       34        -0.1056        0.000155944        0.000173313
354       34        -0.102049        0.000156221        0.000173006
355       34        -0.0984161        0.000156506        0.000172692
356       34        -0.0946983        0.000156797        0.000172371
357       34        -0.090893        0.000157097        0.000172045
358       34        -0.0869982        0.000157404        0.000171711
359       34        -0.083013        0.000157718        0.000171369
360       34        -0.0789388        0.000158039        0.00017102
361       34        -0.0747776        0.000158369        0.000170666
362       34        -0.0705308        0.000158707        0.000170305
363       34        -0.0661993        0.000159051        0.000169937
364       34        -0.0617834        0.000159403        0.000169562
365       34        -0.0572813        0.000159762        0.000169181
366       34        -0.0526879        0.00016013        0.000168793
367       34        -0.0479955        0.000160507        0.000168399
368       34        -0.0431973        0.000160893        0.000167995
369       34        -0.0382916        0.000161288        0.000167584
370       34        -0.0332822        0.000161692        0.000167164
371       34        -0.028177        0.000162106        0.000166739
372       34        -0.0229851        0.000162528        0.000166307
373       34        -0.0177155        0.000162957        0.00016587
374       34        -0.0123742        0.000163392        0.000165427
375       34        -0.00696192        0.000163835        0.000164979
376       34        -0.00147129        0.000164286        0.000164527
377       34        0.00411087        0.000164745        0.00016407
378       34        0.00979878        0.000165214        0.000163603
379       34        0.0156022        0.000165693        0.000163128
380       34        0.0215218        0.000166184        0.000162646
381       34        0.0275462        0.000166686        0.000162157
382       34        0.0336502        0.000167196        0.000161663
383       34        0.0398003        0.00016771        0.000161166
384       34        0.0459686        0.000168227        0.000160668
385       34        0.0521485        0.000168746        0.000160172
386       34        0.0583583        0.000169272        0.000159676
387       34        0.0646259        0.000169803        0.000159176
388       34        0.0709677        0.000170341        0.000158671
389       34        0.077383        0.000170886        0.000158161
390       34        0.0838675        0.00017144        0.000157648
391       34        0.0904283        0.000172004        0.000157132
392       34        0.09707        0.000172576        0.000156611
393       34        0.103757        0.000173151        0.000156086
394       34        0.110393        0.000173724        0.000155567
395       34        0.116876        0.000174287        0.000155063
396       34        0.123185        0.000174838        0.000154574
397       34        0.129432        0.000175384        0.000154091
398       34        0.135776        0.000175938        0.000153601
399       34        0.142258        0.000176507        0.000153102
400       34        0.148741        0.000177079        0.000152605
401       34        0.155018        0.000177635        0.000152127
402       34        0.161028        0.000178168        0.000151669
403       34        0.16695        0.000178693        0.000151217
404       34        0.173009        0.000179232        0.000150757
405       34        0.179179        0.000179785        0.000150292
406       34        0.185098        0.000180318        0.000149848
407       34        0.190372        0.000180792        0.000149452
408       34        0.19501        0.000181207        0.000149102
409       34        0.199487        0.00018161        0.000148766
410       34        0.204291        0.000182047        0.000148409
411       34        0.209415        0.000182514        0.00014803
412       34        0.214316        0.00018296        0.000147666
413       34        0.218414        0.000183331        0.00014736
414       34        0.221652        0.000183625        0.000147119
415       34        0.224548        0.000183891        0.000146906
416       34        0.227636        0.000184176        0.000146681
417       34        0.230877        0.000184473        0.000146442
418       34        0.233654        0.000184726        0.000146235
419       34        0.235361        0.000184881        0.000146109
420       34        0.23601        0.000184942        0.000146062
421       34        0.236179        0.00018496        0.000146052
422       34        0.236403        0.00018498        0.000146035
423       34        0.236636        0.000184999        0.000146016
424       34        0.236316        0.000184969        0.000146039
425       34        0.234934        0.000184844        0.000146142
426       34        0.232526        0.000184624        0.00014632
427       34        0.229525        0.000184347        0.000146539
428       34        0.226217        0.000184042        0.000146782
429       34        0.22238        0.000183691        0.000147065
430       34        0.217446        0.000183244        0.000147433
431       34        0.21105        0.000182662        0.000147908
432       34        0.203407        0.000181965        0.000148474
433       34        0.195032        0.000181206        0.000149098
434       34        0.186152        0.000180408        0.000149766
435       34        0.176407        0.000179539        0.000150503
436       34        0.165126        0.000178534        0.000151359
437       34        0.151934        0.00017736        0.00015236
438       34        0.137106        0.000176051        0.000153495
439       34        0.121201        0.000174664        0.000154727
440       34        0.104394        0.000173211        0.000156041
441       34        0.0861434        0.000171642        0.000157475
442       34        0.0655231        0.00016988        0.000159106
443       34        0.0420074        0.000167894        0.000160987
444       34        0.0159275        0.000165723        0.000163104
445       34        -0.0119287        0.000163436        0.000165398
446       34        -0.0408385        0.000161091        0.000167806
447       34        -0.0709486        0.000158679        0.000170347
448       34        -0.104097        0.000156066        0.000173188
449       34        -0.141489        0.000153168        0.000176448
450       34        -0.181817        0.000150106        0.000180036
451       34        -0.225341        0.000146864        0.000183984
452       34        -0.271508        0.000143482        0.00018824
453       34        -0.314948        0.000140382        0.00019235
454       34        -0.356945        0.00013746        0.000196424
455       34        -0.402121        0.000134353        0.000200857
456       34        -0.444529        0.000131501        0.000205109
457       34        -0.482522        0.000129019        0.000209031
458       34        -0.523648        0.000126359        0.000213317
459       34        -0.563916        0.000123805        0.000217593
460       34        -0.596661        0.000121809        0.00022121
461       34        -0.629499        0.000119822        0.000224867
462       34        -0.665017        0.000117677        0.000228825
463       34        -0.695276        0.00011591        0.000232314
464       34        -0.719752        0.000114522        0.000235219
465       34        -0.741783        0.000113251        0.000237791
466       34        -0.758412        0.00011229        0.000239726
467       34        -0.767367        0.000111803        0.000240834
468       34        -0.771216        0.000111601        0.000241325
469       34        -0.771321        0.000111588        0.000241322
470       34        -0.767237        0.000111822        0.000240843
471       34        -0.757618        0.000112379        0.000239725
472       34        -0.739048        0.000113422        0.000237499
473       34        -0.711639        0.000114978        0.000234248
474       34        -0.679803        0.000116843        0.000230589
475       34        -0.640595        0.000119174        0.000226146
476       34        -0.589277        0.000122269        0.000220413
477       34        -0.53444        0.000125673        0.000214459
478       34        -0.484423        0.000128894        0.000209226
479       34        -0.425274        0.000132797        0.000203181
480       34        -0.348446        0.000138015        0.000195549
481       34        -0.264459        0.000143959        0.000187539
482       34        -0.169541        0.000151008        0.000178909
483       34        -0.0394154        0.000161184        0.000167664
484       34        0.110981        0.000173737        0.000155487
485       34        0.237628        0.00018507        0.000145927
486       34        0.33945        0.000194726        0.000138676
487       34        0.437612        0.000204396        0.000131953
488       34        0.514981        0.000212297        0.00012685
489       34        0.546313        0.000215679        0.000124895
490       34        0.547498        0.000215903        0.000124877
491       34        0.54951        0.000216069        0.000124722
492       34        0.548335        0.000215814        0.000124721
493       34        0.513947        0.000212203        0.000126925
494       34        0.444643        0.000205159        0.000131518
495       34        0.362405        0.000196922        0.000137058
496       34        0.249737        0.000186079        0.000144957
497       34        0.0635686        0.000169639        0.000159191
498       34        -0.148158        0.000152637        0.000177013
499       34        -0.283708        0.000142919        0.000189802
0       35        -0.664395        0.000118139        0.000229581
1       35        -0.658465        0.000118154        0.000228252
2       35        -0.650047        0.000118693        0.000227372
3       35        -0.636512        0.00011949        0.000225821
4       35        -0.633007        0.000119658        0.000225348
5       35        -0.658233        0.000118176        0.000228242
6       35        -0.693734        0.000116117        0.000232371
7       35        -0.718805        0.000114663        0.000235285
8       35        -0.736861        0.00011361        0.000237373
9       35        -0.756143        0.000112541        0.000239718
10       35        -0.77018        0.000111768        0.000241436
11       35        -0.775487        0.000111456        0.000242043
12       35        -0.777144        0.000111359        0.000242234
13       35        -0.779221        0.00011127        0.000242543
14       35        -0.781841        0.00011112        0.000242852
15       35        -0.784797        0.000110918        0.000243128
16       35        -0.786202        0.000110845        0.00024331
17       35        -0.784085        0.000110983        0.000243096
18       35        -0.778531        0.000111267        0.00024237
19       35        -0.768241        0.000111814        0.000241067
20       35        -0.752068        0.00011275        0.000239185
21       35        -0.734715        0.000113752        0.00023716
22       35        -0.718937        0.000114629        0.000235248
23       35        -0.699563        0.00011575        0.000232989
24       35        -0.677095        0.000117077        0.000230426
25       35        -0.656858        0.000118247        0.000228066
26       35        -0.632604        0.000119674        0.000225287
27       35        -0.597181        0.00012185        0.000221401
28       35        -0.559672        0.000124172        0.000217313
29       35        -0.524315        0.000126365        0.000213469
30       35        -0.480176        0.000129225        0.000208874
31       35        -0.429985        0.000132575        0.0002038
32       35        -0.383995        0.000135664        0.000199174
33       35        -0.330615        0.000139339        0.000193936
34       35        -0.259502        0.000144443        0.00018724
35       35        -0.186069        0.000149873        0.000180523
36       35        -0.115        0.000155284        0.000174209
37       35        -0.0349603        0.000161654        0.000167405
38       35        0.0397031        0.000167815        0.000161283
39       35        0.0947848        0.000172462        0.000156866
40       35        0.146598        0.000176979        0.000152847
41       35        0.200548        0.000181833        0.00014879
42       35        0.244872        0.000185872        0.000145501
43       35        0.286715        0.000189755        0.000142454
44       35        0.33377        0.000194264        0.000139135
45       35        0.374329        0.000198221        0.000136326
46       35        0.405995        0.000201346        0.00013416
47       35        0.436898        0.000204468        0.000132094
48       35        0.46394        0.000207229        0.000130306
49       35        0.485122        0.0002094        0.000128911
50       35        0.506523        0.000211647        0.000127536
51       35        0.527256        0.000213851        0.000126219
52       35        0.54391        0.000215617        0.00012516
53       35        0.5581        0.00021714        0.000124268
54       35        0.570076        0.000218444        0.000123526
55       35        0.579509        0.000219474        0.000122943
56       35        0.588176        0.000220427        0.000122412
57       35        0.596762        0.000221371        0.000121885
58       35        0.60466        0.00022224        0.000121401
59       35        0.611445        0.000222995        0.00012099
60       35        0.616935        0.000223614        0.000120661
61       35        0.621445        0.000224121        0.00012039
62       35        0.625712        0.000224595        0.000120132
63       35        0.630163        0.000225092        0.000119863
64       35        0.634553        0.000225589        0.000119601
65       35        0.63829        0.000226016        0.000119381
66       35        0.641079        0.000226334        0.000119216
67       35        0.643234        0.000226575        0.000119086
68       35        0.64537        0.000226815        0.000118957
69       35        0.647811        0.000227095        0.000118814
70       35        0.6503        0.000227383        0.000118669
71       35        0.652288        0.000227611        0.000118552
72       35        0.653532        0.00022775        0.000118477
73       35        0.654348        0.000227842        0.000118428
74       35        0.655271        0.00022795        0.000118375
75       35        0.656519        0.000228097        0.000118303
76       35        0.657778        0.000228242        0.00011823
77       35        0.658541        0.000228327        0.000118183
78       35        0.65865        0.000228339        0.000118177
79       35        0.658467        0.000228321        0.000118189
80       35        0.658523        0.000228332        0.000118188
81       35        0.659002        0.000228387        0.00011816
82       35        0.659557        0.000228448        0.000118126
83       35        0.659661        0.00022846        0.00011812
84       35        0.659137        0.000228403        0.000118153
85       35        0.658319        0.000228313        0.000118202
86       35        0.657716        0.000228244        0.000118238
87       35        0.657509        0.000228219        0.000118249
88       35        0.657387        0.000228205        0.000118257
89       35        0.656883        0.000228151        0.000118288
90       35        0.655858        0.000228036        0.00011835
91       35        0.654617        0.000227894        0.000118423
92       35        0.653594        0.000227776        0.000118483
93       35        0.652929        0.000227701        0.000118523
94       35        0.652348        0.000227638        0.000118559
95       35        0.651479        0.00022754        0.000118611
96       35        0.650225        0.000227397        0.000118685
97       35        0.648819        0.000227235        0.000118767
98       35        0.647544        0.000227092        0.000118844
99       35        0.646459        0.000226971        0.00011891
100       35        0.645382        0.00022685        0.000118974
101       35        0.64412        0.000226705        0.000119049
102       35        0.642667        0.000226539        0.000119134
103       35        0.641168        0.000226371        0.000119224
104       35        0.639757        0.000226213        0.00011931
105       35        0.638436        0.000226065        0.000119389
106       35        0.637105        0.000225913        0.000119468
107       35        0.635679        0.000225751        0.000119552
108       35        0.634155        0.00022558        0.000119644
109       35        0.632593        0.000225406        0.000119738
110       35        0.631044        0.000225232        0.000119831
111       35        0.629517        0.000225058        0.000119922
112       35        0.627991        0.000224886        0.000120013
113       35        0.626443        0.000224713        0.000120107
114       35        0.624871        0.000224538        0.000120202
115       35        0.623291        0.000224361        0.000120297
116       35        0.621718        0.000224183        0.000120391
117       35        0.620152        0.000224008        0.000120485
118       35        0.618579        0.000223833        0.000120581
119       35        0.616985        0.000223656        0.000120678
120       35        0.615375        0.000223475        0.000120775
121       35        0.613764        0.000223294        0.000120871
122       35        0.612167        0.000223116        0.000120968
123       35        0.610583        0.000222941        0.000121064
124       35        0.609003        0.000222766        0.000121161
125       35        0.607425        0.00022259        0.000121256
126       35        0.605851        0.000222414        0.000121351
127       35        0.604286        0.00022224        0.000121446
128       35        0.602727        0.000222068        0.000121542
129       35        0.601171        0.000221896        0.000121637
130       35        0.599619        0.000221723        0.000121731
131       35        0.598076        0.000221552        0.000121824
132       35        0.596547        0.000221383        0.000121918
133       35        0.59503        0.000221216        0.000122011
134       35        0.593523        0.00022105        0.000122103
135       35        0.592027        0.000220885        0.000122194
136       35        0.590548        0.000220721        0.000122284
137       35        0.589085        0.00022056        0.000122374
138       35        0.587633        0.000220401        0.000122464
139       35        0.58619        0.000220242        0.000122552
140       35        0.584759        0.000220084        0.00012264
141       35        0.583345        0.000219929        0.000122726
142       35        0.581949        0.000219776        0.000122812
143       35        0.580569        0.000219625        0.000122898
144       35        0.579202        0.000219475        0.000122982
145       35        0.57785        0.000219327        0.000123065
146       35        0.576516        0.00021918        0.000123147
147       35        0.575201        0.000219037        0.000123228
148       35        0.573902        0.000218896        0.000123309
149       35        0.572618        0.000218755        0.000123388
150       35        0.57135        0.000218616        0.000123466
151       35        0.570102        0.00021848        0.000123543
152       35        0.568872        0.000218346        0.00012362
153       35        0.567658        0.000218214        0.000123695
154       35        0.56646        0.000218084        0.000123769
155       35        0.56528        0.000217955        0.000123842
156       35        0.564121        0.000217829        0.000123914
157       35        0.562982        0.000217705        0.000123985
158       35        0.561858        0.000217584        0.000124055
159       35        0.56075        0.000217463        0.000124124
160       35        0.559661        0.000217344        0.000124191
161       35        0.558594        0.000217229        0.000124258
162       35        0.557546        0.000217116        0.000124323
163       35        0.556516        0.000217004        0.000124387
164       35        0.555502        0.000216894        0.00012445
165       35        0.554504        0.000216786        0.000124512
166       35        0.553524        0.00021668        0.000124573
167       35        0.552564        0.000216576        0.000124634
168       35        0.551625        0.000216475        0.000124692
169       35        0.550707        0.000216375        0.00012475
170       35        0.549809        0.000216278        0.000124805
171       35        0.548926        0.000216183        0.000124861
172       35        0.548051        0.000216089        0.000124916
173       35        0.547181        0.000215995        0.00012497
174       35        0.546317        0.000215902        0.000125024
175       35        0.545466        0.00021581        0.000125077
176       35        0.544637        0.000215721        0.000125129
177       35        0.543835        0.000215635        0.00012518
178       35        0.543063        0.000215551        0.000125228
179       35        0.542316        0.000215471        0.000125275
180       35        0.541585        0.000215392        0.00012532
181       35        0.540856        0.000215314        0.000125366
182       35        0.540115        0.000215234        0.000125413
183       35        0.539363        0.000215154        0.00012546
184       35        0.538613        0.000215073        0.000125507
185       35        0.537886        0.000214995        0.000125553
186       35        0.537196        0.000214921        0.000125596
187       35        0.536539        0.00021485        0.000125638
188       35        0.535899        0.000214782        0.000125678
189       35        0.535263        0.000214713        0.000125718
190       35        0.534626        0.000214645        0.000125758
191       35        0.533989        0.000214577        0.000125798
192       35        0.533362        0.00021451        0.000125838
193       35        0.532753        0.000214445        0.000125876
194       35        0.532164        0.000214381        0.000125913
195       35        0.531596        0.00021432        0.000125949
196       35        0.531044        0.000214261        0.000125984
197       35        0.530503        0.000214204        0.000126018
198       35        0.529973        0.000214147        0.000126051
199       35        0.529454        0.000214091        0.000126084
200       35        0.528949        0.000214037        0.000126116
201       35        0.528457        0.000213985        0.000126147
202       35        0.527978        0.000213934        0.000126177
203       35        0.527513        0.000213884        0.000126207
204       35        0.527062        0.000213836        0.000126235
205       35        0.526625        0.000213789        0.000126263
206       35        0.526201        0.000213744        0.00012629
207       35        0.525788        0.0002137        0.000126316
208       35        0.525386        0.000213657        0.000126341
209       35        0.524997        0.000213615        0.000126366
210       35        0.52462        0.000213575        0.000126389
211       35        0.524256        0.000213536        0.000126413
212       35        0.523904        0.000213499        0.000126435
213       35        0.523563        0.000213462        0.000126456
214       35        0.523234        0.000213427        0.000126477
215       35        0.522917        0.000213393        0.000126497
216       35        0.52261        0.000213361        0.000126517
217       35        0.522314        0.000213329        0.000126535
218       35        0.522028        0.000213299        0.000126553
219       35        0.521754        0.000213269        0.000126571
220       35        0.52149        0.000213241        0.000126587
221       35        0.521237        0.000213214        0.000126604
222       35        0.520994        0.000213188        0.000126619
223       35        0.520761        0.000213163        0.000126634
224       35        0.520538        0.00021314        0.000126648
225       35        0.520325        0.000213117        0.000126661
226       35        0.520121        0.000213095        0.000126674
227       35        0.519927        0.000213075        0.000126687
228       35        0.519741        0.000213055        0.000126698
229       35        0.519566        0.000213036        0.000126709
230       35        0.5194        0.000213018        0.00012672
231       35        0.519242        0.000213002        0.00012673
232       35        0.519094        0.000212986        0.000126739
233       35        0.518954        0.000212971        0.000126748
234       35        0.518823        0.000212957        0.000126756
235       35        0.518701        0.000212944        0.000126764
236       35        0.518587        0.000212932        0.000126771
237       35        0.518481        0.000212921        0.000126778
238       35        0.518384        0.00021291        0.000126784
239       35        0.518295        0.000212901        0.00012679
240       35        0.518215        0.000212892        0.000126795
241       35        0.518143        0.000212885        0.0001268
242       35        0.518078        0.000212878        0.000126804
243       35        0.518022        0.000212872        0.000126807
244       35        0.517974        0.000212867        0.00012681
245       35        0.517934        0.000212862        0.000126813
246       35        0.517902        0.000212859        0.000126815
247       35        0.517878        0.000212856        0.000126816
248       35        0.517862        0.000212855        0.000126817
249       35        0.517853        0.000212854        0.000126818
250       35        0.517853        0.000212854        0.000126818
251       35        0.517861        0.000212855        0.000126818
252       35        0.517876        0.000212856        0.000126816
253       35        0.517899        0.000212859        0.000126815
254       35        0.517931        0.000212862        0.000126813
255       35        0.517971        0.000212866        0.000126811
256       35        0.518018        0.000212872        0.000126808
257       35        0.518074        0.000212877        0.000126804
258       35        0.518137        0.000212884        0.0001268
259       35        0.518209        0.000212892        0.000126795
260       35        0.51829        0.0002129        0.00012679
261       35        0.518379        0.00021291        0.000126785
262       35        0.518476        0.00021292        0.000126779
263       35        0.518581        0.000212931        0.000126772
264       35        0.518695        0.000212944        0.000126765
265       35        0.518818        0.000212957        0.000126757
266       35        0.51895        0.000212971        0.000126749
267       35        0.51909        0.000212986        0.00012674
268       35        0.519239        0.000213001        0.00012673
269       35        0.519398        0.000213019        0.00012672
270       35        0.519566        0.000213037        0.00012671
271       35        0.519743        0.000213055        0.000126698
272       35        0.51993        0.000213075        0.000126686
273       35        0.520126        0.000213096        0.000126674
274       35        0.520332        0.000213118        0.000126661
275       35        0.520548        0.000213141        0.000126647
276       35        0.520773        0.000213165        0.000126633
277       35        0.521009        0.00021319        0.000126618
278       35        0.521255        0.000213216        0.000126603
279       35        0.521512        0.000213244        0.000126586
280       35        0.52178        0.000213273        0.000126569
281       35        0.522058        0.000213302        0.000126552
282       35        0.522346        0.000213333        0.000126534
283       35        0.522646        0.000213365        0.000126515
284       35        0.522957        0.000213398        0.000126495
285       35        0.52328        0.000213433        0.000126475
286       35        0.523614        0.000213468        0.000126453
287       35        0.52396        0.000213505        0.000126431
288       35        0.524318        0.000213543        0.000126409
289       35        0.524687        0.000213583        0.000126386
290       35        0.525069        0.000213624        0.000126362
291       35        0.525462        0.000213666        0.000126337
292       35        0.525867        0.000213709        0.000126311
293       35        0.526285        0.000213753        0.000126285
294       35        0.526717        0.0002138        0.000126257
295       35        0.527162        0.000213847        0.000126229
296       35        0.527619        0.000213896        0.0001262
297       35        0.528088        0.000213946        0.000126171
298       35        0.528569        0.000213998        0.00012614
299       35        0.529063        0.000214051        0.000126109
300       35        0.52957        0.000214105        0.000126077
301       35        0.530091        0.00021416        0.000126044
302       35        0.530628        0.000214218        0.00012601
303       35        0.531181        0.000214277        0.000125976
304       35        0.531749        0.000214338        0.00012594
305       35        0.532326        0.0002144        0.000125904
306       35        0.532911        0.000214462        0.000125867
307       35        0.533502        0.000214526        0.000125829
308       35        0.534104        0.00021459        0.000125792
309       35        0.534723        0.000214657        0.000125753
310       35        0.535364        0.000214726        0.000125712
311       35        0.536029        0.000214797        0.00012567
312       35        0.536714        0.00021487        0.000125627
313       35        0.537413        0.000214945        0.000125584
314       35        0.538113        0.000215021        0.00012554
315       35        0.538811        0.000215096        0.000125496
316       35        0.539512        0.000215171        0.000125452
317       35        0.540228        0.000215248        0.000125407
318       35        0.540968        0.000215328        0.00012536
319       35        0.541735        0.00021541        0.000125312
320       35        0.542521        0.000215495        0.000125263
321       35        0.54332        0.00021558        0.000125213
322       35        0.544132        0.000215668        0.000125162
323       35        0.544962        0.000215758        0.00012511
324       35        0.545812        0.000215849        0.000125057
325       35        0.546678        0.000215943        0.000125003
326       35        0.547561        0.000216037        0.000124947
327       35        0.548459        0.000216134        0.000124891
328       35        0.549374        0.000216234        0.000124834
329       35        0.550309        0.000216335        0.000124776
330       35        0.551262        0.000216437        0.000124716
331       35        0.552236        0.000216542        0.000124655
332       35        0.553231        0.00021665        0.000124593
333       35        0.554245        0.00021676        0.00012453
334       35        0.555277        0.000216872        0.000124466
335       35        0.556326        0.000216985        0.0001244
336       35        0.557395        0.000217101        0.000124334
337       35        0.558487        0.00021722        0.000124266
338       35        0.559603        0.000217341        0.000124197
339       35        0.560739        0.000217465        0.000124126
340       35        0.561894        0.000217589        0.000124054
341       35        0.563068        0.000217717        0.000123981
342       35        0.564263        0.000217847        0.000123907
343       35        0.56548        0.00021798        0.000123832
344       35        0.566716        0.000218114        0.000123755
345       35        0.567971        0.000218251        0.000123677
346       35        0.569248        0.00021839        0.000123598
347       35        0.570549        0.000218532        0.000123518
348       35        0.571873        0.000218677        0.000123436
349       35        0.573217        0.000218824        0.000123353
350       35        0.574579        0.000218972        0.000123268
351       35        0.575961        0.000219123        0.000123183
352       35        0.577365        0.000219277        0.000123097
353       35        0.578789        0.000219434        0.000123009
354       35        0.580231        0.000219591        0.00012292
355       35        0.581691        0.000219751        0.00012283
356       35        0.583173        0.000219913        0.000122739
357       35        0.584679        0.00022008        0.000122647
358       35        0.586208        0.000220248        0.000122553
359       35        0.587754        0.000220418        0.000122458
360       35        0.589318        0.000220589        0.000122362
361       35        0.590902        0.000220764        0.000122265
362       35        0.592506        0.000220942        0.000122167
363       35        0.594125        0.000221121        0.000122069
364       35        0.595755        0.0002213        0.000121969
365       35        0.597397        0.000221481        0.000121868
366       35        0.599059        0.000221665        0.000121767
367       35        0.600743        0.000221853        0.000121665
368       35        0.602449        0.000222042        0.000121561
369       35        0.604172        0.000222232        0.000121456
370       35        0.605912        0.000222425        0.00012135
371       35        0.607671        0.000222621        0.000121243
372       35        0.609443        0.000222819        0.000121136
373       35        0.611219        0.000223017        0.000121029
374       35        0.612993        0.000223214        0.000120921
375       35        0.614768        0.000223411        0.000120813
376       35        0.616553        0.000223611        0.000120706
377       35        0.618353        0.000223814        0.000120598
378       35        0.620168        0.000224016        0.000120488
379       35        0.622        0.00022422        0.000120377
380       35        0.623853        0.000224428        0.000120265
381       35        0.625727        0.000224639        0.000120153
382       35        0.627609        0.000224852        0.000120041
383       35        0.629477        0.000225061        0.000119928
384       35        0.631317        0.000225267        0.000119817
385       35        0.633135        0.000225471        0.000119708
386       35        0.634948        0.000225677        0.0001196
387       35        0.636766        0.000225883        0.000119492
388       35        0.638589        0.000226088        0.000119383
389       35        0.640416        0.000226293        0.000119273
390       35        0.642251        0.000226501        0.000119164
391       35        0.644102        0.000226712        0.000119054
392       35        0.645968        0.000226924        0.000118944
393       35        0.647829        0.000227134        0.000118832
394       35        0.64965        0.000227339        0.000118723
395       35        0.651394        0.000227538        0.00011862
396       35        0.653054        0.000227728        0.000118522
397       35        0.654674        0.000227913        0.000118426
398       35        0.656326        0.0002281        0.000118328
399       35        0.658048        0.000228294        0.000118225
400       35        0.659789        0.000228493        0.000118122
401       35        0.661449        0.000228685        0.000118025
402       35        0.662973        0.000228859        0.000117935
403       35        0.664431        0.000229024        0.000117848
404       35        0.665956        0.000229196        0.000117757
405       35        0.667583        0.000229383        0.000117661
406       35        0.669162        0.000229566        0.000117569
407       35        0.67048        0.000229717        0.000117492
408       35        0.671499        0.000229831        0.00011743
409       35        0.672441        0.000229936        0.000117374
410       35        0.673593        0.000230069        0.000117306
411       35        0.674993        0.000230232        0.000117225
412       35        0.676374        0.00023039        0.000117143
413       35        0.677418        0.000230506        0.00011708
414       35        0.678064        0.000230578        0.000117041
415       35        0.678576        0.000230638        0.000117012
416       35        0.679267        0.000230719        0.000116972
417       35        0.680167        0.000230821        0.000116918
418       35        0.680987        0.000230911        0.000116868
419       35        0.681402        0.000230957        0.000116843
420       35        0.681377        0.000230955        0.000116845
421       35        0.681194        0.000230935        0.000116856
422       35        0.681159        0.000230928        0.000116856
423       35        0.6813        0.000230939        0.000116846
424       35        0.681355        0.000230944        0.000116842
425       35        0.681031        0.000230908        0.000116862
426       35        0.680291        0.000230823        0.000116905
427       35        0.679367        0.000230712        0.000116957
428       35        0.678482        0.000230605        0.000117006
429       35        0.677601        0.000230503        0.000117057
430       35        0.67645        0.000230372        0.000117126
431       35        0.674779        0.00023018        0.000117224
432       35        0.67263        0.000229928        0.000117347
433       35        0.6703        0.000229654        0.000117481
434       35        0.667989        0.000229389        0.000117616
435       35        0.66557        0.000229115        0.000117761
436       35        0.66268        0.000228784        0.000117931
437       35        0.659066        0.000228365        0.000118141
438       35        0.65484        0.000227877        0.000118388
439       35        0.650351        0.000227367        0.000118654
440       35        0.645741        0.000226848        0.000118931
441       35        0.640722        0.000226279        0.000119229
442       35        0.634758        0.000225599        0.000119582
443       35        0.62748        0.000224775        0.000120015
444       35        0.618957        0.000223822        0.00012053
445       35        0.609541        0.000222777        0.000121102
446       35        0.599526        0.000221666        0.000121711
447       35        0.588699        0.000220468        0.000122371
448       35        0.575851        0.000219059        0.000123161
449       35        0.559856        0.000217321        0.000124154
450       35        0.540769        0.000215275        0.000125355
451       35        0.517559        0.000212808        0.000126828
452       35        0.489611        0.00020986        0.000128616
453       35        0.45996        0.000206797        0.000130553
454       35        0.42683        0.000203443        0.000132762
455       35        0.385001        0.000199255        0.000135583
456       35        0.338734        0.000194723        0.000138774
457       35        0.288482        0.000189933        0.000142336
458       35        0.223351        0.000183867        0.000147063
459       35        0.147063        0.000176998        0.000152792
460       35        0.0698357        0.000170337        0.000158848
461       35        -0.0211379        0.000162773        0.00016625
462       35        -0.129225        0.000154167        0.000175433
463       35        -0.23228        0.000146402        0.000184683
464       35        -0.324991        0.000139763        0.000193434
465       35        -0.415244        0.000133531        0.000202265
466       35        -0.493125        0.000128354        0.000210171
467       35        -0.550577        0.00012471        0.000216278
468       35        -0.601174        0.000121589        0.00022181
469       35        -0.652164        0.000118496        0.000227475
470       35        -0.694882        0.000115985        0.000232374
471       35        -0.726237        0.0001142        0.000236083
472       35        -0.750429        0.000112812        0.000238925
473       35        -0.766359        0.000111892        0.000240783
474       35        -0.772448        0.000111573        0.000241561
475       35        -0.772404        0.000111595        0.0002416
476       35        -0.76961        0.000111737        0.000241232
477       35        -0.765382        0.000111962        0.000240697
478       35        -0.760007        0.000112288        0.000240104
479       35        -0.749167        0.000112908        0.000238828
480       35        -0.729803        0.000113993        0.000236499
481       35        -0.704899        0.000115418        0.000233565
482       35        -0.672795        0.000117304        0.000229882
483       35        -0.62235        0.000120309        0.000224173
484       35        -0.55566        0.000124396        0.000216833
485       35        -0.489116        0.000128631        0.000209781
486       35        -0.418309        0.000133306        0.000202544
487       35        -0.324071        0.000139765        0.00019326
488       35        -0.228852        0.000146599        0.000184298
489       35        -0.181768        0.000150136        0.000180063
490       35        -0.175557        0.000150632        0.00017954
491       35        -0.168502        0.000151137        0.000178875
492       35        -0.168067        0.000151118        0.000178775
493       35        -0.217589        0.000147432        0.000183269
494       35        -0.306024        0.00014107        0.000191576
495       35        -0.386535        0.000135445        0.000199357
496       35        -0.459801        0.000130481        0.000206651
497       35        -0.548004        0.000124833        0.000215936
498       35        -0.625314        0.000120114        0.000224473
499       35        -0.667481        0.000117955        0.000229933
0       36        -0.63583        0.000119853        0.000226352
1       36        -0.651142        0.000118613        0.000227468
2       36        -0.67723        0.000117105        0.000230512
3       36        -0.70845        0.000115246        0.000234046
4       36        -0.734925        0.000113657        0.000237011
5       36        -0.751399        0.000112761        0.000239049
6       36        -0.762614        0.000112178        0.000240496
7       36        -0.772526        0.00011161        0.000241661
8       36        -0.776301        0.000111366        0.000242045
9       36        -0.76805        0.000111867        0.000241135
10       36        -0.753188        0.000112733        0.000239418
11       36        -0.738524        0.000113541        0.000237624
12       36        -0.719011        0.000114645        0.000235298
13       36        -0.691138        0.000116293        0.00023212
14       36        -0.666602        0.00011773        0.000229291
15       36        -0.649912        0.000118664        0.000227286
16       36        -0.626191        0.000120092        0.000224629
17       36        -0.59193        0.000122209        0.00022089
18       36        -0.555299        0.000124453        0.000216855
19       36        -0.50974        0.00012731        0.000211954
20       36        -0.446725        0.000131461        0.000205497
21       36        -0.381453        0.00013588        0.000198984
22       36        -0.321814        0.000139991        0.000193135
23       36        -0.251416        0.000145041        0.0001865
24       36        -0.172578        0.000150921        0.000179349
25       36        -0.101267        0.00015639        0.000173057
26       36        -0.0254454        0.000162425        0.000166611
27       36        0.0666145        0.000170106        0.000159144
28       36        0.152267        0.000177531        0.000152457
29       36        0.221306        0.000183704        0.000147234
30       36        0.289449        0.000190052        0.000142288
31       36        0.352477        0.00019613        0.000137868
32       36        0.399408        0.000200732        0.000134634
33       36        0.443015        0.0002051        0.000131695
34       36        0.491922        0.00021016        0.000128502
35       36        0.53403        0.000214603        0.000125808
36       36        0.567715        0.00021821        0.000123685
37       36        0.601418        0.000221923        0.000121621
38       36        0.629252        0.000225036        0.000119942
39       36        0.646311        0.000226929        0.000118905
40       36        0.660931        0.000228599        0.000118042
41       36        0.675946        0.000230357        0.000117177
42       36        0.687402        0.000231659        0.000116497
43       36        0.698009        0.000232859        0.000115865
44       36        0.710155        0.000234299        0.000115174
45       36        0.72011        0.000235469        0.000114602
46       36        0.726898        0.000236243        0.000114201
47       36        0.732355        0.000236899        0.000113895
48       36        0.736275        0.000237363        0.000113672
49       36        0.738889        0.000237647        0.000113511
50       36        0.741319        0.00023795        0.00011338
51       36        0.743382        0.000238216        0.000113273
52       36        0.744462        0.000238331        0.000113205
53       36        0.744345        0.000238316        0.000113211
54       36        0.743202        0.000238191        0.000113281
55       36        0.741606        0.000238006        0.000113374
56       36        0.74006        0.000237833        0.000113466
57       36        0.738758        0.000237683        0.000113543
58       36        0.737511        0.000237533        0.000113613
59       36        0.7359        0.000237347        0.000113707
60       36        0.733776        0.000237106        0.000113833
61       36        0.731446        0.000236837        0.000113969
62       36        0.729391        0.000236595        0.000114087
63       36        0.727838        0.000236413        0.000114176
64       36        0.726555        0.000236267        0.000114252
65       36        0.725102        0.000236104        0.000114339
66       36        0.723296        0.000235896        0.000114445
67       36        0.721412        0.000235673        0.000114553
68       36        0.719907        0.000235497        0.00011464
69       36        0.718945        0.000235391        0.000114698
70       36        0.718226        0.000235314        0.000114743
71       36        0.717318        0.00023521        0.000114796
72       36        0.716116        0.000235067        0.000114865
73       36        0.714951        0.00023493        0.000114932
74       36        0.714242        0.000234853        0.000114975
75       36        0.714048        0.000234837        0.00011499
76       36        0.714002        0.000234834        0.000114993
77       36        0.71369        0.000234794        0.00011501
78       36        0.713063        0.000234721        0.000115046
79       36        0.712483        0.000234658        0.000115082
80       36        0.712357        0.000234649        0.000115092
81       36        0.712733        0.000234694        0.000115071
82       36        0.713258        0.000234754        0.00011504
83       36        0.713532        0.000234785        0.000115024
84       36        0.713493        0.000234784        0.000115028
85       36        0.713458        0.000234785        0.000115032
86       36        0.713798        0.000234826        0.000115013
87       36        0.714556        0.000234913        0.000114969
88       36        0.715419        0.000235014        0.000114919
89       36        0.716036        0.00023509        0.000114885
90       36        0.716354        0.000235129        0.000114868
91       36        0.71665        0.000235164        0.000114851
92       36        0.717244        0.000235233        0.000114816
93       36        0.71817        0.000235343        0.000114763
94       36        0.719174        0.000235463        0.000114707
95       36        0.719994        0.000235561        0.000114661
96       36        0.72061        0.000235632        0.000114625
97       36        0.721221        0.000235703        0.000114589
98       36        0.722005        0.000235797        0.000114545
99       36        0.722947        0.000235911        0.000114492
100       36        0.723887        0.000236022        0.000114439
101       36        0.724706        0.000236117        0.000114391
102       36        0.725428        0.000236201        0.000114349
103       36        0.726162        0.000236289        0.000114308
104       36        0.726977        0.000236388        0.000114262
105       36        0.727848        0.000236491        0.000114213
106       36        0.728708        0.000236591        0.000114163
107       36        0.729516        0.000236686        0.000114116
108       36        0.730278        0.000236777        0.000114073
109       36        0.731021        0.000236867        0.000114032
110       36        0.731762        0.000236955        0.00011399
111       36        0.732503        0.000237042        0.000113947
112       36        0.733235        0.000237128        0.000113905
113       36        0.733947        0.000237213        0.000113865
114       36        0.734632        0.000237296        0.000113827
115       36        0.735295        0.000237375        0.000113789
116       36        0.735946        0.000237451        0.000113751
117       36        0.736591        0.000237527        0.000113715
118       36        0.737218        0.000237603        0.00011368
119       36        0.737814        0.000237676        0.000113646
120       36        0.738377        0.000237742        0.000113614
121       36        0.738919        0.000237805        0.000113583
122       36        0.73945        0.000237869        0.000113553
123       36        0.73997        0.000237932        0.000113524
124       36        0.740468        0.000237993        0.000113496
125       36        0.740941        0.000238049        0.000113469
126       36        0.741395        0.000238102        0.000113443
127       36        0.741835        0.000238155        0.000113419
128       36        0.742259        0.000238207        0.000113395
129       36        0.742659        0.000238255        0.000113373
130       36        0.743037        0.0002383        0.000113351
131       36        0.743398        0.000238342        0.000113331
132       36        0.743747        0.000238385        0.000113311
133       36        0.74408        0.000238426        0.000113293
134       36        0.744393        0.000238464        0.000113276
135       36        0.744687        0.000238499        0.000113259
136       36        0.74497        0.000238532        0.000113243
137       36        0.745243        0.000238566        0.000113228
138       36        0.745501        0.000238598        0.000113214
139       36        0.745739        0.000238627        0.000113201
140       36        0.745961        0.000238653        0.000113188
141       36        0.746173        0.000238678        0.000113176
142       36        0.746378        0.000238704        0.000113165
143       36        0.74657        0.000238728        0.000113155
144       36        0.746746        0.00023875        0.000113145
145       36        0.746909        0.000238769        0.000113136
146       36        0.747065        0.000238788        0.000113127
147       36        0.747213        0.000238806        0.000113119
148       36        0.74735        0.000238824        0.000113112
149       36        0.747475        0.000238839        0.000113105
150       36        0.74759        0.000238853        0.000113098
151       36        0.7477        0.000238866        0.000113092
152       36        0.747803        0.00023888        0.000113087
153       36        0.747897        0.000238892        0.000113082
154       36        0.74798        0.000238902        0.000113078
155       36        0.748056        0.000238911        0.000113073
156       36        0.748128        0.00023892        0.000113069
157       36        0.748196        0.000238929        0.000113066
158       36        0.748255        0.000238937        0.000113063
159       36        0.748305        0.000238944        0.00011306
160       36        0.74835        0.000238949        0.000113058
161       36        0.748394        0.000238955        0.000113056
162       36        0.748435        0.000238961        0.000113054
163       36        0.748469        0.000238965        0.000113052
164       36        0.748496        0.000238969        0.000113051
165       36        0.748517        0.000238971        0.00011305
166       36        0.748535        0.000238974        0.000113049
167       36        0.748551        0.000238977        0.000113048
168       36        0.748566        0.000238979        0.000113048
169       36        0.748581        0.000238981        0.000113047
170       36        0.748598        0.000238983        0.000113046
171       36        0.748616        0.000238986        0.000113045
172       36        0.748628        0.000238988        0.000113045
173       36        0.748628        0.000238989        0.000113045
174       36        0.748617        0.000238988        0.000113046
175       36        0.7486        0.000238986        0.000113047
176       36        0.748584        0.000238985        0.000113048
177       36        0.748573        0.000238984        0.000113049
178       36        0.74857        0.000238984        0.00011305
179       36        0.748576        0.000238985        0.000113049
180       36        0.748587        0.000238986        0.000113049
181       36        0.748592        0.000238987        0.000113049
182       36        0.748581        0.000238987        0.00011305
183       36        0.748552        0.000238984        0.000113051
184       36        0.748515        0.000238979        0.000113054
185       36        0.748483        0.000238976        0.000113055
186       36        0.748465        0.000238974        0.000113057
187       36        0.748456        0.000238974        0.000113058
188       36        0.748447        0.000238973        0.000113058
189       36        0.748432        0.000238971        0.000113059
190       36        0.748409        0.000238969        0.000113061
191       36        0.74838        0.000238966        0.000113062
192       36        0.748348        0.000238962        0.000113064
193       36        0.748316        0.000238959        0.000113066
194       36        0.748288        0.000238955        0.000113068
195       36        0.748264        0.000238953        0.000113069
196       36        0.748241        0.000238951        0.000113071
197       36        0.748216        0.000238948        0.000113073
198       36        0.748189        0.000238945        0.000113074
199       36        0.748161        0.000238941        0.000113076
200       36        0.748133        0.000238938        0.000113077
201       36        0.748106        0.000238936        0.000113079
202       36        0.748079        0.000238933        0.000113081
203       36        0.748052        0.00023893        0.000113082
204       36        0.748026        0.000238927        0.000113084
205       36        0.748001        0.000238924        0.000113085
206       36        0.747977        0.000238921        0.000113087
207       36        0.747952        0.000238919        0.000113089
208       36        0.747926        0.000238916        0.00011309
209       36        0.747901        0.000238913        0.000113091
210       36        0.747877        0.00023891        0.000113093
211       36        0.747854        0.000238908        0.000113094
212       36        0.747832        0.000238905        0.000113096
213       36        0.747809        0.000238902        0.000113097
214       36        0.747787        0.0002389        0.000113098
215       36        0.747766        0.000238898        0.0001131
216       36        0.747746        0.000238895        0.000113101
217       36        0.747725        0.000238893        0.000113102
218       36        0.747705        0.000238891        0.000113103
219       36        0.747685        0.000238888        0.000113104
220       36        0.747667        0.000238886        0.000113105
221       36        0.74765        0.000238885        0.000113107
222       36        0.747633        0.000238883        0.000113108
223       36        0.747615        0.000238881        0.000113109
224       36        0.747599        0.000238879        0.00011311
225       36        0.747584        0.000238877        0.00011311
226       36        0.74757        0.000238876        0.000113111
227       36        0.747555        0.000238874        0.000113112
228       36        0.747541        0.000238872        0.000113113
229       36        0.747528        0.000238871        0.000113114
230       36        0.747516        0.000238869        0.000113115
231       36        0.747505        0.000238868        0.000113115
232       36        0.747493        0.000238867        0.000113116
233       36        0.747482        0.000238865        0.000113117
234       36        0.747472        0.000238864        0.000113117
235       36        0.747463        0.000238863        0.000113118
236       36        0.747455        0.000238863        0.000113118
237       36        0.747447        0.000238862        0.000113119
238       36        0.747439        0.000238861        0.000113119
239       36        0.747432        0.00023886        0.000113119
240       36        0.747426        0.000238859        0.00011312
241       36        0.747421        0.000238859        0.00011312
242       36        0.747416        0.000238858        0.000113121
243       36        0.747411        0.000238857        0.000113121
244       36        0.747407        0.000238857        0.000113121
245       36        0.747405        0.000238857        0.000113121
246       36        0.747402        0.000238857        0.000113121
247       36        0.7474        0.000238856        0.000113121
248       36        0.747398        0.000238856        0.000113121
249       36        0.747398        0.000238856        0.000113122
250       36        0.747398        0.000238856        0.000113122
251       36        0.747399        0.000238856        0.000113122
252       36        0.7474        0.000238856        0.000113121
253       36        0.747401        0.000238856        0.000113121
254       36        0.747404        0.000238857        0.000113121
255       36        0.747407        0.000238857        0.000113121
256       36        0.747411        0.000238858        0.000113121
257       36        0.747415        0.000238858        0.000113121
258       36        0.74742        0.000238858        0.00011312
259       36        0.747425        0.000238859        0.00011312
260       36        0.747432        0.00023886        0.00011312
261       36        0.747439        0.000238861        0.000113119
262       36        0.747446        0.000238861        0.000113119
263       36        0.747454        0.000238862        0.000113118
264       36        0.747463        0.000238863        0.000113118
265       36        0.747473        0.000238865        0.000113117
266       36        0.747483        0.000238866        0.000113117
267       36        0.747493        0.000238867        0.000113116
268       36        0.747504        0.000238868        0.000113115
269       36        0.747516        0.000238869        0.000113115
270       36        0.747529        0.000238871        0.000113114
271       36        0.747542        0.000238872        0.000113113
272       36        0.747556        0.000238874        0.000113112
273       36        0.74757        0.000238875        0.000113111
274       36        0.747585        0.000238877        0.00011311
275       36        0.747602        0.000238879        0.000113109
276       36        0.747618        0.000238881        0.000113108
277       36        0.747634        0.000238883        0.000113107
278       36        0.747652        0.000238885        0.000113106
279       36        0.747671        0.000238887        0.000113105
280       36        0.74769        0.000238889        0.000113104
281       36        0.74771        0.000238891        0.000113103
282       36        0.747729        0.000238893        0.000113102
283       36        0.747749        0.000238896        0.000113101
284       36        0.747771        0.000238898        0.000113099
285       36        0.747793        0.000238901        0.000113098
286       36        0.747816        0.000238903        0.000113097
287       36        0.747838        0.000238905        0.000113095
288       36        0.747862        0.000238908        0.000113094
289       36        0.747886        0.000238911        0.000113092
290       36        0.747911        0.000238914        0.000113091
291       36        0.747935        0.000238916        0.000113089
292       36        0.747959        0.000238919        0.000113088
293       36        0.747984        0.000238922        0.000113086
294       36        0.748011        0.000238925        0.000113085
295       36        0.748038        0.000238928        0.000113083
296       36        0.748065        0.000238931        0.000113082
297       36        0.74809        0.000238934        0.00011308
298       36        0.748117        0.000238937        0.000113078
299       36        0.748144        0.00023894        0.000113077
300       36        0.74817        0.000238943        0.000113075
301       36        0.748195        0.000238945        0.000113074
302       36        0.748222        0.000238948        0.000113072
303       36        0.748251        0.000238951        0.00011307
304       36        0.748281        0.000238955        0.000113069
305       36        0.748308        0.000238958        0.000113067
306       36        0.74833        0.00023896        0.000113065
307       36        0.74835        0.000238962        0.000113064
308       36        0.748368        0.000238964        0.000113063
309       36        0.748389        0.000238966        0.000113062
310       36        0.748412        0.000238969        0.00011306
311       36        0.74844        0.000238971        0.000113058
312       36        0.74847        0.000238975        0.000113056
313       36        0.748499        0.000238978        0.000113055
314       36        0.74852        0.000238981        0.000113054
315       36        0.748531        0.000238981        0.000113053
316       36        0.748533        0.000238981        0.000113052
317       36        0.748537        0.000238981        0.000113052
318       36        0.748548        0.000238982        0.000113051
319       36        0.748568        0.000238984        0.00011305
320       36        0.748588        0.000238986        0.000113049
321       36        0.748603        0.000238987        0.000113047
322       36        0.748614        0.000238988        0.000113047
323       36        0.748623        0.000238989        0.000113046
324       36        0.74863        0.00023899        0.000113046
325       36        0.748634        0.000238989        0.000113045
326       36        0.748634        0.000238989        0.000113045
327       36        0.748632        0.000238988        0.000113045
328       36        0.748628        0.000238988        0.000113045
329       36        0.748622        0.000238987        0.000113045
330       36        0.748612        0.000238984        0.000113045
331       36        0.748599        0.000238982        0.000113045
332       36        0.748586        0.00023898        0.000113046
333       36        0.748571        0.000238979        0.000113047
334       36        0.748549        0.000238976        0.000113048
335       36        0.74852        0.000238971        0.000113049
336       36        0.748485        0.000238966        0.000113051
337       36        0.748449        0.000238962        0.000113053
338       36        0.748411        0.000238957        0.000113055
339       36        0.748367        0.000238951        0.000113057
340       36        0.748313        0.000238944        0.00011306
341       36        0.748253        0.000238936        0.000113063
342       36        0.748188        0.000238928        0.000113066
343       36        0.748119        0.000238919        0.00011307
344       36        0.74804        0.000238909        0.000113074
345       36        0.747951        0.000238897        0.000113079
346       36        0.747854        0.000238885        0.000113084
347       36        0.747752        0.000238873        0.00011309
348       36        0.747643        0.00023886        0.000113096
349       36        0.747522        0.000238845        0.000113102
350       36        0.747388        0.000238827        0.000113109
351       36        0.747243        0.00023881        0.000113117
352       36        0.747092        0.000238792        0.000113126
353       36        0.746929        0.000238772        0.000113135
354       36        0.746752        0.00023875        0.000113144
355       36        0.746558        0.000238726        0.000113155
356       36        0.746353        0.000238701        0.000113166
357       36        0.746139        0.000238675        0.000113178
358       36        0.745911        0.000238648        0.000113191
359       36        0.745665        0.000238617        0.000113205
360       36        0.745399        0.000238584        0.000113219
361       36        0.745119        0.000238551        0.000113235
362       36        0.744825        0.000238516        0.000113252
363       36        0.744513        0.000238479        0.000113269
364       36        0.744176        0.000238437        0.000113288
365       36        0.743816        0.000238393        0.000113308
366       36        0.743439        0.000238348        0.000113329
367       36        0.743048        0.000238302        0.000113351
368       36        0.742637        0.000238253        0.000113375
369       36        0.7422        0.0002382        0.000113399
370       36        0.74174        0.000238144        0.000113424
371       36        0.741259        0.000238087        0.000113452
372       36        0.740755        0.000238028        0.000113481
373       36        0.740221        0.000237964        0.000113511
374       36        0.73965        0.000237895        0.000113543
375       36        0.73905        0.000237822        0.000113576
376       36        0.738428        0.000237749        0.000113612
377       36        0.737786        0.000237674        0.000113649
378       36        0.737117        0.000237594        0.000113687
379       36        0.73642        0.000237509        0.000113725
380       36        0.7357        0.000237423        0.000113766
381       36        0.734959        0.000237336        0.000113809
382       36        0.734188        0.000237246        0.000113853
383       36        0.733371        0.000237149        0.000113899
384       36        0.732504        0.000237044        0.000113948
385       36        0.7316        0.000236937        0.000113999
386       36        0.730674        0.000236829        0.000114053
387       36        0.729731        0.000236718        0.000114107
388       36        0.728764        0.000236603        0.000114162
389       36        0.727772        0.000236484        0.000114218
390       36        0.72676        0.000236364        0.000114276
391       36        0.725733        0.000236245        0.000114335
392       36        0.724686        0.000236122        0.000114396
393       36        0.723605        0.000235994        0.000114457
394       36        0.72248        0.000235859        0.000114521
395       36        0.721303        0.000235721        0.000114588
396       36        0.720078        0.000235579        0.00011466
397       36        0.718831        0.000235433        0.000114732
398       36        0.717605        0.000235287        0.000114801
399       36        0.716434        0.000235147        0.000114867
400       36        0.715297        0.000235014        0.000114933
401       36        0.714121        0.000234879        0.000115002
402       36        0.712852        0.00023473        0.000115075
403       36        0.711529        0.000234573        0.00011515
404       36        0.710263        0.000234423        0.000115222
405       36        0.709122        0.00023429        0.000115288
406       36        0.708032        0.000234164        0.000115352
407       36        0.706835        0.000234024        0.000115421
408       36        0.705472        0.000233863        0.000115499
409       36        0.704098        0.0002337        0.000115578
410       36        0.702959        0.000233568        0.000115644
411       36        0.702139        0.000233473        0.000115692
412       36        0.701443        0.000233391        0.000115732
413       36        0.700583        0.000233288        0.00011578
414       36        0.699473        0.000233157        0.000115844
415       36        0.698323        0.000233025        0.000115911
416       36        0.697447        0.000232924        0.000115962
417       36        0.69696        0.000232865        0.000115989
418       36        0.696669        0.000232826        0.000116004
419       36        0.696276        0.000232779        0.000116026
420       36        0.695693        0.000232714        0.000116061
421       36        0.695139        0.00023265        0.000116094
422       36        0.694931        0.000232622        0.000116103
423       36        0.695173        0.000232644        0.000116086
424       36        0.695661        0.000232699        0.000116057
425       36        0.696096        0.000232752        0.000116033
426       36        0.696396        0.000232787        0.000116016
427       36        0.696773        0.000232826        0.000115992
428       36        0.69752        0.000232905        0.000115945
429       36        0.69871        0.000233042        0.000115874
430       36        0.700126        0.000233209        0.000115793
431       36        0.701515        0.00023337        0.000115713
432       36        0.702858        0.00023352        0.000115632
433       36        0.704401        0.000233692        0.000115538
434       36        0.70639        0.000233921        0.000115422
435       36        0.708787        0.000234202        0.000115284
436       36        0.711308        0.000234495        0.000115138
437       36        0.713738        0.000234772        0.000114994
438       36        0.716172        0.000235049        0.00011485
439       36        0.718905        0.000235367        0.000114691
440       36        0.722098        0.000235742        0.000114507
441       36        0.725556        0.000236145        0.000114307
442       36        0.728868        0.000236525        0.000114112
443       36        0.731763        0.000236857        0.000113943
444       36        0.734313        0.000237157        0.000113796
445       36        0.736844        0.000237456        0.000113652
446       36        0.739566        0.00023777        0.000113493
447       36        0.742319        0.000238087        0.000113331
448       36        0.744656        0.000238358        0.000113196
449       36        0.745987        0.000238511        0.000113118
450       36        0.745845        0.000238501        0.000113129
451       36        0.744126        0.000238298        0.000113227
452       36        0.741007        0.000237905        0.000113393
453       36        0.736964        0.000237429        0.000113625
454       36        0.731689        0.000236834        0.00011394
455       36        0.723963        0.000235915        0.000114378
456       36        0.714258        0.000234772        0.000114934
457       36        0.702246        0.000233391        0.000115638
458       36        0.684469        0.000231317        0.000116667
459       36        0.661885        0.000228709        0.000117986
460       36        0.637443        0.000225965        0.000119455
461       36        0.604055        0.000222236        0.000121472
462       36        0.557018        0.00021706        0.000124357
463       36        0.503425        0.000211365        0.000127761
464       36        0.441445        0.000204993        0.000131832
465       36        0.359908        0.000196854        0.000137353
466       36        0.264682        0.00018773        0.000144074
467       36        0.166684        0.000178809        0.000151356
468       36        0.0507425        0.000168776        0.000160426
469       36        -0.0889891        0.000157372        0.000172018
[truncated: 19,934,680 more chars]
