# Supplementary material for: Lattice Boltzmann simulation for phase separation with chemical reaction controlled by ultrasound field
Source: PLoS One. 2025 Jul 18;20(7):e0324607. doi: 10.1371/journal.pone.0324607 (PMC12273979; doi:10.1371/journal.pone.0324607)
Supplement: S1 Data — The computational data were visualized to generate the figures presented in this work. (ZIP) [file pone.0324607.s001.zip › S1_Data/Data for Fig 4/Fig 4II.txt]

zone  i=500,j=200,f=point
0       25        -0.0208049        0.000163164        0.000166594
1       25        0.0343405        0.000167284        0.000161637
2       25        0.0805684        0.000171259        0.000158002
3       25        0.107813        0.000173648        0.000155901
4       25        0.114374        0.000174154        0.000155333
5       25        0.102374        0.00017314        0.000156292
6       25        0.0756488        0.000170844        0.000158397
7       25        0.0383895        0.000167685        0.00016137
8       25        -0.00611679        0.000164002        0.000165009
9       25        -0.0561271        0.000159952        0.000169187
10       25        -0.111118        0.000155615        0.000173904
11       25        -0.170857        0.000151039        0.00017918
12       25        -0.234542        0.000146308        0.000184982
13       25        -0.300455        0.000141573        0.00019119
14       25        -0.366117        0.000137013        0.00019759
15       25        -0.42872        0.00013281        0.000203903
16       25        -0.485713        0.000129104        0.000209837
17       25        -0.53544        0.000125961        0.000215166
18       25        -0.577476        0.000123366        0.000219781
19       25        -0.612376        0.000121254        0.000223691
20       25        -0.641167        0.000119538        0.000226967
21       25        -0.664957        0.000118138        0.000229708
22       25        -0.68469        0.000116986        0.000232001
23       25        -0.700965        0.00011604        0.000233901
24       25        -0.713862        0.00011529        0.000235407
25       25        -0.722597        0.000114779        0.000236419
26       25        -0.725138        0.000114618        0.000236688
27       25        -0.717249        0.000115048        0.000235708
28       25        -0.689966        0.000116591        0.000232441
29       25        -0.62502        0.000120381        0.000224906
30       25        -0.490112        0.000128707        0.000210114
31       25        -0.254427        0.000144777        0.000186722
32       25        0.0302714        0.000167003        0.000162023
33       25        0.225786        0.000184253        0.000147013
34       25        0.305697        0.000191832        0.000141305
35       25        0.331086        0.000194309        0.000139542
36       25        0.352065        0.000196362        0.000138088
37       25        0.385929        0.000199711        0.000135767
38       25        0.427325        0.000203883        0.000132983
39       25        0.465642        0.000207827        0.000130459
40       25        0.495525        0.000210958        0.000128527
41       25        0.517203        0.000213263        0.000127145
42       25        0.532968        0.000214959        0.000126151
43       25        0.544774        0.000216241        0.000125414
44       25        0.553645        0.000217214        0.000124866
45       25        0.559967        0.000217914        0.000124478
46       25        0.563916        0.000218357        0.00012424
47       25        0.565736        0.000218567        0.000124133
48       25        0.565872        0.000218591        0.00012413
49       25        0.564975        0.000218499        0.000124189
50       25        0.563856        0.000218379        0.00012426
51       25        0.563372        0.000218323        0.000124289
52       25        0.564237        0.00021841        0.00012423
53       25        0.566818        0.000218678        0.000124062
54       25        0.571003        0.000219116        0.000123791
55       25        0.576246        0.000219664        0.000123452
56       25        0.581696        0.000220228        0.000123097
57       25        0.586302        0.000220696        0.000122791
58       25        0.58885        0.000220934        0.000122611
59       25        0.588105        0.00022081        0.000122633
60       25        0.583136        0.000220221        0.000122916
61       25        0.573609        0.000219136        0.000123481
62       25        0.559777        0.000217587        0.000124315
63       25        0.542115        0.000215634        0.000125395
64       25        0.520874        0.000213315        0.000126709
65       25        0.495848        0.000210623        0.000128281
66       25        0.46648        0.000207519        0.000130157
67       25        0.432207        0.000203968        0.00013239
68       25        0.39287        0.00019998        0.00013501
69       25        0.349001        0.000195636        0.000138
70       25        0.301901        0.000191086        0.000141291
71       25        0.253459        0.00018652        0.000144761
72       25        0.205763        0.000182134        0.000148262
73       25        0.160642        0.00017808        0.000151653
74       25        0.119328        0.000174448        0.000154825
75       25        0.0823343        0.000171258        0.000157722
76       25        0.0495545        0.000168479        0.000160334
77       25        0.0204796        0.000166053        0.000162687
78       25        -0.00556659        0.000163909        0.000164824
79       25        -0.0292467        0.000161984        0.000166791
80       25        -0.0511104        0.000160227        0.000168629
81       25        -0.0715681        0.0001586        0.000170367
82       25        -0.0909141        0.000157078        0.000172027
83       25        -0.109373        0.000155639        0.000173627
84       25        -0.127149        0.000154266        0.000175183
85       25        -0.144459        0.000152941        0.000176711
86       25        -0.161554        0.000151644        0.000178233
87       25        -0.178711        0.000150353        0.000179774
88       25        -0.196213        0.000149048        0.000181359
89       25        -0.214306        0.000147709        0.000183012
90       25        -0.233155        0.000146328        0.00018475
91       25        -0.252806        0.0001449        0.000186578
92       25        -0.273168        0.000143435        0.000188491
93       25        -0.294007        0.00014195        0.000190468
94       25        -0.314973        0.000140472        0.000192478
95       25        -0.335636        0.00013903        0.000194479
96       25        -0.355532        0.000137656        0.000196426
97       25        -0.374204        0.000136378        0.000198271
98       25        -0.391244        0.000135224        0.000199971
99       25        -0.406323        0.00013421        0.000201489
100       25        -0.419201        0.000133352        0.000202794
101       25        -0.429734        0.000132655        0.00020387
102       25        -0.437862        0.00013212        0.000204706
103       25        -0.443598        0.000131745        0.000205299
104       25        -0.447004        0.000131525        0.000205655
105       25        -0.448171        0.000131451        0.00020578
106       25        -0.447197        0.000131519        0.000205686
107       25        -0.444166        0.000131722        0.00020538
108       25        -0.439131        0.000132058        0.00020487
109       25        -0.432107        0.000132527        0.000204158
110       25        -0.423068        0.000133131        0.000203243
111       25        -0.411957        0.000133878        0.000202124
112       25        -0.398708        0.000134772        0.000200797
113       25        -0.38327        0.000135822        0.000199261
114       25        -0.365641        0.00013703        0.00019752
115       25        -0.345891        0.000138395        0.000195587
116       25        -0.324172        0.000139912        0.000193482
117       25        -0.300712        0.000141568        0.000191232
118       25        -0.275795        0.000143347        0.000188871
119       25        -0.249726        0.000145232        0.00018643
120       25        -0.222794        0.000147204        0.000183941
121       25        -0.195249        0.000149248        0.000181428
122       25        -0.167285        0.000151351        0.000178911
123       25        -0.139052        0.000153504        0.000176404
124       25        -0.110664        0.000155699        0.000173919
125       25        -0.0822271        0.000157929        0.000171463
126       25        -0.0538604        0.000160184        0.000169048
127       25        -0.0257123        0.000162453        0.000166684
128       25        0.00203405        0.000164721        0.000164386
129       25        0.0291659        0.000166969        0.000162169
130       25        0.0554551        0.000169176        0.000160049
131       25        0.0806784        0.00017132        0.000158041
132       25        0.104637        0.000173383        0.000156158
133       25        0.127173        0.000175345        0.000154406
134       25        0.148181        0.000177195        0.000152791
135       25        0.167613        0.000178924        0.000151312
136       25        0.185473        0.000180527        0.000149966
137       25        0.201813        0.000182007        0.000148745
138       25        0.216724        0.000183369        0.00014764
139       25        0.230329        0.00018462        0.000146639
140       25        0.242767        0.000185772        0.00014573
141       25        0.254191        0.000186837        0.0001449
142       25        0.264757        0.000187827        0.000144137
143       25        0.27462        0.000188757        0.000143429
144       25        0.283924        0.000189638        0.000142764
145       25        0.292804        0.000190484        0.000142133
146       25        0.301376        0.000191304        0.000141526
147       25        0.309738        0.000192107        0.000140938
148       25        0.317966        0.000192902        0.000140361
149       25        0.326117        0.000193692        0.000139792
150       25        0.334226        0.000194482        0.000139228
151       25        0.342307        0.000195273        0.000138669
152       25        0.350361        0.000196064        0.000138114
153       25        0.358373        0.000196855        0.000137565
154       25        0.36632        0.000197643        0.000137022
155       25        0.374173        0.000198425        0.000136488
156       25        0.381903        0.000199198        0.000135965
157       25        0.389481        0.000199958        0.000135454
158       25        0.396883        0.000200705        0.000134956
159       25        0.404092        0.000201434        0.000134474
160       25        0.411098        0.000202146        0.000134007
161       25        0.417899        0.00020284        0.000133556
162       25        0.424499        0.000203516        0.000133119
163       25        0.430908        0.000204175        0.000132697
164       25        0.43714        0.000204817        0.000132288
165       25        0.443211        0.000205445        0.00013189
166       25        0.449135        0.00020606        0.000131504
167       25        0.454928        0.000206664        0.000131127
168       25        0.4606        0.000207257        0.000130759
169       25        0.466159        0.000207839        0.0001304
170       25        0.471605        0.000208412        0.000130049
171       25        0.476939        0.000208974        0.000129706
172       25        0.482152        0.000209526        0.000129372
173       25        0.487235        0.000210065        0.000129048
174       25        0.492176        0.000210591        0.000128733
175       25        0.496962        0.000211101        0.000128429
176       25        0.501578        0.000211595        0.000128136
177       25        0.506011        0.00021207        0.000127856
178       25        0.51025        0.000212526        0.000127589
179       25        0.514284        0.00021296        0.000127335
180       25        0.518108        0.000213373        0.000127095
181       25        0.521715        0.000213764        0.000126869
182       25        0.525105        0.000214131        0.000126657
183       25        0.528277        0.000214476        0.000126459
184       25        0.531234        0.000214798        0.000126275
185       25        0.533979        0.000215097        0.000126104
186       25        0.536518        0.000215374        0.000125947
187       25        0.538859        0.00021563        0.000125802
188       25        0.541007        0.000215865        0.000125669
189       25        0.542972        0.000216081        0.000125547
190       25        0.544761        0.000216277        0.000125436
191       25        0.546383        0.000216455        0.000125336
192       25        0.547845        0.000216616        0.000125246
193       25        0.549156        0.00021676        0.000125165
194       25        0.550324        0.000216889        0.000125093
195       25        0.551354        0.000217002        0.00012503
196       25        0.552256        0.000217101        0.000124974
197       25        0.553035        0.000217187        0.000124926
198       25        0.553697        0.00021726        0.000124885
199       25        0.55425        0.00021732        0.000124851
200       25        0.554697        0.000217369        0.000124824
201       25        0.555046        0.000217407        0.000124802
202       25        0.5553        0.000217435        0.000124786
203       25        0.555466        0.000217453        0.000124775
204       25        0.555548        0.000217461        0.00012477
205       25        0.55555        0.00021746        0.000124769
206       25        0.555478        0.000217451        0.000124773
207       25        0.555336        0.000217435        0.000124781
208       25        0.555128        0.000217411        0.000124793
209       25        0.55486        0.00021738        0.000124809
210       25        0.554534        0.000217342        0.000124828
211       25        0.554155        0.000217299        0.000124851
212       25        0.553728        0.000217251        0.000124876
213       25        0.553256        0.000217197        0.000124905
214       25        0.552743        0.000217139        0.000124935
215       25        0.552192        0.000217077        0.000124968
216       25        0.551607        0.000217011        0.000125003
217       25        0.550992        0.000216941        0.00012504
218       25        0.550349        0.000216869        0.000125079
219       25        0.549681        0.000216793        0.000125119
220       25        0.548992        0.000216716        0.00012516
221       25        0.548284        0.000216636        0.000125203
222       25        0.54756        0.000216555        0.000125247
223       25        0.546822        0.000216472        0.000125291
224       25        0.546074        0.000216389        0.000125336
225       25        0.545318        0.000216304        0.000125382
226       25        0.544557        0.000216219        0.000125428
227       25        0.543793        0.000216134        0.000125475
228       25        0.543029        0.000216048        0.000125521
229       25        0.542269        0.000215964        0.000125567
230       25        0.541516        0.00021588        0.000125613
231       25        0.540773        0.000215797        0.000125658
232       25        0.540043        0.000215716        0.000125703
233       25        0.539329        0.000215637        0.000125746
234       25        0.538635        0.00021556        0.000125789
235       25        0.537964        0.000215486        0.00012583
236       25        0.537319        0.000215414        0.000125869
237       25        0.536703        0.000215346        0.000125907
238       25        0.536119        0.000215282        0.000125943
239       25        0.535568        0.000215221        0.000125977
240       25        0.535053        0.000215164        0.000126008
241       25        0.534575        0.000215111        0.000126038
242       25        0.534137        0.000215063        0.000126065
243       25        0.533738        0.000215019        0.000126089
244       25        0.533379        0.000214979        0.000126111
245       25        0.53306        0.000214944        0.000126131
246       25        0.532782        0.000214914        0.000126148
247       25        0.532543        0.000214887        0.000126162
248       25        0.532343        0.000214865        0.000126175
249       25        0.532181        0.000214847        0.000126185
250       25        0.532054        0.000214833        0.000126193
251       25        0.531961        0.000214823        0.000126198
252       25        0.5319        0.000214816        0.000126202
253       25        0.531869        0.000214813        0.000126204
254       25        0.531865        0.000214812        0.000126204
255       25        0.531887        0.000214815        0.000126203
256       25        0.531931        0.000214819        0.0001262
257       25        0.531995        0.000214826        0.000126196
258       25        0.532076        0.000214835        0.000126191
259       25        0.532172        0.000214846        0.000126185
260       25        0.53228        0.000214858        0.000126178
261       25        0.532398        0.000214871        0.000126171
262       25        0.532522        0.000214884        0.000126163
263       25        0.532651        0.000214898        0.000126155
264       25        0.532782        0.000214913        0.000126147
265       25        0.532913        0.000214927        0.000126139
266       25        0.533042        0.000214941        0.000126131
267       25        0.533167        0.000214955        0.000126124
268       25        0.533285        0.000214968        0.000126116
269       25        0.533396        0.00021498        0.000126109
270       25        0.533498        0.000214992        0.000126103
271       25        0.53359        0.000215002        0.000126098
272       25        0.53367        0.000215011        0.000126093
273       25        0.533738        0.000215018        0.000126089
274       25        0.533792        0.000215024        0.000126085
275       25        0.533833        0.000215029        0.000126083
276       25        0.533861        0.000215032        0.000126081
277       25        0.533874        0.000215034        0.00012608
278       25        0.533874        0.000215034        0.000126081
279       25        0.533862        0.000215033        0.000126081
280       25        0.533837        0.00021503        0.000126083
281       25        0.533801        0.000215026        0.000126085
282       25        0.533755        0.000215021        0.000126088
283       25        0.533702        0.000215015        0.000126092
284       25        0.533641        0.000215009        0.000126095
285       25        0.533576        0.000215002        0.000126099
286       25        0.533508        0.000214994        0.000126104
287       25        0.533439        0.000214987        0.000126108
288       25        0.533372        0.00021498        0.000126112
289       25        0.53331        0.000214973        0.000126116
290       25        0.533253        0.000214967        0.000126119
291       25        0.533204        0.000214961        0.000126122
292       25        0.533167        0.000214957        0.000126125
293       25        0.533141        0.000214954        0.000126126
294       25        0.533129        0.000214953        0.000126127
295       25        0.533133        0.000214953        0.000126127
296       25        0.533153        0.000214956        0.000126126
297       25        0.533191        0.00021496        0.000126123
298       25        0.533246        0.000214966        0.00012612
299       25        0.533318        0.000214973        0.000126115
300       25        0.533407        0.000214983        0.00012611
301       25        0.533512        0.000214995        0.000126103
302       25        0.533632        0.000215008        0.000126096
303       25        0.533765        0.000215022        0.000126088
304       25        0.533908        0.000215038        0.000126079
305       25        0.53406        0.000215054        0.000126069
306       25        0.534216        0.000215072        0.00012606
307       25        0.534374        0.000215089        0.00012605
308       25        0.53453        0.000215106        0.00012604
309       25        0.534682        0.000215123        0.000126031
310       25        0.534824        0.000215138        0.000126022
311       25        0.534953        0.000215153        0.000126014
312       25        0.535064        0.000215165        0.000126007
313       25        0.535155        0.000215175        0.000126002
314       25        0.535221        0.000215183        0.000125998
315       25        0.535258        0.000215187        0.000125996
316       25        0.535262        0.000215188        0.000125996
317       25        0.535231        0.000215185        0.000125998
318       25        0.53516        0.000215177        0.000126002
319       25        0.535046        0.000215165        0.00012601
320       25        0.534888        0.000215148        0.00012602
321       25        0.534682        0.000215126        0.000126033
322       25        0.534425        0.000215098        0.000126049
323       25        0.534118        0.000215065        0.000126068
324       25        0.533757        0.000215026        0.000126091
325       25        0.533341        0.000214981        0.000126117
326       25        0.532871        0.00021493        0.000126146
327       25        0.532345        0.000214873        0.000126179
328       25        0.531763        0.00021481        0.000126216
329       25        0.531126        0.000214741        0.000126255
330       25        0.530434        0.000214666        0.000126299
331       25        0.529687        0.000214585        0.000126345
332       25        0.528888        0.000214498        0.000126395
333       25        0.528036        0.000214406        0.000126449
334       25        0.527133        0.000214308        0.000126505
335       25        0.526181        0.000214205        0.000126565
336       25        0.525181        0.000214097        0.000126627
337       25        0.524134        0.000213984        0.000126693
338       25        0.523042        0.000213865        0.000126761
339       25        0.521906        0.000213742        0.000126832
340       25        0.520726        0.000213615        0.000126906
341       25        0.519503        0.000213483        0.000126983
342       25        0.518239        0.000213346        0.000127062
343       25        0.516933        0.000213205        0.000127144
344       25        0.515586        0.00021306        0.000127229
345       25        0.514198        0.00021291        0.000127316
346       25        0.512769        0.000212756        0.000127406
347       25        0.511299        0.000212598        0.000127498
348       25        0.509789        0.000212436        0.000127594
349       25        0.508238        0.000212269        0.000127691
350       25        0.506648        0.000212098        0.000127791
351       25        0.505021        0.000211923        0.000127894
352       25        0.503357        0.000211745        0.000127999
353       25        0.501659        0.000211563        0.000128106
354       25        0.499931        0.000211377        0.000128216
355       25        0.498177        0.00021119        0.000128327
356       25        0.496403        0.000211        0.000128439
357       25        0.494615        0.000210809        0.000128552
358       25        0.49282        0.000210617        0.000128666
359       25        0.491027        0.000210426        0.00012878
360       25        0.489248        0.000210236        0.000128893
361       25        0.487493        0.000210049        0.000129005
362       25        0.485777        0.000209866        0.000129114
363       25        0.484114        0.000209689        0.000129219
364       25        0.482524        0.00020952        0.000129321
365       25        0.481026        0.00020936        0.000129416
366       25        0.479643        0.000209213        0.000129504
367       25        0.478401        0.000209081        0.000129583
368       25        0.477329        0.000208967        0.000129651
369       25        0.476461        0.000208874        0.000129706
370       25        0.475831        0.000208806        0.000129745
371       25        0.475481        0.000208767        0.000129767
372       25        0.475451        0.000208763        0.000129768
373       25        0.47579        0.000208797        0.000129745
374       25        0.476542        0.000208874        0.000129696
375       25        0.477756        0.000209        0.000129617
376       25        0.479477        0.00020918        0.000129505
377       25        0.48175        0.000209418        0.000129358
378       25        0.484611        0.000209719        0.000129174
379       25        0.488088        0.000210085        0.00012895
380       25        0.492199        0.00021052        0.000128687
381       25        0.496944        0.000211022        0.000128383
382       25        0.502305        0.000211593        0.000128042
383       25        0.508239        0.000212226        0.000127665
384       25        0.514673        0.000212915        0.000127259
385       25        0.521501        0.00021365        0.000126829
386       25        0.528577        0.000214414        0.000126385
387       25        0.535712        0.000215189        0.00012594
388       25        0.54268        0.000215949        0.000125507
389       25        0.549219        0.000216666        0.000125103
390       25        0.555047        0.000217309        0.000124745
391       25        0.559888        0.000217847        0.00012445
392       25        0.563493        0.000218252        0.000124233
393       25        0.565658        0.000218501        0.000124106
394       25        0.566215        0.000218575        0.000124078
395       25        0.564982        0.000218452        0.000124161
396       25        0.561682        0.000218101        0.000124372
397       25        0.555871        0.000217476        0.000124738
398       25        0.546952        0.000216513        0.000125298
399       25        0.534316        0.00021515        0.000126093
400       25        0.517609        0.000213358        0.000127149
401       25        0.49701        0.000211166        0.000128462
402       25        0.473362        0.000208677        0.000129986
403       25        0.448087        0.000206048        0.000131634
404       25        0.422977        0.00020347        0.000133292
405       25        0.400013        0.00020114        0.000134826
406       25        0.381238        0.000199256        0.000136095
407       25        0.368585        0.000197997        0.000136957
408       25        0.363595        0.000197505        0.0001373
409       25        0.367123        0.000197858        0.000137061
410       25        0.379171        0.000199063        0.000136244
411       25        0.398903        0.000201049        0.000134915
412       25        0.424703        0.000203674        0.000133195
413       25        0.454244        0.000206719        0.000131252
414       25        0.484665        0.0002099        0.000129278
415       25        0.513024        0.000212903        0.000127461
416       25        0.536869        0.000215452        0.000125948
417       25        0.55454        0.000217346        0.00012483
418       25        0.564857        0.000218436        0.000124168
419       25        0.566444        0.000218558        0.000124041
420       25        0.557158        0.000217484        0.000124582
421       25        0.533818        0.000214891        0.000126004
422       25        0.492552        0.000210432        0.000128588
423       25        0.42999        0.000203894        0.000132636
424       25        0.344445        0.000195327        0.000138412
425       25        0.235758        0.000184998        0.000146143
426       25        0.10568        0.000173369        0.000155982
427       25        -0.0386364        0.000161319        0.000167674
428       25        -0.1826        0.000150121        0.000180195
429       25        -0.310397        0.000140821        0.000192076
430       25        -0.413826        0.000133716        0.000202258
431       25        -0.49328        0.000128508        0.000210454
432       25        -0.553143        0.000124727        0.000216864
433       25        -0.598073        0.000121969        0.000221814
434       25        -0.631662        0.000119949        0.000225593
435       25        -0.656426        0.000118481        0.000228418
436       25        -0.674185        0.000117436        0.000230461
437       25        -0.68639        0.000116722        0.000231872
438       25        -0.694289        0.00011626        0.000232786
439       25        -0.698925        0.000115989        0.000233322
440       25        -0.70107        0.000115862        0.000233567
441       25        -0.701117        0.000115857        0.000233569
442       25        -0.698958        0.000115981        0.000233314
443       25        -0.693823        0.000116277        0.000232712
444       25        -0.684165        0.000116838        0.000231586
445       25        -0.667701        0.000117799        0.000229678
446       25        -0.641573        0.000119339        0.000226681
447       25        -0.602297        0.000121692        0.000222248
448       25        -0.545325        0.000125191        0.000215976
449       25        -0.464821        0.000130319        0.000207432
450       25        -0.354107        0.000137732        0.000196255
451       25        -0.207205        0.000148235        0.000182364
452       25        -0.026488        0.000162255        0.00016661
453       25        0.16488        0.000178527        0.00015139
454       25        0.333126        0.000194177        0.000139162
455       25        0.460377        0.000206965        0.000130604
456       25        0.543921        0.000215884        0.000125314
457       25        0.586513        0.000220645        0.000122737
458       25        0.593694        0.000221541        0.000122354
459       25        0.569427        0.000218946        0.00012389
460       25        0.514076        0.00021301        0.000127391
461       25        0.426177        0.000203858        0.000133119
462       25        0.314278        0.000192749        0.000140768
463       25        0.217774        0.000183647        0.000147709
464       25        0.197843        0.000181818        0.000149181
465       25        0.273821        0.000188865        0.000143626
466       25        0.389593        0.000200104        0.000135537
467       25        0.468386        0.00020807        0.000130254
468       25        0.464755        0.000207579        0.000130419
469       25        0.373224        0.000198228        0.000136482
470       25        0.232218        0.000184728        0.000146447
471       25        0.0972139        0.000172677        0.000156681
472       25        0.00576952        0.000164963        0.000164014
473       25        -0.0339143        0.000161725        0.000167304
474       25        -0.0314517        0.000161927        0.000167101
475       25        -0.00031071        0.000164471        0.000164522
476       25        0.047903        0.000168485        0.000160604
477       25        0.104268        0.000173301        0.000156141
478       25        0.16247        0.000178417        0.000151662
479       25        0.218718        0.000183506        0.000147456
480       25        0.271291        0.000188397        0.000143633
481       25        0.319706        0.000193021        0.000140203
482       25        0.363953        0.000197351        0.000137144
483       25        0.404048        0.000201365        0.000134434
484       25        0.439894        0.000205029        0.00013206
485       25        0.471336        0.000208302        0.000130016
486       25        0.498303        0.000211154        0.000128289
487       25        0.52093        0.000213579        0.000126859
488       25        0.539572        0.000215597        0.000125693
489       25        0.55468        0.000217248        0.000124756
490       25        0.566451        0.000218539        0.000124029
491       25        0.574346        0.000219404        0.000123541
492       25        0.57629        0.000219619        0.000123421
493       25        0.567265        0.000218599        0.000123962
494       25        0.537796        0.000215363        0.000125779
495       25        0.472401        0.000208417        0.000129949
496       25        0.353972        0.000196335        0.000137806
497       25        0.186074        0.000180586        0.000149925
498       25        0.0217025        0.000166448        0.000162874
499       25        -0.059904        0.000159773        0.000169637
0       26        -0.381588        0.000136286        0.000199605
1       26        -0.367281        0.000136876        0.000197622
2       26        -0.365897        0.000137026        0.000197565
3       26        -0.361996        0.000137331        0.000197234
4       26        -0.359186        0.00013746        0.000196865
5       26        -0.363337        0.000137207        0.000197319
6       26        -0.375643        0.000136369        0.000198544
7       26        -0.394563        0.000135085        0.000200431
8       26        -0.417472        0.000133565        0.000202767
9       26        -0.442194        0.000131936        0.000205308
10       26        -0.467691        0.000130281        0.000207969
11       26        -0.493493        0.000128632        0.000210703
12       26        -0.519194        0.000127011        0.000213464
13       26        -0.544274        0.000125452        0.000216199
14       26        -0.568163        0.000123989        0.000218842
15       26        -0.59047        0.000122639        0.000221344
16       26        -0.611117        0.000121405        0.000223687
17       26        -0.630297        0.000120268        0.000225883
18       26        -0.648314        0.000119205        0.000227958
19       26        -0.665372        0.000118202        0.000229929
20       26        -0.681426        0.00011726        0.000231787
21       26        -0.69617        0.000116393        0.000233491
22       26        -0.708957        0.000115639        0.000234963
23       26        -0.718718        0.000115056        0.000236071
24       26        -0.723926        0.000114729        0.00023663
25       26        -0.722102        0.000114799        0.000236342
26       26        -0.709096        0.000115506        0.000234725
27       26        -0.678038        0.000117265        0.000231014
28       26        -0.616504        0.000120872        0.000223908
29       26        -0.50307        0.000127868        0.000211467
30       26        -0.31108        0.00014073        0.000192082
31       26        -0.0404005        0.000161164        0.000167808
32       26        0.220869        0.000183722        0.000147313
33       26        0.371256        0.000198151        0.000136698
34       26        0.423401        0.000203434        0.000133212
35       26        0.43251        0.000204357        0.000132603
36       26        0.436949        0.000204773        0.000132284
37       26        0.451504        0.000206225        0.000131297
38       26        0.473885        0.000208512        0.000129815
39       26        0.496481        0.00021086        0.000128344
40       26        0.515409        0.000212857        0.00012713
41       26        0.531354        0.000214561        0.000126121
42       26        0.546469        0.000216194        0.000125174
43       26        0.562011        0.00021789        0.000124211
44       26        0.577792        0.00021963        0.000123242
45       26        0.592709        0.000221292        0.000122336
46       26        0.605495        0.000222731        0.000121567
47       26        0.61523        0.000223838        0.000120988
48       26        0.621491        0.000224557        0.00012062
49       26        0.624252        0.00022488        0.000120459
50       26        0.623702        0.000224821        0.000120494
51       26        0.620062        0.000224403        0.000120709
52       26        0.613379        0.000223634        0.000121102
53       26        0.60333        0.000222483        0.000121695
54       26        0.58915        0.000220871        0.000122539
55       26        0.569841        0.000218702        0.000123701
56       26        0.544656        0.000215912        0.000125238
57       26        0.513484        0.000212519        0.000127173
58       26        0.476622        0.000208588        0.000129508
59       26        0.434067        0.000204159        0.000132268
60       26        0.385228        0.000199212        0.000135523
61       26        0.329463        0.000193727        0.00013935
62       26        0.266754        0.000187751        0.000143791
63       26        0.197866        0.000181402        0.000148837
64       26        0.124089        0.000174841        0.000154437
65       26        0.0470129        0.000168237        0.000160511
66       26        -0.0314124        0.00016177        0.000166932
67       26        -0.108768        0.000155631        0.000173514
68       26        -0.182342        0.000150005        0.00018001
69       26        -0.249632        0.000145036        0.000186162
70       26        -0.308869        0.000140798        0.00019175
71       26        -0.359259        0.000137291        0.000196637
72       26        -0.400915        0.000134459        0.000200773
73       26        -0.434618        0.000132213        0.000204186
74       26        -0.461535        0.000130448        0.000206957
75       26        -0.482982        0.00012906        0.000209194
76       26        -0.500249        0.000127955        0.000211015
77       26        -0.514491        0.000127052        0.000212531
78       26        -0.526658        0.000126286        0.000213835
79       26        -0.537478        0.000125609        0.000215003
80       26        -0.547453        0.000124989        0.000216087
81       26        -0.556898        0.000124406        0.00021712
82       26        -0.565975        0.000123849        0.000218118
83       26        -0.574747        0.000123314        0.000219089
84       26        -0.583221        0.0001228        0.000220033
85       26        -0.591386        0.000122308        0.000220947
86       26        -0.599238        0.000121837        0.000221832
87       26        -0.606798        0.000121386        0.000222688
88       26        -0.614107        0.000120951        0.000223519
89       26        -0.621226        0.00012053        0.000224331
90       26        -0.628209        0.000120118        0.000225131
91       26        -0.635093        0.000119712        0.00022592
92       26        -0.641882        0.000119312        0.0002267
93       26        -0.648544        0.000118921        0.000227466
94       26        -0.655019        0.00011854        0.000228211
95       26        -0.661223        0.000118176        0.000228926
96       26        -0.667062        0.000117834        0.0002296
97       26        -0.672445        0.000117519        0.000230222
98       26        -0.677295        0.000117236        0.000230785
99       26        -0.68156        0.000116988        0.00023128
100       26        -0.685213        0.000116776        0.000231707
101       26        -0.688256        0.000116601        0.000232064
102       26        -0.690709        0.00011646        0.000232353
103       26        -0.692602        0.000116353        0.000232579
104       26        -0.69397        0.000116276        0.000232744
105       26        -0.694846        0.000116229        0.000232853
106       26        -0.695256        0.000116209        0.000232908
107       26        -0.695218        0.000116214        0.00023291
108       26        -0.694738        0.000116246        0.000232862
109       26        -0.6938        0.000116304        0.00023276
110       26        -0.692371        0.00011639        0.0002326
111       26        -0.690391        0.000116509        0.000232377
112       26        -0.687784        0.000116664        0.00023208
113       26        -0.684466        0.00011686        0.000231701
114       26        -0.680362        0.000117103        0.00023123
115       26        -0.675421        0.000117394        0.000230663
116       26        -0.669633        0.000117735        0.000229998
117       26        -0.663027        0.000118125        0.00022924
118       26        -0.655669        0.00011856        0.000228397
119       26        -0.647646        0.000119035        0.00022748
120       26        -0.639044        0.000119546        0.0002265
121       26        -0.629931        0.00012009        0.000225466
122       26        -0.620345        0.000120664        0.000224382
123       26        -0.610292        0.000121269        0.000223252
124       26        -0.59975        0.000121906        0.000222072
125       26        -0.588677        0.00012258        0.000220841
126       26        -0.577029        0.000123294        0.000219554
127       26        -0.56477        0.000124049        0.000218208
128       26        -0.551891        0.000124849        0.000216805
129       26        -0.538415        0.000125692        0.000215347
130       26        -0.524409        0.000126575        0.000213844
131       26        -0.509978        0.000127492        0.000212307
132       26        -0.495259        0.000128435        0.000210751
133       26        -0.48041        0.000129393        0.000209194
134       26        -0.465595        0.000130357        0.000207653
135       26        -0.450971        0.000131315        0.000206143
136       26        -0.436672        0.000132259        0.000204678
137       26        -0.422802        0.000133182        0.000203267
138       26        -0.409429        0.000134078        0.000201915
139       26        -0.396579        0.000134944        0.000200625
140       26        -0.384244        0.000135781        0.000199395
141       26        -0.372382        0.000136591        0.000198219
142       26        -0.360919        0.000137378        0.000197089
143       26        -0.349764        0.000138148        0.000195996
144       26        -0.338809        0.000138909        0.000194928
145       26        -0.327939        0.000139668        0.000193874
146       26        -0.317043        0.000140433        0.000192824
147       26        -0.306014        0.000141212        0.000191766
148       26        -0.294763        0.000142011        0.000190693
149       26        -0.283215        0.000142835        0.000189598
150       26        -0.271321        0.000143689        0.000188477
151       26        -0.259053        0.000144575        0.000187327
152       26        -0.246408        0.000145494        0.000186148
153       26        -0.233405        0.000146445        0.000184944
154       26        -0.220081        0.000147426        0.000183718
155       26        -0.206487        0.000148432        0.000182476
156       26        -0.192684        0.000149462        0.000181222
157       26        -0.178733        0.000150509        0.000179964
158       26        -0.164694        0.00015157        0.000178706
159       26        -0.15062        0.000152641        0.000177453
160       26        -0.136551        0.000153719        0.00017621
161       26        -0.122515        0.000154801        0.000174977
162       26        -0.108524        0.000155888        0.000173757
163       26        -0.0945797        0.000156978        0.00017255
164       26        -0.0806726        0.000158073        0.000171354
165       26        -0.0667862        0.000159174        0.000170167
166       26        -0.0529014        0.000160282        0.000168989
167       26        -0.0390006        0.000161398        0.000167817
168       26        -0.0250711        0.000162525        0.000166651
169       26        -0.0111086        0.000163662        0.000165491
170       26        0.00288091        0.00016481        0.000164336
171       26        0.0168799        0.000165966        0.000163188
172       26        0.0308596        0.000167128        0.000162049
173       26        0.0447808        0.000168294        0.000160924
174       26        0.0585959        0.000169458        0.000159814
175       26        0.0722516        0.000170617        0.000158725
176       26        0.0856912        0.000171766        0.00015766
177       26        0.0988577        0.000172898        0.000156623
178       26        0.111696        0.000174009        0.000155619
179       26        0.124156        0.000175095        0.000154651
180       26        0.136192        0.00017615        0.000153722
181       26        0.147766        0.00017717        0.000152833
182       26        0.158847        0.000178153        0.000151987
183       26        0.16941        0.000179095        0.000151185
184       26        0.179438        0.000179993        0.000150428
185       26        0.188919        0.000180847        0.000149715
186       26        0.197849        0.000181655        0.000149047
187       26        0.206226        0.000182416        0.000148423
188       26        0.214052        0.00018313        0.000147842
189       26        0.221334        0.000183797        0.000147304
190       26        0.22808        0.000184417        0.000146807
191       26        0.234299        0.000184991        0.000146351
192       26        0.240004        0.000185518        0.000145933
193       26        0.245205        0.000186        0.000145554
194       26        0.249916        0.000186438        0.000145211
195       26        0.254149        0.000186833        0.000144903
196       26        0.257918        0.000187184        0.00014463
197       26        0.261237        0.000187495        0.000144389
198       26        0.264119        0.000187764        0.000144181
199       26        0.266577        0.000187994        0.000144003
200       26        0.268626        0.000188186        0.000143855
201       26        0.270279        0.000188341        0.000143736
202       26        0.271552        0.000188461        0.000143644
203       26        0.27246        0.000188545        0.000143578
204       26        0.273018        0.000188597        0.000143537
205       26        0.273243        0.000188618        0.000143521
206       26        0.273151        0.000188608        0.000143527
207       26        0.272759        0.00018857        0.000143554
208       26        0.272085        0.000188506        0.000143602
209       26        0.271147        0.000188416        0.000143668
210       26        0.269963        0.000188304        0.000143753
211       26        0.268553        0.00018817        0.000143853
212       26        0.266933        0.000188017        0.000143969
213       26        0.265123        0.000187845        0.000144098
214       26        0.263141        0.000187658        0.00014424
215       26        0.261005        0.000187457        0.000144394
216       26        0.258731        0.000187243        0.000144557
217       26        0.256337        0.000187018        0.000144729
218       26        0.253838        0.000186783        0.00014491
219       26        0.25125        0.00018654        0.000145096
220       26        0.248586        0.000186291        0.000145289
221       26        0.245862        0.000186037        0.000145486
222       26        0.243089        0.000185778        0.000145687
223       26        0.24028        0.000185516        0.000145891
224       26        0.237447        0.000185253        0.000146097
225       26        0.234601        0.000184988        0.000146305
226       26        0.231753        0.000184724        0.000146513
227       26        0.228915        0.000184462        0.00014672
228       26        0.226096        0.000184201        0.000146927
229       26        0.223309        0.000183944        0.000147131
230       26        0.220563        0.000183691        0.000147333
231       26        0.217871        0.000183444        0.000147531
232       26        0.215242        0.000183202        0.000147724
233       26        0.212687        0.000182968        0.000147913
234       26        0.210217        0.000182742        0.000148095
235       26        0.207841        0.000182524        0.000148271
236       26        0.205568        0.000182317        0.000148439
237       26        0.203407        0.000182119        0.0001486
238       26        0.201366        0.000181933        0.000148751
239       26        0.199452        0.000181759        0.000148893
240       26        0.197668        0.000181597        0.000149026
241       26        0.196022        0.000181447        0.000149149
242       26        0.194514        0.00018131        0.000149261
243       26        0.193147        0.000181186        0.000149363
244       26        0.191923        0.000181075        0.000149454
245       26        0.19084        0.000180977        0.000149535
246       26        0.189897        0.000180892        0.000149606
247       26        0.18909        0.000180819        0.000149666
248       26        0.188418        0.000180758        0.000149716
249       26        0.187874        0.000180709        0.000149757
250       26        0.187453        0.00018067        0.000149788
251       26        0.187149        0.000180643        0.000149811
252       26        0.186955        0.000180625        0.000149825
253       26        0.186864        0.000180617        0.000149832
254       26        0.186868        0.000180617        0.000149832
255       26        0.186958        0.000180625        0.000149825
256       26        0.187127        0.000180641        0.000149812
257       26        0.187365        0.000180662        0.000149794
258       26        0.187664        0.000180689        0.000149772
259       26        0.188014        0.000180721        0.000149746
260       26        0.188408        0.000180756        0.000149716
261       26        0.188837        0.000180795        0.000149684
262       26        0.189292        0.000180836        0.00014965
263       26        0.189765        0.000180879        0.000149614
264       26        0.190248        0.000180922        0.000149578
265       26        0.190734        0.000180966        0.000149542
266       26        0.191215        0.00018101        0.000149506
267       26        0.191685        0.000181052        0.000149471
268       26        0.192136        0.000181093        0.000149437
269       26        0.192564        0.000181132        0.000149405
270       26        0.192964        0.000181168        0.000149375
271       26        0.193329        0.000181201        0.000149348
272       26        0.193657        0.000181231        0.000149324
273       26        0.193945        0.000181257        0.000149302
274       26        0.194188        0.000181279        0.000149284
275       26        0.194386        0.000181297        0.000149269
276       26        0.194537        0.000181311        0.000149258
277       26        0.194642        0.00018132        0.00014925
278       26        0.1947        0.000181326        0.000149246
279       26        0.194713        0.000181327        0.000149245
280       26        0.194684        0.000181324        0.000149247
281       26        0.194615        0.000181318        0.000149252
282       26        0.19451        0.000181309        0.00014926
283       26        0.194374        0.000181296        0.00014927
284       26        0.194213        0.000181282        0.000149282
285       26        0.194032        0.000181265        0.000149296
286       26        0.193838        0.000181248        0.00014931
287       26        0.193638        0.00018123        0.000149325
288       26        0.19344        0.000181212        0.00014934
289       26        0.19325        0.000181195        0.000149354
290       26        0.193077        0.000181179        0.000149367
291       26        0.192927        0.000181166        0.000149379
292       26        0.192809        0.000181155        0.000149387
293       26        0.192727        0.000181147        0.000149394
294       26        0.192689        0.000181144        0.000149396
295       26        0.192699        0.000181145        0.000149396
296       26        0.192762        0.000181151        0.000149391
297       26        0.192879        0.000181161        0.000149382
298       26        0.193052        0.000181177        0.000149369
299       26        0.193283        0.000181198        0.000149352
300       26        0.193569        0.000181224        0.000149331
301       26        0.193908        0.000181255        0.000149306
302       26        0.194296        0.00018129        0.000149277
303       26        0.194728        0.000181329        0.000149244
304       26        0.195195        0.000181371        0.00014921
305       26        0.195691        0.000181417        0.000149173
306       26        0.196206        0.000181463        0.000149134
307       26        0.196729        0.000181511        0.000149095
308       26        0.197248        0.000181558        0.000149057
309       26        0.197753        0.000181604        0.000149019
310       26        0.198229        0.000181647        0.000148984
311       26        0.198665        0.000181687        0.000148952
312       26        0.199045        0.000181722        0.000148923
313       26        0.199358        0.00018175        0.0001489
314       26        0.19959        0.000181772        0.000148883
315       26        0.199728        0.000181784        0.000148873
316       26        0.19976        0.000181787        0.000148871
317       26        0.199673        0.00018178        0.000148877
318       26        0.199458        0.000181761        0.000148894
319       26        0.199104        0.000181729        0.00014892
320       26        0.198602        0.000181683        0.000148958
321       26        0.197945        0.000181624        0.000149007
322       26        0.197125        0.00018155        0.000149069
323       26        0.196137        0.000181461        0.000149142
324       26        0.194977        0.000181356        0.000149229
325       26        0.193644        0.000181235        0.000149329
326       26        0.192134        0.000181099        0.000149442
327       26        0.190448        0.000180947        0.000149569
328       26        0.188588        0.000180779        0.000149708
329       26        0.186555        0.000180596        0.000149861
330       26        0.184352        0.000180398        0.000150027
331       26        0.181985        0.000180185        0.000150205
332       26        0.179459        0.000179958        0.000150395
333       26        0.176778        0.000179718        0.000150597
334       26        0.173949        0.000179464        0.000150811
335       26        0.170979        0.000179198        0.000151035
336       26        0.167874        0.000178921        0.000151271
337       26        0.164641        0.000178633        0.000151516
338       26        0.161286        0.000178334        0.000151771
339       26        0.157813        0.000178025        0.000152035
340       26        0.15423        0.000177707        0.000152308
341       26        0.15054        0.00017738        0.00015259
342       26        0.146747        0.000177045        0.00015288
343       26        0.142856        0.000176701        0.000153178
344       26        0.138868        0.00017635        0.000153485
345       26        0.134786        0.000175991        0.000153799
346       26        0.130614        0.000175624        0.00015412
347       26        0.126353        0.000175251        0.00015445
348       26        0.122007        0.000174871        0.000154786
349       26        0.117578        0.000174485        0.00015513
350       26        0.113073        0.000174093        0.00015548
351       26        0.108495        0.000173695        0.000155837
352       26        0.103854        0.000173293        0.000156199
353       26        0.0991581        0.000172887        0.000156567
354       26        0.0944192        0.000172479        0.000156939
355       26        0.0896514        0.000172068        0.000157313
356       26        0.0848713        0.000171658        0.00015769
357       26        0.0800985        0.000171249        0.000158067
358       26        0.0753554        0.000170844        0.000158443
359       26        0.0706678        0.000170444        0.000158815
360       26        0.0660649        0.000170052        0.000159181
361       26        0.0615797        0.000169671        0.000159538
362       26        0.0572493        0.000169304        0.000159884
363       26        0.0531154        0.000168955        0.000160215
364       26        0.0492249        0.000168626        0.000160526
365       26        0.0456307        0.000168323        0.000160815
366       26        0.0423923        0.00016805        0.000161075
367       26        0.0395769        0.000167813        0.000161301
368       26        0.0372602        0.000167618        0.000161488
369       26        0.0355271        0.000167472        0.000161627
370       26        0.0344731        0.000167383        0.000161711
371       26        0.034204        0.000167359        0.000161731
372       26        0.0348373        0.00016741        0.000161679
373       26        0.0365012        0.000167548        0.000161542
374       26        0.0393348        0.000167783        0.000161312
375       26        0.0434871        0.00016813        0.000160975
376       26        0.0491149        0.000168601        0.00016052
377       26        0.0563807        0.000169211        0.000159935
378       26        0.0654495        0.000169977        0.000159208
379       26        0.0764837        0.000170913        0.000158328
380       26        0.0896381        0.000172036        0.000157286
381       26        0.105052        0.000173362        0.000156074
382       26        0.122839        0.000174905        0.000154687
383       26        0.143079        0.000176678        0.000153124
384       26        0.165802        0.00017869        0.000151388
385       26        0.190975        0.000180946        0.000149489
386       26        0.218489        0.000183444        0.00014744
387       26        0.248148        0.000186178        0.000145264
388       26        0.279667        0.000189128        0.000142987
389       26        0.312678        0.000192269        0.000140642
390       26        0.346753        0.00019557        0.000138264
391       26        0.381439        0.00019899        0.000135886
392       26        0.416288        0.000202492        0.000133542
393       26        0.450876        0.000206034        0.000131258
394       26        0.484774        0.000209571        0.000129062
395       26        0.517475        0.000213047        0.000126981
396       26        0.548303        0.00021638        0.000125052
397       26        0.576362        0.000219462        0.000123324
398       26        0.600615        0.000222163        0.000121851
399       26        0.620102        0.000224361        0.000120681
400       26        0.63426        0.000225977        0.000119842
401       26        0.643162        0.000227008        0.000119322
402       26        0.647529        0.000227528        0.000119074
403       26        0.648468        0.000227656        0.000119029
404       26        0.647139        0.000227523        0.000119118
405       26        0.644547        0.000227241        0.000119279
406       26        0.641527        0.000226907        0.000119464
407       26        0.638793        0.000226603        0.000119631
408       26        0.636915        0.000226395        0.000119745
409       26        0.636222        0.00022632        0.000119789
410       26        0.636736        0.000226381        0.000119759
411       26        0.638157        0.00022654        0.000119673
412       26        0.639845        0.000226724        0.000119568
413       26        0.640656        0.000226799        0.000119511
414       26        0.638653        0.000226543        0.000119616
415       26        0.630895        0.000225628        0.00012006
416       26        0.613495        0.000223627        0.000121084
417       26        0.58198        0.000220075        0.000122976
418       26        0.531988        0.000214578        0.000126051
419       26        0.460457        0.000206984        0.000130606
420       26        0.366042        0.000197412        0.0001369
421       26        0.247355        0.000186045        0.000145276
422       26        0.103988        0.0001732        0.000156095
423       26        -0.0562714        0.000159883        0.000169138
424       26        -0.214432        0.000147726        0.000183056
425       26        -0.351807        0.000137909        0.000196056
426       26        -0.461564        0.000130538        0.000207106
427       26        -0.546103        0.000125143        0.000216061
428       26        -0.60968        0.000121245        0.000223071
429       26        -0.65542        0.00011852        0.000228265
430       26        -0.685884        0.000116739        0.000231789
431       26        -0.70379        0.000115702        0.00023388
432       26        -0.711947        0.00011523        0.000234834
433       26        -0.712908        0.000115171        0.000234939
434       26        -0.708768        0.000115404        0.000234442
435       26        -0.701209        0.000115835        0.000233545
436       26        -0.691706        0.00011638        0.000232424
437       26        -0.681727        0.000116955        0.000231254
438       26        -0.672783        0.000117473        0.00023021
439       26        -0.666345        0.000117847        0.00022946
440       26        -0.663667        0.000118001        0.000229147
441       26        -0.665567        0.000117888        0.000229363
442       26        -0.672173        0.0001175        0.000230123
443       26        -0.68265        0.000116889        0.000231337
444       26        -0.695119        0.000116166        0.000232791
445       26        -0.707007        0.000115484        0.000234191
446       26        -0.715751        0.000114988        0.000235234
447       26        -0.719053        0.000114809        0.000235643
448       26        -0.714191        0.000115097        0.000235089
449       26        -0.697372        0.000116071        0.000233125
450       26        -0.663873        0.000118024        0.000229237
451       26        -0.607465        0.000121378        0.000222823
452       26        -0.51942        0.000126814        0.00021318
453       26        -0.389953        0.000135278        0.000199794
454       26        -0.211641        0.000147898        0.000182759
455       26        0.00816427        0.000165085        0.000163742
456       26        0.22966        0.000184398        0.000146561
457       26        0.406539        0.000201452        0.000134157
458       26        0.520961        0.000213389        0.000126742
459       26        0.573235        0.000219159        0.00012354
460       26        0.569549        0.000218864        0.000123829
461       26        0.515002        0.00021305        0.000127297
462       26        0.418564        0.000203056        0.000133609
463       26        0.312574        0.000192582        0.000140886
464       26        0.257774        0.000187369        0.000144793
465       26        0.288407        0.000190251        0.000142585
466       26        0.357475        0.000196888        0.000137712
467       26        0.366984        0.000197707        0.000136976
468       26        0.231609        0.000184674        0.000146494
469       26        -0.0264189        0.000162326        0.000166671
470       26        -0.263051        0.000144212        0.000187605
471       26        -0.403246        0.000134462        0.000201246
472       26        -0.465049        0.000130397        0.000207604
473       26        -0.480746        0.000129398        0.000209273
474       26        -0.471414        0.00013001        0.000208309
475       26        -0.448273        0.000131517        0.000205904
476       26        -0.416822        0.00013359        0.000202674
477       26        -0.379549        0.00013609        0.000198913
478       26        -0.337336        0.000138982        0.000194744
479       26        -0.290132        0.000142294        0.000190191
480       26        -0.237479        0.000146086        0.000185244
481       26        -0.179085        0.000150413        0.000179912
482       26        -0.115382        0.00015528        0.000174271
483       26        -0.0479117        0.000160607        0.000168489
484       26        0.0206562        0.000166206        0.000162808
485       26        0.0869822        0.000171806        0.000157493
486       26        0.147884        0.000177112        0.000152764
487       26        0.201083        0.000181879        0.000148749
488       26        0.245459        0.000185952        0.000145479
489       26        0.28071        0.000189255        0.000142934
490       26        0.306518        0.000191706        0.000141096
491       26        0.321391        0.000193128        0.000140045
492       26        0.321128        0.000193106        0.000140065
493       26        0.296869        0.000190762        0.000141763
494       26        0.234194        0.000184881        0.00014628
495       26        0.117658        0.000174473        0.000155107
496       26        -0.0493793        0.000160443        0.000168564
497       26        -0.22285        0.000147177        0.000183917
498       26        -0.34346        0.000138694        0.000195533
499       26        -0.396554        0.000135033        0.000200752
0       27        -0.516323        0.000127449        0.000213586
1       27        -0.530948        0.000126231        0.000214661
2       27        -0.555206        0.000124774        0.000217394
3       27        -0.561867        0.000124405        0.000218199
4       27        -0.555399        0.000124756        0.000217404
5       27        -0.546869        0.000125328        0.000216546
6       27        -0.541643        0.000125662        0.000215992
7       27        -0.541473        0.000125674        0.000215975
8       27        -0.545533        0.000125436        0.000216444
9       27        -0.552093        0.000125036        0.000217173
10       27        -0.560028        0.000124555        0.000218061
11       27        -0.568771        0.000124029        0.000219047
12       27        -0.578166        0.000123464        0.000220108
13       27        -0.588315        0.000122856        0.000221258
14       27        -0.599406        0.000122193        0.000222517
15       27        -0.611671        0.000121459        0.000223911
16       27        -0.625298        0.000120644        0.00022546
17       27        -0.640238        0.00011975        0.000227158
18       27        -0.65602        0.000118805        0.00022895
19       27        -0.671637        0.000117869        0.000230721
20       27        -0.685421        0.000117037        0.000232272
21       27        -0.695091        0.00011644        0.000233332
22       27        -0.697647        0.000116248        0.000233544
23       27        -0.689096        0.000116695        0.000232446
24       27        -0.664623        0.000118074        0.000229508
25       27        -0.618115        0.00012079        0.000224117
26       27        -0.541425        0.000125453        0.000215585
27       27        -0.424868        0.000132948        0.000203329
28       27        -0.256658        0.00014462        0.000186937
29       27        -0.0341021        0.000161668        0.000167276
30       27        0.206028        0.000182288        0.000148348
31       27        0.401881        0.000201046        0.000134512
32       27        0.517893        0.000213118        0.000126971
33       27        0.553027        0.000216958        0.000124796
34       27        0.527865        0.000214232        0.000126368
35       27        0.465751        0.000207612        0.00013031
36       27        0.392849        0.000200109        0.0001351
37       27        0.333877        0.000194249        0.00013911
38       27        0.298253        0.000190795        0.000141591
39       27        0.281229        0.000189166        0.000142793
40       27        0.276527        0.000188716        0.000143124
41       27        0.282064        0.000189235        0.000142726
42       27        0.298095        0.000190755        0.000141584
43       27        0.324144        0.000193252        0.000139749
44       27        0.357765        0.000196525        0.000137418
45       27        0.395004        0.00020022        0.000134884
46       27        0.431511        0.000203915        0.000132448
47       27        0.463385        0.000207203        0.000130362
48       27        0.487422        0.000209722        0.000128813
49       27        0.501063        0.000211167        0.000127943
50       27        0.502331        0.000211301        0.000127862
51       27        0.489851        0.000209974        0.000128655
52       27        0.462795        0.000207132        0.000130394
53       27        0.42065        0.000202791        0.000133156
54       27        0.362864        0.000197002        0.00013705
55       27        0.288941        0.000189852        0.00014221
56       27        0.199783        0.000181583        0.0001487
57       27        0.0996772        0.000172728        0.000156341
58       27        -0.00372267        0.00016403        0.000164641
59       27        -0.102549        0.000156118        0.000172978
60       27        -0.191836        0.000149294        0.000180865
61       27        -0.269777        0.000143578        0.00018804
62       27        -0.336397        0.000138867        0.000194399
63       27        -0.392629        0.000135013        0.000199937
64       27        -0.439958        0.000131856        0.000204725
65       27        -0.480099        0.00012924        0.000208882
66       27        -0.514547        0.000127038        0.00021252
67       27        -0.544228        0.000125173        0.000215707
68       27        -0.569463        0.000123608        0.000218455
69       27        -0.590221        0.000122336        0.000220742
70       27        -0.606462        0.000121351        0.000222549
71       27        -0.61837        0.000120634        0.000223884
72       27        -0.6264        0.000120153        0.000224791
73       27        -0.631201        0.000119868        0.000225336
74       27        -0.633499        0.000119733        0.0002256
75       27        -0.634021        0.000119704        0.000225663
76       27        -0.633462        0.000119739        0.000225603
77       27        -0.632485        0.000119799        0.000225496
78       27        -0.631706        0.000119847        0.000225411
79       27        -0.631667        0.000119851        0.000225409
80       27        -0.63278        0.000119786        0.000225537
81       27        -0.635291        0.000119637        0.000225824
82       27        -0.639251        0.000119403        0.000226275
83       27        -0.644521        0.000119091        0.000226878
84       27        -0.650798        0.000118721        0.000227597
85       27        -0.657657        0.000118319        0.000228387
86       27        -0.664607        0.000117912        0.00022919
87       27        -0.671141        0.000117532        0.000229948
88       27        -0.676794        0.000117204        0.000230606
89       27        -0.681177        0.000116951        0.000231119
90       27        -0.684004        0.000116789        0.000231452
91       27        -0.685107        0.000116726        0.000231583
92       27        -0.684443        0.000116766        0.000231509
93       27        -0.682101        0.000116904        0.000231239
94       27        -0.678293        0.000117126        0.000230798
95       27        -0.673343        0.000117415        0.000230225
96       27        -0.66765        0.000117748        0.000229568
97       27        -0.661656        0.0001181        0.000228877
98       27        -0.655794        0.000118444        0.000228203
99       27        -0.650461        0.000118759        0.000227593
100       27        -0.645985        0.000119024        0.000227082
101       27        -0.642607        0.000119226        0.000226699
102       27        -0.64047        0.000119354        0.000226459
103       27        -0.639623        0.000119407        0.000226368
104       27        -0.640036        0.000119385        0.00022642
105       27        -0.641629        0.000119294        0.000226608
106       27        -0.644296        0.00011914        0.000226919
107       27        -0.647938        0.000118928        0.000227342
108       27        -0.652466        0.000118664        0.000227868
109       27        -0.657801        0.000118354        0.000228488
110       27        -0.663852        0.000118003        0.000229192
111       27        -0.670503        0.000117617        0.000229968
112       27        -0.677589        0.000117208        0.000230796
113       27        -0.684895        0.000116786        0.000231653
114       27        -0.692173        0.000116368        0.00023251
115       27        -0.699168        0.000115968        0.000233336
116       27        -0.705657        0.000115598        0.000234106
117       27        -0.711475        0.000115267        0.000234799
118       27        -0.716538        0.000114981        0.000235404
119       27        -0.720832        0.000114739        0.00023592
120       27        -0.724396        0.000114539        0.00023635
121       27        -0.727299        0.000114377        0.000236702
122       27        -0.72961        0.000114249        0.000236984
123       27        -0.731385        0.000114152        0.000237203
124       27        -0.732657        0.000114083        0.000237362
125       27        -0.733437        0.000114043        0.000237463
126       27        -0.733719        0.00011403        0.000237504
127       27        -0.733486        0.000114047        0.000237483
128       27        -0.732725        0.000114094        0.0002374
129       27        -0.731431        0.000114171        0.000237253
130       27        -0.729619        0.000114277        0.000237043
131       27        -0.727323        0.000114411        0.000236776
132       27        -0.724598        0.000114569        0.000236458
133       27        -0.721515        0.000114747        0.000236098
134       27        -0.718158        0.000114941        0.000235705
135       27        -0.71461        0.000115147        0.000235289
136       27        -0.710952        0.000115358        0.000234861
137       27        -0.707255        0.000115572        0.000234429
138       27        -0.703576        0.000115785        0.000233998
139       27        -0.699958        0.000115995        0.000233576
140       27        -0.696427        0.0001162        0.000233163
141       27        -0.692994        0.000116399        0.000232763
142       27        -0.689657        0.000116593        0.000232374
143       27        -0.686402        0.000116782        0.000231995
144       27        -0.683206        0.000116968        0.000231623
145       27        -0.68004        0.000117153        0.000231255
146       27        -0.67687        0.000117338        0.000230887
147       27        -0.673663        0.000117525        0.000230515
148       27        -0.670384        0.000117717        0.000230135
149       27        -0.667003        0.000117915        0.000229743
150       27        -0.663494        0.00011812        0.000229338
151       27        -0.659836        0.000118335        0.000228916
152       27        -0.656015        0.00011856        0.000228476
153       27        -0.652025        0.000118795        0.000228017
154       27        -0.647862        0.00011904        0.00022754
155       27        -0.643534        0.000119296        0.000227044
156       27        -0.639048        0.000119562        0.000226532
157       27        -0.634417        0.000119837        0.000226004
158       27        -0.629653        0.000120121        0.000225462
159       27        -0.62477        0.000120413        0.000224909
160       27        -0.619777        0.000120711        0.000224344
161       27        -0.614679        0.000121017        0.000223769
162       27        -0.609476        0.000121331        0.000223184
163       27        -0.604164        0.000121651        0.000222588
164       27        -0.598731        0.00012198        0.00022198
165       27        -0.593162        0.000122318        0.00022136
166       27        -0.587437        0.000122667        0.000220724
167       27        -0.581536        0.000123028        0.00022007
168       27        -0.575437        0.000123402        0.000219397
169       27        -0.569123        0.000123791        0.000218703
170       27        -0.562578        0.000124195        0.000217986
171       27        -0.555795        0.000124616        0.000217246
172       27        -0.548772        0.000125053        0.000216482
173       27        -0.541515        0.000125507        0.000215697
174       27        -0.534037        0.000125976        0.000214891
175       27        -0.526362        0.00012646        0.000214066
176       27        -0.518517        0.000126957        0.000213228
177       27        -0.510537        0.000127464        0.000212379
178       27        -0.502462        0.00012798        0.000211523
179       27        -0.494334        0.000128501        0.000210665
180       27        -0.486196        0.000129025        0.00020981
181       27        -0.478093        0.000129549        0.000208962
182       27        -0.47007        0.00013007        0.000208126
183       27        -0.462168        0.000130586        0.000207307
184       27        -0.454427        0.000131093        0.000206507
185       27        -0.446885        0.000131589        0.00020573
186       27        -0.439575        0.000132071        0.000204981
187       27        -0.432529        0.000132538        0.000204261
188       27        -0.425775        0.000132987        0.000203573
189       27        -0.419337        0.000133416        0.00020292
190       27        -0.413237        0.000133824        0.000202303
191       27        -0.407494        0.00013421        0.000201723
192       27        -0.402125        0.000134571        0.000201183
193       27        -0.397142        0.000134907        0.000200683
194       27        -0.392556        0.000135217        0.000200224
195       27        -0.388378        0.0001355        0.000199806
196       27        -0.384612        0.000135756        0.000199431
197       27        -0.381263        0.000135983        0.000199097
198       27        -0.378333        0.000136183        0.000198806
199       27        -0.375821        0.000136354        0.000198556
200       27        -0.373725        0.000136496        0.000198348
201       27        -0.372038        0.000136611        0.00019818
202       27        -0.370753        0.000136699        0.000198053
203       27        -0.369861        0.000136759        0.000197964
204       27        -0.369347        0.000136794        0.000197912
205       27        -0.369198        0.000136804        0.000197897
206       27        -0.369397        0.000136789        0.000197915
207       27        -0.369924        0.000136753        0.000197966
208       27        -0.370759        0.000136695        0.000198048
209       27        -0.371879        0.000136617        0.000198157
210       27        -0.373261        0.000136522        0.000198293
211       27        -0.374882        0.00013641        0.000198452
212       27        -0.376716        0.000136284        0.000198632
213       27        -0.378738        0.000136145        0.000198832
214       27        -0.380924        0.000135995        0.000199047
215       27        -0.383251        0.000135836        0.000199277
216       27        -0.385694        0.000135668        0.000199519
217       27        -0.388232        0.000135495        0.00019977
218       27        -0.390845        0.000135317        0.000200029
219       27        -0.393513        0.000135135        0.000200294
220       27        -0.396218        0.000134951        0.000200563
221       27        -0.398946        0.000134766        0.000200835
222       27        -0.401681        0.00013458        0.000201108
223       27        -0.404412        0.000134395        0.000201381
224       27        -0.407127        0.000134212        0.000201652
225       27        -0.409816        0.00013403        0.000201922
226       27        -0.412469        0.000133851        0.000202188
227       27        -0.415079        0.000133675        0.00020245
228       27        -0.417637        0.000133503        0.000202708
229       27        -0.420137        0.000133336        0.000202959
230       27        -0.422571        0.000133172        0.000203205
231       27        -0.424932        0.000133014        0.000203444
232       27        -0.427215        0.000132862        0.000203675
233       27        -0.429413        0.000132715        0.000203897
234       27        -0.43152        0.000132574        0.000204111
235       27        -0.433532        0.00013244        0.000204315
236       27        -0.435443        0.000132313        0.000204509
237       27        -0.43725        0.000132193        0.000204693
238       27        -0.438948        0.00013208        0.000204866
239       27        -0.440534        0.000131975        0.000205028
240       27        -0.442008        0.000131877        0.000205178
241       27        -0.443366        0.000131787        0.000205317
242       27        -0.444609        0.000131705        0.000205444
243       27        -0.445737        0.00013163        0.000205559
244       27        -0.446751        0.000131563        0.000205663
245       27        -0.447652        0.000131503        0.000205755
246       27        -0.448443        0.000131451        0.000205836
247       27        -0.449127        0.000131406        0.000205906
248       27        -0.449708        0.000131368        0.000205965
249       27        -0.450189        0.000131336        0.000206014
250       27        -0.450576        0.00013131        0.000206054
251       27        -0.450873        0.00013129        0.000206084
252       27        -0.451087        0.000131276        0.000206106
253       27        -0.451223        0.000131267        0.00020612
254       27        -0.451287        0.000131263        0.000206126
255       27        -0.451286        0.000131263        0.000206126
256       27        -0.451226        0.000131267        0.00020612
257       27        -0.451114        0.000131274        0.000206108
258       27        -0.450956        0.000131284        0.000206092
259       27        -0.450759        0.000131297        0.000206072
260       27        -0.45053        0.000131312        0.000206048
261       27        -0.450275        0.000131329        0.000206022
262       27        -0.45        0.000131347        0.000205994
263       27        -0.449713        0.000131366        0.000205964
264       27        -0.449418        0.000131385        0.000205934
265       27        -0.449123        0.000131405        0.000205903
266       27        -0.448832        0.000131424        0.000205873
267       27        -0.44855        0.000131443        0.000205844
268       27        -0.448283        0.00013146        0.000205817
269       27        -0.448035        0.000131477        0.000205791
270       27        -0.447811        0.000131491        0.000205768
271       27        -0.447613        0.000131504        0.000205748
272       27        -0.447445        0.000131515        0.000205731
273       27        -0.447309        0.000131524        0.000205717
274       27        -0.447208        0.000131531        0.000205706
275       27        -0.447142        0.000131535        0.0002057
276       27        -0.447113        0.000131537        0.000205697
277       27        -0.44712        0.000131537        0.000205697
278       27        -0.447162        0.000131534        0.000205702
279       27        -0.447238        0.000131529        0.000205709
280       27        -0.447346        0.000131522        0.00020572
281       27        -0.447482        0.000131513        0.000205734
282       27        -0.447644        0.000131502        0.000205751
283       27        -0.447827        0.00013149        0.00020577
284       27        -0.448026        0.000131477        0.00020579
285       27        -0.448235        0.000131463        0.000205811
286       27        -0.44845        0.000131449        0.000205833
287       27        -0.448664        0.000131435        0.000205855
288       27        -0.448871        0.000131421        0.000205877
289       27        -0.449064        0.000131408        0.000205896
290       27        -0.449237        0.000131397        0.000205914
291       27        -0.449384        0.000131387        0.000205929
292       27        -0.449499        0.00013138        0.000205941
293       27        -0.449577        0.000131374        0.000205949
294       27        -0.449614        0.000131372        0.000205953
295       27        -0.449605        0.000131373        0.000205952
296       27        -0.449548        0.000131376        0.000205946
297       27        -0.44944        0.000131383        0.000205935
298       27        -0.44928        0.000131394        0.000205919
299       27        -0.449069        0.000131408        0.000205897
300       27        -0.448809        0.000131425        0.00020587
301       27        -0.448501        0.000131446        0.000205839
302       27        -0.448149        0.000131469        0.000205803
303       27        -0.447759        0.000131495        0.000205763
304       27        -0.447336        0.000131523        0.00020572
305       27        -0.446888        0.000131552        0.000205674
306       27        -0.446423        0.000131583        0.000205626
307       27        -0.445949        0.000131614        0.000205578
308       27        -0.445477        0.000131646        0.00020553
309       27        -0.445017        0.000131676        0.000205483
310       27        -0.444579        0.000131705        0.000205438
311       27        -0.444175        0.000131732        0.000205397
312       27        -0.443816        0.000131756        0.00020536
313       27        -0.443513        0.000131776        0.00020533
314       27        -0.443276        0.000131792        0.000205306
315       27        -0.443118        0.000131803        0.00020529
316       27        -0.443047        0.000131807        0.000205283
317       27        -0.443073        0.000131806        0.000205286
318       27        -0.443205        0.000131797        0.0002053
319       27        -0.443451        0.000131781        0.000205325
320       27        -0.443817        0.000131757        0.000205363
321       27        -0.444309        0.000131725        0.000205414
322       27        -0.444931        0.000131684        0.000205478
323       27        -0.445686        0.000131635        0.000205555
324       27        -0.446575        0.000131576        0.000205647
325       27        -0.447601        0.000131509        0.000205752
326       27        -0.44876        0.000131432        0.000205872
327       27        -0.450052        0.000131348        0.000206005
328       27        -0.451474        0.000131254        0.000206151
329       27        -0.45302        0.000131153        0.000206311
330       27        -0.454686        0.000131043        0.000206482
331       27        -0.456466        0.000130927        0.000206666
332       27        -0.458352        0.000130803        0.000206861
333       27        -0.460339        0.000130673        0.000207066
334       27        -0.462418        0.000130537        0.000207281
335       27        -0.464582        0.000130396        0.000207506
336       27        -0.466824        0.00013025        0.000207738
337       27        -0.469137        0.000130099        0.000207978
338       27        -0.471513        0.000129944        0.000208225
339       27        -0.473947        0.000129786        0.000208478
340       27        -0.476432        0.000129625        0.000208737
341       27        -0.478963        0.00012946        0.000209001
342       27        -0.481537        0.000129294        0.00020927
343       27        -0.484148        0.000129125        0.000209542
344       27        -0.486793        0.000128954        0.000209819
345       27        -0.48947        0.000128781        0.0002101
346       27        -0.492174        0.000128607        0.000210384
347       27        -0.494903        0.000128431        0.00021067
348       27        -0.497653        0.000128254        0.00021096
349       27        -0.500422        0.000128077        0.000211252
350       27        -0.503204        0.000127898        0.000211545
351       27        -0.505996        0.000127719        0.00021184
352       27        -0.508791        0.000127541        0.000212136
353       27        -0.511584        0.000127362        0.000212432
354       27        -0.514366        0.000127185        0.000212727
355       27        -0.517129        0.000127009        0.00021302
356       27        -0.519864        0.000126835        0.000213311
357       27        -0.52256        0.000126664        0.000213598
358       27        -0.525204        0.000126496        0.00021388
359       27        -0.527786        0.000126333        0.000214156
360       27        -0.530289        0.000126174        0.000214423
361       27        -0.532699        0.000126022        0.000214681
362       27        -0.535        0.000125876        0.000214927
363       27        -0.537172        0.000125739        0.00021516
364       27        -0.539197        0.000125611        0.000215377
365       27        -0.54105        0.000125494        0.000215576
366       27        -0.542707        0.00012539        0.000215753
367       27        -0.544138        0.0001253        0.000215906
368       27        -0.54531        0.000125225        0.000216032
369       27        -0.546184        0.00012517        0.000216125
370       27        -0.546717        0.000125135        0.000216181
371       27        -0.546857        0.000125126        0.000216194
372       27        -0.546546        0.000125144        0.000216158
373       27        -0.545715        0.000125195        0.000216066
374       27        -0.544285        0.000125283        0.000215909
375       27        -0.542166        0.000125414        0.000215678
376       27        -0.539252        0.000125595        0.00021536
377       27        -0.535419        0.000125834        0.000214945
378       27        -0.530525        0.00012614        0.000214416
379       27        -0.5244        0.000126525        0.000213757
380       27        -0.516845        0.000127002        0.000212948
381       27        -0.507623        0.000127587        0.000211965
382       27        -0.496453        0.0001283        0.000210782
383       27        -0.482998        0.000129165        0.000209367
384       27        -0.466858        0.000130211        0.000207683
385       27        -0.44756        0.000131473        0.000205689
386       27        -0.424552        0.000132995        0.000203337
387       27        -0.3972        0.000134829        0.000200578
388       27        -0.364793        0.000137034        0.000197358
389       27        -0.326566        0.000139681        0.000193626
390       27        -0.281735        0.00014285        0.000189338
391       27        -0.229576        0.000146627        0.000184466
392       27        -0.169556        0.000151094        0.000179013
393       27        -0.101537        0.000156318        0.000173023
394       27        -0.0260556        0.000162322        0.000166607
395       27        0.0554073        0.000169058        0.000159945
396       27        0.140343        0.000176374        0.000153279
397       27        0.225482        0.000184022        0.000146874
398       27        0.307406        0.000191693        0.000140962
399       27        0.383251        0.000199085        0.000135705
400       27        0.451183        0.000205959        0.00013117
401       27        0.510402        0.000212163        0.000127352
402       27        0.560772        0.000217605        0.000124202
403       27        0.602435        0.000222225        0.000121663
404       27        0.635676        0.000225987        0.000119678
405       27        0.660969        0.000228893        0.000118189
406       27        0.678967        0.000230982        0.000117141
407       27        0.690391        0.000232318        0.00011648
408       27        0.69584        0.000232959        0.000116166
409       27        0.695556        0.000232926        0.000116183
410       27        0.689219        0.000232182        0.000116548
411       27        0.675846        0.000230619        0.000117322
412       27        0.653756        0.000228058        0.00011861
413       27        0.620564        0.000224261        0.000120572
414       27        0.57317        0.000218956        0.000123433
415       27        0.507657        0.000211852        0.000127515
416       27        0.418765        0.000202624        0.000133298
417       27        0.299919        0.000190951        0.000141471
418       27        0.147812        0.000177003        0.000152681
419       27        -0.0272836        0.00016219        0.000166676
420       27        -0.199615        0.0001488        0.000181675
421       27        -0.346781        0.000138233        0.000195531
422       27        -0.463209        0.000130411        0.000207245
423       27        -0.552732        0.000124712        0.000216749
424       27        -0.619256        0.00012065        0.000224113
425       27        -0.665355        0.000117916        0.000229367
426       27        -0.693749        0.00011626        0.00023266
427       27        -0.707228        0.000115479        0.000234233
428       27        -0.707857        0.000115439        0.0002343
429       27        -0.696849        0.000116071        0.000233002
430       27        -0.674995        0.000117336        0.00023045
431       27        -0.643146        0.000119203        0.000226779
432       27        -0.602534        0.000121627        0.000222181
433       27        -0.554987        0.000124531        0.000216922
434       27        -0.503036        0.000127791        0.000211333
435       27        -0.449732        0.000131235        0.000205763
436       27        -0.398346        0.00013465        0.000200542
437       27        -0.352237        0.000137794        0.000195977
438       27        -0.314792        0.000140403        0.000192348
439       27        -0.289251        0.000142211        0.000189912
440       27        -0.278416        0.000142984        0.000188888
441       27        -0.284265        0.000142566        0.000189439
442       27        -0.307477        0.000140916        0.000191645
443       27        -0.34688        0.00013816        0.000195448
444       27        -0.399308        0.000134578        0.000200628
445       27        -0.460395        0.000130526        0.000206845
446       27        -0.5258        0.000126335        0.000213735
447       27        -0.590941        0.000122309        0.000220852
448       27        -0.649356        0.000118819        0.000227457
449       27        -0.693936        0.000116232        0.000232647
450       27        -0.720316        0.000114737        0.000235794
451       27        -0.726354        0.000114414        0.000236553
452       27        -0.710091        0.000115358        0.000234658
453       27        -0.668666        0.000117762        0.000229829
454       27        -0.595285        0.000122131        0.00022149
455       27        -0.477457        0.000129504        0.000208756
456       27        -0.300859        0.000141444        0.000191094
457       27        -0.0640762        0.000159231        0.000169768
458       27        0.190876        0.000180868        0.000149439
459       27        0.393401        0.000200143        0.000135048
460       27        0.510207        0.000212267        0.000127439
461       27        0.54382        0.000215998        0.000125393
462       27        0.511809        0.000212682        0.000127484
463       27        0.4446        0.000205722        0.000131885
464       27        0.388424        0.000200046        0.000135656
465       27        0.374694        0.000198658        0.000136577
466       27        0.369536        0.000198069        0.000136876
467       27        0.267034        0.000188042        0.000143974
468       27        -0.0340904        0.000161687        0.000167295
469       27        -0.380943        0.000135941        0.000198972
470       27        -0.57316        0.000123556        0.000219171
471       27        -0.641688        0.000119476        0.000226968
472       27        -0.65209        0.000118913        0.000228259
473       27        -0.639966        0.000119664        0.000226932
474       27        -0.621049        0.000120808        0.000224808
475       27        -0.60181        0.000121968        0.000222642
476       27        -0.584328        0.000123022        0.000220676
477       27        -0.568505        0.000123979        0.000218901
478       27        -0.553269        0.000124906        0.000217202
479       27        -0.537302        0.000125885        0.000215438
480       27        -0.519495        0.00012699        0.000213492
481       27        -0.499122        0.000128268        0.000211292
482       27        -0.475807        0.00012975        0.000208808
483       27        -0.449447        0.00013145        0.000206041
484       27        -0.420258        0.000133362        0.000203025
485       27        -0.388921        0.000135451        0.000199843
486       27        -0.356654        0.00013764        0.000196624
487       27        -0.325072        0.00013982        0.000193529
488       27        -0.295936        0.000141863        0.000190718
489       27        -0.271012        0.000143637        0.00018835
490       27        -0.252229        0.000144987        0.000186583
491       27        -0.242283        0.000145705        0.000185651
492       27        -0.245318        0.000145492        0.000185943
493       27        -0.266737        0.000143936        0.000187937
494       27        -0.311175        0.00014078        0.000192168
495       27        -0.376961        0.000136272        0.000198664
496       27        -0.449025        0.000131413        0.000205895
497       27        -0.502897        0.000128004        0.000211655
498       27        -0.52091        0.000127005        0.00021382
499       27        -0.521206        0.000126913        0.000213729
0       28        -0.494206        0.000128876        0.000211253
1       28        -0.541034        0.000125641        0.000215823
2       28        -0.586786        0.000122893        0.000220987
3       28        -0.59693        0.000122343        0.000222241
4       28        -0.582351        0.000123205        0.000220567
5       28        -0.560969        0.000124576        0.000218303
6       28        -0.54256        0.000125733        0.000216312
7       28        -0.531609        0.000126419        0.000215124
8       28        -0.528472        0.000126629        0.000214806
9       28        -0.531317        0.000126452        0.000215117
10       28        -0.538302        0.000126018        0.00021588
11       28        -0.548108        0.00012541        0.000216957
12       28        -0.560082        0.000124668        0.000218272
13       28        -0.574055        0.000123807        0.000219813
14       28        -0.58996        0.000122829        0.000221573
15       28        -0.607552        0.000121751        0.000223526
16       28        -0.626183        0.000120612        0.0002256
17       28        -0.644547        0.000119491        0.000227646
18       28        -0.66042        0.000118517        0.000229402
19       28        -0.670498        0.000117879        0.000230478
20       28        -0.669999        0.000117854        0.000230313
21       28        -0.652561        0.000118821        0.00022819
22       28        -0.610536        0.000121272        0.000223313
23       28        -0.535135        0.000125863        0.000214934
24       28        -0.418898        0.000133353        0.000202734
25       28        -0.257454        0.000144562        0.000187009
26       28        -0.0552003        0.00015996        0.000169038
27       28        0.159498        0.000178077        0.000151824
28       28        0.349309        0.000195783        0.000138061
29       28        0.497862        0.000210888        0.000128184
30       28        0.601481        0.000222157        0.000121742
31       28        0.657141        0.000228488        0.000118432
32       28        0.661474        0.000229001        0.000118185
33       28        0.605191        0.00022259        0.000121528
34       28        0.473788        0.000208341        0.000129722
35       28        0.273485        0.000188449        0.000143358
36       28        0.0603918        0.000169409        0.000159481
37       28        -0.102694        0.000156144        0.000173032
38       28        -0.200571        0.000148684        0.000181707
39       28        -0.25225        0.000144888        0.000186459
40       28        -0.277137        0.000143092        0.000188787
41       28        -0.284744        0.000142543        0.000189499
42       28        -0.277871        0.000143028        0.000188842
43       28        -0.256962        0.000144528        0.000186874
44       28        -0.222538        0.000147036        0.000183684
45       28        -0.176397        0.00015047        0.000179497
46       28        -0.122443        0.000154587        0.000174723
47       28        -0.0672473        0.000158915        0.000169969
48       28        -0.0197818        0.000162732        0.000165983
49       28        0.0101495        0.000165184        0.000163516
50       28        0.014369        0.000165531        0.000163169
51       28        -0.0112607        0.000163422        0.000165272
52       28        -0.0651821        0.000159073        0.000169787
53       28        -0.140065        0.000153224        0.000176261
54       28        -0.225191        0.000146832        0.000183916
55       28        -0.310421        0.000140697        0.00019191
56       28        -0.388675        0.000135291        0.000199558
57       28        -0.455843        0.000130823        0.000206373
58       28        -0.510199        0.000127321        0.000212069
59       28        -0.552173        0.000124686        0.000216583
60       28        -0.583417        0.00012276        0.000220005
61       28        -0.605348        0.000121425        0.000222437
62       28        -0.618485        0.00012063        0.000223903
63       28        -0.622894        0.000120364        0.000224397
64       28        -0.618957        0.000120602        0.000223956
65       28        -0.607775        0.000121278        0.000222709
66       28        -0.591062        0.000122296        0.000220854
67       28        -0.570716        0.000123544        0.000218615
68       28        -0.548372        0.000124929        0.00021618
69       28        -0.525166        0.000126383        0.000213681
70       28        -0.501797        0.000127866        0.000211195
71       28        -0.478732        0.000129348        0.000208771
72       28        -0.456346        0.000130804        0.000206447
73       28        -0.434938        0.000132212        0.000204251
74       28        -0.414699        0.000133559        0.000202197
75       28        -0.395738        0.000134833        0.000200292
76       28        -0.378212        0.000136023        0.000198548
77       28        -0.362455        0.000137101        0.000196994
78       28        -0.349028        0.000138026        0.000195678
79       28        -0.338648        0.000138746        0.000194667
80       28        -0.332024        0.000139206        0.000194023
81       28        -0.329673        0.000139369        0.000193794
82       28        -0.331777        0.00013922        0.000193995
83       28        -0.338093        0.000138778        0.000194604
84       28        -0.347936        0.000138092        0.000195557
85       28        -0.360211        0.000137242        0.000196754
86       28        -0.373497        0.000136327        0.000198057
87       28        -0.386185        0.000135459        0.000199309
88       28        -0.39665        0.000134746        0.000200346
89       28        -0.403425        0.000134286        0.000201018
90       28        -0.40536        0.000134152        0.000201207
91       28        -0.401738        0.000134394        0.00020084
92       28        -0.39234        0.000135027        0.000199899
93       28        -0.377459        0.000136038        0.000198421
94       28        -0.357871        0.000137382        0.000196494
95       28        -0.334757        0.000138985        0.000194246
96       28        -0.309581        0.000140753        0.000191826
97       28        -0.283943        0.000142577        0.000189394
98       28        -0.259409        0.000144345        0.000187094
99       28        -0.237367        0.000145951        0.000185052
100       28        -0.218911        0.00014731        0.00018336
101       28        -0.204781        0.000148359        0.000182075
102       28        -0.195346        0.000149064        0.000181222
103       28        -0.19065        0.000149418        0.000180801
104       28        -0.190484        0.000149433        0.000180789
105       28        -0.194494        0.000149135        0.000181153
106       28        -0.202286        0.000148556        0.000181861
107       28        -0.213508        0.000147725        0.000182885
108       28        -0.227892        0.000146666        0.000184205
109       28        -0.245242        0.000145398        0.000185809
110       28        -0.265388        0.000143939        0.000187688
111       28        -0.28811        0.000142312        0.00018983
112       28        -0.313067        0.000140545        0.000192211
113       28        -0.339765        0.000138679        0.000194791
114       28        -0.36756        0.000136763        0.000197514
115       28        -0.395723        0.000134849        0.000200313
116       28        -0.423531        0.000132988        0.000203118
117       28        -0.450369        0.000131217        0.000205864
118       28        -0.475802        0.000129562        0.000208505
119       28        -0.499608        0.000128034        0.00021101
120       28        -0.521752        0.000126631        0.00021337
121       28        -0.542329        0.000125343        0.00021559
122       28        -0.561495        0.000124156        0.000217682
123       28        -0.579413        0.000123058        0.000219658
124       28        -0.59621        0.000122039        0.000221528
125       28        -0.61196        0.000121092        0.000223298
126       28        -0.626688        0.000120213        0.000224967
127       28        -0.640381        0.000119402        0.00022653
128       28        -0.653007        0.00011866        0.000227982
129       28        -0.664528        0.000117986        0.000229314
130       28        -0.674924        0.000117381        0.000230523
131       28        -0.684193        0.000116845        0.000231607
132       28        -0.692363        0.000116374        0.000232566
133       28        -0.699486        0.000115965        0.000233405
134       28        -0.705639        0.000115613        0.000234133
135       28        -0.71091        0.000115313        0.000234758
136       28        -0.7154        0.000115057        0.000235293
137       28        -0.719211        0.000114841        0.000235748
138       28        -0.722445        0.000114658        0.000236135
139       28        -0.725196        0.000114503        0.000236465
140       28        -0.727555        0.000114371        0.000236749
141       28        -0.729602        0.000114256        0.000236996
142       28        -0.731408        0.000114155        0.000237214
143       28        -0.733035        0.000114064        0.000237412
144       28        -0.734535        0.000113981        0.000237594
145       28        -0.735947        0.000113902        0.000237766
146       28        -0.737305        0.000113827        0.000237932
147       28        -0.738627        0.000113754        0.000238094
148       28        -0.739925        0.000113682        0.000238253
149       28        -0.741203        0.000113612        0.00023841
150       28        -0.742456        0.000113543        0.000238564
151       28        -0.743675        0.000113476        0.000238713
152       28        -0.744847        0.000113411        0.000238858
153       28        -0.745955        0.00011335        0.000238994
154       28        -0.746986        0.000113294        0.000239121
155       28        -0.747926        0.000113242        0.000239237
156       28        -0.748764        0.000113196        0.000239341
157       28        -0.749491        0.000113157        0.000239431
158       28        -0.750102        0.000113123        0.000239507
159       28        -0.750597        0.000113097        0.000239569
160       28        -0.750975        0.000113076        0.000239616
161       28        -0.751238        0.000113062        0.00023965
162       28        -0.751388        0.000113055        0.00023967
163       28        -0.751428        0.000113054        0.000239676
164       28        -0.751357        0.000113058        0.00023967
165       28        -0.751175        0.000113069        0.000239649
166       28        -0.750878        0.000113087        0.000239615
167       28        -0.750461        0.000113111        0.000239567
168       28        -0.749917        0.000113143        0.000239504
169       28        -0.749241        0.000113182        0.000239424
170       28        -0.748423        0.000113229        0.000239328
171       28        -0.747458        0.000113285        0.000239215
172       28        -0.746343        0.000113349        0.000239083
173       28        -0.745074        0.000113421        0.000238933
174       28        -0.743654        0.000113503        0.000238765
175       28        -0.742087        0.000113592        0.00023858
176       28        -0.740383        0.00011369        0.000238378
177       28        -0.738552        0.000113795        0.000238161
178       28        -0.736611        0.000113906        0.000237932
179       28        -0.734576        0.000114022        0.000237691
180       28        -0.732465        0.000114143        0.000237441
181       28        -0.7303        0.000114267        0.000237185
182       28        -0.7281        0.000114393        0.000236925
183       28        -0.725884        0.00011452        0.000236663
184       28        -0.723673        0.000114647        0.000236402
185       28        -0.721483        0.000114773        0.000236143
186       28        -0.719333        0.000114896        0.000235889
187       28        -0.717237        0.000115017        0.000235642
188       28        -0.715209        0.000115133        0.000235403
189       28        -0.713261        0.000115245        0.000235173
190       28        -0.711405        0.000115352        0.000234954
191       28        -0.709649        0.000115453        0.000234747
192       28        -0.708003        0.000115547        0.000234553
193       28        -0.706472        0.000115635        0.000234373
194       28        -0.705062        0.000115716        0.000234206
195       28        -0.703778        0.00011579        0.000234055
196       28        -0.702623        0.000115856        0.000233919
197       28        -0.7016        0.000115915        0.000233798
198       28        -0.700709        0.000115966        0.000233692
199       28        -0.699951        0.000116009        0.000233602
200       28        -0.699326        0.000116045        0.000233528
201       28        -0.698832        0.000116073        0.000233469
202       28        -0.698466        0.000116093        0.000233425
203       28        -0.698225        0.000116106        0.000233395
204       28        -0.698105        0.000116113        0.00023338
205       28        -0.698101        0.000116112        0.000233377
206       28        -0.698207        0.000116105        0.000233388
207       28        -0.698416        0.000116092        0.000233411
208       28        -0.698721        0.000116073        0.000233444
209       28        -0.699115        0.00011605        0.000233488
210       28        -0.699589        0.000116021        0.000233542
211       28        -0.700136        0.000115988        0.000233604
212       28        -0.700745        0.000115952        0.000233673
213       28        -0.70141        0.000115912        0.000233748
214       28        -0.702121        0.00011587        0.000233829
215       28        -0.702869        0.000115826        0.000233914
216       28        -0.703646        0.000115779        0.000234003
217       28        -0.704445        0.000115732        0.000234094
218       28        -0.705258        0.000115684        0.000234187
219       28        -0.706078        0.000115635        0.000234281
220       28        -0.706901        0.000115587        0.000234374
221       28        -0.707719        0.000115538        0.000234468
222       28        -0.708529        0.00011549        0.000234561
223       28        -0.709328        0.000115443        0.000234652
224       28        -0.710111        0.000115397        0.000234742
225       28        -0.710876        0.000115351        0.000234829
226       28        -0.711621        0.000115307        0.000234915
227       28        -0.712343        0.000115265        0.000234998
228       28        -0.713043        0.000115224        0.000235078
229       28        -0.713718        0.000115184        0.000235155
230       28        -0.714367        0.000115145        0.00023523
231       28        -0.71499        0.000115109        0.000235301
232       28        -0.715585        0.000115074        0.00023537
233       28        -0.716152        0.00011504        0.000235435
234       28        -0.716691        0.000115009        0.000235497
235       28        -0.717201        0.000114979        0.000235555
236       28        -0.717682        0.00011495        0.000235611
237       28        -0.718133        0.000114924        0.000235663
238       28        -0.718554        0.000114899        0.000235711
239       28        -0.718946        0.000114876        0.000235756
240       28        -0.719308        0.000114855        0.000235798
241       28        -0.719641        0.000114835        0.000235836
242       28        -0.719945        0.000114817        0.000235871
243       28        -0.720221        0.000114801        0.000235903
244       28        -0.720468        0.000114786        0.000235931
245       28        -0.720689        0.000114773        0.000235957
246       28        -0.720883        0.000114762        0.000235979
247       28        -0.721052        0.000114752        0.000235998
248       28        -0.721197        0.000114743        0.000236015
249       28        -0.721319        0.000114736        0.000236029
250       28        -0.721418        0.00011473        0.00023604
251       28        -0.721497        0.000114726        0.000236049
252       28        -0.721557        0.000114722        0.000236056
253       28        -0.721599        0.000114719        0.000236061
254       28        -0.721624        0.000114718        0.000236063
255       28        -0.721635        0.000114717        0.000236064
256       28        -0.721632        0.000114717        0.000236064
257       28        -0.721617        0.000114718        0.000236062
258       28        -0.721591        0.000114719        0.000236059
259       28        -0.721557        0.000114721        0.000236055
260       28        -0.721516        0.000114724        0.00023605
261       28        -0.721468        0.000114726        0.000236044
262       28        -0.721417        0.000114729        0.000236038
263       28        -0.721362        0.000114732        0.000236031
264       28        -0.721306        0.000114736        0.000236025
265       28        -0.72125        0.000114739        0.000236018
266       28        -0.721196        0.000114742        0.000236012
267       28        -0.721144        0.000114745        0.000236005
268       28        -0.721095        0.000114748        0.000236
269       28        -0.721051        0.00011475        0.000235994
270       28        -0.721013        0.000114752        0.00023599
271       28        -0.720981        0.000114754        0.000235986
272       28        -0.720957        0.000114755        0.000235983
273       28        -0.72094        0.000114756        0.000235981
274       28        -0.720931        0.000114757        0.00023598
275       28        -0.72093        0.000114757        0.00023598
276       28        -0.720937        0.000114756        0.00023598
277       28        -0.720952        0.000114755        0.000235982
278       28        -0.720975        0.000114754        0.000235985
279       28        -0.721005        0.000114752        0.000235988
280       28        -0.721042        0.00011475        0.000235992
281       28        -0.721084        0.000114748        0.000235997
282       28        -0.72113        0.000114745        0.000236002
283       28        -0.72118        0.000114742        0.000236008
284       28        -0.721231        0.000114739        0.000236014
285       28        -0.721283        0.000114736        0.00023602
286       28        -0.721334        0.000114733        0.000236026
287       28        -0.721383        0.00011473        0.000236031
288       28        -0.721427        0.000114727        0.000236036
289       28        -0.721465        0.000114725        0.00023604
290       28        -0.721496        0.000114723        0.000236044
291       28        -0.721518        0.000114722        0.000236046
292       28        -0.721529        0.000114721        0.000236047
293       28        -0.72153        0.000114721        0.000236047
294       28        -0.721518        0.000114722        0.000236046
295       28        -0.721492        0.000114723        0.000236043
296       28        -0.721453        0.000114725        0.000236038
297       28        -0.721399        0.000114728        0.000236031
298       28        -0.721331        0.000114732        0.000236023
299       28        -0.721249        0.000114737        0.000236014
300       28        -0.721153        0.000114742        0.000236002
301       28        -0.721044        0.000114749        0.000235989
302       28        -0.720923        0.000114756        0.000235975
303       28        -0.720792        0.000114763        0.00023596
304       28        -0.720651        0.000114771        0.000235943
305       28        -0.720504        0.00011478        0.000235926
306       28        -0.720352        0.000114789        0.000235908
307       28        -0.720197        0.000114797        0.00023589
308       28        -0.720041        0.000114806        0.000235872
309       28        -0.719888        0.000114815        0.000235854
310       28        -0.719739        0.000114824        0.000235837
311       28        -0.719598        0.000114832        0.00023582
312       28        -0.719468        0.00011484        0.000235805
313       28        -0.71935        0.000114847        0.000235791
314       28        -0.719248        0.000114853        0.00023578
315       28        -0.719164        0.000114858        0.00023577
316       28        -0.7191        0.000114861        0.000235763
317       28        -0.719059        0.000114864        0.000235758
318       28        -0.719042        0.000114865        0.000235756
319       28        -0.719051        0.000114864        0.000235757
320       28        -0.719087        0.000114862        0.000235762
321       28        -0.719152        0.000114859        0.000235769
322       28        -0.719245        0.000114853        0.00023578
323       28        -0.719366        0.000114846        0.000235795
324       28        -0.719517        0.000114838        0.000235813
325       28        -0.719696        0.000114827        0.000235834
326       28        -0.719902        0.000114816        0.000235858
327       28        -0.720134        0.000114802        0.000235885
328       28        -0.720391        0.000114787        0.000235915
329       28        -0.720671        0.000114771        0.000235948
330       28        -0.720971        0.000114754        0.000235983
331       28        -0.721291        0.000114735        0.000236021
332       28        -0.721627        0.000114716        0.00023606
333       28        -0.721978        0.000114696        0.000236101
334       28        -0.722341        0.000114675        0.000236144
335       28        -0.722713        0.000114653        0.000236187
336       28        -0.723094        0.000114631        0.000236232
337       28        -0.72348        0.000114609        0.000236277
338       28        -0.723871        0.000114586        0.000236322
339       28        -0.724264        0.000114563        0.000236368
340       28        -0.724657        0.00011454        0.000236414
341       28        -0.72505        0.000114517        0.00023646
342       28        -0.725441        0.000114495        0.000236505
343       28        -0.72583        0.000114472        0.00023655
344       28        -0.726214        0.00011445        0.000236595
345       28        -0.726594        0.000114427        0.000236639
346       28        -0.726968        0.000114405        0.000236682
347       28        -0.727336        0.000114384        0.000236724
348       28        -0.727696        0.000114363        0.000236766
349       28        -0.728047        0.000114342        0.000236806
350       28        -0.728388        0.000114322        0.000236845
351       28        -0.728718        0.000114303        0.000236883
352       28        -0.729036        0.000114284        0.00023692
353       28        -0.72934        0.000114266        0.000236954
354       28        -0.72963        0.000114248        0.000236987
355       28        -0.729903        0.000114232        0.000237018
356       28        -0.730158        0.000114217        0.000237046
357       28        -0.730395        0.000114202        0.000237073
358       28        -0.730614        0.000114189        0.000237097
359       28        -0.730812        0.000114177        0.000237119
360       28        -0.730991        0.000114166        0.000237138
361       28        -0.73115        0.000114156        0.000237155
362       28        -0.731288        0.000114147        0.000237169
363       28        -0.731407        0.000114139        0.000237181
364       28        -0.731506        0.000114133        0.000237191
365       28        -0.731586        0.000114127        0.000237199
366       28        -0.731647        0.000114123        0.000237204
367       28        -0.731689        0.000114119        0.000237207
368       28        -0.73171        0.000114117        0.000237207
369       28        -0.73171        0.000114116        0.000237205
370       28        -0.731687        0.000114116        0.000237201
371       28        -0.731637        0.000114118        0.000237193
372       28        -0.731555        0.000114122        0.000237181
373       28        -0.731435        0.000114128        0.000237165
374       28        -0.731265        0.000114137        0.000237143
375       28        -0.731034        0.000114149        0.000237113
376       28        -0.730721        0.000114166        0.000237074
377       28        -0.730301        0.000114189        0.000237023
378       28        -0.729741        0.00011422        0.000236954
379       28        -0.728994        0.000114262        0.000236864
380       28        -0.728001        0.000114318        0.000236744
381       28        -0.726685        0.000114392        0.000236587
382       28        -0.724947        0.00011449        0.000236379
383       28        -0.722661        0.00011462        0.000236107
384       28        -0.719674        0.00011479        0.000235752
385       28        -0.715792        0.000115012        0.000235292
386       28        -0.710788        0.000115297        0.000234699
387       28        -0.704391        0.000115664        0.000233943
388       28        -0.696285        0.000116129        0.000232988
389       28        -0.686112        0.000116715        0.000231793
390       28        -0.673453        0.000117447        0.000230314
391       28        -0.657809        0.000118359        0.000228499
392       28        -0.638543        0.000119491        0.000226283
393       28        -0.614807        0.000120903        0.000223585
394       28        -0.58544        0.000122676        0.000220299
395       28        -0.548894        0.000124926        0.000216288
396       28        -0.503229        0.000127804        0.000211395
397       28        -0.44623        0.0001315        0.000205456
398       28        -0.375686        0.000136229        0.000198348
399       28        -0.289938        0.00014221        0.000190042
400       28        -0.188897        0.000149592        0.000180695
401       28        -0.0755467        0.00015832        0.000170744
402       28        0.0430489        0.000167985        0.000160907
403       28        0.157079        0.00017782        0.000151972
404       28        0.25761        0.000186956        0.000144498
405       28        0.339383        0.000194727        0.000138686
406       28        0.400778        0.00020077        0.000134476
407       28        0.442152        0.000204948        0.00013171
408       28        0.464224        0.000207212        0.000130258
409       28        0.467048        0.000207501        0.000130072
410       28        0.449435        0.000205684        0.000131224
411       28        0.408689        0.000201547        0.000133932
412       28        0.340817        0.000194846        0.000138572
413       28        0.242007        0.000185486        0.000145616
414       28        0.11257        0.000173891        0.000155378
415       28        -0.037996        0.000161294        0.000167541
416       28        -0.191939        0.00014934        0.00018094
417       28        -0.332887        0.000139165        0.000194134
418       28        -0.452517        0.000131079        0.000206091
419       28        -0.548056        0.000124975        0.000216192
420       28        -0.618698        0.000120658        0.000224002
421       28        -0.665835        0.000117864        0.000229376
422       28        -0.692805        0.000116291        0.000232503
423       28        -0.702672        0.000115717        0.00023365
424       28        -0.697026        0.00011604        0.000232982
425       28        -0.676288        0.000117241        0.000230561
426       28        -0.640224        0.000119356        0.000226408
427       28        -0.588163        0.00012248        0.000220546
428       28        -0.519491        0.000126737        0.000213067
429       28        -0.434352        0.000132244        0.000204179
430       28        -0.333678        0.000139083        0.000194173
431       28        -0.219449        0.00014728        0.00018342
432       28        -0.0961255        0.000156666        0.000172473
433       28        0.0281796        0.000166719        0.000162087
434       28        0.143269        0.000176586        0.000153015
435       28        0.240974        0.000185405        0.000145703
436       28        0.317887        0.000192649        0.000140188
437       28        0.374578        0.000198167        0.000136255
438       28        0.413278        0.000202024        0.000133634
439       28        0.436145        0.000204339        0.00013211
440       28        0.444444        0.000205186        0.000131561
441       28        0.438225        0.000204549        0.000131971
442       28        0.416177        0.000202311        0.000133437
443       28        0.375536        0.000198252        0.000136183
444       28        0.311889        0.00019206        0.0001406
445       28        0.21897        0.000183365        0.000147306
446       28        0.090344        0.000171968        0.000157113
447       28        -0.0728108        0.000158507        0.000170478
448       28        -0.251972        0.000144909        0.000186434
449       28        -0.419575        0.000133238        0.000202697
450       28        -0.557806        0.000124348        0.000217215
451       28        -0.657286        0.000118358        0.000228378
452       28        -0.71467        0.000115066        0.000235139
453       28        -0.734822        0.000113958        0.000237616
454       28        -0.724106        0.000114594        0.000236395
455       28        -0.685368        0.000116828        0.000231845
456       28        -0.613322        0.000121072        0.000223565
457       28        -0.491796        0.0001286        0.000210292
458       28        -0.299375        0.000141558        0.000190964
459       28        -0.035409        0.000161536        0.000167358
460       28        0.239197        0.000185302        0.000145881
461       28        0.437573        0.000204668        0.000132134
462       28        0.530367        0.000214531        0.000126228
463       28        0.541923        0.000215919        0.000125585
464       28        0.519118        0.000213548        0.000127071
465       28        0.49503        0.000210988        0.000128609
466       28        0.449607        0.000206158        0.000131504
467       28        0.282139        0.000189454        0.00014288
468       28        -0.115513        0.000155222        0.000174229
469       28        -0.504154        0.000127819        0.000211616
470       28        -0.672251        0.000117642        0.000230419
471       28        -0.708299        0.000115651        0.000234834
472       28        -0.693458        0.000116582        0.000233236
473       28        -0.663545        0.000118373        0.000229841
474       28        -0.632621        0.000120229        0.000226335
475       28        -0.606134        0.000121827        0.00022335
476       28        -0.585748        0.000123063        0.000221062
477       28        -0.571192        0.000123945        0.000219429
478       28        -0.561322        0.00012454        0.000218317
479       28        -0.554962        0.000124919        0.000217593
480       28        -0.551424        0.000125123        0.000217178
481       28        -0.550481        0.000125165        0.000217047
482       28        -0.551865        0.000125062        0.000217168
483       28        -0.554827        0.00012486        0.000217461
484       28        -0.558228        0.000124631        0.000217802
485       28        -0.561073        0.000124437        0.000218083
486       28        -0.562951        0.000124304        0.000218259
487       28        -0.56406        0.00012422        0.000218353
488       28        -0.564947        0.000124149        0.000218423
489       28        -0.566238        0.000124057        0.000218542
490       28        -0.56847        0.000123907        0.000218765
491       28        -0.572234        0.000123663        0.000219159
492       28        -0.57835        0.000123289        0.000219836
493       28        -0.587344        0.000122729        0.000220815
494       28        -0.598815        0.000122032        0.000222093
495       28        -0.60895        0.000121453        0.000223291
496       28        -0.607475        0.000121491        0.000223032
497       28        -0.582804        0.000123051        0.000220391
498       28        -0.532585        0.000126298        0.000215127
499       28        -0.493065        0.000128719        0.000210755
0       29        -0.346245        0.000138756        0.000196165
1       29        -0.468252        0.000130257        0.000208046
2       29        -0.56657        0.000124132        0.000218747
3       29        -0.592619        0.000122633        0.000221808
4       29        -0.574859        0.000123716        0.000219829
5       29        -0.544049        0.000125693        0.000216564
6       29        -0.51635        0.000127452        0.000213597
7       29        -0.499376        0.000128531        0.000211779
8       29        -0.494702        0.000128838        0.000211296
9       29        -0.500315        0.000128475        0.000211885
10       29        -0.513361        0.000127639        0.000213272
11       29        -0.531262        0.000126503        0.000215192
12       29        -0.552176        0.000125185        0.000217449
13       29        -0.57483        0.000123768        0.000219915
14       29        -0.59799        0.00012233        0.000222452
15       29        -0.619942        0.000120971        0.000224864
16       29        -0.638076        0.000119845        0.000226847
17       29        -0.648403        0.000119179        0.000227928
18       29        -0.644854        0.000119329        0.000227405
19       29        -0.619024        0.000120806        0.000224351
20       29        -0.560033        0.000124344        0.000217693
21       29        -0.455781        0.000130936        0.000206539
22       29        -0.298064        0.000141661        0.000190852
23       29        -0.0904412        0.000157168        0.000172045
24       29        0.134958        0.000175909        0.000153701
25       29        0.331841        0.000194084        0.000139275
26       29        0.482131        0.000209242        0.0001292
27       29        0.590302        0.00022093        0.00012243
28       29        0.664455        0.000229349        0.000118012
29       29        0.711408        0.000234848        0.000115299
30       29        0.732295        0.000237324        0.000114106
31       29        0.718228        0.000235614        0.000114889
32       29        0.644858        0.000227014        0.000119123
33       29        0.468648        0.000207763        0.000130028
34       29        0.165572        0.000178557        0.000151311
35       29        -0.171932        0.000150835        0.000179131
36       29        -0.403755        0.000134329        0.000201149
37       29        -0.521384        0.000126694        0.000213398
38       29        -0.574417        0.000123416        0.000219199
39       29        -0.598829        0.000121939        0.000221927
40       29        -0.611337        0.000121183        0.000223327
41       29        -0.617571        0.000120801        0.000224017
42       29        -0.618539        0.000120736        0.000224111
43       29        -0.613843        0.000121011        0.00022357
44       29        -0.602915        0.000121665        0.000222335
45       29        -0.585669        0.000122709        0.000220409
46       29        -0.563114        0.000124091        0.00021792
47       29        -0.53791        0.000125655        0.000215175
48       29        -0.514612        0.000127119        0.000212669
49       29        -0.499107        0.000128102        0.000211016
50       29        -0.496788        0.000128245        0.000210762
51       29        -0.509851        0.000127406        0.000212136
52       29        -0.535583        0.000125773        0.000214877
53       29        -0.567441        0.000123784        0.000218323
54       29        -0.598118        0.000121897        0.000221693
55       29        -0.622253        0.000120429        0.000224374
56       29        -0.637164        0.000119526        0.000226037
57       29        -0.641991        0.000119231        0.000226569
58       29        -0.636885        0.000119531        0.000225982
59       29        -0.622833        0.000120369        0.000224393
60       29        -0.601098        0.000121678        0.000221955
61       29        -0.572062        0.000123448        0.000218739
62       29        -0.5347        0.000125767        0.000214676
63       29        -0.487325        0.000128779        0.000209647
64       29        -0.428934        0.000132602        0.000203626
65       29        -0.360266        0.000137248        0.000196774
66       29        -0.284152        0.000142589        0.000189449
67       29        -0.204997        0.000148359        0.000182114
68       29        -0.127549        0.000154225        0.000175206
69       29        -0.0556238        0.000159873        0.000169018
70       29        0.00848941        0.000165078        0.000163682
71       29        0.0638482        0.000169705        0.000159208
72       29        0.110423        0.000173695        0.000155536
73       29        0.148805        0.000177053        0.000152573
74       29        0.180059        0.000179834        0.000150201
75       29        0.205543        0.000182134        0.000148294
76       29        0.226634        0.000184058        0.000146733
77       29        0.244441        0.000185698        0.000145428
78       29        0.259643        0.00018711        0.000144323
79       29        0.272487        0.00018831        0.000143395
80       29        0.282908        0.000189289        0.000142646
81       29        0.290677        0.000190023        0.000142091
82       29        0.295535        0.000190482        0.000141744
83       29        0.297315        0.00019065        0.000141617
84       29        0.296074        0.000190531        0.000141704
85       29        0.292241        0.000190166        0.000141976
86       29        0.28674        0.000189645        0.000142368
87       29        0.281015        0.000189103        0.000142776
88       29        0.276898        0.000188713        0.000143069
89       29        0.276287        0.000188653        0.000143111
90       29        0.280713        0.000189068        0.000142793
91       29        0.290959        0.000190034        0.00014206
92       29        0.306859        0.000191546        0.000140931
93       29        0.327386        0.000193516        0.000139488
94       29        0.350956        0.000195805        0.000137849
95       29        0.375817        0.000198249        0.000136143
96       29        0.400382        0.000200695        0.000134478
97       29        0.423409        0.000203016        0.000132937
98       29        0.444046        0.000205121        0.000131572
99       29        0.461776        0.000206947        0.00013041
100       29        0.476336        0.000208459        0.000129465
101       29        0.487645        0.000209643        0.000128735
102       29        0.495754        0.000210495        0.000128215
103       29        0.500806        0.000211029        0.000127893
104       29        0.503003        0.000211263        0.000127753
105       29        0.502564        0.000211218        0.000127782
106       29        0.499667        0.000210914        0.000127969
107       29        0.4944        0.000210362        0.000128308
108       29        0.48672        0.00020956        0.000128804
109       29        0.476437        0.00020849        0.000129471
110       29        0.463231        0.000207126        0.000130333
111       29        0.4467        0.000205431        0.000131422
112       29        0.426443        0.000203374        0.000132768
113       29        0.402156        0.000200934        0.0001344
114       29        0.373738        0.000198117        0.000136335
115       29        0.341358        0.000194953        0.000138573
116       29        0.305474        0.000191504        0.000141095
117       29        0.266767        0.000187849        0.000143864
118       29        0.226016        0.000184073        0.000146836
119       29        0.183953        0.000180253        0.000149966
120       29        0.141154        0.000176444        0.000153217
121       29        0.0980116        0.000172684        0.000156562
122       29        0.0547702        0.000168994        0.000159987
123       29        0.0116105        0.000165387        0.000163477
124       29        -0.0312706        0.000161877        0.000167019
125       29        -0.0736108        0.000158484        0.00017059
126       29        -0.115072        0.000155228        0.000174159
127       29        -0.155265        0.000152135        0.000177688
128       29        -0.193793        0.000149226        0.000181138
129       29        -0.23029        0.000146522        0.000184466
130       29        -0.264462        0.000144034        0.000187637
131       29        -0.296106        0.000141767        0.000190622
132       29        -0.325115        0.000139721        0.000193401
133       29        -0.351475        0.000137888        0.000195961
134       29        -0.375251        0.000136255        0.0001983
135       29        -0.396573        0.000134808        0.000200422
136       29        -0.415618        0.000133529        0.000202337
137       29        -0.432595        0.000132399        0.000204061
138       29        -0.447733        0.000131401        0.000205612
139       29        -0.461274        0.000130515        0.00020701
140       29        -0.473461        0.000129724        0.000208277
141       29        -0.484538        0.000129009        0.000209437
142       29        -0.494734        0.000128355        0.000210511
143       29        -0.504268        0.000127748        0.000211521
144       29        -0.513333        0.000127173        0.000212487
145       29        -0.522098        0.000126621        0.000213426
146       29        -0.530699        0.000126081        0.000214353
147       29        -0.53924        0.000125548        0.000215277
148       29        -0.547788        0.000125017        0.000216207
149       29        -0.556376        0.000124486        0.000217146
150       29        -0.565009        0.000123955        0.000218094
151       29        -0.573663        0.000123425        0.000219049
152       29        -0.582298        0.000122899        0.000220006
153       29        -0.59086        0.000122379        0.00022096
154       29        -0.599291        0.00012187        0.000221903
155       29        -0.607534        0.000121374        0.00022283
156       29        -0.615541        0.000120894        0.000223733
157       29        -0.623273        0.000120432        0.000224609
158       29        -0.630703        0.00011999        0.000225454
159       29        -0.637822        0.000119569        0.000226266
160       29        -0.644628        0.000119167        0.000227046
161       29        -0.651134        0.000118784        0.000227794
162       29        -0.657359        0.000118419        0.000228512
163       29        -0.663327        0.00011807        0.000229202
164       29        -0.669065        0.000117735        0.000229868
165       29        -0.674598        0.000117414        0.000230512
166       29        -0.679947        0.000117104        0.000231137
167       29        -0.685127        0.000116805        0.000231743
168       29        -0.690148        0.000116515        0.000232333
169       29        -0.695011        0.000116236        0.000232905
170       29        -0.699711        0.000115966        0.00023346
171       29        -0.70424        0.000115707        0.000233996
172       29        -0.708583        0.00011546        0.000234512
173       29        -0.712724        0.000115224        0.000235005
174       29        -0.716648        0.000115002        0.000235473
175       29        -0.720341        0.000114793        0.000235915
176       29        -0.723792        0.000114598        0.000236329
177       29        -0.726995        0.000114418        0.000236714
178       29        -0.729947        0.000114252        0.000237069
179       29        -0.73265        0.0001141        0.000237396
180       29        -0.73511        0.000113963        0.000237693
181       29        -0.737336        0.000113839        0.000237964
182       29        -0.73934        0.000113727        0.000238207
183       29        -0.741137        0.000113627        0.000238426
184       29        -0.74274        0.000113538        0.000238622
185       29        -0.744166        0.000113459        0.000238796
186       29        -0.745429        0.000113389        0.000238951
187       29        -0.746544        0.000113328        0.000239087
188       29        -0.747526        0.000113274        0.000239208
189       29        -0.748385        0.000113226        0.000239313
190       29        -0.749135        0.000113185        0.000239405
191       29        -0.749785        0.000113149        0.000239485
192       29        -0.750345        0.000113118        0.000239554
193       29        -0.750821        0.000113092        0.000239612
194       29        -0.751221        0.00011307        0.000239661
195       29        -0.751551        0.000113052        0.000239702
196       29        -0.751814        0.000113037        0.000239734
197       29        -0.752015        0.000113026        0.000239758
198       29        -0.752156        0.000113018        0.000239775
199       29        -0.75224        0.000113013        0.000239784
200       29        -0.752268        0.000113011        0.000239787
201       29        -0.75224        0.000113012        0.000239782
202       29        -0.752159        0.000113015        0.000239771
203       29        -0.752025        0.000113022        0.000239753
204       29        -0.751837        0.000113032        0.000239728
205       29        -0.751596        0.000113044        0.000239697
206       29        -0.751304        0.000113059        0.000239659
207       29        -0.750959        0.000113077        0.000239614
208       29        -0.750564        0.000113098        0.000239563
209       29        -0.750119        0.000113121        0.000239506
210       29        -0.749625        0.000113147        0.000239442
211       29        -0.749084        0.000113175        0.000239373
212       29        -0.748498        0.000113206        0.000239298
213       29        -0.747869        0.00011324        0.000239218
214       29        -0.747199        0.000113275        0.000239132
215       29        -0.746492        0.000113312        0.000239042
216       29        -0.745749        0.000113352        0.000238948
217       29        -0.744973        0.000113393        0.00023885
218       29        -0.744168        0.000113436        0.000238748
219       29        -0.743335        0.000113481        0.000238643
220       29        -0.742477        0.000113527        0.000238535
221       29        -0.741597        0.000113574        0.000238424
222       29        -0.740697        0.000113622        0.000238311
223       29        -0.739779        0.000113672        0.000238197
224       29        -0.738846        0.000113723        0.00023808
225       29        -0.7379        0.000113774        0.000237963
226       29        -0.736944        0.000113826        0.000237844
227       29        -0.735981        0.000113879        0.000237725
228       29        -0.735013        0.000113932        0.000237606
229       29        -0.734044        0.000113985        0.000237487
230       29        -0.733079        0.000114038        0.000237368
231       29        -0.732121        0.000114091        0.000237251
232       29        -0.731173        0.000114144        0.000237135
233       29        -0.730242        0.000114195        0.000237022
234       29        -0.72933        0.000114246        0.000236911
235       29        -0.728443        0.000114295        0.000236803
236       29        -0.727584        0.000114343        0.000236698
237       29        -0.726757        0.000114389        0.000236598
238       29        -0.725966        0.000114433        0.000236503
239       29        -0.725214        0.000114476        0.000236412
240       29        -0.724504        0.000114515        0.000236326
241       29        -0.723838        0.000114553        0.000236246
242       29        -0.723217        0.000114588        0.000236171
243       29        -0.722643        0.00011462        0.000236102
244       29        -0.722116        0.000114649        0.000236039
245       29        -0.721637        0.000114676        0.000235981
246       29        -0.721204        0.000114701        0.000235929
247       29        -0.720817        0.000114723        0.000235883
248       29        -0.720475        0.000114742        0.000235842
249       29        -0.720176        0.000114759        0.000235806
250       29        -0.719918        0.000114773        0.000235775
251       29        -0.719698        0.000114786        0.000235749
252       29        -0.719514        0.000114796        0.000235727
253       29        -0.719363        0.000114805        0.000235709
254       29        -0.719243        0.000114812        0.000235695
255       29        -0.71915        0.000114817        0.000235684
256       29        -0.719081        0.000114821        0.000235675
257       29        -0.719034        0.000114824        0.00023567
258       29        -0.719004        0.000114826        0.000235667
259       29        -0.71899        0.000114826        0.000235665
260       29        -0.718988        0.000114827        0.000235665
261       29        -0.718994        0.000114826        0.000235666
262       29        -0.719007        0.000114826        0.000235668
263       29        -0.719024        0.000114825        0.00023567
264       29        -0.719042        0.000114824        0.000235673
265       29        -0.719059        0.000114823        0.000235675
266       29        -0.719072        0.000114823        0.000235677
267       29        -0.719079        0.000114823        0.000235678
268       29        -0.719078        0.000114823        0.000235678
269       29        -0.719069        0.000114824        0.000235678
270       29        -0.719048        0.000114825        0.000235676
271       29        -0.719014        0.000114827        0.000235672
272       29        -0.718968        0.00011483        0.000235667
273       29        -0.718907        0.000114834        0.00023566
274       29        -0.71883        0.000114838        0.000235651
275       29        -0.718738        0.000114844        0.000235641
276       29        -0.71863        0.00011485        0.000235628
277       29        -0.718506        0.000114857        0.000235614
278       29        -0.718367        0.000114865        0.000235598
279       29        -0.718212        0.000114874        0.00023558
280       29        -0.718043        0.000114884        0.00023556
281       29        -0.717861        0.000114895        0.000235539
282       29        -0.717667        0.000114906        0.000235516
283       29        -0.717463        0.000114917        0.000235492
284       29        -0.71725        0.00011493        0.000235467
285       29        -0.717031        0.000114942        0.000235441
286       29        -0.716807        0.000114955        0.000235415
287       29        -0.716582        0.000114968        0.000235388
288       29        -0.716357        0.000114981        0.000235361
289       29        -0.716136        0.000114993        0.000235335
290       29        -0.71592        0.000115006        0.000235309
291       29        -0.715713        0.000115017        0.000235284
292       29        -0.715517        0.000115028        0.000235261
293       29        -0.715333        0.000115039        0.000235239
294       29        -0.715165        0.000115048        0.000235219
295       29        -0.715014        0.000115057        0.000235201
296       29        -0.714881        0.000115064        0.000235185
297       29        -0.714767        0.00011507        0.000235171
298       29        -0.714673        0.000115076        0.000235159
299       29        -0.714599        0.00011508        0.00023515
300       29        -0.714544        0.000115083        0.000235143
301       29        -0.714507        0.000115085        0.000235138
302       29        -0.714487        0.000115085        0.000235136
303       29        -0.714481        0.000115086        0.000235134
304       29        -0.714487        0.000115085        0.000235135
305       29        -0.714502        0.000115084        0.000235136
306       29        -0.714522        0.000115083        0.000235138
307       29        -0.714543        0.000115081        0.00023514
308       29        -0.714561        0.00011508        0.000235142
309       29        -0.714572        0.00011508        0.000235143
310       29        -0.71457        0.00011508        0.000235143
311       29        -0.714551        0.000115081        0.000235141
312       29        -0.714511        0.000115083        0.000235136
313       29        -0.714443        0.000115087        0.000235127
314       29        -0.714343        0.000115092        0.000235116
315       29        -0.714207        0.0001151        0.000235099
316       29        -0.71403        0.00011511        0.000235078
317       29        -0.713806        0.000115123        0.000235052
318       29        -0.713533        0.000115139        0.00023502
319       29        -0.713205        0.000115157        0.000234981
320       29        -0.71282        0.000115179        0.000234936
321       29        -0.712373        0.000115205        0.000234883
322       29        -0.711862        0.000115234        0.000234822
323       29        -0.711284        0.000115267        0.000234754
324       29        -0.710636        0.000115305        0.000234678
325       29        -0.709917        0.000115346        0.000234593
326       29        -0.709125        0.000115391        0.0002345
327       29        -0.708259        0.000115441        0.000234397
328       29        -0.707318        0.000115495        0.000234286
329       29        -0.706302        0.000115553        0.000234167
330       29        -0.705211        0.000115616        0.000234038
331       29        -0.704046        0.000115683        0.000233901
332       29        -0.702809        0.000115754        0.000233755
333       29        -0.7015        0.000115829        0.000233601
334       29        -0.700122        0.000115908        0.000233439
335       29        -0.698676        0.000115992        0.000233269
336       29        -0.697165        0.000116079        0.000233092
337       29        -0.695592        0.000116169        0.000232907
338       29        -0.693959        0.000116263        0.000232716
339       29        -0.692268        0.000116361        0.000232518
340       29        -0.690522        0.000116462        0.000232313
341       29        -0.688722        0.000116566        0.000232102
342       29        -0.68687        0.000116673        0.000231886
343       29        -0.684968        0.000116783        0.000231663
344       29        -0.683017        0.000116896        0.000231435
345       29        -0.681016        0.000117012        0.000231202
346       29        -0.678967        0.000117131        0.000230963
347       29        -0.676869        0.000117253        0.000230719
348       29        -0.674723        0.000117377        0.000230469
349       29        -0.672529        0.000117505        0.000230214
350       29        -0.670286        0.000117636        0.000229954
351       29        -0.667997        0.000117769        0.000229688
352       29        -0.665663        0.000117905        0.000229417
353       29        -0.663288        0.000118044        0.000229142
354       29        -0.660874        0.000118185        0.000228863
355       29        -0.65843        0.000118328        0.000228581
356       29        -0.655961        0.000118472        0.000228296
357       29        -0.653479        0.000118618        0.00022801
358       29        -0.650994        0.000118764        0.000227723
359       29        -0.648521        0.000118909        0.000227439
360       29        -0.646076        0.000119053        0.000227158
361       29        -0.643676        0.000119194        0.000226882
362       29        -0.641343        0.000119332        0.000226614
363       29        -0.639099        0.000119464        0.000226357
364       29        -0.636968        0.00011959        0.000226113
365       29        -0.634977        0.000119707        0.000225885
366       29        -0.633156        0.000119815        0.000225677
367       29        -0.631537        0.00011991        0.000225492
368       29        -0.630154        0.000119992        0.000225333
369       29        -0.629045        0.000120057        0.000225206
370       29        -0.628252        0.000120104        0.000225115
371       29        -0.627819        0.000120129        0.000225064
372       29        -0.627796        0.00012013        0.00022506
373       29        -0.628233        0.000120103        0.000225109
374       29        -0.629187        0.000120045        0.000225216
375       29        -0.630714        0.000119954        0.000225387
376       29        -0.632871        0.000119825        0.000225631
377       29        -0.635712        0.000119655        0.000225953
378       29        -0.639287        0.000119442        0.000226358
379       29        -0.643634        0.000119184        0.000226853
380       29        -0.648781        0.000118879        0.00022744
381       29        -0.654734        0.000118527        0.000228121
382       29        -0.661473        0.000118131        0.000228895
383       29        -0.668949        0.000117692        0.000229756
384       29        -0.677074        0.000117217        0.000230695
385       29        -0.685717        0.000116713        0.000231698
386       29        -0.694701        0.000116191        0.000232744
387       29        -0.703803        0.000115665        0.000233808
388       29        -0.712757        0.000115148        0.000234858
389       29        -0.721264        0.000114659        0.000235858
390       29        -0.729004        0.000114216        0.000236771
391       29        -0.735638        0.000113836        0.000237555
392       29        -0.740801        0.000113542        0.000238167
393       29        -0.744068        0.000113355        0.000238554
394       29        -0.744896        0.000113308        0.000238651
395       29        -0.742568        0.000113439        0.000238373
396       29        -0.736183        0.000113801        0.000237612
397       29        -0.724711        0.000114454        0.000236249
398       29        -0.707101        0.000115462        0.000234169
399       29        -0.682366        0.000116889        0.000231272
400       29        -0.649645        0.000118802        0.000227488
401       29        -0.60832        0.000121262        0.0002228
402       29        -0.558356        0.000124312        0.000217272
403       29        -0.500774        0.000127932        0.000211087
404       29        -0.43806        0.000132005        0.000204567
405       29        -0.374392        0.000136279        0.000198164
406       29        -0.315562        0.000140353        0.000192428
407       29        -0.268335        0.000143711        0.000187944
408       29        -0.239249        0.000145818        0.000185232
409       29        -0.233222        0.000146257        0.000184673
410       29        -0.252368        0.000144859        0.000186443
411       29        -0.295234        0.00014178        0.000190474
412       29        -0.356729        0.00013748        0.00019641
413       29        -0.429076        0.000132591        0.000203638
414       29        -0.503553        0.000127748        0.000211371
415       29        -0.572262        0.000123449        0.000218785
416       29        -0.629532        0.000119984        0.000225177
417       29        -0.672455        0.00011745        0.00023009
418       29        -0.699817        0.000115859        0.000233269
419       29        -0.710513        0.00011524        0.000234517
420       29        -0.703204        0.000115657        0.000233653
421       29        -0.676726        0.000117189        0.00023056
422       29        -0.629942        0.000119942        0.000225192
423       29        -0.561637        0.000124086        0.00021759
424       29        -0.471165        0.000129819        0.000207952
425       29        -0.35818        0.000137378        0.00019655
426       29        -0.222419        0.000147056        0.000183687
427       29        -0.067157        0.000158952        0.000169994
428       29        0.0957024        0.00017244        0.000156702
429       29        0.247672        0.000186027        0.000145215
430       29        0.374802        0.000198195        0.000136244
431       29        0.473924        0.000208236        0.000129638
432       29        0.548934        0.000216196        0.000124867
433       29        0.605409        0.00022242        0.000121408
434       29        0.647968        0.000227251        0.000118877
435       29        0.679821        0.000230946        0.000117022
436       29        0.703167        0.000233695        0.000115683
437       29        0.719588        0.00023565        0.00011475
438       29        0.730268        0.000236931        0.000114148
439       29        0.736065        0.000237632        0.000113825
440       29        0.73747        0.000237808        0.000113749
441       29        0.734476        0.000237457        0.000113921
442       29        0.726455        0.000236505        0.000114379
443       29        0.712102        0.000234806        0.000115199
444       29        0.689342        0.00023213        0.000116507
445       29        0.654755        0.000228114        0.000118521
446       29        0.602239        0.00022215        0.000121646
447       29        0.521609        0.000213324        0.000126622
448       29        0.397747        0.000200501        0.000134703
449       29        0.211329        0.00018269        0.000147889
450       29        -0.0425026        0.000160946        0.000167934
451       29        -0.313013        0.000140564        0.000192227
452       29        -0.528287        0.000126212        0.000214058
453       29        -0.662561        0.00011807        0.000229027
454       29        -0.724609        0.000114539        0.0002364
455       29        -0.736555        0.000113915        0.000237938
456       29        -0.716384        0.000115091        0.000235593
457       29        -0.669817        0.000117778        0.000230123
458       29        -0.586324        0.000122733        0.000220597
459       29        -0.43686        0.000132182        0.000204596
460       29        -0.18527        0.000149875        0.000180381
461       29        0.148846        0.000177131        0.000152634
462       29        0.431116        0.000204016        0.000132566
463       29        0.570643        0.00021892        0.000123725
464       29        0.607034        0.000223086        0.000121574
465       29        0.600185        0.000222364        0.000122014
466       29        0.559073        0.00021776        0.000124502
467       29        0.409748        0.000201928        0.000134043
468       29        0.0218115        0.000166266        0.000162679
469       29        -0.437156        0.000132156        0.000204617
470       29        -0.65986        0.000118343        0.000228938
471       29        -0.713747        0.00011533        0.000235461
472       29        -0.698516        0.000116304        0.000233861
473       29        -0.660596        0.000118582        0.000229569
474       29        -0.618342        0.000121136        0.00022481
475       29        -0.579088        0.000123539        0.000220444
476       29        -0.545681        0.00012561        0.000216776
477       29        -0.518839        0.000127293        0.000213862
478       29        -0.498418        0.000128583        0.000211663
479       29        -0.484474        0.000129469        0.000210169
480       29        -0.477885        0.000129884        0.000209459
481       29        -0.479917        0.000129744        0.000209658
482       29        -0.490844        0.000129031        0.000210798
483       29        -0.508931        0.000127865        0.000212706
484       29        -0.53097        0.000126461        0.000215057
485       29        -0.55384        0.000125018        0.000217522
486       29        -0.575624        0.000123658        0.000219894
487       29        -0.595647        0.000122419        0.000222093
488       29        -0.613932        0.000121295        0.000224115
489       29        -0.630677        0.000120274        0.000225981
490       29        -0.645898        0.00011935        0.000227683
491       29        -0.659359        0.000118533        0.00022919
492       29        -0.670425        0.000117871        0.000230446
493       29        -0.677199        0.000117446        0.000231176
494       29        -0.675872        0.000117497        0.00023097
495       29        -0.658517        0.000118516        0.000228963
496       29        -0.611393        0.000121243        0.000223451
497       29        -0.523944        0.000126678        0.000213918
498       29        -0.40798        0.000134347        0.000202027
499       29        -0.330699        0.000139574        0.000194279
0       30        -0.0615181        0.000159953        0.000170102
1       30        -0.322355        0.000140044        0.000193313
2       30        -0.527257        0.000126536        0.000214387
3       30        -0.596213        0.000122381        0.000222149
4       30        -0.590189        0.000122761        0.000221501
5       30        -0.560592        0.000124658        0.000218365
6       30        -0.531581        0.000126491        0.00021524
7       30        -0.513685        0.000127621        0.000213311
8       30        -0.509597        0.000127887        0.000212884
9       30        -0.517506        0.000127376        0.000213716
10       30        -0.534112        0.000126316        0.000215486
11       30        -0.555888        0.000124939        0.00021783
12       30        -0.57965        0.000123447        0.000220404
13       30        -0.602405        0.000122025        0.00022288
14       30        -0.620674        0.000120879        0.000224856
15       30        -0.629606        0.000120289        0.000225766
16       30        -0.622093        0.000120676        0.000224798
17       30        -0.588251        0.000122659        0.000220888
18       30        -0.514913        0.000127163        0.000212806
19       30        -0.388165        0.000135434        0.000199666
20       30        -0.200892        0.000148724        0.000181814
21       30        0.0307315        0.00016699        0.000161936
22       30        0.255762        0.000186857        0.000144688
23       30        0.433096        0.000204183        0.000132412
24       30        0.557647        0.000217363        0.000124452
25       30        0.639802        0.000226569        0.000119492
26       30        0.693066        0.000232764        0.000116392
27       30        0.727893        0.000236905        0.000114407
28       30        0.748984        0.000239429        0.000113213
29       30        0.754258        0.000240025        0.000112898
30       30        0.73079        0.000237128        0.000114184
31       30        0.646495        0.000227187        0.000119018
32       30        0.444095        0.000205218        0.000131628
33       30        0.087306        0.000171719        0.000157363
34       30        -0.300473        0.000141436        0.000191009
35       30        -0.545114        0.000125174        0.000215901
36       30        -0.654822        0.000118571        0.000228226
37       30        -0.69515        0.000116266        0.000232999
38       30        -0.708238        0.000115535        0.000234584
39       30        -0.712674        0.000115282        0.000235109
40       30        -0.715108        0.000115131        0.000235374
41       30        -0.717413        0.000114985        0.000235618
42       30        -0.719915        0.00011483        0.000235891
43       30        -0.722237        0.00011469        0.000236151
44       30        -0.72319        0.000114634        0.00023626
45       30        -0.721236        0.000114748        0.000236033
46       30        -0.715527        0.00011508        0.000235369
47       30        -0.706589        0.000115599        0.000234326
48       30        -0.69626        0.000116197        0.000233118
49       30        -0.687031        0.000116728        0.000232033
50       30        -0.68087        0.000117074        0.000231291
51       30        -0.677699        0.000117237        0.00023088
52       30        -0.674457        0.000117398        0.000230449
53       30        -0.665692        0.000117882        0.000229379
54       30        -0.645241        0.000119062        0.000226986
55       30        -0.608454        0.000121241        0.000222791
56       30        -0.554659        0.000124517        0.000216828
57       30        -0.487487        0.000128754        0.00020964
58       30        -0.411444        0.000133746        0.000201821
59       30        -0.32915        0.000139379        0.000193707
60       30        -0.241993        0.000145607        0.000185472
61       30        -0.151308        0.000152375        0.000177266
62       30        -0.0590541        0.000159574        0.000169282
63       30        0.0316445        0.000166974        0.000161773
64       30        0.116709        0.000174217        0.000155026
65       30        0.192316        0.000180915        0.000149263
66       30        0.256143        0.00018677        0.000144566
67       30        0.307814        0.000191655        0.000140876
68       30        0.348552        0.000195603        0.000138039
69       30        0.380406        0.000198753        0.000135864
70       30        0.405357        0.000201261        0.000134188
71       30        0.424693        0.000203229        0.000132906
72       30        0.438897        0.00020469        0.000131973
73       30        0.448033        0.000205639        0.000131379
74       30        0.45232        0.000206091        0.000131105
75       30        0.45256        0.000206125        0.000131095
76       30        0.4502        0.00020589        0.000131255
77       30        0.447062        0.000205572        0.000131464
78       30        0.444962        0.00020536        0.000131604
79       30        0.445372        0.000205402        0.000131578
80       30        0.449238        0.000205798        0.000131323
81       30        0.456923        0.000206586        0.000130816
82       30        0.468225        0.000207751        0.000130075
83       30        0.482446        0.000209226        0.000129149
84       30        0.498526        0.000210907        0.00012811
85       30        0.515268        0.000212673        0.000127038
86       30        0.531624        0.000214412        0.000125999
87       30        0.546941        0.000216054        0.000125034
88       30        0.56108        0.000217581        0.00012415
89       30        0.574332        0.000219022        0.000123327
90       30        0.587164        0.000220426        0.000122535
91       30        0.599922        0.000221831        0.000121753
92       30        0.612638        0.00022324        0.000120978
93       30        0.625023        0.000224622        0.000120229
94       30        0.636631        0.000225927        0.000119531
95       30        0.647072        0.000227107        0.000118908
96       30        0.656162        0.000228141        0.000118369
97       30        0.663954        0.000229033        0.000117909
98       30        0.670666        0.000229804        0.000117514
99       30        0.676553        0.000230483        0.00011717
100       30        0.68181        0.000231093        0.000116864
101       30        0.68653        0.000231641        0.00011659
102       30        0.690714        0.00023213        0.000116348
103       30        0.694333        0.000232554        0.000116139
104       30        0.697372        0.000232913        0.000115965
105       30        0.699864        0.000233208        0.000115823
106       30        0.701884        0.000233449        0.000115709
107       30        0.703524        0.000233647        0.000115618
108       30        0.704845        0.000233809        0.000115545
109       30        0.705838        0.000233932        0.000115491
110       30        0.706394        0.000234006        0.000115463
111       30        0.706308        0.000234005        0.000115473
112       30        0.705305        0.000233896        0.000115535
113       30        0.703104        0.000233645        0.000115665
114       30        0.69949        0.000233228        0.000115877
115       30        0.694367        0.000232632        0.000116174
116       30        0.68778        0.000231865        0.000116556
117       30        0.679887        0.000230945        0.000117014
118       30        0.670894        0.000229899        0.000117536
119       30        0.660983        0.00022875        0.000118114
120       30        0.650249        0.000227512        0.000118742
121       30        0.63868        0.000226185        0.000119423
122       30        0.626161        0.00022476        0.000120166
123       30        0.612512        0.000223219        0.000120982
124       30        0.597537        0.000221544        0.000121886
125       30        0.581066        0.00021972        0.00012289
126       30        0.562993        0.00021774        0.000124003
127       30        0.543302        0.000215607        0.00012523
128       30        0.522072        0.000213334        0.000126569
129       30        0.499475        0.000210945        0.000128011
130       30        0.475768        0.000208468        0.000129544
131       30        0.451268        0.000205941        0.000131147
132       30        0.426329        0.000203401        0.000132801
133       30        0.401317        0.000200885        0.00013448
134       30        0.376573        0.000198426        0.000136162
135       30        0.352397        0.000196053        0.000137825
136       30        0.329026        0.000193785        0.000139452
137       30        0.306619        0.000191635        0.00014103
138       30        0.285255        0.000189606        0.00014255
139       30        0.264926        0.000187696        0.000144012
140       30        0.245551        0.000185892        0.000145419
141       30        0.226979        0.00018418        0.00014678
142       30        0.20901        0.000182537        0.000148108
143       30        0.191407        0.000180942        0.000149421
144       30        0.173925        0.000179372        0.000150737
145       30        0.156323        0.000177804        0.000152072
146       30        0.138389        0.00017622        0.000153445
147       30        0.119952        0.000174606        0.000154869
148       30        0.100898        0.000172953        0.000156354
149       30        0.0811747        0.000171258        0.000157905
150       30        0.0607939        0.000169523        0.000159524
151       30        0.0398264        0.000167756        0.000161206
152       30        0.0183926        0.000165968        0.000162944
153       30        -0.00335074        0.000164173        0.000164725
154       30        -0.0252276        0.000162387        0.000166535
155       30        -0.0470592        0.000160623        0.000168362
156       30        -0.0686799        0.000158894        0.00017019
157       30        -0.0899498        0.000157211        0.000172007
158       30        -0.110764        0.000155581        0.000173804
159       30        -0.131058        0.000154008        0.000175574
160       30        -0.150803        0.000152492        0.000177313
161       30        -0.170011        0.000151032        0.00017902
162       30        -0.188718        0.000149623        0.000180699
163       30        -0.206982        0.00014826        0.000182354
164       30        -0.224873        0.000146937        0.000183989
165       30        -0.242459        0.000145647        0.00018561
166       30        -0.259803        0.000144387        0.000187223
167       30        -0.276953        0.000143152        0.000188832
168       30        -0.293937        0.000141939        0.000190439
169       30        -0.310763        0.000140747        0.000192045
170       30        -0.327416        0.000139578        0.000193647
171       30        -0.343861        0.000138433        0.000195243
172       30        -0.360047        0.000137316        0.000196828
173       30        -0.37591        0.000136229        0.000198393
174       30        -0.39138        0.000135179        0.000199932
175       30        -0.406387        0.000134168        0.000201437
176       30        -0.420863        0.0001332        0.000202901
177       30        -0.434749        0.000132279        0.000204315
178       30        -0.447996        0.000131406        0.000205674
179       30        -0.460565        0.000130584        0.000206972
180       30        -0.472432        0.000129813        0.000208206
181       30        -0.483581        0.000129093        0.000209373
182       30        -0.49401        0.000128424        0.000210471
183       30        -0.503723        0.000127804        0.000211499
184       30        -0.512734        0.000127232        0.000212458
185       30        -0.521061        0.000126705        0.000213348
186       30        -0.528725        0.000126223        0.000214171
187       30        -0.53575        0.000125783        0.000214929
188       30        -0.542164        0.000125382        0.000215623
189       30        -0.54799        0.00012502        0.000216256
190       30        -0.553254        0.000124693        0.000216829
191       30        -0.557978        0.000124401        0.000217345
192       30        -0.562186        0.000124141        0.000217806
193       30        -0.565895        0.000123913        0.000218213
194       30        -0.569123        0.000123714        0.000218568
195       30        -0.571884        0.000123544        0.000218872
196       30        -0.574191        0.000123403        0.000219126
197       30        -0.576053        0.000123289        0.000219331
198       30        -0.577479        0.000123201        0.000219488
199       30        -0.578475        0.00012314        0.000219598
200       30        -0.579045        0.000123105        0.00021966
201       30        -0.579195        0.000123095        0.000219676
202       30        -0.578928        0.000123111        0.000219645
203       30        -0.578247        0.000123152        0.000219569
204       30        -0.577158        0.000123218        0.000219447
205       30        -0.575666        0.000123308        0.000219281
206       30        -0.573779        0.000123423        0.000219071
207       30        -0.571505        0.000123562        0.000218819
208       30        -0.568857        0.000123723        0.000218526
209       30        -0.565851        0.000123907        0.000218193
210       30        -0.562504        0.000124112        0.000217823
211       30        -0.558838        0.000124336        0.00021742
212       30        -0.554878        0.00012458        0.000216984
213       30        -0.550651        0.00012484        0.000216521
214       30        -0.546187        0.000125116        0.000216032
215       30        -0.541517        0.000125405        0.000215523
216       30        -0.536673        0.000125706        0.000214995
217       30        -0.531687        0.000126016        0.000214455
218       30        -0.526592        0.000126334        0.000213903
219       30        -0.521417        0.000126658        0.000213345
220       30        -0.51619        0.000126987        0.000212783
221       30        -0.510936        0.000127318        0.00021222
222       30        -0.505677        0.00012765        0.000211658
223       30        -0.500433        0.000127983        0.0002111
224       30        -0.495222        0.000128314        0.000210546
225       30        -0.490058        0.000128644        0.00021
226       30        -0.484955        0.000128971        0.000209461
227       30        -0.479928        0.000129293        0.000208932
228       30        -0.474986        0.000129612        0.000208414
229       30        -0.470143        0.000129924        0.000207908
230       30        -0.465411        0.000130231        0.000207415
231       30        -0.4608        0.00013053        0.000206935
232       30        -0.456324        0.000130822        0.000206471
233       30        -0.451995        0.000131105        0.000206023
234       30        -0.447823        0.000131378        0.000205593
235       30        -0.443819        0.00013164        0.000205181
236       30        -0.439995        0.000131892        0.000204789
237       30        -0.43636        0.000132132        0.000204416
238       30        -0.432921        0.000132359        0.000204065
239       30        -0.429685        0.000132573        0.000203734
240       30        -0.426658        0.000132773        0.000203426
241       30        -0.423843        0.00013296        0.00020314
242       30        -0.421243        0.000133133        0.000202876
243       30        -0.418856        0.000133292        0.000202634
244       30        -0.416682        0.000133437        0.000202414
245       30        -0.414717        0.000133568        0.000202215
246       30        -0.412957        0.000133686        0.000202037
247       30        -0.411396        0.000133791        0.00020188
248       30        -0.410025        0.000133882        0.000201741
249       30        -0.408837        0.000133962        0.000201622
250       30        -0.407822        0.00013403        0.00020152
251       30        -0.406969        0.000134087        0.000201434
252       30        -0.406268        0.000134134        0.000201363
253       30        -0.405706        0.000134172        0.000201307
254       30        -0.405272        0.000134201        0.000201263
255       30        -0.404954        0.000134223        0.000201231
256       30        -0.404738        0.000134237        0.00020121
257       30        -0.404614        0.000134246        0.000201197
258       30        -0.404568        0.000134249        0.000201193
259       30        -0.404588        0.000134248        0.000201195
260       30        -0.404663        0.000134243        0.000201203
261       30        -0.40478        0.000134235        0.000201215
262       30        -0.404929        0.000134225        0.00020123
263       30        -0.405099        0.000134214        0.000201247
264       30        -0.40528        0.000134202        0.000201266
265       30        -0.405461        0.00013419        0.000201284
266       30        -0.405634        0.000134179        0.000201302
267       30        -0.405789        0.000134168        0.000201318
268       30        -0.405919        0.00013416        0.000201331
269       30        -0.406015        0.000134154        0.000201341
270       30        -0.406072        0.00013415        0.000201347
271       30        -0.406084        0.000134149        0.000201349
272       30        -0.406044        0.000134152        0.000201345
273       30        -0.405949        0.000134159        0.000201336
274       30        -0.405794        0.00013417        0.00020132
275       30        -0.405577        0.000134184        0.000201299
276       30        -0.405295        0.000134203        0.000201271
277       30        -0.404949        0.000134227        0.000201237
278       30        -0.404538        0.000134255        0.000201196
279       30        -0.404063        0.000134287        0.000201148
280       30        -0.403525        0.000134323        0.000201094
281       30        -0.402929        0.000134364        0.000201035
282       30        -0.402278        0.000134408        0.00020097
283       30        -0.401578        0.000134455        0.0002009
284       30        -0.400835        0.000134505        0.000200825
285       30        -0.400055        0.000134558        0.000200747
286       30        -0.399247        0.000134612        0.000200667
287       30        -0.39842        0.000134668        0.000200584
288       30        -0.397582        0.000134725        0.0002005
289       30        -0.396743        0.000134781        0.000200416
290       30        -0.395914        0.000134837        0.000200333
291       30        -0.395103        0.000134892        0.000200252
292       30        -0.394321        0.000134945        0.000200174
293       30        -0.393576        0.000134995        0.0002001
294       30        -0.392878        0.000135042        0.00020003
295       30        -0.392234        0.000135086        0.000199965
296       30        -0.391649        0.000135125        0.000199907
297       30        -0.39113        0.00013516        0.000199855
298       30        -0.390679        0.000135191        0.00019981
299       30        -0.390298        0.000135217        0.000199772
300       30        -0.389986        0.000135238        0.000199741
301       30        -0.389741        0.000135254        0.000199716
302       30        -0.389559        0.000135266        0.000199698
303       30        -0.389433        0.000135275        0.000199685
304       30        -0.389355        0.00013528        0.000199677
305       30        -0.389314        0.000135283        0.000199673
306       30        -0.389298        0.000135284        0.000199671
307       30        -0.389294        0.000135284        0.000199671
308       30        -0.389286        0.000135284        0.00019967
309       30        -0.389258        0.000135286        0.000199667
310       30        -0.389193        0.000135291        0.000199661
311       30        -0.389073        0.000135299        0.000199649
312       30        -0.388879        0.000135312        0.000199629
313       30        -0.388593        0.000135331        0.000199601
314       30        -0.388197        0.000135358        0.000199561
315       30        -0.387672        0.000135394        0.000199509
316       30        -0.387        0.00013544        0.000199443
317       30        -0.386166        0.000135496        0.00019936
318       30        -0.385152        0.000135565        0.000199259
319       30        -0.383944        0.000135648        0.000199139
320       30        -0.382529        0.000135744        0.000198999
321       30        -0.380894        0.000135856        0.000198837
322       30        -0.379028        0.000135983        0.000198652
323       30        -0.376922        0.000136127        0.000198444
324       30        -0.37457        0.000136287        0.000198212
325       30        -0.371964        0.000136466        0.000197955
326       30        -0.369103        0.000136662        0.000197673
327       30        -0.365983        0.000136876        0.000197366
328       30        -0.362606        0.000137108        0.000197034
329       30        -0.358973        0.000137358        0.000196677
330       30        -0.355087        0.000137626        0.000196297
331       30        -0.350955        0.000137912        0.000195893
332       30        -0.346583        0.000138214        0.000195467
333       30        -0.341981        0.000138534        0.000195019
334       30        -0.337156        0.00013887        0.00019455
335       30        -0.332121        0.000139221        0.000194063
336       30        -0.326887        0.000139587        0.000193557
337       30        -0.321463        0.000139967        0.000193035
338       30        -0.315863        0.000140361        0.000192496
339       30        -0.310096        0.000140767        0.000191944
340       30        -0.304174        0.000141186        0.000191378
341       30        -0.298104        0.000141616        0.0001908
342       30        -0.291896        0.000142058        0.00019021
343       30        -0.285556        0.00014251        0.00018961
344       30        -0.279088        0.000142973        0.000188999
345       30        -0.272498        0.000143446        0.000188379
346       30        -0.265788        0.000143929        0.00018775
347       30        -0.258961        0.000144423        0.000187112
348       30        -0.252019        0.000144926        0.000186465
349       30        -0.244964        0.00014544        0.00018581
350       30        -0.2378        0.000145963        0.000185147
351       30        -0.230533        0.000146495        0.000184477
352       30        -0.223171        0.000147037        0.000183801
353       30        -0.215725        0.000147586        0.000183119
354       30        -0.20821        0.000148143        0.000182434
355       30        -0.200647        0.000148706        0.000181747
356       30        -0.193061        0.000149272        0.00018106
357       30        -0.185482        0.000149839        0.000180376
358       30        -0.177946        0.000150406        0.000179699
359       30        -0.170496        0.000150968        0.000179032
360       30        -0.163179        0.000151522        0.000178379
361       30        -0.156048        0.000152064        0.000177745
362       30        -0.149161        0.000152589        0.000177135
363       30        -0.142582        0.000153093        0.000176554
364       30        -0.136379        0.000153568        0.000176007
365       30        -0.130626        0.000154011        0.000175502
366       30        -0.125404        0.000154414        0.000175044
367       30        -0.120798        0.00015477        0.000174642
368       30        -0.116902        0.000155071        0.000174301
369       30        -0.11382        0.00015531        0.000174033
370       30        -0.111665        0.000155477        0.000173844
371       30        -0.11056        0.000155562        0.000173748
372       30        -0.110645        0.000155554        0.000173754
373       30        -0.112072        0.000155442        0.000173876
374       30        -0.115007        0.000155213        0.00017413
375       30        -0.119631        0.000154852        0.000174531
376       30        -0.126136        0.000154347        0.000175097
377       30        -0.134721        0.000153684        0.000175848
378       30        -0.145588        0.000152848        0.000176802
379       30        -0.158932        0.000151828        0.000177982
380       30        -0.174929        0.000150614        0.000179406
381       30        -0.19372        0.000149201        0.000181094
382       30        -0.215397        0.000147587        0.00018306
383       30        -0.239982        0.000145778        0.000185317
384       30        -0.267407        0.000143786        0.000187866
385       30        -0.2975        0.000141631        0.000190704
386       30        -0.329976        0.000139342        0.000193815
387       30        -0.364437        0.000136953        0.000197172
388       30        -0.40039        0.000134506        0.000200738
389       30        -0.437274        0.000132042        0.000204465
390       30        -0.474497        0.000129604        0.000208301
391       30        -0.511474        0.00012723        0.000212188
392       30        -0.547649        0.000124955        0.000216069
393       30        -0.582479        0.000122806        0.000219881
394       30        -0.61541        0.000120813        0.000223553
395       30        -0.645836        0.000119002        0.000227005
396       30        -0.673094        0.000117402        0.000230143
397       30        -0.69651        0.000116044        0.00023287
398       30        -0.715473        0.000114952        0.000235095
399       30        -0.729484        0.000114149        0.000236747
400       30        -0.738161        0.000113651        0.000237768
401       30        -0.741211        0.000113473        0.000238121
402       30        -0.738494        0.000113624        0.00023779
403       30        -0.730218        0.000114094        0.000236805
404       30        -0.717197        0.000114839        0.000235269
405       30        -0.701026        0.000115772        0.000233375
406       30        -0.684048        0.000116758        0.000231401
407       30        -0.669093        0.000117633        0.000229674
408       30        -0.658991        0.000118227        0.000228513
409       30        -0.655919        0.000118407        0.00022816
410       30        -0.660735        0.000118121        0.000228708
411       30        -0.672512        0.000117426        0.000230056
412       30        -0.688527        0.000116488        0.000231902
413       30        -0.704769        0.000115543        0.000233787
414       30        -0.716774        0.000114849        0.000235189
415       30        -0.720426        0.000114639        0.000235619
416       30        -0.71228        0.000115107        0.000234661
417       30        -0.689047        0.000116445        0.000231938
418       30        -0.646478        0.000118932        0.000227018
419       30        -0.579225        0.000122978        0.000219473
420       30        -0.482699        0.000129055        0.000209126
421       30        -0.354031        0.000137655        0.000196131
422       30        -0.193119        0.000149226        0.000181016
423       30        -0.00974718        0.000163576        0.000165178
424       30        0.171822        0.000179103        0.000150828
425       30        0.327219        0.000193529        0.00013952
426       30        0.448234        0.000205567        0.000131307
427       30        0.539643        0.000215183        0.000125442
428       30        0.609128        0.000222829        0.00012118
429       30        0.66214        0.000228867        0.000118037
430       30        0.701749        0.000233488        0.000115744
431       30        0.730045        0.000236848        0.000114134
432       30        0.749013        0.000239133        0.00011307
433       30        0.760833        0.000240582        0.000112418
434       30        0.767739        0.000241447        0.000112046
435       30        0.771653        0.000241953        0.000111842
436       30        0.773932        0.000242257        0.000111728
437       30        0.775389        0.000242457        0.000111657
438       30        0.776492        0.00024261        0.000111605
439       30        0.777535        0.000242753        0.000111554
440       30        0.778651        0.000242903        0.000111498
441       30        0.77969        0.000243041        0.000111446
442       30        0.780116        0.000243103        0.000111427
443       30        0.779112        0.000242989        0.000111487
444       30        0.775794        0.00024259        0.000111673
445       30        0.769038        0.000241767        0.000112049
446       30        0.756657        0.000240256        0.000112736
447       30        0.734363        0.000237555        0.000113981
448       30        0.694511        0.000232804        0.000116243
449       30        0.622788        0.00022451        0.000120438
450       30        0.493586        0.000210385        0.000128426
451       30        0.27294        0.000188413        0.000143408
452       30        -0.0483384        0.000160491        0.000168439
453       30        -0.37803        0.000136078        0.000198593
454       30        -0.601409        0.00012172        0.000222102
455       30        -0.706163        0.000115598        0.000234226
456       30        -0.733292        0.000114127        0.000237603
457       30        -0.720865        0.000114882        0.000236222
458       30        -0.686702        0.000116849        0.000232197
459       30        -0.623285        0.000120542        0.000224817
460       30        -0.488751        0.00012882        0.000210013
461       30        -0.209066        0.000148099        0.000182536
462       30        0.204967        0.000182172        0.000148411
463       30        0.518938        0.000213199        0.000126886
464       30        0.64357        0.000227098        0.00011932
465       30        0.66855        0.000230061        0.000117895
466       30        0.648329        0.000227721        0.00011908
467       30        0.556422        0.000217334        0.000124588
468       30        0.280363        0.000189203        0.000142944
469       30        -0.196873        0.000149041        0.000181471
470       30        -0.546456        0.000125164        0.000216174
471       30        -0.678841        0.000117275        0.000231219
472       30        -0.69567        0.000116414        0.000233416
473       30        -0.666026        0.000118234        0.00023014
474       30        -0.620402        0.000121004        0.000225029
475       30        -0.571383        0.000124022        0.000219607
476       30        -0.524206        0.000126979        0.000214483
477       30        -0.481083        0.000129735        0.000209889
478       30        -0.443367        0.000132189        0.000205944
479       30        -0.413181        0.000134185        0.000202837
480       30        -0.394218        0.000135454        0.000200908
481       30        -0.390611        0.000135694        0.00020054
482       30        -0.404051        0.000134787        0.000201895
483       30        -0.43175        0.000132938        0.000204719
484       30        -0.467636        0.000130581        0.000208436
485       30        -0.505644        0.000128128        0.000212444
486       30        -0.541977        0.000125824        0.000216342
487       30        -0.575162        0.000123752        0.000219959
488       30        -0.605004        0.000121911        0.000223251
489       30        -0.631616        0.000120289        0.00022622
490       30        -0.654812        0.000118882        0.000228823
491       30        -0.673737        0.000117735        0.000230944
492       30        -0.686097        0.000116981        0.000232318
493       30        -0.686348        0.000116909        0.000232233
494       30        -0.663756        0.000118169        0.000229493
495       30        -0.600159        0.00012194        0.000222225
496       30        -0.474697        0.000129714        0.000208519
497       30        -0.290091        0.000142297        0.000190187
498       30        -0.104728        0.00015624        0.00017349
499       30        -0.0133535        0.000163524        0.000165722
0       31        0.220959        0.000184176        0.000147663
1       31        -0.147445        0.000152795        0.000177069
2       31        -0.47362        0.000129908        0.000208606
3       31        -0.60423        0.000121822        0.000222915
4       31        -0.624897        0.000120588        0.000225264
5       31        -0.608559        0.000121652        0.00022357
6       31        -0.58699        0.000122991        0.000221207
7       31        -0.572715        0.000123869        0.000219629
8       31        -0.5691        0.000124098        0.00021924
9       31        -0.574825        0.000123731        0.000219848
10       31        -0.586785        0.000122977        0.000221137
11       31        -0.600853        0.000122091        0.000222654
12       31        -0.612104        0.000121369        0.000223841
13       31        -0.614408        0.000121179        0.000224006
14       31        -0.599584        0.000122017        0.000222236
15       31        -0.55642        0.000124604        0.000217362
16       31        -0.470386        0.000130013        0.0002081
17       31        -0.327503        0.000139606        0.000193703
18       31        -0.124135        0.000154552        0.000174979
19       31        0.111799        0.000173899        0.000155505
20       31        0.324734        0.00019342        0.000139789
21       31        0.483642        0.000209447        0.000129131
22       31        0.589309        0.000220902        0.000122537
23       31        0.654968        0.000228379        0.000118634
24       31        0.695403        0.000233129        0.000116302
25       31        0.721399        0.000236235        0.000114827
26       31        0.739172        0.000238362        0.00011382
27       31        0.749846        0.000239612        0.000113202
28       31        0.747546        0.000239262        0.000113297
29       31        0.715151        0.000235284        0.000115082
30       31        0.615763        0.000223705        0.000120852
31       31        0.388597        0.000199611        0.000135338
32       31        0.00759124        0.000165022        0.000163774
33       31        -0.378595        0.000136014        0.000198612
34       31        -0.60978        0.000121206        0.000223022
35       31        -0.707753        0.000115502        0.000234404
36       31        -0.738396        0.000113809        0.000238154
37       31        -0.741656        0.000113642        0.000238582
38       31        -0.734137        0.000114055        0.000237655
39       31        -0.721411        0.00011475        0.000236079
40       31        -0.707119        0.000115538        0.000234328
41       31        -0.695993        0.000116157        0.000232975
42       31        -0.692452        0.000116347        0.000232532
43       31        -0.698329        0.000115999        0.000233203
44       31        -0.710999        0.000115267        0.000234687
45       31        -0.724614        0.000114496        0.000236312
46       31        -0.733631        0.000113999        0.000237418
47       31        -0.734973        0.000113944        0.000237621
48       31        -0.727758        0.000114368        0.000236791
49       31        -0.711762        0.000115281        0.000234894
50       31        -0.685671        0.000116769        0.000231798
51       31        -0.646204        0.000119052        0.000227186
52       31        -0.588538        0.000122481        0.000220632
53       31        -0.507389        0.000127506        0.000211782
54       31        -0.397501        0.000134691        0.000200434
55       31        -0.255961        0.000144584        0.00018676
56       31        -0.0927208        0.000156899        0.000172142
57       31        0.0648587        0.000169755        0.000159094
58       31        0.191627        0.00018084        0.000149304
59       31        0.28171        0.000189153        0.000142714
60       31        0.341866        0.000194921        0.000138481
61       31        0.380075        0.000198684        0.000135862
62       31        0.401168        0.000200803        0.000134445
63       31        0.407397        0.000201448        0.00013404
64       31        0.400601        0.000200789        0.000134512
65       31        0.383773        0.000199134        0.000135667
66       31        0.360963        0.000196902        0.000137242
67       31        0.336144        0.000194498        0.000138973
68       31        0.312397        0.000192222        0.000140647
69       31        0.291766        0.000190264        0.000142117
70       31        0.275208        0.000188706        0.000143306
71       31        0.262407        0.00018751        0.000144232
72       31        0.251733        0.000186518        0.000145009
73       31        0.240731        0.000185502        0.000145814
74       31        0.227153        0.000184255        0.000146814
75       31        0.210012        0.000182692        0.000148085
76       31        0.190059        0.000180886        0.000149577
77       31        0.169493        0.000179042        0.000151128
78       31        0.151207        0.000177415        0.000152518
79       31        0.138023        0.00017625        0.000153528
80       31        0.132247        0.00017574        0.00015397
81       31        0.135505        0.000176023        0.000153716
82       31        0.148667        0.00017718        0.000152703
83       31        0.171692        0.000179223        0.000150948
84       31        0.203427        0.000182078        0.000148563
85       31        0.241569        0.000185569        0.000145745
86       31        0.282962        0.000189433        0.000142747
87       31        0.324223        0.000193363        0.000139819
88       31        0.362434        0.000197073        0.000137159
89       31        0.395598        0.000200349        0.00013489
90       31        0.422703        0.000203063        0.000133062
91       31        0.443482        0.000205163        0.000131673
92       31        0.458099        0.000206648        0.000130702
93       31        0.46695        0.000207545        0.000130112
94       31        0.470659        0.000207914        0.000129861
95       31        0.470158        0.000207849        0.000129886
96       31        0.466727        0.000207484        0.000130103
97       31        0.461885        0.000206978        0.000130416
98       31        0.457152        0.000206486        0.000130723
99       31        0.453776        0.000206136        0.000130943
100       31        0.452543        0.000206009        0.000131024
101       31        0.45373        0.000206131        0.000130946
102       31        0.457211        0.000206491        0.000130718
103       31        0.462648        0.000207054        0.000130364
104       31        0.469691        0.000207787        0.000129907
105       31        0.478138        0.00020867        0.000129362
106       31        0.487993        0.000209706        0.000128729
107       31        0.499444        0.000210916        0.000127998
108       31        0.51277        0.000212334        0.000127153
109       31        0.528201        0.000213988        0.000126181
110       31        0.545759        0.000215887        0.000125085
111       31        0.565149        0.000218003        0.000123886
112       31        0.585731        0.000220272        0.000122625
113       31        0.606616        0.0002226        0.00012136
114       31        0.62686        0.000224879        0.000120145
115       31        0.645673        0.000227017        0.000119027
116       31        0.662562        0.000228952        0.000118031
117       31        0.67736        0.000230658        0.000117164
118       31        0.690152        0.000232142        0.000116419
119       31        0.701163        0.000233425        0.000115781
120       31        0.710637        0.000234534        0.000115234
121       31        0.718759        0.000235488        0.000114767
122       31        0.725618        0.000236298        0.000114374
123       31        0.731211        0.000236961        0.000114055
124       31        0.735484        0.00023747        0.000113813
125       31        0.738374        0.000237818        0.000113651
126       31        0.739855        0.000237999        0.000113569
127       31        0.739959        0.000238017        0.000113566
128       31        0.738779        0.000237883        0.000113636
129       31        0.736461        0.000237613        0.000113771
130       31        0.733183        0.000237229        0.00011396
131       31        0.729141        0.000236754        0.000114192
132       31        0.72453        0.000236211        0.000114457
133       31        0.719533        0.000235623        0.000114743
134       31        0.714316        0.000235008        0.000115043
135       31        0.709018        0.000234385        0.000115347
136       31        0.703754        0.000233766        0.00011565
137       31        0.698612        0.000233162        0.000115945
138       31        0.693649        0.000232579        0.000116231
139       31        0.688898        0.000232022        0.000116505
140       31        0.684361        0.00023149        0.000116767
141       31        0.680018        0.000230982        0.000117017
142       31        0.675826        0.000230492        0.00011726
143       31        0.67172        0.000230013        0.000117497
144       31        0.667624        0.000229536        0.000117735
145       31        0.663451        0.00022905        0.000117977
146       31        0.659109        0.000228546        0.00011823
147       31        0.654511        0.000228014        0.000118498
148       31        0.649574        0.000227445        0.000118787
149       31        0.644229        0.00022683        0.000119101
150       31        0.638419        0.000226165        0.000119444
151       31        0.63211        0.000225446        0.000119817
152       31        0.625284        0.000224671        0.000120224
153       31        0.617945        0.000223842        0.000120662
154       31        0.610112        0.000222962        0.000121133
155       31        0.601821        0.000222036        0.000121634
156       31        0.593114        0.000221068        0.000122163
157       31        0.584037        0.000220065        0.000122717
158       31        0.574631        0.000219031        0.000123295
159       31        0.564927        0.00021797        0.000123894
160       31        0.554943        0.000216885        0.000124515
161       31        0.544675        0.000215776        0.000125156
162       31        0.534101        0.00021464        0.000125821
163       31        0.523179        0.000213474        0.000126512
164       31        0.511853        0.000212272        0.000127233
165       31        0.500052        0.000211028        0.000127988
166       31        0.487699        0.000209734        0.000128784
167       31        0.474721        0.000208384        0.000129627
168       31        0.461047        0.000206971        0.00013052
169       31        0.446624        0.000205491        0.00013147
170       31        0.431416        0.000203943        0.000132479
171       31        0.415415        0.000202326        0.000133549
172       31        0.398637        0.000200645        0.00013468
173       31        0.381132        0.000198906        0.00013587
174       31        0.362975        0.000197117        0.000137115
175       31        0.34427        0.000195291        0.00013841
176       31        0.325142        0.00019344        0.000139746
177       31        0.305733        0.00019158        0.000141115
178       31        0.286196        0.000189725        0.000142505
179       31        0.266688        0.00018789        0.000143907
180       31        0.247364        0.000186089        0.000145309
181       31        0.228369        0.000184335        0.000146699
182       31        0.209841        0.000182639        0.000148068
183       31        0.191899        0.000181011        0.000149405
184       31        0.174648        0.00017946        0.000150702
185       31        0.158177        0.00017799        0.00015195
186       31        0.142558        0.000176607        0.000153143
187       31        0.127845        0.000175314        0.000154275
188       31        0.114084        0.000174113        0.000155341
189       31        0.101306        0.000173005        0.000156337
190       31        0.0895329        0.00017199        0.000157261
191       31        0.0787807        0.000171068        0.000158109
192       31        0.0690594        0.000170239        0.000158879
193       31        0.0603754        0.000169501        0.00015957
194       31        0.0527328        0.000168855        0.000160181
195       31        0.0461344        0.000168298        0.00016071
196       31        0.0405827        0.000167831        0.000161157
197       31        0.0360797        0.000167454        0.00016152
198       31        0.0326274        0.000167164        0.000161798
199       31        0.0302274        0.000166963        0.000161992
200       31        0.0288803        0.000166851        0.000162101
201       31        0.028585        0.000166825        0.000162124
202       31        0.0293377        0.000166888        0.000162063
203       31        0.0311306        0.000167037        0.000161917
204       31        0.0339509        0.000167272        0.000161688
205       31        0.0377788        0.000167592        0.000161379
206       31        0.0425872        0.000167995        0.00016099
207       31        0.0483396        0.000168478        0.000160527
208       31        0.0549897        0.000169038        0.000159994
209       31        0.0624808        0.000169671        0.000159395
210       31        0.0707453        0.000170373        0.000158736
211       31        0.0797057        0.000171136        0.000158025
212       31        0.0892751        0.000171955        0.000157269
213       31        0.0993595        0.000172823        0.000156477
214       31        0.109859        0.00017373        0.000155655
215       31        0.120672        0.00017467        0.000154814
216       31        0.131697        0.000175633        0.000153961
217       31        0.142836        0.00017661        0.000153103
218       31        0.153996        0.000177595        0.000152248
219       31        0.165093        0.00017858        0.000151403
220       31        0.176055        0.000179558        0.000150572
221       31        0.186819        0.000180523        0.000149761
222       31        0.197333        0.000181471        0.000148972
223       31        0.207557        0.000182397        0.00014821
224       31        0.217459        0.000183298        0.000147474
225       31        0.227018        0.000184172        0.000146768
226       31        0.236216        0.000185017        0.000146091
227       31        0.245044        0.000185831        0.000145444
228       31        0.253495        0.000186614        0.000144828
229       31        0.261566        0.000187365        0.000144242
230       31        0.269255        0.000188083        0.000143685
231       31        0.276562        0.000188767        0.000143159
232       31        0.283487        0.000189419        0.000142661
233       31        0.290034        0.000190036        0.000142192
234       31        0.296205        0.00019062        0.000141752
235       31        0.302002        0.000191171        0.000141339
236       31        0.307431        0.000191687        0.000140954
237       31        0.312495        0.000192171        0.000140596
238       31        0.317203        0.000192621        0.000140264
239       31        0.321559        0.000193039        0.000139957
240       31        0.325572        0.000193425        0.000139675
241       31        0.329251        0.000193779        0.000139417
242       31        0.332605        0.000194102        0.000139182
243       31        0.335646        0.000194396        0.000138969
244       31        0.338385        0.000194661        0.000138778
245       31        0.340835        0.000194898        0.000138607
246       31        0.343008        0.000195109        0.000138456
247       31        0.344918        0.000195295        0.000138323
248       31        0.346581        0.000195456        0.000138208
249       31        0.34801        0.000195595        0.000138108
250       31        0.34922        0.000195713        0.000138024
251       31        0.350226        0.000195811        0.000137955
252       31        0.351045        0.000195891        0.000137898
253       31        0.351691        0.000195954        0.000137853
254       31        0.35218        0.000196002        0.00013782
255       31        0.352527        0.000196036        0.000137796
256       31        0.352747        0.000196058        0.00013778
257       31        0.352855        0.000196068        0.000137773
258       31        0.352865        0.000196069        0.000137772
259       31        0.352793        0.000196063        0.000137778
260       31        0.352652        0.000196049        0.000137787
261       31        0.352455        0.00019603        0.000137801
262       31        0.352216        0.000196007        0.000137818
263       31        0.351947        0.000195981        0.000137837
264       31        0.351661        0.000195953        0.000137857
265       31        0.35137        0.000195925        0.000137877
266       31        0.351084        0.000195897        0.000137897
267       31        0.350814        0.000195871        0.000137916
268       31        0.350571        0.000195848        0.000137933
269       31        0.350364        0.000195828        0.000137947
270       31        0.350201        0.000195812        0.000137959
271       31        0.35009        0.000195802        0.000137967
272       31        0.350038        0.000195797        0.000137971
273       31        0.350052        0.000195799        0.00013797
274       31        0.350136        0.000195807        0.000137964
275       31        0.350296        0.000195823        0.000137953
276       31        0.350534        0.000195847        0.000137937
277       31        0.350852        0.000195878        0.000137915
278       31        0.351251        0.000195917        0.000137888
279       31        0.351731        0.000195964        0.000137855
280       31        0.35229        0.000196019        0.000137816
281       31        0.352925        0.000196081        0.000137773
282       31        0.353632        0.000196151        0.000137724
283       31        0.354404        0.000196226        0.000137671
284       31        0.355237        0.000196308        0.000137613
285       31        0.35612        0.000196394        0.000137552
286       31        0.357046        0.000196485        0.000137488
287       31        0.358005        0.000196579        0.000137422
288       31        0.358985        0.000196675        0.000137355
289       31        0.359975        0.000196772        0.000137286
290       31        0.360965        0.000196869        0.000137218
291       31        0.361942        0.000196964        0.000137151
292       31        0.362895        0.000197058        0.000137085
293       31        0.363812        0.000197148        0.000137022
294       31        0.364685        0.000197233        0.000136962
295       31        0.365503        0.000197314        0.000136906
296       31        0.36626        0.000197388        0.000136853
297       31        0.366948        0.000197455        0.000136806
298       31        0.367564        0.000197516        0.000136764
299       31        0.368104        0.000197569        0.000136726
300       31        0.368569        0.000197614        0.000136694
301       31        0.36896        0.000197653        0.000136667
302       31        0.369282        0.000197684        0.000136645
303       31        0.36954        0.000197709        0.000136627
304       31        0.369744        0.000197729        0.000136613
305       31        0.369905        0.000197745        0.000136602
306       31        0.370034        0.000197758        0.000136593
307       31        0.370147        0.000197769        0.000136586
308       31        0.370259        0.00019778        0.000136578
309       31        0.370388        0.000197793        0.000136569
310       31        0.370553        0.000197809        0.000136558
311       31        0.370773        0.000197831        0.000136543
312       31        0.371068        0.00019786        0.000136523
313       31        0.371457        0.000197898        0.000136496
314       31        0.37196        0.000197948        0.000136462
315       31        0.372598        0.000198011        0.000136418
316       31        0.373387        0.000198089        0.000136364
317       31        0.374345        0.000198183        0.000136298
318       31        0.375489        0.000198296        0.00013622
319       31        0.376832        0.000198429        0.000136129
320       31        0.378386        0.000198583        0.000136023
321       31        0.380163        0.000198759        0.000135901
322       31        0.382168        0.000198958        0.000135765
323       31        0.384409        0.00019918        0.000135612
324       31        0.386886        0.000199426        0.000135444
325       31        0.389601        0.000199696        0.000135259
326       31        0.392551        0.00019999        0.000135059
327       31        0.395731        0.000200307        0.000134844
328       31        0.399132        0.000200646        0.000134614
329       31        0.402744        0.000201008        0.00013437
330       31        0.406557        0.00020139        0.000134113
331       31        0.410554        0.000201791        0.000133844
332       31        0.414722        0.00020221        0.000133565
333       31        0.419043        0.000202646        0.000133275
334       31        0.423499        0.000203096        0.000132977
335       31        0.428073        0.000203559        0.000132672
336       31        0.432746        0.000204033        0.000132361
337       31        0.437502        0.000204517        0.000132046
338       31        0.442323        0.000205008        0.000131726
339       31        0.447195        0.000205506        0.000131404
340       31        0.452102        0.000206008        0.000131081
341       31        0.457033        0.000206515        0.000130757
342       31        0.461977        0.000207023        0.000130432
343       31        0.466925        0.000207534        0.000130109
344       31        0.47187        0.000208045        0.000129786
345       31        0.476805        0.000208557        0.000129465
346       31        0.481726        0.000209069        0.000129145
347       31        0.48663        0.00020958        0.000128827
348       31        0.491513        0.00021009        0.000128512
349       31        0.49637        0.000210599        0.000128199
350       31        0.5012        0.000211106        0.000127889
351       31        0.505996        0.00021161        0.000127581
352       31        0.510753        0.000212112        0.000127277
353       31        0.515463        0.000212611        0.000126976
354       31        0.520116        0.000213104        0.00012668
355       31        0.524702        0.000213591        0.000126389
356       31        0.529206        0.000214071        0.000126103
357       31        0.533614        0.000214542        0.000125825
358       31        0.537908        0.000215001        0.000125554
359       31        0.54207        0.000215448        0.000125292
360       31        0.546081        0.000215879        0.00012504
361       31        0.549921        0.000216293        0.0001248
362       31        0.553566        0.000216686        0.000124572
363       31        0.556997        0.000217057        0.000124358
364       31        0.560188        0.000217402        0.000124159
365       31        0.563115        0.00021772        0.000123977
366       31        0.565753        0.000218006        0.000123813
367       31        0.568071        0.000218258        0.000123669
368       31        0.570036        0.000218472        0.000123547
369       31        0.571611        0.000218643        0.000123449
370       31        0.57275        0.000218766        0.000123378
371       31        0.5734        0.000218836        0.000123337
372       31        0.573497        0.000218845        0.000123331
373       31        0.572964        0.000218786        0.000123363
374       31        0.571709        0.000218647        0.000123439
375       31        0.569621        0.000218417        0.000123567
376       31        0.566566        0.000218082        0.000123755
377       31        0.562386        0.000217625        0.000124013
378       31        0.556891        0.000217026        0.000124353
379       31        0.549852        0.000216263        0.000124791
380       31        0.540999        0.000215307        0.000125345
381       31        0.53001        0.000214128        0.000126035
382       31        0.516505        0.000212688        0.00012689
383       31        0.500033        0.000210947        0.000127942
384       31        0.480071        0.000208858        0.000129229
385       31        0.45601        0.000206368        0.000130798
386       31        0.42716        0.000203424        0.000132705
387       31        0.392754        0.000199968        0.000135017
388       31        0.351975        0.000195947        0.000137809
389       31        0.30401        0.00019132        0.000141166
390       31        0.248165        0.000186067        0.000145175
391       31        0.18404        0.000180209        0.000149916
392       31        0.111803        0.000173825        0.000155438
393       31        0.0324666        0.000167068        0.000161731
394       31        -0.0519455        0.00016016        0.000168699
395       31        -0.138535        0.000153363        0.000176151
396       31        -0.224006        0.00014693        0.000183821
397       31        -0.30529        0.000141058        0.000191418
398       31        -0.380044        0.000135861        0.000198676
399       31        -0.446832        0.00013138        0.000205393
400       31        -0.505004        0.000127602        0.000211436
401       31        -0.554429        0.000124485        0.000216722
402       31        -0.595234        0.000121977        0.0002212
403       31        -0.627714        0.000120023        0.000224843
404       31        -0.652385        0.000118564        0.000227657
405       31        -0.67006        0.000117531        0.000229697
406       31        -0.681801        0.00011685        0.000231063
407       31        -0.688768        0.000116446        0.000231875
408       31        -0.691993        0.00011626        0.000232251
409       31        -0.692117        0.000116252        0.000232264
410       31        -0.689078        0.000116426        0.000231906
411       31        -0.681836        0.000116842        0.000231056
412       31        -0.668205        0.000117631        0.000229466
413       31        -0.644908        0.000118994        0.00022678
414       31        -0.607902        0.0001212        0.000222592
415       31        -0.552739        0.000124581        0.000216523
416       31        -0.474272        0.000129576        0.000208208
417       31        -0.365679        0.000136836        0.000197248
418       31        -0.220022        0.000147214        0.000183444
419       31        -0.0401567        0.000161092        0.000167693
420       31        0.149477        0.000177097        0.000152509
421       31        0.316049        0.000192432        0.000140288
422       31        0.4445        0.000205165        0.00013154
423       31        0.537696        0.000214959        0.000125556
424       31        0.603029        0.000222132        0.00012154
425       31        0.646356        0.000227032        0.000118954
426       31        0.672262        0.000230016        0.000117435
427       31        0.684954        0.000231501        0.000116703
428       31        0.688664        0.000231953        0.000116498
429       31        0.687287        0.000231815        0.000116589
430       31        0.6836        0.000231403        0.000116811
431       31        0.67897        0.000230877        0.000117087
432       31        0.673837        0.000230292        0.000117391
433       31        0.668493        0.000229685        0.000117709
434       31        0.663498        0.000229123        0.000118009
435       31        0.659595        0.00022869        0.000118246
436       31        0.657502        0.000228466        0.000118378
437       31        0.657828        0.00022852        0.000118367
438       31        0.661129        0.000228915        0.000118181
439       31        0.667905        0.000229711        0.000117792
440       31        0.678408        0.000230941        0.000117185
441       31        0.692295        0.00023257        0.000116384
442       31        0.708477        0.000234482        0.000115458
443       31        0.725444        0.000236508        0.000114496
444       31        0.741761        0.000238479        0.000113581
445       31        0.755977        0.000240216        0.000112794
446       31        0.7661        0.000241468        0.00011224
447       31        0.76985        0.000241942        0.000112039
448       31        0.764842        0.000241338        0.00011232
449       31        0.746793        0.000239137        0.000113323
450       31        0.705741        0.000234197        0.000115633
451       31        0.618919        0.000224117        0.000120693
452       31        0.441365        0.000204978        0.000131833
453       31        0.124159        0.000174941        0.000154515
454       31        -0.275583        0.000143251        0.000188704
455       31        -0.567535        0.000123802        0.000218375
456       31        -0.697463        0.000116115        0.000233234
457       31        -0.727273        0.0001145        0.00023695
458       31        -0.715125        0.00011525        0.000235623
459       31        -0.685731        0.00011694        0.000232152
460       31        -0.624233        0.000120497        0.000224946
461       31        -0.459325        0.000130712        0.000206917
462       31        -0.084018        0.000157655        0.000171473
463       31        0.381371        0.000198956        0.000135872
464       31        0.628392        0.000225259        0.000120164
465       31        0.700405        0.000233695        0.000116003
466       31        0.701445        0.000233873        0.00011597
467       31        0.656607        0.000228599        0.000118553
468       31        0.509421        0.000212201        0.000127499
469       31        0.163439        0.000178468        0.000151558
470       31        -0.281049        0.0001429        0.000189274
471       31        -0.560579        0.000124301        0.000217736
472       31        -0.66312        0.000118211        0.000229429
473       31        -0.672293        0.000117783        0.000230705
474       31        -0.641092        0.00011971        0.000227276
475       31        -0.59419        0.00012259        0.00022208
476       31        -0.54238        0.000125821        0.000216423
477       31        -0.490543        0.000129121        0.000210881
478       31        -0.441787        0.000132296        0.000205785
479       31        -0.400032        0.000135075        0.000201514
480       31        -0.371155        0.00013703        0.000198612
481       31        -0.361489        0.00013769        0.000197649
482       31        -0.373977        0.000136836        0.000198892
483       31        -0.405425        0.00013471        0.000202057
484       31        -0.448061        0.000131878        0.000206425
485       31        -0.493887        0.000128896        0.000211219
486       31        -0.537691        0.000126105        0.000215898
487       31        -0.577159        0.000123634        0.000220188
488       31        -0.611532        0.00012151        0.000223974
489       31        -0.640252        0.000119754        0.000227168
490       31        -0.662037        0.000118419        0.000229584
491       31        -0.67392        0.000117667        0.000230852
492       31        -0.669098        0.000117892        0.000230182
493       31        -0.633456        0.000119922        0.000225946
494       31        -0.542939        0.000125387        0.000215798
495       31        -0.369021        0.000136767        0.000197809
496       31        -0.116168        0.000155138        0.000174248
497       31        0.130844        0.000175583        0.000154049
498       31        0.269722        0.00018835        0.000143823
499       31        0.292143        0.0001905        0.000142239
0       32        0.313898        0.000192927        0.000140951
1       32        -0.0330322        0.000161739        0.000167171
2       32        -0.398254        0.000134832        0.000200795
3       32        -0.576675        0.00012341        0.000219684
4       32        -0.630458        0.000120135        0.00022567
5       32        -0.636125        0.000119869        0.00022645
6       32        -0.628519        0.000120352        0.00022564
7       32        -0.620786        0.000120822        0.000224776
8       32        -0.616288        0.000121099        0.00022428
9       32        -0.613694        0.000121239        0.000223958
10       32        -0.609405        0.00012147        0.000223425
11       32        -0.597447        0.000122158        0.000222019
12       32        -0.569075        0.000123848        0.000218795
13       32        -0.512383        0.000127347        0.000212576
14       32        -0.413207        0.00013377        0.000202215
15       32        -0.259099        0.000144467        0.000187195
16       32        -0.0513559        0.000160285        0.000168732
17       32        0.174483        0.000179437        0.000150707
18       32        0.368251        0.000197689        0.00013679
19       32        0.50842        0.000212097        0.000127565
20       32        0.598525        0.000221977        0.000122004
21       32        0.652229        0.000228128        0.000118828
22       32        0.683585        0.000231822        0.000117025
23       32        0.703161        0.000234161        0.000115914
24       32        0.717626        0.000235886        0.000115091
25       32        0.729293        0.000237253        0.000114415
26       32        0.73547        0.000237931        0.000114035
27       32        0.726367        0.000236742        0.000114503
28       32        0.680148        0.000231173        0.000117099
29       32        0.555326        0.000217023        0.000124546
30       32        0.295293        0.000190535        0.000141818
31       32        -0.0948191        0.000156791        0.000172385
32       32        -0.446616        0.00013147        0.00020549
33       32        -0.647116        0.000118986        0.000227266
34       32        -0.730565        0.000114212        0.000237132
35       32        -0.753941        0.000112935        0.000240027
36       32        -0.74845        0.000113244        0.000239367
37       32        -0.722454        0.000114685        0.000236191
38       32        -0.674141        0.000117428        0.000230434
39       32        -0.605073        0.000121494        0.000222502
40       32        -0.529168        0.000126151        0.000214143
41       32        -0.468584        0.00013001        0.00020772
42       32        -0.440126        0.000131863        0.000204771
43       32        -0.449582        0.000131232        0.000205728
44       32        -0.489997        0.000128599        0.000209913
45       32        -0.544908        0.000125117        0.000215758
46       32        -0.595802        0.000121991        0.00022135
47       32        -0.627104        0.000120123        0.000224891
48       32        -0.627728        0.000120102        0.000224993
49       32        -0.590179        0.000122372        0.000220797
50       32        -0.5082        0.00012747        0.000211892
51       32        -0.377979        0.000136034        0.000198519
52       32        -0.20404        0.000148405        0.000181996
53       32        -0.00713999        0.000163764        0.000164937
54       32        0.178389        0.000179659        0.000150306
55       32        0.327791        0.000193561        0.000139463
56       32        0.434225        0.000204124        0.000132225
57       32        0.499235        0.000210878        0.000128002
58       32        0.52775        0.000213932        0.000126205
59       32        0.526182        0.000213789        0.000126319
60       32        0.50032        0.000211061        0.000127974
61       32        0.453923        0.000206241        0.00013099
62       32        0.388834        0.000199666        0.000135343
63       32        0.30717        0.000191717        0.000141013
64       32        0.214471        0.000183072        0.000147733
65       32        0.120541        0.000174694        0.000154856
66       32        0.0357956        0.000167451        0.000161563
67       32        -0.0336979        0.000161727        0.00016727
68       32        -0.0873622        0.000157436        0.000171809
69       32        -0.127488        0.0001543        0.000175281
70       32        -0.15641        0.000152079        0.000177826
71       32        -0.175586        0.000150624        0.000179535
72       32        -0.186342        0.000149815        0.000180502
73       32        -0.190896        0.000149476        0.000180916
74       32        -0.192446        0.000149364        0.00018106
75       32        -0.194216        0.000149235        0.000181225
76       32        -0.198393        0.000148927        0.000181608
77       32        -0.205742        0.000148383        0.000182279
78       32        -0.215946        0.000147628        0.000183212
79       32        -0.228143        0.000146728        0.00018433
80       32        -0.241187        0.00014577        0.000185531
81       32        -0.253562        0.000144865        0.000186675
82       32        -0.263226        0.00014416        0.00018757
83       32        -0.267711        0.000143831        0.000187983
84       32        -0.264648        0.000144047        0.00018769
85       32        -0.252591        0.000144916        0.000186559
86       32        -0.231818        0.000146428        0.00018463
87       32        -0.204688        0.000148428        0.000182142
88       32        -0.175277        0.000150625        0.000179481
89       32        -0.148355        0.000152662        0.000177077
90       32        -0.128121        0.000154208        0.000175287
91       32        -0.11729        0.000155037        0.000174331
92       32        -0.116784        0.000155068        0.000174277
93       32        -0.125904        0.000154353        0.000175063
94       32        -0.142726        0.000153052        0.000176532
95       32        -0.164538        0.000151384        0.000178459
96       32        -0.18833        0.000149587        0.000180586
97       32        -0.211272        0.000147875        0.000182663
98       32        -0.231105        0.000146412        0.000184478
99       32        -0.24634        0.000145298        0.000185885
100       32        -0.256254        0.000144579        0.000186808
101       32        -0.260754        0.000144255        0.000187229
102       32        -0.260177        0.000144299        0.000187178
103       32        -0.255076        0.000144671        0.000186706
104       32        -0.245997        0.000145334        0.000185867
105       32        -0.233286        0.000146266        0.000184697
106       32        -0.216929        0.000147474        0.000183201
107       32        -0.19649        0.000148997        0.000181348
108       32        -0.171162        0.000150904        0.000179075
109       32        -0.139967        0.000153285        0.000176314
110       32        -0.102108        0.000156222        0.000173016
111       32        -0.0574049        0.000159759        0.000169198
112       32        -0.00666531        0.000163866        0.000164961
113       32        0.0482379        0.000168424        0.000160492
114       32        0.104715        0.000173241        0.000156017
115       32        0.160123        0.000178096        0.000151745
116       32        0.212412        0.0001828        0.000147818
117       32        0.260471        0.000187232        0.000144298
118       32        0.304107        0.000191349        0.000141174
119       32        0.343759        0.000195168        0.000138394
120       32        0.380159        0.000198743        0.000135891
121       32        0.414028        0.000202131        0.000133605
122       32        0.445892        0.000205373        0.00013149
123       32        0.476011        0.000208488        0.000129525
124       32        0.504411        0.000211473        0.0001277
125       32        0.530971        0.000214306        0.000126019
126       32        0.555526        0.000216963        0.000124487
127       32        0.577952        0.000219422        0.000123106
128       32        0.598212        0.00022167        0.000121873
129       32        0.616355        0.000223703        0.000120779
130       32        0.632493        0.000225529        0.000119816
131       32        0.646778        0.000227157        0.000118969
132       32        0.659372        0.000228602        0.000118227
133       32        0.670442        0.000229878        0.000117579
134       32        0.680144        0.000231002        0.000117013
135       32        0.688632        0.000231989        0.00011652
136       32        0.696053        0.000232855        0.00011609
137       32        0.702552        0.000233615        0.000115714
138       32        0.708268        0.000234286        0.000115385
139       32        0.713338        0.000234881        0.000115093
140       32        0.71789        0.000235417        0.000114832
141       32        0.722041        0.000235907        0.000114594
142       32        0.725891        0.000236362        0.000114374
143       32        0.729524        0.000236793        0.000114167
144       32        0.733        0.000237205        0.000113969
145       32        0.736354        0.000237605        0.000113779
146       32        0.739602        0.000237992        0.000113595
147       32        0.742734        0.000238367        0.000113418
148       32        0.745725        0.000238726        0.000113249
149       32        0.748536        0.000239064        0.000113091
150       32        0.751122        0.000239376        0.000112946
151       32        0.753437        0.000239655        0.000112817
152       32        0.75544        0.000239898        0.000112705
153       32        0.757101        0.0002401        0.000112613
154       32        0.758403        0.000240259        0.000112541
155       32        0.759339        0.000240375        0.000112489
156       32        0.759918        0.000240447        0.000112458
157       32        0.760156        0.000240478        0.000112446
158       32        0.760077        0.000240471        0.000112452
159       32        0.759707        0.000240429        0.000112473
160       32        0.759071        0.000240355        0.00011251
161       32        0.75819        0.000240251        0.000112561
162       32        0.757079        0.00024012        0.000112625
163       32        0.755745        0.000239962        0.000112701
164       32        0.75419        0.000239777        0.000112789
165       32        0.752407        0.000239566        0.000112891
166       32        0.750383        0.000239325        0.000113006
167       32        0.748104        0.000239054        0.000113136
168       32        0.745552        0.000238751        0.000113281
169       32        0.742711        0.000238413        0.000113442
170       32        0.739569        0.00023804        0.000113621
171       32        0.736119        0.00023763        0.000113817
172       32        0.73236        0.000237183        0.000114031
173       32        0.728302        0.000236701        0.000114262
174       32        0.72396        0.000236186        0.00011451
175       32        0.719359        0.000235641        0.000114772
176       32        0.714531        0.00023507        0.000115048
177       32        0.709512        0.000234477        0.000115336
178       32        0.704345        0.000233868        0.000115632
179       32        0.699073        0.000233248        0.000115935
180       32        0.693741        0.000232622        0.000116242
181       32        0.688395        0.000231995        0.00011655
182       32        0.683076        0.000231374        0.000116858
183       32        0.677827        0.000230762        0.000117162
184       32        0.672684        0.000230164        0.000117461
185       32        0.667684        0.000229584        0.000117752
186       32        0.662858        0.000229025        0.000118034
187       32        0.658234        0.000228491        0.000118305
188       32        0.653838        0.000227985        0.000118562
189       32        0.649693        0.000227508        0.000118806
190       32        0.645817        0.000227064        0.000119034
191       32        0.64223        0.000226653        0.000119246
192       32        0.638946        0.000226277        0.00011944
193       32        0.63598        0.000225939        0.000119616
194       32        0.633344        0.000225638        0.000119772
195       32        0.631049        0.000225377        0.000119908
196       32        0.629105        0.000225156        0.000120024
197       32        0.627521        0.000224976        0.000120118
198       32        0.626303        0.000224837        0.00012019
199       32        0.625456        0.000224741        0.00012024
200       32        0.624984        0.000224687        0.000120268
201       32        0.624888        0.000224675        0.000120273
202       32        0.625165        0.000224705        0.000120256
203       32        0.625809        0.000224778        0.000120217
204       32        0.626813        0.00022489        0.000120157
205       32        0.628162        0.000225042        0.000120076
206       32        0.629839        0.000225232        0.000119976
207       32        0.631823        0.000225456        0.000119857
208       32        0.634088        0.000225712        0.000119722
209       32        0.636604        0.000225998        0.000119572
210       32        0.639337        0.000226308        0.00011941
211       32        0.642252        0.00022664        0.000119236
212       32        0.64531        0.000226988        0.000119055
213       32        0.648472        0.000227349        0.000118868
214       32        0.6517        0.000227718        0.000118677
215       32        0.654957        0.000228091        0.000118485
216       32        0.658208        0.000228464        0.000118294
217       32        0.661425        0.000228834        0.000118105
218       32        0.66458        0.000229197        0.000117919
219       32        0.667653        0.000229551        0.000117739
220       32        0.670628        0.000229894        0.000117565
221       32        0.673494        0.000230226        0.000117397
222       32        0.676244        0.000230544        0.000117237
223       32        0.678874        0.000230848        0.000117084
224       32        0.681384        0.000231139        0.000116937
225       32        0.683774        0.000231417        0.000116798
226       32        0.686049        0.000231681        0.000116666
227       32        0.688211        0.000231932        0.00011654
228       32        0.690263        0.000232171        0.000116421
229       32        0.692209        0.000232398        0.000116308
230       32        0.694053        0.000232612        0.000116201
231       32        0.695798        0.000232816        0.0001161
232       32        0.697446        0.000233008        0.000116004
233       32        0.698998        0.000233189        0.000115914
234       32        0.700459        0.000233359        0.00011583
235       32        0.701828        0.000233519        0.00011575
236       32        0.703109        0.000233668        0.000115676
237       32        0.704302        0.000233808        0.000115607
238       32        0.705411        0.000233937        0.000115543
239       32        0.706436        0.000234057        0.000115484
240       32        0.707381        0.000234168        0.000115429
241       32        0.708247        0.000234269        0.000115379
242       32        0.709038        0.000234362        0.000115333
243       32        0.709756        0.000234446        0.000115292
244       32        0.710404        0.000234521        0.000115254
245       32        0.710985        0.000234589        0.000115221
246       32        0.711503        0.00023465        0.000115191
247       32        0.71196        0.000234704        0.000115165
248       32        0.71236        0.00023475        0.000115142
249       32        0.712708        0.000234791        0.000115122
250       32        0.713005        0.000234826        0.000115104
251       32        0.713257        0.000234855        0.00011509
252       32        0.713466        0.00023488        0.000115078
253       32        0.713636        0.0002349        0.000115068
254       32        0.713771        0.000234916        0.00011506
255       32        0.713874        0.000234928        0.000115054
256       32        0.71395        0.000234936        0.00011505
257       32        0.714        0.000234942        0.000115047
258       32        0.71403        0.000234946        0.000115045
259       32        0.714042        0.000234947        0.000115044
260       32        0.71404        0.000234947        0.000115045
261       32        0.714026        0.000234945        0.000115045
262       32        0.714005        0.000234943        0.000115046
263       32        0.713979        0.000234939        0.000115048
264       32        0.71395        0.000234936        0.00011505
265       32        0.713922        0.000234933        0.000115051
266       32        0.713897        0.00023493        0.000115053
267       32        0.713878        0.000234927        0.000115054
268       32        0.713867        0.000234926        0.000115054
269       32        0.713866        0.000234926        0.000115054
270       32        0.713877        0.000234927        0.000115053
271       32        0.713902        0.00023493        0.000115052
272       32        0.713941        0.000234934        0.00011505
273       32        0.713996        0.000234941        0.000115047
274       32        0.714068        0.000234949        0.000115042
275       32        0.714157        0.000234959        0.000115037
276       32        0.714264        0.000234972        0.000115031
277       32        0.714388        0.000234986        0.000115024
278       32        0.714528        0.000235003        0.000115016
279       32        0.714685        0.000235021        0.000115007
280       32        0.714857        0.000235041        0.000114997
281       32        0.715042        0.000235063        0.000114986
282       32        0.715239        0.000235086        0.000114975
283       32        0.715445        0.00023511        0.000114963
284       32        0.715658        0.000235135        0.000114951
285       32        0.715877        0.000235161        0.000114938
286       32        0.716097        0.000235187        0.000114925
287       32        0.716316        0.000235213        0.000114913
288       32        0.716532        0.000235238        0.0001149
289       32        0.716742        0.000235263        0.000114888
290       32        0.716942        0.000235286        0.000114877
291       32        0.71713        0.000235309        0.000114866
292       32        0.717304        0.000235329        0.000114856
293       32        0.71746        0.000235348        0.000114847
294       32        0.717598        0.000235364        0.00011484
295       32        0.717716        0.000235378        0.000114833
296       32        0.717812        0.00023539        0.000114828
297       32        0.717885        0.000235399        0.000114823
298       32        0.717936        0.000235405        0.000114821
299       32        0.717963        0.000235408        0.000114819
300       32        0.717969        0.000235409        0.000114819
301       32        0.717954        0.000235408        0.00011482
302       32        0.71792        0.000235404        0.000114822
303       32        0.717868        0.000235398        0.000114825
304       32        0.717802        0.000235391        0.000114829
305       32        0.717724        0.000235382        0.000114834
306       32        0.717637        0.000235372        0.000114839
307       32        0.717546        0.000235362        0.000114844
308       32        0.717455        0.000235351        0.00011485
309       32        0.717367        0.000235341        0.000114855
310       32        0.717287        0.000235332        0.00011486
311       32        0.71722        0.000235325        0.000114864
312       32        0.71717        0.000235319        0.000114867
313       32        0.717142        0.000235316        0.000114869
314       32        0.717139        0.000235316        0.000114869
315       32        0.717167        0.00023532        0.000114868
316       32        0.717229        0.000235328        0.000114864
317       32        0.717328        0.00023534        0.000114859
318       32        0.717467        0.000235357        0.000114851
319       32        0.71765        0.000235378        0.00011484
320       32        0.717878        0.000235405        0.000114828
321       32        0.718151        0.000235438        0.000114812
322       32        0.718472        0.000235476        0.000114794
323       32        0.718839        0.000235519        0.000114773
324       32        0.719252        0.000235568        0.000114749
325       32        0.71971        0.000235622        0.000114723
326       32        0.72021        0.000235681        0.000114694
327       32        0.72075        0.000235745        0.000114663
328       32        0.721325        0.000235813        0.00011463
329       32        0.721934        0.000235885        0.000114596
330       32        0.72257        0.000235959        0.000114559
331       32        0.723229        0.000236037        0.000114521
332       32        0.723908        0.000236117        0.000114482
333       32        0.724599        0.000236198        0.000114443
334       32        0.7253        0.000236281        0.000114402
335       32        0.726005        0.000236364        0.000114362
336       32        0.726709        0.000236446        0.000114321
337       32        0.727409        0.000236529        0.000114281
338       32        0.728101        0.00023661        0.000114241
339       32        0.728781        0.000236689        0.000114202
340       32        0.729447        0.000236768        0.000114163
341       32        0.730098        0.000236844        0.000114126
342       32        0.73073        0.000236918        0.000114089
343       32        0.731344        0.00023699        0.000114054
344       32        0.731938        0.000237059        0.00011402
345       32        0.732512        0.000237126        0.000113986
346       32        0.733066        0.000237191        0.000113954
347       32        0.733599        0.000237253        0.000113923
348       32        0.734111        0.000237312        0.000113894
349       32        0.734602        0.00023737        0.000113865
350       32        0.735071        0.000237424        0.000113838
351       32        0.735519        0.000237476        0.000113812
352       32        0.735945        0.000237526        0.000113787
353       32        0.736349        0.000237572        0.000113764
354       32        0.736729        0.000237616        0.000113741
355       32        0.737087        0.000237658        0.000113721
356       32        0.737423        0.000237696        0.000113701
357       32        0.737738        0.000237733        0.000113682
358       32        0.738035        0.000237767        0.000113665
359       32        0.738316        0.000237799        0.000113648
360       32        0.738585        0.00023783        0.000113633
361       32        0.738848        0.00023786        0.000113617
362       32        0.73911        0.00023789        0.000113602
363       32        0.739379        0.000237921        0.000113586
364       32        0.739662        0.000237954        0.000113569
365       32        0.739967        0.000237989        0.000113552
366       32        0.740301        0.000238028        0.000113532
367       32        0.740669        0.000238072        0.000113511
368       32        0.741077        0.00023812        0.000113488
369       32        0.741528        0.000238173        0.000113462
370       32        0.742021        0.000238231        0.000113434
371       32        0.742552        0.000238294        0.000113404
372       32        0.743114        0.000238361        0.000113372
373       32        0.743694        0.00023843        0.000113339
374       32        0.744271        0.000238499        0.000113306
375       32        0.74482        0.000238564        0.000113275
376       32        0.745303        0.000238622        0.000113248
377       32        0.745675        0.000238666        0.000113226
378       32        0.745874        0.00023869        0.000113215
379       32        0.745825        0.000238684        0.000113218
380       32        0.745433        0.000238637        0.00011324
381       32        0.744583        0.000238535        0.000113288
382       32        0.743136        0.000238362        0.00011337
383       32        0.74093        0.000238099        0.000113495
384       32        0.737777        0.000237723        0.000113673
385       32        0.733464        0.000237208        0.000113918
386       32        0.727752        0.000236528        0.000114242
387       32        0.72038        0.000235652        0.000114661
388       32        0.711051        0.000234546        0.000115192
389       32        0.699428        0.000233173        0.000115856
390       32        0.685104        0.00023149        0.00011668
391       32        0.667559        0.000229443        0.000117695
392       32        0.646115        0.000226968        0.000118949
393       32        0.619889        0.000223983        0.000120504
394       32        0.587789        0.000220393        0.00012244
395       32        0.54856        0.000216098        0.000124857
396       32        0.500901        0.000211008        0.000127867
397       32        0.44364        0.000205064        0.000131589
398       32        0.375951        0.000198262        0.000136134
399       32        0.297682        0.000190679        0.000141586
400       32        0.209841        0.000182509        0.000147962
401       32        0.11519        0.00017409        0.000155148
402       32        0.018496        0.00016588        0.00016284
403       32        -0.0741953        0.000158365        0.000170562
404       32        -0.157196        0.000151917        0.000177778
405       32        -0.226617        0.00014672        0.000184038
406       32        -0.280669        0.000142793        0.00018906
407       32        -0.318995        0.00014007        0.000192701
408       32        -0.341716        0.00013848        0.000194892
409       32        -0.348611        0.000138002        0.000195562
410       32        -0.338503        0.000138705        0.000194581
411       32        -0.308887        0.000140783        0.000191734
412       32        -0.25607        0.000144565        0.000186755
413       32        -0.176566        0.000150442        0.000179495
414       32        -0.0704823        0.000158646        0.000170232
415       32        0.0546709        0.000168884        0.000159899
416       32        0.184844        0.000180218        0.000149803
417       32        0.306661        0.000191504        0.000140928
418       32        0.413015        0.000201942        0.000133615
419       32        0.500995        0.000211028        0.000127868
420       32        0.56692        0.000218126        0.000123736
421       32        0.606645        0.000222531        0.000121319
422       32        0.619197        0.000223953        0.000120571
423       32        0.607591        0.000222667        0.000121278
424       32        0.57759        0.000219353        0.000123112
425       32        0.535942        0.000214827        0.000125699
426       32        0.488392        0.000209775        0.000128721
427       32        0.43875        0.000204634        0.000131957
428       32        0.389752        0.000199692        0.000135236
429       32        0.344031        0.000195192        0.000138373
430       32        0.303899        0.000191328        0.000141188
431       32        0.270643        0.000188184        0.000143564
432       32        0.244429        0.000185744        0.000145465
433       32        0.224965        0.000183954        0.000146895
434       32        0.21211        0.000182783        0.000147849
435       32        0.205958        0.00018223        0.000148311
436       32        0.20683        0.000182317        0.000148252
437       32        0.215334        0.0001831        0.000147629
438       32        0.232434        0.000184678        0.000146376
439       32        0.259347        0.000187184        0.000144423
440       32        0.297042        0.000190748        0.000141728
441       32        0.345539        0.000195431        0.000138334
442       32        0.403646        0.000201195        0.000134374
443       32        0.469445        0.000207936        0.000130033
444       32        0.540328        0.000215468        0.000125522
445       32        0.611145        0.000223286        0.000121184
446       32        0.673551        0.000230432        0.000117496
447       32        0.720553        0.000235984        0.000114802
448       32        0.74966        0.000239509        0.000113175
449       32        0.76133        0.000240957        0.000112538
450       32        0.756569        0.000240392        0.00011281
451       32        0.731043        0.00023729        0.000114233
452       32        0.664876        0.000229434        0.000118007
453       32        0.507281        0.000211889        0.000127585
454       32        0.183073        0.000180167        0.000150027
455       32        -0.263694        0.00014411        0.000187592
456       32        -0.580758        0.000122997        0.000219844
457       32        -0.703123        0.000115817        0.000233956
458       32        -0.722017        0.000114835        0.000236398
459       32        -0.706074        0.000115796        0.000234606
460       32        -0.67463        0.000117588        0.00023086
461       32        -0.588558        0.000122623        0.000220891
462       32        -0.332001        0.000139266        0.000194103
463       32        0.162419        0.000178328        0.000151594
464       32        0.554132        0.000216937        0.000124646
465       32        0.698586        0.000233398        0.000116066
466       32        0.724798        0.000236615        0.000114622
467       32        0.706221        0.000234436        0.000115695
468       32        0.640303        0.000226709        0.000119506
469       32        0.464506        0.000207475        0.000130387
470       32        0.118826        0.000174537        0.000154983
471       32        -0.281953        0.000142839        0.000189364
472       32        -0.537321        0.000125755        0.000215219
473       32        -0.63976        0.000119587        0.00022674
474       32        -0.655679        0.000118745        0.000228757
475       32        -0.631243        0.000120279        0.000226117
476       32        -0.589921        0.00012283        0.000221567
477       32        -0.543054        0.000125759        0.000216463
478       32        -0.496943        0.000128693        0.000211531
479       32        -0.456903        0.00013129        0.00020733
480       32        -0.428997        0.000133128        0.000204448
481       32        -0.419035        0.00013379        0.000203427
482       32        -0.429511        0.000133092        0.000204496
483       32        -0.457455        0.000131248        0.000207378
484       32        -0.495824        0.000128754        0.000211396
485       32        -0.537122        0.000126117        0.000215796
486       32        -0.575834        0.000123685        0.000219987
487       32        -0.608526        0.000121653        0.000223564
488       32        -0.632753        0.000120148        0.000226214
489       32        -0.645602        0.000119328        0.000227575
490       32        -0.642329        0.000119459        0.00022708
491       32        -0.614681        0.000121045        0.000223821
492       32        -0.547032        0.000125137        0.000216251
493       32        -0.413914        0.000133685        0.000202229
494       32        -0.192225        0.000149363        0.000181019
495       32        0.0918611        0.000172209        0.000157094
496       32        0.330235        0.000193876        0.000139349
497       32        0.445606        0.000205484        0.0001316
498       32        0.438254        0.000204973        0.000132241
499       32        0.37345        0.000198451        0.000136605
0       33        0.194218        0.000181719        0.000149642
1       33        -0.00178389        0.000164215        0.000164508
2       33        -0.252016        0.000144996        0.000186555
3       33        -0.418544        0.000133454        0.000202816
4       33        -0.500396        0.00012805        0.000211203
5       33        -0.538086        0.000125715        0.000215316
6       33        -0.555003        0.00012468        0.000217187
7       33        -0.559595        0.000124401        0.000217697
8       33        -0.552701        0.000124837        0.00021696
9       33        -0.531302        0.000126162        0.00021462
10       33        -0.489897        0.000128771        0.000210173
11       33        -0.419978        0.000133321        0.000202905
12       33        -0.310415        0.000140809        0.000192063
13       33        -0.152671        0.000152367        0.000177498
14       33        0.0434395        0.000168066        0.000160922
15       33        0.241352        0.000185538        0.000145752
16       33        0.405646        0.00020144        0.000134269
17       33        0.523429        0.000213734        0.000126634
18       33        0.598263        0.000221993        0.000122044
19       33        0.641682        0.000226973        0.00011948
20       33        0.665742        0.000229808        0.000118097
21       33        0.680175        0.000231533        0.000117278
22       33        0.691525        0.000232882        0.00011663
23       33        0.702689        0.000234183        0.000115979
24       33        0.712593        0.000235305        0.000115387
25       33        0.714952        0.000235497        0.000115209
26       33        0.695521        0.000233084        0.000116266
27       33        0.62694        0.000225052        0.000120228
28       33        0.46384        0.000207305        0.000130367
29       33        0.164245        0.00017848        0.000151446
30       33        -0.217189        0.000147481        0.000183257
31       33        -0.514928        0.000127071        0.000212656
32       33        -0.675352        0.00011735        0.00023056
33       33        -0.741219        0.000113627        0.000238446
34       33        -0.757166        0.000112758        0.000240425
35       33        -0.742105        0.000113586        0.00023857
36       33        -0.690949        0.000116459        0.000232406
37       33        -0.585053        0.00012271        0.000220275
38       33        -0.41275        0.000133714        0.000202038
39       33        -0.195549        0.000149064        0.000181259
40       33        0.00841002        0.000165054        0.000163672
41       33        0.144477        0.00017664        0.000152877
42       33        0.202661        0.000181832        0.000148476
43       33        0.193941        0.000181036        0.000149121
44       33        0.128247        0.000175194        0.000154107
45       33        0.0170784        0.000165734        0.000162928
46       33        -0.113163        0.000155289        0.000173894
47       33        -0.216395        0.000147467        0.000183094
48       33        -0.246308        0.000145273        0.000185846
49       33        -0.178758        0.000150275        0.000179689
50       33        -0.0219145        0.000162549        0.000166151
51       33        0.17562        0.000179416        0.000150518
52       33        0.350481        0.000195791        0.000137905
53       33        0.471677        0.000208028        0.0001298
54       33        0.537462        0.000215002        0.00012561
55       33        0.554385        0.000216831        0.000124553
56       33        0.53058        0.000214254        0.000126038
57       33        0.476176        0.000208503        0.000129513
58       33        0.401401        0.000200873        0.000134461
59       33        0.311724        0.000192103        0.000140655
60       33        0.210529        0.000182663        0.000147985
61       33        0.10447        0.000173251        0.000156065
62       33        0.00407742        0.000164773        0.000164102
63       33        -0.0799215        0.000157987        0.000171132
64       33        -0.140985        0.000153228        0.000176428
65       33        -0.178554        0.000150377        0.000179774
66       33        -0.197327        0.000148981        0.00018148
67       33        -0.205005        0.000148422        0.000182193
68       33        -0.209332        0.000148112        0.000182601
69       33        -0.215448        0.000147667        0.000183169
70       33        -0.22425        0.000147023        0.000183982
71       33        -0.232485        0.000146423        0.000184747
72       33        -0.234998        0.000146247        0.000184988
73       33        -0.228105        0.000146763        0.000184367
74       33        -0.211768        0.000147981        0.000182884
75       33        -0.189389        0.00014966        0.000180866
76       33        -0.165972        0.000151434        0.000178774
77       33        -0.146198        0.000152947        0.000177025
78       33        -0.133529        0.000153924        0.000175912
79       33        -0.130284        0.000154175        0.000175629
80       33        -0.137941        0.000153584        0.0001763
81       33        -0.157024        0.00015212        0.000177984
82       33        -0.186543        0.000149882        0.000180619
83       33        -0.223519        0.000147124        0.000183974
84       33        -0.263221        0.000144219        0.000187646
85       33        -0.300367        0.000141553        0.000191147
86       33        -0.330836        0.000139403        0.000194068
87       33        -0.35304        0.000137856        0.000196222
88       33        -0.36827        0.000136802        0.00019771
89       33        -0.379926        0.000135997        0.000198852
90       33        -0.392067        0.000135163        0.000200046
91       33        -0.407923        0.000134082        0.000201619
92       33        -0.428957        0.000132667        0.00020373
93       33        -0.454725        0.000130957        0.000206354
94       33        -0.483415        0.000129082        0.000209319
95       33        -0.512668        0.0001272        0.000212391
96       33        -0.540333        0.000125448        0.000215341
97       33        -0.564915        0.000123913        0.000217999
98       33        -0.585667        0.000122632        0.00022027
99       33        -0.602432        0.000121607        0.000222122
100       33        -0.61539        0.000120822        0.000223566
101       33        -0.62486        0.000120251        0.000224628
102       33        -0.631224        0.00011987        0.000225346
103       33        -0.63493        0.00011965        0.000225767
104       33        -0.636497        0.000119558        0.000225947
105       33        -0.636474        0.000119561        0.000225947
106       33        -0.635332        0.00011963        0.000225819
107       33        -0.633339        0.000119748        0.000225593
108       33        -0.630455        0.000119918        0.000225262
109       33        -0.626296        0.000120163        0.000224785
110       33        -0.620188        0.000120523        0.000224086
111       33        -0.611311        0.00012105        0.000223076
112       33        -0.598914        0.000121792        0.000221679
113       33        -0.582528        0.000122785        0.000219853
114       33        -0.562122        0.000124037        0.00021761
115       33        -0.538102        0.000125534        0.000215008
116       33        -0.511149        0.000127239        0.000212133
117       33        -0.481946        0.000129116        0.000209067
118       33        -0.450917        0.000131143        0.000205863
119       33        -0.418083        0.000133326        0.000202528
120       33        -0.383092        0.000135692        0.000199034
121       33        -0.345386        0.000138289        0.000195338
122       33        -0.304443        0.000141164        0.000191399
123       33        -0.260007        0.000144349        0.000187212
124       33        -0.212269        0.000147849        0.000182812
125       33        -0.161907        0.000151629        0.000178278
126       33        -0.109998        0.000155623        0.000173718
127       33        -0.0578182        0.000159739        0.000169247
128       33        -0.00661385        0.000163881        0.000164969
129       33        0.0425727        0.000167958        0.000160957
130       33        0.0889818        0.000171895        0.00015726
131       33        0.132135        0.000175636        0.000153896
132       33        0.171788        0.000179144        0.000150868
133       33        0.207878        0.000182397        0.000148162
134       33        0.240472        0.000185384        0.00014576
135       33        0.269736        0.000188108        0.000143635
136       33        0.29591        0.000190577        0.000141762
137       33        0.319294        0.000192811        0.000140108
138       33        0.340232        0.000194834        0.000138645
139       33        0.359098        0.000196675        0.000137339
140       33        0.376283        0.000198367        0.000136161
141       33        0.392179        0.000199946        0.00013508
142       33        0.407157        0.000201447        0.000134071
143       33        0.421555        0.0002029        0.000133108
144       33        0.435657        0.000204335        0.000132172
145       33        0.449683        0.000205773        0.000131248
146       33        0.463783        0.000207229        0.000130327
147       33        0.478031        0.000208713        0.000129403
148       33        0.492427        0.000210223        0.000128476
149       33        0.506914        0.000211755        0.000127551
150       33        0.521385        0.000213298        0.000126634
151       33        0.535704        0.000214836        0.000125734
152       33        0.549724        0.000216354        0.00012486
153       33        0.563308        0.000217836        0.000124019
154       33        0.57634        0.000219268        0.000123218
155       33        0.588736        0.000220639        0.000122461
156       33        0.600446        0.000221943        0.000121751
157       33        0.611458        0.000223177        0.000121087
158       33        0.621788        0.000224341        0.000120468
159       33        0.631481        0.00022544        0.00011989
160       33        0.640596        0.000226477        0.000119349
161       33        0.649201        0.000227462        0.00011884
162       33        0.657369        0.0002284        0.00011836
163       33        0.665166        0.0002293        0.000117903
164       33        0.672653        0.000230167        0.000117466
165       33        0.679874        0.000231006        0.000117047
166       33        0.686864        0.000231822        0.000116642
167       33        0.69364        0.000232615        0.00011625
168       33        0.700206        0.000233386        0.000115872
169       33        0.706553        0.000234134        0.000115508
170       33        0.712664        0.000234856        0.000115158
171       33        0.718514        0.000235548        0.000114824
172       33        0.724075        0.000236209        0.000114508
173       33        0.729321        0.000236833        0.000114209
174       33        0.734227        0.000237418        0.000113931
175       33        0.738774        0.000237961        0.000113674
176       33        0.74295        0.000238461        0.000113438
177       33        0.746749        0.000238916        0.000113224
178       33        0.750176        0.000239328        0.000113031
179       33        0.753237        0.000239695        0.000112858
180       33        0.75595        0.000240022        0.000112706
181       33        0.758333        0.000240308        0.000112572
182       33        0.760408        0.000240558        0.000112455
183       33        0.762201        0.000240774        0.000112355
184       33        0.763738        0.00024096        0.000112268
185       33        0.765044        0.000241117        0.000112195
186       33        0.766145        0.00024125        0.000112133
187       33        0.767065        0.00024136        0.000112081
188       33        0.767826        0.000241452        0.000112039
189       33        0.76845        0.000241527        0.000112004
190       33        0.768956        0.000241587        0.000111975
191       33        0.76936        0.000241636        0.000111952
192       33        0.769677        0.000241674        0.000111934
193       33        0.76992        0.000241702        0.00011192
194       33        0.770099        0.000241724        0.00011191
195       33        0.770224        0.000241738        0.000111903
196       33        0.770303        0.000241747        0.000111898
197       33        0.770339        0.000241751        0.000111896
198       33        0.770337        0.00024175        0.000111896
199       33        0.770299        0.000241744        0.000111897
200       33        0.770225        0.000241735        0.000111901
201       33        0.770113        0.00024172        0.000111907
202       33        0.769961        0.000241701        0.000111915
203       33        0.769763        0.000241676        0.000111926
204       33        0.769512        0.000241644        0.000111939
205       33        0.769202        0.000241605        0.000111956
206       33        0.768823        0.000241558        0.000111976
207       33        0.768365        0.000241501        0.000112001
208       33        0.767816        0.000241433        0.000112031
209       33        0.767166        0.000241352        0.000112066
210       33        0.766404        0.000241258        0.000112108
211       33        0.765519        0.000241148        0.000112156
212       33        0.764504        0.000241023        0.000112212
213       33        0.76335        0.000240881        0.000112275
214       33        0.762055        0.000240722        0.000112346
215       33        0.760618        0.000240546        0.000112426
216       33        0.759041        0.000240352        0.000112513
217       33        0.75733        0.000240143        0.000112607
218       33        0.755493        0.000239919        0.000112709
219       33        0.753544        0.000239682        0.000112817
220       33        0.751496        0.000239433        0.000112931
221       33        0.749364        0.000239174        0.00011305
222       33        0.747165        0.000238908        0.000113173
223       33        0.744917        0.000238637        0.000113298
224       33        0.742635        0.000238361        0.000113426
225       33        0.740336        0.000238084        0.000113555
226       33        0.738035        0.000237808        0.000113684
227       33        0.735747        0.000237533        0.000113813
228       33        0.733484        0.000237261        0.000113941
229       33        0.731258        0.000236995        0.000114066
230       33        0.72908        0.000236735        0.00011419
231       33        0.726961        0.000236482        0.000114309
232       33        0.724907        0.000236237        0.000114426
233       33        0.722928        0.000236001        0.000114538
234       33        0.72103        0.000235775        0.000114646
235       33        0.719218        0.00023556        0.000114749
236       33        0.717498        0.000235356        0.000114847
237       33        0.715874        0.000235163        0.000114939
238       33        0.714348        0.000234982        0.000115027
239       33        0.712922        0.000234814        0.000115108
240       33        0.711599        0.000234657        0.000115184
241       33        0.710377        0.000234513        0.000115253
242       33        0.709257        0.000234381        0.000115317
243       33        0.708238        0.00023426        0.000115376
244       33        0.707318        0.000234152        0.000115429
245       33        0.706493        0.000234054        0.000115476
246       33        0.70576        0.000233968        0.000115518
247       33        0.705117        0.000233892        0.000115555
248       33        0.704557        0.000233827        0.000115587
249       33        0.704077        0.00023377        0.000115614
250       33        0.703672        0.000233723        0.000115638
251       33        0.703336        0.000233683        0.000115657
252       33        0.703065        0.000233651        0.000115673
253       33        0.702851        0.000233626        0.000115685
254       33        0.702691        0.000233608        0.000115694
255       33        0.702578        0.000233594        0.000115701
256       33        0.702508        0.000233586        0.000115705
257       33        0.702474        0.000233582        0.000115707
258       33        0.702471        0.000233582        0.000115707
259       33        0.702495        0.000233585        0.000115706
260       33        0.702541        0.000233591        0.000115703
261       33        0.702604        0.000233598        0.0001157
262       33        0.70268        0.000233607        0.000115696
263       33        0.702764        0.000233617        0.000115691
264       33        0.702852        0.000233628        0.000115686
265       33        0.702942        0.000233639        0.000115681
266       33        0.703028        0.000233649        0.000115676
267       33        0.703108        0.000233659        0.000115671
268       33        0.703178        0.000233667        0.000115668
269       33        0.703236        0.000233674        0.000115664
270       33        0.703279        0.00023368        0.000115662
271       33        0.703304        0.000233683        0.000115661
272       33        0.703309        0.000233684        0.000115661
273       33        0.703292        0.000233682        0.000115662
274       33        0.70325        0.000233677        0.000115664
275       33        0.703183        0.00023367        0.000115668
276       33        0.703089        0.000233659        0.000115674
277       33        0.702967        0.000233645        0.000115681
278       33        0.702816        0.000233628        0.00011569
279       33        0.702635        0.000233607        0.0001157
280       33        0.702424        0.000233582        0.000115713
281       33        0.702184        0.000233554        0.000115727
282       33        0.701914        0.000233523        0.000115742
283       33        0.701617        0.000233488        0.000115759
284       33        0.701292        0.00023345        0.000115778
285       33        0.700942        0.000233409        0.000115798
286       33        0.700569        0.000233366        0.00011582
287       33        0.700176        0.00023332        0.000115843
288       33        0.699764        0.000233272        0.000115867
289       33        0.699337        0.000233222        0.000115891
290       33        0.698899        0.00023317        0.000115916
291       33        0.698453        0.000233118        0.000115942
292       33        0.698002        0.000233065        0.000115968
293       33        0.69755        0.000233012        0.000115994
294       33        0.6971        0.000232959        0.00011602
295       33        0.696656        0.000232907        0.000116046
296       33        0.696221        0.000232856        0.000116071
297       33        0.695797        0.000232807        0.000116095
298       33        0.695386        0.000232758        0.000116119
299       33        0.69499        0.000232712        0.000116142
300       33        0.694608        0.000232667        0.000116164
301       33        0.694242        0.000232624        0.000116185
302       33        0.693889        0.000232583        0.000116205
303       33        0.693547        0.000232543        0.000116225
304       33        0.693215        0.000232504        0.000116244
305       33        0.692887        0.000232465        0.000116263
306       33        0.692561        0.000232427        0.000116282
307       33        0.692229        0.000232388        0.000116301
308       33        0.691888        0.000232348        0.000116321
309       33        0.691529        0.000232307        0.000116341
310       33        0.691146        0.000232262        0.000116364
311       33        0.690731        0.000232214        0.000116388
312       33        0.690277        0.000232161        0.000116414
313       33        0.689775        0.000232102        0.000116443
314       33        0.689216        0.000232037        0.000116476
315       33        0.688594        0.000231965        0.000116512
316       33        0.687898        0.000231884        0.000116552
317       33        0.687122        0.000231794        0.000116597
318       33        0.686257        0.000231693        0.000116648
319       33        0.685295        0.000231582        0.000116704
320       33        0.684229        0.000231458        0.000116766
321       33        0.683052        0.000231321        0.000116834
322       33        0.681757        0.000231171        0.00011691
323       33        0.680338        0.000231007        0.000116992
324       33        0.678791        0.000230827        0.000117082
325       33        0.677109        0.000230632        0.000117181
326       33        0.67529        0.000230422        0.000117287
327       33        0.673329        0.000230195        0.000117401
328       33        0.671226        0.000229952        0.000117524
329       33        0.66898        0.000229693        0.000117656
330       33        0.666589        0.000229417        0.000117796
331       33        0.664057        0.000229126        0.000117945
332       33        0.661385        0.000228818        0.000118101
333       33        0.658576        0.000228496        0.000118267
334       33        0.655638        0.000228158        0.00011844
335       33        0.652574        0.000227807        0.00011862
336       33        0.649393        0.000227443        0.000118808
337       33        0.646102        0.000227067        0.000119003
338       33        0.642712        0.000226681        0.000119203
339       33        0.639229        0.000226284        0.00011941
340       33        0.635666        0.000225879        0.000119622
341       33        0.63203        0.000225466        0.000119838
342       33        0.628331        0.000225047        0.000120059
343       33        0.624578        0.000224623        0.000120283
344       33        0.620779        0.000224194        0.00012051
345       33        0.616941        0.000223762        0.00012074
346       33        0.61307        0.000223327        0.000120973
347       33        0.609172        0.00022289        0.000121208
348       33        0.605251        0.000222451        0.000121444
349       33        0.601312        0.000222011        0.000121682
350       33        0.597359        0.00022157        0.000121922
351       33        0.593398        0.000221129        0.000122162
352       33        0.589435        0.000220689        0.000122403
353       33        0.585478        0.00022025        0.000122644
354       33        0.581538        0.000219815        0.000122885
355       33        0.577629        0.000219383        0.000123124
356       33        0.573769        0.000218958        0.000123361
357       33        0.56998        0.000218542        0.000123593
358       33        0.566291        0.000218137        0.00012382
359       33        0.562733        0.000217747        0.00012404
360       33        0.559343        0.000217377        0.000124249
361       33        0.556162        0.00021703        0.000124446
362       33        0.553238        0.000216711        0.000124627
363       33        0.550617        0.000216426        0.00012479
364       33        0.548352        0.000216179        0.00012493
365       33        0.546494        0.000215978        0.000125046
366       33        0.545095        0.000215826        0.000125133
367       33        0.544207        0.000215729        0.000125188
368       33        0.543879        0.000215693        0.000125208
369       33        0.544157        0.000215722        0.00012519
370       33        0.545086        0.000215822        0.000125132
371       33        0.546705        0.000215997        0.000125031
372       33        0.549052        0.000216251        0.000124884
373       33        0.552162        0.000216588        0.000124691
374       33        0.556063        0.000217012        0.000124448
375       33        0.560783        0.000217526        0.000124156
376       33        0.56634        0.000218133        0.000123812
377       33        0.572749        0.000218835        0.000123417
378       33        0.580013        0.000219634        0.000122971
379       33        0.588123        0.00022053        0.000122475
380       33        0.597057        0.000221521        0.000121932
381       33        0.606773        0.000222605        0.000121343
382       33        0.617208        0.000223774        0.000120715
383       33        0.628278        0.000225022        0.000120051
384       33        0.639873        0.000226336        0.00011936
385       33        0.651857        0.000227701        0.00011865
386       33        0.664067        0.0002291        0.00011793
387       33        0.676309        0.00023051        0.000117212
388       33        0.688357        0.000231904        0.000116509
389       33        0.699937        0.000233249        0.000115835
390       33        0.710713        0.000234505        0.000115211
391       33        0.720255        0.000235619        0.000114659
392       33        0.72802        0.000236527        0.00011421
393       33        0.733345        0.000237147        0.000113902
394       33        0.735472        0.000237391        0.000113777
395       33        0.733627        0.000237166        0.000113879
396       33        0.727128        0.000236393        0.000114248
397       33        0.715483        0.000235019        0.000114914
398       33        0.698435        0.000233019        0.000115895
399       33        0.675948        0.000230404        0.000117201
400       33        0.648172        0.00022721        0.000118831
401       33        0.615438        0.000223499        0.00012078
402       33        0.57835        0.00021937        0.000123028
403       33        0.537913        0.000214959        0.000125529
404       33        0.495628        0.00021045        0.000128204
405       33        0.453513        0.000206059        0.000130928
406       33        0.414068        0.000202034        0.000133536
407       33        0.380129        0.000198636        0.000135822
408       33        0.354632        0.000196122        0.000137566
409       33        0.340291        0.000194721        0.000138557
410       33        0.339235        0.000194618        0.000138629
411       33        0.352579        0.000195918        0.000137705
412       33        0.379904        0.00019861        0.000135835
413       33        0.418668        0.000202497        0.000133227
414       33        0.463797        0.000207125        0.000130259
415       33        0.508052        0.000211775        0.000127418
416       33        0.543583        0.000215593        0.000125187
417       33        0.564        0.000217826        0.000123928
418       33        0.565365        0.000217991        0.000123852
419       33        0.545607        0.000215856        0.000125086
420       33        0.503191        0.000211332        0.000127771
421       33        0.436375        0.000204402        0.000132121
422       33        0.343722        0.000195177        0.000138405
423       33        0.226613        0.000184109        0.000146777
424       33        0.093304        0.000172259        0.000156913
425       33        -0.0406399        0.000161101        0.000167783
426       33        -0.159727        0.000151773        0.000178059
427       33        -0.256384        0.000144593        0.000186851
428       33        -0.330708        0.000139302        0.000193902
429       33        -0.38589        0.000135501        0.000199311
430       33        -0.42531        0.000132852        0.000203273
431       33        -0.45197        0.000131095        0.000206003
432       33        -0.468572        0.000130016        0.000207728
433       33        -0.477274        0.000129459        0.000208647
434       33        -0.479552        0.000129321        0.000208899
435       33        -0.476386        0.000129535        0.000208584
436       33        -0.468288        0.00013007        0.000207755
437       33        -0.455246        0.000130928        0.000206416
438       33        -0.436559        0.000132163        0.000204505
439       33        -0.410565        0.000133896        0.000201871
440       33        -0.374404        0.000136343        0.00019826
441       33        -0.323676        0.000139853        0.000193304
442       33        -0.251748        0.000144986        0.000186491
443       33        -0.149286        0.000152626        0.0001772
444       33        -0.00789193        0.00016383        0.000165128
445       33        0.167746        0.000178878        0.000151254
446       33        0.351888        0.000196116        0.00013794
447       33        0.51459        0.000212744        0.000127167
448       33        0.63685        0.000226225        0.000119663
449       33        0.712024        0.000234996        0.000115301
450       33        0.747177        0.000239254        0.000113335
451       33        0.753398        0.000240043        0.000113004
452       33        0.734612        0.000237767        0.000114055
453       33        0.672741        0.000230386        0.000117568
454       33        0.505727        0.000211738        0.000127692
455       33        0.13773        0.000176136        0.000153473
456       33        -0.343762        0.000138446        0.000195242
457       33        -0.629103        0.000120088        0.000225277
458       33        -0.714247        0.00011522        0.000235353
459       33        -0.715494        0.000115242        0.000235692
460       33        -0.694368        0.000116477        0.000233238
461       33        -0.648642        0.000119081        0.000227794
462       33        -0.497854        0.000128233        0.000210967
463       33        -0.100753        0.00015634        0.000172913
464       33        0.404048        0.00020121        0.00013433
465       33        0.657193        0.000228511        0.000118438
466       33        0.725415        0.000236643        0.000114565
467       33        0.724308        0.00023661        0.000114675
468       33        0.694448        0.000233078        0.000116388
469       33        0.620732        0.000224505        0.000120683
470       33        0.448676        0.000205849        0.000131429
471       33        0.134876        0.000175942        0.000153743
472       33        -0.234515        0.000146273        0.000184933
473       33        -0.492229        0.000128612        0.000210404
474       33        -0.611893        0.000121235        0.000223548
475       33        -0.645153        0.000119335        0.000227486
476       33        -0.635612        0.000119979        0.000226542
477       33        -0.60808        0.000121687        0.000223527
478       33        -0.575903        0.000123683        0.000219999
479       33        -0.547101        0.000125485        0.000216868
480       33        -0.527466        0.000126724        0.00021475
481       33        -0.520964        0.000127133        0.000214047
482       33        -0.528612        0.000126641        0.000214857
483       33        -0.547664        0.00012543        0.000216895
484       33        -0.572516        0.000123862        0.000219573
485       33        -0.596618        0.000122348        0.000222181
486       33        -0.613615        0.000121269        0.000223996
487       33        -0.617299        0.000120988        0.000224302
488       33        -0.601248        0.000121894        0.000222383
489       33        -0.55779        0.000124498        0.000217475
490       33        -0.477066        0.000129558        0.000208762
491       33        -0.347542        0.000138191        0.000195621
492       33        -0.157727        0.000151968        0.000177931
493       33        0.082377        0.000171353        0.000157803
494       33        0.314893        0.000192452        0.000140464
495       33        0.47645        0.000208676        0.000129584
496       33        0.534764        0.00021477        0.000125814
497       33        0.48362        0.000209464        0.000129145
498       33        0.344382        0.000195584        0.000138602
499       33        0.213142        0.000183157        0.000147999
0       34        -0.0794758        0.000158474        0.000171583
1       34        -0.0176078        0.000162864        0.000165757
2       34        0.0128568        0.000165469        0.000163355
3       34        -0.0103257        0.000163639        0.000165337
4       34        -0.0699178        0.000158756        0.000170253
5       34        -0.138425        0.000153441        0.000176221
6       34        -0.194493        0.000149195        0.000181226
7       34        -0.223913        0.000147006        0.000183899
8       34        -0.217567        0.000147486        0.000183332
9       34        -0.16971        0.000151061        0.000179001
10       34        -0.0788579        0.000158087        0.000171058
11       34        0.048062        0.000168449        0.000160545
12       34        0.192974        0.000181104        0.00014932
13       34        0.333214        0.000194266        0.000139215
14       34        0.451287        0.000206126        0.000131262
15       34        0.538289        0.000215377        0.000125725
16       34        0.594754        0.000221648        0.000122283
17       34        0.627523        0.000225409        0.000120349
18       34        0.645055        0.000227476        0.000119341
19       34        0.655214        0.000228693        0.000118768
20       34        0.663856        0.000229717        0.000118273
21       34        0.674082        0.0002309        0.000117672
22       34        0.685734        0.000232222        0.000116975
23       34        0.694503        0.000233177        0.00011643
24       34        0.690291        0.000232574        0.00011662
25       34        0.65384        0.000228216        0.000118683
26       34        0.551864        0.000216707        0.000124796
27       34        0.339393        0.000194808        0.000138743
28       34        0.00512234        0.000164848        0.000164005
29       34        -0.34211        0.000138547        0.000195062
30       34        -0.577666        0.000123179        0.000219489
31       34        -0.69738        0.000116107        0.000233198
32       34        -0.745347        0.000113422        0.000239
33       34        -0.753785        0.000112958        0.00024004
34       34        -0.729033        0.000114318        0.00023699
35       34        -0.650541        0.000118802        0.000227694
36       34        -0.478654        0.000129393        0.000208828
37       34        -0.193836        0.00014921        0.000181126
38       34        0.133599        0.000175739        0.000153762
39       34        0.380508        0.000198792        0.000135877
40       34        0.522075        0.000213408        0.000126612
41       34        0.590481        0.000220898        0.000122391
42       34        0.614579        0.000223609        0.000120943
43       34        0.608197        0.000222886        0.000121324
44       34        0.573592        0.00021902        0.000123417
45       34        0.508371        0.000211943        0.000127478
46       34        0.416978        0.000202447        0.00013342
47       34        0.327066        0.000193545        0.000139553
48       34        0.288481        0.000189857        0.000142279
49       34        0.331155        0.000193963        0.000139283
50       34        0.430148        0.000203813        0.000132563
51       34        0.529723        0.000214235        0.000126135
52       34        0.588579        0.000220652        0.000122487
53       34        0.589827        0.000220777        0.000122404
54       34        0.524437        0.000213635        0.000126448
55       34        0.389469        0.000199685        0.00013527
56       34        0.20461        0.000182094        0.0001484
57       34        0.0140061        0.000165563        0.00016326
58       34        -0.137789        0.000153454        0.000176125
59       34        -0.236003        0.000146087        0.000184971
60       34        -0.286179        0.000142456        0.000189656
61       34        -0.294406        0.000141867        0.000190432
62       34        -0.264513        0.000144012        0.000187618
63       34        -0.203792        0.00014848        0.000182042
64       34        -0.125586        0.000154442        0.000175109
65       34        -0.0449338        0.000160834        0.000168226
66       34        0.0260458        0.000166664        0.000162379
67       34        0.0798215        0.000171212        0.000158077
68       34        0.113034        0.000174078        0.000155473
69       34        0.125237        0.000175142        0.000154525
70       34        0.118687        0.000174568        0.000155032
71       34        0.0992846        0.000172884        0.000156544
72       34        0.076341        0.000170916        0.000158354
73       34        0.0595646        0.000169496        0.000159695
74       34        0.0550862        0.000169126        0.000160062
75       34        0.0635613        0.000169851        0.000159391
76       34        0.0815682        0.00017139        0.000157965
77       34        0.104581        0.000173372        0.000156157
78       34        0.128853        0.000175486        0.00015427
79       34        0.15133        0.000177465        0.000152542
80       34        0.168643        0.000179004        0.000151225
81       34        0.176493        0.000179708        0.000150632
82       34        0.170209        0.000179148        0.000151109
83       34        0.146395        0.000177035        0.000152926
84       34        0.10497        0.000173413        0.000156133
85       34        0.0503283        0.000168743        0.000160461
86       34        -0.00960367        0.00016376        0.00016534
87       34        -0.066435        0.000159167        0.000170101
88       34        -0.114675        0.000155368        0.000174246
89       34        -0.153264        0.000152392        0.000177633
90       34        -0.184793        0.00015        0.000180446
91       34        -0.213429        0.000147857        0.000183034
92       34        -0.242812        0.000145687        0.000185726
93       34        -0.274733        0.000143363        0.000188692
94       34        -0.308896        0.000140916        0.000191916
95       34        -0.3436        0.000138472        0.000195247
96       34        -0.37686        0.000136169        0.000198493
97       34        -0.407333        0.000134093        0.000201515
98       34        -0.434661        0.000132259        0.000204265
99       34        -0.459197        0.000130635        0.000206769
100       34        -0.481472        0.00012918        0.000209073
101       34        -0.501801        0.000127869        0.000211201
102       34        -0.520238        0.000126695        0.000213155
103       34        -0.53681        0.000125651        0.000214931
104       34        -0.551806        0.000124716        0.000216556
105       34        -0.565912        0.000123845        0.000218098
106       34        -0.580091        0.000122976        0.00021966
107       34        -0.59527        0.000122052        0.000221344
108       34        -0.611986        0.000121041        0.00022321
109       34        -0.630132        0.000119951        0.000225251
110       34        -0.64892        0.000118831        0.00022738
111       34        -0.667067        0.000117757        0.000229452
112       34        -0.683158        0.000116812        0.000231302
113       34        -0.696044        0.00011606        0.000232794
114       34        -0.705129        0.000115533        0.000233852
115       34        -0.710456        0.000115227        0.000234477
116       34        -0.712561        0.000115108        0.000234728
117       34        -0.712186        0.000115133        0.000234692
118       34        -0.709992        0.000115263        0.000234443
119       34        -0.70639        0.000115475        0.000234029
120       34        -0.701525        0.000115759        0.000233466
121       34        -0.695355        0.000116118        0.00023275
122       34        -0.687772        0.000116558        0.000231866
123       34        -0.678687        0.000117084        0.000230807
124       34        -0.668086        0.000117699        0.000229572
125       34        -0.656029        0.000118401        0.000228173
126       34        -0.64263        0.000119186        0.000226629
127       34        -0.628021        0.000120048        0.000224958
128       34        -0.61233        0.000120983        0.00022318
129       34        -0.595675        0.000121986        0.000221314
130       34        -0.578184        0.000123051        0.000219375
131       34        -0.560005        0.000124171        0.000217384
132       34        -0.541324        0.000125335        0.000215361
133       34        -0.522357        0.000126531        0.000213331
134       34        -0.503342        0.000127742        0.000211317
135       34        -0.484513        0.000128955        0.000209343
136       34        -0.46607        0.000130154        0.00020743
137       34        -0.44815        0.000131331        0.000205588
138       34        -0.430807        0.000132481        0.000203822
139       34        -0.413998        0.000133605        0.000202125
140       34        -0.397585        0.000134712        0.000200482
141       34        -0.38134        0.000135817        0.00019887
142       34        -0.364968        0.00013694        0.000197258
143       34        -0.348134        0.000138105        0.000195614
144       34        -0.330488        0.000139336        0.000193906
145       34        -0.311701        0.000140658        0.000192103
146       34        -0.291492        0.000142094        0.000190182
147       34        -0.26966        0.000143662        0.000188128
148       34        -0.246103        0.000145371        0.000185934
149       34        -0.220838        0.000147226        0.000183609
150       34        -0.194003        0.000149221        0.00018117
151       34        -0.165847        0.000151342        0.000178644
152       34        -0.136705        0.000153568        0.000176064
153       34        -0.106962        0.000155872        0.000173468
154       34        -0.0770156        0.000158225        0.000170892
155       34        -0.0472299        0.000160599        0.000168366
156       34        -0.0179077        0.000162971        0.000165915
157       34        0.0107308        0.000165319        0.000163555
158       34        0.0385544        0.000167633        0.000161293
159       34        0.0655165        0.000169905        0.00015913
160       34        0.0916412        0.000172136        0.000157062
161       34        0.117005        0.000174329        0.000155079
162       34        0.141718        0.000176492        0.000153171
163       34        0.165901        0.000178634        0.000151327
164       34        0.18967        0.000180765        0.000149535
165       34        0.213123        0.000182893        0.000147788
166       34        0.236329        0.000185022        0.000146079
167       34        0.259321        0.000187156        0.000144405
168       34        0.282098        0.000189294        0.000142765
169       34        0.304622        0.000191432        0.000141163
170       34        0.326827        0.000193564        0.0001396
171       34        0.348622        0.00019568        0.000138084
172       34        0.369905        0.000197769        0.000136619
173       34        0.390564        0.000199818        0.000135212
174       34        0.410493        0.000201815        0.000133869
175       34        0.429595        0.000203749        0.000132594
176       34        0.447787        0.000205609        0.000131392
177       34        0.465005        0.000207385        0.000130265
178       34        0.481205        0.000209071        0.000129214
179       34        0.496362        0.000210662        0.000128239
180       34        0.510472        0.000212155        0.000127338
181       34        0.523544        0.000213548        0.000126509
182       34        0.535604        0.000214842        0.00012575
183       34        0.546686        0.000216038        0.000125057
184       34        0.55683        0.00021714        0.000124426
185       34        0.566085        0.00021815        0.000123853
186       34        0.574499        0.000219073        0.000123335
187       34        0.582119        0.000219912        0.000122868
188       34        0.588994        0.000220673        0.000122448
189       34        0.595167        0.000221358        0.000122072
190       34        0.60068        0.000221972        0.000121738
191       34        0.605568        0.000222518        0.000121442
192       34        0.609863        0.000222998        0.000121183
193       34        0.61359        0.000223416        0.000120958
194       34        0.616771        0.000223774        0.000120767
195       34        0.619422        0.000224072        0.000120608
196       34        0.621551        0.000224312        0.00012048
197       34        0.623166        0.000224494        0.000120383
198       34        0.624267        0.000224618        0.000120317
199       34        0.624849        0.000224683        0.000120282
200       34        0.624905        0.000224689        0.000120279
201       34        0.624423        0.000224634        0.000120307
202       34        0.623389        0.000224516        0.000120369
203       34        0.621785        0.000224334        0.000120464
204       34        0.619593        0.000224086        0.000120595
205       34        0.616794        0.00022377        0.000120762
206       34        0.613369        0.000223384        0.000120968
207       34        0.609303        0.000222926        0.000121212
208       34        0.604584        0.000222397        0.000121496
209       34        0.599206        0.000221795        0.00012182
210       34        0.593172        0.000221122        0.000122186
211       34        0.586493        0.000220379        0.000122591
212       34        0.579192        0.000219571        0.000123037
213       34        0.571301        0.0002187        0.00012352
214       34        0.562867        0.000217774        0.000124039
215       34        0.553946        0.0002168        0.00012459
216       34        0.544602        0.000215784        0.00012517
217       34        0.534906        0.000214736        0.000125776
218       34        0.524933        0.000213663        0.000126402
219       34        0.514758        0.000212575        0.000127045
220       34        0.504454        0.00021148        0.000127699
221       34        0.494089        0.000210384        0.000128361
222       34        0.483726        0.000209295        0.000129026
223       34        0.473421        0.000208218        0.000129692
224       34        0.463225        0.000207158        0.000130354
225       34        0.453182        0.00020612        0.00013101
226       34        0.443329        0.000205107        0.000131657
227       34        0.433702        0.000204122        0.000132292
228       34        0.424329        0.000203168        0.000132914
229       34        0.415237        0.000202247        0.00013352
230       34        0.40645        0.000201362        0.000134109
231       34        0.397987        0.000200513        0.000134678
232       34        0.389869        0.000199702        0.000135227
233       34        0.38211        0.00019893        0.000135754
234       34        0.374724        0.000198198        0.000136257
235       34        0.367725        0.000197507        0.000136736
236       34        0.36112        0.000196857        0.000137189
237       34        0.354918        0.000196249        0.000137616
238       34        0.349121        0.000195683        0.000138016
239       34        0.343732        0.000195157        0.00013839
240       34        0.33875        0.000194673        0.000138736
241       34        0.334171        0.000194229        0.000139055
242       34        0.329989        0.000193824        0.000139346
243       34        0.326195        0.000193458        0.000139612
244       34        0.322778        0.000193128        0.000139851
245       34        0.319726        0.000192835        0.000140065
246       34        0.317023        0.000192575        0.000140255
247       34        0.314654        0.000192348        0.000140422
248       34        0.3126        0.000192151        0.000140566
249       34        0.310842        0.000191982        0.00014069
250       34        0.309361        0.000191841        0.000140795
251       34        0.308138        0.000191724        0.000140881
252       34        0.30715        0.000191629        0.000140951
253       34        0.306378        0.000191555        0.000141005
254       34        0.305801        0.0001915        0.000141046
255       34        0.305399        0.000191462        0.000141075
256       34        0.305151        0.000191438        0.000141092
257       34        0.305038        0.000191427        0.0001411
258       34        0.305041        0.000191428        0.0001411
259       34        0.305141        0.000191437        0.000141093
260       34        0.305321        0.000191454        0.00014108
261       34        0.305564        0.000191478        0.000141063
262       34        0.305852        0.000191505        0.000141043
263       34        0.306172        0.000191536        0.00014102
264       34        0.306508        0.000191568        0.000140996
265       34        0.306845        0.0001916        0.000140973
266       34        0.307172        0.000191632        0.00014095
267       34        0.307475        0.000191661        0.000140928
268       34        0.307743        0.000191686        0.000140909
269       34        0.307966        0.000191708        0.000140894
270       34        0.308132        0.000191724        0.000140882
271       34        0.308233        0.000191733        0.000140875
272       34        0.308261        0.000191736        0.000140873
273       34        0.308207        0.000191731        0.000140877
274       34        0.308066        0.000191718        0.000140887
275       34        0.307831        0.000191695        0.000140904
276       34        0.307499        0.000191664        0.000140927
277       34        0.307064        0.000191622        0.000140958
278       34        0.306525        0.000191571        0.000140996
279       34        0.305881        0.00019151        0.000141042
280       34        0.30513        0.000191438        0.000141095
281       34        0.304275        0.000191356        0.000141156
282       34        0.303317        0.000191265        0.000141224
283       34        0.302261        0.000191165        0.000141298
284       34        0.301111        0.000191055        0.00014138
285       34        0.299874        0.000190937        0.000141468
286       34        0.298558        0.000190812        0.000141561
287       34        0.297172        0.000190681        0.00014166
288       34        0.295726        0.000190543        0.000141763
289       34        0.294231        0.000190401        0.000141869
290       34        0.292699        0.000190256        0.000141978
291       34        0.291143        0.000190109        0.000142089
292       34        0.289576        0.00018996        0.000142201
293       34        0.288009        0.000189812        0.000142312
294       34        0.286456        0.000189665        0.000142423
295       34        0.284929        0.000189521        0.000142532
296       34        0.283437        0.00018938        0.000142639
297       34        0.28199        0.000189243        0.000142743
298       34        0.280594        0.000189112        0.000142843
299       34        0.279254        0.000188986        0.000142939
300       34        0.277973        0.000188865        0.000143031
301       34        0.276751        0.00018875        0.000143119
302       34        0.275583        0.000188641        0.000143203
303       34        0.274464        0.000188535        0.000143283
304       34        0.273384        0.000188434        0.000143361
305       34        0.27233        0.000188335        0.000143437
306       34        0.271288        0.000188238        0.000143512
307       34        0.270239        0.00018814        0.000143588
308       34        0.269162        0.000188039        0.000143665
309       34        0.268035        0.000187934        0.000143747
310       34        0.266834        0.000187821        0.000143834
311       34        0.265531        0.0001877        0.000143928
312       34        0.2641        0.000187566        0.000144032
313       34        0.262513        0.000187418        0.000144146
314       34        0.260741        0.000187253        0.000144275
315       34        0.258756        0.000187068        0.000144419
316       34        0.256531        0.000186861        0.00014458
317       34        0.254037        0.000186629        0.000144762
318       34        0.251248        0.000186371        0.000144964
319       34        0.248141        0.000186083        0.000145191
320       34        0.244692        0.000185763        0.000145443
321       34        0.24088        0.000185411        0.000145721
322       34        0.236686        0.000185024        0.000146028
323       34        0.232094        0.000184601        0.000146365
324       34        0.227092        0.000184142        0.000146733
325       34        0.221669        0.000183645        0.000147133
326       34        0.215819        0.000183111        0.000147565
327       34        0.209538        0.000182539        0.000148031
328       34        0.202829        0.000181929        0.00014853
329       34        0.195696        0.000181284        0.000149063
330       34        0.188148        0.000180603        0.000149628
331       34        0.180199        0.000179889        0.000150226
332       34        0.171867        0.000179143        0.000150855
333       34        0.163173        0.000178368        0.000151514
334       34        0.154143        0.000177567        0.000152201
335       34        0.144806        0.000176742        0.000152915
336       34        0.135194        0.000175897        0.000153654
337       34        0.125339        0.000175034        0.000154415
338       34        0.115279        0.000174158        0.000155195
339       34        0.105048        0.000173271        0.000155993
340       34        0.0946822        0.000172377        0.000156805
341       34        0.0842167        0.000171479        0.000157629
342       34        0.0736842        0.00017058        0.000158463
343       34        0.0631148        0.000169682        0.000159304
344       34        0.0525358        0.000168788        0.00016015
345       34        0.0419712        0.0001679        0.000160999
346       34        0.0314416        0.000167019        0.00016185
347       34        0.0209648        0.000166148        0.000162701
348       34        0.0105559        0.000165286        0.00016355
349       34        0.000228319        0.000164435        0.000164397
350       34        -0.0100048        0.000163596        0.000165241
351       34        -0.0201297        0.00016277        0.00016608
352       34        -0.0301305        0.000161959        0.000166913
353       34        -0.0399876        0.000161162        0.000167737
354       34        -0.0496764        0.000160383        0.000168552
355       34        -0.0591661        0.000159624        0.000169353
356       34        -0.0684183        0.000158887        0.000170138
357       34        -0.0773867        0.000158175        0.000170902
358       34        -0.0860166        0.000157494        0.000171641
359       34        -0.0942449        0.000156846        0.000172347
360       34        -0.102001        0.000156239        0.000173016
361       34        -0.109206        0.000155676        0.00017364
362       34        -0.115778        0.000155164        0.00017421
363       34        -0.121626        0.00015471        0.000174719
364       34        -0.126661        0.00015432        0.000175159
365       34        -0.130789        0.000154001        0.00017552
366       34        -0.133914        0.00015376        0.000175793
367       34        -0.135941        0.000153604        0.000175971
368       34        -0.136775        0.000153539        0.000176043
369       34        -0.136318        0.000153574        0.000176002
370       34        -0.134468        0.000153715        0.000175839
371       34        -0.131122        0.000153972        0.000175545
372       34        -0.126168        0.000154354        0.00017511
373       34        -0.119485        0.00015487        0.000174526
374       34        -0.110944        0.000155533        0.000173782
375       34        -0.100402        0.000156355        0.000172868
376       34        -0.0877075        0.00015735        0.000171774
377       34        -0.0727017        0.000158535        0.00017049
378       34        -0.0552219        0.000159926        0.000169005
379       34        -0.0351109        0.000161541        0.000167313
380       34        -0.012228        0.000163398        0.000165408
381       34        0.0135357        0.000165513        0.000163288
382       34        0.0422396        0.000167902        0.000160958
383       34        0.0738724        0.000170574        0.000158428
384       34        0.108331        0.000173532        0.000155716
385       34        0.145404        0.000176771        0.000152849
386       34        0.184759        0.000180274        0.000149863
387       34        0.225943        0.000184013        0.000146799
388       34        0.268391        0.000187947        0.000143706
389       34        0.311454        0.000192022        0.000140633
390       34        0.354419        0.000196176        0.000137634
391       34        0.396537        0.000200336        0.000134755
392       34        0.437045        0.000204422        0.000132045
393       34        0.475185        0.000208348        0.000129545
394       34        0.51024        0.000212028        0.000127291
395       34        0.54158        0.000215379        0.000125313
396       34        0.568723        0.000218329        0.000123628
397       34        0.591379        0.000220827        0.000122242
398       34        0.609454        0.000222843        0.000121148
399       34        0.62299        0.000224365        0.000120335
400       34        0.632059        0.000225388        0.000119793
401       34        0.636658        0.000225906        0.000119517
402       34        0.636678        0.000225903        0.000119513
403       34        0.631979        0.000225366        0.000119791
404       34        0.622562        0.000224299        0.000120352
405       34        0.608747        0.000222749        0.000121183
406       34        0.59129        0.000220809        0.000122243
407       34        0.571368        0.000218619        0.000123465
408       34        0.550459        0.000216346        0.000124763
409       34        0.53012        0.00021416        0.000126041
410       34        0.511682        0.000212201        0.000127212
411       34        0.49588        0.00021054        0.000128226
412       34        0.482443        0.00020914        0.000129097
413       34        0.469692        0.000207823        0.00012993
414       34        0.454253        0.000206238        0.000130945
415       34        0.431037        0.000203873        0.000132484
416       34        0.393611        0.000200113        0.000135
417       34        0.334988        0.000194357        0.000139033
418       34        0.249067        0.00018621        0.000145156
419       34        0.1336        0.000175782        0.000153799
420       34        -0.00516126        0.000163998        0.000164847
421       34        -0.151071        0.000152437        0.000177296
422       34        -0.285856        0.00014247        0.000189613
423       34        -0.398819        0.000134622        0.000200595
424       34        -0.488125        0.000128739        0.00020975
425       34        -0.55667        0.000124418        0.000217091
426       34        -0.608881        0.000121238        0.000222881
427       34        -0.649201        0.000118844        0.000227469
428       34        -0.680975        0.000116993        0.000231155
429       34        -0.705784        0.000115568        0.000234075
430       34        -0.723829        0.000114545        0.000236228
431       34        -0.735105        0.000113917        0.000237596
432       34        -0.740173        0.000113646        0.000238236
433       34        -0.739918        0.00011368        0.000238246
434       34        -0.735261        0.000113964        0.000237731
435       34        -0.72714        0.000114445        0.000236804
436       34        -0.716328        0.00011508        0.000235559
437       34        -0.703462        0.000115835        0.000234073
438       34        -0.688951        0.000116687        0.000232396
439       34        -0.672791        0.000117636        0.000230532
440       34        -0.654434        0.000118718        0.00022842
441       34        -0.632556        0.000120012        0.000225913
442       34        -0.604429        0.00012169        0.000222717
443       34        -0.564387        0.000124113        0.000218237
444       34        -0.501481        0.000128032        0.000211402
445       34        -0.397546        0.000134825        0.000200642
446       34        -0.228102        0.000146748        0.000184347
447       34        0.0206806        0.000166221        0.000162819
448       34        0.303465        0.000191459        0.000141346
449       34        0.533347        0.00021478        0.000125998
450       34        0.672454        0.000230347        0.000117582
451       34        0.734414        0.000237717        0.000114054
452       34        0.748237        0.000239435        0.000113301
453       34        0.728927        0.000237104        0.000114385
454       34        0.655003        0.000228337        0.000118607
455       34        0.44157        0.00020503        0.000131839
456       34        -0.0116371        0.000163471        0.000165384
457       34        -0.479366        0.000129364        0.000208929
458       34        -0.68099        0.00011707        0.00023131
459       34        -0.718787        0.00011501        0.000235994
460       34        -0.70459        0.000115891        0.00023445
461       34        -0.675632        0.000117546        0.00023101
462       34        -0.593999        0.000122301        0.000221514
463       34        -0.335379        0.000139033        0.000194434
464       34        0.166482        0.000178696        0.000151291
465       34        0.556428        0.000217186        0.000124502
466       34        0.700126        0.000233582        0.000115979
467       34        0.72495        0.000236669        0.000114631
468       34        0.710336        0.000235011        0.000115503
469       34        0.677362        0.000231125        0.000117401
470       34        0.608493        0.000223162        0.000121438
471       34        0.459104        0.000206946        0.000130759
472       34        0.190011        0.000180857        0.00014956
473       34        -0.149561        0.000152625        0.000177248
474       34        -0.420098        0.000133321        0.000202929
475       34        -0.568453        0.000123853        0.000218666
476       34        -0.628764        0.000120259        0.000225521
477       34        -0.642427        0.000119511        0.0002272
478       34        -0.635804        0.000119953        0.000226537
479       34        -0.623607        0.000120712        0.000225206
480       34        -0.61365        0.000121323        0.000224103
481       34        -0.609326        0.000121581        0.00022361
482       34        -0.610477        0.000121494        0.000223709
483       34        -0.613669        0.00012127        0.00022401
484       34        -0.61256        0.000121293        0.000223803
485       34        -0.598555        0.000122085        0.000222133
486       34        -0.56132        0.000124309        0.000217912
487       34        -0.489417        0.000128789        0.000210101
488       34        -0.373207        0.000136448        0.000198175
489       34        -0.207932        0.000148199        0.000182452
490       34        -0.0020953        0.000164273        0.000164617
491       34        0.209697        0.000182609        0.000148065
492       34        0.388835        0.000199715        0.000135376
493       34        0.517278        0.000212961        0.000126955
494       34        0.583045        0.000220105        0.000122861
495       34        0.569102        0.000218614        0.000123743
496       34        0.454938        0.000206373        0.000130941
497       34        0.241385        0.000185579        0.000145779
498       34        0.000872571        0.000164692        0.000164548
499       34        -0.133009        0.000154017        0.000175928
0       35        -0.324186        0.000140225        0.000193918
1       35        -0.0505293        0.000160224        0.000168528
2       35        0.262344        0.000187448        0.000144194
3       35        0.415462        0.00020245        0.000133624
4       35        0.437742        0.00020463        0.000132087
5       35        0.402872        0.000201146        0.000134445
6       35        0.35465        0.000196358        0.000137729
7       35        0.319107        0.000192889        0.000140191
8       35        0.311788        0.0001922        0.000140716
9       35        0.336974        0.000194641        0.00013896
10       35        0.387631        0.000199651        0.000135495
11       35        0.449644        0.000205977        0.000131384
12       35        0.508928        0.000212233        0.000127582
13       35        0.556616        0.000217432        0.00012462
14       35        0.589863        0.000221162        0.000122613
15       35        0.610013        0.000223482        0.000121428
16       35        0.620994        0.000224783        0.0001208
17       35        0.627735        0.000225595        0.000120422
18       35        0.634583        0.000226402        0.000120028
19       35        0.644288        0.000227513        0.000119453
20       35        0.657134        0.000228963        0.000118679
21       35        0.670085        0.0002304        0.000117888
22       35        0.675616        0.000230948        0.000117516
23       35        0.659444        0.000228953        0.0001184
24       35        0.596723        0.000221718        0.000122081
25       35        0.44945        0.000205858        0.000131333
26       35        0.184136        0.000180282        0.000149963
27       35        -0.160776        0.000151724        0.000178188
28       35        -0.451915        0.000131157        0.00020609
29       35        -0.627077        0.000120221        0.00022507
30       35        -0.711367        0.000115346        0.000234934
31       35        -0.743974        0.000113533        0.000238906
32       35        -0.746082        0.000113409        0.000239148
33       35        -0.713022        0.000115232        0.000235091
34       35        -0.610302        0.0001212        0.000223128
35       35        -0.381942        0.000135809        0.000198977
36       35        -0.0202708        0.000162755        0.000166088
37       35        0.332997        0.000194152        0.000139163
38       35        0.554662        0.00021695        0.000124587
39       35        0.664454        0.00022933        0.000118002
40       35        0.713456        0.000235125        0.000115199
41       35        0.733634        0.000237557        0.000114066
42       35        0.738646        0.000238148        0.000113778
43       35        0.731127        0.000237213        0.000114186
44       35        0.707768        0.000234396        0.000115497
45       35        0.663959        0.00022926        0.000118025
46       35        0.601738        0.000222207        0.000121738
47       35        0.540304        0.000215488        0.000125537
48       35        0.512227        0.000212501        0.000127322
49       35        0.52907        0.000214305        0.000126258
50       35        0.564292        0.000218092        0.000124042
51       35        0.578411        0.000219595        0.000123146
52       35        0.539        0.00021525        0.000125562
53       35        0.415881        0.000202361        0.000133509
54       35        0.189202        0.000180699        0.00014955
55       35        -0.0976019        0.000156562        0.000172614
56       35        -0.33393        0.000139082        0.00019422
57       35        -0.468926        0.000130001        0.000207777
58       35        -0.517137        0.000126923        0.000212878
59       35        -0.498321        0.000128134        0.000210903
60       35        -0.419825        0.000133265        0.000202789
61       35        -0.285162        0.000142566        0.00018961
62       35        -0.112035        0.000155497        0.000173932
63       35        0.0606966        0.000169544        0.000159559
64       35        0.19367        0.00018118        0.00014928
65       35        0.274232        0.000188599        0.000143365
66       35        0.31281        0.000192258        0.000140615
67       35        0.32527        0.00019346        0.000139742
68       35        0.32296        0.000193244        0.000139909
69       35        0.310004        0.000192005        0.000140825
70       35        0.285042        0.000189634        0.000142602
71       35        0.245752        0.000185961        0.000145443
72       35        0.193491        0.000181187        0.000149312
73       35        0.135433        0.000176029        0.000153733
74       35        0.0824043        0.000171447        0.000157885
75       35        0.0430976        0.000168129        0.000161037
76       35        0.0208808        0.000166284        0.000162848
77       35        0.0157258        0.000165863        0.000163275
78       35        0.0271391        0.000166815        0.000162348
79       35        0.0547566        0.000169131        0.000160119
80       35        0.0968425        0.000172719        0.000156777
81       35        0.148487        0.000177224        0.000152769
82       35        0.201203        0.000181943        0.000148784
83       35        0.244752        0.000185938        0.000145571
84       35        0.270589        0.000188352        0.0001437
85       35        0.275019        0.000188772        0.000143383
86       35        0.260403        0.0001874        0.000144437
87       35        0.234031        0.000184947        0.000146355
88       35        0.20525        0.000182302        0.000148475
89       35        0.182033        0.000180191        0.000150203
90       35        0.168589        0.000178973        0.000151206
91       35        0.164989        0.000178637        0.000151467
92       35        0.168437        0.000178927        0.000151191
93       35        0.175105        0.000179507        0.000150673
94       35        0.181649        0.000180079        0.000150167
95       35        0.185934        0.000180452        0.000149835
96       35        0.18691        0.000180531        0.000149754
97       35        0.183983        0.000180262        0.000149969
98       35        0.176495        0.000179586        0.000150529
99       35        0.163715        0.000178442        0.000151494
100       35        0.145277        0.000176805        0.000152898
101       35        0.12162        0.000174729        0.00015472
102       35        0.0940214        0.000172338        0.000156873
103       35        0.0640813        0.00016978        0.000159241
104       35        0.0329251        0.000167158        0.000161744
105       35        0.000593684        0.000164479        0.000164382
106       35        -0.0340028        0.000161659        0.00016725
107       35        -0.0725396        0.000158572        0.000170502
108       35        -0.116411        0.000155127        0.000174279
109       35        -0.165919        0.000151326        0.000178637
110       35        -0.219861        0.000147287        0.000183505
111       35        -0.275728        0.000143214        0.000188683
112       35        -0.330452        0.000139333        0.000193896
113       35        -0.381327        0.00013582        0.000198871
114       35        -0.426706        0.000132764        0.000203421
115       35        -0.466219        0.000130162        0.000207473
116       35        -0.500531        0.000127949        0.000211064
117       35        -0.530817        0.000126031        0.000214293
118       35        -0.558207        0.000124324        0.000217261
119       35        -0.583434        0.000122775        0.000220034
120       35        -0.606763        0.00012136        0.000222632
121       35        -0.628132        0.000120078        0.000225039
122       35        -0.647364        0.000118935        0.000227224
123       35        -0.664329        0.000117933        0.000229166
124       35        -0.679012        0.000117071        0.000230856
125       35        -0.691501        0.00011634        0.000232298
126       35        -0.701948        0.000115731        0.000233507
127       35        -0.710518        0.000115232        0.000234502
128       35        -0.717359        0.000114835        0.000235298
129       35        -0.722595        0.000114532        0.000235909
130       35        -0.726329        0.000114317        0.000236347
131       35        -0.728663        0.000114183        0.000236622
132       35        -0.729718        0.000114124        0.00023675
133       35        -0.729647        0.00011413        0.000236745
134       35        -0.728631        0.000114191        0.00023663
135       35        -0.726874        0.000114294        0.000236429
136       35        -0.724583        0.000114428        0.000236164
137       35        -0.72195        0.000114581        0.000235859
138       35        -0.719132        0.000114745        0.000235532
139       35        -0.716244        0.000114913        0.000235197
140       35        -0.713356        0.000115081        0.000234861
141       35        -0.710489        0.000115247        0.000234527
142       35        -0.707627        0.000115413        0.000234193
143       35        -0.704721        0.000115581        0.000233854
144       35        -0.701702        0.000115755        0.0002335
145       35        -0.698482        0.000115941        0.000233122
146       35        -0.694969        0.000116143        0.000232708
147       35        -0.691068        0.000116366        0.000232249
148       35        -0.686692        0.000116617        0.000231733
149       35        -0.681764        0.0001169        0.000231153
150       35        -0.676224        0.000117218        0.000230503
151       35        -0.670038        0.000117575        0.000229778
152       35        -0.663196        0.000117971        0.000228981
153       35        -0.655717        0.000118407        0.000228113
154       35        -0.647641        0.000118879        0.000227181
155       35        -0.639024        0.000119386        0.000226193
156       35        -0.629931        0.000119925        0.000225157
157       35        -0.620418        0.000120492        0.00022408
158       35        -0.610529        0.000121086        0.000222968
159       35        -0.600285        0.000121704        0.000221823
160       35        -0.589679        0.000122349        0.000220646
161       35        -0.578676        0.000123023        0.000219434
162       35        -0.567214        0.00012373        0.000218179
163       35        -0.555207        0.000124476        0.000216875
164       35        -0.542553        0.000125268        0.00021551
165       35        -0.529138        0.000126113        0.000214074
166       35        -0.514847        0.000127021        0.000212556
167       35        -0.499573        0.000128        0.000210946
168       35        -0.483223        0.000129056        0.000209238
169       35        -0.465727        0.000130197        0.000207426
170       35        -0.447048        0.000131426        0.000205509
171       35        -0.427187        0.000132745        0.00020349
172       35        -0.406187        0.000134155        0.000201378
173       35        -0.384137        0.000135651        0.000199182
174       35        -0.361168        0.000137226        0.00019692
175       35        -0.337452        0.000138871        0.00019461
176       35        -0.31319        0.000140574        0.000192274
177       35        -0.288609        0.000142319        0.000189935
178       35        -0.263944        0.000144092        0.000187615
179       35        -0.239431        0.000145874        0.000185337
180       35        -0.215296        0.00014765        0.000183119
181       35        -0.191746        0.000149402        0.00018098
182       35        -0.168961        0.000151117        0.000178933
183       35        -0.147094        0.00015278        0.00017699
184       35        -0.126269        0.000154381        0.000175159
185       35        -0.106577        0.00015591        0.000173444
186       35        -0.0880875        0.000157358        0.000171848
187       35        -0.0708453        0.000158721        0.000170373
188       35        -0.054878        0.000159993        0.000169018
189       35        -0.0401995        0.000161171        0.000167782
190       35        -0.0268148        0.000162253        0.000166662
191       35        -0.0147231        0.000163236        0.000165657
192       35        -0.00392196        0.000164119        0.000164764
193       35        0.00559082        0.000164901        0.000163981
194       35        0.0138145        0.000165579        0.000163308
195       35        0.0207443        0.000166153        0.000162742
196       35        0.0263697        0.000166621        0.000162284
197       35        0.0306746        0.000166979        0.000161935
198       35        0.0336368        0.000167226        0.000161695
199       35        0.0352286        0.000167359        0.000161566
200       35        0.0354174        0.000167374        0.00016155
201       35        0.0341673        0.00016727        0.000161651
202       35        0.0314408        0.000167042        0.000161871
203       35        0.0272017        0.000166688        0.000162215
204       35        0.0214181        0.000166207        0.000162685
205       35        0.0140665        0.000165597        0.000163284
206       35        0.00513616        0.000164859        0.000164015
207       35        -0.00536533        0.000163996        0.000164879
208       35        -0.0174072        0.000163012        0.000165874
209       35        -0.0309302        0.000161913        0.000167
210       35        -0.0458425        0.00016071        0.000168249
211       35        -0.0620173        0.000159415        0.000169615
212       35        -0.0792929        0.000158043        0.000171085
213       35        -0.0974756        0.000156611        0.000172646
214       35        -0.116346        0.000155138        0.00017428
215       35        -0.135668        0.000153644        0.000175969
216       35        -0.155202        0.000152147        0.000177692
217       35        -0.174714        0.000150667        0.00017943
218       35        -0.193989        0.000149217        0.000181162
219       35        -0.212837        0.000147813        0.000182871
220       35        -0.231105        0.000146464        0.000184543
221       35        -0.24867        0.000145177        0.000186164
222       35        -0.265447        0.000143959        0.000187725
223       35        -0.28138        0.000142811        0.000189218
224       35        -0.296439        0.000141734        0.000190641
225       35        -0.310617        0.000140727        0.000191989
226       35        -0.323921        0.000139789        0.000193263
227       35        -0.336372        0.000138916        0.000194463
228       35        -0.347997        0.000138106        0.000195589
229       35        -0.358829        0.000137355        0.000196644
230       35        -0.368904        0.00013666        0.000197631
231       35        -0.378257        0.000136019        0.000198551
232       35        -0.386924        0.000135427        0.000199408
233       35        -0.394942        0.000134881        0.000200204
234       35        -0.402343        0.00013438        0.000200941
235       35        -0.409161        0.00013392        0.000201623
236       35        -0.415426        0.000133498        0.000202252
237       35        -0.421168        0.000133113        0.00020283
238       35        -0.426415        0.000132762        0.000203359
239       35        -0.431194        0.000132443        0.000203843
240       35        -0.435531        0.000132155        0.000204283
241       35        -0.43945        0.000131894        0.000204681
242       35        -0.442977        0.000131661        0.00020504
243       35        -0.446135        0.000131452        0.000205362
244       35        -0.448945        0.000131266        0.000205649
245       35        -0.451432        0.000131102        0.000205904
246       35        -0.453615        0.000130958        0.000206127
247       35        -0.455517        0.000130833        0.000206322
248       35        -0.457157        0.000130725        0.000206491
249       35        -0.458556        0.000130634        0.000206635
250       35        -0.459732        0.000130556        0.000206755
251       35        -0.460706        0.000130492        0.000206856
252       35        -0.461495        0.000130441        0.000206937
253       35        -0.462116        0.0001304        0.000207001
254       35        -0.462588        0.000130369        0.000207049
255       35        -0.462925        0.000130347        0.000207084
256       35        -0.463145        0.000130333        0.000207107
257       35        -0.463263        0.000130325        0.000207119
258       35        -0.463292        0.000130323        0.000207122
259       35        -0.463248        0.000130326        0.000207117
260       35        -0.463144        0.000130333        0.000207107
261       35        -0.462992        0.000130343        0.000207091
262       35        -0.462806        0.000130355        0.000207072
263       35        -0.462596        0.000130369        0.000207051
264       35        -0.462375        0.000130383        0.000207028
265       35        -0.462153        0.000130398        0.000207005
266       35        -0.46194        0.000130412        0.000206983
267       35        -0.461745        0.000130425        0.000206963
268       35        -0.461578        0.000130436        0.000206946
269       35        -0.461448        0.000130444        0.000206933
270       35        -0.461362        0.00013045        0.000206924
271       35        -0.461327        0.000130452        0.000206921
272       35        -0.46135        0.000130451        0.000206923
273       35        -0.461437        0.000130445        0.000206932
274       35        -0.461593        0.000130435        0.000206948
275       35        -0.461823        0.00013042        0.000206972
276       35        -0.46213        0.0001304        0.000207004
277       35        -0.462516        0.000130375        0.000207044
278       35        -0.462984        0.000130344        0.000207092
279       35        -0.463533        0.000130308        0.000207149
280       35        -0.464164        0.000130267        0.000207214
281       35        -0.464875        0.000130221        0.000207287
282       35        -0.465662        0.000130169        0.000207368
283       35        -0.466523        0.000130113        0.000207457
284       35        -0.467451        0.000130052        0.000207553
285       35        -0.468441        0.000129988        0.000207655
286       35        -0.469486        0.000129919        0.000207763
287       35        -0.470576        0.000129848        0.000207876
288       35        -0.471703        0.000129775        0.000207993
289       35        -0.472856        0.0001297        0.000208112
290       35        -0.474026        0.000129623        0.000208233
291       35        -0.475201        0.000129547        0.000208355
292       35        -0.476371        0.000129471        0.000208476
293       35        -0.477526        0.000129395        0.000208596
294       35        -0.478655        0.000129322        0.000208713
295       35        -0.479751        0.000129251        0.000208827
296       35        -0.480804        0.000129182        0.000208936
297       35        -0.481809        0.000129117        0.000209041
298       35        -0.482761        0.000129056        0.00020914
299       35        -0.483657        0.000128998        0.000209233
300       35        -0.484497        0.000128943        0.000209321
301       35        -0.485282        0.000128892        0.000209403
302       35        -0.486016        0.000128845        0.00020948
303       35        -0.486704        0.000128801        0.000209552
304       35        -0.487355        0.000128759        0.00020962
305       35        -0.487978        0.000128719        0.000209685
306       35        -0.488587        0.000128679        0.000209749
307       35        -0.489195        0.00012864        0.000209813
308       35        -0.489817        0.0001286        0.000209878
309       35        -0.49047        0.000128558        0.000209947
310       35        -0.491172        0.000128513        0.00021002
311       35        -0.491941        0.000128464        0.000210101
312       35        -0.492794        0.000128409        0.000210191
313       35        -0.493752        0.000128348        0.000210292
314       35        -0.494831        0.000128278        0.000210405
315       35        -0.496048        0.0001282        0.000210533
316       35        -0.497421        0.000128112        0.000210678
317       35        -0.498964        0.000128013        0.00021084
318       35        -0.50069        0.000127903        0.000211022
319       35        -0.502609        0.00012778        0.000211224
320       35        -0.504732        0.000127644        0.000211448
321       35        -0.507064        0.000127495        0.000211694
322       35        -0.509609        0.000127333        0.000211963
323       35        -0.512368        0.000127157        0.000212255
324       35        -0.515339        0.000126968        0.00021257
325       35        -0.518517        0.000126766        0.000212907
326       35        -0.521895        0.000126551        0.000213267
327       35        -0.525461        0.000126325        0.000213647
328       35        -0.529204        0.000126089        0.000214046
329       35        -0.533105        0.000125843        0.000214463
330       35        -0.537149        0.000125588        0.000214897
331       35        -0.541314        0.000125327        0.000215344
332       35        -0.545578        0.000125059        0.000215803
333       35        -0.549921        0.000124788        0.000216272
334       35        -0.554318        0.000124514        0.000216748
335       35        -0.558746        0.000124238        0.000217228
336       35        -0.563183        0.000123963        0.000217711
337       35        -0.567607        0.000123689        0.000218193
338       35        -0.571999        0.000123418        0.000218673
339       35        -0.576341        0.000123151        0.000219149
340       35        -0.580616        0.000122888        0.000219619
341       35        -0.584813        0.000122631        0.000220081
342       35        -0.58892        0.000122381        0.000220535
343       35        -0.592931        0.000122136        0.000220979
344       35        -0.596841        0.000121899        0.000221413
345       35        -0.600647        0.000121668        0.000221837
346       35        -0.60435        0.000121444        0.00022225
347       35        -0.60795        0.000121227        0.000222653
348       35        -0.611452        0.000121016        0.000223045
349       35        -0.614858        0.000120811        0.000223428
350       35        -0.618171        0.000120613        0.000223801
351       35        -0.621396        0.00012042        0.000224164
352       35        -0.624534        0.000120232        0.000224519
353       35        -0.627586        0.000120051        0.000224865
354       35        -0.63055        0.000119874        0.000225201
355       35        -0.633425        0.000119704        0.000225528
356       35        -0.636203        0.000119539        0.000225844
357       35        -0.638879        0.000119381        0.000226149
358       35        -0.641442        0.000119229        0.000226442
359       35        -0.643881        0.000119085        0.000226721
360       35        -0.646183        0.000118949        0.000226984
361       35        -0.648332        0.000118823        0.000227231
362       35        -0.650314        0.000118706        0.000227458
363       35        -0.652111        0.000118601        0.000227664
364       35        -0.653706        0.000118507        0.000227848
365       35        -0.655081        0.000118426        0.000228005
366       35        -0.656215        0.000118359        0.000228136
367       35        -0.657087        0.000118308        0.000228236
368       35        -0.657674        0.000118273        0.000228303
369       35        -0.657948        0.000118257        0.000228334
370       35        -0.657877        0.00011826        0.000228324
371       35        -0.657423        0.000118286        0.000228271
372       35        -0.65654        0.000118338        0.000228168
373       35        -0.65517        0.000118417        0.000228008
374       35        -0.653248        0.000118529        0.000227785
375       35        -0.650692        0.000118678        0.00022749
376       35        -0.647404        0.00011887        0.00022711
377       35        -0.64327        0.000119113        0.000226635
378       35        -0.638156        0.000119414        0.000226049
379       35        -0.631903        0.000119784        0.000225335
380       35        -0.624327        0.000120234        0.000224475
381       35        -0.615215        0.000120778        0.000223446
382       35        -0.604318        0.000121434        0.000222224
383       35        -0.591351        0.00012222        0.000220781
384       35        -0.575989        0.000123159        0.000219086
385       35        -0.557863        0.000124279        0.000217107
386       35        -0.536564        0.00012561        0.000214807
387       35        -0.511641        0.000127187        0.000212152
388       35        -0.48262        0.000129052        0.000209104
389       35        -0.449012        0.000131247        0.000205633
390       35        -0.410354        0.00013382        0.000201714
391       35        -0.366274        0.000136816        0.000197336
392       35        -0.316591        0.000140272        0.000192515
393       35        -0.261472        0.000144207        0.000187302
394       35        -0.201598        0.000148603        0.000181795
395       35        -0.138278        0.000153395        0.000176142
396       35        -0.073435        0.000158457        0.000170531
397       35        -0.00938393        0.000163616        0.000165159
398       35        0.0515093        0.000168672        0.000160204
399       35        0.107158        0.000173426        0.000155803
400       35        0.155924        0.000177698        0.000152043
401       35        0.196595        0.00018134        0.000148975
402       35        0.228272        0.000184228        0.000146628
403       35        0.250296        0.000186264        0.000145019
404       35        0.262287        0.000187384        0.000144153
405       35        0.264269        0.000187575        0.000144014
406       35        0.256799        0.000186886        0.000144561
407       35        0.240977        0.000185427        0.00014572
408       35        0.218317        0.000183353        0.000147392
409       35        0.190459        0.000180832        0.000149472
410       35        0.158807        0.000178006        0.000151867
411       35        0.124159        0.000174958        0.00015453
412       35        0.0864364        0.000171695        0.000157477
413       35        0.0445851        0.00016814        0.000160808
414       35        -0.00318486        0.000164168        0.000164692
415       35        -0.0586425        0.000159668        0.000169312
416       35        -0.122326        0.000154648        0.000174771
417       35        -0.192588        0.000149288        0.000180995
418       35        -0.265865        0.000143897        0.000187722
419       35        -0.337968        0.000138789        0.000194595
420       35        -0.404887        0.00013422        0.000201214
421       35        -0.462862        0.000130392        0.000207143
422       35        -0.509237        0.000127413        0.000212018
423       35        -0.543937        0.00012523        0.000215743
424       35        -0.569843        0.000123628        0.000218572
425       35        -0.591713        0.000122296        0.000220999
426       35        -0.614495        0.000120928        0.000223563
427       35        -0.641613        0.000119318        0.00022665
428       35        -0.673466        0.000117451        0.000230324
429       35        -0.707013        0.000115514        0.000234254
430       35        -0.737471        0.000113787        0.000237889
431       35        -0.761174        0.000112473        0.00024078
432       35        -0.776617        0.000111642        0.00024272
433       35        -0.783531        0.000111294        0.000243644
434       35        -0.782576        0.000111385        0.000243609
435       35        -0.77512        0.000111836        0.00024278
436       35        -0.762668        0.000112567        0.000241343
437       35        -0.746874        0.000113488        0.000239504
438       35        -0.729296        0.000114512        0.000237455
439       35        -0.711293        0.000115563        0.000235358
440       35        -0.694073        0.00011657        0.000233356
441       35        -0.67868        0.00011747        0.000231565
442       35        -0.665711        0.000118222        0.000230044
443       35        -0.654398        0.000118867        0.000228697
444       35        -0.640888        0.00011963        0.000227077
445       35        -0.615844        0.000121074        0.000224135
446       35        -0.560398        0.000124392        0.000217856
447       35        -0.440151        0.000132016        0.000205013
448       35        -0.21004        0.000148099        0.000182713
449       35        0.131564        0.000175716        0.000154054
450       35        0.457806        0.000206823        0.000130851
451       35        0.653541        0.000228162        0.00011869
452       35        0.731303        0.000237348        0.000114231
453       35        0.743961        0.000238927        0.000113545
454       35        0.714201        0.00023534        0.000115219
455       35        0.60404        0.000222518        0.000121628
456       35        0.291342        0.000190175        0.00014211
457       35        -0.249206        0.000145149        0.000186227
458       35        -0.608651        0.000121304        0.00022295
459       35        -0.711164        0.000115391        0.000234977
460       35        -0.71046        0.000115536        0.000235108
461       35        -0.686771        0.000116929        0.000232371
462       35        -0.642302        0.000119469        0.000227092
463       35        -0.498436        0.000128205        0.000211044
464       35        -0.121741        0.000154716        0.000174746
465       35        0.365932        0.00019743        0.000136928
466       35        0.63034        0.000225455        0.000120035
467       35        0.708448        0.000234649        0.000115543
468       35        0.711007        0.000235088        0.000115463
469       35        0.690907        0.000232781        0.000116651
470       35        0.659964        0.000229157        0.000118444
471       35        0.602896        0.000222579        0.000121801
472       35        0.484914        0.000209671        0.000129105
473       35        0.271252        0.000188356        0.000143607
474       35        -0.0212855        0.000162735        0.000166236
475       35        -0.295478        0.000141883        0.000190658
476       35        -0.476372        0.000129635        0.000208741
477       35        -0.572353        0.000123615        0.000219099
478       35        -0.615888        0.000121006        0.000224019
479       35        -0.631813        0.000120081        0.000225875
480       35        -0.633781        0.000119976        0.000226122
481       35        -0.626997        0.000120377        0.000225343
482       35        -0.610414        0.000121352        0.000223433
483       35        -0.577799        0.000123303        0.000219739
484       35        -0.51853        0.000126953        0.000213226
485       35        -0.41969        0.000133334        0.000202867
486       35        -0.270328        0.000143655        0.000188245
487       35        -0.0709076        0.000158726        0.000170389
488       35        0.148913        0.000177159        0.000152648
489       35        0.34351        0.000195247        0.000138484
490       35        0.491629        0.000210269        0.000128606
491       35        0.593198        0.000221273        0.000122266
492       35        0.650326        0.000227744        0.000118854
493       35        0.656205        0.000228389        0.000118492
494       35        0.585367        0.000220372        0.000122725
495       35        0.399033        0.00020078        0.000134717
496       35        0.100309        0.000172874        0.000156374
497       35        -0.199954        0.000148819        0.000181759
498       35        -0.377205        0.000136323        0.000198787
499       35        -0.417094        0.000133644        0.000202812
0       36        -0.448327        0.000131793        0.000206347
1       36        -0.0942823        0.000156771        0.000172271
2       36        0.368149        0.000197664        0.000136786
3       36        0.590816        0.000221128        0.000122478
4       36        0.640809        0.000226711        0.000119446
5       36        0.625653        0.000225088        0.000120402
6       36        0.592703        0.000221415        0.000122405
7       36        0.5625        0.000218075        0.000124256
8       36        0.545583        0.000216251        0.000125318
9       36        0.544791        0.000216174        0.000125373
10       36        0.555383        0.000217349        0.000124726
11       36        0.569062        0.000218887        0.000123903
12       36        0.579969        0.000220138        0.000123259
13       36        0.586667        0.000220933        0.000122878
14       36        0.590662        0.000221426        0.000122661
15       36        0.594557        0.0002219        0.000122446
16       36        0.60092        0.000222636        0.000122073
17       36        0.611483        0.000223827        0.000121437
18       36        0.62631        0.000225484        0.000120535
19       36        0.643016        0.000227339        0.000119513
20       36        0.655778        0.000228723        0.000118716
21       36        0.653668        0.000228369        0.000118782
22       36        0.617764        0.000224153        0.000120852
23       36        0.517746        0.000213069        0.00012696
24       36        0.316447        0.000192613        0.000140364
25       36        0.00944685        0.00016522        0.000163666
26       36        -0.310249        0.000140794        0.00019201
27       36        -0.536462        0.000125764        0.00021505
28       36        -0.659705        0.000118334        0.000228885
29       36        -0.716106        0.000115124        0.000235596
30       36        -0.73721        0.000113953        0.000238172
31       36        -0.735035        0.000114055        0.000237868
32       36        -0.696051        0.000116216        0.000233108
33       36        -0.574923        0.000123358        0.000219206
34       36        -0.306221        0.000141061        0.0001916
35       36        0.0950956        0.000172421        0.00015678
36       36        0.439749        0.000204808        0.000131937
37       36        0.630287        0.000225395        0.000120009
38       36        0.713934        0.000235186        0.000115174
39       36        0.746799        0.000239186        0.000113346
40       36        0.758688        0.000240643        0.000112689
41       36        0.759918        0.000240763        0.000112606
42       36        0.749819        0.000239477        0.000113142
43       36        0.722726        0.000236162        0.000114639
44       36        0.673153        0.000230296        0.000117473
45       36        0.601929        0.000222195        0.000121708
46       36        0.526264        0.000213954        0.000126406
47       36        0.478915        0.000208982        0.000129455
48       36        0.478084        0.000208927        0.000129529
49       36        0.493332        0.000210519        0.00012854
50       36        0.475386        0.000208572        0.000129658
51       36        0.391637        0.000199958        0.000135161
52       36        0.229312        0.000184355        0.000146577
53       36        -0.0111489        0.00016348        0.000165313
54       36        -0.274788        0.000143273        0.000188584
55       36        -0.472775        0.000129754        0.000208183
56       36        -0.567335        0.000123773        0.000218282
57       36        -0.570159        0.00012361        0.000218609
58       36        -0.49611        0.000128275        0.000210669
59       36        -0.350718        0.000137966        0.000195924
60       36        -0.145912        0.000152882        0.000176899
61       36        0.071992        0.000170485        0.000158643
62       36        0.231298        0.00018457        0.000146457
63       36        0.297263        0.000190715        0.000141672
64       36        0.285692        0.000189608        0.000142489
65       36        0.228666        0.000184303        0.00014663
66       36        0.155417        0.00017771        0.00015213
67       36        0.0871425        0.000171775        0.00015744
68       36        0.0355883        0.000167425        0.000161571
69       36        0.00252326        0.000164694        0.000164279
70       36        -0.0180929        0.000163011        0.000165988
71       36        -0.0363145        0.000161536        0.00016751
72       36        -0.0631072        0.000159391        0.000169774
73       36        -0.104028        0.000156167        0.000173287
74       36        -0.153766        0.00015233        0.00017765
75       36        -0.20267        0.000148649        0.000182045
76       36        -0.244625        0.000145562        0.000185904
77       36        -0.276796        0.000143242        0.000188921
78       36        -0.296104        0.000141871        0.000190762
79       36        -0.297699        0.000141769        0.000190928
80       36        -0.275974        0.000143332        0.000188886
81       36        -0.227086        0.000146897        0.000184346
82       36        -0.152378        0.000152501        0.000177602
83       36        -0.0613052        0.000159609        0.0001697
84       36        0.0297607        0.000167038        0.00016214
85       36        0.104419        0.000173383        0.000156192
86       36        0.153689        0.000177704        0.000152388
87       36        0.17832        0.000179908        0.000150524
88       36        0.186112        0.000180612        0.00014994
89       36        0.18751        0.000180737        0.000149834
90       36        0.191929        0.000181131        0.000149499
91       36        0.205732        0.000182374        0.000148462
92       36        0.231651        0.000184736        0.000146537
93       36        0.269123        0.000188206        0.000143799
94       36        0.315111        0.000192555        0.000140509
95       36        0.365184        0.000197407        0.000137014
96       36        0.414561        0.000202314        0.000133655
97       36        0.458992        0.000206838        0.000130705
98       36        0.495431        0.000210626        0.000128336
99       36        0.522417        0.000213475        0.000126609
100       36        0.540079        0.000215359        0.00012549
101       36        0.5498        0.000216401        0.000124878
102       36        0.553686        0.000216816        0.000124632
103       36        0.553919        0.000216836        0.000124614
104       36        0.552167        0.00021664        0.00012472
105       36        0.549211        0.000216311        0.000124899
106       36        0.544873        0.000215831        0.000125164
107       36        0.538148        0.000215092        0.000125577
108       36        0.52745        0.000213929        0.000126241
109       36        0.510941        0.000212157        0.00012728
110       36        0.486978        0.000209625        0.00012881
111       36        0.454617        0.000206264        0.000130914
112       36        0.413999        0.000202131        0.000133609
113       36        0.366413        0.000197399        0.00013684
114       36        0.313875        0.000192305        0.0001405
115       36        0.258354        0.000187061        0.000144472
116       36        0.201057        0.000181797        0.000148686
117       36        0.142283        0.000176547        0.000153132
118       36        0.0819077        0.000171306        0.000157834
119       36        0.0201255        0.000166098        0.000162789
120       36        -0.0421076        0.000161007        0.000167931
121       36        -0.103188        0.000156157        0.000173131
122       36        -0.161376        0.000151668        0.000178229
123       36        -0.215322        0.000147618        0.000183085
124       36        -0.264341        0.000144031        0.00018761
125       36        -0.308396        0.000140879        0.000191771
126       36        -0.347898        0.000138112        0.000195579
127       36        -0.383464        0.000135668        0.000199074
128       36        -0.415712        0.00013349        0.000202298
129       36        -0.445125        0.000131536        0.000205287
130       36        -0.472006        0.000129777        0.000208059
131       36        -0.496495        0.000128197        0.000210621
132       36        -0.518628        0.000126788        0.000212968
133       36        -0.53842        0.000125542        0.000215091
134       36        -0.555924        0.000124453        0.00021699
135       36        -0.571275        0.000123507        0.000218672
136       36        -0.584695        0.000122687        0.000220154
137       36        -0.596475        0.000121972        0.000221465
138       36        -0.606946        0.000121341        0.000222638
139       36        -0.616445        0.000120771        0.000223708
140       36        -0.625289        0.000120243        0.000224709
141       36        -0.63375        0.00011974        0.00022567
142       36        -0.642048        0.000119249        0.000226617
143       36        -0.65034        0.000118759        0.000227566
144       36        -0.65872        0.000118266        0.000228528
145       36        -0.667222        0.000117767        0.000229507
146       36        -0.675824        0.000117264        0.000230501
147       36        -0.684452        0.000116761        0.0002315
148       36        -0.692992        0.000116264        0.000232493
149       36        -0.701304        0.000115782        0.000233461
150       36        -0.709233        0.000115324        0.000234388
151       36        -0.716633        0.000114897        0.000235255
152       36        -0.723381        0.000114509        0.000236048
153       36        -0.729388        0.000114164        0.000236755
154       36        -0.734605        0.000113866        0.000237372
155       36        -0.739026        0.000113614        0.000237895
156       36        -0.742677        0.000113406        0.000238329
157       36        -0.745611        0.00011324        0.000238679
158       36        -0.747892        0.000113112        0.000238953
159       36        -0.749586        0.000113017        0.000239158
160       36        -0.750754        0.000112953        0.000239301
161       36        -0.751447        0.000112915        0.000239388
162       36        -0.751701        0.000112904        0.000239424
163       36        -0.751536        0.000112916        0.00023941
164       36        -0.750962        0.000112951        0.000239348
165       36        -0.749978        0.00011301        0.000239236
166       36        -0.748573        0.000113092        0.000239075
167       36        -0.746735        0.000113199        0.000238862
168       36        -0.744452        0.000113331        0.000238595
169       36        -0.741713        0.000113489        0.000238273
170       36        -0.738515        0.000113672        0.000237896
171       36        -0.734862        0.000113881        0.000237463
172       36        -0.730769        0.000114114        0.000236978
173       36        -0.726259        0.000114371        0.000236443
174       36        -0.721366        0.00011465        0.000235862
175       36        -0.716132        0.000114948        0.00023524
176       36        -0.710605        0.000115262        0.000234585
177       36        -0.704836        0.000115592        0.000233901
178       36        -0.698882        0.000115932        0.000233197
179       36        -0.692796        0.00011628        0.000232479
180       36        -0.686634        0.000116634        0.000231754
181       36        -0.680449        0.000116991        0.000231029
182       36        -0.674292        0.000117346        0.000230309
183       36        -0.668211        0.000117699        0.0002296
184       36        -0.662251        0.000118045        0.000228908
185       36        -0.656451        0.000118384        0.000228236
186       36        -0.65085        0.000118712        0.00022759
187       36        -0.645482        0.000119027        0.000226973
188       36        -0.640378        0.000119328        0.000226388
189       36        -0.635564        0.000119612        0.000225839
190       36        -0.631068        0.000119879        0.000225326
191       36        -0.626913        0.000120126        0.000224854
192       36        -0.623122        0.000120352        0.000224425
193       36        -0.619717        0.000120555        0.00022404
194       36        -0.616719        0.000120734        0.000223702
195       36        -0.61415        0.000120888        0.000223412
196       36        -0.612029        0.000121016        0.000223174
197       36        -0.610377        0.000121115        0.000222988
198       36        -0.609214        0.000121185        0.000222857
199       36        -0.608558        0.000121224        0.000222783
200       36        -0.608423        0.000121232        0.000222768
201       36        -0.608824        0.000121208        0.000222813
202       36        -0.609769        0.000121151        0.000222919
203       36        -0.611261        0.000121061        0.000223086
204       36        -0.613296        0.000120939        0.000223315
205       36        -0.615861        0.000120785        0.000223604
206       36        -0.618936        0.000120601        0.00022395
207       36        -0.622488        0.000120389        0.000224352
208       36        -0.626474        0.000120151        0.000224803
209       36        -0.63084        0.000119892        0.000225299
210       36        -0.635522        0.000119614        0.000225832
211       36        -0.640447        0.000119323        0.000226395
212       36        -0.645537        0.000119023        0.000226978
213       36        -0.650711        0.000118719        0.000227573
214       36        -0.655892        0.000118416        0.000228171
215       36        -0.661005        0.000118117        0.000228762
216       36        -0.665987        0.000117827        0.00022934
217       36        -0.670786        0.000117548        0.000229898
218       36        -0.675365        0.000117282        0.000230431
219       36        -0.679699        0.000117031        0.000230936
220       36        -0.683776        0.000116795        0.000231412
221       36        -0.687594        0.000116574        0.000231858
222       36        -0.691159        0.000116368        0.000232274
223       36        -0.694482        0.000116176        0.000232662
224       36        -0.697576        0.000115996        0.000233023
225       36        -0.700457        0.000115829        0.000233358
226       36        -0.703137        0.000115674        0.00023367
227       36        -0.705629        0.000115529        0.00023396
228       36        -0.707945        0.000115394        0.00023423
229       36        -0.710093        0.00011527        0.000234479
230       36        -0.712083        0.000115154        0.00023471
231       36        -0.713921        0.000115047        0.000234923
232       36        -0.715616        0.000114948        0.00023512
233       36        -0.717173        0.000114857        0.0002353
234       36        -0.718601        0.000114774        0.000235466
235       36        -0.719906        0.000114698        0.000235617
236       36        -0.721094        0.000114629        0.000235755
237       36        -0.722172        0.000114566        0.00023588
238       36        -0.723148        0.000114509        0.000235993
239       36        -0.724028        0.000114458        0.000236095
240       36        -0.724819        0.000114412        0.000236187
241       36        -0.725527        0.000114371        0.000236269
242       36        -0.726159        0.000114334        0.000236342
243       36        -0.726719        0.000114301        0.000236407
244       36        -0.727214        0.000114273        0.000236465
245       36        -0.727649        0.000114247        0.000236516
246       36        -0.728029        0.000114225        0.00023656
247       36        -0.728358        0.000114206        0.000236598
248       36        -0.72864        0.00011419        0.000236631
249       36        -0.72888        0.000114176        0.000236659
250       36        -0.729081        0.000114164        0.000236683
251       36        -0.729246        0.000114155        0.000236702
252       36        -0.729379        0.000114147        0.000236718
253       36        -0.729483        0.000114141        0.00023673
254       36        -0.72956        0.000114137        0.000236739
255       36        -0.729614        0.000114134        0.000236746
256       36        -0.729647        0.000114132        0.00023675
257       36        -0.729662        0.000114131        0.000236752
258       36        -0.72966        0.000114132        0.000236752
259       36        -0.729645        0.000114133        0.000236751
260       36        -0.729619        0.000114134        0.000236748
261       36        -0.729583        0.000114137        0.000236744
262       36        -0.729541        0.000114139        0.000236739
263       36        -0.729493        0.000114142        0.000236734
264       36        -0.729443        0.000114145        0.000236729
265       36        -0.729392        0.000114148        0.000236723
266       36        -0.729342        0.000114152        0.000236718
267       36        -0.729294        0.000114154        0.000236713
268       36        -0.729251        0.000114157        0.000236708
269       36        -0.729215        0.000114159        0.000236704
270       36        -0.729185        0.000114161        0.000236701
271       36        -0.729165        0.000114163        0.000236699
272       36        -0.729154        0.000114164        0.000236698
273       36        -0.729155        0.000114164        0.000236699
274       36        -0.729167        0.000114163        0.000236701
275       36        -0.729192        0.000114162        0.000236704
276       36        -0.729231        0.00011416        0.000236709
277       36        -0.729282        0.000114157        0.000236716
278       36        -0.729346        0.000114154        0.000236724
279       36        -0.729424        0.00011415        0.000236733
280       36        -0.729514        0.000114145        0.000236744
281       36        -0.729615        0.000114139        0.000236756
282       36        -0.729728        0.000114132        0.00023677
283       36        -0.729849        0.000114126        0.000236784
284       36        -0.72998        0.000114118        0.0002368
285       36        -0.730116        0.00011411        0.000236816
286       36        -0.730258        0.000114102        0.000236832
287       36        -0.730403        0.000114094        0.00023685
288       36        -0.730549        0.000114086        0.000236867
289       36        -0.730695        0.000114077        0.000236884
290       36        -0.730839        0.000114069        0.0002369
291       36        -0.730979        0.000114061        0.000236917
292       36        -0.731113        0.000114053        0.000236932
293       36        -0.731241        0.000114045        0.000236947
294       36        -0.731361        0.000114038        0.000236961
295       36        -0.731472        0.000114032        0.000236973
296       36        -0.731573        0.000114025        0.000236985
297       36        -0.731664        0.00011402        0.000236995
298       36        -0.731745        0.000114015        0.000237004
299       36        -0.731815        0.000114011        0.000237011
300       36        -0.731874        0.000114007        0.000237018
301       36        -0.731924        0.000114004        0.000237023
302       36        -0.731965        0.000114001        0.000237027
303       36        -0.731997        0.000113999        0.00023703
304       36        -0.732022        0.000113997        0.000237032
305       36        -0.73204        0.000113996        0.000237033
306       36        -0.732054        0.000113995        0.000237034
307       36        -0.732063        0.000113994        0.000237035
308       36        -0.732071        0.000113993        0.000237035
309       36        -0.732077        0.000113992        0.000237035
310       36        -0.732083        0.000113991        0.000237035
311       36        -0.73209        0.000113991        0.000237035
312       36        -0.7321        0.00011399        0.000237035
313       36        -0.732113        0.000113989        0.000237036
314       36        -0.732129        0.000113987        0.000237037
315       36        -0.732149        0.000113986        0.000237039
316       36        -0.732172        0.000113984        0.000237041
317       36        -0.732198        0.000113982        0.000237043
318       36        -0.732225        0.00011398        0.000237045
319       36        -0.73225        0.000113979        0.000237048
320       36        -0.732272        0.000113977        0.000237049
321       36        -0.732286        0.000113976        0.00023705
322       36        -0.732289        0.000113975        0.00023705
323       36        -0.732274        0.000113975        0.000237047
324       36        -0.732237        0.000113977        0.000237041
325       36        -0.732171        0.00011398        0.000237033
326       36        -0.732068        0.000113986        0.000237019
327       36        -0.73192        0.000113994        0.000237001
328       36        -0.73172        0.000114005        0.000236976
329       36        -0.731459        0.000114019        0.000236944
330       36        -0.731129        0.000114037        0.000236904
331       36        -0.730722        0.00011406        0.000236855
332       36        -0.730231        0.000114088        0.000236796
333       36        -0.729648        0.00011412        0.000236726
334       36        -0.728969        0.000114159        0.000236645
335       36        -0.72819        0.000114203        0.000236552
336       36        -0.727308        0.000114253        0.000236447
337       36        -0.726323        0.000114309        0.00023633
338       36        -0.725237        0.000114371        0.000236201
339       36        -0.724053        0.000114438        0.000236061
340       36        -0.722776        0.000114511        0.00023591
341       36        -0.721414        0.000114589        0.000235749
342       36        -0.719976        0.000114671        0.000235579
343       36        -0.718472        0.000114758        0.000235402
344       36        -0.716913        0.000114847        0.000235219
345       36        -0.715311        0.000114939        0.00023503
346       36        -0.713678        0.000115033        0.000234839
347       36        -0.712027        0.000115128        0.000234645
348       36        -0.71037        0.000115224        0.000234451
349       36        -0.708718        0.000115319        0.000234258
350       36        -0.707082        0.000115414        0.000234067
351       36        -0.705473        0.000115507        0.00023388
352       36        -0.703903        0.000115598        0.000233697
353       36        -0.70238        0.000115687        0.000233519
354       36        -0.700917        0.000115772        0.000233349
355       36        -0.699525        0.000115853        0.000233188
356       36        -0.698218        0.000115929        0.000233036
357       36        -0.697012        0.000115999        0.000232897
358       36        -0.695923        0.000116063        0.000232771
359       36        -0.694972        0.000116118        0.000232661
360       36        -0.694183        0.000116165        0.00023257
361       36        -0.693578        0.0001162        0.000232501
362       36        -0.693187        0.000116224        0.000232456
363       36        -0.693036        0.000116233        0.00023244
364       36        -0.693155        0.000116226        0.000232454
365       36        -0.693569        0.000116203        0.000232503
366       36        -0.694302        0.000116161        0.00023259
367       36        -0.695374        0.000116099        0.000232715
368       36        -0.696795        0.000116017        0.000232881
369       36        -0.698569        0.000115914        0.000233089
370       36        -0.700688        0.000115792        0.000233337
371       36        -0.703133        0.000115651        0.000233623
372       36        -0.705873        0.000115492        0.000233943
373       36        -0.708862        0.00011532        0.000234293
374       36        -0.712044        0.000115137        0.000234666
375       36        -0.71535        0.000114946        0.000235054
376       36        -0.718701        0.000114754        0.000235447
377       36        -0.722008        0.000114563        0.000235836
378       36        -0.725176        0.000114381        0.000236209
379       36        -0.728102        0.000114213        0.000236553
380       36        -0.730676        0.000114066        0.000236856
381       36        -0.732779        0.000113945        0.000237103
382       36        -0.734281        0.000113858        0.000237279
383       36        -0.735039        0.000113815        0.000237368
384       36        -0.734895        0.000113822        0.00023735
385       36        -0.733674        0.000113892        0.000237205
386       36        -0.731187        0.000114034        0.00023691
387       36        -0.727235        0.00011426        0.000236444
388       36        -0.721617        0.000114582        0.000235782
389       36        -0.714138        0.000115012        0.000234904
390       36        -0.704621        0.000115561        0.000233789
391       36        -0.692912        0.000116238        0.000232421
392       36        -0.67889        0.000117053        0.000230791
393       36        -0.662465        0.000118012        0.000228893
394       36        -0.643591        0.000119123        0.000226728
395       36        -0.622273        0.00012039        0.000224305
396       36        -0.598588        0.000121814        0.000221646
397       36        -0.572714        0.00012339        0.000218779
398       36        -0.544958        0.000125106        0.00021575
399       36        -0.515784        0.000126939        0.000212617
400       36        -0.485828        0.000128852        0.000209452
401       36        -0.455897        0.000130795        0.000206341
402       36        -0.426937        0.000132705        0.000203378
403       36        -0.399929        0.000134513        0.000200656
404       36        -0.37571        0.000136157        0.000198248
405       36        -0.354753        0.000137598        0.000196191
406       36        -0.337028        0.00013883        0.00019447
407       36        -0.322056        0.000139881        0.00019303
408       36        -0.309186        0.000140793        0.000191804
409       36        -0.297951        0.000141596        0.000190743
410       36        -0.288329        0.000142289        0.000189842
411       36        -0.280749        0.00014284        0.000189137
412       36        -0.275871        0.000143198        0.000188688
413       36        -0.27423        0.000143323        0.000188543
414       36        -0.275836        0.000143213        0.000188702
415       36        -0.279746        0.000142937        0.000189076
416       36        -0.283746        0.000142652        0.000189456
417       36        -0.284595        0.000142592        0.000189537
418       36        -0.279187        0.000142979        0.000189026
419       36        -0.266119        0.00014392        0.000187799
420       36        -0.246234        0.000145363        0.000185948
421       36        -0.221731        0.000147161        0.000183692
422       36        -0.195428        0.000149116        0.0001813
423       36        -0.171474        0.000150918        0.000179148
424       36        -0.156101        0.000152087        0.000177781
425       36        -0.156837        0.000152033        0.000177849
426       36        -0.180788        0.000150225        0.000179993
427       36        -0.232148        0.000146413        0.000184672
428       36        -0.308891        0.000140891        0.000191882
429       36        -0.401697        0.000134488        0.000200974
430       36        -0.49813        0.000128153        0.000210893
431       36        -0.588328        0.000122522        0.000220659
432       36        -0.664494        0.000117988        0.00022931
433       36        -0.719801        0.000114823        0.00023585
434       36        -0.752539        0.000113016        0.000239863
435       36        -0.765462        0.000112349        0.000241548
436       36        -0.762735        0.000112562        0.000241348
437       36        -0.749003        0.000113392        0.000239812
438       36        -0.728233        0.000114621        0.000237429
439       36        -0.70376        0.000116068        0.000234613
440       36        -0.678511        0.000117568        0.000231719
441       36        -0.655279        0.000118955        0.00022907
442       36        -0.636874        0.000120058        0.000226978
443       36        -0.625811        0.000120717        0.000225712
444       36        -0.623247        0.000120852        0.000225386
445       36        -0.627038        0.000120586        0.000225744
446       36        -0.628607        0.000120427        0.0002258
447       36        -0.607903        0.00012158        0.000223291
448       36        -0.524855        0.000126605        0.00021399
449       36        -0.312499        0.000140705        0.000192321
450       36        0.0670953        0.000170146        0.000159105
451       36        0.456559        0.000206694        0.000130932
452       36        0.669424        0.000229993        0.000117757
453       36        0.737437        0.000238098        0.000113891
454       36        0.736329        0.000238009        0.000113975
455       36        0.680116        0.00023129        0.000117162
456       36        0.489039        0.000209974        0.00012876
457       36        0.0197226        0.000166042        0.0001628
458       36        -0.489717        0.00012869        0.000210003
459       36        -0.686563        0.000116757        0.000231982
460       36        -0.71156        0.000115443        0.000235177
461       36        -0.689694        0.000116773        0.000232741
462       36        -0.660016        0.000118483        0.000229244
463       36        -0.588662        0.00012265        0.000220963
464       36        -0.367099        0.000136864        0.000197568
[truncated: 19,935,542 more chars]
