# Supplementary material for: Lattice Boltzmann simulation for phase separation with chemical reaction controlled by ultrasound field
Source: PLoS One. 2025 Jul 18;20(7):e0324607. doi: 10.1371/journal.pone.0324607 (PMC12273979; doi:10.1371/journal.pone.0324607)
Supplement: S1 Data — The computational data were visualized to generate the figures presented in this work. (ZIP) [file pone.0324607.s001.zip › S1_Data/Data for Fig 4/Fig 4III.txt]

zone  i=500,j=200,f=point
0       25        -0.518229        0.000127202        0.000213578
1       25        -0.479889        0.000129459        0.000209192
2       25        -0.446415        0.00013159        0.000205636
3       25        -0.430896        0.000132662        0.000204119
4       25        -0.433426        0.000132444        0.000204299
5       25        -0.447035        0.000131592        0.000205766
6       25        -0.463321        0.000130489        0.000207392
7       25        -0.475834        0.000129709        0.000208748
8       25        -0.481744        0.000129315        0.000209348
9       25        -0.483134        0.000129235        0.000209508
10       25        -0.483077        0.000129248        0.000209517
11       25        -0.483922        0.000129182        0.000209588
12       25        -0.486583        0.000129031        0.000209901
13       25        -0.490929        0.000128734        0.00021033
14       25        -0.496164        0.00012842        0.000210918
15       25        -0.50147        0.000128065        0.000211454
16       25        -0.506841        0.000127737        0.000212048
17       25        -0.512546        0.000127368        0.000212645
18       25        -0.518932        0.000126967        0.000213334
19       25        -0.526014        0.000126521        0.000214096
20       25        -0.533948        0.000126017        0.000214942
21       25        -0.54279        0.000125469        0.000215908
22       25        -0.552575        0.00012485        0.000216955
23       25        -0.563297        0.000124191        0.000218136
24       25        -0.57479        0.000123473        0.000219381
25       25        -0.586735        0.000122743        0.000220705
26       25        -0.598591        0.000122014        0.000222011
27       25        -0.60996        0.000121325        0.000223281
28       25        -0.620525        0.000120686        0.000224465
29       25        -0.630277        0.000120098        0.00022556
30       25        -0.639358        0.000119556        0.00022659
31       25        -0.648028        0.000119034        0.000227565
32       25        -0.656515        0.000118531        0.000228534
33       25        -0.664966        0.000118024        0.000229489
34       25        -0.673487        0.000117519        0.000230463
35       25        -0.682014        0.000117011        0.000231431
36       25        -0.690353        0.000116517        0.000232385
37       25        -0.69812        0.000116059        0.000233275
38       25        -0.70494        0.000115657        0.000234058
39       25        -0.710538        0.00011533        0.000234707
40       25        -0.71484        0.000115077        0.000235202
41       25        -0.717937        0.000114898        0.000235563
42       25        -0.720043        0.000114772        0.000235802
43       25        -0.721465        0.000114688        0.000235965
44       25        -0.722499        0.000114623        0.000236075
45       25        -0.723412        0.000114565        0.000236171
46       25        -0.724356        0.000114503        0.000236266
47       25        -0.725391        0.000114435        0.000236369
48       25        -0.72645        0.000114364        0.000236474
49       25        -0.72738        0.000114301        0.000236562
50       25        -0.727969        0.000114258        0.000236613
51       25        -0.728001        0.000114247        0.000236599
52       25        -0.72734        0.000114279        0.000236507
53       25        -0.725928        0.000114353        0.000236328
54       25        -0.723779        0.000114472        0.000236065
55       25        -0.720933        0.000114631        0.000235722
56       25        -0.71745        0.000114829        0.000235307
57       25        -0.713377        0.000115061        0.000234824
58       25        -0.708761        0.000115325        0.00023428
59       25        -0.70365        0.000115619        0.00023368
60       25        -0.698087        0.00011594        0.000233029
61       25        -0.692118        0.000116286        0.000232333
62       25        -0.685774        0.000116654        0.000231595
63       25        -0.679087        0.000117044        0.00023082
64       25        -0.672082        0.000117453        0.00023001
65       25        -0.66479        0.00011788        0.000229169
66       25        -0.657246        0.000118324        0.000228303
67       25        -0.649494        0.000118781        0.000227415
68       25        -0.641583        0.00011925        0.000226513
69       25        -0.633568        0.000119726        0.000225602
70       25        -0.625506        0.000120206        0.000224689
71       25        -0.61745        0.000120688        0.00022378
72       25        -0.609445        0.000121169        0.00022288
73       25        -0.601528        0.000121647        0.000221994
74       25        -0.593726        0.000122119        0.000221124
75       25        -0.586059        0.000122586        0.000220273
76       25        -0.578541        0.000123045        0.000219442
77       25        -0.571183        0.000123496        0.000218632
78       25        -0.563995        0.000123938        0.000217844
79       25        -0.556985        0.000124372        0.000217079
80       25        -0.550159        0.000124795        0.000216336
81       25        -0.543519        0.000125209        0.000215617
82       25        -0.537064        0.000125613        0.000214921
83       25        -0.530792        0.000126007        0.000214247
84       25        -0.524698        0.000126391        0.000213594
85       25        -0.518779        0.000126765        0.000212962
86       25        -0.51303        0.00012713        0.000212351
87       25        -0.507447        0.000127486        0.000211759
88       25        -0.502028        0.000127832        0.000211187
89       25        -0.496767        0.000128169        0.000210633
90       25        -0.491661        0.000128497        0.000210097
91       25        -0.486704        0.000128817        0.000209578
92       25        -0.481892        0.000129128        0.000209075
93       25        -0.477224        0.00012943        0.000208589
94       25        -0.4727        0.000129725        0.00020812
95       25        -0.468321        0.00013001        0.000207666
96       25        -0.464089        0.000130287        0.000207229
97       25        -0.460006        0.000130554        0.000206809
98       25        -0.456072        0.000130813        0.000206404
99       25        -0.45229        0.000131061        0.000206017
100       25        -0.448661        0.000131301        0.000205645
101       25        -0.445186        0.000131531        0.00020529
102       25        -0.441866        0.000131751        0.000204952
103       25        -0.438704        0.000131961        0.000204631
104       25        -0.435701        0.00013216        0.000204326
105       25        -0.432858        0.00013235        0.000204038
106       25        -0.430178        0.000132529        0.000203767
107       25        -0.427661        0.000132697        0.000203513
108       25        -0.425308        0.000132855        0.000203276
109       25        -0.42312        0.000133002        0.000203056
110       25        -0.421097        0.000133138        0.000202853
111       25        -0.419241        0.000133263        0.000202667
112       25        -0.417551        0.000133377        0.000202498
113       25        -0.416029        0.00013348        0.000202346
114       25        -0.414674        0.000133572        0.000202211
115       25        -0.413487        0.000133652        0.000202093
116       25        -0.412468        0.000133722        0.000201992
117       25        -0.411616        0.00013378        0.000201908
118       25        -0.41093        0.000133827        0.000201841
119       25        -0.410411        0.000133863        0.00020179
120       25        -0.410057        0.000133888        0.000201756
121       25        -0.409866        0.000133902        0.000201739
122       25        -0.409837        0.000133905        0.000201738
123       25        -0.409967        0.000133897        0.000201752
124       25        -0.410255        0.000133879        0.000201783
125       25        -0.410697        0.00013385        0.000201829
126       25        -0.411289        0.000133812        0.00020189
127       25        -0.412029        0.000133763        0.000201966
128       25        -0.412911        0.000133705        0.000202056
129       25        -0.413932        0.000133637        0.000202161
130       25        -0.415085        0.000133561        0.000202278
131       25        -0.416366        0.000133476        0.000202409
132       25        -0.417767        0.000133383        0.000202552
133       25        -0.419283        0.000133283        0.000202706
134       25        -0.420907        0.000133175        0.000202872
135       25        -0.422631        0.000133061        0.000203047
136       25        -0.424449        0.000132941        0.000203233
137       25        -0.426351        0.000132815        0.000203427
138       25        -0.428331        0.000132684        0.000203629
139       25        -0.43038        0.000132548        0.000203838
140       25        -0.432489        0.000132409        0.000204054
141       25        -0.434652        0.000132266        0.000204275
142       25        -0.436858        0.00013212        0.000204501
143       25        -0.439101        0.000131972        0.000204731
144       25        -0.441373        0.000131823        0.000204963
145       25        -0.443665        0.000131672        0.000205199
146       25        -0.44597        0.000131521        0.000205436
147       25        -0.44828        0.000131369        0.000205673
148       25        -0.450589        0.000131217        0.000205911
149       25        -0.452891        0.000131066        0.000206148
150       25        -0.455179        0.000130917        0.000206384
151       25        -0.457447        0.000130768        0.000206618
152       25        -0.45969        0.000130622        0.00020685
153       25        -0.461904        0.000130477        0.000207079
154       25        -0.464083        0.000130335        0.000207305
155       25        -0.466224        0.000130196        0.000207527
156       25        -0.468324        0.000130059        0.000207745
157       25        -0.470378        0.000129925        0.000207959
158       25        -0.472386        0.000129795        0.000208167
159       25        -0.474344        0.000129668        0.000208371
160       25        -0.47625        0.000129544        0.00020857
161       25        -0.478104        0.000129424        0.000208763
162       25        -0.479903        0.000129308        0.000208951
163       25        -0.481648        0.000129195        0.000209133
164       25        -0.483338        0.000129086        0.000209309
165       25        -0.484971        0.00012898        0.00020948
166       25        -0.48655        0.000128878        0.000209645
167       25        -0.488073        0.00012878        0.000209805
168       25        -0.489542        0.000128685        0.000209959
169       25        -0.490956        0.000128594        0.000210107
170       25        -0.492317        0.000128506        0.00021025
171       25        -0.493625        0.000128422        0.000210387
172       25        -0.494883        0.000128341        0.000210519
173       25        -0.496089        0.000128264        0.000210646
174       25        -0.497247        0.000128189        0.000210768
175       25        -0.498358        0.000128118        0.000210884
176       25        -0.499421        0.00012805        0.000210996
177       25        -0.50044        0.000127984        0.000211103
178       25        -0.501415        0.000127922        0.000211206
179       25        -0.502349        0.000127862        0.000211304
180       25        -0.503241        0.000127805        0.000211398
181       25        -0.504094        0.00012775        0.000211488
182       25        -0.50491        0.000127698        0.000211574
183       25        -0.505689        0.000127648        0.000211656
184       25        -0.506433        0.0001276        0.000211734
185       25        -0.507143        0.000127554        0.000211809
186       25        -0.507821        0.000127511        0.000211881
187       25        -0.508468        0.000127469        0.000211949
188       25        -0.509086        0.00012743        0.000212014
189       25        -0.509675        0.000127392        0.000212076
190       25        -0.510237        0.000127356        0.000212135
191       25        -0.510773        0.000127322        0.000212192
192       25        -0.511284        0.000127289        0.000212246
193       25        -0.511771        0.000127258        0.000212297
194       25        -0.512235        0.000127228        0.000212346
195       25        -0.512678        0.0001272        0.000212393
196       25        -0.513101        0.000127173        0.000212437
197       25        -0.513503        0.000127147        0.00021248
198       25        -0.513887        0.000127122        0.00021252
199       25        -0.514253        0.000127099        0.000212558
200       25        -0.514601        0.000127076        0.000212595
201       25        -0.514934        0.000127055        0.00021263
202       25        -0.51525        0.000127035        0.000212664
203       25        -0.515552        0.000127015        0.000212695
204       25        -0.51584        0.000126997        0.000212726
205       25        -0.516115        0.000126979        0.000212755
206       25        -0.516377        0.000126963        0.000212782
207       25        -0.516626        0.000126946        0.000212808
208       25        -0.516864        0.000126931        0.000212833
209       25        -0.517091        0.000126917        0.000212857
210       25        -0.517308        0.000126903        0.00021288
211       25        -0.517514        0.000126889        0.000212902
212       25        -0.517711        0.000126877        0.000212922
213       25        -0.5179        0.000126865        0.000212942
214       25        -0.518079        0.000126853        0.000212961
215       25        -0.51825        0.000126842        0.000212979
216       25        -0.518414        0.000126832        0.000212996
217       25        -0.51857        0.000126822        0.000213013
218       25        -0.518719        0.000126812        0.000213028
219       25        -0.518862        0.000126803        0.000213043
220       25        -0.518998        0.000126794        0.000213057
221       25        -0.519128        0.000126786        0.000213071
222       25        -0.519253        0.000126778        0.000213084
223       25        -0.519372        0.00012677        0.000213097
224       25        -0.519486        0.000126763        0.000213109
225       25        -0.519595        0.000126756        0.00021312
226       25        -0.519699        0.000126749        0.000213131
227       25        -0.519799        0.000126742        0.000213141
228       25        -0.519895        0.000126736        0.000213151
229       25        -0.519986        0.00012673        0.000213161
230       25        -0.520074        0.000126725        0.00021317
231       25        -0.520158        0.000126719        0.000213179
232       25        -0.520239        0.000126714        0.000213187
233       25        -0.520317        0.000126709        0.000213196
234       25        -0.520391        0.000126704        0.000213203
235       25        -0.520463        0.0001267        0.000213211
236       25        -0.520532        0.000126695        0.000213218
237       25        -0.520598        0.000126691        0.000213225
238       25        -0.520661        0.000126687        0.000213232
239       25        -0.520722        0.000126683        0.000213238
240       25        -0.520781        0.000126679        0.000213244
241       25        -0.520837        0.000126675        0.00021325
242       25        -0.520892        0.000126672        0.000213256
243       25        -0.520944        0.000126669        0.000213261
244       25        -0.520994        0.000126665        0.000213267
245       25        -0.521043        0.000126662        0.000213272
246       25        -0.521089        0.000126659        0.000213277
247       25        -0.521134        0.000126656        0.000213281
248       25        -0.521178        0.000126654        0.000213286
249       25        -0.521219        0.000126651        0.00021329
250       25        -0.521259        0.000126648        0.000213295
251       25        -0.521298        0.000126646        0.000213299
252       25        -0.521335        0.000126644        0.000213302
253       25        -0.52137        0.000126641        0.000213306
254       25        -0.521404        0.000126639        0.00021331
255       25        -0.521437        0.000126637        0.000213313
256       25        -0.521468        0.000126635        0.000213317
257       25        -0.521497        0.000126633        0.00021332
258       25        -0.521526        0.000126631        0.000213323
259       25        -0.521552        0.00012663        0.000213326
260       25        -0.521578        0.000126628        0.000213328
261       25        -0.521602        0.000126627        0.000213331
262       25        -0.521624        0.000126625        0.000213333
263       25        -0.521645        0.000126624        0.000213336
264       25        -0.521664        0.000126623        0.000213338
265       25        -0.521682        0.000126622        0.00021334
266       25        -0.521698        0.000126621        0.000213341
267       25        -0.521712        0.00012662        0.000213343
268       25        -0.521725        0.000126619        0.000213344
269       25        -0.521736        0.000126618        0.000213346
270       25        -0.521745        0.000126618        0.000213347
271       25        -0.521752        0.000126617        0.000213348
272       25        -0.521757        0.000126617        0.000213348
273       25        -0.52176        0.000126617        0.000213349
274       25        -0.521761        0.000126617        0.000213349
275       25        -0.521759        0.000126617        0.000213349
276       25        -0.521756        0.000126617        0.000213348
277       25        -0.521749        0.000126618        0.000213348
278       25        -0.52174        0.000126619        0.000213347
279       25        -0.521728        0.000126619        0.000213346
280       25        -0.521713        0.00012662        0.000213344
281       25        -0.521696        0.000126622        0.000213343
282       25        -0.521675        0.000126623        0.00021334
283       25        -0.52165        0.000126625        0.000213338
284       25        -0.521622        0.000126627        0.000213335
285       25        -0.521591        0.000126629        0.000213332
286       25        -0.521555        0.000126631        0.000213328
287       25        -0.521516        0.000126634        0.000213324
288       25        -0.521472        0.000126636        0.00021332
289       25        -0.521423        0.00012664        0.000213315
290       25        -0.52137        0.000126643        0.000213309
291       25        -0.521312        0.000126647        0.000213303
292       25        -0.521248        0.000126651        0.000213297
293       25        -0.521179        0.000126656        0.000213289
294       25        -0.521104        0.00012666        0.000213282
295       25        -0.521023        0.000126666        0.000213273
296       25        -0.520935        0.000126671        0.000213264
297       25        -0.52084        0.000126678        0.000213254
298       25        -0.520739        0.000126684        0.000213244
299       25        -0.52063        0.000126691        0.000213232
300       25        -0.520513        0.000126699        0.00021322
301       25        -0.520388        0.000126707        0.000213207
302       25        -0.520254        0.000126715        0.000213193
303       25        -0.520111        0.000126725        0.000213178
304       25        -0.519958        0.000126734        0.000213162
305       25        -0.519795        0.000126745        0.000213145
306       25        -0.519622        0.000126756        0.000213127
307       25        -0.519437        0.000126768        0.000213107
308       25        -0.519241        0.000126781        0.000213087
309       25        -0.519032        0.000126794        0.000213065
310       25        -0.518811        0.000126808        0.000213041
311       25        -0.518576        0.000126823        0.000213017
312       25        -0.518327        0.000126839        0.00021299
313       25        -0.518064        0.000126856        0.000212963
314       25        -0.517784        0.000126874        0.000212933
315       25        -0.517489        0.000126893        0.000212902
316       25        -0.517176        0.000126913        0.000212869
317       25        -0.516846        0.000126934        0.000212834
318       25        -0.516497        0.000126956        0.000212797
319       25        -0.516128        0.00012698        0.000212758
320       25        -0.51574        0.000127005        0.000212717
321       25        -0.515329        0.000127031        0.000212674
322       25        -0.514897        0.000127059        0.000212628
323       25        -0.514441        0.000127088        0.00021258
324       25        -0.513961        0.000127118        0.00021253
325       25        -0.513456        0.000127151        0.000212476
326       25        -0.512925        0.000127185        0.00021242
327       25        -0.512366        0.00012722        0.000212361
328       25        -0.511779        0.000127258        0.000212299
329       25        -0.511162        0.000127297        0.000212234
330       25        -0.510515        0.000127339        0.000212165
331       25        -0.509836        0.000127382        0.000212094
332       25        -0.509124        0.000127428        0.000212018
333       25        -0.508378        0.000127475        0.00021194
334       25        -0.507597        0.000127525        0.000211857
335       25        -0.506779        0.000127578        0.000211771
336       25        -0.505925        0.000127632        0.000211681
337       25        -0.505032        0.000127689        0.000211586
338       25        -0.504099        0.000127749        0.000211488
339       25        -0.503127        0.000127811        0.000211385
340       25        -0.502113        0.000127876        0.000211278
341       25        -0.501058        0.000127944        0.000211167
342       25        -0.49996        0.000128014        0.000211051
343       25        -0.498819        0.000128087        0.000210931
344       25        -0.497634        0.000128163        0.000210806
345       25        -0.496406        0.000128242        0.000210677
346       25        -0.495133        0.000128324        0.000210543
347       25        -0.493817        0.000128408        0.000210405
348       25        -0.492457        0.000128496        0.000210262
349       25        -0.491054        0.000128586        0.000210114
350       25        -0.489608        0.000128679        0.000209963
351       25        -0.488121        0.000128775        0.000209807
352       25        -0.486593        0.000128873        0.000209646
353       25        -0.485027        0.000128974        0.000209482
354       25        -0.483424        0.000129078        0.000209314
355       25        -0.481786        0.000129183        0.000209143
356       25        -0.480117        0.000129291        0.000208969
357       25        -0.478418        0.000129401        0.000208791
358       25        -0.476694        0.000129512        0.000208611
359       25        -0.474947        0.000129626        0.000208429
360       25        -0.473183        0.00012974        0.000208245
361       25        -0.471405        0.000129855        0.00020806
362       25        -0.469619        0.000129971        0.000207874
363       25        -0.467829        0.000130087        0.000207687
364       25        -0.466042        0.000130203        0.000207502
365       25        -0.464263        0.000130319        0.000207317
366       25        -0.462499        0.000130434        0.000207134
367       25        -0.460756        0.000130547        0.000206953
368       25        -0.459041        0.000130659        0.000206775
369       25        -0.457361        0.000130768        0.000206601
370       25        -0.455724        0.000130875        0.000206431
371       25        -0.454136        0.000130979        0.000206267
372       25        -0.452606        0.000131078        0.000206108
373       25        -0.451141        0.000131174        0.000205957
374       25        -0.449748        0.000131265        0.000205813
375       25        -0.448435        0.000131351        0.000205677
376       25        -0.44721        0.000131431        0.00020555
377       25        -0.446079        0.000131504        0.000205433
378       25        -0.44505        0.000131571        0.000205326
379       25        -0.444129        0.000131631        0.000205231
380       25        -0.443324        0.000131684        0.000205147
381       25        -0.442639        0.000131728        0.000205076
382       25        -0.442081        0.000131764        0.000205017
383       25        -0.441655        0.000131791        0.000204972
384       25        -0.441367        0.00013181        0.000204942
385       25        -0.44122        0.000131818        0.000204925
386       25        -0.441218        0.000131818        0.000204923
387       25        -0.441364        0.000131807        0.000204937
388       25        -0.441662        0.000131786        0.000204966
389       25        -0.442114        0.000131756        0.000205011
390       25        -0.442721        0.000131714        0.000205071
391       25        -0.443485        0.000131663        0.000205148
392       25        -0.444406        0.000131601        0.000205241
393       25        -0.445486        0.000131529        0.00020535
394       25        -0.446724        0.000131447        0.000205475
395       25        -0.448119        0.000131354        0.000205617
396       25        -0.449669        0.000131251        0.000205774
397       25        -0.451373        0.000131138        0.000205947
398       25        -0.453229        0.000131015        0.000206137
399       25        -0.455235        0.000130882        0.000206342
400       25        -0.45739        0.00013074        0.000206562
401       25        -0.459693        0.000130588        0.000206798
402       25        -0.462143        0.000130427        0.00020705
403       25        -0.464738        0.000130257        0.000207317
404       25        -0.467479        0.000130077        0.000207599
405       25        -0.470362        0.000129889        0.000207896
406       25        -0.473385        0.000129691        0.000208209
407       25        -0.476548        0.000129485        0.000208537
408       25        -0.479849        0.000129271        0.000208879
409       25        -0.483291        0.000129047        0.000209237
410       25        -0.486872        0.000128815        0.000209611
411       25        -0.490597        0.000128575        0.00021
412       25        -0.49447        0.000128325        0.000210406
413       25        -0.498496        0.000128066        0.000210828
414       25        -0.502684        0.000127798        0.000211269
415       25        -0.507041        0.000127519        0.000211729
416       25        -0.511573        0.00012723        0.000212208
417       25        -0.516285        0.00012693        0.000212708
418       25        -0.521181        0.000126619        0.000213229
419       25        -0.526267        0.000126297        0.000213771
420       25        -0.531551        0.000125964        0.000214337
421       25        -0.537038        0.000125619        0.000214926
422       25        -0.542737        0.000125262        0.00021554
423       25        -0.548658        0.000124892        0.00021618
424       25        -0.554822        0.000124509        0.000216848
425       25        -0.561251        0.00012411        0.000217548
426       25        -0.567969        0.000123695        0.000218283
427       25        -0.574993        0.000123263        0.000219053
428       25        -0.582335        0.000122813        0.000219862
429       25        -0.59        0.000122345        0.00022071
430       25        -0.597989        0.00012186        0.000221597
431       25        -0.60629        0.000121357        0.000222523
432       25        -0.614876        0.00012084        0.000223485
433       25        -0.623694        0.00012031        0.000224476
434       25        -0.632676        0.000119774        0.000225491
435       25        -0.641745        0.000119234        0.00022652
436       25        -0.650826        0.000118695        0.000227553
437       25        -0.659839        0.000118163        0.000228584
438       25        -0.668693        0.000117642        0.000229599
439       25        -0.677287        0.000117138        0.00023059
440       25        -0.685513        0.000116657        0.00023154
441       25        -0.693268        0.000116206        0.000232441
442       25        -0.700459        0.000115789        0.000233278
443       25        -0.707004        0.000115411        0.000234044
444       25        -0.712821        0.000115077        0.000234726
445       25        -0.71782        0.000114791        0.000235316
446       25        -0.72192        0.000114558        0.000235805
447       25        -0.725023        0.000114384        0.000236177
448       25        -0.727047        0.000114274        0.000236429
449       25        -0.727951        0.000114229        0.00023655
450       25        -0.727817        0.000114247        0.000236554
451       25        -0.726868        0.000114311        0.000236462
452       25        -0.725405        0.000114405        0.000236312
453       25        -0.723681        0.000114514        0.000236128
454       25        -0.721771        0.000114632        0.000235921
455       25        -0.719527        0.000114768        0.000235671
456       25        -0.716564        0.000114942        0.00023533
457       25        -0.712377        0.000115188        0.000234848
458       25        -0.706428        0.000115533        0.000234156
459       25        -0.69836        0.000116006        0.000233225
460       25        -0.68814        0.000116605        0.000232046
461       25        -0.676117        0.000117317        0.000230672
462       25        -0.662803        0.000118107        0.000229153
463       25        -0.648647        0.000118951        0.000227547
464       25        -0.633847        0.000119838        0.000225876
465       25        -0.618227        0.000120776        0.000224117
466       25        -0.601472        0.000121794        0.000222249
467       25        -0.58322        0.000122905        0.000220221
468       25        -0.563167        0.000124143        0.000218024
469       25        -0.541205        0.000125507        0.000215631
470       25        -0.517498        0.000127003        0.000213089
471       25        -0.492172        0.000128616        0.000210398
472       25        -0.464927        0.000130376        0.000207545
473       25        -0.43532        0.000132317        0.000204491
474       25        -0.403333        0.000134443        0.000201236
475       25        -0.370135        0.000136697        0.000197927
476       25        -0.33747        0.000138939        0.000194709
477       25        -0.305696        0.000141173        0.000191652
478       25        -0.273378        0.000143463        0.000188567
479       25        -0.239288        0.000145936        0.000185389
480       25        -0.204915        0.000148457        0.000182219
481       25        -0.174377        0.000150743        0.00017946
482       25        -0.14915        0.00015266        0.000177214
483       25        -0.126487        0.000154388        0.000175205
484       25        -0.103334        0.000156198        0.000173202
485       25        -0.0803013        0.000157982        0.000171191
486       25        -0.0628425        0.000159386        0.000169724
487       25        -0.0553291        0.00015996        0.00016906
488       25        -0.0557698        0.000159948        0.000169122
489       25        -0.0575548        0.000159789        0.000169255
490       25        -0.0555939        0.000159952        0.000169096
491       25        -0.0529492        0.000160159        0.000168868
492       25        -0.0612595        0.000159473        0.000169548
493       25        -0.0898768        0.000157249        0.000172037
494       25        -0.14047        0.000153276        0.000176392
495       25        -0.216265        0.000147612        0.00018325
496       25        -0.317646        0.000140245        0.000192682
497       25        -0.426606        0.000132851        0.000203535
498       25        -0.507099        0.000127602        0.000211879
499       25        -0.540139        0.000125815        0.000215929
0       26        -0.676929        0.000117542        0.000231303
1       26        -0.673939        0.00011761        0.000230745
2       26        -0.671833        0.000117672        0.000230381
3       26        -0.670039        0.000117818        0.000230254
4       26        -0.670099        0.000117778        0.00023019
5       26        -0.672005        0.000117712        0.000230499
6       26        -0.673903        0.000117576        0.00023067
7       26        -0.674778        0.000117566        0.000230852
8       26        -0.67409        0.0001176        0.00023076
9       26        -0.672961        0.000117676        0.000230648
10       26        -0.671934        0.000117741        0.000230539
11       26        -0.671595        0.000117752        0.000230482
12       26        -0.67216        0.000117738        0.000230585
13       26        -0.673648        0.000117635        0.000230727
14       26        -0.675859        0.000117523        0.000231018
15       26        -0.678357        0.000117361        0.000231277
16       26        -0.681179        0.000117208        0.000231628
17       26        -0.684267        0.000117019        0.000231969
18       26        -0.687823        0.000116813        0.000232386
19       26        -0.69176        0.000116581        0.000232839
20       26        -0.696188        0.000116315        0.000233339
21       26        -0.701119        0.00011603        0.000233917
22       26        -0.706596        0.000115699        0.000234532
23       26        -0.71261        0.000115352        0.000235238
24       26        -0.718957        0.000114971        0.000235953
25       26        -0.725391        0.000114597        0.000236705
26       26        -0.731472        0.000114235        0.000237397
27       26        -0.736928        0.000113917        0.00023803
28       26        -0.741489        0.000113648        0.000238555
29       26        -0.745118        0.000113432        0.000238966
30       26        -0.747821        0.000113271        0.000239274
31       26        -0.749737        0.000113149        0.000239474
32       26        -0.751092        0.000113064        0.000239618
33       26        -0.752116        0.000112989        0.000239703
34       26        -0.752978        0.000112924        0.000239774
35       26        -0.753603        0.000112867        0.000239801
36       26        -0.753778        0.000112835        0.000239776
37       26        -0.753113        0.000112851        0.00023965
38       26        -0.751224        0.000112937        0.000239381
39       26        -0.747735        0.000113119        0.000238932
40       26        -0.742405        0.000113408        0.000238268
41       26        -0.735171        0.000113811        0.000237391
42       26        -0.726101        0.00011432        0.000236299
43       26        -0.715328        0.000114932        0.000235019
44       26        -0.702955        0.000115638        0.000233555
45       26        -0.689091        0.000116435        0.000231928
46       26        -0.673853        0.000117316        0.000230149
47       26        -0.657428        0.000118273        0.000228246
48       26        -0.640078        0.000119292        0.000226254
49       26        -0.622143        0.000120355        0.000224211
50       26        -0.603928        0.000121446        0.00022216
51       26        -0.58558        0.000122556        0.000220114
52       26        -0.567145        0.000123685        0.000218084
53       26        -0.548614        0.000124831        0.000216064
54       26        -0.52992        0.000126001        0.000214051
55       26        -0.510959        0.000127201        0.000212031
56       26        -0.491624        0.000128439        0.000209993
57       26        -0.471792        0.000129722        0.000207927
58       26        -0.451366        0.000131059        0.000205822
59       26        -0.430295        0.000132453        0.000203675
60       26        -0.408559        0.000133908        0.000201484
61       26        -0.386155        0.000135425        0.000199252
62       26        -0.363076        0.000137005        0.000196978
63       26        -0.339317        0.000138651        0.000194665
64       26        -0.314892        0.000140364        0.000192315
65       26        -0.289842        0.000142143        0.000189934
66       26        -0.264251        0.000143983        0.000187531
67       26        -0.238246        0.000145876        0.00018512
68       26        -0.211994        0.000147812        0.000182716
69       26        -0.185693        0.000149776        0.000180338
70       26        -0.159555        0.000151753        0.000178005
71       26        -0.133786        0.000153727        0.000175733
72       26        -0.108569        0.000155682        0.000173536
73       26        -0.0840596        0.000157606        0.000171427
74       26        -0.0603747        0.000159487        0.000169413
75       26        -0.0376        0.000161316        0.000167497
76       26        -0.0157931        0.000163086        0.000165682
77       26        0.00500892        0.000164793        0.000163969
78       26        0.0247868        0.000166431        0.000162356
79       26        0.0435371        0.000167999        0.000160842
80       26        0.0612725        0.000169495        0.000159421
81       26        0.0780204        0.00017092        0.000158092
82       26        0.0938197        0.000172275        0.000156847
83       26        0.108717        0.000173562        0.000155682
84       26        0.122762        0.000174784        0.000154592
85       26        0.136006        0.000175944        0.000153571
86       26        0.148498        0.000177046        0.000152614
87       26        0.160286        0.000178091        0.000151716
88       26        0.171414        0.000179084        0.000150873
89       26        0.181927        0.000180026        0.000150081
90       26        0.191866        0.000180922        0.000149336
91       26        0.201271        0.000181774        0.000148635
92       26        0.210177        0.000182584        0.000147974
93       26        0.218613        0.000183355        0.00014735
94       26        0.226606        0.000184089        0.000146762
95       26        0.234174        0.000184786        0.000146207
96       26        0.241338        0.000185448        0.000145684
97       26        0.248113        0.000186077        0.000145191
98       26        0.254517        0.000186674        0.000144726
99       26        0.260564        0.000187239        0.000144289
100       26        0.266267        0.000187773        0.000143878
101       26        0.27164        0.000188278        0.000143492
102       26        0.276695        0.000188755        0.00014313
103       26        0.281441        0.000189203        0.000142791
104       26        0.285887        0.000189624        0.000142474
105       26        0.290042        0.000190019        0.000142178
106       26        0.293914        0.000190388        0.000141904
107       26        0.297511        0.000190731        0.000141649
108       26        0.30084        0.000191049        0.000141414
109       26        0.303907        0.000191343        0.000141198
110       26        0.306718        0.000191613        0.000141
111       26        0.309278        0.000191859        0.00014082
112       26        0.311592        0.000192082        0.000140658
113       26        0.313664        0.000192282        0.000140513
114       26        0.315498        0.00019246        0.000140385
115       26        0.317097        0.000192615        0.000140274
116       26        0.318465        0.000192748        0.000140179
117       26        0.319604        0.000192859        0.0001401
118       26        0.320518        0.000192949        0.000140037
119       26        0.321208        0.000193017        0.00013999
120       26        0.321677        0.000193064        0.000139958
121       26        0.321927        0.000193089        0.000139942
122       26        0.321961        0.000193094        0.000139941
123       26        0.32178        0.000193079        0.000139955
124       26        0.321388        0.000193043        0.000139983
125       26        0.320787        0.000192987        0.000140027
126       26        0.319981        0.000192911        0.000140085
127       26        0.318971        0.000192815        0.000140157
128       26        0.317762        0.000192701        0.000140243
129       26        0.316359        0.000192568        0.000140343
130       26        0.314764        0.000192417        0.000140457
131       26        0.312983        0.000192247        0.000140583
132       26        0.311022        0.000192061        0.000140723
133       26        0.308886        0.000191858        0.000140875
134       26        0.306583        0.00019164        0.000141039
135       26        0.304118        0.000191406        0.000141214
136       26        0.3015        0.000191158        0.000141401
137       26        0.298736        0.000190896        0.000141598
138       26        0.295835        0.000190621        0.000141805
139       26        0.292807        0.000190335        0.000142022
140       26        0.289661        0.000190038        0.000142247
141       26        0.286406        0.000189731        0.00014248
142       26        0.283053        0.000189415        0.00014272
143       26        0.279613        0.000189091        0.000142968
144       26        0.276095        0.000188761        0.000143221
145       26        0.272511        0.000188425        0.000143479
146       26        0.268872        0.000188084        0.000143742
147       26        0.265188        0.00018774        0.000144008
148       26        0.26147        0.000187392        0.000144277
149       26        0.257728        0.000187044        0.000144548
150       26        0.253973        0.000186694        0.000144821
151       26        0.250215        0.000186345        0.000145095
152       26        0.246463        0.000185997        0.000145368
153       26        0.242726        0.000185651        0.000145641
154       26        0.239012        0.000185308        0.000145912
155       26        0.235331        0.000184968        0.000146182
156       26        0.231689        0.000184632        0.000146449
157       26        0.228093        0.000184301        0.000146713
158       26        0.22455        0.000183976        0.000146974
159       26        0.221066        0.000183656        0.000147231
160       26        0.217646        0.000183343        0.000147483
161       26        0.214294        0.000183037        0.000147731
162       26        0.211014        0.000182737        0.000147974
163       26        0.207811        0.000182445        0.000148211
164       26        0.204686        0.000182161        0.000148443
165       26        0.201643        0.000181884        0.00014867
166       26        0.198682        0.000181615        0.00014889
167       26        0.195807        0.000181354        0.000149104
168       26        0.193016        0.000181102        0.000149313
169       26        0.190312        0.000180857        0.000149515
170       26        0.187694        0.00018062        0.00014971
171       26        0.185163        0.000180392        0.0001499
172       26        0.182717        0.000180171        0.000150083
173       26        0.180356        0.000179959        0.000150261
174       26        0.178079        0.000179754        0.000150432
175       26        0.175885        0.000179556        0.000150597
176       26        0.173772        0.000179367        0.000150756
177       26        0.171739        0.000179184        0.000150909
178       26        0.169785        0.000179009        0.000151056
179       26        0.167906        0.000178841        0.000151198
180       26        0.166102        0.000178679        0.000151334
181       26        0.164371        0.000178524        0.000151465
182       26        0.162709        0.000178376        0.00015159
183       26        0.161116        0.000178233        0.000151711
184       26        0.159589        0.000178097        0.000151827
185       26        0.158126        0.000177966        0.000151937
186       26        0.156725        0.000177842        0.000152044
187       26        0.155383        0.000177722        0.000152145
188       26        0.154099        0.000177608        0.000152243
189       26        0.152871        0.000177498        0.000152336
190       26        0.151696        0.000177393        0.000152425
191       26        0.150572        0.000177293        0.000152511
192       26        0.149497        0.000177198        0.000152592
193       26        0.14847        0.000177107        0.00015267
194       26        0.147488        0.000177019        0.000152745
195       26        0.146549        0.000176936        0.000152817
196       26        0.145653        0.000176856        0.000152885
197       26        0.144796        0.00017678        0.00015295
198       26        0.143977        0.000176708        0.000153012
199       26        0.143196        0.000176638        0.000153072
200       26        0.142449        0.000176572        0.000153129
201       26        0.141736        0.000176509        0.000153183
202       26        0.141055        0.000176448        0.000153235
203       26        0.140404        0.00017639        0.000153285
204       26        0.139783        0.000176335        0.000153332
205       26        0.13919        0.000176283        0.000153377
206       26        0.138623        0.000176233        0.00015342
207       26        0.138082        0.000176185        0.000153462
208       26        0.137565        0.000176139        0.000153501
209       26        0.137071        0.000176095        0.000153539
210       26        0.136599        0.000176053        0.000153575
211       26        0.136149        0.000176013        0.000153609
212       26        0.135718        0.000175975        0.000153642
213       26        0.135307        0.000175939        0.000153673
214       26        0.134913        0.000175904        0.000153703
215       26        0.134537        0.000175871        0.000153732
216       26        0.134178        0.000175839        0.000153759
217       26        0.133834        0.000175808        0.000153786
218       26        0.133506        0.000175779        0.000153811
219       26        0.133191        0.000175751        0.000153835
220       26        0.13289        0.000175725        0.000153858
221       26        0.132602        0.000175699        0.00015388
222       26        0.132327        0.000175675        0.000153901
223       26        0.132063        0.000175651        0.000153921
224       26        0.13181        0.000175629        0.00015394
225       26        0.131568        0.000175608        0.000153959
226       26        0.131336        0.000175587        0.000153976
227       26        0.131113        0.000175567        0.000153993
228       26        0.1309        0.000175548        0.00015401
229       26        0.130695        0.00017553        0.000154025
230       26        0.130499        0.000175513        0.00015404
231       26        0.13031        0.000175496        0.000154055
232       26        0.130129        0.00017548        0.000154068
233       26        0.129955        0.000175465        0.000154082
234       26        0.129787        0.00017545        0.000154094
235       26        0.129627        0.000175436        0.000154107
236       26        0.129472        0.000175422        0.000154119
237       26        0.129323        0.000175409        0.00015413
238       26        0.12918        0.000175396        0.000154141
239       26        0.129042        0.000175384        0.000154151
240       26        0.128909        0.000175372        0.000154162
241       26        0.128781        0.000175361        0.000154171
242       26        0.128658        0.00017535        0.000154181
243       26        0.128539        0.000175339        0.00015419
244       26        0.128424        0.000175329        0.000154199
245       26        0.128314        0.00017532        0.000154207
246       26        0.128207        0.00017531        0.000154215
247       26        0.128105        0.000175301        0.000154223
248       26        0.128006        0.000175292        0.000154231
249       26        0.127911        0.000175284        0.000154238
250       26        0.127819        0.000175276        0.000154245
251       26        0.127731        0.000175268        0.000154252
252       26        0.127646        0.000175261        0.000154258
253       26        0.127564        0.000175253        0.000154265
254       26        0.127485        0.000175247        0.000154271
255       26        0.12741        0.00017524        0.000154276
256       26        0.127338        0.000175234        0.000154282
257       26        0.127269        0.000175228        0.000154287
258       26        0.127203        0.000175222        0.000154292
259       26        0.127141        0.000175216        0.000154297
260       26        0.127082        0.000175211        0.000154302
261       26        0.127025        0.000175206        0.000154306
262       26        0.126973        0.000175202        0.00015431
263       26        0.126923        0.000175197        0.000154314
264       26        0.126877        0.000175193        0.000154318
265       26        0.126835        0.00017519        0.000154321
266       26        0.126796        0.000175186        0.000154324
267       26        0.126761        0.000175183        0.000154327
268       26        0.12673        0.000175181        0.000154329
269       26        0.126702        0.000175178        0.000154331
270       26        0.126679        0.000175176        0.000154333
271       26        0.12666        0.000175175        0.000154335
272       26        0.126646        0.000175173        0.000154336
273       26        0.126636        0.000175173        0.000154337
274       26        0.126631        0.000175172        0.000154337
275       26        0.126631        0.000175172        0.000154337
276       26        0.126637        0.000175173        0.000154337
277       26        0.126648        0.000175174        0.000154336
278       26        0.126665        0.000175176        0.000154335
279       26        0.126688        0.000175178        0.000154333
280       26        0.126718        0.00017518        0.000154331
281       26        0.126754        0.000175184        0.000154328
282       26        0.126797        0.000175188        0.000154325
283       26        0.126848        0.000175192        0.000154321
284       26        0.126907        0.000175197        0.000154317
285       26        0.126974        0.000175203        0.000154312
286       26        0.127049        0.00017521        0.000154306
287       26        0.127134        0.000175218        0.0001543
288       26        0.127228        0.000175226        0.000154292
289       26        0.127332        0.000175235        0.000154284
290       26        0.127446        0.000175246        0.000154276
291       26        0.127572        0.000175257        0.000154266
292       26        0.127709        0.000175269        0.000154256
293       26        0.127858        0.000175282        0.000154244
294       26        0.128021        0.000175297        0.000154232
295       26        0.128196        0.000175312        0.000154219
296       26        0.128386        0.000175329        0.000154204
297       26        0.128591        0.000175347        0.000154189
298       26        0.128811        0.000175367        0.000154172
299       26        0.129048        0.000175388        0.000154154
300       26        0.129301        0.00017541        0.000154134
301       26        0.129573        0.000175434        0.000154114
302       26        0.129864        0.00017546        0.000154091
303       26        0.130174        0.000175487        0.000154068
304       26        0.130505        0.000175517        0.000154042
305       26        0.130858        0.000175548        0.000154015
306       26        0.131234        0.000175581        0.000153987
307       26        0.131633        0.000175616        0.000153956
308       26        0.132058        0.000175654        0.000153924
309       26        0.132509        0.000175694        0.000153889
310       26        0.132987        0.000175736        0.000153853
311       26        0.133494        0.000175781        0.000153814
312       26        0.134031        0.000175828        0.000153773
313       26        0.134599        0.000175879        0.000153729
314       26        0.1352        0.000175932        0.000153684
315       26        0.135836        0.000175988        0.000153635
316       26        0.136507        0.000176047        0.000153584
317       26        0.137215        0.00017611        0.00015353
318       26        0.137963        0.000176176        0.000153472
319       26        0.13875        0.000176246        0.000153412
320       26        0.139581        0.000176319        0.000153349
321       26        0.140455        0.000176397        0.000153282
322       26        0.141374        0.000176478        0.000153212
323       26        0.142341        0.000176564        0.000153138
324       26        0.143358        0.000176654        0.000153061
325       26        0.144426        0.000176748        0.000152979
326       26        0.145546        0.000176848        0.000152894
327       26        0.146722        0.000176952        0.000152804
328       26        0.147954        0.000177061        0.00015271
329       26        0.149245        0.000177176        0.000152612
330       26        0.150597        0.000177296        0.000152509
331       26        0.15201        0.000177422        0.000152401
332       26        0.153488        0.000177553        0.000152289
333       26        0.155032        0.00017769        0.000152172
334       26        0.156642        0.000177834        0.000152049
335       26        0.158322        0.000177983        0.000151922
336       26        0.160072        0.000178139        0.000151789
337       26        0.161894        0.000178302        0.000151651
338       26        0.163789        0.000178471        0.000151508
339       26        0.165757        0.000178647        0.000151359
340       26        0.1678        0.000178829        0.000151204
341       26        0.169919        0.000179019        0.000151044
342       26        0.172112        0.000179215        0.000150879
343       26        0.174382        0.000179419        0.000150708
344       26        0.176726        0.000179629        0.000150531
345       26        0.179146        0.000179847        0.000150349
346       26        0.181639        0.000180071        0.000150162
347       26        0.184204        0.000180302        0.000149969
348       26        0.18684        0.000180539        0.000149771
349       26        0.189545        0.000180784        0.000149569
350       26        0.192315        0.000181034        0.000149361
351       26        0.195148        0.00018129        0.00014915
352       26        0.19804        0.000181552        0.000148934
353       26        0.200987        0.000181819        0.000148714
354       26        0.203983        0.000182091        0.000148491
355       26        0.207025        0.000182368        0.000148265
356       26        0.210105        0.000182648        0.000148036
357       26        0.213218        0.000182932        0.000147805
358       26        0.216356        0.000183218        0.000147573
359       26        0.219512        0.000183507        0.00014734
360       26        0.222679        0.000183797        0.000147106
361       26        0.225847        0.000184087        0.000146872
362       26        0.229009        0.000184377        0.000146639
363       26        0.232154        0.000184666        0.000146408
364       26        0.235272        0.000184953        0.000146179
365       26        0.238355        0.000185237        0.000145953
366       26        0.241392        0.000185517        0.00014573
367       26        0.244372        0.000185793        0.000145512
368       26        0.247284        0.000186062        0.000145299
369       26        0.250119        0.000186324        0.000145092
370       26        0.252865        0.000186579        0.000144892
371       26        0.255512        0.000186824        0.000144699
372       26        0.258049        0.00018706        0.000144514
373       26        0.260466        0.000187284        0.000144339
374       26        0.262753        0.000187497        0.000144172
375       26        0.2649        0.000187697        0.000144016
376       26        0.266897        0.000187882        0.000143871
377       26        0.268736        0.000188053        0.000143738
378       26        0.270407        0.000188209        0.000143616
379       26        0.271902        0.000188348        0.000143508
380       26        0.273214        0.00018847        0.000143412
381       26        0.274334        0.000188574        0.000143331
382       26        0.275255        0.000188659        0.000143264
383       26        0.275971        0.000188725        0.000143211
384       26        0.276476        0.000188771        0.000143174
385       26        0.276764        0.000188797        0.000143152
386       26        0.276829        0.000188801        0.000143146
387       26        0.276668        0.000188785        0.000143157
388       26        0.276275        0.000188746        0.000143184
389       26        0.275646        0.000188685        0.000143228
390       26        0.274778        0.000188602        0.000143289
391       26        0.273666        0.000188496        0.000143368
392       26        0.272308        0.000188367        0.000143464
393       26        0.270699        0.000188215        0.000143579
394       26        0.268837        0.000188038        0.000143712
395       26        0.26672        0.000187838        0.000143863
396       26        0.264345        0.000187615        0.000144033
397       26        0.261711        0.000187367        0.000144223
398       26        0.258813        0.000187095        0.000144431
399       26        0.255648        0.000186798        0.000144659
400       26        0.252212        0.000186477        0.000144908
401       26        0.248499        0.000186131        0.000145177
402       26        0.244502        0.000185759        0.000145467
403       26        0.240215        0.000185361        0.000145778
404       26        0.235629        0.000184936        0.000146113
405       26        0.230738        0.000184484        0.00014647
406       26        0.225532        0.000184004        0.000146852
407       26        0.220002        0.000183496        0.000147258
408       26        0.214136        0.000182958        0.000147691
409       26        0.207918        0.00018239        0.000148151
410       26        0.20133        0.00018179        0.00014864
411       26        0.19435        0.000181157        0.000149159
412       26        0.186952        0.000180488        0.000149712
413       26        0.179106        0.000179782        0.000150301
414       26        0.170773        0.000179035        0.000150929
415       26        0.161915        0.000178244        0.000151599
416       26        0.152492        0.000177406        0.000152315
417       26        0.142465        0.00017652        0.000153081
418       26        0.131792        0.00017558        0.0001539
419       26        0.120426        0.000174586        0.000154778
420       26        0.108315        0.000173532        0.000155718
421       26        0.0954005        0.000172416        0.000156728
422       26        0.0816217        0.000171232        0.000157811
423       26        0.0669047        0.000169977        0.000158977
424       26        0.05116        0.000168645        0.000160234
425       26        0.0342838        0.000167227        0.000161591
426       26        0.0161698        0.000165719        0.000163061
427       26        -0.00327773        0.000164115        0.000164654
428       26        -0.0241339        0.000162411        0.000166379
429       26        -0.0464505        0.000160607        0.000168243
430       26        -0.0702529        0.000158705        0.000170255
431       26        -0.0955268        0.000156708        0.000172416
432       26        -0.122198        0.000154627        0.000174726
433       26        -0.150121        0.000152478        0.000177175
434       26        -0.179084        0.000150278        0.000179751
435       26        -0.208835        0.000148051        0.000182435
436       26        -0.23911        0.000145817        0.000185205
437       26        -0.269631        0.000143598        0.000188039
438       26        -0.300108        0.000141415        0.000190911
439       26        -0.330256        0.000139287        0.000193793
440       26        -0.359819        0.000137231        0.000196661
441       26        -0.388616        0.000135258        0.000199497
442       26        -0.416549        0.00013337        0.000202285
443       26        -0.443596        0.000131569        0.000205024
444       26        -0.469788        0.000129849        0.000207713
445       26        -0.495207        0.000128202        0.000210359
446       26        -0.51999        0.000126619        0.000212975
447       26        -0.544267        0.00012509        0.000215573
448       26        -0.568124        0.000123609        0.000218165
449       26        -0.591624        0.000122171        0.000220752
450       26        -0.614839        0.00012077        0.000223347
451       26        -0.637754        0.000119405        0.00022594
452       26        -0.660119        0.000118088        0.000228503
453       26        -0.681377        0.000116849        0.000230964
454       26        -0.700846        0.000115726        0.00023324
455       26        -0.717982        0.000114746        0.000235263
456       26        -0.732366        0.00011393        0.000236973
457       26        -0.743722        0.000113294        0.000238343
458       26        -0.751948        0.00011284        0.000239349
459       26        -0.757203        0.000112563        0.000240019
460       26        -0.759848        0.000112436        0.000240383
461       26        -0.760445        0.00011243        0.000240513
462       26        -0.759615        0.000112502        0.000240468
463       26        -0.757766        0.000112629        0.000240294
464       26        -0.755005        0.000112803        0.000240003
465       26        -0.751094        0.000113037        0.000239561
466       26        -0.74571        0.000113357        0.000238949
467       26        -0.738629        0.000113769        0.000238125
468       26        -0.729998        0.000114277        0.000237133
469       26        -0.72021        0.000114846        0.000235993
470       26        -0.709751        0.000115459        0.000234785
471       26        -0.698954        0.000116089        0.000233529
472       26        -0.68779        0.000116739        0.000232231
473       26        -0.676037        0.000117427        0.00023087
474       26        -0.663412        0.000118162        0.000229401
475       26        -0.650104        0.000118951        0.000227879
476       26        -0.636554        0.000119748        0.000226319
477       26        -0.622922        0.000120571        0.000224788
478       26        -0.608717        0.000121418        0.000223174
479       26        -0.593603        0.000122339        0.000221494
480       26        -0.578273        0.000123267        0.00021978
481       26        -0.564654        0.000124105        0.000218281
482       26        -0.55354        0.000124796        0.000217071
483       26        -0.543661        0.0001254        0.000215976
484       26        -0.533726        0.00012603        0.000214916
485       26        -0.523901        0.000126627        0.000213822
486       26        -0.517052        0.000127075        0.000213114
487       26        -0.515388        0.000127158        0.000212898
488       26        -0.517991        0.000127004        0.000213196
489       26        -0.521512        0.000126766        0.000213547
490       26        -0.523284        0.000126656        0.000213739
491       26        -0.524686        0.000126565        0.000213885
492       26        -0.531018        0.000126143        0.000214527
493       26        -0.545913        0.000125241        0.000216189
494       26        -0.567512        0.000123865        0.000218482
495       26        -0.595193        0.000122207        0.000221608
496       26        -0.627552        0.000120203        0.000225143
497       26        -0.657571        0.000118479        0.000228677
498       26        -0.672947        0.000117602        0.0002305
499       26        -0.678757        0.000117443        0.000231531
0       27        -0.705983        0.000115854        0.000234701
1       27        -0.726698        0.00011453        0.000236876
2       27        -0.740382        0.000113708        0.000238415
3       27        -0.743756        0.000113573        0.000238937
4       27        -0.741931        0.00011364        0.000238643
5       27        -0.738546        0.000113884        0.000238348
6       27        -0.734286        0.000114108        0.000237801
7       27        -0.730565        0.000114368        0.000237456
8       27        -0.728015        0.000114507        0.000237139
9       27        -0.727035        0.000114568        0.000237033
10       27        -0.726604        0.000114598        0.000236993
11       27        -0.726417        0.000114598        0.000236949
12       27        -0.726467        0.000114613        0.000236993
13       27        -0.727032        0.00011456        0.000237016
14       27        -0.728299        0.000114502        0.000237198
15       27        -0.730014        0.000114383        0.000237356
16       27        -0.732102        0.000114269        0.000237617
17       27        -0.734187        0.000114134        0.000237832
18       27        -0.73629        0.000114008        0.000238068
19       27        -0.7382        0.000113887        0.000238271
20       27        -0.739964        0.000113768        0.000238442
21       27        -0.741573        0.000113668        0.000238616
22       27        -0.743142        0.000113553        0.000238749
23       27        -0.744702        0.000113452        0.000238908
24       27        -0.746031        0.000113345        0.000239001
25       27        -0.74688        0.000113277        0.000239061
26       27        -0.746794        0.000113253        0.000238989
27       27        -0.745438        0.000113308        0.000238781
28       27        -0.742374        0.00011346        0.00023837
29       27        -0.737262        0.000113729        0.000237718
30       27        -0.729677        0.000114147        0.000236788
31       27        -0.719309        0.000114722        0.000235526
32       27        -0.70609        0.000115474        0.000233956
33       27        -0.69011        0.000116383        0.00023206
34       27        -0.671507        0.000117458        0.000229886
35       27        -0.650343        0.000118687        0.000227427
36       27        -0.626846        0.000120071        0.000224737
37       27        -0.601383        0.000121592        0.000221862
38       27        -0.574323        0.000123234        0.000218855
39       27        -0.545657        0.000125006        0.000215729
40       27        -0.515045        0.000126931        0.000212447
41       27        -0.482063        0.000129049        0.000208984
42       27        -0.446257        0.00013139        0.00020529
43       27        -0.407122        0.000134003        0.000201337
44       27        -0.36406        0.000136937        0.000197074
45       27        -0.316594        0.000140246        0.00019248
46       27        -0.264627        0.000143958        0.000187569
47       27        -0.208712        0.000148057        0.00018242
48       27        -0.150201        0.000152468        0.000177178
49       27        -0.0911242        0.000157048        0.000172031
50       27        -0.0336296        0.000161634        0.000167162
51       27        0.0206787        0.000166082        0.000162682
52       27        0.0709029        0.000170301        0.000158645
53       27        0.116752        0.000174242        0.000155042
54       27        0.158421        0.000177901        0.000151836
55       27        0.196349        0.000181295        0.000148975
56       27        0.231037        0.000184454        0.000146403
57       27        0.262985        0.000187412        0.000144074
58       27        0.292604        0.000190195        0.000141946
59       27        0.320197        0.000192825        0.000139992
60       27        0.345989        0.000195316        0.00013819
61       27        0.370166        0.000197681        0.000136522
62       27        0.392887        0.000199929        0.000134973
63       27        0.414297        0.000202073        0.00013353
64       27        0.434505        0.000204117        0.000132183
65       27        0.453594        0.000206068        0.000130924
66       27        0.471615        0.000207929        0.000129746
67       27        0.488598        0.000209699        0.000128647
68       27        0.504552        0.000211376        0.000127624
69       27        0.51948        0.000212959        0.000126675
70       27        0.533389        0.000214447        0.000125797
71       27        0.546292        0.000215837        0.00012499
72       27        0.558223        0.000217132        0.000124248
73       27        0.569225        0.000218334        0.000123569
74       27        0.579357        0.000219448        0.000122948
75       27        0.588681        0.00022048        0.000122379
76       27        0.597264        0.000221435        0.000121859
77       27        0.605166        0.000222319        0.000121382
78       27        0.612447        0.000223137        0.000120945
79       27        0.619159        0.000223894        0.000120544
80       27        0.625352        0.000224596        0.000120175
81       27        0.631076        0.000225248        0.000119836
82       27        0.636375        0.000225852        0.000119523
83       27        0.641291        0.000226416        0.000119233
84       27        0.645862        0.000226941        0.000118965
85       27        0.650121        0.000227431        0.000118715
86       27        0.654097        0.000227891        0.000118483
87       27        0.657816        0.000228321        0.000118266
88       27        0.661299        0.000228725        0.000118063
89       27        0.664568        0.000229105        0.000117874
90       27        0.667641        0.000229463        0.000117696
91       27        0.670535        0.000229801        0.000117528
92       27        0.673265        0.00023012        0.000117371
93       27        0.675843        0.000230422        0.000117222
94       27        0.678279        0.000230708        0.000117082
95       27        0.680581        0.000230978        0.000116949
96       27        0.682756        0.000231234        0.000116825
97       27        0.684811        0.000231476        0.000116707
98       27        0.686752        0.000231705        0.000116596
99       27        0.688584        0.000231921        0.000116491
100       27        0.690313        0.000232126        0.000116392
101       27        0.691944        0.000232319        0.000116299
102       27        0.693481        0.000232501        0.000116212
103       27        0.694927        0.000232673        0.00011613
104       27        0.696286        0.000232835        0.000116053
105       27        0.69756        0.000232987        0.00011598
106       27        0.698754        0.000233129        0.000115913
107       27        0.699868        0.000233262        0.00011585
108       27        0.700907        0.000233387        0.000115791
109       27        0.701872        0.000233502        0.000115737
110       27        0.702765        0.00023361        0.000115687
111       27        0.703588        0.000233709        0.000115641
112       27        0.704343        0.0002338        0.000115598
113       27        0.70503        0.000233883        0.00011556
114       27        0.705652        0.000233958        0.000115525
115       27        0.706208        0.000234026        0.000115495
116       27        0.706701        0.000234086        0.000115467
117       27        0.707131        0.000234139        0.000115444
118       27        0.707498        0.000234185        0.000115424
119       27        0.707804        0.000234223        0.000115407
120       27        0.708048        0.000234254        0.000115395
121       27        0.708232        0.000234278        0.000115385
122       27        0.708355        0.000234294        0.000115379
123       27        0.708419        0.000234304        0.000115376
124       27        0.708423        0.000234306        0.000115377
125       27        0.708367        0.000234302        0.000115381
126       27        0.708253        0.000234291        0.000115389
127       27        0.708081        0.000234272        0.0001154
128       27        0.707851        0.000234247        0.000115414
129       27        0.707564        0.000234215        0.000115432
130       27        0.70722        0.000234177        0.000115452
131       27        0.70682        0.000234132        0.000115476
132       27        0.706366        0.00023408        0.000115503
133       27        0.705858        0.000234022        0.000115533
134       27        0.705298        0.000233958        0.000115566
135       27        0.704686        0.000233888        0.000115602
136       27        0.704025        0.000233812        0.000115641
137       27        0.703316        0.00023373        0.000115683
138       27        0.70256        0.000233643        0.000115727
139       27        0.701761        0.000233551        0.000115774
140       27        0.700921        0.000233453        0.000115823
141       27        0.70004        0.000233351        0.000115874
142       27        0.699124        0.000233245        0.000115928
143       27        0.698172        0.000233135        0.000115983
144       27        0.69719        0.000233021        0.00011604
145       27        0.696179        0.000232904        0.000116099
146       27        0.695143        0.000232783        0.00011616
147       27        0.694084        0.000232661        0.000116221
148       27        0.693006        0.000232535        0.000116284
149       27        0.691911        0.000232408        0.000116348
150       27        0.690804        0.00023228        0.000116412
151       27        0.689686        0.00023215        0.000116477
152       27        0.688561        0.000232019        0.000116543
153       27        0.687432        0.000231888        0.000116609
154       27        0.686302        0.000231757        0.000116674
155       27        0.685174        0.000231626        0.00011674
156       27        0.68405        0.000231495        0.000116805
157       27        0.682932        0.000231366        0.000116871
158       27        0.681824        0.000231237        0.000116935
159       27        0.680727        0.00023111        0.000116999
160       27        0.679643        0.000230984        0.000117062
161       27        0.678575        0.00023086        0.000117124
162       27        0.677524        0.000230738        0.000117186
163       27        0.676491        0.000230618        0.000117246
164       27        0.675478        0.0002305        0.000117305
165       27        0.674486        0.000230385        0.000117362
166       27        0.673517        0.000230273        0.000117419
167       27        0.67257        0.000230163        0.000117474
168       27        0.671647        0.000230056        0.000117528
169       27        0.670749        0.000229952        0.00011758
170       27        0.669876        0.000229851        0.000117631
171       27        0.669027        0.000229752        0.000117681
172       27        0.668204        0.000229657        0.000117729
173       27        0.667407        0.000229564        0.000117775
174       27        0.666635        0.000229475        0.00011782
175       27        0.665888        0.000229388        0.000117863
176       27        0.665167        0.000229304        0.000117906
177       27        0.664471        0.000229224        0.000117946
178       27        0.663799        0.000229146        0.000117985
179       27        0.663151        0.000229071        0.000118023
180       27        0.662527        0.000228998        0.000118059
181       27        0.661927        0.000228929        0.000118094
182       27        0.661349        0.000228862        0.000118128
183       27        0.660794        0.000228797        0.00011816
184       27        0.66026        0.000228735        0.000118191
185       27        0.659747        0.000228676        0.000118221
186       27        0.659255        0.000228618        0.00011825
187       27        0.658783        0.000228564        0.000118277
188       27        0.65833        0.000228511        0.000118304
189       27        0.657895        0.00022846        0.000118329
190       27        0.657479        0.000228412        0.000118353
191       27        0.65708        0.000228366        0.000118376
192       27        0.656698        0.000228321        0.000118398
193       27        0.656332        0.000228279        0.00011842
194       27        0.655981        0.000228238        0.00011844
195       27        0.655646        0.000228199        0.00011846
196       27        0.655325        0.000228161        0.000118478
197       27        0.655017        0.000228126        0.000118496
198       27        0.654723        0.000228091        0.000118513
199       27        0.654442        0.000228059        0.000118529
200       27        0.654173        0.000228027        0.000118545
201       27        0.653916        0.000227997        0.00011856
202       27        0.65367        0.000227969        0.000118574
203       27        0.653434        0.000227941        0.000118588
204       27        0.653209        0.000227915        0.000118601
205       27        0.652994        0.00022789        0.000118613
206       27        0.652788        0.000227866        0.000118625
207       27        0.652591        0.000227843        0.000118637
208       27        0.652403        0.000227821        0.000118647
209       27        0.652223        0.0002278        0.000118658
210       27        0.652051        0.00022778        0.000118668
211       27        0.651886        0.000227761        0.000118677
212       27        0.651729        0.000227742        0.000118686
213       27        0.651578        0.000227724        0.000118695
214       27        0.651434        0.000227708        0.000118703
215       27        0.651297        0.000227692        0.000118711
216       27        0.651165        0.000227676        0.000118719
217       27        0.651039        0.000227661        0.000118726
218       27        0.650918        0.000227647        0.000118733
219       27        0.650802        0.000227634        0.00011874
220       27        0.650692        0.000227621        0.000118746
221       27        0.650586        0.000227608        0.000118752
222       27        0.650484        0.000227596        0.000118758
223       27        0.650387        0.000227585        0.000118764
224       27        0.650294        0.000227574        0.000118769
225       27        0.650204        0.000227563        0.000118774
226       27        0.650119        0.000227553        0.000118779
227       27        0.650037        0.000227544        0.000118784
228       27        0.649958        0.000227535        0.000118788
229       27        0.649882        0.000227526        0.000118793
230       27        0.64981        0.000227517        0.000118797
231       27        0.64974        0.000227509        0.000118801
232       27        0.649674        0.000227501        0.000118805
233       27        0.649609        0.000227494        0.000118808
234       27        0.649548        0.000227486        0.000118812
235       27        0.649489        0.000227479        0.000118815
236       27        0.649432        0.000227473        0.000118819
237       27        0.649377        0.000227466        0.000118822
238       27        0.649324        0.00022746        0.000118825
239       27        0.649274        0.000227454        0.000118828
240       27        0.649225        0.000227449        0.000118831
241       27        0.649179        0.000227443        0.000118833
242       27        0.649134        0.000227438        0.000118836
243       27        0.64909        0.000227433        0.000118838
244       27        0.649049        0.000227428        0.000118841
245       27        0.649009        0.000227423        0.000118843
246       27        0.64897        0.000227419        0.000118845
247       27        0.648933        0.000227414        0.000118847
248       27        0.648897        0.00022741        0.000118849
249       27        0.648863        0.000227406        0.000118851
250       27        0.648831        0.000227402        0.000118853
251       27        0.648799        0.000227399        0.000118855
252       27        0.648769        0.000227395        0.000118857
253       27        0.64874        0.000227392        0.000118859
254       27        0.648713        0.000227389        0.00011886
255       27        0.648686        0.000227386        0.000118862
256       27        0.648661        0.000227383        0.000118863
257       27        0.648637        0.00022738        0.000118865
258       27        0.648615        0.000227377        0.000118866
259       27        0.648594        0.000227375        0.000118867
260       27        0.648574        0.000227372        0.000118868
261       27        0.648555        0.00022737        0.000118869
262       27        0.648538        0.000227368        0.00011887
263       27        0.648522        0.000227367        0.000118871
264       27        0.648507        0.000227365        0.000118872
265       27        0.648494        0.000227363        0.000118873
266       27        0.648482        0.000227362        0.000118874
267       27        0.648471        0.000227361        0.000118874
268       27        0.648462        0.00022736        0.000118875
269       27        0.648455        0.000227359        0.000118875
270       27        0.648449        0.000227358        0.000118876
271       27        0.648445        0.000227358        0.000118876
272       27        0.648443        0.000227358        0.000118876
273       27        0.648442        0.000227358        0.000118876
274       27        0.648443        0.000227358        0.000118876
275       27        0.648447        0.000227359        0.000118876
276       27        0.648452        0.000227359        0.000118876
277       27        0.648459        0.00022736        0.000118875
278       27        0.648469        0.000227361        0.000118875
279       27        0.648481        0.000227363        0.000118874
280       27        0.648495        0.000227365        0.000118873
281       27        0.648512        0.000227367        0.000118872
282       27        0.648532        0.000227369        0.000118871
283       27        0.648555        0.000227372        0.00011887
284       27        0.64858        0.000227375        0.000118869
285       27        0.648608        0.000227378        0.000118867
286       27        0.64864        0.000227382        0.000118865
287       27        0.648675        0.000227386        0.000118863
288       27        0.648714        0.000227391        0.000118861
289       27        0.648756        0.000227396        0.000118859
290       27        0.648802        0.000227401        0.000118856
291       27        0.648853        0.000227407        0.000118853
292       27        0.648907        0.000227414        0.00011885
293       27        0.648967        0.000227421        0.000118847
294       27        0.64903        0.000227428        0.000118843
295       27        0.649099        0.000227436        0.000118839
296       27        0.649173        0.000227445        0.000118835
297       27        0.649253        0.000227454        0.00011883
298       27        0.649338        0.000227464        0.000118825
299       27        0.649429        0.000227475        0.00011882
300       27        0.649526        0.000227486        0.000118815
301       27        0.64963        0.000227498        0.000118809
302       27        0.649741        0.000227511        0.000118802
303       27        0.649858        0.000227525        0.000118795
304       27        0.649984        0.00022754        0.000118788
305       27        0.650117        0.000227555        0.00011878
306       27        0.650259        0.000227572        0.000118772
307       27        0.650409        0.000227589        0.000118764
308       27        0.650568        0.000227608        0.000118754
309       27        0.650736        0.000227628        0.000118745
310       27        0.650914        0.000227648        0.000118734
311       27        0.651103        0.00022767        0.000118723
312       27        0.651302        0.000227693        0.000118712
313       27        0.651512        0.000227718        0.0001187
314       27        0.651734        0.000227744        0.000118687
315       27        0.651967        0.000227771        0.000118673
316       27        0.652214        0.000227799        0.000118659
317       27        0.652474        0.00022783        0.000118644
318       27        0.652747        0.000227861        0.000118628
319       27        0.653034        0.000227895        0.000118611
320       27        0.653336        0.00022793        0.000118593
321       27        0.653653        0.000227966        0.000118575
322       27        0.653986        0.000228005        0.000118556
323       27        0.654336        0.000228046        0.000118535
324       27        0.654702        0.000228088        0.000118514
325       27        0.655086        0.000228132        0.000118491
326       27        0.655487        0.000228179        0.000118468
327       27        0.655908        0.000228228        0.000118443
328       27        0.656347        0.000228278        0.000118418
329       27        0.656806        0.000228332        0.000118391
330       27        0.657285        0.000228387        0.000118363
331       27        0.657785        0.000228445        0.000118334
332       27        0.658306        0.000228505        0.000118303
333       27        0.658848        0.000228568        0.000118272
334       27        0.659413        0.000228633        0.000118239
335       27        0.659999        0.000228701        0.000118204
336       27        0.660608        0.000228771        0.000118169
337       27        0.66124        0.000228844        0.000118132
338       27        0.661894        0.00022892        0.000118094
339       27        0.662572        0.000228998        0.000118054
340       27        0.663272        0.000229079        0.000118013
341       27        0.663996        0.000229163        0.000117971
342       27        0.664742        0.000229249        0.000117927
343       27        0.665511        0.000229338        0.000117882
344       27        0.666301        0.000229429        0.000117836
345       27        0.667113        0.000229523        0.000117788
346       27        0.667946        0.000229619        0.00011774
347       27        0.668799        0.000229718        0.00011769
348       27        0.669671        0.000229819        0.000117639
349       27        0.670561        0.000229922        0.000117587
350       27        0.671468        0.000230026        0.000117534
351       27        0.67239        0.000230133        0.00011748
352       27        0.673326        0.000230241        0.000117425
353       27        0.674274        0.000230351        0.00011737
354       27        0.675233        0.000230462        0.000117314
355       27        0.676199        0.000230573        0.000117257
356       27        0.677172        0.000230686        0.0001172
357       27        0.678149        0.000230799        0.000117143
358       27        0.679127        0.000230912        0.000117086
359       27        0.680103        0.000231025        0.000117029
360       27        0.681076        0.000231137        0.000116972
361       27        0.682042        0.000231249        0.000116916
362       27        0.682999        0.00023136        0.00011686
363       27        0.683943        0.000231469        0.000116805
364       27        0.684871        0.000231576        0.00011675
365       27        0.685781        0.000231681        0.000116697
366       27        0.686669        0.000231784        0.000116645
367       27        0.687533        0.000231883        0.000116594
368       27        0.688369        0.00023198        0.000116545
369       27        0.689175        0.000232073        0.000116498
370       27        0.689946        0.000232162        0.000116453
371       27        0.690682        0.000232246        0.00011641
372       27        0.691378        0.000232326        0.000116369
373       27        0.692033        0.000232401        0.00011633
374       27        0.692643        0.000232471        0.000116294
375       27        0.693207        0.000232536        0.000116261
376       27        0.693721        0.000232594        0.00011623
377       27        0.694184        0.000232647        0.000116203
378       27        0.694594        0.000232693        0.000116179
379       27        0.694948        0.000232733        0.000116157
380       27        0.695245        0.000232766        0.000116139
381       27        0.695484        0.000232793        0.000116125
382       27        0.695661        0.000232812        0.000116113
383       27        0.695777        0.000232823        0.000116106
384       27        0.69583        0.000232828        0.000116102
385       27        0.695818        0.000232824        0.000116102
386       27        0.695741        0.000232813        0.000116105
387       27        0.695597        0.000232795        0.000116113
388       27        0.695385        0.000232768        0.000116124
389       27        0.695104        0.000232733        0.000116139
390       27        0.694754        0.00023269        0.000116158
391       27        0.694332        0.000232638        0.000116181
392       27        0.69384        0.000232579        0.000116209
393       27        0.693274        0.00023251        0.00011624
394       27        0.692635        0.000232433        0.000116276
395       27        0.691921        0.000232348        0.000116316
396       27        0.691133        0.000232253        0.000116361
397       27        0.690269        0.00023215        0.00011641
398       27        0.689327        0.000232038        0.000116463
399       27        0.688307        0.000231916        0.000116521
400       27        0.687207        0.000231785        0.000116583
401       27        0.686024        0.000231645        0.00011665
402       27        0.684756        0.000231495        0.000116723
403       27        0.683401        0.000231334        0.0001168
404       27        0.681954        0.000231163        0.000116883
405       27        0.680414        0.000230981        0.000116971
406       27        0.678777        0.000230788        0.000117064
407       27        0.677041        0.000230583        0.000117164
408       27        0.6752        0.000230367        0.000117269
409       27        0.673249        0.000230137        0.000117381
410       27        0.67118        0.000229895        0.0001175
411       27        0.668986        0.000229637        0.000117627
412       27        0.666658        0.000229365        0.000117761
413       27        0.664182        0.000229076        0.000117904
414       27        0.661547        0.000228768        0.000118056
415       27        0.658734        0.00022844        0.000118219
416       27        0.655729        0.000228091        0.000118394
417       27        0.652515        0.000227718        0.000118581
418       27        0.649075        0.00022732        0.000118781
419       27        0.645386        0.000226894        0.000118997
420       27        0.641423        0.000226437        0.000119229
421       27        0.637155        0.000225947        0.00011948
422       27        0.632549        0.000225419        0.000119751
423       27        0.62756        0.00022485        0.000120046
424       27        0.622136        0.000224233        0.000120367
425       27        0.616206        0.000223561        0.000120721
426       27        0.609691        0.000222826        0.00012111
427       27        0.602501        0.000222018        0.000121542
428       27        0.594541        0.000221129        0.000122022
429       27        0.585709        0.000220147        0.000122558
430       27        0.575887        0.000219063        0.000123158
431       27        0.564949        0.000217862        0.00012383
432       27        0.552763        0.000216535        0.000124585
433       27        0.539208        0.000215069        0.00012543
434       27        0.524178        0.000213458        0.000126376
435       27        0.507573        0.000211694        0.00012743
436       27        0.489286        0.000209771        0.000128603
437       27        0.469208        0.000207681        0.000129904
438       27        0.447236        0.000205419        0.000131344
439       27        0.423274        0.000202983        0.000132934
440       27        0.397214        0.000200367        0.000134685
441       27        0.368906        0.000197565        0.000136615
442       27        0.338125        0.000194563        0.000138744
443       27        0.304541        0.00019134        0.000141106
444       27        0.267703        0.000187865        0.000143742
445       27        0.227001        0.000184097        0.000146711
446       27        0.181671        0.000179988        0.000150088
447       27        0.130921        0.000175491        0.000153956
448       27        0.0741446        0.000170591        0.0001584
449       27        0.0111343        0.000165305        0.000163475
450       27        -0.0576301        0.000159719        0.000169194
451       27        -0.130615        0.000153986        0.000175471
452       27        -0.20507        0.000148341        0.000182105
453       27        -0.277495        0.000143039        0.000188786
454       27        -0.344838        0.000138273        0.000195209
455       27        -0.405489        0.000134114        0.000201176
456       27        -0.459216        0.000130533        0.000206612
457       27        -0.506736        0.000127452        0.000211553
458       27        -0.549323        0.000124757        0.000216089
459       27        -0.588336        0.000122351        0.000220354
460       27        -0.624491        0.00012017        0.000224393
461       27        -0.657608        0.000118217        0.000228178
462       27        -0.686958        0.000116513        0.000231588
463       27        -0.711676        0.000115099        0.000234503
464       27        -0.731284        0.000113993        0.000236849
465       27        -0.745705        0.000113189        0.000238595
466       27        -0.755203        0.000112679        0.000239785
467       27        -0.760361        0.000112416        0.000240462
468       27        -0.762288        0.000112346        0.000240777
469       27        -0.762089        0.000112389        0.000240821
470       27        -0.760525        0.000112512        0.000240707
471       27        -0.757984        0.00011268        0.000240455
472       27        -0.7546        0.000112891        0.000240092
473       27        -0.750412        0.000113146        0.000239628
474       27        -0.745253        0.000113447        0.00023903
475       27        -0.739096        0.000113814        0.000238331
476       27        -0.731994        0.000114225        0.000237499
477       27        -0.724387        0.000114682        0.000236642
478       27        -0.716701        0.000115126        0.000235739
479       27        -0.709333        0.000115563        0.000234897
480       27        -0.702518        0.000115953        0.000234089
481       27        -0.696596        0.000116301        0.000233405
482       27        -0.691824        0.000116585        0.000232862
483       27        -0.687971        0.000116801        0.000232395
484       27        -0.685026        0.000116981        0.000232069
485       27        -0.682865        0.000117081        0.000231766
486       27        -0.682236        0.000117129        0.000231717
487       27        -0.683469        0.000117034        0.000231813
488       27        -0.686311        0.000116881        0.000232169
489       27        -0.689913        0.000116652        0.000232551
490       27        -0.693583        0.000116435        0.000232972
491       27        -0.697693        0.000116185        0.000233429
492       27        -0.703011        0.000115847        0.00023399
493       27        -0.710086        0.000115461        0.000234867
494       27        -0.7172        0.00011501        0.00023562
495       27        -0.723014        0.000114711        0.000236376
496       27        -0.724173        0.000114591        0.000236405
497       27        -0.716654        0.000115089        0.000235652
498       27        -0.699171        0.000116104        0.00023361
499       27        -0.69001        0.000116799        0.000232866
0       28        -0.623714        0.0001207        0.000225207
1       28        -0.68301        0.000116909        0.00023146
2       28        -0.7217        0.000114606        0.000235851
3       28        -0.734869        0.000113925        0.000237558
4       28        -0.735538        0.000113847        0.000237555
5       28        -0.731302        0.000114145        0.000237169
6       28        -0.724736        0.000114507        0.000236363
7       28        -0.719468        0.00011486        0.000235846
8       28        -0.71769        0.00011495        0.000235612
9       28        -0.719112        0.000114873        0.000235789
10       28        -0.721064        0.000114764        0.000236025
11       28        -0.722044        0.000114695        0.000236116
12       28        -0.721654        0.000114732        0.000236099
13       28        -0.720562        0.00011477        0.000235919
14       28        -0.719563        0.000114838        0.000235824
15       28        -0.718667        0.000114861        0.00023566
16       28        -0.717512        0.000114928        0.000235525
17       28        -0.715194        0.000115038        0.000235204
18       28        -0.711305        0.00011525        0.000234723
19       28        -0.705334        0.000115578        0.00023399
20       28        -0.697066        0.000116036        0.000232984
21       28        -0.686333        0.000116652        0.00023172
22       28        -0.673206        0.000117395        0.000230155
23       28        -0.657675        0.0001183        0.000228355
24       28        -0.639513        0.000119351        0.000226237
25       28        -0.618685        0.000120586        0.000223867
26       28        -0.595168        0.000121989        0.000221207
27       28        -0.56899        0.000123584        0.000218308
28       28        -0.539839        0.000125388        0.000215132
29       28        -0.507056        0.000127455        0.000211626
30       28        -0.469497        0.000129879        0.000207701
31       28        -0.425894        0.000132752        0.000203237
32       28        -0.375312        0.000136178        0.0001982
33       28        -0.317157        0.000140219        0.000192551
34       28        -0.251181        0.000144952        0.000186342
35       28        -0.177932        0.000150379        0.000179665
36       28        -0.0995875        0.000156404        0.000172782
37       28        -0.0199579        0.000162762        0.000166043
38       28        0.0568353        0.000169127        0.000159783
39       28        0.127989        0.000175241        0.000154188
40       28        0.192419        0.000180958        0.000149283
41       28        0.250168        0.000186241        0.00014502
42       28        0.301934        0.000191099        0.000141296
43       28        0.348723        0.000195602        0.000138015
44       28        0.39159        0.000199817        0.000135072
45       28        0.431381        0.000203813        0.000132399
46       28        0.468556        0.000207619        0.00012995
47       28        0.50323        0.000211236        0.000127708
48       28        0.535219        0.000214633        0.000125677
49       28        0.564184        0.000217759        0.000123867
50       28        0.589863        0.000220575        0.000122287
51       28        0.612269        0.000223063        0.000120927
52       28        0.63164        0.000225241        0.000119765
53       28        0.648316        0.000227134        0.000118774
54       28        0.662708        0.000228783        0.000117927
55       28        0.675191        0.000230222        0.000117197
56       28        0.686087        0.000231487        0.000116563
57       28        0.695656        0.000232604        0.00011601
58       28        0.704102        0.000233593        0.000115524
59       28        0.711573        0.000234474        0.000115097
60       28        0.718182        0.000235255        0.000114719
61       28        0.724029        0.000235949        0.000114387
62       28        0.729189        0.000236563        0.000114094
63       28        0.733731        0.000237106        0.000113838
64       28        0.737701        0.000237581        0.000113614
65       28        0.741141        0.000237994        0.000113421
66       28        0.744081        0.000238348        0.000113256
67       28        0.746553        0.000238646        0.000113118
68       28        0.748584        0.000238892        0.000113005
69       28        0.7502        0.000239088        0.000112915
70       28        0.751425        0.000239238        0.000112847
71       28        0.752285        0.000239344        0.0001128
72       28        0.75281        0.000239411        0.000112772
73       28        0.753033        0.000239441        0.000112761
74       28        0.752992        0.00023944        0.000112765
75       28        0.752725        0.000239412        0.000112782
76       28        0.752271        0.000239361        0.00011281
77       28        0.751664        0.000239293        0.000112846
78       28        0.750935        0.000239209        0.000112889
79       28        0.750111        0.000239115        0.000112937
80       28        0.749216        0.000239012        0.00011299
81       28        0.748272        0.000238903        0.000113045
82       28        0.747296        0.000238791        0.000113102
83       28        0.746304        0.000238676        0.00011316
84       28        0.745311        0.000238562        0.000113218
85       28        0.744326        0.000238448        0.000113276
86       28        0.743356        0.000238336        0.000113332
87       28        0.742406        0.000238226        0.000113388
88       28        0.741479        0.000238119        0.000113442
89       28        0.740579        0.000238016        0.000113495
90       28        0.73971        0.000237916        0.000113546
91       28        0.738875        0.000237819        0.000113595
92       28        0.738077        0.000237728        0.000113641
93       28        0.737318        0.00023764        0.000113686
94       28        0.736599        0.000237558        0.000113728
95       28        0.735921        0.00023748        0.000113768
96       28        0.735285        0.000237408        0.000113806
97       28        0.734691        0.00023734        0.000113841
98       28        0.73414        0.000237277        0.000113874
99       28        0.733632        0.00023722        0.000113904
100       28        0.733169        0.000237168        0.000113932
101       28        0.73275        0.000237121        0.000113957
102       28        0.732378        0.000237079        0.000113979
103       28        0.73205        0.000237043        0.000113999
104       28        0.731767        0.000237012        0.000114017
105       28        0.73153        0.000236987        0.000114032
106       28        0.731337        0.000236967        0.000114044
107       28        0.73119        0.000236952        0.000114054
108       28        0.731087        0.000236943        0.000114061
109       28        0.731029        0.000236938        0.000114065
110       28        0.731016        0.000236939        0.000114067
111       28        0.731046        0.000236946        0.000114067
112       28        0.731121        0.000236957        0.000114064
113       28        0.731239        0.000236974        0.000114059
114       28        0.7314        0.000236996        0.000114051
115       28        0.731604        0.000237023        0.00011404
116       28        0.73185        0.000237055        0.000114028
117       28        0.732138        0.000237091        0.000114013
118       28        0.732466        0.000237133        0.000113995
119       28        0.732835        0.00023718        0.000113975
120       28        0.733243        0.000237231        0.000113953
121       28        0.73369        0.000237286        0.000113929
122       28        0.734173        0.000237346        0.000113903
123       28        0.734693        0.000237411        0.000113875
124       28        0.735247        0.000237479        0.000113844
125       28        0.735835        0.000237552        0.000113812
126       28        0.736454        0.000237628        0.000113778
127       28        0.737102        0.000237708        0.000113743
128       28        0.737779        0.00023779        0.000113705
129       28        0.73848        0.000237876        0.000113667
130       28        0.739205        0.000237965        0.000113627
131       28        0.739951        0.000238056        0.000113586
132       28        0.740716        0.00023815        0.000113543
133       28        0.741496        0.000238245        0.0001135
134       28        0.742289        0.000238342        0.000113456
135       28        0.743093        0.00023844        0.000113412
136       28        0.743904        0.000238539        0.000113367
137       28        0.744721        0.000238639        0.000113322
138       28        0.745539        0.000238738        0.000113276
139       28        0.746357        0.000238838        0.000113231
140       28        0.747172        0.000238937        0.000113186
141       28        0.747981        0.000239036        0.000113141
142       28        0.748783        0.000239134        0.000113096
143       28        0.749573        0.00023923        0.000113052
144       28        0.750351        0.000239325        0.000113009
145       28        0.751115        0.000239418        0.000112967
146       28        0.751863        0.000239509        0.000112925
147       28        0.752592        0.000239597        0.000112885
148       28        0.753302        0.000239684        0.000112845
149       28        0.753992        0.000239768        0.000112807
150       28        0.75466        0.000239849        0.00011277
151       28        0.755306        0.000239928        0.000112734
152       28        0.755929        0.000240003        0.000112699
153       28        0.756529        0.000240076        0.000112666
154       28        0.757105        0.000240146        0.000112634
155       28        0.757656        0.000240213        0.000112603
156       28        0.758185        0.000240277        0.000112574
157       28        0.758689        0.000240339        0.000112546
158       28        0.75917        0.000240397        0.000112519
159       28        0.759628        0.000240453        0.000112493
160       28        0.760064        0.000240506        0.000112469
161       28        0.760477        0.000240556        0.000112446
162       28        0.760869        0.000240603        0.000112424
163       28        0.761241        0.000240648        0.000112404
164       28        0.761592        0.000240691        0.000112384
165       28        0.761924        0.000240731        0.000112365
166       28        0.762238        0.000240769        0.000112348
167       28        0.762534        0.000240804        0.000112331
168       28        0.762812        0.000240838        0.000112316
169       28        0.763075        0.00024087        0.000112301
170       28        0.763323        0.000240899        0.000112287
171       28        0.763555        0.000240927        0.000112274
172       28        0.763774        0.000240954        0.000112261
173       28        0.76398        0.000240978        0.00011225
174       28        0.764173        0.000241001        0.000112239
175       28        0.764355        0.000241023        0.000112229
176       28        0.764525        0.000241043        0.000112219
177       28        0.764685        0.000241062        0.00011221
178       28        0.764836        0.00024108        0.000112201
179       28        0.764977        0.000241097        0.000112193
180       28        0.765109        0.000241112        0.000112186
181       28        0.765233        0.000241127        0.000112178
182       28        0.765349        0.000241141        0.000112172
183       28        0.765458        0.000241153        0.000112165
184       28        0.765561        0.000241165        0.00011216
185       28        0.765657        0.000241177        0.000112154
186       28        0.765747        0.000241187        0.000112149
187       28        0.765831        0.000241197        0.000112144
188       28        0.76591        0.000241206        0.000112139
189       28        0.765985        0.000241214        0.000112135
190       28        0.766055        0.000241222        0.000112131
191       28        0.76612        0.00024123        0.000112127
192       28        0.766181        0.000241237        0.000112123
193       28        0.766239        0.000241243        0.00011212
194       28        0.766293        0.00024125        0.000112117
195       28        0.766344        0.000241255        0.000112113
196       28        0.766391        0.000241261        0.000112111
197       28        0.766436        0.000241265        0.000112108
198       28        0.766478        0.00024127        0.000112105
199       28        0.766517        0.000241274        0.000112103
200       28        0.766554        0.000241278        0.000112101
201       28        0.766589        0.000241282        0.000112099
202       28        0.766621        0.000241286        0.000112097
203       28        0.766652        0.000241289        0.000112095
204       28        0.766681        0.000241292        0.000112093
205       28        0.766708        0.000241295        0.000112091
206       28        0.766733        0.000241298        0.00011209
207       28        0.766757        0.0002413        0.000112088
208       28        0.766779        0.000241303        0.000112087
209       28        0.7668        0.000241305        0.000112085
210       28        0.76682        0.000241307        0.000112084
211       28        0.766838        0.000241309        0.000112083
212       28        0.766856        0.00024131        0.000112082
213       28        0.766872        0.000241312        0.000112081
214       28        0.766887        0.000241313        0.00011208
215       28        0.766902        0.000241315        0.000112079
216       28        0.766915        0.000241316        0.000112078
217       28        0.766928        0.000241317        0.000112077
218       28        0.76694        0.000241319        0.000112076
219       28        0.766951        0.00024132        0.000112075
220       28        0.766961        0.000241321        0.000112075
221       28        0.766971        0.000241322        0.000112074
222       28        0.76698        0.000241322        0.000112073
223       28        0.766989        0.000241323        0.000112073
224       28        0.766997        0.000241324        0.000112072
225       28        0.767004        0.000241325        0.000112072
226       28        0.767011        0.000241325        0.000112071
227       28        0.767018        0.000241326        0.000112071
228       28        0.767024        0.000241326        0.00011207
229       28        0.76703        0.000241327        0.00011207
230       28        0.767035        0.000241327        0.000112069
231       28        0.76704        0.000241327        0.000112069
232       28        0.767044        0.000241328        0.000112069
233       28        0.767049        0.000241328        0.000112068
234       28        0.767053        0.000241328        0.000112068
235       28        0.767056        0.000241329        0.000112068
236       28        0.76706        0.000241329        0.000112067
237       28        0.767063        0.000241329        0.000112067
238       28        0.767065        0.000241329        0.000112067
239       28        0.767068        0.000241329        0.000112067
240       28        0.76707        0.00024133        0.000112067
241       28        0.767072        0.00024133        0.000112066
242       28        0.767074        0.00024133        0.000112066
243       28        0.767076        0.00024133        0.000112066
244       28        0.767077        0.00024133        0.000112066
245       28        0.767079        0.00024133        0.000112066
246       28        0.76708        0.00024133        0.000112066
247       28        0.767081        0.00024133        0.000112066
248       28        0.767081        0.00024133        0.000112066
249       28        0.767082        0.00024133        0.000112066
250       28        0.767082        0.00024133        0.000112065
251       28        0.767082        0.00024133        0.000112065
252       28        0.767082        0.00024133        0.000112065
253       28        0.767082        0.00024133        0.000112065
254       28        0.767082        0.00024133        0.000112065
255       28        0.767082        0.00024133        0.000112065
256       28        0.767081        0.00024133        0.000112065
257       28        0.76708        0.000241329        0.000112065
258       28        0.767079        0.000241329        0.000112065
259       28        0.767078        0.000241329        0.000112066
260       28        0.767077        0.000241329        0.000112066
261       28        0.767075        0.000241329        0.000112066
262       28        0.767074        0.000241329        0.000112066
263       28        0.767072        0.000241328        0.000112066
264       28        0.76707        0.000241328        0.000112066
265       28        0.767068        0.000241328        0.000112066
266       28        0.767066        0.000241328        0.000112066
267       28        0.767063        0.000241327        0.000112066
268       28        0.76706        0.000241327        0.000112067
269       28        0.767058        0.000241327        0.000112067
270       28        0.767054        0.000241326        0.000112067
271       28        0.767051        0.000241326        0.000112067
272       28        0.767047        0.000241326        0.000112067
273       28        0.767044        0.000241325        0.000112068
274       28        0.767039        0.000241325        0.000112068
275       28        0.767035        0.000241324        0.000112068
276       28        0.76703        0.000241324        0.000112068
277       28        0.767025        0.000241323        0.000112069
278       28        0.76702        0.000241323        0.000112069
279       28        0.767015        0.000241322        0.000112069
280       28        0.767009        0.000241322        0.00011207
281       28        0.767002        0.000241321        0.00011207
282       28        0.766996        0.00024132        0.000112071
283       28        0.766989        0.00024132        0.000112071
284       28        0.766981        0.000241319        0.000112072
285       28        0.766973        0.000241318        0.000112072
286       28        0.766965        0.000241317        0.000112073
287       28        0.766956        0.000241316        0.000112073
288       28        0.766947        0.000241315        0.000112074
289       28        0.766937        0.000241314        0.000112074
290       28        0.766927        0.000241313        0.000112075
291       28        0.766916        0.000241312        0.000112076
292       28        0.766904        0.000241311        0.000112077
293       28        0.766892        0.00024131        0.000112077
294       28        0.766878        0.000241308        0.000112078
295       28        0.766865        0.000241307        0.000112079
296       28        0.76685        0.000241305        0.00011208
297       28        0.766835        0.000241304        0.000112081
298       28        0.766818        0.000241302        0.000112082
299       28        0.766801        0.0002413        0.000112083
300       28        0.766783        0.000241298        0.000112084
301       28        0.766763        0.000241296        0.000112085
302       28        0.766743        0.000241294        0.000112087
303       28        0.766721        0.000241291        0.000112088
304       28        0.766698        0.000241289        0.000112089
305       28        0.766674        0.000241286        0.000112091
306       28        0.766649        0.000241283        0.000112092
307       28        0.766622        0.00024128        0.000112094
308       28        0.766593        0.000241277        0.000112096
309       28        0.766562        0.000241274        0.000112098
310       28        0.76653        0.00024127        0.0001121
311       28        0.766496        0.000241266        0.000112102
312       28        0.76646        0.000241262        0.000112104
313       28        0.766422        0.000241258        0.000112106
314       28        0.766381        0.000241254        0.000112108
315       28        0.766338        0.000241249        0.000112111
316       28        0.766293        0.000241243        0.000112114
317       28        0.766244        0.000241238        0.000112117
318       28        0.766193        0.000241232        0.00011212
319       28        0.766139        0.000241226        0.000112123
320       28        0.766081        0.000241219        0.000112126
321       28        0.76602        0.000241212        0.00011213
322       28        0.765955        0.000241205        0.000112134
323       28        0.765886        0.000241197        0.000112138
324       28        0.765813        0.000241188        0.000112142
325       28        0.765736        0.000241179        0.000112146
326       28        0.765653        0.000241169        0.000112151
327       28        0.765566        0.000241159        0.000112156
328       28        0.765473        0.000241148        0.000112161
329       28        0.765375        0.000241137        0.000112167
330       28        0.76527        0.000241124        0.000112173
331       28        0.765159        0.000241111        0.000112179
332       28        0.765041        0.000241097        0.000112186
333       28        0.764916        0.000241082        0.000112193
334       28        0.764783        0.000241066        0.000112201
335       28        0.764642        0.00024105        0.000112209
336       28        0.764493        0.000241032        0.000112217
337       28        0.764334        0.000241013        0.000112226
338       28        0.764165        0.000240992        0.000112236
339       28        0.763987        0.000240971        0.000112246
340       28        0.763798        0.000240948        0.000112256
341       28        0.763597        0.000240924        0.000112268
342       28        0.763385        0.000240899        0.000112279
343       28        0.76316        0.000240871        0.000112292
344       28        0.762923        0.000240843        0.000112305
345       28        0.762671        0.000240812        0.000112319
346       28        0.762406        0.00024078        0.000112334
347       28        0.762126        0.000240746        0.00011235
348       28        0.76183        0.000240711        0.000112366
349       28        0.761519        0.000240673        0.000112384
350       28        0.761191        0.000240633        0.000112402
351       28        0.760847        0.000240591        0.000112421
352       28        0.760486        0.000240547        0.000112441
353       28        0.760106        0.000240501        0.000112462
354       28        0.759709        0.000240453        0.000112484
355       28        0.759294        0.000240402        0.000112507
356       28        0.758861        0.00024035        0.000112532
357       28        0.75841        0.000240295        0.000112557
358       28        0.75794        0.000240237        0.000112583
359       28        0.757452        0.000240178        0.00011261
360       28        0.756947        0.000240116        0.000112638
361       28        0.756424        0.000240053        0.000112667
362       28        0.755885        0.000239987        0.000112697
363       28        0.75533        0.000239919        0.000112727
364       28        0.75476        0.00023985        0.000112759
365       28        0.754176        0.000239778        0.000112791
366       28        0.75358        0.000239706        0.000112824
367       28        0.752973        0.000239631        0.000112858
368       28        0.752356        0.000239556        0.000112892
369       28        0.751731        0.00023948        0.000112927
370       28        0.7511        0.000239402        0.000112961
371       28        0.750464        0.000239325        0.000112996
372       28        0.749827        0.000239247        0.000113032
373       28        0.74919        0.000239169        0.000113067
374       28        0.748556        0.000239091        0.000113102
375       28        0.747927        0.000239014        0.000113136
376       28        0.747304        0.000238937        0.000113171
377       28        0.746691        0.000238862        0.000113204
378       28        0.746091        0.000238788        0.000113237
379       28        0.745504        0.000238716        0.00011327
380       28        0.744935        0.000238646        0.000113301
381       28        0.744384        0.000238578        0.000113331
382       28        0.743854        0.000238513        0.00011336
383       28        0.743347        0.00023845        0.000113388
384       28        0.742865        0.00023839        0.000113414
385       28        0.74241        0.000238333        0.000113438
386       28        0.741984        0.00023828        0.000113461
387       28        0.741587        0.00023823        0.000113483
388       28        0.741222        0.000238184        0.000113502
389       28        0.740889        0.000238142        0.00011352
390       28        0.740589        0.000238104        0.000113536
391       28        0.740323        0.00023807        0.00011355
392       28        0.740091        0.00023804        0.000113562
393       28        0.739895        0.000238013        0.000113571
394       28        0.739733        0.000237992        0.000113579
395       28        0.739607        0.000237974        0.000113585
396       28        0.739515        0.00023796        0.000113589
397       28        0.73946        0.000237951        0.000113591
398       28        0.739439        0.000237946        0.000113591
399       28        0.739453        0.000237944        0.000113589
400       28        0.7395        0.000237947        0.000113585
401       28        0.73958        0.000237954        0.000113579
402       28        0.739692        0.000237964        0.000113571
403       28        0.739836        0.000237978        0.000113561
404       28        0.740011        0.000237996        0.00011355
405       28        0.740217        0.000238018        0.000113537
406       28        0.740454        0.000238043        0.000113522
407       28        0.740723        0.000238071        0.000113505
408       28        0.741024        0.000238104        0.000113486
409       28        0.741356        0.00023814        0.000113466
410       28        0.741719        0.00023818        0.000113444
411       28        0.742113        0.000238223        0.00011342
412       28        0.742538        0.00023827        0.000113394
413       28        0.742994        0.000238321        0.000113366
414       28        0.743481        0.000238375        0.000113337
415       28        0.743998        0.000238432        0.000113306
416       28        0.744545        0.000238494        0.000113273
417       28        0.745125        0.000238558        0.000113238
418       28        0.745738        0.000238627        0.000113201
419       28        0.746384        0.000238699        0.000113162
420       28        0.747062        0.000238775        0.000113121
421       28        0.747765        0.000238855        0.000113079
422       28        0.748489        0.000238936        0.000113036
423       28        0.749226        0.000239019        0.000112992
424       28        0.749964        0.000239101        0.000112948
425       28        0.750687        0.000239182        0.000112904
426       28        0.751369        0.000239258        0.000112863
427       28        0.751981        0.000239326        0.000112826
428       28        0.752491        0.000239381        0.000112794
429       28        0.752862        0.00023942        0.000112771
430       28        0.753047        0.000239437        0.000112758
431       28        0.752983        0.000239423        0.000112759
432       28        0.752603        0.000239373        0.000112778
433       28        0.751834        0.000239276        0.000112819
434       28        0.750612        0.000239125        0.000112885
435       28        0.748872        0.000238912        0.000112981
436       28        0.746542        0.000238629        0.000113111
437       28        0.743537        0.000238266        0.000113279
438       28        0.739765        0.000237812        0.00011349
439       28        0.735145        0.000237259        0.00011375
440       28        0.729599        0.000236596        0.000114063
441       28        0.723057        0.000235819        0.000114435
442       28        0.715418        0.000234914        0.00011487
443       28        0.706538        0.000233869        0.000115379
444       28        0.6962        0.000232657        0.000115974
445       28        0.684094        0.000231247        0.000116675
446       28        0.669809        0.000229595        0.000117508
447       28        0.652833        0.000227646        0.000118505
448       28        0.632579        0.000225346        0.000119709
449       28        0.608372        0.000222629        0.000121163
450       28        0.579501        0.000219439        0.000122925
451       28        0.545342        0.000215727        0.000125045
452       28        0.505548        0.00021149        0.000127566
453       28        0.460136        0.000206763        0.000130508
454       28        0.409169        0.000201588        0.000133895
455       28        0.35228        0.000195966        0.00013778
456       28        0.288485        0.000189844        0.000142269
457       28        0.216212        0.000183138        0.00014753
458       28        0.133506        0.000175742        0.000153778
459       28        0.039229        0.000167668        0.000161218
460       28        -0.0646249        0.000159183        0.00016981
461       28        -0.171747        0.000150866        0.000179135
462       28        -0.273758        0.000143329        0.000188463
463       28        -0.364018        0.000136961        0.000197101
464       28        -0.440118        0.00013181        0.000204686
465       28        -0.503117        0.000127693        0.000211187
466       28        -0.555449        0.000124388        0.000216774
467       28        -0.599556        0.00012168        0.000221617
468       28        -0.637469        0.000119419        0.000225903
469       28        -0.669873        0.00011752        0.000229633
470       28        -0.696371        0.000115999        0.000232748
471       28        -0.716666        0.000114849        0.000235164
472       28        -0.731251        0.000114036        0.000236931
473       28        -0.741145        0.000113499        0.00023816
474       28        -0.747179        0.000113179        0.000238924
475       28        -0.749891        0.00011306        0.000239322
476       28        -0.749589        0.000113104        0.000239343
477       28        -0.747416        0.000113271        0.000239176
478       28        -0.744817        0.000113441        0.000238913
479       28        -0.742757        0.000113587        0.000238728
480       28        -0.740987        0.000113698        0.000238538
481       28        -0.738602        0.00011385        0.00023829
482       28        -0.735669        0.000114038        0.000237984
483       28        -0.73302        0.000114191        0.000237672
484       28        -0.731794        0.000114277        0.000237559
485       28        -0.731928        0.000114245        0.000237525
486       28        -0.732883        0.000114203        0.000237665
487       28        -0.733853        0.000114125        0.000237733
488       28        -0.734986        0.000114073        0.000237894
489       28        -0.73702        0.000113937        0.000238095
490       28        -0.740636        0.000113719        0.000238499
491       28        -0.745652        0.000113412        0.000239052
492       28        -0.749798        0.000113135        0.000239458
493       28        -0.751641        0.000113043        0.000239705
494       28        -0.749873        0.000113079        0.000239357
495       28        -0.741589        0.000113553        0.000238379
496       28        -0.718339        0.00011481        0.000235479
497       28        -0.673295        0.000117492        0.000230366
498       28        -0.613933        0.000121065        0.00022369
499       28        -0.581573        0.000123289        0.000220546
0       29        -0.267398        0.000144194        0.000188398
1       29        -0.39402        0.00013494        0.000200106
2       29        -0.48216        0.000129003        0.000208929
3       29        -0.522008        0.000126505        0.000213212
4       29        -0.535698        0.000125594        0.000214594
5       29        -0.536874        0.000125577        0.000214818
6       29        -0.531126        0.000125918        0.000214166
7       29        -0.526317        0.000126272        0.00021374
8       29        -0.528627        0.000126112        0.000213962
9       29        -0.53712        0.000125578        0.000214873
10       29        -0.54572        0.000125039        0.000215799
11       29        -0.549589        0.000124778        0.000216183
12       29        -0.547116        0.000124951        0.000215948
13       29        -0.539865        0.000125381        0.000215126
14       29        -0.53015        0.000126011        0.000214117
15       29        -0.51876        0.000126706        0.000212859
16       29        -0.504917        0.000127596        0.000211407
17       29        -0.486882        0.000128739        0.000209489
18       29        -0.463527        0.000130256        0.000207065
19       29        -0.433996        0.000132202        0.000204042
20       29        -0.397665        0.000134632        0.000200379
21       29        -0.354114        0.000137624        0.000196103
22       29        -0.303222        0.000141182        0.000191191
23       29        -0.244895        0.000145395        0.00018574
24       29        -0.179281        0.000150256        0.000179759
25       29        -0.107745        0.000155753        0.000173472
26       29        -0.0327891        0.000161705        0.000167095
27       29        0.0426807        0.000167928        0.000160911
28       29        0.116217        0.000174209        0.000155096
29       29        0.186375        0.00018041        0.000149733
30       29        0.252587        0.000186465        0.000144844
31       29        0.314614        0.000192307        0.000140398
32       29        0.372056        0.000197892        0.00013641
33       29        0.424662        0.000203136        0.000132849
34       29        0.472658        0.000208055        0.00012969
35       29        0.516459        0.000212643        0.000126869
36       29        0.556291        0.000216913        0.000124363
37       29        0.591997        0.000220815        0.00012216
38       29        0.623421        0.00022431        0.000120254
39       29        0.650632        0.000227386        0.000118631
40       29        0.673875        0.000230043        0.00011726
41       29        0.693396        0.000232306        0.000116124
42       29        0.709494        0.000234185        0.000115194
43       29        0.722596        0.000235733        0.000114446
44       29        0.733188        0.00023699        0.000113844
45       29        0.741758        0.000238015        0.000113361
46       29        0.748689        0.000238846        0.000112971
47       29        0.754285        0.000239518        0.000112657
48       29        0.758744        0.000240057        0.000112408
49       29        0.76217        0.000240468        0.000112215
50       29        0.764602        0.000240763        0.00011208
51       29        0.766053        0.000240936        0.000111998
52       29        0.766549        0.000240997        0.000111971
53       29        0.76613        0.000240946        0.000111994
54       29        0.764848        0.000240791        0.000112065
55       29        0.762731        0.000240536        0.000112184
56       29        0.759794        0.000240182        0.000112348
57       29        0.756023        0.000239729        0.00011256
58       29        0.751409        0.000239175        0.000112819
59       29        0.745962        0.000238525        0.000113127
60       29        0.739707        0.000237779        0.000113481
61       29        0.732688        0.000236946        0.00011388
62       29        0.724936        0.000236029        0.000114322
63       29        0.716478        0.000235033        0.000114806
64       29        0.70733        0.000233959        0.000115332
65       29        0.697525        0.000232814        0.000115898
66       29        0.687117        0.000231604        0.000116502
67       29        0.676196        0.000230341        0.000117139
68       29        0.664877        0.000229039        0.000117803
69       29        0.65329        0.000227713        0.000118486
70       29        0.641566        0.00022638        0.000119182
71       29        0.62982        0.000225053        0.000119883
72       29        0.618159        0.000223743        0.000120583
73       29        0.60667        0.00022246        0.000121277
74       29        0.595429        0.000221212        0.00012196
75       29        0.584499        0.000220006        0.000122628
76       29        0.573926        0.000218846        0.000123278
77       29        0.563742        0.000217735        0.000123908
78       29        0.553964        0.000216674        0.000124515
79       29        0.544598        0.000215663        0.000125101
80       29        0.535643        0.000214701        0.000125663
81       29        0.527095        0.000213787        0.000126202
82       29        0.518947        0.000212919        0.000126718
83       29        0.511189        0.000212097        0.000127212
84       29        0.503811        0.000211318        0.000127683
85       29        0.496802        0.000210581        0.000128133
86       29        0.490144        0.000209883        0.000128561
87       29        0.483819        0.000209223        0.00012897
88       29        0.477811        0.000208597        0.000129359
89       29        0.472106        0.000208005        0.00012973
90       29        0.466694        0.000207446        0.000130083
91       29        0.461568        0.000206917        0.000130419
92       29        0.456721        0.000206419        0.000130737
93       29        0.452146        0.00020595        0.000131038
94       29        0.447838        0.000205509        0.000131322
95       29        0.443791        0.000205096        0.000131589
96       29        0.439999        0.00020471        0.000131841
97       29        0.436456        0.00020435        0.000132076
98       29        0.433158        0.000204015        0.000132295
99       29        0.430102        0.000203706        0.000132499
100       29        0.427285        0.000203422        0.000132687
101       29        0.424705        0.000203162        0.00013286
102       29        0.422358        0.000202926        0.000133018
103       29        0.420242        0.000202713        0.00013316
104       29        0.418352        0.000202524        0.000133287
105       29        0.416686        0.000202357        0.0001334
106       29        0.41524        0.000202213        0.000133498
107       29        0.414013        0.000202091        0.000133581
108       29        0.413002        0.000201991        0.00013365
109       29        0.412204        0.000201913        0.000133704
110       29        0.411617        0.000201855        0.000133745
111       29        0.411239        0.000201819        0.000133771
112       29        0.411068        0.000201804        0.000133784
113       29        0.411101        0.000201809        0.000133783
114       29        0.411336        0.000201834        0.000133769
115       29        0.411772        0.00020188        0.000133741
116       29        0.412405        0.000201946        0.000133699
117       29        0.413234        0.000202031        0.000133645
118       29        0.414256        0.000202136        0.000133578
119       29        0.415468        0.00020226        0.000133498
120       29        0.416867        0.000202403        0.000133406
121       29        0.418451        0.000202565        0.000133301
122       29        0.420214        0.000202745        0.000133184
123       29        0.422154        0.000202943        0.000133056
124       29        0.424266        0.000203159        0.000132917
125       29        0.426544        0.000203391        0.000132766
126       29        0.428983        0.000203641        0.000132605
127       29        0.431578        0.000203906        0.000132434
128       29        0.434321        0.000204187        0.000132253
129       29        0.437205        0.000204483        0.000132063
130       29        0.440223        0.000204793        0.000131865
131       29        0.443366        0.000205116        0.000131658
132       29        0.446626        0.000205451        0.000131444
133       29        0.449993        0.000205798        0.000131224
134       29        0.453458        0.000206156        0.000130997
135       29        0.45701        0.000206523        0.000130765
136       29        0.460639        0.000206899        0.000130529
137       29        0.464335        0.000207282        0.000130288
138       29        0.468087        0.000207672        0.000130044
139       29        0.471884        0.000208068        0.000129798
140       29        0.475714        0.000208467        0.00012955
141       29        0.479569        0.00020887        0.000129301
142       29        0.483436        0.000209275        0.000129051
143       29        0.487306        0.00020968        0.000128802
144       29        0.491168        0.000210086        0.000128554
145       29        0.495013        0.000210491        0.000128308
146       29        0.498832        0.000210894        0.000128063
147       29        0.502616        0.000211294        0.000127821
148       29        0.506357        0.00021169        0.000127583
149       29        0.510047        0.000212081        0.000127348
150       29        0.51368        0.000212467        0.000127117
151       29        0.517249        0.000212847        0.000126891
152       29        0.520748        0.000213221        0.000126669
153       29        0.524173        0.000213587        0.000126453
154       29        0.52752        0.000213945        0.000126242
155       29        0.530784        0.000214295        0.000126036
156       29        0.533962        0.000214636        0.000125836
157       29        0.537052        0.000214968        0.000125642
158       29        0.540052        0.000215291        0.000125454
159       29        0.542961        0.000215605        0.000125272
160       29        0.545777        0.000215909        0.000125096
161       29        0.5485        0.000216204        0.000124926
162       29        0.55113        0.000216489        0.000124762
163       29        0.553667        0.000216764        0.000124604
164       29        0.556112        0.00021703        0.000124452
165       29        0.558466        0.000217286        0.000124306
166       29        0.56073        0.000217532        0.000124166
167       29        0.562906        0.000217769        0.000124031
168       29        0.564995        0.000217997        0.000123902
169       29        0.566999        0.000218216        0.000123778
170       29        0.568921        0.000218426        0.000123659
171       29        0.570762        0.000218628        0.000123545
172       29        0.572524        0.000218821        0.000123437
173       29        0.574211        0.000219005        0.000123333
174       29        0.575823        0.000219182        0.000123233
175       29        0.577365        0.000219352        0.000123139
176       29        0.578838        0.000219513        0.000123048
177       29        0.580244        0.000219668        0.000122962
178       29        0.581586        0.000219816        0.000122879
179       29        0.582867        0.000219956        0.000122801
180       29        0.584089        0.000220091        0.000122726
181       29        0.585253        0.000220219        0.000122654
182       29        0.586364        0.000220342        0.000122586
183       29        0.587422        0.000220458        0.000122521
184       29        0.58843        0.000220569        0.00012246
185       29        0.58939        0.000220675        0.000122401
186       29        0.590305        0.000220776        0.000122345
187       29        0.591175        0.000220872        0.000122292
188       29        0.592004        0.000220964        0.000122241
189       29        0.592793        0.000221051        0.000122193
190       29        0.593544        0.000221134        0.000122147
191       29        0.594258        0.000221213        0.000122103
192       29        0.594938        0.000221288        0.000122062
193       29        0.595585        0.00022136        0.000122022
194       29        0.5962        0.000221428        0.000121985
195       29        0.596786        0.000221492        0.000121949
196       29        0.597343        0.000221554        0.000121915
197       29        0.597872        0.000221612        0.000121882
198       29        0.598376        0.000221668        0.000121852
199       29        0.598855        0.000221721        0.000121822
200       29        0.599311        0.000221771        0.000121795
201       29        0.599744        0.000221819        0.000121768
202       29        0.600156        0.000221865        0.000121743
203       29        0.600549        0.000221908        0.000121719
204       29        0.600921        0.000221949        0.000121696
205       29        0.601276        0.000221989        0.000121675
206       29        0.601613        0.000222026        0.000121654
207       29        0.601934        0.000222061        0.000121634
208       29        0.602239        0.000222095        0.000121616
209       29        0.60253        0.000222127        0.000121598
210       29        0.602806        0.000222158        0.000121581
211       29        0.603069        0.000222187        0.000121565
212       29        0.603319        0.000222214        0.00012155
213       29        0.603556        0.00022224        0.000121535
214       29        0.603783        0.000222265        0.000121521
215       29        0.603998        0.000222289        0.000121508
216       29        0.604203        0.000222312        0.000121496
217       29        0.604398        0.000222333        0.000121484
218       29        0.604583        0.000222354        0.000121472
219       29        0.60476        0.000222373        0.000121462
220       29        0.604928        0.000222392        0.000121451
221       29        0.605087        0.000222409        0.000121441
222       29        0.60524        0.000222426        0.000121432
223       29        0.605385        0.000222442        0.000121423
224       29        0.605522        0.000222457        0.000121415
225       29        0.605654        0.000222472        0.000121407
226       29        0.605779        0.000222485        0.000121399
227       29        0.605898        0.000222499        0.000121392
228       29        0.606011        0.000222511        0.000121385
229       29        0.606119        0.000222523        0.000121378
230       29        0.606221        0.000222534        0.000121372
231       29        0.606319        0.000222545        0.000121366
232       29        0.606412        0.000222555        0.00012136
233       29        0.606501        0.000222565        0.000121355
234       29        0.606585        0.000222574        0.00012135
235       29        0.606665        0.000222583        0.000121345
236       29        0.606741        0.000222591        0.00012134
237       29        0.606814        0.000222599        0.000121335
238       29        0.606883        0.000222607        0.000121331
239       29        0.606948        0.000222614        0.000121327
240       29        0.607011        0.000222621        0.000121323
241       29        0.60707        0.000222627        0.00012132
242       29        0.607126        0.000222634        0.000121316
243       29        0.607179        0.000222639        0.000121313
244       29        0.607229        0.000222645        0.00012131
245       29        0.607277        0.00022265        0.000121307
246       29        0.607322        0.000222655        0.000121304
247       29        0.607364        0.00022266        0.000121302
248       29        0.607404        0.000222664        0.000121299
249       29        0.607441        0.000222668        0.000121297
250       29        0.607476        0.000222672        0.000121295
251       29        0.607509        0.000222676        0.000121293
252       29        0.60754        0.000222679        0.000121291
253       29        0.607568        0.000222682        0.000121289
254       29        0.607594        0.000222685        0.000121288
255       29        0.607617        0.000222688        0.000121286
256       29        0.607639        0.00022269        0.000121285
257       29        0.607658        0.000222692        0.000121284
258       29        0.607675        0.000222694        0.000121283
259       29        0.60769        0.000222696        0.000121282
260       29        0.607702        0.000222697        0.000121281
261       29        0.607712        0.000222698        0.00012128
262       29        0.60772        0.000222699        0.00012128
263       29        0.607726        0.0002227        0.00012128
264       29        0.607729        0.0002227        0.000121279
265       29        0.607729        0.0002227        0.000121279
266       29        0.607727        0.0002227        0.00012128
267       29        0.607723        0.000222699        0.00012128
268       29        0.607715        0.000222699        0.00012128
269       29        0.607705        0.000222698        0.000121281
270       29        0.607692        0.000222696        0.000121282
271       29        0.607676        0.000222694        0.000121283
272       29        0.607657        0.000222692        0.000121284
273       29        0.607635        0.00022269        0.000121285
274       29        0.607609        0.000222687        0.000121287
275       29        0.60758        0.000222684        0.000121289
276       29        0.607547        0.00022268        0.000121291
277       29        0.60751        0.000222676        0.000121293
278       29        0.607469        0.000222672        0.000121296
279       29        0.607424        0.000222667        0.000121298
280       29        0.607375        0.000222662        0.000121301
281       29        0.607321        0.000222656        0.000121305
282       29        0.607263        0.000222649        0.000121308
283       29        0.607199        0.000222642        0.000121312
284       29        0.60713        0.000222635        0.000121316
285       29        0.607056        0.000222627        0.000121321
286       29        0.606976        0.000222618        0.000121326
287       29        0.60689        0.000222608        0.000121331
288       29        0.606797        0.000222598        0.000121337
289       29        0.606698        0.000222587        0.000121343
290       29        0.606592        0.000222575        0.000121349
291       29        0.606478        0.000222563        0.000121356
292       29        0.606357        0.000222549        0.000121364
293       29        0.606228        0.000222535        0.000121372
294       29        0.60609        0.00022252        0.00012138
295       29        0.605943        0.000222504        0.000121389
296       29        0.605787        0.000222487        0.000121399
297       29        0.605621        0.000222468        0.000121409
298       29        0.605445        0.000222449        0.00012142
299       29        0.605258        0.000222428        0.000121431
300       29        0.605059        0.000222406        0.000121443
301       29        0.604849        0.000222383        0.000121456
302       29        0.604626        0.000222358        0.00012147
303       29        0.60439        0.000222332        0.000121484
304       29        0.60414        0.000222304        0.000121499
305       29        0.603875        0.000222275        0.000121515
306       29        0.603595        0.000222244        0.000121532
307       29        0.603299        0.000222211        0.00012155
308       29        0.602986        0.000222177        0.00012157
309       29        0.602656        0.00022214        0.00012159
310       29        0.602307        0.000222101        0.000121611
311       29        0.601938        0.00022206        0.000121633
312       29        0.601549        0.000222017        0.000121657
313       29        0.601139        0.000221972        0.000121682
314       29        0.600706        0.000221924        0.000121708
315       29        0.60025        0.000221873        0.000121736
316       29        0.599768        0.00022182        0.000121766
317       29        0.599261        0.000221764        0.000121797
318       29        0.598727        0.000221705        0.000121829
319       29        0.598165        0.000221642        0.000121863
320       29        0.597572        0.000221577        0.0001219
321       29        0.596949        0.000221508        0.000121938
322       29        0.596292        0.000221435        0.000121978
323       29        0.595602        0.000221359        0.00012202
324       29        0.594876        0.000221278        0.000122064
325       29        0.594113        0.000221194        0.000122111
326       29        0.59331        0.000221105        0.00012216
327       29        0.592467        0.000221012        0.000122211
328       29        0.591582        0.000220914        0.000122265
329       29        0.590653        0.000220811        0.000122322
330       29        0.589677        0.000220703        0.000122381
331       29        0.588654        0.00022059        0.000122444
332       29        0.587581        0.000220472        0.00012251
333       29        0.586456        0.000220348        0.000122578
334       29        0.585277        0.000220218        0.000122651
335       29        0.584043        0.000220082        0.000122726
336       29        0.582752        0.000219939        0.000122805
337       29        0.581401        0.000219791        0.000122888
338       29        0.579988        0.000219635        0.000122975
339       29        0.578512        0.000219473        0.000123065
340       29        0.576971        0.000219304        0.00012316
341       29        0.575364        0.000219127        0.000123259
342       29        0.573687        0.000218943        0.000123362
343       29        0.57194        0.000218752        0.00012347
344       29        0.570122        0.000218552        0.000123582
345       29        0.56823        0.000218345        0.000123699
346       29        0.566265        0.00021813        0.00012382
347       29        0.564224        0.000217908        0.000123946
348       29        0.562107        0.000217677        0.000124077
349       29        0.559914        0.000217438        0.000124213
350       29        0.557645        0.00021719        0.000124354
351       29        0.555299        0.000216935        0.000124499
352       29        0.552877        0.000216672        0.00012465
353       29        0.550379        0.000216401        0.000124805
354       29        0.547808        0.000216123        0.000124966
355       29        0.545164        0.000215837        0.000125131
356       29        0.54245        0.000215543        0.0001253
357       29        0.539669        0.000215243        0.000125474
358       29        0.536822        0.000214937        0.000125653
359       29        0.533915        0.000214624        0.000125835
360       29        0.530951        0.000214305        0.000126021
361       29        0.527935        0.000213982        0.000126211
362       29        0.524872        0.000213654        0.000126404
363       29        0.521768        0.000213322        0.0001266
364       29        0.51863        0.000212987        0.000126798
365       29        0.515464        0.000212649        0.000126999
366       29        0.512278        0.00021231        0.000127201
367       29        0.50908        0.00021197        0.000127404
368       29        0.505879        0.00021163        0.000127608
369       29        0.502682        0.000211291        0.000127811
370       29        0.4995        0.000210955        0.000128015
371       29        0.496342        0.000210621        0.000128216
372       29        0.493217        0.000210291        0.000128416
373       29        0.490135        0.000209967        0.000128614
374       29        0.487108        0.000209648        0.000128808
375       29        0.484143        0.000209337        0.000128999
376       29        0.481253        0.000209034        0.000129185
377       29        0.478445        0.00020874        0.000129366
378       29        0.475731        0.000208456        0.000129541
379       29        0.47312        0.000208183        0.000129709
380       29        0.470621        0.000207921        0.000129871
381       29        0.468242        0.000207673        0.000130025
382       29        0.465992        0.000207438        0.00013017
383       29        0.463878        0.000207218        0.000130307
384       29        0.461909        0.000207013        0.000130435
385       29        0.46009        0.000206823        0.000130553
386       29        0.458428        0.00020665        0.00013066
387       29        0.456929        0.000206494        0.000130757
388       29        0.455598        0.000206355        0.000130843
389       29        0.454438        0.000206234        0.000130918
390       29        0.453453        0.000206131        0.000130982
391       29        0.452647        0.000206046        0.000131034
392       29        0.452021        0.00020598        0.000131074
393       29        0.451576        0.000205933        0.000131102
394       29        0.451315        0.000205904        0.000131118
395       29        0.451239        0.000205894        0.000131121
396       29        0.451348        0.000205904        0.000131113
397       29        0.451643        0.000205932        0.000131092
398       29        0.452123        0.00020598        0.00013106
399       29        0.452787        0.000206046        0.000131015
400       29        0.453634        0.000206131        0.000130958
401       29        0.454662        0.000206235        0.00013089
402       29        0.455872        0.000206358        0.000130809
403       29        0.457265        0.0002065        0.000130717
404       29        0.458841        0.00020666        0.000130613
405       29        0.460602        0.00020684        0.000130496
406       29        0.462551        0.00020704        0.000130368
407       29        0.464693        0.000207259        0.000130227
408       29        0.467033        0.0002075        0.000130073
409       29        0.469574        0.000207761        0.000129907
410       29        0.472321        0.000208045        0.000129727
411       29        0.475281        0.000208351        0.000129534
412       29        0.478464        0.00020868        0.000129326
413       29        0.48188        0.000209035        0.000129104
414       29        0.485544        0.000209416        0.000128867
415       29        0.489471        0.000209825        0.000128613
416       29        0.493677        0.000210265        0.000128341
417       29        0.498187        0.000210737        0.000128051
418       29        0.503028        0.000211246        0.00012774
419       29        0.508228        0.000211794        0.000127407
420       29        0.513811        0.000212383        0.00012705
421       29        0.519802        0.000213019        0.000126669
422       29        0.526227        0.000213702        0.000126261
423       29        0.533118        0.000214437        0.000125826
424       29        0.540511        0.000215229        0.000125361
425       29        0.548435        0.000216082        0.000124864
426       29        0.556917        0.000216999        0.000124334
427       29        0.565981        0.000217983        0.000123771
428       29        0.575653        0.000219038        0.000123174
429       29        0.585953        0.000220168        0.00012254
430       29        0.596881        0.000221374        0.000121872
431       29        0.608401        0.000222652        0.000121172
432       29        0.620442        0.000223997        0.000120445
433       29        0.632903        0.000225397        0.000119696
434       29        0.645664        0.00022684        0.000118935
435       29        0.65858        0.000228309        0.00011817
436       29        0.671463        0.000229784        0.000117411
437       29        0.68408        0.000231239        0.000116672
438       29        0.696181        0.000232641        0.000115968
439       29        0.707554        0.000233967        0.00011531
440       29        0.718059        0.000235198        0.000114706
441       29        0.727634        0.000236326        0.000114157
442       29        0.736248        0.000237344        0.000113666
443       29        0.743857        0.000238247        0.000113234
444       29        0.750386        0.000239025        0.000112864
445       29        0.75575        0.000239666        0.000112561
446       29        0.759883        0.000240161        0.000112328
447       29        0.762708        0.000240498        0.000112169
448       29        0.764129        0.000240669        0.000112089
449       29        0.76402        0.000240653        0.000112094
450       29        0.762272        0.000240443        0.000112192
451       29        0.758772        0.00024002        0.000112387
452       29        0.753365        0.000239372        0.000112692
453       29        0.745785        0.000238465        0.000113119
454       29        0.735585        0.000237249        0.000113696
455       29        0.722123        0.000235655        0.000114462
456       29        0.704576        0.000233591        0.000115468
457       29        0.682013        0.000230971        0.000116778
458       29        0.653312        0.000227676        0.000118465
459       29        0.61724        0.000223613        0.000120624
460       29        0.572744        0.000218699        0.000123341
461       29        0.519261        0.000212951        0.000126697
462       29        0.456565        0.000206406        0.000130749
463       29        0.384529        0.00019914        0.000135569
464       29        0.302642        0.000191193        0.000141265
465       29        0.210009        0.000182572        0.000147989
466       29        0.106512        0.000173397        0.000155877
467       29        -0.00577504        0.000163937        0.000164887
468       29        -0.12169        0.000154703        0.000174722
469       29        -0.232719        0.000146315        0.000184653
470       29        -0.330349        0.000139307        0.000193839
471       29        -0.410573        0.000133789        0.000201711
472       29        -0.474753        0.000129536        0.000208244
473       29        -0.526715        0.000126203        0.000213707
474       29        -0.569847        0.000123505        0.000218357
475       29        -0.605674        0.00012133        0.000222336
476       29        -0.634335        0.000119619        0.000225573
477       29        -0.657366        0.000118287        0.000228259
478       29        -0.677199        0.000117136        0.000230565
479       29        -0.695202        0.00011611        0.000232697
480       29        -0.710114        0.000115251        0.000234446
481       29        -0.719279        0.000114743        0.000235562
482       29        -0.722943        0.00011456        0.000236049
483       29        -0.723954        0.000114511        0.000236188
484       29        -0.725327        0.000114453        0.000236393
485       29        -0.727375        0.000114313        0.000236586
486       29        -0.728088        0.000114285        0.000236698
487       29        -0.725472        0.000114412        0.000236342
488       29        -0.72033        0.000114723        0.000235769
489       29        -0.715467        0.000114983        0.000235157
490       29        -0.713525        0.000115081        0.0002349
491       29        -0.713548        0.000115046        0.000234833
492       29        -0.708301        0.000115302        0.000234125
493       29        -0.69184        0.000116277        0.00023225
494       29        -0.662072        0.000117961        0.000228704
495       29        -0.613205        0.000120898        0.000223219
496       29        -0.529717        0.000125994        0.000213994
497       29        -0.402542        0.000134419        0.00020104
498       29        -0.261685        0.000144308        0.000187473
499       29        -0.187526        0.000150092        0.000181051
0       30        0.381038        0.000199304        0.000136155
1       30        0.278752        0.000188871        0.000142924
2       30        0.193218        0.000180915        0.000149129
3       30        0.140087        0.000176266        0.000153225
4       30        0.110392        0.000173591        0.000155448
5       30        0.0967839        0.000172493        0.000156581
6       30        0.0946945        0.000172247        0.000156685
7       30        0.0937121        0.000172218        0.000156812
8       30        0.0827701        0.000171259        0.000157655
9       30        0.0630118        0.000169587        0.00015923
10       30        0.0444949        0.000168034        0.000160721
11       30        0.0368133        0.00016737        0.000161321
12       30        0.0434428        0.000167958        0.000160818
13       30        0.0614336        0.000169446        0.00015935
14       30        0.0859808        0.000171571        0.000157436
15       30        0.114461        0.000174004        0.000155184
16       30        0.147082        0.000176884        0.00015269
17       30        0.18484        0.000180236        0.000149819
18       30        0.227557        0.000184124        0.00014665
19       30        0.273846        0.000188425        0.000143288
20       30        0.322065        0.000192998        0.000139856
21       30        0.370451        0.000197722        0.000136512
22       30        0.417487        0.000202393        0.000133317
23       30        0.462268        0.000206978        0.000130366
24       30        0.504318        0.000211351        0.000127638
25       30        0.543202        0.000215507        0.000125185
26       30        0.578518        0.000219339        0.00012299
27       30        0.610348        0.000222866        0.000121052
28       30        0.639016        0.00022609        0.000119333
29       30        0.66507        0.000229053        0.000117788
30       30        0.68886        0.000231801        0.000116398
31       30        0.710348        0.000234294        0.000115149
32       30        0.729055        0.000236503        0.000114081
33       30        0.744432        0.000238324        0.000113205
34       30        0.75633        0.000239759        0.000112539
35       30        0.764954        0.000240799        0.000112057
36       30        0.77087        0.000241521        0.00011173
37       30        0.774708        0.000241987        0.000111517
38       30        0.777094        0.000242267        0.00011138
39       30        0.77834        0.000242408        0.000111306
40       30        0.778305        0.000242384        0.000111299
41       30        0.776479        0.000242151        0.000111395
42       30        0.772255        0.000241624        0.000111623
43       30        0.765222        0.000240771        0.000112014
44       30        0.755174        0.000239559        0.000112576
45       30        0.742146        0.000238002        0.000113311
46       30        0.726353        0.000236129        0.000114208
47       30        0.708231        0.000233995        0.000115246
48       30        0.688405        0.000231684        0.000116393
49       30        0.667635        0.000229283        0.000117604
50       30        0.646607        0.000226879        0.000118844
51       30        0.625695        0.000224511        0.000120089
52       30        0.605007        0.000222198        0.000121336
53       30        0.584473        0.000219924        0.000122586
54       30        0.563882        0.000217672        0.000123854
55       30        0.542929        0.000215405        0.000125159
56       30        0.521286        0.00021309        0.000126523
57       30        0.498608        0.000210694        0.00012797
58       30        0.474621        0.000208191        0.00012952
59       30        0.44917        0.000205571        0.000131187
60       30        0.422204        0.000202831        0.000132976
61       30        0.393735        0.00019998        0.000134893
62       30        0.36378        0.000197023        0.00013694
63       30        0.332353        0.000193968        0.000139121
64       30        0.299484        0.000190823        0.000141438
65       30        0.265276        0.000187603        0.00014389
66       30        0.229947        0.000184332        0.000146466
67       30        0.193845        0.000181048        0.000149144
68       30        0.157426        0.000177792        0.000151895
69       30        0.121196        0.000174609        0.000154679
70       30        0.0856518        0.00017154        0.000157459
71       30        0.0512308        0.000168617        0.000160197
72       30        0.0182893        0.000165865        0.000162859
73       30        -0.0129059        0.000163299        0.00016542
74       30        -0.0421772        0.000160926        0.000167859
75       30        -0.0694318        0.000158747        0.00017016
76       30        -0.0946548        0.000156755        0.000172317
77       30        -0.117895        0.000154941        0.000174328
78       30        -0.139246        0.000153292        0.000176195
79       30        -0.158833        0.000151795        0.000177925
80       30        -0.176787        0.000150435        0.000179526
81       30        -0.193246        0.000149199        0.000181005
82       30        -0.208338        0.000148074        0.000182372
83       30        -0.222183        0.000147049        0.000183635
84       30        -0.234893        0.000146115        0.000184802
85       30        -0.246573        0.000145261        0.000185881
86       30        -0.257325        0.00014448        0.00018688
87       30        -0.26724        0.000143764        0.000187806
88       30        -0.276399        0.000143105        0.000188666
89       30        -0.284869        0.000142498        0.000189464
90       30        -0.292706        0.000141939        0.000190206
91       30        -0.299958        0.000141424        0.000190895
92       30        -0.306667        0.00014095        0.000191535
93       30        -0.31287        0.000140512        0.000192129
94       30        -0.318601        0.000140109        0.000192679
95       30        -0.323889        0.000139739        0.000193188
96       30        -0.328761        0.000139399        0.000193659
97       30        -0.333242        0.000139086        0.000194093
98       30        -0.337352        0.000138801        0.000194492
99       30        -0.34111        0.00013854        0.000194858
100       30        -0.34453        0.000138304        0.000195191
101       30        -0.347625        0.00013809        0.000195494
102       30        -0.35041        0.000137898        0.000195767
103       30        -0.352895        0.000137727        0.000196011
104       30        -0.355092        0.000137577        0.000196228
105       30        -0.357011        0.000137446        0.000196417
106       30        -0.358659        0.000137333        0.00019658
107       30        -0.360043        0.000137239        0.000196717
108       30        -0.361171        0.000137163        0.00019683
109       30        -0.362046        0.000137104        0.000196918
110       30        -0.362674        0.000137062        0.000196981
111       30        -0.363058        0.000137037        0.000197021
112       30        -0.363201        0.000137029        0.000197037
113       30        -0.363107        0.000137037        0.00019703
114       30        -0.362776        0.000137061        0.000197
115       30        -0.362211        0.000137101        0.000196947
116       30        -0.361412        0.000137158        0.00019687
117       30        -0.360379        0.000137231        0.000196771
118       30        -0.359113        0.00013732        0.00019665
119       30        -0.357614        0.000137425        0.000196505
120       30        -0.355881        0.000137546        0.000196338
121       30        -0.353915        0.000137683        0.000196148
122       30        -0.351715        0.000137837        0.000195936
123       30        -0.349281        0.000138007        0.000195701
124       30        -0.346613        0.000138194        0.000195443
125       30        -0.343712        0.000138397        0.000195163
126       30        -0.340578        0.000138616        0.000194861
127       30        -0.337214        0.000138852        0.000194538
128       30        -0.33362        0.000139105        0.000194192
129       30        -0.3298        0.000139373        0.000193825
130       30        -0.325756        0.000139658        0.000193437
131       30        -0.321494        0.000139959        0.000193029
132       30        -0.317018        0.000140275        0.000192601
133       30        -0.312334        0.000140607        0.000192155
134       30        -0.307449        0.000140953        0.00019169
135       30        -0.302372        0.000141314        0.000191207
136       30        -0.29711        0.000141689        0.000190708
137       30        -0.291674        0.000142077        0.000190194
138       30        -0.286076        0.000142478        0.000189666
139       30        -0.280326        0.000142891        0.000189125
140       30        -0.274437        0.000143315        0.000188572
141       30        -0.268422        0.000143749        0.000188009
142       30        -0.262296        0.000144192        0.000187437
143       30        -0.256074        0.000144644        0.000186858
144       30        -0.249769        0.000145103        0.000186273
145       30        -0.243398        0.000145568        0.000185683
146       30        -0.236977        0.000146038        0.00018509
147       30        -0.23052        0.000146512        0.000184496
148       30        -0.224044        0.000146989        0.000183901
149       30        -0.217563        0.000147467        0.000183309
150       30        -0.211094        0.000147947        0.000182718
151       30        -0.204649        0.000148426        0.000182132
152       30        -0.198245        0.000148903        0.000181551
153       30        -0.191893        0.000149378        0.000180977
154       30        -0.185607        0.000149849        0.00018041
155       30        -0.179398        0.000150316        0.000179852
156       30        -0.173279        0.000150777        0.000179304
157       30        -0.167257        0.000151232        0.000178765
158       30        -0.161344        0.000151681        0.000178238
159       30        -0.155548        0.000152121        0.000177723
160       30        -0.149874        0.000152554        0.00017722
161       30        -0.144331        0.000152978        0.00017673
162       30        -0.138924        0.000153392        0.000176253
163       30        -0.133656        0.000153797        0.00017579
164       30        -0.128532        0.000154191        0.00017534
165       30        -0.123554        0.000154576        0.000174904
166       30        -0.118726        0.000154949        0.000174482
167       30        -0.114047        0.000155312        0.000174074
168       30        -0.109519        0.000155664        0.00017368
169       30        -0.105141        0.000156005        0.0001733
170       30        -0.100914        0.000156334        0.000172934
171       30        -0.0968358        0.000156653        0.000172582
172       30        -0.0929051        0.000156961        0.000172243
173       30        -0.08912        0.000157258        0.000171916
174       30        -0.0854781        0.000157544        0.000171603
175       30        -0.0819768        0.00015782        0.000171303
176       30        -0.0786132        0.000158085        0.000171014
177       30        -0.0753841        0.00015834        0.000170738
178       30        -0.0722863        0.000158585        0.000170473
179       30        -0.0693161        0.000158821        0.00017022
180       30        -0.06647        0.000159046        0.000169977
181       30        -0.0637443        0.000159263        0.000169745
182       30        -0.0611352        0.00015947        0.000169523
183       30        -0.0586389        0.000159669        0.000169312
184       30        -0.0562515        0.000159859        0.000169109
185       30        -0.0539693        0.000160041        0.000168916
186       30        -0.0517884        0.000160215        0.000168731
187       30        -0.049705        0.000160382        0.000168555
188       30        -0.0477156        0.000160541        0.000168387
189       30        -0.0458163        0.000160693        0.000168226
190       30        -0.0440036        0.000160838        0.000168074
191       30        -0.042274        0.000160977        0.000167928
192       30        -0.0406242        0.000161109        0.000167789
193       30        -0.0390506        0.000161235        0.000167656
194       30        -0.0375502        0.000161356        0.00016753
195       30        -0.0361198        0.000161471        0.00016741
196       30        -0.0347563        0.000161581        0.000167295
197       30        -0.0334568        0.000161685        0.000167186
198       30        -0.0322185        0.000161785        0.000167082
199       30        -0.0310386        0.00016188        0.000166983
200       30        -0.0299145        0.000161971        0.000166889
201       30        -0.0288437        0.000162057        0.000166799
202       30        -0.0278237        0.000162139        0.000166714
203       30        -0.0268522        0.000162218        0.000166633
204       30        -0.025927        0.000162292        0.000166555
205       30        -0.0250458        0.000162364        0.000166482
206       30        -0.0242067        0.000162431        0.000166411
207       30        -0.0234076        0.000162496        0.000166345
208       30        -0.0226467        0.000162558        0.000166281
209       30        -0.0219222        0.000162616        0.00016622
210       30        -0.0212323        0.000162672        0.000166163
211       30        -0.0205753        0.000162725        0.000166108
212       30        -0.0199498        0.000162776        0.000166056
213       30        -0.0193542        0.000162824        0.000166006
214       30        -0.0187871        0.00016287        0.000165958
215       30        -0.0182471        0.000162913        0.000165913
216       30        -0.0177329        0.000162955        0.00016587
217       30        -0.0172433        0.000162995        0.00016583
218       30        -0.016777        0.000163032        0.000165791
219       30        -0.016333        0.000163068        0.000165754
220       30        -0.0159102        0.000163103        0.000165718
221       30        -0.0155075        0.000163135        0.000165685
222       30        -0.015124        0.000163166        0.000165653
223       30        -0.0147588        0.000163196        0.000165622
224       30        -0.0144109        0.000163224        0.000165593
225       30        -0.0140796        0.000163251        0.000165566
226       30        -0.013764        0.000163276        0.000165539
227       30        -0.0134634        0.000163301        0.000165514
228       30        -0.013177        0.000163324        0.00016549
229       30        -0.0129043        0.000163346        0.000165468
230       30        -0.0126445        0.000163367        0.000165446
231       30        -0.0123971        0.000163387        0.000165425
232       30        -0.0121614        0.000163406        0.000165406
233       30        -0.011937        0.000163425        0.000165387
234       30        -0.0117232        0.000163442        0.000165369
235       30        -0.0115197        0.000163458        0.000165352
236       30        -0.011326        0.000163474        0.000165336
237       30        -0.0111416        0.000163489        0.000165321
238       30        -0.0109662        0.000163503        0.000165306
239       30        -0.0107994        0.000163517        0.000165292
240       30        -0.0106407        0.00016353        0.000165279
241       30        -0.01049        0.000163542        0.000165266
242       30        -0.0103468        0.000163553        0.000165254
243       30        -0.010211        0.000163564        0.000165243
244       30        -0.0100822        0.000163575        0.000165232
245       30        -0.00996027        0.000163585        0.000165222
246       30        -0.00984493        0.000163594        0.000165213
247       30        -0.009736        0.000163603        0.000165204
248       30        -0.00963331        0.000163611        0.000165195
249       30        -0.00953671        0.000163619        0.000165187
250       30        -0.00944607        0.000163626        0.000165179
251       30        -0.00936128        0.000163633        0.000165172
252       30        -0.00928224        0.00016364        0.000165166
253       30        -0.00920888        0.000163646        0.00016516
254       30        -0.00914114        0.000163651        0.000165154
255       30        -0.00907899        0.000163656        0.000165149
256       30        -0.00902241        0.000163661        0.000165144
257       30        -0.00897139        0.000163665        0.00016514
258       30        -0.00892596        0.000163669        0.000165136
259       30        -0.00888615        0.000163672        0.000165133
260       30        -0.00885202        0.000163675        0.00016513
261       30        -0.00882365        0.000163677        0.000165128
262       30        -0.00880112        0.000163679        0.000165126
263       30        -0.00878455        0.00016368        0.000165125
264       30        -0.00877407        0.000163681        0.000165124
265       30        -0.00876983        0.000163682        0.000165123
266       30        -0.00877199        0.000163681        0.000165124
267       30        -0.00878075        0.000163681        0.000165124
268       30        -0.00879631        0.000163679        0.000165126
269       30        -0.00881891        0.000163678        0.000165128
270       30        -0.00884878        0.000163675        0.00016513
271       30        -0.0088862        0.000163672        0.000165133
272       30        -0.00893147        0.000163669        0.000165137
273       30        -0.0089849        0.000163664        0.000165141
274       30        -0.00904681        0.000163659        0.000165147
275       30        -0.00911758        0.000163654        0.000165153
276       30        -0.00919759        0.000163647        0.000165159
277       30        -0.00928723        0.00016364        0.000165167
278       30        -0.00938696        0.000163632        0.000165175
279       30        -0.00949722        0.000163623        0.000165184
280       30        -0.0096185        0.000163613        0.000165194
281       30        -0.00975132        0.000163602        0.000165205
282       30        -0.00989622        0.00016359        0.000165217
283       30        -0.0100538        0.000163578        0.000165231
284       30        -0.0102246        0.000163564        0.000165245
285       30        -0.0104093        0.000163549        0.00016526
286       30        -0.0106086        0.000163533        0.000165277
287       30        -0.0108232        0.000163515        0.000165295
288       30        -0.0110537        0.000163497        0.000165314
289       30        -0.0113011        0.000163477        0.000165334
290       30        -0.0115661        0.000163455        0.000165357
291       30        -0.0118496        0.000163432        0.00016538
292       30        -0.0121525        0.000163407        0.000165405
293       30        -0.0124757        0.000163381        0.000165432
294       30        -0.0128202        0.000163353        0.000165461
295       30        -0.0131871        0.000163324        0.000165492
296       30        -0.0135775        0.000163292        0.000165524
297       30        -0.0139925        0.000163258        0.000165559
298       30        -0.0144333        0.000163222        0.000165595
299       30        -0.0149013        0.000163184        0.000165634
300       30        -0.0153976        0.000163144        0.000165676
301       30        -0.0159237        0.000163102        0.000165719
302       30        -0.016481        0.000163056        0.000165766
303       30        -0.017071        0.000163008        0.000165815
304       30        -0.0176953        0.000162958        0.000165867
305       30        -0.0183556        0.000162904        0.000165922
306       30        -0.0190536        0.000162848        0.00016598
307       30        -0.019791        0.000162788        0.000166042
308       30        -0.0205698        0.000162725        0.000166107
309       30        -0.0213918        0.000162658        0.000166175
310       30        -0.0222591        0.000162588        0.000166248
311       30        -0.0231739        0.000162514        0.000166324
312       30        -0.0241383        0.000162436        0.000166405
313       30        -0.0251545        0.000162354        0.00016649
314       30        -0.0262251        0.000162267        0.000166579
315       30        -0.0273523        0.000162176        0.000166673
316       30        -0.0285388        0.00016208        0.000166773
317       30        -0.0297872        0.00016198        0.000166877
318       30        -0.0311001        0.000161874        0.000166987
319       30        -0.0324804        0.000161762        0.000167103
320       30        -0.0339309        0.000161646        0.000167224
321       30        -0.0354547        0.000161523        0.000167352
322       30        -0.0370546        0.000161394        0.000167487
323       30        -0.0387339        0.000161259        0.000167628
324       30        -0.0404956        0.000161117        0.000167776
325       30        -0.042343        0.000160969        0.000167931
326       30        -0.0442793        0.000160814        0.000168094
327       30        -0.0463078        0.000160651        0.000168265
328       30        -0.0484319        0.000160481        0.000168445
329       30        -0.0506549        0.000160303        0.000168632
330       30        -0.0529801        0.000160117        0.000168829
331       30        -0.0554108        0.000159923        0.000169035
332       30        -0.0579503        0.000159721        0.00016925
333       30        -0.0606018        0.00015951        0.000169475
334       30        -0.0633683        0.000159289        0.00016971
335       30        -0.066253        0.00015906        0.000169955
336       30        -0.0692587        0.000158822        0.000170211
337       30        -0.072388        0.000158574        0.000170478
338       30        -0.0756435        0.000158316        0.000170756
339       30        -0.0790274        0.000158049        0.000171046
340       30        -0.0825416        0.000157772        0.000171347
341       30        -0.0861878        0.000157485        0.00017166
342       30        -0.0899673        0.000157188        0.000171985
343       30        -0.093881        0.00015688        0.000172322
344       30        -0.0979292        0.000156563        0.000172671
345       30        -0.102112        0.000156236        0.000173033
346       30        -0.106428        0.0001559        0.000173407
347       30        -0.110878        0.000155553        0.000173793
348       30        -0.115458        0.000155198        0.000174192
349       30        -0.120166        0.000154833        0.000174602
350       30        -0.124999        0.000154459        0.000175025
351       30        -0.129954        0.000154076        0.000175458
352       30        -0.135024        0.000153686        0.000175904
353       30        -0.140206        0.000153288        0.00017636
354       30        -0.145491        0.000152883        0.000176826
355       30        -0.150874        0.000152472        0.000177302
356       30        -0.156345        0.000152055        0.000177787
357       30        -0.161896        0.000151633        0.00017828
358       30        -0.167518        0.000151206        0.000178781
359       30        -0.173199        0.000150776        0.000179289
360       30        -0.178928        0.000150344        0.000179802
361       30        -0.184693        0.00014991        0.00018032
362       30        -0.190482        0.000149476        0.000180841
363       30        -0.196282        0.000149042        0.000181365
364       30        -0.202077        0.000148609        0.000181889
365       30        -0.207855        0.000148179        0.000182414
366       30        -0.213601        0.000147753        0.000182937
367       30        -0.2193        0.000147331        0.000183457
368       30        -0.224938        0.000146914        0.000183973
369       30        -0.2305        0.000146504        0.000184483
370       30        -0.23597        0.000146102        0.000184986
371       30        -0.241336        0.000145709        0.00018548
372       30        -0.246582        0.000145325        0.000185965
373       30        -0.251695        0.000144952        0.000186438
374       30        -0.256663        0.00014459        0.000186899
375       30        -0.261473        0.000144241        0.000187346
376       30        -0.266113        0.000143905        0.000187779
377       30        -0.270572        0.000143582        0.000188195
378       30        -0.27484        0.000143274        0.000188594
379       30        -0.278908        0.00014298        0.000188975
380       30        -0.282767        0.000142702        0.000189337
381       30        -0.286409        0.000142441        0.000189679
382       30        -0.289828        0.000142195        0.000190001
383       30        -0.293018        0.000141966        0.000190301
384       30        -0.295973        0.000141755        0.00019058
385       30        -0.298689        0.00014156        0.000190836
386       30        -0.301162        0.000141383        0.000191069
387       30        -0.30339        0.000141224        0.000191279
388       30        -0.305368        0.000141082        0.000191466
389       30        -0.307096        0.000140958        0.000191629
390       30        -0.308573        0.000140853        0.000191768
391       30        -0.309798        0.000140765        0.000191883
392       30        -0.310769        0.000140695        0.000191974
393       30        -0.311489        0.000140642        0.000192041
394       30        -0.311955        0.000140608        0.000192084
395       30        -0.312168        0.000140592        0.000192102
396       30        -0.312128        0.000140593        0.000192096
397       30        -0.311833        0.000140612        0.000192066
398       30        -0.311284        0.00014065        0.000192012
399       30        -0.310482        0.000140705        0.000191933
400       30        -0.309427        0.000140778        0.000191831
401       30        -0.308118        0.000140869        0.000191704
402       30        -0.306551        0.000140979        0.000191552
403       30        -0.304723        0.000141107        0.000191376
404       30        -0.302628        0.000141254        0.000191175
405       30        -0.300259        0.000141421        0.000190948
406       30        -0.297606        0.000141608        0.000190694
407       30        -0.294656        0.000141816        0.000190412
408       30        -0.291395        0.000142047        0.000190101
409       30        -0.287807        0.000142302        0.00018976
410       30        -0.283876        0.000142582        0.000189387
411       30        -0.279582        0.000142888        0.000188981
412       30        -0.274897        0.000143223        0.000188538
413       30        -0.269787        0.00014359        0.000188057
414       30        -0.264215        0.000143991        0.000187535
415       30        -0.258137        0.000144429        0.000186966
416       30        -0.251498        0.00014491        0.000186347
417       30        -0.244233        0.000145438        0.000185673
418       30        -0.236263        0.00014602        0.000184935
419       30        -0.227498        0.000146663        0.000184128
420       30        -0.21784        0.000147374        0.000183243
421       30        -0.207189        0.000148163        0.000182272
422       30        -0.195425        0.000149039        0.000181205
423       30        -0.182407        0.000150014        0.000180033
424       30        -0.167968        0.000151104        0.000178741
425       30        -0.151928        0.000152323        0.000177316
426       30        -0.134094        0.000153691        0.000175745
427       30        -0.11426        0.000155225        0.000174014
428       30        -0.0921988        0.00015695        0.000172109
429       30        -0.0676773        0.000158889        0.000170014
430       30        -0.0404951        0.000161065        0.000167721
431       30        -0.0105369        0.000163496        0.000165228
432       30        0.0221864        0.000166193        0.000162547
433       30        0.0575263        0.000169153        0.000159697
434       30        0.0952047        0.000172365        0.000156712
435       30        0.134799        0.000175804        0.000153633
436       30        0.175716        0.000179426        0.000150513
437       30        0.217191        0.000183171        0.000147412
438       30        0.258386        0.000186966        0.000144393
439       30        0.298555        0.00019074        0.000141508
440       30        0.337205        0.000194441        0.000138784
441       30        0.374131        0.000198043        0.000136231
442       30        0.4093        0.000201535        0.000133842
443       30        0.442727        0.000204912        0.000131611
444       30        0.474438        0.000208169        0.00012953
445       30        0.504538        0.00021131        0.000127586
446       30        0.533279        0.000214358        0.000125759
447       30        0.56101        0.000217341        0.000124022
448       30        0.588087        0.0002203        0.000122352
449       30        0.614844        0.000223264        0.000120724
450       30        0.641578        0.000226272        0.000119123
451       30        0.668299        0.000229316        0.000117543
452       30        0.694414        0.000232332        0.000116019
453       30        0.718644        0.000235163        0.000114621
454       30        0.739504        0.000237627        0.000113432
455       30        0.755912        0.000239586        0.000112505
456       30        0.767386        0.000240966        0.000111863
457       30        0.774127        0.000241794        0.000111493
458       30        0.776838        0.000242134        0.000111347
459       30        0.776271        0.000242085        0.000111388
460       30        0.772498        0.000241635        0.000111601
461       30        0.764759        0.000240708        0.000112037
462       30        0.751903        0.000239163        0.000112758
463       30        0.733047        0.000236917        0.000113825
464       30        0.707856        0.000233957        0.000115271
465       30        0.676198        0.000230283        0.00011711
466       30        0.637795        0.000225912        0.000119385
467       30        0.591793        0.000220773        0.000122161
468       30        0.53695        0.00021482        0.000125568
469       30        0.472825        0.000208056        0.000129669
470       30        0.400475        0.000200701        0.00013447
471       30        0.321426        0.000192954        0.000139914
472       30        0.23602        0.000184919        0.000146043
473       30        0.143748        0.000176608        0.000152961
474       30        0.0452035        0.000168122        0.000160691
475       30        -0.0551803        0.000159896        0.000168967
476       30        -0.150148        0.000152455        0.000177153
477       30        -0.236029        0.000146036        0.000184913
478       30        -0.313595        0.000140439        0.000192168
479       30        -0.383609        0.000135579        0.000198971
480       30        -0.442656        0.000131587        0.000204859
481       30        -0.484652        0.000128836        0.000209179
482       30        -0.509907        0.000127226        0.000211849
483       30        -0.524829        0.000126277        0.000213429
484       30        -0.535649        0.00012561        0.000214612
485       30        -0.543165        0.000125105        0.000215362
486       30        -0.542311        0.000125174        0.000215296
487       30        -0.529062        0.000125988        0.000213845
488       30        -0.506139        0.000127475        0.000211464
489       30        -0.481028        0.000129082        0.000208821
490       30        -0.460515        0.000130417        0.000206696
491       30        -0.442153        0.000131602        0.00020478
492       30        -0.408905        0.000133785        0.00020137
493       30        -0.345035        0.000138212        0.000195161
494       30        -0.247223        0.000145139        0.000185845
495       30        -0.112863        0.000155312        0.000173868
496       30        0.0594456        0.000169207        0.000159441
497       30        0.242566        0.000185497        0.000145543
498       30        0.379565        0.000198565        0.00013585
499       30        0.437694        0.000205027        0.00013235
0       31        0.674839        0.000230912        0.000117589
1       31        0.658052        0.00022841        0.000118284
2       31        0.646813        0.000227016        0.000118891
3       31        0.637193        0.00022603        0.000119519
4       31        0.627469        0.000224828        0.000120045
5       31        0.619282        0.000224008        0.00012059
6       31        0.614531        0.000223412        0.000120842
7       31        0.611015        0.000223091        0.000121094
8       31        0.603735        0.000222257        0.000121523
9       31        0.593527        0.000221137        0.000122151
10       31        0.584728        0.000220187        0.000122701
11       31        0.581722        0.000219828        0.00012287
12       31        0.585708        0.000220305        0.000122646
13       31        0.594833        0.000221265        0.000122062
14       31        0.606643        0.000222612        0.000121363
15       31        0.619646        0.000224025        0.000120556
16       31        0.633921        0.000225652        0.00011971
17       31        0.64958        0.000227408        0.000118767
18       31        0.666501        0.000229342        0.000117767
19       31        0.683954        0.000231353        0.000116745
20       31        0.70142        0.000233365        0.000115721
21       31        0.718308        0.000235358        0.000114755
22       31        0.734099        0.000237199        0.000113841
23       31        0.748403        0.000238917        0.000113037
24       31        0.760756        0.000240377        0.000112331
25       31        0.770796        0.000241598        0.000111774
26       31        0.778181        0.000242485        0.000111359
27       31        0.783116        0.000243087        0.000111086
28       31        0.78602        0.00024344        0.000110925
29       31        0.787556        0.000243609        0.000110831
30       31        0.788125        0.000243663        0.000110793
31       31        0.787639        0.000243564        0.000110801
32       31        0.78542        0.000243272        0.000110914
33       31        0.780304        0.000242618        0.000111184
34       31        0.771102        0.000241494        0.000111692
35       31        0.756842        0.000239765        0.000112485
36       31        0.73725        0.000237423        0.00011359
37       31        0.712857        0.000234539        0.000114981
38       31        0.685004        0.000231282        0.000116586
39       31        0.655098        0.000227836        0.000118336
40       31        0.623817        0.000224281        0.000120191
41       31        0.590785        0.000220602        0.00012219
42       31        0.554848        0.000216674        0.000124405
43       31        0.514676        0.000212383        0.00012694
44       31        0.46908        0.000207621        0.000129883
45       31        0.417278        0.000202349        0.000133315
46       31        0.359097        0.000196586        0.000137277
47       31        0.295228        0.000190444        0.000141759
48       31        0.227441        0.00018413        0.000146672
49       31        0.15849        0.000177912        0.000151836
50       31        0.0913251        0.000172051        0.000157035
51       31        0.0280818        0.000166701        0.000162084
52       31        -0.0301761        0.000161915        0.000166876
53       31        -0.0832494        0.00015767        0.000171357
54       31        -0.131595        0.000153896        0.00017554
55       31        -0.175954        0.000150509        0.000179464
56       31        -0.217086        0.000147432        0.000183177
57       31        -0.255643        0.000144603        0.000186724
58       31        -0.292048        0.000141979        0.000190133
59       31        -0.326478        0.00013954        0.000193414
60       31        -0.358962        0.000137277        0.000196559
61       31        -0.389482        0.000135184        0.00019956
62       31        -0.418045        0.000133253        0.00020241
63       31        -0.444701        0.000131477        0.000205106
64       31        -0.469507        0.000129845        0.000207649
65       31        -0.49251        0.000128352        0.000210037
66       31        -0.513727        0.000126991        0.000212267
67       31        -0.53316        0.00012576        0.000214333
68       31        -0.550817        0.000124653        0.000216232
69       31        -0.56674        0.000123665        0.000217962
70       31        -0.581011        0.000122789        0.000219528
71       31        -0.593749        0.000122014        0.000220939
72       31        -0.605095        0.00012133        0.000222206
73       31        -0.615194        0.000120725        0.000223343
74       31        -0.624187        0.00012019        0.000224363
75       31        -0.632204        0.000119717        0.000225277
76       31        -0.639364        0.000119296        0.000226098
77       31        -0.64578        0.000118921        0.000226838
78       31        -0.651548        0.000118585        0.000227505
79       31        -0.656756        0.000118282        0.000228111
80       31        -0.661477        0.000118009        0.000228661
81       31        -0.665773        0.000117761        0.000229163
82       31        -0.669693        0.000117535        0.000229622
83       31        -0.673279        0.000117329        0.000230043
84       31        -0.676566        0.000117141        0.000230429
85       31        -0.679586        0.000116968        0.000230785
86       31        -0.682369        0.000116809        0.000231114
87       31        -0.684943        0.000116662        0.000231418
88       31        -0.687329        0.000116526        0.000231701
89       31        -0.689546        0.0001164        0.000231963
90       31        -0.691608        0.000116283        0.000232208
91       31        -0.693527        0.000116174        0.000232436
92       31        -0.695313        0.000116073        0.000232649
93       31        -0.696975        0.000115979        0.000232847
94       31        -0.698521        0.000115891        0.000233032
95       31        -0.69996        0.00011581        0.000233204
96       31        -0.701298        0.000115735        0.000233364
97       31        -0.702542        0.000115665        0.000233513
98       31        -0.703698        0.0001156        0.000233652
99       31        -0.704769        0.00011554        0.000233781
100       31        -0.705758        0.000115485        0.0002339
101       31        -0.706671        0.000115434        0.000234011
102       31        -0.707508        0.000115387        0.000234112
103       31        -0.708275        0.000115344        0.000234205
104       31        -0.708974        0.000115306        0.000234291
105       31        -0.709607        0.000115271        0.000234368
106       31        -0.710176        0.00011524        0.000234438
107       31        -0.710683        0.000115212        0.0002345
108       31        -0.711131        0.000115188        0.000234556
109       31        -0.711519        0.000115167        0.000234605
110       31        -0.711849        0.000115149        0.000234646
111       31        -0.712123        0.000115135        0.000234681
112       31        -0.712341        0.000115124        0.00023471
113       31        -0.712504        0.000115116        0.000234732
114       31        -0.712612        0.000115111        0.000234747
115       31        -0.712666        0.000115109        0.000234756
116       31        -0.712665        0.000115111        0.000234759
117       31        -0.712611        0.000115115        0.000234755
118       31        -0.712503        0.000115123        0.000234745
119       31        -0.71234        0.000115133        0.000234728
120       31        -0.712124        0.000115147        0.000234705
121       31        -0.711853        0.000115163        0.000234676
122       31        -0.711527        0.000115183        0.00023464
123       31        -0.711146        0.000115206        0.000234597
124       31        -0.71071        0.000115232        0.000234548
125       31        -0.710218        0.000115262        0.000234492
126       31        -0.70967        0.000115294        0.00023443
127       31        -0.709065        0.00011533        0.00023436
128       31        -0.708404        0.000115368        0.000234284
129       31        -0.707687        0.00011541        0.000234201
130       31        -0.706912        0.000115456        0.000234112
131       31        -0.706081        0.000115504        0.000234016
132       31        -0.705194        0.000115556        0.000233913
133       31        -0.704251        0.000115611        0.000233803
134       31        -0.703253        0.000115669        0.000233687
135       31        -0.702201        0.00011573        0.000233564
136       31        -0.701094        0.000115794        0.000233435
137       31        -0.699936        0.000115861        0.0002333
138       31        -0.698726        0.000115931        0.000233159
139       31        -0.697468        0.000116003        0.000233011
140       31        -0.696162        0.000116079        0.000232859
141       31        -0.694811        0.000116157        0.000232701
142       31        -0.693418        0.000116237        0.000232538
143       31        -0.691984        0.00011632        0.00023237
144       31        -0.690513        0.000116405        0.000232198
145       31        -0.689008        0.000116492        0.000232022
146       31        -0.687471        0.000116581        0.000231842
147       31        -0.685907        0.000116671        0.00023166
148       31        -0.684319        0.000116763        0.000231474
149       31        -0.68271        0.000116856        0.000231286
150       31        -0.681085        0.00011695        0.000231096
151       31        -0.679446        0.000117045        0.000230905
152       31        -0.677797        0.000117141        0.000230713
153       31        -0.676143        0.000117237        0.00023052
154       31        -0.674486        0.000117333        0.000230327
155       31        -0.672832        0.000117429        0.000230134
156       31        -0.671182        0.000117524        0.000229942
157       31        -0.669541        0.00011762        0.000229752
158       31        -0.667911        0.000117715        0.000229562
159       31        -0.666297        0.000117808        0.000229375
160       31        -0.6647        0.000117901        0.000229189
161       31        -0.663124        0.000117993        0.000229007
162       31        -0.661571        0.000118084        0.000228827
163       31        -0.660043        0.000118173        0.00022865
164       31        -0.658543        0.00011826        0.000228476
165       31        -0.657072        0.000118346        0.000228306
166       31        -0.655632        0.00011843        0.000228139
167       31        -0.654225        0.000118513        0.000227977
168       31        -0.652852        0.000118593        0.000227818
169       31        -0.651514        0.000118671        0.000227664
170       31        -0.650211        0.000118747        0.000227514
171       31        -0.648945        0.000118822        0.000227368
172       31        -0.647715        0.000118894        0.000227226
173       31        -0.646523        0.000118964        0.000227089
174       31        -0.645368        0.000119031        0.000226956
175       31        -0.64425        0.000119097        0.000226827
176       31        -0.64317        0.00011916        0.000226703
177       31        -0.642126        0.000119222        0.000226583
178       31        -0.641119        0.000119281        0.000226467
179       31        -0.640148        0.000119338        0.000226355
180       31        -0.639213        0.000119393        0.000226248
181       31        -0.638313        0.000119446        0.000226144
182       31        -0.637447        0.000119497        0.000226045
183       31        -0.636614        0.000119546        0.00022595
184       31        -0.635814        0.000119593        0.000225858
185       31        -0.635047        0.000119638        0.00022577
186       31        -0.63431        0.000119681        0.000225685
187       31        -0.633603        0.000119723        0.000225604
188       31        -0.632926        0.000119763        0.000225526
189       31        -0.632277        0.000119801        0.000225452
190       31        -0.631656        0.000119837        0.000225381
191       31        -0.631061        0.000119872        0.000225313
192       31        -0.630492        0.000119906        0.000225247
193       31        -0.629948        0.000119938        0.000225185
194       31        -0.629427        0.000119969        0.000225125
195       31        -0.62893        0.000119998        0.000225068
196       31        -0.628454        0.000120026        0.000225014
197       31        -0.628        0.000120053        0.000224961
198       31        -0.627565        0.000120078        0.000224912
199       31        -0.627151        0.000120103        0.000224864
200       31        -0.626755        0.000120126        0.000224819
201       31        -0.626377        0.000120148        0.000224775
202       31        -0.626017        0.000120169        0.000224734
203       31        -0.625673        0.000120189        0.000224695
204       31        -0.625345        0.000120209        0.000224657
205       31        -0.625031        0.000120227        0.000224621
206       31        -0.624733        0.000120245        0.000224587
207       31        -0.624448        0.000120262        0.000224554
208       31        -0.624176        0.000120278        0.000224523
209       31        -0.623917        0.000120293        0.000224493
210       31        -0.62367        0.000120307        0.000224465
211       31        -0.623434        0.000120321        0.000224438
212       31        -0.62321        0.000120334        0.000224412
213       31        -0.622996        0.000120347        0.000224387
214       31        -0.622792        0.000120359        0.000224364
215       31        -0.622597        0.00012037        0.000224342
216       31        -0.622412        0.000120381        0.00022432
217       31        -0.622235        0.000120391        0.0002243
218       31        -0.622067        0.000120401        0.000224281
219       31        -0.621906        0.000120411        0.000224262
220       31        -0.621753        0.00012042        0.000224244
221       31        -0.621608        0.000120428        0.000224228
222       31        -0.621469        0.000120436        0.000224212
223       31        -0.621336        0.000120444        0.000224196
224       31        -0.62121        0.000120452        0.000224182
225       31        -0.62109        0.000120459        0.000224168
226       31        -0.620975        0.000120465        0.000224155
227       31        -0.620866        0.000120472        0.000224142
228       31        -0.620762        0.000120478        0.00022413
229       31        -0.620663        0.000120484        0.000224119
230       31        -0.620569        0.000120489        0.000224108
231       31        -0.620479        0.000120494        0.000224098
232       31        -0.620393        0.000120499        0.000224088
233       31        -0.620312        0.000120504        0.000224078
234       31        -0.620234        0.000120509        0.000224069
235       31        -0.62016        0.000120513        0.000224061
236       31        -0.62009        0.000120517        0.000224053
237       31        -0.620023        0.000120521        0.000224045
238       31        -0.619959        0.000120525        0.000224038
239       31        -0.619899        0.000120528        0.000224031
240       31        -0.619842        0.000120532        0.000224024
241       31        -0.619787        0.000120535        0.000224018
242       31        -0.619735        0.000120538        0.000224012
243       31        -0.619686        0.000120541        0.000224006
244       31        -0.61964        0.000120543        0.000224001
245       31        -0.619596        0.000120546        0.000223996
246       31        -0.619555        0.000120548        0.000223991
247       31        -0.619516        0.000120551        0.000223986
248       31        -0.619479        0.000120553        0.000223982
249       31        -0.619445        0.000120555        0.000223978
250       31        -0.619413        0.000120557        0.000223975
251       31        -0.619383        0.000120558        0.000223971
252       31        -0.619355        0.00012056        0.000223968
253       31        -0.619329        0.000120562        0.000223965
254       31        -0.619306        0.000120563        0.000223962
255       31        -0.619284        0.000120564        0.00022396
256       31        -0.619265        0.000120565        0.000223958
257       31        -0.619248        0.000120566        0.000223956
258       31        -0.619233        0.000120567        0.000223954
259       31        -0.619219        0.000120568        0.000223952
260       31        -0.619209        0.000120569        0.000223951
261       31        -0.6192        0.000120569        0.00022395
262       31        -0.619193        0.00012057        0.000223949
263       31        -0.619189        0.00012057        0.000223949
264       31        -0.619187        0.00012057        0.000223949
265       31        -0.619187        0.00012057        0.000223949
266       31        -0.61919        0.00012057        0.000223949
267       31        -0.619195        0.000120569        0.00022395
268       31        -0.619203        0.000120569        0.00022395
269       31        -0.619213        0.000120568        0.000223952
270       31        -0.619226        0.000120568        0.000223953
271       31        -0.619242        0.000120567        0.000223955
272       31        -0.619261        0.000120566        0.000223957
273       31        -0.619282        0.000120564        0.00022396
274       31        -0.619307        0.000120563        0.000223963
275       31        -0.619335        0.000120561        0.000223966
276       31        -0.619367        0.000120559        0.000223969
277       31        -0.619402        0.000120557        0.000223974
278       31        -0.619441        0.000120555        0.000223978
279       31        -0.619484        0.000120553        0.000223983
280       31        -0.619531        0.00012055        0.000223988
281       31        -0.619582        0.000120547        0.000223994
282       31        -0.619637        0.000120544        0.000224001
283       31        -0.619697        0.00012054        0.000224007
284       31        -0.619762        0.000120536        0.000224015
285       31        -0.619832        0.000120532        0.000224023
286       31        -0.619907        0.000120528        0.000224032
287       31        -0.619988        0.000120523        0.000224041
288       31        -0.620075        0.000120518        0.000224051
289       31        -0.620167        0.000120513        0.000224062
290       31        -0.620266        0.000120507        0.000224073
291       31        -0.620372        0.0001205        0.000224085
292       31        -0.620485        0.000120494        0.000224098
293       31        -0.620605        0.000120487        0.000224112
294       31        -0.620732        0.000120479        0.000224126
295       31        -0.620868        0.000120471        0.000224142
296       31        -0.621012        0.000120463        0.000224158
297       31        -0.621165        0.000120454        0.000224176
298       31        -0.621327        0.000120444        0.000224195
299       31        -0.621499        0.000120434        0.000224214
300       31        -0.62168        0.000120423        0.000224235
301       31        -0.621873        0.000120412        0.000224257
302       31        -0.622076        0.0001204        0.00022428
303       31        -0.622291        0.000120387        0.000224305
304       31        -0.622518        0.000120374        0.000224331
305       31        -0.622757        0.00012036        0.000224358
306       31        -0.62301        0.000120345        0.000224387
307       31        -0.623276        0.000120329        0.000224418
308       31        -0.623557        0.000120313        0.00022445
309       31        -0.623852        0.000120295        0.000224483
310       31        -0.624163        0.000120277        0.000224519
311       31        -0.624491        0.000120258        0.000224556
312       31        -0.624835        0.000120237        0.000224596
313       31        -0.625197        0.000120216        0.000224637
314       31        -0.625578        0.000120193        0.000224681
315       31        -0.625977        0.00012017        0.000224726
316       31        -0.626397        0.000120145        0.000224774
317       31        -0.626837        0.000120119        0.000224825
318       31        -0.627299        0.000120092        0.000224877
319       31        -0.627783        0.000120063        0.000224933
320       31        -0.62829        0.000120033        0.000224991
321       31        -0.62882        0.000120002        0.000225051
322       31        -0.629376        0.000119969        0.000225115
323       31        -0.629957        0.000119935        0.000225181
324       31        -0.630565        0.000119899        0.000225251
325       31        -0.631199        0.000119862        0.000225323
326       31        -0.631862        0.000119822        0.000225399
327       31        -0.632553        0.000119782        0.000225478
328       31        -0.633274        0.000119739        0.000225561
329       31        -0.634025        0.000119695        0.000225647
330       31        -0.634807        0.000119649        0.000225736
331       31        -0.635621        0.000119601        0.000225829
332       31        -0.636467        0.000119551        0.000225926
333       31        -0.637345        0.000119499        0.000226027
334       31        -0.638257        0.000119445        0.000226132
335       31        -0.639203        0.00011939        0.00022624
336       31        -0.640182        0.000119332        0.000226352
337       31        -0.641196        0.000119272        0.000226469
338       31        -0.642243        0.000119211        0.000226589
339       31        -0.643325        0.000119147        0.000226713
340       31        -0.644441        0.000119082        0.000226841
341       31        -0.645591        0.000119014        0.000226973
342       31        -0.646774        0.000118945        0.000227109
343       31        -0.64799        0.000118873        0.000227249
344       31        -0.649238        0.0001188        0.000227393
345       31        -0.650517        0.000118725        0.00022754
346       31        -0.651826        0.000118648        0.000227691
347       31        -0.653164        0.00011857        0.000227845
348       31        -0.654529        0.00011849        0.000228003
349       31        -0.655919        0.000118409        0.000228163
350       31        -0.657333        0.000118326        0.000228327
351       31        -0.658769        0.000118242        0.000228492
352       31        -0.660224        0.000118157        0.000228661
353       31        -0.661695        0.000118071        0.000228831
354       31        -0.663181        0.000117985        0.000229003
355       31        -0.664678        0.000117897        0.000229177
356       31        -0.666184        0.00011781        0.000229351
357       31        -0.667695        0.000117722        0.000229526
358       31        -0.669208        0.000117634        0.000229702
359       31        -0.67072        0.000117546        0.000229878
360       31        -0.672227        0.000117458        0.000230053
361       31        -0.673726        0.000117371        0.000230227
362       31        -0.675213        0.000117285        0.0002304
363       31        -0.676685        0.000117199        0.000230572
364       31        -0.678139        0.000117115        0.000230741
365       31        -0.67957        0.000117032        0.000230908
366       31        -0.680976        0.000116951        0.000231071
367       31        -0.682353        0.000116871        0.000231232
368       31        -0.683698        0.000116793        0.000231389
369       31        -0.685008        0.000116717        0.000231542
370       31        -0.686279        0.000116643        0.00023169
371       31        -0.68751        0.000116572        0.000231833
372       31        -0.688698        0.000116503        0.000231972
373       31        -0.689839        0.000116437        0.000232105
374       31        -0.690933        0.000116374        0.000232232
375       31        -0.691976        0.000116313        0.000232354
376       31        -0.692967        0.000116256        0.000232469
377       31        -0.693905        0.000116201        0.000232579
378       31        -0.694788        0.00011615        0.000232681
379       31        -0.695615        0.000116102        0.000232777
380       31        -0.696385        0.000116057        0.000232866
381       31        -0.697096        0.000116015        0.000232949
382       31        -0.697748        0.000115977        0.000233024
383       31        -0.698341        0.000115942        0.000233092
384       31        -0.698874        0.000115911        0.000233153
385       31        -0.699347        0.000115883        0.000233207
386       31        -0.699759        0.000115859        0.000233254
387       31        -0.700109        0.000115838        0.000233294
388       31        -0.700399        0.00011582        0.000233326
389       31        -0.700628        0.000115806        0.000233351
390       31        -0.700796        0.000115795        0.000233369
391       31        -0.700903        0.000115788        0.00023338
392       31        -0.70095        0.000115785        0.000233383
393       31        -0.700936        0.000115784        0.000233379
394       31        -0.700862        0.000115787        0.000233368
395       31        -0.700727        0.000115794        0.00023335
396       31        -0.700531        0.000115804        0.000233325
397       31        -0.700275        0.000115818        0.000233293
398       31        -0.699958        0.000115835        0.000233253
399       31        -0.69958        0.000115855        0.000233206
400       31        -0.699142        0.000115879        0.000233152
401       31        -0.698643        0.000115907        0.000233091
402       31        -0.698083        0.000115937        0.000233022
403       31        -0.69746        0.000115972        0.000232946
404       31        -0.696772        0.00011601        0.000232863
405       31        -0.696018        0.000116052        0.000232771
406       31        -0.695195        0.000116098        0.000232671
407       31        -0.694299        0.000116148        0.000232563
408       31        -0.693327        0.000116202        0.000232446
409       31        -0.692274        0.000116261        0.000232319
410       31        -0.691139        0.000116325        0.000232182
411       31        -0.689915        0.000116393        0.000232035
412       31        -0.688598        0.000116467        0.000231877
413       31        -0.687179        0.000116547        0.000231707
414       31        -0.685646        0.000116634        0.000231524
415       31        -0.68399        0.000116727        0.000231326
416       31        -0.682198        0.000116828        0.000231112
417       31        -0.680252        0.000116938        0.00023088
418       31        -0.678131        0.000117059        0.000230628
419       31        -0.67581        0.00011719        0.000230353
420       31        -0.673264        0.000117335        0.000230051
421       31        -0.670466        0.000117495        0.00022972
422       31        -0.667385        0.000117671        0.000229357
423       31        -0.663981        0.000117866        0.000228956
424       31        -0.660201        0.000118083        0.000228513
425       31        -0.65598        0.000118327        0.000228019
426       31        -0.651247        0.000118601        0.000227468
427       31        -0.645915        0.000118911        0.000226849
428       31        -0.639866        0.000119264        0.000226151
429       31        -0.632952        0.000119669        0.000225356
430       31        -0.624993        0.000120139        0.000224448
431       31        -0.615792        0.000120686        0.000223404
432       31        -0.605143        0.000121323        0.000222205
433       31        -0.592824        0.000122067        0.00022083
434       31        -0.578584        0.000122935        0.000219256
435       31        -0.562159        0.000123947        0.00021746
436       31        -0.543312        0.000125121        0.000215421
437       31        -0.521889        0.000126473        0.000213133
438       31        -0.497839        0.00012801        0.000210597
439       31        -0.471169        0.00012974        0.000207825
440       31        -0.44183        0.00013167        0.00020482
441       31        -0.409665        0.000133822        0.000201578
442       31        -0.374421        0.000136219        0.000198083
443       31        -0.335817        0.000138894        0.000194325
444       31        -0.293564        0.00014188        0.00019029
445       31        -0.247268        0.000145223        0.000185962
446       31        -0.196314        0.00014899        0.000181308
447       31        -0.139852        0.000153272        0.000176279
448       31        -0.0769521        0.000158182        0.000170835
449       31        -0.00678033        0.000163835        0.00016495
450       31        0.0709643        0.000170327        0.000158659
451       31        0.155173        0.000177633        0.000152101
452       31        0.242468        0.000185524        0.000145579
453       31        0.327589        0.000193539        0.000139476
454       31        0.405572        0.000201177        0.000134103
455       31        0.473829        0.000208106        0.00012957
456       31        0.532421        0.000214248        0.000125803
457       31        0.583466        0.000219767        0.000122621
458       31        0.629949        0.000224926        0.0001198
459       31        0.673622        0.000229898        0.000117216
460       31        0.713169        0.000234488        0.00011492
461       31        0.745424        0.000238307        0.000113084
462       31        0.76831        0.000241054        0.0001118
463       31        0.782069        0.000242737        0.000111042
464       31        0.788746        0.000243581        0.000110687
465       31        0.790553        0.000243829        0.000110599
466       31        0.788568        0.000243615        0.000110722
467       31        0.782458        0.000242875        0.000111062
468       31        0.771407        0.000241548        0.000111683
469       31        0.754922        0.000239557        0.000112603
470       31        0.733379        0.000237        0.000113827
471       31        0.707544        0.000233955        0.000115306
472       31        0.677625        0.000230482        0.000117044
473       31        0.643074        0.000226534        0.000119083
474       31        0.602948        0.000222021        0.000121489
475       31        0.557408        0.000217032        0.000124292
476       31        0.507844        0.00021171        0.000127405
477       31        0.45429        0.000206145        0.000130881
478       31        0.394457        0.000200069        0.000134856
479       31        0.326741        0.000193444        0.000139525
480       31        0.255483        0.000186677        0.000144589
481       31        0.192598        0.000180918        0.000149224
482       31        0.145548        0.000176729        0.000152791
483       31        0.112104        0.000173792        0.000155361
484       31        0.0875053        0.000171687        0.000157302
485       31        0.0725766        0.000170373        0.000158446
486       31        0.0765379        0.000170737        0.000158157
487       31        0.104706        0.000173124        0.000155914
488       31        0.149853        0.000177103        0.000152456
489       31        0.197576        0.000181344        0.000148832
490       31        0.237        0.000184952        0.000145925
491       31        0.270554        0.000188061        0.000143482
492       31        0.314827        0.00019222        0.000140304
493       31        0.378596        0.000198486        0.000135928
494       31        0.450944        0.00020568        0.000131024
495       31        0.522442        0.000213212        0.00012645
496       31        0.58963        0.000220359        0.000122196
497       31        0.645082        0.000226688        0.000118925
498       31        0.674664        0.000230089        0.00011719
499       31        0.686614        0.000232247        0.000116885
0       32        0.691716        0.000232911        0.000116622
1       32        0.734371        0.000237355        0.000113884
2       32        0.768212        0.000241292        0.000111922
3       32        0.783522        0.000243279        0.000111128
4       32        0.785789        0.000243453        0.000110956
5       32        0.781956        0.000243126        0.000111233
6       32        0.776314        0.000242396        0.000111526
7       32        0.771062        0.000241876        0.000111873
8       32        0.765648        0.000241191        0.000112161
9       32        0.761035        0.000240642        0.000112424
10       32        0.758065        0.0002403        0.000112598
11       32        0.757719        0.000240219        0.000112599
12       32        0.759868        0.000240514        0.000112495
13       32        0.763687        0.000240911        0.000112251
14       32        0.768413        0.000241512        0.000112001
15       32        0.773322        0.000242047        0.000111699
16       32        0.77834        0.000242666        0.000111425
17       32        0.783016        0.000243202        0.000111149
18       32        0.787177        0.000243698        0.000110914
19       32        0.790346        0.000244074        0.000110733
20       32        0.792442        0.000244298        0.000110603
21       32        0.793422        0.000244418        0.000110549
22       32        0.793333        0.000244361        0.000110533
23       32        0.7921        0.000244199        0.000110596
24       32        0.789101        0.000243778        0.000110737
25       32        0.783442        0.000243069        0.000111041
26       32        0.773833        0.000241869        0.00011156
27       32        0.759287        0.000240102        0.000112368
28       32        0.739154        0.000237687        0.0001135
29       32        0.713473        0.000234634        0.000114957
30       32        0.682769        0.000231047        0.000116729
31       32        0.647909        0.000227024        0.000118765
32       32        0.609545        0.000222705        0.000121062
33       32        0.566976        0.000218007        0.000123662
34       32        0.517806        0.000212738        0.000126755
35       32        0.458693        0.000206577        0.000130579
36       32        0.387054        0.000199363        0.000135378
37       32        0.302745        0.00019119        0.000141249
38       32        0.209059        0.000182484        0.000148058
39       32        0.111729        0.000173845        0.000155467
40       32        0.0164518        0.000165762        0.000163058
41       32        -0.0731203        0.000158499        0.000170523
42       32        -0.155716        0.000152068        0.000177691
43       32        -0.231359        0.000146402        0.000184512
44       32        -0.300378        0.000141405        0.000190949
45       32        -0.362941        0.000137019        0.000196972
46       32        -0.418979        0.000133203        0.000202523
47       32        -0.468365        0.000129927        0.000207543
48       32        -0.511011        0.000127168        0.000211986
49       32        -0.547009        0.000124888        0.000215817
50       32        -0.576818        0.00012304        0.000219056
51       32        -0.601338        0.000121543        0.000221763
52       32        -0.621637        0.000120324        0.000224039
53       32        -0.63868        0.00011931        0.00022597
54       32        -0.653292        0.000118448        0.000227641
55       32        -0.666095        0.000117698        0.000229113
56       32        -0.677544        0.00011703        0.000230436
57       32        -0.687943        0.000116425        0.000231642
58       32        -0.697464        0.000115873        0.000232748
59       32        -0.70616        0.00011537        0.000233761
60       32        -0.714015        0.000114915        0.000234677
61       32        -0.720979        0.000114513        0.00023549
62       32        -0.726988        0.000114166        0.000236192
63       32        -0.731982        0.000113879        0.000236776
64       32        -0.735895        0.000113653        0.000237234
65       32        -0.738674        0.000113494        0.000237561
66       32        -0.740281        0.000113403        0.000237752
67       32        -0.740717        0.000113379        0.000237806
68       32        -0.740033        0.000113422        0.000237732
69       32        -0.738331        0.000113523        0.000237539
70       32        -0.735758        0.000113675        0.000237246
71       32        -0.732486        0.000113867        0.000236872
72       32        -0.728699        0.00011409        0.000236438
73       32        -0.724564        0.000114333        0.000235965
74       32        -0.720232        0.000114588        0.000235468
75       32        -0.715825        0.000114848        0.000234964
76       32        -0.711443        0.000115106        0.000234462
77       32        -0.707161        0.000115358        0.000233972
78       32        -0.703037        0.000115601        0.0002335
79       32        -0.699109        0.000115833        0.000233051
80       32        -0.695403        0.000116052        0.000232628
81       32        -0.691932        0.000116257        0.000232232
82       32        -0.688697        0.000116449        0.000231863
83       32        -0.685692        0.000116626        0.00023152
84       32        -0.682909        0.000116791        0.000231203
85       32        -0.680338        0.000116944        0.000230911
86       32        -0.677973        0.000117084        0.000230642
87       32        -0.675806        0.000117213        0.000230396
88       32        -0.673832        0.000117331        0.000230172
89       32        -0.672042        0.000117437        0.000229969
90       32        -0.670428        0.000117533        0.000229787
91       32        -0.668981        0.00011762        0.000229623
92       32        -0.667693        0.000117697        0.000229478
93       32        -0.666556        0.000117765        0.00022935
94       32        -0.665564        0.000117825        0.000229239
95       32        -0.664709        0.000117877        0.000229143
96       32        -0.663987        0.000117921        0.000229063
97       32        -0.663394        0.000117957        0.000228998
98       32        -0.662925        0.000117986        0.000228946
99       32        -0.662575        0.000118008        0.000228909
100       32        -0.662338        0.000118023        0.000228884
101       32        -0.66221        0.000118032        0.000228872
102       32        -0.662187        0.000118034        0.000228872
103       32        -0.662264        0.000118031        0.000228883
104       32        -0.66244        0.000118022        0.000228906
105       32        -0.66271        0.000118007        0.000228939
106       32        -0.663071        0.000117987        0.000228983
107       32        -0.66352        0.000117962        0.000229037
108       32        -0.664055        0.000117932        0.000229101
109       32        -0.664673        0.000117897        0.000229175
110       32        -0.665372        0.000117857        0.000229257
111       32        -0.666148        0.000117813        0.000229349
112       32        -0.667001        0.000117764        0.00022945
113       32        -0.667928        0.000117711        0.000229559
114       32        -0.668928        0.000117654        0.000229677
115       32        -0.669997        0.000117592        0.000229802
116       32        -0.671136        0.000117527        0.000229936
117       32        -0.672341        0.000117457        0.000230077
118       32        -0.673612        0.000117384        0.000230226
119       32        -0.674945        0.000117307        0.000230383
120       32        -0.676341        0.000117227        0.000230546
121       32        -0.677796        0.000117143        0.000230717
122       32        -0.679308        0.000117056        0.000230894
123       32        -0.680875        0.000116965        0.000231077
124       32        -0.682494        0.000116872        0.000231267
125       32        -0.684163        0.000116776        0.000231462
126       32        -0.685879        0.000116677        0.000231663
127       32        -0.687639        0.000116575        0.000231869
128       32        -0.689439        0.000116471        0.00023208
129       32        -0.691275        0.000116365        0.000232295
130       32        -0.693144        0.000116257        0.000232514
131       32        -0.695041        0.000116148        0.000232736
132       32        -0.696962        0.000116037        0.000232962
133       32        -0.698903        0.000115925        0.000233189
134       32        -0.700858        0.000115813        0.000233418
135       32        -0.702823        0.000115699        0.000233649
136       32        -0.704792        0.000115586        0.00023388
137       32        -0.706761        0.000115472        0.000234111
138       32        -0.708725        0.000115359        0.000234341
139       32        -0.710678        0.000115247        0.00023457
140       32        -0.712616        0.000115135        0.000234798
141       32        -0.714533        0.000115025        0.000235023
142       32        -0.716426        0.000114916        0.000235245
143       32        -0.718289        0.000114809        0.000235464
144       32        -0.720119        0.000114704        0.000235679
145       32        -0.721912        0.000114601        0.00023589
146       32        -0.723664        0.0001145        0.000236096
147       32        -0.725372        0.000114402        0.000236297
148       32        -0.727033        0.000114307        0.000236493
149       32        -0.728645        0.000114214        0.000236683
150       32        -0.730206        0.000114125        0.000236866
151       32        -0.731714        0.000114038        0.000237044
152       32        -0.733168        0.000113955        0.000237215
153       32        -0.734566        0.000113874        0.00023738
154       32        -0.73591        0.000113797        0.000237538
155       32        -0.737198        0.000113724        0.00023769
156       32        -0.73843        0.000113653        0.000237836
157       32        -0.739607        0.000113586        0.000237974
158       32        -0.740729        0.000113521        0.000238107
159       32        -0.741798        0.00011346        0.000238233
160       32        -0.742814        0.000113402        0.000238353
161       32        -0.74378        0.000113347        0.000238467
162       32        -0.744695        0.000113294        0.000238575
163       32        -0.745562        0.000113245        0.000238677
164       32        -0.746383        0.000113198        0.000238774
165       32        -0.747159        0.000113153        0.000238866
166       32        -0.747892        0.000113111        0.000238952
167       32        -0.748583        0.000113072        0.000239034
168       32        -0.749236        0.000113034        0.000239111
169       32        -0.749851        0.000112999        0.000239183
170       32        -0.75043        0.000112966        0.000239252
171       32        -0.750975        0.000112935        0.000239316
172       32        -0.751487        0.000112905        0.000239376
173       32        -0.75197        0.000112878        0.000239433
174       32        -0.752423        0.000112852        0.000239487
175       32        -0.75285        0.000112827        0.000239537
176       32        -0.75325        0.000112804        0.000239584
177       32        -0.753627        0.000112783        0.000239628
178       32        -0.753981        0.000112762        0.00023967
179       32        -0.754313        0.000112743        0.000239709
180       32        -0.754625        0.000112725        0.000239746
181       32        -0.754918        0.000112708        0.00023978
182       32        -0.755194        0.000112693        0.000239813
183       32        -0.755452        0.000112678        0.000239843
184       32        -0.755696        0.000112664        0.000239871
185       32        -0.755924        0.000112651        0.000239898
186       32        -0.756139        0.000112638        0.000239923
187       32        -0.75634        0.000112626        0.000239947
188       32        -0.75653        0.000112616        0.000239969
189       32        -0.756709        0.000112605        0.00023999
190       32        -0.756876        0.000112595        0.000240009
191       32        -0.757034        0.000112586        0.000240028
192       32        -0.757182        0.000112578        0.000240045
193       32        -0.757322        0.00011257        0.000240061
194       32        -0.757454        0.000112562        0.000240076
195       32        -0.757577        0.000112555        0.000240091
196       32        -0.757694        0.000112548        0.000240104
197       32        -0.757804        0.000112542        0.000240117
198       32        -0.757907        0.000112535        0.000240129
199       32        -0.758005        0.00011253        0.00024014
200       32        -0.758097        0.000112524        0.000240151
201       32        -0.758183        0.000112519        0.000240161
202       32        -0.758265        0.000112514        0.00024017
203       32        -0.758342        0.00011251        0.000240179
204       32        -0.758415        0.000112506        0.000240187
205       32        -0.758483        0.000112502        0.000240195
206       32        -0.758548        0.000112498        0.000240202
207       32        -0.758609        0.000112494        0.000240209
208       32        -0.758667        0.000112491        0.000240216
209       32        -0.758721        0.000112488        0.000240222
210       32        -0.758772        0.000112484        0.000240228
211       32        -0.758821        0.000112482        0.000240233
212       32        -0.758867        0.000112479        0.000240238
213       32        -0.75891        0.000112476        0.000240243
214       32        -0.758951        0.000112474        0.000240248
215       32        -0.758989        0.000112471        0.000240252
216       32        -0.759026        0.000112469        0.000240256
217       32        -0.75906        0.000112467        0.00024026
218       32        -0.759093        0.000112465        0.000240264
219       32        -0.759123        0.000112463        0.000240267
220       32        -0.759152        0.000112462        0.00024027
221       32        -0.759179        0.00011246        0.000240273
222       32        -0.759205        0.000112458        0.000240276
223       32        -0.759229        0.000112457        0.000240279
224       32        -0.759252        0.000112455        0.000240281
225       32        -0.759274        0.000112454        0.000240283
226       32        -0.759294        0.000112453        0.000240286
227       32        -0.759314        0.000112452        0.000240288
228       32        -0.759332        0.000112451        0.00024029
229       32        -0.759349        0.00011245        0.000240292
230       32        -0.759364        0.000112449        0.000240293
231       32        -0.759379        0.000112448        0.000240295
232       32        -0.759393        0.000112447        0.000240296
233       32        -0.759407        0.000112446        0.000240298
234       32        -0.759419        0.000112445        0.000240299
235       32        -0.75943        0.000112444        0.0002403
236       32        -0.759441        0.000112444        0.000240301
237       32        -0.759451        0.000112443        0.000240302
238       32        -0.759461        0.000112442        0.000240303
239       32        -0.759469        0.000112442        0.000240304
240       32        -0.759477        0.000112441        0.000240305
241       32        -0.759484        0.000112441        0.000240306
242       32        -0.759491        0.00011244        0.000240306
243       32        -0.759497        0.00011244        0.000240307
244       32        -0.759503        0.00011244        0.000240308
245       32        -0.759508        0.000112439        0.000240308
246       32        -0.759512        0.000112439        0.000240309
247       32        -0.759516        0.000112439        0.000240309
248       32        -0.759519        0.000112439        0.000240309
249       32        -0.759522        0.000112438        0.000240309
250       32        -0.759525        0.000112438        0.00024031
251       32        -0.759527        0.000112438        0.00024031
252       32        -0.759528        0.000112438        0.00024031
253       32        -0.759529        0.000112438        0.00024031
254       32        -0.759529        0.000112438        0.00024031
255       32        -0.759529        0.000112438        0.00024031
256       32        -0.759529        0.000112438        0.00024031
257       32        -0.759528        0.000112438        0.00024031
258       32        -0.759526        0.000112438        0.000240309
259       32        -0.759524        0.000112438        0.000240309
260       32        -0.759522        0.000112438        0.000240309
261       32        -0.759519        0.000112438        0.000240308
262       32        -0.759516        0.000112438        0.000240308
263       32        -0.759512        0.000112439        0.000240308
264       32        -0.759507        0.000112439        0.000240307
265       32        -0.759502        0.000112439        0.000240306
266       32        -0.759497        0.00011244        0.000240306
267       32        -0.759491        0.00011244        0.000240305
268       32        -0.759484        0.00011244        0.000240304
269       32        -0.759477        0.000112441        0.000240303
270       32        -0.759469        0.000112441        0.000240302
271       32        -0.75946        0.000112442        0.000240302
272       32        -0.759451        0.000112442        0.0002403
273       32        -0.759441        0.000112443        0.000240299
274       32        -0.759431        0.000112443        0.000240298
275       32        -0.759419        0.000112444        0.000240297
276       32        -0.759407        0.000112445        0.000240295
277       32        -0.759394        0.000112445        0.000240294
278       32        -0.759381        0.000112446        0.000240292
279       32        -0.759366        0.000112447        0.000240291
280       32        -0.75935        0.000112448        0.000240289
281       32        -0.759334        0.000112449        0.000240287
282       32        -0.759317        0.00011245        0.000240285
283       32        -0.759298        0.000112451        0.000240283
284       32        -0.759278        0.000112452        0.000240281
285       32        -0.759258        0.000112454        0.000240278
286       32        -0.759236        0.000112455        0.000240276
287       32        -0.759213        0.000112456        0.000240273
288       32        -0.759188        0.000112458        0.00024027
289       32        -0.759162        0.000112459        0.000240267
290       32        -0.759135        0.000112461        0.000240264
291       32        -0.759106        0.000112463        0.000240261
292       32        -0.759075        0.000112464        0.000240257
293       32        -0.759043        0.000112466        0.000240254
294       32        -0.759009        0.000112468        0.00024025
295       32        -0.758973        0.00011247        0.000240246
296       32        -0.758935        0.000112473        0.000240241
297       32        -0.758895        0.000112475        0.000240237
298       32        -0.758852        0.000112477        0.000240232
299       32        -0.758808        0.00011248        0.000240227
300       32        -0.758761        0.000112483        0.000240221
301       32        -0.758711        0.000112486        0.000240216
302       32        -0.758658        0.000112489        0.000240209
303       32        -0.758603        0.000112492        0.000240203
304       32        -0.758544        0.000112495        0.000240196
305       32        -0.758483        0.000112499        0.000240189
306       32        -0.758417        0.000112503        0.000240182
307       32        -0.758348        0.000112507        0.000240174
308       32        -0.758276        0.000112511        0.000240165
309       32        -0.758199        0.000112515        0.000240156
310       32        -0.758117        0.00011252        0.000240147
311       32        -0.758031        0.000112525        0.000240137
312       32        -0.75794        0.00011253        0.000240126
313       32        -0.757844        0.000112536        0.000240115
314       32        -0.757743        0.000112542        0.000240103
315       32        -0.757635        0.000112548        0.00024009
316       32        -0.757521        0.000112555        0.000240077
317       32        -0.757401        0.000112562        0.000240063
318       32        -0.757273        0.000112569        0.000240048
319       32        -0.757138        0.000112577        0.000240032
320       32        -0.756995        0.000112585        0.000240016
321       32        -0.756844        0.000112594        0.000239998
322       32        -0.756683        0.000112603        0.000239979
323       32        -0.756513        0.000112613        0.000239959
324       32        -0.756333        0.000112623        0.000239938
325       32        -0.756141        0.000112634        0.000239915
326       32        -0.755939        0.000112646        0.000239891
327       32        -0.755723        0.000112658        0.000239866
328       32        -0.755495        0.000112671        0.000239839
329       32        -0.755253        0.000112685        0.000239811
330       32        -0.754996        0.0001127        0.00023978
331       32        -0.754724        0.000112715        0.000239748
332       32        -0.754434        0.000112732        0.000239714
333       32        -0.754127        0.00011275        0.000239678
334       32        -0.753802        0.000112768        0.00023964
335       32        -0.753456        0.000112788        0.000239599
336       32        -0.753089        0.000112809        0.000239555
337       32        -0.7527        0.000112831        0.000239509
338       32        -0.752288        0.000112855        0.000239461
339       32        -0.751851        0.00011288        0.000239409
340       32        -0.751387        0.000112906        0.000239354
341       32        -0.750896        0.000112934        0.000239296
342       32        -0.750375        0.000112964        0.000239235
343       32        -0.749825        0.000112996        0.00023917
344       32        -0.749242        0.000113029        0.000239101
345       32        -0.748625        0.000113064        0.000239028
346       32        -0.747974        0.000113101        0.000238951
347       32        -0.747287        0.000113141        0.00023887
348       32        -0.746561        0.000113182        0.000238784
349       32        -0.745797        0.000113226        0.000238694
350       32        -0.744992        0.000113272        0.000238599
351       32        -0.744146        0.00011332        0.000238499
352       32        -0.743256        0.000113371        0.000238393
353       32        -0.742323        0.000113424        0.000238283
354       32        -0.741346        0.00011348        0.000238168
355       32        -0.740323        0.000113539        0.000238047
356       32        -0.739255        0.0001136        0.000237921
357       32        -0.73814        0.000113664        0.000237789
358       32        -0.73698        0.00011373        0.000237653
359       32        -0.735775        0.000113799        0.00023751
360       32        -0.734524        0.000113871        0.000237363
361       32        -0.733229        0.000113945        0.00023721
362       32        -0.731891        0.000114022        0.000237052
363       32        -0.730512        0.000114101        0.00023689
364       32        -0.729094        0.000114182        0.000236723
365       32        -0.727638        0.000114266        0.000236551
366       32        -0.726147        0.000114351        0.000236376
367       32        -0.724624        0.000114439        0.000236196
368       32        -0.723073        0.000114528        0.000236014
369       32        -0.721496        0.000114618        0.000235828
370       32        -0.719898        0.00011471        0.00023564
371       32        -0.718282        0.000114803        0.00023545
372       32        -0.716653        0.000114897        0.000235258
373       32        -0.715015        0.000114991        0.000235066
374       32        -0.713372        0.000115085        0.000234873
375       32        -0.71173        0.000115179        0.00023468
376       32        -0.710093        0.000115274        0.000234487
377       32        -0.708466        0.000115367        0.000234296
378       32        -0.706853        0.00011546        0.000234106
379       32        -0.705259        0.000115552        0.000233919
380       32        -0.703689        0.000115642        0.000233735
381       32        -0.702147        0.00011573        0.000233553
382       32        -0.700636        0.000115817        0.000233376
383       32        -0.699162        0.000115902        0.000233203
384       32        -0.697728        0.000115984        0.000233034
385       32        -0.696337        0.000116064        0.00023287
386       32        -0.694992        0.000116142        0.000232712
387       32        -0.693697        0.000116216        0.00023256
388       32        -0.692454        0.000116287        0.000232413
389       32        -0.691266        0.000116355        0.000232273
390       32        -0.690135        0.00011642        0.00023214
391       32        -0.689063        0.000116481        0.000232013
392       32        -0.688052        0.000116539        0.000231894
393       32        -0.687103        0.000116593        0.000231781
394       32        -0.686217        0.000116644        0.000231676
395       32        -0.685396        0.00011669        0.000231579
396       32        -0.68464        0.000116733        0.000231489
397       32        -0.68395        0.000116772        0.000231407
398       32        -0.683326        0.000116807        0.000231332
399       32        -0.682771        0.000116839        0.000231265
400       32        -0.682285        0.000116866        0.000231206
401       32        -0.681871        0.000116888        0.000231156
402       32        -0.681527        0.000116907        0.000231113
403       32        -0.681255        0.000116922        0.000231079
404       32        -0.681055        0.000116932        0.000231053
405       32        -0.680929        0.000116938        0.000231036
406       32        -0.680879        0.000116939        0.000231027
407       32        -0.680907        0.000116936        0.000231027
408       32        -0.681017        0.000116928        0.000231037
409       32        -0.681213        0.000116915        0.000231057
410       32        -0.681503        0.000116897        0.000231087
411       32        -0.681894        0.000116872        0.000231129
412       32        -0.682394        0.000116841        0.000231183
413       32        -0.683007        0.000116804        0.000231251
414       32        -0.683741        0.000116759        0.000231332
415       32        -0.684605        0.000116707        0.000231428
416       32        -0.685612        0.000116646        0.000231541
417       32        -0.686773        0.000116576        0.000231671
418       32        -0.6881        0.000116497        0.00023182
419       32        -0.68961        0.000116406        0.00023199
420       32        -0.69132        0.000116304        0.000232183
421       32        -0.693255        0.000116189        0.000232402
422       32        -0.695442        0.000116058        0.00023265
423       32        -0.697904        0.000115912        0.000232929
424       32        -0.700656        0.000115749        0.000233242
425       32        -0.703708        0.000115568        0.000233589
426       32        -0.707068        0.000115369        0.000233972
427       32        -0.710731        0.000115152        0.00023439
428       32        -0.71467        0.00011492        0.000234839
429       32        -0.718822        0.000114674        0.000235314
430       32        -0.723095        0.000114422        0.000235802
431       32        -0.72736        0.000114171        0.000236289
432       32        -0.731463        0.000113929        0.000236757
433       32        -0.735212        0.000113707        0.000237184
434       32        -0.738371        0.00011352        0.000237543
435       32        -0.740674        0.000113383        0.000237803
436       32        -0.741851        0.00011331        0.000237931
437       32        -0.741686        0.000113316        0.000237904
438       32        -0.740038        0.000113408        0.000237705
439       32        -0.736853        0.00011359        0.000237328
440       32        -0.732118        0.000113861        0.000236771
441       32        -0.725837        0.000114223        0.000236037
442       32        -0.718014        0.000114674        0.000235123
443       32        -0.708664        0.000115215        0.000234033
444       32        -0.697792        0.000115844        0.000232768
445       32        -0.685357        0.000116567        0.000231325
446       32        -0.671201        0.000117393        0.00022969
447       32        -0.654934        0.000118347        0.00022782
448       32        -0.635839        0.000119477        0.000225646
449       32        -0.612734        0.000120858        0.000223041
450       32        -0.583897        0.000122611        0.000219843
451       32        -0.54721        0.000124884        0.000215852
452       32        -0.500726        0.000127837        0.00021092
453       32        -0.443326        0.000131588        0.000204998
454       32        -0.374731        0.00013622        0.000198145
455       32        -0.294817        0.000141817        0.000190444
456       32        -0.202841        0.000148531        0.000181932
457       32        -0.0969394        0.00015664        0.000172585
458       32        0.0245251        0.000166457        0.000162425
459       32        0.15787        0.000177916        0.000151933
460       32        0.290336        0.000190032        0.000142146
461       32        0.406878        0.000201347        0.000134042
462       32        0.500903        0.000210953        0.000127834
463       32        0.575262        0.000218895        0.000123141
464       32        0.636563        0.000225698        0.000119418
465       32        0.688842        0.000231678        0.000116339
466       32        0.731469        0.000236686        0.000113894
467       32        0.762518        0.000240399        0.000112144
468       32        0.782422        0.000242838        0.000111049
469       32        0.793508        0.000244214        0.000110447
470       32        0.798517        0.000244876        0.000110193
471       32        0.799386        0.000245015        0.00011016
472       32        0.79694        0.000244747        0.000110309
473       32        0.791314        0.000244081        0.000110629
474       32        0.782305        0.000242985        0.000111129
475       32        0.770173        0.000241532        0.000111813
476       32        0.755493        0.000239755        0.000112632
477       32        0.738525        0.000237755        0.000113604
478       32        0.718501        0.000235364        0.000114736
479       32        0.694721        0.000232597        0.000116116
480       32        0.668484        0.000229545        0.000117638
481       32        0.64445        0.000226813        0.000119066
482       32        0.62592        0.000224733        0.00012018
483       32        0.612301        0.000223194        0.000120994
484       32        0.602235        0.0002221        0.000121619
485       32        0.596304        0.000221397        0.000121955
486       32        0.599088        0.000221744        0.000121806
487       32        0.612571        0.000223194        0.000120961
488       32        0.632915        0.000225508        0.000119754
489       32        0.653645        0.000227815        0.000118497
490       32        0.67029        0.000229723        0.000117517
491       32        0.68369        0.000231247        0.000116722
492       32        0.69934        0.000233008        0.000115785
493       32        0.719202        0.000235388        0.000114667
494       32        0.736381        0.000237305        0.000113632
495       32        0.744439        0.000238343        0.000113213
496       32        0.737487        0.000237399        0.000113551
497       32        0.712613        0.000234656        0.000115066
498       32        0.677737        0.000230659        0.000117121
499       32        0.66582        0.000229935        0.000118152
0       33        0.457821        0.000207201        0.000131088
1       33        0.599341        0.000221753        0.000121781
2       33        0.706341        0.000233785        0.00011536
3       33        0.76337        0.000240677        0.000112178
4       33        0.788613        0.000243663        0.000110739
5       33        0.796745        0.000244826        0.000110366
6       33        0.795406        0.000244654        0.000110436
7       33        0.790792        0.000244224        0.000110752
8       33        0.786549        0.000243701        0.000110985
9       33        0.784591        0.000243469        0.000111097
10       33        0.783964        0.000243404        0.000111136
11       33        0.783767        0.000243334        0.000111126
12       33        0.783216        0.000243294        0.000111169
13       33        0.782117        0.000243084        0.000111196
14       33        0.780681        0.000242922        0.000111281
15       33        0.77867        0.000242598        0.000111356
16       33        0.775809        0.00024224        0.000111511
17       33        0.771024        0.000241608        0.000111753
18       33        0.7635        0.000240673        0.000112161
19       33        0.752088        0.000239282        0.000112793
20       33        0.735963        0.000237325        0.000113689
21       33        0.7146        0.000234807        0.000114912
22       33        0.688064        0.000231673        0.000116427
23       33        0.65671        0.000228065        0.000118264
24       33        0.620501        0.000223935        0.000120404
25       33        0.578804        0.000219317        0.000122942
26       33        0.529618        0.000213992        0.000126005
27       33        0.469945        0.00020774        0.000129845
28       33        0.39658        0.000200313        0.000134734
29       33        0.307566        0.000191648        0.000140906
30       33        0.203943        0.000182026        0.000148444
31       33        0.091333        0.000172082        0.000157061
32       33        -0.0213532        0.000162666        0.000166177
33       33        -0.126929        0.000154284        0.000175164
34       33        -0.222949        0.00014703        0.000183751
35       33        -0.310005        0.000140729        0.000191874
36       33        -0.388767        0.000135255        0.000199523
37       33        -0.458657        0.000130572        0.000206559
38       33        -0.518554        0.000126689        0.000212787
39       33        -0.568011        0.000123579        0.000218086
40       33        -0.607863        0.000121133        0.000222461
41       33        -0.63986        0.000119214        0.000226056
42       33        -0.665981        0.000117669        0.000229031
43       33        -0.687845        0.000116393        0.000231555
44       33        -0.706435        0.000115313        0.00023371
45       33        -0.722175        0.000114403        0.000235545
46       33        -0.735009        0.000113662        0.000237041
47       33        -0.744661        0.000113105        0.000238168
48       33        -0.750833        0.000112752        0.000238895
49       33        -0.75348        0.000112603        0.000239211
50       33        -0.752931        0.00011264        0.000239159
51       33        -0.749791        0.000112826        0.000238802
52       33        -0.744764        0.000113121        0.000238226
53       33        -0.738432        0.000113489        0.000237493
54       33        -0.731155        0.000113911        0.000236648
55       33        -0.723067        0.000114379        0.000235705
56       33        -0.714186        0.000114892        0.000234669
57       33        -0.704451        0.000115455        0.000233535
58       33        -0.693801        0.000116073        0.000232297
59       33        -0.682198        0.000116748        0.000230954
60       33        -0.66963        0.000117482        0.000229503
61       33        -0.656096        0.000118277        0.000227951
62       33        -0.641585        0.000119135        0.000226296
63       33        -0.626074        0.00012006        0.000224542
64       33        -0.609532        0.000121054        0.000222688
65       33        -0.591948        0.000122122        0.000220736
66       33        -0.573345        0.000123264        0.000218694
67       33        -0.553806        0.000124477        0.000216573
68       33        -0.533485        0.000125753        0.000214392
69       33        -0.512596        0.00012708        0.000212176
70       33        -0.491396        0.000128443        0.000209952
71       33        -0.470158        0.000129823        0.000207749
72       33        -0.449144        0.000131204        0.000205593
73       33        -0.428584        0.000132569        0.000203505
74       33        -0.408664        0.000133906        0.000201502
75       33        -0.389526        0.000135202        0.000199596
76       33        -0.371274        0.000136449        0.000197794
77       33        -0.353977        0.000137642        0.000196102
78       33        -0.337674        0.000138776        0.000194519
79       33        -0.322384        0.000139847        0.000193047
80       33        -0.308108        0.000140854        0.000191681
81       33        -0.294826        0.000141798        0.000190419
82       33        -0.282501        0.000142679        0.000189255
83       33        -0.271085        0.0001435        0.000188183
84       33        -0.260525        0.000144263        0.000187197
85       33        -0.250774        0.000144971        0.000186291
86       33        -0.241792        0.000145627        0.00018546
87       33        -0.233546        0.000146231        0.000184701
88       33        -0.226002        0.000146787        0.000184009
89       33        -0.219127        0.000147294        0.00018338
90       33        -0.212888        0.000147757        0.000182812
91       33        -0.207253        0.000148176        0.0001823
92       33        -0.202191        0.000148553        0.000181841
93       33        -0.197672        0.000148891        0.000181433
94       33        -0.19367        0.000149191        0.000181073
95       33        -0.190162        0.000149454        0.000180757
96       33        -0.187129        0.000149683        0.000180485
97       33        -0.184553        0.000149877        0.000180254
98       33        -0.182416        0.000150039        0.000180063
99       33        -0.180697        0.000150169        0.00017991
100       33        -0.17938        0.000150269        0.000179793
101       33        -0.178448        0.00015034        0.000179711
102       33        -0.177888        0.000150383        0.000179662
103       33        -0.177684        0.0001504        0.000179645
104       33        -0.177826        0.00015039        0.000179659
105       33        -0.178301        0.000150355        0.000179702
106       33        -0.179099        0.000150296        0.000179775
107       33        -0.180209        0.000150213        0.000179876
108       33        -0.181624        0.000150108        0.000180004
109       33        -0.183332        0.00014998        0.000180158
110       33        -0.185326        0.000149832        0.000180339
111       33        -0.187598        0.000149662        0.000180545
112       33        -0.190142        0.000149472        0.000180775
113       33        -0.192951        0.000149263        0.000181029
114       33        -0.196019        0.000149034        0.000181308
115       33        -0.19934        0.000148787        0.000181609
116       33        -0.202907        0.000148522        0.000181934
117       33        -0.206717        0.00014824        0.000182281
118       33        -0.210762        0.00014794        0.00018265
119       33        -0.215038        0.000147624        0.000183041
120       33        -0.219538        0.000147293        0.000183453
121       33        -0.224256        0.000146945        0.000183886
122       33        -0.229187        0.000146583        0.00018434
123       33        -0.234323        0.000146207        0.000184813
124       33        -0.239656        0.000145817        0.000185306
125       33        -0.245179        0.000145414        0.000185817
126       33        -0.250883        0.000144999        0.000186347
127       33        -0.25676        0.000144573        0.000186895
128       33        -0.262797        0.000144136        0.000187458
129       33        -0.268987        0.00014369        0.000188038
130       33        -0.275315        0.000143235        0.000188633
131       33        -0.281772        0.000142772        0.000189241
132       33        -0.288343        0.000142302        0.000189862
133       33        -0.295015        0.000141827        0.000190494
134       33        -0.301775        0.000141347        0.000191137
135       33        -0.308607        0.000140863        0.000191789
136       33        -0.315498        0.000140377        0.000192449
137       33        -0.322431        0.000139889        0.000193114
138       33        -0.329392        0.000139402        0.000193785
139       33        -0.336365        0.000138914        0.000194459
140       33        -0.343335        0.000138429        0.000195135
141       33        -0.350287        0.000137947        0.000195812
142       33        -0.357206        0.000137468        0.000196488
143       33        -0.364077        0.000136995        0.000197161
144       33        -0.370887        0.000136527        0.00019783
145       33        -0.377623        0.000136066        0.000198495
146       33        -0.384271        0.000135612        0.000199153
147       33        -0.390821        0.000135167        0.000199803
148       33        -0.397262        0.00013473        0.000200444
149       33        -0.403582        0.000134303        0.000201076
150       33        -0.409775        0.000133886        0.000201696
151       33        -0.415831        0.000133479        0.000202305
152       33        -0.421744        0.000133083        0.000202901
153       33        -0.427508        0.000132699        0.000203484
154       33        -0.433118        0.000132325        0.000204053
155       33        -0.438569        0.000131963        0.000204607
156       33        -0.443859        0.000131613        0.000205147
157       33        -0.448985        0.000131275        0.000205671
158       33        -0.453946        0.000130948        0.000206179
159       33        -0.458742        0.000130633        0.000206672
160       33        -0.463371        0.00013033        0.000207149
161       33        -0.467836        0.000130038        0.00020761
162       33        -0.472137        0.000129757        0.000208055
163       33        -0.476275        0.000129488        0.000208484
164       33        -0.480255        0.00012923        0.000208898
165       33        -0.484077        0.000128982        0.000209296
166       33        -0.487746        0.000128745        0.000209679
167       33        -0.491265        0.000128517        0.000210047
168       33        -0.494637        0.0001283        0.0002104
169       33        -0.497866        0.000128093        0.000210739
170       33        -0.500956        0.000127894        0.000211064
171       33        -0.503912        0.000127705        0.000211375
172       33        -0.506738        0.000127524        0.000211673
173       33        -0.509438        0.000127351        0.000211958
174       33        -0.512016        0.000127187        0.00021223
175       33        -0.514477        0.00012703        0.000212491
176       33        -0.516825        0.00012688        0.00021274
177       33        -0.519065        0.000126738        0.000212978
178       33        -0.5212        0.000126602        0.000213205
179       33        -0.523235        0.000126473        0.000213421
180       33        -0.525175        0.000126351        0.000213628
181       33        -0.527022        0.000126234        0.000213825
182       33        -0.528782        0.000126122        0.000214013
183       33        -0.530457        0.000126017        0.000214191
184       33        -0.532052        0.000125916        0.000214362
185       33        -0.53357        0.00012582        0.000214524
186       33        -0.535014        0.000125729        0.000214679
187       33        -0.536388        0.000125643        0.000214826
188       33        -0.537696        0.00012556        0.000214967
189       33        -0.538939        0.000125482        0.0002151
190       33        -0.540122        0.000125408        0.000215227
191       33        -0.541247        0.000125337        0.000215348
192       33        -0.542317        0.00012527        0.000215463
193       33        -0.543334        0.000125206        0.000215572
194       33        -0.544301        0.000125146        0.000215676
195       33        -0.54522        0.000125088        0.000215775
196       33        -0.546094        0.000125033        0.000215869
197       33        -0.546925        0.000124981        0.000215959
198       33        -0.547715        0.000124932        0.000216044
199       33        -0.548466        0.000124885        0.000216125
200       33        -0.549179        0.00012484        0.000216202
201       33        -0.549858        0.000124798        0.000216275
202       33        -0.550502        0.000124757        0.000216344
203       33        -0.551115        0.000124719        0.000216411
204       33        -0.551697        0.000124683        0.000216473
205       33        -0.552251        0.000124648        0.000216533
206       33        -0.552777        0.000124615        0.00021659
207       33        -0.553276        0.000124584        0.000216644
208       33        -0.553751        0.000124554        0.000216695
209       33        -0.554203        0.000124526        0.000216744
210       33        -0.554631        0.000124499        0.00021679
211       33        -0.555039        0.000124474        0.000216834
212       33        -0.555426        0.00012445        0.000216876
213       33        -0.555794        0.000124427        0.000216916
214       33        -0.556143        0.000124405        0.000216954
215       33        -0.556475        0.000124384        0.000216989
216       33        -0.55679        0.000124364        0.000217024
217       33        -0.55709        0.000124346        0.000217056
218       33        -0.557374        0.000124328        0.000217087
219       33        -0.557644        0.000124311        0.000217116
220       33        -0.557901        0.000124295        0.000217143
221       33        -0.558144        0.00012428        0.00021717
222       33        -0.558375        0.000124265        0.000217195
223       33        -0.558594        0.000124252        0.000217218
224       33        -0.558802        0.000124239        0.000217241
225       33        -0.559        0.000124226        0.000217262
226       33        -0.559187        0.000124215        0.000217282
227       33        -0.559364        0.000124204        0.000217301
228       33        -0.559532        0.000124193        0.00021732
229       33        -0.559691        0.000124183        0.000217337
230       33        -0.559842        0.000124174        0.000217353
231       33        -0.559985        0.000124165        0.000217368
232       33        -0.560119        0.000124156        0.000217383
233       33        -0.560247        0.000124148        0.000217397
234       33        -0.560367        0.000124141        0.00021741
235       33        -0.560481        0.000124134        0.000217422
236       33        -0.560588        0.000124127        0.000217434
237       33        -0.560689        0.000124121        0.000217444
238       33        -0.560784        0.000124115        0.000217455
239       33        -0.560873        0.000124109        0.000217464
240       33        -0.560957        0.000124104        0.000217473
241       33        -0.561035        0.000124099        0.000217482
242       33        -0.561108        0.000124094        0.00021749
243       33        -0.561176        0.00012409        0.000217497
244       33        -0.561239        0.000124086        0.000217504
245       33        -0.561298        0.000124083        0.00021751
246       33        -0.561352        0.000124079        0.000217516
247       33        -0.561401        0.000124076        0.000217521
248       33        -0.561446        0.000124073        0.000217526
249       33        -0.561487        0.000124071        0.00021753
250       33        -0.561524        0.000124068        0.000217534
251       33        -0.561556        0.000124066        0.000217538
252       33        -0.561584        0.000124065        0.000217541
253       33        -0.561609        0.000124063        0.000217543
254       33        -0.561629        0.000124062        0.000217546
255       33        -0.561645        0.000124061        0.000217547
256       33        -0.561657        0.00012406        0.000217549
257       33        -0.561666        0.000124059        0.00021755
258       33        -0.56167        0.000124059        0.00021755
259       33        -0.56167        0.000124059        0.00021755
260       33        -0.561666        0.000124059        0.00021755
261       33        -0.561658        0.00012406        0.000217549
262       33        -0.561646        0.000124061        0.000217547
263       33        -0.561629        0.000124062        0.000217546
264       33        -0.561608        0.000124063        0.000217543
265       33        -0.561583        0.000124065        0.000217541
266       33        -0.561553        0.000124066        0.000217537
267       33        -0.561519        0.000124069        0.000217534
268       33        -0.561479        0.000124071        0.000217529
269       33        -0.561435        0.000124074        0.000217524
270       33        -0.561385        0.000124077        0.000217519
271       33        -0.56133        0.00012408        0.000217513
272       33        -0.56127        0.000124084        0.000217507
273       33        -0.561204        0.000124088        0.000217499
274       33        -0.561132        0.000124093        0.000217492
275       33        -0.561054        0.000124097        0.000217483
276       33        -0.56097        0.000124103        0.000217474
277       33        -0.560879        0.000124108        0.000217464
278       33        -0.560781        0.000124115        0.000217454
279       33        -0.560676        0.000124121        0.000217442
280       33        -0.560563        0.000124128        0.00021743
281       33        -0.560442        0.000124136        0.000217417
282       33        -0.560314        0.000124144        0.000217403
283       33        -0.560176        0.000124152        0.000217388
284       33        -0.56003        0.000124161        0.000217372
285       33        -0.559875        0.000124171        0.000217356
286       33        -0.559709        0.000124181        0.000217338
287       33        -0.559534        0.000124192        0.000217319
288       33        -0.559348        0.000124204        0.000217298
289       33        -0.55915        0.000124216        0.000217277
290       33        -0.558941        0.000124229        0.000217254
291       33        -0.558719        0.000124243        0.00021723
292       33        -0.558485        0.000124258        0.000217205
293       33        -0.558237        0.000124273        0.000217178
294       33        -0.557975        0.000124289        0.00021715
295       33        -0.557698        0.000124307        0.00021712
296       33        -0.557405        0.000124325        0.000217088
297       33        -0.557097        0.000124344        0.000217055
298       33        -0.556771        0.000124364        0.000217019
299       33        -0.556427        0.000124386        0.000216982
300       33        -0.556064        0.000124408        0.000216943
301       33        -0.555682        0.000124432        0.000216902
302       33        -0.555279        0.000124457        0.000216858
303       33        -0.554854        0.000124484        0.000216812
304       33        -0.554407        0.000124512        0.000216764
305       33        -0.553935        0.000124541        0.000216713
306       33        -0.553439        0.000124572        0.000216659
307       33        -0.552916        0.000124605        0.000216602
308       33        -0.552366        0.000124639        0.000216543
309       33        -0.551787        0.000124675        0.00021648
310       33        -0.551177        0.000124713        0.000216414
311       33        -0.550535        0.000124753        0.000216345
312       33        -0.549861        0.000124796        0.000216272
313       33        -0.549151        0.00012484        0.000216195
314       33        -0.548404        0.000124887        0.000216115
315       33        -0.547619        0.000124936        0.00021603
316       33        -0.546793        0.000124987        0.000215941
317       33        -0.545925        0.000125042        0.000215848
318       33        -0.545013        0.000125099        0.000215749
319       33        -0.544054        0.000125159        0.000215646
320       33        -0.543047        0.000125222        0.000215537
321       33        -0.541988        0.000125288        0.000215424
322       33        -0.540876        0.000125358        0.000215304
323       33        -0.539709        0.000125431        0.000215178
324       33        -0.538482        0.000125508        0.000215047
325       33        -0.537195        0.000125589        0.000214908
326       33        -0.535843        0.000125674        0.000214764
327       33        -0.534425        0.000125764        0.000214611
328       33        -0.532936        0.000125857        0.000214452
329       33        -0.531375        0.000125956        0.000214285
330       33        -0.529738        0.000126059        0.00021411
331       33        -0.528021        0.000126168        0.000213927
332       33        -0.526222        0.000126281        0.000213735
333       33        -0.524337        0.000126401        0.000213534
334       33        -0.522363        0.000126526        0.000213323
335       33        -0.520296        0.000126657        0.000213103
336       33        -0.518132        0.000126794        0.000212873
337       33        -0.515869        0.000126938        0.000212633
338       33        -0.513502        0.000127089        0.000212382
339       33        -0.511028        0.000127246        0.00021212
340       33        -0.508443        0.000127411        0.000211847
341       33        -0.505745        0.000127584        0.000211562
342       33        -0.502928        0.000127764        0.000211265
343       33        -0.499992        0.000127953        0.000210956
344       33        -0.496931        0.000128149        0.000210635
345       33        -0.493743        0.000128354        0.0002103
346       33        -0.490426        0.000128568        0.000209953
347       33        -0.486977        0.000128791        0.000209592
348       33        -0.483393        0.000129022        0.000209218
349       33        -0.479673        0.000129263        0.000208831
350       33        -0.475816        0.000129514        0.00020843
351       33        -0.471819        0.000129774        0.000208016
352       33        -0.467683        0.000130044        0.000207587
353       33        -0.463407        0.000130323        0.000207146
354       33        -0.458993        0.000130612        0.000206691
355       33        -0.454441        0.000130911        0.000206223
356       33        -0.449752        0.00013122        0.000205742
357       33        -0.44493        0.000131538        0.000205249
358       33        -0.439978        0.000131865        0.000204743
359       33        -0.4349        0.000132202        0.000204226
360       33        -0.4297        0.000132548        0.000203699
361       33        -0.424385        0.000132902        0.00020316
362       33        -0.418962        0.000133264        0.000202613
363       33        -0.413437        0.000133635        0.000202056
364       33        -0.40782        0.000134012        0.000201492
365       33        -0.402119        0.000134396        0.000200921
366       33        -0.396345        0.000134787        0.000200344
367       33        -0.390509        0.000135182        0.000199763
368       33        -0.384622        0.000135582        0.000199179
369       33        -0.378696        0.000135986        0.000198592
370       33        -0.372745        0.000136393        0.000198004
371       33        -0.366782        0.000136802        0.000197417
372       33        -0.360821        0.000137212        0.000196832
373       33        -0.354877        0.000137622        0.00019625
374       33        -0.348962        0.000138032        0.000195673
375       33        -0.343093        0.000138439        0.000195102
376       33        -0.337284        0.000138843        0.000194538
377       33        -0.331549        0.000139243        0.000193983
378       33        -0.325902        0.000139638        0.000193438
379       33        -0.320357        0.000140027        0.000192904
380       33        -0.314928        0.000140409        0.000192382
381       33        -0.309628        0.000140782        0.000191875
382       33        -0.304469        0.000141147        0.000191382
383       33        -0.299462        0.000141501        0.000190904
384       33        -0.29462        0.000141845        0.000190444
385       33        -0.289951        0.000142177        0.00019
386       33        -0.285466        0.000142497        0.000189576
387       33        -0.281173        0.000142804        0.00018917
388       33        -0.27708        0.000143097        0.000188784
389       33        -0.273195        0.000143375        0.000188418
390       33        -0.269525        0.000143639        0.000188072
391       33        -0.266074        0.000143887        0.000187748
392       33        -0.262849        0.000144119        0.000187446
393       33        -0.259854        0.000144335        0.000187165
394       33        -0.257093        0.000144534        0.000186907
395       33        -0.254568        0.000144717        0.000186671
396       33        -0.252282        0.000144882        0.000186457
397       33        -0.250238        0.00014503        0.000186266
398       33        -0.248439        0.00014516        0.000186098
399       33        -0.246888        0.000145272        0.000185953
400       33        -0.24559        0.000145365        0.000185831
401       33        -0.244549        0.00014544        0.000185734
402       33        -0.243768        0.000145496        0.00018566
403       33        -0.243248        0.000145533        0.000185611
404       33        -0.242992        0.000145551        0.000185586
405       33        -0.243006        0.000145549        0.000185586
406       33        -0.243298        0.000145527        0.000185612
407       33        -0.243877        0.000145484        0.000185664
408       33        -0.244757        0.000145419        0.000185745
409       33        -0.245954        0.00014533        0.000185854
410       33        -0.24749        0.000145218        0.000185996
411       33        -0.24939        0.000145078        0.000186171
412       33        -0.25168        0.000144911        0.000186382
413       33        -0.254381        0.000144714        0.000186632
414       33        -0.257521        0.000144485        0.000186923
415       33        -0.261132        0.000144223        0.000187259
416       33        -0.265256        0.000143924        0.000187643
417       33        -0.26994        0.000143586        0.000188081
418       33        -0.275234        0.000143204        0.000188577
419       33        -0.2812        0.000142775        0.000189137
420       33        -0.287909        0.000142295        0.000189769
421       33        -0.29545        0.000141756        0.000190483
422       33        -0.303923        0.000141154        0.000191287
423       33        -0.313429        0.000140481        0.000192194
424       33        -0.324057        0.000139733        0.000193212
425       33        -0.335889        0.000138904        0.000194352
426       33        -0.349002        0.000137991        0.000195623
427       33        -0.363471        0.00013699        0.000197035
428       33        -0.379336        0.000135901        0.000198595
429       33        -0.396587        0.000134726        0.000200304
430       33        -0.415159        0.000133473        0.00020216
431       33        -0.434943        0.00013215        0.000204155
432       33        -0.455791        0.00013077        0.000206279
433       33        -0.477505        0.000129347        0.000208514
434       33        -0.499817        0.000127902        0.000210836
435       33        -0.522384        0.000126457        0.000213212
436       33        -0.54482        0.000125038        0.000215603
437       33        -0.566756        0.000123668        0.00021797
438       33        -0.587884        0.000122364        0.000220277
439       33        -0.607979        0.00012114        0.000222499
440       33        -0.62688        0.00012        0.000224612
441       33        -0.644488        0.000118951        0.000226602
442       33        -0.660754        0.000117989        0.000228457
443       33        -0.675698        0.000117113        0.000230174
444       33        -0.689427        0.000116311        0.000231759
445       33        -0.702139        0.000115572        0.000233232
446       33        -0.71407        0.00011488        0.000234617
447       33        -0.72528        0.000114228        0.000235916
448       33        -0.73549        0.000113635        0.000237101
449       33        -0.744001        0.000113139        0.000238082
450       33        -0.749784        0.0001128        0.000238746
451       33        -0.751598        0.000112688        0.000238942
452       33        -0.748317        0.000112872        0.000238549
453       33        -0.739347        0.000113387        0.000237496
454       33        -0.724771        0.000114229        0.000235799
455       33        -0.704934        0.000115381        0.000233497
456       33        -0.679516        0.000116862        0.00023056
457       33        -0.646599        0.000118805        0.000226803
458       33        -0.602226        0.000121473        0.000221832
459       33        -0.541756        0.000125223        0.000215261
460       33        -0.462554        0.000130319        0.000206963
461       33        -0.364788        0.000136907        0.000197175
462       33        -0.248737        0.000145143        0.000186132
463       33        -0.113262        0.000155361        0.000173993
464       33        0.0405422        0.000167799        0.000161132
465       33        0.200985        0.000181776        0.000148679
466       33        0.346791        0.000195441        0.000138167
467       33        0.463503        0.000207082        0.00013027
468       33        0.552255        0.00021642        0.000124582
469       33        0.621419        0.000224002        0.00012033
470       33        0.677299        0.000230363        0.000117022
471       33        0.721527        0.000235529        0.000114469
472       33        0.754112        0.000239424        0.000112632
473       33        0.776078        0.000242101        0.000111417
474       33        0.789445        0.000243753        0.000110688
475       33        0.796451        0.000244663        0.000110325
476       33        0.798779        0.000244978        0.00011021
477       33        0.798108        0.000244961        0.000110276
478       33        0.795428        0.00024464        0.000110427
479       33        0.791092        0.000244142        0.000110682
480       33        0.785186        0.000243407        0.000111002
481       33        0.778634        0.000242635        0.000111377
482       33        0.772732        0.000241948        0.00011172
483       33        0.768076        0.000241382        0.000111978
484       33        0.765216        0.000241068        0.000112153
485       33        0.764256        0.0002409        0.000112182
486       33        0.766273        0.000241179        0.000112086
487       33        0.77105        0.000241702        0.000111794
488       33        0.777174        0.000242475        0.000111467
489       33        0.782901        0.000243116        0.000111123
490       33        0.787078        0.000243605        0.000110882
491       33        0.789035        0.00024378        0.000110745
492       33        0.786884        0.000243417        0.000110818
493       33        0.777582        0.000242331        0.000111355
494       33        0.755898        0.000239583        0.000112505
495       33        0.713037        0.000234543        0.000114962
496       33        0.632422        0.000225181        0.000119639
497       33        0.511023        0.000212171        0.000127277
498       33        0.395521        0.000200369        0.000134914
499       33        0.364644        0.000197799        0.00013736
0       34        -0.15308        0.000152668        0.000177922
1       34        0.106407        0.000173383        0.000155882
2       34        0.347025        0.000195356        0.000138075
3       34        0.50779        0.000211699        0.000127406
4       34        0.605855        0.000222187        0.000121227
5       34        0.661639        0.000228579        0.000117948
6       34        0.686364        0.000231398        0.000116487
7       34        0.69391        0.000232417        0.00011612
8       34        0.69713        0.000232788        0.000115931
9       34        0.700924        0.00023324        0.000115717
10       34        0.702631        0.000233441        0.000115619
11       34        0.698766        0.000232942        0.000115819
12       34        0.687475        0.000231661        0.000116489
13       34        0.669337        0.000229505        0.000117517
14       34        0.646214        0.000226891        0.000118897
15       34        0.619439        0.000223814        0.000120467
16       34        0.58938        0.000220483        0.000122296
17       34        0.554719        0.000216672        0.00012442
18       34        0.513685        0.000212282        0.000127006
19       34        0.463653        0.000207066        0.000130241
20       34        0.401672        0.000200778        0.00013436
21       34        0.325377        0.000193332        0.000139635
22       34        0.234367        0.000184764        0.000146162
23       34        0.131104        0.000175517        0.00015395
24       34        0.0209926        0.000166116        0.000162665
25       34        -0.0888188        0.000157244        0.000171849
26       34        -0.19262        0.000149263        0.00018097
27       34        -0.287711        0.000142302        0.000189741
28       34        -0.373408        0.000136296        0.000197993
29       34        -0.449835        0.000131144        0.000205641
30       34        -0.517006        0.000126784        0.000212617
31       34        -0.574562        0.000123161        0.000218777
32       34        -0.622131        0.000120261        0.000224034
33       34        -0.660337        0.000117979        0.000228343
34       34        -0.690889        0.000116194        0.000231864
35       34        -0.715522        0.000114767        0.000234728
36       34        -0.73533        0.00011363        0.000237051
37       34        -0.750518        0.000112759        0.000238835
38       34        -0.760883        0.000112164        0.000240049
39       34        -0.766124        0.000111864        0.000240665
40       34        -0.766134        0.00011186        0.00024066
41       34        -0.761081        0.000112151        0.00024007
42       34        -0.751383        0.000112705        0.000238926
43       34        -0.7376        0.000113496        0.00023731
44       34        -0.720247        0.000114491        0.000235273
45       34        -0.699822        0.00011567        0.000232888
46       34        -0.676731        0.00011701        0.000230209
47       34        -0.65127        0.000118504        0.000227288
48       34        -0.623602        0.000120153        0.000224162
49       34        -0.593962        0.00012195        0.00022087
50       34        -0.562716        0.000123881        0.000217464
51       34        -0.530235        0.000125922        0.000213984
52       34        -0.496904        0.000128057        0.000210478
53       34        -0.463008        0.000130265        0.00020697
54       34        -0.428479        0.000132553        0.000203458
55       34        -0.39295        0.000134948        0.000199904
56       34        -0.355955        0.000137486        0.000196268
57       34        -0.317013        0.000140209        0.00019251
58       34        -0.275805        0.000143146        0.000188608
59       34        -0.232276        0.000146314        0.00018457
60       34        -0.18662        0.000149707        0.000180422
61       34        -0.139252        0.000153307        0.000176213
62       34        -0.09073        0.00015708        0.000171998
63       34        -0.0417019        0.000160982        0.000167837
64       34        0.00713841        0.000164961        0.000163788
65       34        0.0550881        0.00016896        0.000159904
66       34        0.10147        0.000172916        0.000156231
67       34        0.145665        0.000176767        0.000152806
68       34        0.187153        0.000180459        0.000149657
69       34        0.225553        0.000183941        0.000146799
70       34        0.260638        0.00018718        0.000144233
71       34        0.292343        0.000190154        0.000141952
72       34        0.320744        0.000192857        0.000139939
73       34        0.346019        0.000195295        0.000138171
74       34        0.368418        0.000197481        0.000136623
75       34        0.388218        0.000199434        0.000135269
76       34        0.405701        0.000201175        0.000134085
77       34        0.421139        0.000202726        0.000133049
78       34        0.434777        0.000204106        0.00013214
79       34        0.446836        0.000205336        0.000131343
80       34        0.457512        0.000206431        0.000130641
81       34        0.466978        0.000207408        0.000130023
82       34        0.475393        0.000208281        0.000129476
83       34        0.482898        0.000209063        0.00012899
84       34        0.489614        0.000209766        0.000128558
85       34        0.49564        0.000210399        0.000128171
86       34        0.501053        0.000210971        0.000127826
87       34        0.505918        0.000211486        0.000127516
88       34        0.510291        0.000211951        0.000127238
89       34        0.514218        0.000212369        0.00012699
90       34        0.517743        0.000212746        0.000126768
91       34        0.520901        0.000213084        0.000126569
92       34        0.523726        0.000213388        0.000126392
93       34        0.526245        0.000213659        0.000126234
94       34        0.528484        0.000213901        0.000126094
95       34        0.530461        0.000214114        0.000125971
96       34        0.532191        0.000214302        0.000125863
97       34        0.533689        0.000214465        0.00012577
98       34        0.534966        0.000214604        0.000125691
99       34        0.536036        0.000214721        0.000125625
100       34        0.53691        0.000214817        0.000125572
101       34        0.537596        0.000214893        0.00012553
102       34        0.5381        0.00021495        0.0001255
103       34        0.538431        0.000214987        0.00012548
104       34        0.538593        0.000215007        0.000125471
105       34        0.538591        0.000215008        0.000125472
106       34        0.538428        0.000214993        0.000125484
107       34        0.538108        0.00021496        0.000125505
108       34        0.537632        0.000214911        0.000125536
109       34        0.537003        0.000214845        0.000125576
110       34        0.536221        0.000214763        0.000125626
111       34        0.535289        0.000214664        0.000125686
112       34        0.534204        0.000214549        0.000125755
113       34        0.532967        0.000214419        0.000125834
114       34        0.531577        0.000214271        0.000125922
115       34        0.530032        0.000214108        0.000126021
116       34        0.528331        0.000213927        0.000126129
117       34        0.52647        0.00021373        0.000126247
118       34        0.524449        0.000213516        0.000126376
119       34        0.522263        0.000213285        0.000126515
120       34        0.51991        0.000213036        0.000126666
121       34        0.517386        0.000212769        0.000126827
122       34        0.514689        0.000212484        0.000126999
123       34        0.511815        0.000212181        0.000127183
124       34        0.508762        0.00021186        0.000127379
125       34        0.505525        0.00021152        0.000127586
126       34        0.502103        0.000211161        0.000127806
127       34        0.498494        0.000210782        0.000128039
128       34        0.494695        0.000210385        0.000128284
129       34        0.490704        0.000209968        0.000128542
130       34        0.486522        0.000209533        0.000128812
131       34        0.482148        0.000209078        0.000129096
132       34        0.477583        0.000208604        0.000129393
133       34        0.472828        0.000208112        0.000129703
134       34        0.467885        0.000207602        0.000130026
135       34        0.462759        0.000207074        0.000130362
136       34        0.457453        0.000206529        0.000130711
137       34        0.451973        0.000205967        0.000131072
138       34        0.446325        0.00020539        0.000131444
139       34        0.440518        0.000204798        0.000131829
140       34        0.434559        0.000204192        0.000132225
141       34        0.428458        0.000203574        0.000132631
142       34        0.422226        0.000202945        0.000133048
143       34        0.415875        0.000202305        0.000133473
144       34        0.409416        0.000201656        0.000133907
145       34        0.402863        0.000201        0.000134349
146       34        0.396228        0.000200338        0.000134798
147       34        0.389527        0.000199672        0.000135253
148       34        0.382774        0.000199002        0.000135713
149       34        0.375983        0.000198331        0.000136177
150       34        0.369169        0.00019766        0.000136644
151       34        0.362347        0.00019699        0.000137113
152       34        0.355531        0.000196323        0.000137583
153       34        0.348735        0.00019566        0.000138053
154       34        0.341975        0.000195002        0.000138523
155       34        0.335262        0.000194351        0.000138991
156       34        0.32861        0.000193709        0.000139455
157       34        0.322031        0.000193075        0.000139917
158       34        0.315536        0.000192451        0.000140373
159       34        0.309136        0.000191838        0.000140825
160       34        0.30284        0.000191238        0.00014127
161       34        0.296658        0.000190649        0.000141709
162       34        0.290597        0.000190074        0.000142141
163       34        0.284664        0.000189513        0.000142564
164       34        0.278866        0.000188966        0.000142979
165       34        0.273207        0.000188433        0.000143385
166       34        0.267693        0.000187916        0.000143782
167       34        0.262326        0.000187413        0.000144169
168       34        0.25711        0.000186926        0.000144547
169       34        0.252046        0.000186454        0.000144914
170       34        0.247135        0.000185998        0.000145271
171       34        0.24238        0.000185557        0.000145618
172       34        0.237778        0.000185132        0.000145953
173       34        0.233331        0.000184721        0.000146279
174       34        0.229037        0.000184325        0.000146594
175       34        0.224894        0.000183944        0.000146898
176       34        0.2209        0.000183578        0.000147192
177       34        0.217054        0.000183226        0.000147476
178       34        0.213353        0.000182887        0.000147749
179       34        0.209793        0.000182563        0.000148013
180       34        0.206372        0.000182251        0.000148267
181       34        0.203087        0.000181952        0.000148511
182       34        0.199933        0.000181666        0.000148745
183       34        0.196909        0.000181391        0.00014897
184       34        0.194009        0.000181128        0.000149187
185       34        0.19123        0.000180877        0.000149394
186       34        0.188568        0.000180637        0.000149593
187       34        0.18602        0.000180407        0.000149784
188       34        0.183582        0.000180187        0.000149967
189       34        0.181249        0.000179977        0.000150142
190       34        0.179019        0.000179776        0.000150309
191       34        0.176886        0.000179585        0.00015047
192       34        0.174849        0.000179402        0.000150623
193       34        0.172903        0.000179227        0.00015077
194       34        0.171044        0.000179061        0.00015091
195       34        0.16927        0.000178902        0.000151044
196       34        0.167576        0.00017875        0.000151172
197       34        0.165959        0.000178606        0.000151294
198       34        0.164417        0.000178468        0.00015141
199       34        0.162946        0.000178337        0.000151522
200       34        0.161543        0.000178212        0.000151628
201       34        0.160205        0.000178093        0.000151729
202       34        0.15893        0.000177979        0.000151826
203       34        0.157715        0.000177871        0.000151918
204       34        0.156556        0.000177768        0.000152006
205       34        0.155453        0.000177669        0.00015209
206       34        0.154401        0.000177576        0.00015217
207       34        0.153399        0.000177487        0.000152246
208       34        0.152445        0.000177402        0.000152318
209       34        0.151537        0.000177321        0.000152388
210       34        0.150672        0.000177245        0.000152453
211       34        0.149848        0.000177171        0.000152516
212       34        0.149064        0.000177102        0.000152576
213       34        0.148318        0.000177036        0.000152632
214       34        0.147608        0.000176973        0.000152687
215       34        0.146933        0.000176913        0.000152738
216       34        0.14629        0.000176856        0.000152787
217       34        0.145679        0.000176802        0.000152834
218       34        0.145097        0.00017675        0.000152878
219       34        0.144545        0.000176701        0.00015292
220       34        0.144019        0.000176655        0.00015296
221       34        0.14352        0.00017661        0.000152998
222       34        0.143045        0.000176568        0.000153034
223       34        0.142594        0.000176528        0.000153069
224       34        0.142166        0.000176491        0.000153102
225       34        0.141759        0.000176455        0.000153133
226       34        0.141373        0.00017642        0.000153162
227       34        0.141007        0.000176388        0.00015319
228       34        0.140659        0.000176357        0.000153217
229       34        0.14033        0.000176328        0.000153242
230       34        0.140018        0.0001763        0.000153266
231       34        0.139722        0.000176274        0.000153288
232       34        0.139442        0.00017625        0.000153309
233       34        0.139177        0.000176226        0.00015333
234       34        0.138927        0.000176204        0.000153349
235       34        0.13869        0.000176183        0.000153367
236       34        0.138467        0.000176163        0.000153384
237       34        0.138257        0.000176145        0.0001534
238       34        0.138059        0.000176127        0.000153415
239       34        0.137873        0.000176111        0.000153429
240       34        0.137698        0.000176095        0.000153443
241       34        0.137534        0.000176081        0.000153455
242       34        0.137381        0.000176067        0.000153467
243       34        0.137238        0.000176055        0.000153478
244       34        0.137106        0.000176043        0.000153488
245       34        0.136983        0.000176032        0.000153497
246       34        0.136869        0.000176022        0.000153506
247       34        0.136765        0.000176013        0.000153514
248       34        0.136669        0.000176004        0.000153521
249       34        0.136583        0.000175997        0.000153528
250       34        0.136505        0.00017599        0.000153534
251       34        0.136436        0.000175984        0.000153539
252       34        0.136375        0.000175978        0.000153544
253       34        0.136323        0.000175974        0.000153548
254       34        0.136279        0.00017597        0.000153551
255       34        0.136243        0.000175967        0.000153554
256       34        0.136216        0.000175964        0.000153556
257       34        0.136197        0.000175962        0.000153557
258       34        0.136186        0.000175961        0.000153558
259       34        0.136184        0.000175961        0.000153558
260       34        0.13619        0.000175962        0.000153558
261       34        0.136204        0.000175963        0.000153557
262       34        0.136228        0.000175965        0.000153555
263       34        0.13626        0.000175968        0.000153552
264       34        0.136301        0.000175972        0.000153549
265       34        0.136351        0.000175976        0.000153545
266       34        0.136411        0.000175981        0.000153541
267       34        0.136481        0.000175987        0.000153535
268       34        0.136561        0.000175994        0.000153529
269       34        0.136651        0.000176002        0.000153522
270       34        0.136751        0.000176011        0.000153515
271       34        0.136862        0.000176021        0.000153506
272       34        0.136985        0.000176032        0.000153497
273       34        0.13712        0.000176044        0.000153487
274       34        0.137267        0.000176057        0.000153475
275       34        0.137426        0.000176071        0.000153463
276       34        0.137599        0.000176086        0.00015345
277       34        0.137785        0.000176103        0.000153436
278       34        0.137985        0.00017612        0.00015342
279       34        0.1382        0.000176139        0.000153404
280       34        0.138431        0.00017616        0.000153386
281       34        0.138678        0.000176181        0.000153367
282       34        0.138941        0.000176205        0.000153347
283       34        0.139223        0.000176229        0.000153326
284       34        0.139522        0.000176256        0.000153303
285       34        0.13984        0.000176284        0.000153278
286       34        0.140179        0.000176314        0.000153253
287       34        0.140538        0.000176346        0.000153225
288       34        0.140919        0.000176379        0.000153196
289       34        0.141323        0.000176415        0.000153165
290       34        0.14175        0.000176453        0.000153132
291       34        0.142203        0.000176493        0.000153098
292       34        0.142681        0.000176535        0.000153061
293       34        0.143187        0.00017658        0.000153023
294       34        0.14372        0.000176627        0.000152982
295       34        0.144284        0.000176677        0.000152939
296       34        0.144879        0.000176729        0.000152893
297       34        0.145506        0.000176785        0.000152846
298       34        0.146167        0.000176844        0.000152795
299       34        0.146863        0.000176905        0.000152742
300       34        0.147597        0.00017697        0.000152686
301       34        0.148369        0.000177039        0.000152627
302       34        0.149182        0.000177111        0.000152565
303       34        0.150037        0.000177186        0.0001525
304       34        0.150937        0.000177266        0.000152432
305       34        0.151882        0.00017735        0.00015236
306       34        0.152876        0.000177438        0.000152284
307       34        0.15392        0.000177531        0.000152205
308       34        0.155017        0.000177628        0.000152121
309       34        0.156169        0.000177731        0.000152034
310       34        0.157378        0.000177838        0.000151942
311       34        0.158646        0.000177951        0.000151845
312       34        0.159977        0.00017807        0.000151744
313       34        0.161373        0.000178194        0.000151639
314       34        0.162837        0.000178325        0.000151528
315       34        0.164371        0.000178461        0.000151412
316       34        0.165978        0.000178605        0.00015129
317       34        0.167661        0.000178755        0.000151163
318       34        0.169424        0.000178913        0.000151029
319       34        0.171269        0.000179078        0.00015089
320       34        0.1732        0.000179251        0.000150745
321       34        0.175219        0.000179432        0.000150592
322       34        0.17733        0.000179621        0.000150433
323       34        0.179537        0.00017982        0.000150268
324       34        0.181842        0.000180027        0.000150094
325       34        0.184249        0.000180243        0.000149914
326       34        0.186761        0.00018047        0.000149725
327       34        0.189382        0.000180706        0.000149529
328       34        0.192114        0.000180953        0.000149325
329       34        0.194962        0.000181211        0.000149112
330       34        0.197928        0.000181479        0.000148891
331       34        0.201015        0.000181759        0.000148661
332       34        0.204227        0.000182051        0.000148422
333       34        0.207566        0.000182355        0.000148174
334       34        0.211035        0.000182671        0.000147917
335       34        0.214635        0.000183        0.000147651
336       34        0.21837        0.000183341        0.000147375
337       34        0.222242        0.000183696        0.000147089
338       34        0.226251        0.000184064        0.000146794
339       34        0.230399        0.000184446        0.00014649
340       34        0.234687        0.000184841        0.000146175
341       34        0.239115        0.00018525        0.000145851
342       34        0.243683        0.000185672        0.000145518
343       34        0.248391        0.000186109        0.000145175
344       34        0.253237        0.000186559        0.000144823
345       34        0.258219        0.000187023        0.000144462
346       34        0.263334        0.000187501        0.000144092
347       34        0.268581        0.000187992        0.000143713
348       34        0.273954        0.000188497        0.000143327
349       34        0.279449        0.000189014        0.000142932
350       34        0.285061        0.000189543        0.00014253
351       34        0.290783        0.000190084        0.000142122
352       34        0.296609        0.000190637        0.000141707
353       34        0.302531        0.0001912        0.000141287
354       34        0.30854        0.000191774        0.000140861
355       34        0.314627        0.000192356        0.000140432
356       34        0.320782        0.000192946        0.000139998
357       34        0.326995        0.000193544        0.000139562
358       34        0.333253        0.000194148        0.000139124
359       34        0.339545        0.000194757        0.000138685
360       34        0.345859        0.00019537        0.000138246
361       34        0.352181        0.000195986        0.000137808
362       34        0.3585        0.000196603        0.000137371
363       34        0.3648        0.00019722        0.000136937
364       34        0.371069        0.000197836        0.000136506
365       34        0.377294        0.000198449        0.00013608
366       34        0.38346        0.000199059        0.000135658
367       34        0.389555        0.000199663        0.000135243
368       34        0.395566        0.00020026        0.000134835
369       34        0.40148        0.00020085        0.000134435
370       34        0.407286        0.00020143        0.000134043
371       34        0.412971        0.000202        0.00013366
372       34        0.418525        0.000202558        0.000133287
373       34        0.423939        0.000203104        0.000132924
374       34        0.429203        0.000203636        0.000132572
375       34        0.434308        0.000204153        0.000132232
376       34        0.439249        0.000204654        0.000131904
377       34        0.444018        0.000205139        0.000131587
378       34        0.448609        0.000205607        0.000131284
379       34        0.453019        0.000206058        0.000130992
380       34        0.457244        0.000206491        0.000130714
381       34        0.46128        0.000206905        0.000130448
382       34        0.465126        0.0002073        0.000130196
383       34        0.468781        0.000207676        0.000129956
384       34        0.472244        0.000208033        0.00012973
385       34        0.475515        0.000208371        0.000129516
386       34        0.478595        0.000208689        0.000129315
387       34        0.481485        0.000208989        0.000129127
388       34        0.484188        0.000209269        0.000128951
389       34        0.486704        0.00020953        0.000128787
390       34        0.489036        0.000209772        0.000128636
391       34        0.491186        0.000209995        0.000128496
392       34        0.493157        0.0002102        0.000128368
393       34        0.494952        0.000210387        0.000128252
394       34        0.496574        0.000210555        0.000128146
395       34        0.498026        0.000210706        0.000128052
396       34        0.49931        0.000210839        0.000127969
397       34        0.50043        0.000210955        0.000127896
398       34        0.501387        0.000211054        0.000127833
399       34        0.502183        0.000211136        0.000127781
400       34        0.502818        0.000211201        0.00012774
401       34        0.503292        0.000211249        0.000127708
402       34        0.503606        0.000211281        0.000127687
403       34        0.503762        0.000211295        0.000127676
404       34        0.503759        0.000211293        0.000127675
405       34        0.503597        0.000211273        0.000127684
406       34        0.50327        0.000211237        0.000127703
407       34        0.502773        0.000211182        0.000127734
408       34        0.502099        0.000211109        0.000127776
409       34        0.501238        0.000211016        0.000127829
410       34        0.500174        0.000210901        0.000127896
411       34        0.498891        0.000210764        0.000127977
412       34        0.497371        0.000210602        0.000128073
413       34        0.495595        0.000210412        0.000128185
414       34        0.493544        0.000210195        0.000128315
415       34        0.491191        0.000209946        0.000128465
416       34        0.4885        0.000209662        0.000128637
417       34        0.485429        0.000209338        0.000128834
418       34        0.481926        0.00020897        0.000129058
419       34        0.477932        0.000208552        0.000129316
420       34        0.473368        0.000208076        0.000129611
421       34        0.468136        0.000207532        0.00012995
422       34        0.462111        0.000206908        0.000130342
423       34        0.455152        0.000206191        0.000130798
424       34        0.4471        0.000205364        0.000131326
425       34        0.437778        0.000204413        0.000131942
426       34        0.426972        0.000203316        0.00013266
427       34        0.414423        0.000202051        0.000133499
428       34        0.399835        0.000200591        0.000134482
429       34        0.382887        0.000198909        0.000135634
430       34        0.363242        0.000196977        0.000136981
431       34        0.340532        0.000194767        0.000138556
432       34        0.314355        0.000192251        0.000140393
433       34        0.284306        0.000189401        0.000142531
434       34        0.250032        0.000186201        0.000145009
435       34        0.211325        0.00018265        0.000147857
436       34        0.168203        0.00017877        0.000151093
437       34        0.120946        0.00017461        0.000154719
438       34        0.0701018        0.000170237        0.000158712
439       34        0.0164669        0.000165739        0.000163032
440       34        -0.038949        0.00016121        0.000167613
441       34        -0.0950019        0.00015675        0.000172372
442       34        -0.150542        0.000152447        0.000177215
443       34        -0.204625        0.000148366        0.000182055
444       34        -0.256759        0.000144531        0.00018684
445       34        -0.307055        0.000140919        0.000191568
446       34        -0.356036        0.000137485        0.000196281
447       34        -0.404147        0.000134187        0.000201016
448       34        -0.451355        0.000131027        0.00020577
449       34        -0.497144        0.00012803        0.000210484
450       34        -0.540864        0.000125237        0.000215093
451       34        -0.582024        0.000122665        0.000219529
452       34        -0.620363        0.000120326        0.000223758
453       34        -0.655679        0.000118216        0.000227737
454       34        -0.687697        0.000116338        0.000231412
455       34        -0.715843        0.000114709        0.000234684
456       34        -0.738895        0.000113381        0.000237378
457       34        -0.755213        0.000112448        0.000239296
458       34        -0.763145        0.000111992        0.000240224
459       34        -0.761555        0.000112086        0.000240043
460       34        -0.750031        0.000112745        0.000238689
461       34        -0.728683        0.000113976        0.000236198
462       34        -0.697078        0.000115805        0.000232522
463       34        -0.653099        0.00011839        0.000227486
464       34        -0.592848        0.00012203        0.000220768
465       34        -0.512721        0.000127051        0.000212154
466       34        -0.412195        0.000133659        0.000201842
467       34        -0.292548        0.000141957        0.000190199
468       34        -0.15344        0.000152242        0.00017749
469       34        0.00359101        0.000164698        0.000164108
470       34        0.166647        0.000178673        0.000151247
471       34        0.315052        0.000192358        0.000140373
472       34        0.435069        0.000204162        0.000132138
473       34        0.526728        0.000213668        0.000126178
474       34        0.596941        0.000221261        0.000121803
475       34        0.651331        0.000227374        0.000118542
476       34        0.692143        0.000232075        0.000116154
477       34        0.722255        0.000235657        0.000114448
478       34        0.745079        0.000238371        0.000113154
479       34        0.76285        0.000240536        0.00011217
480       34        0.775527        0.000242056        0.000111457
481       34        0.782177        0.000242908        0.000111108
482       34        0.784474        0.000243246        0.000111008
483       34        0.785532        0.000243395        0.000110958
484       34        0.787817        0.000243716        0.000110851
485       34        0.790895        0.000244032        0.000110654
486       34        0.792657        0.000244277        0.00011057
487       34        0.790455        0.000243944        0.000110662
488       34        0.783351        0.0002431        0.000111066
489       34        0.772182        0.000241675        0.000111655
490       34        0.758084        0.000239934        0.000112424
491       34        0.738023        0.000237441        0.000113511
492       34        0.699628        0.000232826        0.000115661
493       34        0.630218        0.000224979        0.000119796
494       34        0.525616        0.000213477        0.000126206
495       34        0.37558        0.000198185        0.000136131
496       34        0.157167        0.000177676        0.000151835
497       34        -0.0979805        0.000156503        0.000172614
498       34        -0.270272        0.000143519        0.000188056
499       34        -0.296085        0.000142125        0.0001911
0       35        -0.596887        0.000122278        0.000222112
1       35        -0.494029        0.000128208        0.000210121
2       35        -0.352546        0.000137602        0.000195764
3       35        -0.179966        0.000150166        0.000179775
4       35        0.000834856        0.000164334        0.000164197
5       35        0.15066        0.000177161        0.000152383
6       35        0.242563        0.000185404        0.000145471
7       35        0.288084        0.000189741        0.000142249
8       35        0.31463        0.000192241        0.000140347
9       35        0.333466        0.000194049        0.000139024
10       35        0.339412        0.000194627        0.000138612
11       35        0.324281        0.000193135        0.000139646
12       35        0.284232        0.000189364        0.000142514
13       35        0.222235        0.00018358        0.000146997
14       35        0.145074        0.000176697        0.000152835
15       35        0.0598979        0.000169319        0.000159475
16       35        -0.0279753        0.000162068        0.000166665
17       35        -0.11551        0.000155109        0.000174102
18       35        -0.200518        0.000148642        0.000181646
19       35        -0.281465        0.000142725        0.000189121
20       35        -0.357575        0.00013736        0.000196405
21       35        -0.428026        0.000132587        0.000203418
22       35        -0.492045        0.000128374        0.000209976
23       35        -0.549313        0.000124744        0.000216064
24       35        -0.599862        0.000121611        0.000221558
25       35        -0.64376        0.000118972        0.000226479
26       35        -0.68102        0.000116767        0.000230719
27       35        -0.711852        0.000114979        0.000234299
28       35        -0.736331        0.000113575        0.000237174
29       35        -0.754815        0.000112522        0.000239358
30       35        -0.76774        0.000111791        0.000240898
31       35        -0.775505        0.000111344        0.000241804
32       35        -0.778261        0.000111187        0.00024213
33       35        -0.775775        0.000111318        0.000241814
34       35        -0.767444        0.000111789        0.000240822
35       35        -0.75244        0.000112635        0.000239031
36       35        -0.730396        0.000113892        0.000236429
37       35        -0.701751        0.000115538        0.000233072
38       35        -0.667817        0.000117512        0.000229146
39       35        -0.629726        0.000119771        0.000224822
40       35        -0.587414        0.000122336        0.000220122
41       35        -0.539649        0.000125315        0.000214965
42       35        -0.484795        0.000128831        0.000209201
43       35        -0.421587        0.000133013        0.000202763
44       35        -0.349516        0.00013794        0.000195652
45       35        -0.269345        0.000143627        0.000188023
46       35        -0.183456        0.000149962        0.000180159
47       35        -0.0955612        0.000156717        0.000172432
48       35        -0.00982004        0.000163586        0.0001652
49       35        0.070163        0.000170251        0.000158715
50       35        0.14216        0.000176476        0.000153089
51       35        0.205586        0.000182138        0.000148292
52       35        0.26085        0.000187219        0.000144233
53       35        0.308821        0.000191738        0.000140795
54       35        0.350713        0.000195772        0.00013786
55       35        0.387754        0.000199409        0.000135315
56       35        0.420963        0.000202728        0.000133074
57       35        0.451128        0.000205792        0.000131071
58       35        0.478773        0.000208642        0.000129262
59       35        0.504195        0.000211301        0.000127624
60       35        0.527566        0.000213777        0.000126137
61       35        0.549008        0.000216079        0.000124791
62       35        0.568634        0.00021821        0.000123572
63       35        0.586568        0.000220179        0.000122471
64       35        0.602928        0.000221993        0.000121476
65       35        0.617825        0.000223659        0.000120578
66       35        0.63135        0.000225183        0.000119769
67       35        0.643572        0.00022657        0.000119043
68       35        0.654541        0.000227822        0.000118395
69       35        0.664295        0.000228941        0.000117821
70       35        0.672874        0.00022993        0.000117319
71       35        0.68033        0.000230792        0.000116885
72       35        0.686732        0.000231535        0.000116513
73       35        0.692163        0.000232168        0.000116198
74       35        0.696723        0.000232701        0.000115935
75       35        0.700511        0.000233145        0.000115717
76       35        0.70363        0.000233512        0.000115538
77       35        0.706178        0.000233813        0.000115393
78       35        0.708241        0.000234058        0.000115276
79       35        0.709898        0.000234256        0.000115182
80       35        0.711213        0.000234414        0.000115109
81       35        0.712249        0.00023454        0.000115051
82       35        0.713062        0.000234639        0.000115006
83       35        0.713705        0.000234719        0.000114972
84       35        0.714222        0.000234784        0.000114944
85       35        0.714647        0.000234838        0.000114922
86       35        0.715008        0.000234885        0.000114903
87       35        0.715325        0.000234926        0.000114887
88       35        0.715614        0.000234965        0.000114872
89       35        0.715887        0.000235001        0.000114859
90       35        0.716156        0.000235036        0.000114845
91       35        0.716428        0.000235072        0.000114831
92       35        0.71671        0.000235109        0.000114817
93       35        0.717009        0.000235148        0.000114801
94       35        0.717329        0.000235189        0.000114785
95       35        0.717671        0.000235232        0.000114767
96       35        0.718035        0.000235278        0.000114747
97       35        0.718419        0.000235327        0.000114727
98       35        0.718823        0.000235377        0.000114705
99       35        0.719247        0.00023543        0.000114682
100       35        0.719688        0.000235485        0.000114659
101       35        0.720145        0.000235541        0.000114634
102       35        0.720615        0.0002356        0.000114608
103       35        0.721097        0.000235659        0.000114582
104       35        0.721589        0.00023572        0.000114555
105       35        0.722086        0.000235781        0.000114528
106       35        0.722587        0.000235842        0.0001145
107       35        0.723087        0.000235904        0.000114473
108       35        0.723586        0.000235965        0.000114446
109       35        0.72408        0.000236026        0.000114418
110       35        0.724566        0.000236086        0.000114392
111       35        0.725041        0.000236144        0.000114366
112       35        0.725503        0.000236201        0.000114341
113       35        0.725949        0.000236257        0.000114316
114       35        0.726376        0.000236309        0.000114293
115       35        0.726781        0.00023636        0.000114271
116       35        0.727162        0.000236407        0.000114251
117       35        0.727515        0.000236451        0.000114232
118       35        0.727839        0.000236492        0.000114214
119       35        0.72813        0.000236529        0.000114199
120       35        0.728385        0.000236562        0.000114185
121       35        0.728602        0.00023659        0.000114174
122       35        0.728779        0.000236613        0.000114165
123       35        0.728913        0.000236632        0.000114159
124       35        0.729        0.000236644        0.000114155
125       35        0.72904        0.000236652        0.000114154
126       35        0.72903        0.000236653        0.000114156
127       35        0.728966        0.000236648        0.000114161
128       35        0.728849        0.000236636        0.000114169
129       35        0.728675        0.000236618        0.00011418
130       35        0.728443        0.000236593        0.000114194
131       35        0.728152        0.000236561        0.000114212
132       35        0.7278        0.000236521        0.000114233
133       35        0.727387        0.000236475        0.000114257
134       35        0.726913        0.000236421        0.000114286
135       35        0.726376        0.000236359        0.000114317
136       35        0.725777        0.00023629        0.000114352
137       35        0.725116        0.000236214        0.000114391
138       35        0.724395        0.000236131        0.000114433
139       35        0.723613        0.00023604        0.000114479
140       35        0.722773        0.000235942        0.000114527
141       35        0.721876        0.000235838        0.00011458
142       35        0.720925        0.000235727        0.000114635
143       35        0.719921        0.00023561        0.000114693
144       35        0.718867        0.000235487        0.000114754
145       35        0.717766        0.000235358        0.000114817
146       35        0.716622        0.000235224        0.000114883
147       35        0.715437        0.000235085        0.000114952
148       35        0.714215        0.000234942        0.000115022
149       35        0.71296        0.000234795        0.000115094
150       35        0.711676        0.000234644        0.000115168
151       35        0.710365        0.00023449        0.000115244
152       35        0.709033        0.000234334        0.00011532
153       35        0.707683        0.000234176        0.000115398
154       35        0.706318        0.000234015        0.000115477
155       35        0.704943        0.000233854        0.000115556
156       35        0.703561        0.000233692        0.000115635
157       35        0.702176        0.000233529        0.000115715
158       35        0.700792        0.000233367        0.000115795
159       35        0.699411        0.000233205        0.000115875
160       35        0.698036        0.000233044        0.000115954
161       35        0.696672        0.000232884        0.000116032
162       35        0.69532        0.000232726        0.00011611
163       35        0.693983        0.000232569        0.000116187
164       35        0.692664        0.000232415        0.000116263
165       35        0.691365        0.000232262        0.000116338
166       35        0.690087        0.000232113        0.000116412
167       35        0.688833        0.000231966        0.000116485
168       35        0.687603        0.000231822        0.000116556
169       35        0.6864        0.000231682        0.000116625
170       35        0.685225        0.000231544        0.000116693
171       35        0.684078        0.00023141        0.000116759
172       35        0.682961        0.00023128        0.000116824
173       35        0.681874        0.000231153        0.000116887
174       35        0.680817        0.000231029        0.000116948
175       35        0.679791        0.000230909        0.000117007
176       35        0.678797        0.000230793        0.000117065
177       35        0.677833        0.000230681        0.00011712
178       35        0.676901        0.000230572        0.000117174
179       35        0.675999        0.000230467        0.000117227
180       35        0.675129        0.000230365        0.000117277
181       35        0.674289        0.000230267        0.000117326
182       35        0.673479        0.000230173        0.000117373
183       35        0.672698        0.000230082        0.000117418
184       35        0.671947        0.000229994        0.000117461
185       35        0.671224        0.00022991        0.000117503
186       35        0.670529        0.000229829        0.000117543
187       35        0.669861        0.000229751        0.000117582
188       35        0.669219        0.000229677        0.000117619
189       35        0.668604        0.000229605        0.000117655
190       35        0.668013        0.000229536        0.000117689
191       35        0.667447        0.00022947        0.000117722
192       35        0.666905        0.000229407        0.000117753
193       35        0.666385        0.000229346        0.000117784
194       35        0.665887        0.000229288        0.000117812
195       35        0.665411        0.000229233        0.00011784
196       35        0.664956        0.00022918        0.000117866
197       35        0.66452        0.000229129        0.000117892
198       35        0.664103        0.00022908        0.000117916
199       35        0.663705        0.000229034        0.000117939
200       35        0.663325        0.00022899        0.000117961
201       35        0.662961        0.000228947        0.000117982
202       35        0.662614        0.000228907        0.000118002
203       35        0.662283        0.000228868        0.000118021
204       35        0.661967        0.000228831        0.000118039
205       35        0.661665        0.000228796        0.000118057
206       35        0.661377        0.000228763        0.000118074
207       35        0.661102        0.000228731        0.000118089
208       35        0.660841        0.0002287        0.000118105
209       35        0.660591        0.000228671        0.000118119
210       35        0.660353        0.000228643        0.000118133
211       35        0.660126        0.000228617        0.000118146
212       35        0.65991        0.000228591        0.000118158
213       35        0.659704        0.000228567        0.00011817
214       35        0.659508        0.000228544        0.000118182
215       35        0.659322        0.000228522        0.000118192
216       35        0.659144        0.000228502        0.000118203
217       35        0.658974        0.000228482        0.000118212
218       35        0.658813        0.000228463        0.000118222
219       35        0.65866        0.000228445        0.00011823
220       35        0.658514        0.000228428        0.000118239
221       35        0.658376        0.000228412        0.000118247
222       35        0.658244        0.000228396        0.000118254
223       35        0.658118        0.000228382        0.000118262
224       35        0.657999        0.000228368        0.000118268
225       35        0.657886        0.000228354        0.000118275
226       35        0.657779        0.000228342        0.000118281
227       35        0.657676        0.00022833        0.000118287
228       35        0.65758        0.000228318        0.000118293
229       35        0.657488        0.000228308        0.000118298
230       35        0.6574        0.000228297        0.000118303
231       35        0.657318        0.000228288        0.000118308
232       35        0.65724        0.000228278        0.000118312
233       35        0.657165        0.00022827        0.000118316
234       35        0.657095        0.000228261        0.00011832
235       35        0.657029        0.000228254        0.000118324
236       35        0.656966        0.000228246        0.000118328
237       35        0.656907        0.000228239        0.000118331
238       35        0.656852        0.000228233        0.000118334
239       35        0.656799        0.000228227        0.000118337
240       35        0.65675        0.000228221        0.00011834
241       35        0.656704        0.000228215        0.000118343
242       35        0.656661        0.00022821        0.000118345
243       35        0.656621        0.000228205        0.000118348
244       35        0.656583        0.000228201        0.00011835
245       35        0.656548        0.000228197        0.000118352
246       35        0.656516        0.000228193        0.000118354
247       35        0.656486        0.00022819        0.000118355
248       35        0.656459        0.000228186        0.000118357
249       35        0.656434        0.000228183        0.000118358
250       35        0.656412        0.000228181        0.00011836
251       35        0.656392        0.000228178        0.000118361
252       35        0.656374        0.000228176        0.000118362
253       35        0.656359        0.000228175        0.000118363
254       35        0.656345        0.000228173        0.000118363
255       35        0.656335        0.000228172        0.000118364
256       35        0.656326        0.000228171        0.000118364
257       35        0.65632        0.00022817        0.000118365
258       35        0.656316        0.000228169        0.000118365
259       35        0.656314        0.000228169        0.000118365
260       35        0.656315        0.000228169        0.000118365
261       35        0.656318        0.00022817        0.000118365
262       35        0.656324        0.00022817        0.000118364
263       35        0.656332        0.000228171        0.000118364
264       35        0.656342        0.000228172        0.000118363
265       35        0.656355        0.000228174        0.000118363
266       35        0.656371        0.000228176        0.000118362
267       35        0.656389        0.000228178        0.000118361
268       35        0.65641        0.00022818        0.00011836
269       35        0.656434        0.000228183        0.000118358
270       35        0.65646        0.000228186        0.000118357
271       35        0.65649        0.00022819        0.000118355
272       35        0.656523        0.000228194        0.000118353
273       35        0.656559        0.000228198        0.000118351
274       35        0.656599        0.000228202        0.000118349
275       35        0.656642        0.000228207        0.000118346
276       35        0.656688        0.000228213        0.000118343
277       35        0.656738        0.000228219        0.000118341
278       35        0.656793        0.000228225        0.000118337
279       35        0.656851        0.000228232        0.000118334
280       35        0.656914        0.000228239        0.00011833
281       35        0.65698        0.000228247        0.000118327
282       35        0.657052        0.000228256        0.000118322
283       35        0.657128        0.000228264        0.000118318
284       35        0.65721        0.000228274        0.000118313
285       35        0.657296        0.000228284        0.000118308
286       35        0.657389        0.000228295        0.000118303
287       35        0.657486        0.000228306        0.000118297
288       35        0.65759        0.000228318        0.000118291
289       35        0.6577        0.000228331        0.000118285
290       35        0.657816        0.000228345        0.000118278
291       35        0.65794        0.000228359        0.000118271
292       35        0.65807        0.000228374        0.000118264
293       35        0.658208        0.00022839        0.000118256
294       35        0.658353        0.000228407        0.000118247
295       35        0.658506        0.000228425        0.000118238
296       35        0.658668        0.000228444        0.000118229
297       35        0.658839        0.000228464        0.000118219
298       35        0.659019        0.000228485        0.000118209
299       35        0.659208        0.000228507        0.000118198
300       35        0.659407        0.00022853        0.000118186
301       35        0.659617        0.000228555        0.000118174
302       35        0.659838        0.00022858        0.000118161
303       35        0.660069        0.000228607        0.000118148
304       35        0.660313        0.000228636        0.000118134
305       35        0.660569        0.000228665        0.000118119
306       35        0.660838        0.000228697        0.000118103
307       35        0.66112        0.00022873        0.000118087
308       35        0.661416        0.000228764        0.00011807
309       35        0.661726        0.0002288        0.000118052
310       35        0.662051        0.000228838        0.000118033
311       35        0.662392        0.000228878        0.000118013
312       35        0.662749        0.000228919        0.000117992
313       35        0.663123        0.000228963        0.000117971
314       35        0.663515        0.000229008        0.000117948
315       35        0.663924        0.000229056        0.000117924
316       35        0.664352        0.000229106        0.000117899
317       35        0.6648        0.000229158        0.000117873
318       35        0.665267        0.000229212        0.000117846
319       35        0.665756        0.000229269        0.000117818
320       35        0.666265        0.000229328        0.000117788
321       35        0.666797        0.00022939        0.000117757
322       35        0.667351        0.000229454        0.000117725
323       35        0.667929        0.000229521        0.000117692
324       35        0.66853        0.000229591        0.000117657
325       35        0.669156        0.000229664        0.00011762
326       35        0.669807        0.00022974        0.000117583
327       35        0.670484        0.000229819        0.000117543
328       35        0.671188        0.000229901        0.000117502
329       35        0.671918        0.000229986        0.00011746
330       35        0.672675        0.000230074        0.000117416
331       35        0.67346        0.000230165        0.000117371
332       35        0.674272        0.00023026        0.000117324
333       35        0.675113        0.000230358        0.000117275
334       35        0.675983        0.000230459        0.000117224
335       35        0.67688        0.000230563        0.000117172
336       35        0.677807        0.000230671        0.000117119
337       35        0.678761        0.000230783        0.000117063
338       35        0.679744        0.000230897        0.000117006
339       35        0.680755        0.000231015        0.000116948
340       35        0.681794        0.000231136        0.000116888
341       35        0.682859        0.000231261        0.000116826
342       35        0.683951        0.000231388        0.000116763
343       35        0.685068        0.000231518        0.000116698
344       35        0.686209        0.000231652        0.000116632
345       35        0.687374        0.000231788        0.000116565
346       35        0.68856        0.000231926        0.000116496
347       35        0.689766        0.000232067        0.000116427
348       35        0.690992        0.000232211        0.000116356
349       35        0.692234        0.000232356        0.000116284
350       35        0.693491        0.000232503        0.000116212
351       35        0.69476        0.000232651        0.000116138
352       35        0.696039        0.000232801        0.000116064
353       35        0.697327        0.000232952        0.00011599
354       35        0.698619        0.000233103        0.000115916
355       35        0.699913        0.000233255        0.000115841
356       35        0.701207        0.000233406        0.000115766
357       35        0.702497        0.000233557        0.000115692
358       35        0.70378        0.000233708        0.000115618
359       35        0.705053        0.000233857        0.000115545
360       35        0.706312        0.000234004        0.000115472
361       35        0.707555        0.00023415        0.0001154
362       35        0.708778        0.000234293        0.00011533
363       35        0.709978        0.000234434        0.00011526
364       35        0.711151        0.000234571        0.000115193
365       35        0.712295        0.000234705        0.000115127
366       35        0.713407        0.000234835        0.000115062
367       35        0.714483        0.000234961        0.000115
368       35        0.715521        0.000235082        0.00011494
369       35        0.716519        0.000235198        0.000114883
370       35        0.717474        0.00023531        0.000114827
371       35        0.718384        0.000235416        0.000114774
372       35        0.719247        0.000235516        0.000114724
373       35        0.720062        0.000235611        0.000114677
374       35        0.720828        0.000235699        0.000114632
375       35        0.721543        0.000235782        0.000114591
376       35        0.722207        0.000235859        0.000114552
377       35        0.72282        0.000235929        0.000114516
378       35        0.723381        0.000235994        0.000114483
379       35        0.72389        0.000236052        0.000114453
380       35        0.724349        0.000236104        0.000114425
381       35        0.724757        0.00023615        0.000114401
382       35        0.725116        0.00023619        0.000114379
383       35        0.725427        0.000236225        0.000114361
384       35        0.725691        0.000236254        0.000114344
385       35        0.72591        0.000236277        0.000114331
386       35        0.726085        0.000236296        0.00011432
387       35        0.726217        0.000236309        0.000114311
388       35        0.72631        0.000236317        0.000114304
389       35        0.726365        0.000236321        0.0001143
390       35        0.726383        0.000236321        0.000114298
391       35        0.726367        0.000236317        0.000114298
392       35        0.726318        0.000236308        0.000114299
393       35        0.72624        0.000236296        0.000114302
394       35        0.726134        0.000236281        0.000114307
395       35        0.726002        0.000236263        0.000114313
396       35        0.725847        0.000236242        0.000114321
397       35        0.72567        0.000236219        0.00011433
398       35        0.725473        0.000236193        0.00011434
399       35        0.725259        0.000236165        0.000114351
400       35        0.725027        0.000236135        0.000114363
401       35        0.724781        0.000236103        0.000114375
402       35        0.724521        0.000236069        0.000114389
403       35        0.72425        0.000236034        0.000114403
404       35        0.723972        0.000235999        0.000114417
405       35        0.723687        0.000235962        0.000114432
406       35        0.723395        0.000235924        0.000114448
407       35        0.723096        0.000235886        0.000114463
408       35        0.72279        0.000235847        0.000114479
409       35        0.722476        0.000235806        0.000114495
410       35        0.722153        0.000235765        0.000114512
411       35        0.721819        0.000235722        0.00011453
412       35        0.721474        0.000235678        0.000114548
413       35        0.721116        0.000235632        0.000114567
414       35        0.720746        0.000235585        0.000114586
415       35        0.720363        0.000235536        0.000114606
416       35        0.71996        0.000235484        0.000114627
417       35        0.719527        0.000235429        0.00011465
418       35        0.719053        0.000235369        0.000114675
419       35        0.718526        0.000235303        0.000114703
420       35        0.717928        0.000235228        0.000114735
421       35        0.717236        0.000235143        0.000114773
422       35        0.716418        0.000235042        0.000114818
423       35        0.715438        0.000234923        0.000114872
424       35        0.714257        0.000234779        0.000114938
425       35        0.712834        0.000234608        0.000115017
426       35        0.711114        0.000234402        0.000115114
427       35        0.709021        0.000234153        0.000115233
428       35        0.70646        0.00023385        0.000115379
429       35        0.703322        0.000233479        0.000115558
430       35        0.699491        0.00023303        0.000115778
431       35        0.694839        0.000232484        0.000116046
432       35        0.689213        0.000231828        0.000116371
433       35        0.68244        0.00023104        0.000116763
434       35        0.674342        0.000230101        0.000117235
435       35        0.664758        0.000228995        0.000117795
436       35        0.65356        0.00022771        0.000118452
437       35        0.640644        0.000226237        0.000119216
438       35        0.625899        0.000224567        0.000120094
439       35        0.609204        0.000222694        0.000121097
440       35        0.590418        0.000220606        0.000122237
441       35        0.569413        0.0002183        0.000123527
442       35        0.546073        0.000215769        0.000124978
443       35        0.520233        0.000213006        0.000126607
444       35        0.491497        0.00020998        0.000128447
445       35        0.459032        0.000206616        0.00013056
446       35        0.421524        0.0002028        0.000133046
447       35        0.377357        0.000198396        0.000136034
448       35        0.324921        0.000193294        0.000139671
449       35        0.262739        0.000187408        0.000144106
450       35        0.189398        0.000180694        0.000149517
451       35        0.103613        0.000173133        0.000156092
452       35        0.0050902        0.000164826        0.000163989
453       35        -0.1037        0.000156095        0.000173151
454       35        -0.21663        0.000147495        0.000183172
455       35        -0.325472        0.000139629        0.000193342
456       35        -0.423016        0.000132914        0.0002029
457       35        -0.506015        0.00012745        0.000211398
458       35        -0.575795        0.000123036        0.000218824
459       35        -0.635872        0.000119375        0.00022546
460       35        -0.687737        0.000116307        0.000231359
461       35        -0.729338        0.000113905        0.000236206
462       35        -0.758111        0.000112266        0.000239602
463       35        -0.773401        0.000111405        0.000241428
464       35        -0.776097        0.000111262        0.00024177
465       35        -0.766862        0.00011179        0.000240683
466       35        -0.745748        0.000112999        0.000238203
467       35        -0.712666        0.000114898        0.000234324
468       35        -0.666812        0.000117581        0.00022905
469       35        -0.60597        0.000121224        0.000222207
470       35        -0.527972        0.000126076        0.000213761
471       35        -0.432554        0.000132278        0.000203865
472       35        -0.320075        0.000139984        0.00019279
473       35        -0.190416        0.000149412        0.000180752
474       35        -0.0458781        0.000160634        0.000168175
475       35        0.102132        0.000172975        0.000156181
476       35        0.23557        0.000184857        0.000146059
477       35        0.345768        0.00019529        0.000138202
478       35        0.435999        0.000204222        0.000132054
479       35        0.512034        0.000212089        0.0001271
480       35        0.57433        0.000218726        0.000123161
481       35        0.618716        0.000223639        0.00012046
482       35        0.647718        0.000226952        0.00011875
483       35        0.669102        0.000229406        0.000117495
484       35        0.688126        0.000231631        0.000116398
485       35        0.702452        0.000233218        0.000115529
486       35        0.7032        0.000233322        0.000115494
487       35        0.681855        0.000230798        0.00011671
488       35        0.636379        0.000225665        0.000119423
489       35        0.57269        0.000218585        0.000123283
490       35        0.499845        0.000210789        0.00012787
491       35        0.413156        0.00020185        0.000133536
492       35        0.282318        0.000189097        0.000142586
493       35        0.0879029        0.000171729        0.000157278
494       35        -0.132799        0.000153715        0.000175546
495       35        -0.328756        0.000139326        0.000193557
496       35        -0.487338        0.000128538        0.000209256
497       35        -0.601928        0.000121395        0.000221623
498       35        -0.649736        0.000118569        0.000227063
499       35        -0.646022        0.000119341        0.000227694
0       36        -0.661577        0.000118429        0.000229497
1       36        -0.694354        0.000115999        0.000232279
2       36        -0.696425        0.000115806        0.000232373
3       36        -0.656539        0.000118233        0.000227966
4       36        -0.589935        0.000122218        0.000220465
5       36        -0.517823        0.000126797        0.000212812
6       36        -0.462249        0.000130359        0.000206964
7       36        -0.428096        0.000132669        0.000203558
8       36        -0.404015        0.000134263        0.000201102
9       36        -0.386439        0.000135459        0.000199359
10       36        -0.381515        0.000135801        0.000198881
11       36        -0.396211        0.000134782        0.000200311
12       36        -0.430105        0.000132524        0.000203745
13       36        -0.475234        0.000129521        0.00020832
14       36        -0.522525        0.000126503        0.00021332
15       36        -0.566447        0.000123724        0.000218002
16       36        -0.605779        0.000121328        0.000222356
17       36        -0.641181        0.000119189        0.000226306
18       36        -0.673554        0.000117277        0.000230003
19       36        -0.702819        0.000115567        0.00023338
20       36        -0.728518        0.000114075        0.000236364
21       36        -0.749724        0.000112871        0.000238883
22       36        -0.765907        0.000111946        0.000240789
23       36        -0.777281        0.000111316        0.000242174
24       36        -0.784492        0.000110899        0.000243013
25       36        -0.788175        0.000110691        0.000243452
26       36        -0.788014        0.00011068        0.000243387
27       36        -0.78282        0.000110958        0.000242736
28       36        -0.770621        0.000111633        0.000241252
29       36        -0.749852        0.000112799        0.000238761
30       36        -0.719779        0.000114514        0.000235209
31       36        -0.681067        0.000116747        0.00023069
32       36        -0.635569        0.000119438        0.00022551
33       36        -0.584135        0.000122553        0.000219791
34       36        -0.52439        0.0001263        0.000213374
35       36        -0.451381        0.000131039        0.000205795
36       36        -0.360929        0.000137166        0.000196786
37       36        -0.253301        0.00014481        0.000186554
38       36        -0.135145        0.000153662        0.000175898
39       36        -0.0166856        0.000163051        0.000165795
40       36        0.0938619        0.0001723        0.000156863
41       36        0.192976        0.000181026        0.000149256
42       36        0.280514        0.00018908        0.00014283
43       36        0.357317        0.000196438        0.000137418
44       36        0.424121        0.000203061        0.000132872
45       36        0.48141        0.000208924        0.000129097
46       36        0.52961        0.000213992        0.000126006
47       36        0.569431        0.000218279        0.000123512
48       36        0.601874        0.000221844        0.000121523
49       36        0.62809        0.000224772        0.00011994
50       36        0.649257        0.000227169        0.000118681
51       36        0.666508        0.000229138        0.000117662
52       36        0.680724        0.000230774        0.00011683
53       36        0.69246        0.000232128        0.000116144
54       36        0.702075        0.000233243        0.000115585
55       36        0.70975        0.000234135        0.00011514
56       36        0.715556        0.000234811        0.000114804
57       36        0.71949        0.000235271        0.000114577
58       36        0.721535        0.000235511        0.00011446
59       36        0.72168        0.000235532        0.000114453
60       36        0.719953        0.000235335        0.000114555
61       36        0.716432        0.000234931        0.000114762
62       36        0.711224        0.00023433        0.000115066
63       36        0.704462        0.000233551        0.000115462
64       36        0.69629        0.000232611        0.00011594
65       36        0.686879        0.00023153        0.000116493
66       36        0.676424        0.000230332        0.000117108
67       36        0.665156        0.000229046        0.000117774
68       36        0.653325        0.000227702        0.000118476
69       36        0.641183        0.000226328        0.0001192
70       36        0.628961        0.000224953        0.000119933
71       36        0.616851        0.000223597        0.000120662
72       36        0.605009        0.000222279        0.00012138
73       36        0.593547        0.000221009        0.000122078
74       36        0.582548        0.000219798        0.000122751
75       36        0.572071        0.00021865        0.000123396
76       36        0.562158        0.00021757        0.00012401
77       36        0.55283        0.000216559        0.00012459
78       36        0.544095        0.000215616        0.000125136
79       36        0.535942        0.00021474        0.000125648
80       36        0.528353        0.000213928        0.000126127
81       36        0.52131        0.000213178        0.000126573
82       36        0.514801        0.000212487        0.000126986
83       36        0.508822        0.000211855        0.000127368
84       36        0.503368        0.00021128        0.000127717
85       36        0.49843        0.000210761        0.000128034
86       36        0.493996        0.000210296        0.000128319
87       36        0.490049        0.000209883        0.000128574
88       36        0.486571        0.000209521        0.000128799
89       36        0.483542        0.000209205        0.000128995
90       36        0.480942        0.000208936        0.000129164
91       36        0.478753        0.000208709        0.000129307
92       36        0.476958        0.000208523        0.000129424
93       36        0.475542        0.000208377        0.000129516
94       36        0.474492        0.000208269        0.000129585
95       36        0.473787        0.000208198        0.000129632
96       36        0.47341        0.00020816        0.000129657
97       36        0.47334        0.000208154        0.000129663
98       36        0.473561        0.000208178        0.000129649
99       36        0.474058        0.000208231        0.000129618
100       36        0.474815        0.000208312        0.00012957
101       36        0.475818        0.000208417        0.000129506
102       36        0.477051        0.000208547        0.000129427
103       36        0.478503        0.0002087        0.000129334
104       36        0.48016        0.000208875        0.000129227
105       36        0.48201        0.000209069        0.000129109
106       36        0.484041        0.000209283        0.000128979
107       36        0.486242        0.000209515        0.000128838
108       36        0.488602        0.000209764        0.000128687
109       36        0.491114        0.000210029        0.000128526
110       36        0.493768        0.000210309        0.000128357
111       36        0.496555        0.000210604        0.000128179
112       36        0.499469        0.000210913        0.000127993
113       36        0.502502        0.000211235        0.0001278
114       36        0.505647        0.000211569        0.000127601
115       36        0.508899        0.000211915        0.000127394
116       36        0.512251        0.000212273        0.000127182
117       36        0.515698        0.000212641        0.000126964
118       36        0.519235        0.000213019        0.000126741
119       36        0.522856        0.000213408        0.000126513
120       36        0.526558        0.000213805        0.000126281
121       36        0.530334        0.000214212        0.000126044
122       36        0.534181        0.000214626        0.000125803
123       36        0.538093        0.000215049        0.000125559
124       36        0.542065        0.000215479        0.000125311
125       36        0.546092        0.000215916        0.00012506
126       36        0.55017        0.000216359        0.000124807
127       36        0.554292        0.000216808        0.000124552
128       36        0.558454        0.000217263        0.000124294
129       36        0.562649        0.000217722        0.000124036
130       36        0.566871        0.000218185        0.000123776
131       36        0.571115        0.000218651        0.000123515
132       36        0.575373        0.00021912        0.000123254
133       36        0.57964        0.000219591        0.000122993
134       36        0.583908        0.000220063        0.000122732
135       36        0.58817        0.000220535        0.000122473
136       36        0.59242        0.000221007        0.000122214
137       36        0.596651        0.000221478        0.000121957
138       36        0.600856        0.000221947        0.000121703
139       36        0.605027        0.000222413        0.000121451
140       36        0.609158        0.000222875        0.000121202
141       36        0.613243        0.000223334        0.000120956
142       36        0.617274        0.000223787        0.000120713
143       36        0.621247        0.000224234        0.000120475
144       36        0.625154        0.000224675        0.000120241
145       36        0.62899        0.000225109        0.000120012
146       36        0.632751        0.000225534        0.000119788
147       36        0.636432        0.000225952        0.000119569
148       36        0.640028        0.00022636        0.000119355
149       36        0.643537        0.000226759        0.000119146
150       36        0.646953        0.000227149        0.000118944
151       36        0.650276        0.000227528        0.000118747
152       36        0.653502        0.000227897        0.000118557
153       36        0.656631        0.000228255        0.000118372
154       36        0.659659        0.000228602        0.000118193
155       36        0.662588        0.000228938        0.000118021
156       36        0.665416        0.000229263        0.000117855
157       36        0.668143        0.000229577        0.000117695
158       36        0.67077        0.000229879        0.000117541
159       36        0.673297        0.00023017        0.000117393
160       36        0.675726        0.000230451        0.00011725
161       36        0.678059        0.00023072        0.000117114
162       36        0.680295        0.000230979        0.000116983
163       36        0.682439        0.000231227        0.000116858
164       36        0.684491        0.000231465        0.000116738
165       36        0.686454        0.000231692        0.000116624
166       36        0.68833        0.00023191        0.000116515
167       36        0.690123        0.000232118        0.00011641
168       36        0.691834        0.000232317        0.000116311
169       36        0.693466        0.000232506        0.000116216
170       36        0.695022        0.000232687        0.000116126
171       36        0.696505        0.00023286        0.00011604
172       36        0.697917        0.000233024        0.000115958
173       36        0.699262        0.000233181        0.00011588
174       36        0.700541        0.00023333        0.000115805
175       36        0.701759        0.000233472        0.000115735
176       36        0.702916        0.000233607        0.000115668
177       36        0.704017        0.000233735        0.000115604
178       36        0.705063        0.000233857        0.000115544
179       36        0.706057        0.000233973        0.000115486
180       36        0.707001        0.000234083        0.000115431
181       36        0.707898        0.000234188        0.000115379
182       36        0.70875        0.000234287        0.00011533
183       36        0.709559        0.000234382        0.000115283
184       36        0.710327        0.000234472        0.000115239
185       36        0.711056        0.000234557        0.000115197
186       36        0.711748        0.000234638        0.000115157
187       36        0.712405        0.000234714        0.000115119
188       36        0.713029        0.000234787        0.000115083
189       36        0.713621        0.000234856        0.000115048
190       36        0.714183        0.000234922        0.000115016
191       36        0.714716        0.000234984        0.000114985
192       36        0.715222        0.000235043        0.000114956
193       36        0.715702        0.0002351        0.000114928
194       36        0.716158        0.000235153        0.000114902
195       36        0.71659        0.000235203        0.000114877
196       36        0.717001        0.000235251        0.000114853
197       36        0.71739        0.000235297        0.000114831
198       36        0.71776        0.00023534        0.000114809
199       36        0.718111        0.000235381        0.000114789
200       36        0.718444        0.00023542        0.00011477
201       36        0.71876        0.000235457        0.000114751
202       36        0.71906        0.000235491        0.000114734
203       36        0.719344        0.000235525        0.000114717
204       36        0.719614        0.000235556        0.000114702
205       36        0.719871        0.000235586        0.000114687
206       36        0.720114        0.000235614        0.000114673
207       36        0.720345        0.000235641        0.000114659
208       36        0.720564        0.000235667        0.000114647
209       36        0.720772        0.000235691        0.000114635
210       36        0.720969        0.000235714        0.000114623
211       36        0.721156        0.000235736        0.000114612
212       36        0.721333        0.000235756        0.000114602
213       36        0.721502        0.000235776        0.000114592
214       36        0.721661        0.000235794        0.000114583
215       36        0.721813        0.000235812        0.000114574
216       36        0.721956        0.000235829        0.000114566
217       36        0.722092        0.000235844        0.000114558
218       36        0.722221        0.000235859        0.00011455
219       36        0.722344        0.000235873        0.000114543
220       36        0.72246        0.000235887        0.000114536
221       36        0.722569        0.0002359        0.00011453
222       36        0.722673        0.000235912        0.000114524
223       36        0.722771        0.000235923        0.000114518
224       36        0.722864        0.000235934        0.000114513
225       36        0.722952        0.000235944        0.000114508
226       36        0.723035        0.000235953        0.000114503
227       36        0.723114        0.000235963        0.000114498
228       36        0.723188        0.000235971        0.000114494
229       36        0.723258        0.000235979        0.00011449
230       36        0.723324        0.000235987        0.000114486
231       36        0.723386        0.000235994        0.000114482
232       36        0.723444        0.000236001        0.000114479
233       36        0.723499        0.000236007        0.000114476
234       36        0.723551        0.000236013        0.000114473
235       36        0.723599        0.000236018        0.00011447
236       36        0.723644        0.000236024        0.000114467
237       36        0.723687        0.000236028        0.000114465
238       36        0.723726        0.000236033        0.000114462
239       36        0.723762        0.000236037        0.00011446
240       36        0.723796        0.000236041        0.000114458
241       36        0.723828        0.000236045        0.000114456
242       36        0.723856        0.000236048        0.000114455
243       36        0.723883        0.000236051        0.000114453
244       36        0.723907        0.000236054        0.000114452
245       36        0.723929        0.000236056        0.00011445
246       36        0.723948        0.000236058        0.000114449
247       36        0.723965        0.00023606        0.000114448
248       36        0.723981        0.000236062        0.000114447
249       36        0.723994        0.000236063        0.000114446
250       36        0.724005        0.000236065        0.000114446
251       36        0.724014        0.000236066        0.000114445
252       36        0.724021        0.000236066        0.000114445
253       36        0.724025        0.000236067        0.000114444
254       36        0.724028        0.000236067        0.000114444
255       36        0.724029        0.000236067        0.000114444
256       36        0.724028        0.000236067        0.000114444
257       36        0.724025        0.000236067        0.000114444
258       36        0.72402        0.000236066        0.000114445
259       36        0.724013        0.000236065        0.000114445
260       36        0.724004        0.000236064        0.000114446
261       36        0.723993        0.000236063        0.000114446
262       36        0.72398        0.000236061        0.000114447
263       36        0.723965        0.000236059        0.000114448
264       36        0.723947        0.000236057        0.000114449
265       36        0.723928        0.000236055        0.00011445
266       36        0.723906        0.000236052        0.000114451
267       36        0.723881        0.00023605        0.000114453
268       36        0.723855        0.000236047        0.000114454
269       36        0.723825        0.000236043        0.000114456
270       36        0.723794        0.000236039        0.000114458
271       36        0.723759        0.000236035        0.00011446
272       36        0.723722        0.000236031        0.000114462
273       36        0.723683        0.000236026        0.000114464
274       36        0.72364        0.000236021        0.000114467
275       36        0.723594        0.000236016        0.000114469
276       36        0.723545        0.00023601        0.000114472
277       36        0.723493        0.000236004        0.000114475
278       36        0.723437        0.000235998        0.000114478
279       36        0.723378        0.000235991        0.000114482
280       36        0.723315        0.000235984        0.000114485
281       36        0.723249        0.000235976        0.000114489
282       36        0.723178        0.000235968        0.000114493
283       36        0.723103        0.000235959        0.000114498
284       36        0.723024        0.00023595        0.000114502
285       36        0.722941        0.00023594        0.000114507
286       36        0.722852        0.00023593        0.000114512
287       36        0.722758        0.000235919        0.000114518
288       36        0.72266        0.000235907        0.000114523
289       36        0.722556        0.000235895        0.000114529
290       36        0.722446        0.000235882        0.000114536
291       36        0.72233        0.000235869        0.000114542
292       36        0.722208        0.000235855        0.00011455
293       36        0.722079        0.000235839        0.000114557
294       36        0.721943        0.000235824        0.000114565
295       36        0.7218        0.000235807        0.000114573
296       36        0.72165        0.000235789        0.000114582
297       36        0.721492        0.000235771        0.000114591
298       36        0.721325        0.000235752        0.000114601
299       36        0.72115        0.000235731        0.000114611
300       36        0.720965        0.000235709        0.000114621
301       36        0.720771        0.000235687        0.000114633
302       36        0.720567        0.000235663        0.000114644
303       36        0.720352        0.000235638        0.000114657
304       36        0.720126        0.000235611        0.00011467
305       36        0.719888        0.000235584        0.000114684
306       36        0.719638        0.000235554        0.000114698
307       36        0.719376        0.000235524        0.000114713
308       36        0.719099        0.000235491        0.000114729
309       36        0.718809        0.000235457        0.000114746
310       36        0.718503        0.000235422        0.000114764
311       36        0.718182        0.000235384        0.000114782
312       36        0.717845        0.000235345        0.000114802
313       36        0.71749        0.000235303        0.000114822
314       36        0.717116        0.00023526        0.000114844
315       36        0.716724        0.000235214        0.000114866
316       36        0.716312        0.000235165        0.00011489
317       36        0.715878        0.000235115        0.000114915
318       36        0.715422        0.000235061        0.000114942
319       36        0.714943        0.000235005        0.000114969
320       36        0.71444        0.000234946        0.000114998
321       36        0.71391        0.000234884        0.000115029
322       36        0.713354        0.000234819        0.000115061
323       36        0.712769        0.000234751        0.000115095
324       36        0.712154        0.000234679        0.00011513
325       36        0.711508        0.000234604        0.000115168
326       36        0.710829        0.000234524        0.000115207
327       36        0.710116        0.000234441        0.000115248
328       36        0.709367        0.000234353        0.000115291
329       36        0.708579        0.000234261        0.000115337
330       36        0.707752        0.000234165        0.000115385
331       36        0.706884        0.000234063        0.000115435
332       36        0.705972        0.000233957        0.000115488
333       36        0.705015        0.000233845        0.000115543
334       36        0.70401        0.000233728        0.000115601
335       36        0.702956        0.000233604        0.000115662
336       36        0.70185        0.000233475        0.000115726
337       36        0.70069        0.00023334        0.000115793
338       36        0.699474        0.000233198        0.000115864
339       36        0.6982        0.00023305        0.000115938
340       36        0.696865        0.000232895        0.000116015
341       36        0.695467        0.000232732        0.000116096
342       36        0.694004        0.000232562        0.000116181
343       36        0.692475        0.000232384        0.00011627
344       36        0.690875        0.000232198        0.000116363
345       36        0.689204        0.000232004        0.00011646
346       36        0.68746        0.000231801        0.000116562
347       36        0.68564        0.00023159        0.000116668
348       36        0.683742        0.00023137        0.000116778
349       36        0.681766        0.000231142        0.000116894
350       36        0.679709        0.000230904        0.000117014
351       36        0.67757        0.000230656        0.000117139
352       36        0.675349        0.0002304        0.000117269
353       36        0.673044        0.000230134        0.000117403
354       36        0.670654        0.000229858        0.000117543
355       36        0.66818        0.000229573        0.000117689
356       36        0.665622        0.000229279        0.000117839
357       36        0.66298        0.000228975        0.000117994
358       36        0.660255        0.000228662        0.000118154
359       36        0.657448        0.000228341        0.00011832
360       36        0.654561        0.00022801        0.00011849
361       36        0.651596        0.000227671        0.000118665
362       36        0.648556        0.000227324        0.000118845
363       36        0.645443        0.000226969        0.000119029
364       36        0.642262        0.000226606        0.000119218
365       36        0.639015        0.000226237        0.000119411
366       36        0.635708        0.000225861        0.000119607
367       36        0.632346        0.00022548        0.000119807
368       36        0.628933        0.000225093        0.000120011
369       36        0.625475        0.000224702        0.000120217
370       36        0.621979        0.000224308        0.000120427
371       36        0.61845        0.00022391        0.000120638
372       36        0.614895        0.00022351        0.000120851
373       36        0.611321        0.000223109        0.000121066
374       36        0.607735        0.000222706        0.000121282
375       36        0.604144        0.000222304        0.000121499
376       36        0.600556        0.000221903        0.000121715
377       36        0.596977        0.000221504        0.000121932
378       36        0.593415        0.000221107        0.000122148
379       36        0.589878        0.000220713        0.000122362
380       36        0.586371        0.000220324        0.000122576
381       36        0.582903        0.00021994        0.000122787
382       36        0.57948        0.000219561        0.000122996
383       36        0.576107        0.000219188        0.000123202
384       36        0.572792        0.000218822        0.000123404
385       36        0.56954        0.000218464        0.000123604
386       36        0.566357        0.000218114        0.000123799
387       36        0.563248        0.000217772        0.00012399
388       36        0.560218        0.00021744        0.000124176
389       36        0.557272        0.000217117        0.000124358
390       36        0.554414        0.000216804        0.000124534
391       36        0.551649        0.000216502        0.000124705
392       36        0.54898        0.000216211        0.00012487
393       36        0.546412        0.000215931        0.000125029
394       36        0.54395        0.000215663        0.000125182
395       36        0.541596        0.000215407        0.000125328
396       36        0.539356        0.000215163        0.000125467
397       36        0.537231        0.000214932        0.000125599
398       36        0.535226        0.000214715        0.000125723
399       36        0.533344        0.000214511        0.000125841
400       36        0.531589        0.00021432        0.00012595
401       36        0.529965        0.000214144        0.000126051
402       36        0.528479        0.000213983        0.000126143
403       36        0.527138        0.000213838        0.000126227
404       36        0.525949        0.000213708        0.0001263
405       36        0.524918        0.000213596        0.000126364
406       36        0.524051        0.000213502        0.000126418
407       36        0.523351        0.000213425        0.000126461
408       36        0.522825        0.000213367        0.000126493
409       36        0.522483        0.000213329        0.000126514
410       36        0.522338        0.000213312        0.000126522
411       36        0.522402        0.000213317        0.000126517
412       36        0.522692        0.000213347        0.000126498
413       36        0.523228        0.000213402        0.000126463
414       36        0.524036        0.000213487        0.000126411
415       36        0.525142        0.000213604        0.00012634
416       36        0.526566        0.000213754        0.00012625
417       36        0.528326        0.000213941        0.000126138
418       36        0.530444        0.000214167        0.000126004
419       36        0.53295        0.000214434        0.000125845
420       36        0.535878        0.000214747        0.00012566
421       36        0.539268        0.00021511        0.000125447
422       36        0.543164        0.000215529        0.000125202
423       36        0.547621        0.000216009        0.000124923
424       36        0.552707        0.000216558        0.000124605
425       36        0.558505        0.000217186        0.000124244
426       36        0.565093        0.000217902        0.000123835
427       36        0.572532        0.000218713        0.000123375
428       36        0.58085        0.000219624        0.000122862
429       36        0.59005        0.000220635        0.000122298
430       36        0.600115        0.000221747        0.000121683
431       36        0.610992        0.000222954        0.000121022
432       36        0.622576        0.000224248        0.000120322
433       36        0.634697        0.000225607        0.000119593
434       36        0.647141        0.00022701        0.000118849
435       36        0.659658        0.000228429        0.000118104
436       36        0.671967        0.000229829        0.000117375
437       36        0.683748        0.000231176        0.00011668
438       36        0.694639        0.000232425        0.000116039
439       36        0.704267        0.000233533        0.000115475
440       36        0.712299        0.000234458        0.000115005
441       36        0.718501        0.000235174        0.000114643
442       36        0.722739        0.00023566        0.000114394
443       36        0.724916        0.000235908        0.000114266
444       36        0.724897        0.0002359        0.000114264
445       36        0.722449        0.000235611        0.000114404
446       36        0.717286        0.000235006        0.000114701
447       36        0.709102        0.000234049        0.000115172
448       36        0.697646        0.000232719        0.000115837
449       36        0.682638        0.000230982        0.000116711
450       36        0.663527        0.00022879        0.000117834
451       36        0.639047        0.000226006        0.000119285
452       36        0.607017        0.00022242        0.000121213
453       36        0.564742        0.000217779        0.000123809
454       36        0.509634        0.000211889        0.000127285
455       36        0.439701        0.000204654        0.000131844
456       36        0.353541        0.000196078        0.000137686
457       36        0.249062        0.000186158        0.000145116
458       36        0.12211        0.000174753        0.000154665
459       36        -0.0294894        0.000162019        0.000166868
460       36        -0.195045        0.000149116        0.000181231
461       36        -0.350395        0.000137896        0.000195761
462       36        -0.477684        0.000129301        0.000208477
463       36        -0.576177        0.000123023        0.000218885
464       36        -0.65368        0.000118318        0.000227478
465       36        -0.714308        0.000114767        0.000234444
466       36        -0.756823        0.000112348        0.000239469
467       36        -0.781217        0.000110984        0.000242403
468       36        -0.790987        0.000110458        0.000243623
469       36        -0.789335        0.000110557        0.000243439
470       36        -0.777066        0.000111253        0.000241985
471       36        -0.753934        0.000112561        0.00023923
472       36        -0.719888        0.000114509        0.000235224
473       36        -0.674967        0.000117124        0.000230029
[truncated: 19,934,079 more chars]
