# Supplementary material for: Lattice Boltzmann simulation for phase separation with chemical reaction controlled by ultrasound field
Source: PLoS One. 2025 Jul 18;20(7):e0324607. doi: 10.1371/journal.pone.0324607 (PMC12273979; doi:10.1371/journal.pone.0324607)
Supplement: S1 Data — The computational data were visualized to generate the figures presented in this work. (ZIP) [file pone.0324607.s001.zip › S1_Data/Data for Fig 5/Fig 5.txt]

zone  i=500,j=200,f=point
0       25        -0.541708        0.000125769        0.000216189
1       25        -0.572387        0.00012352        0.000218939
2       25        -0.613244        0.000120957        0.000223336
3       25        -0.637831        0.000119479        0.000226098
4       25        -0.65103        0.000118714        0.000227636
5       25        -0.657649        0.00011835        0.000228445
6       25        -0.661068        0.000118177        0.000228892
7       25        -0.663426        0.00011806        0.000229206
8       25        -0.665731        0.000117937        0.000229496
9       25        -0.668318        0.000117788        0.000229799
10       25        -0.671341        0.000117606        0.000230139
11       25        -0.674866        0.00011739        0.000230528
12       25        -0.678826        0.000117148        0.000230964
13       25        -0.683153        0.000116885        0.000231445
14       25        -0.687806        0.000116606        0.000231969
15       25        -0.692682        0.000116317        0.000232527
16       25        -0.697639        0.000116028        0.0002331
17       25        -0.702537        0.000115744        0.000233672
18       25        -0.707244        0.000115473        0.000234225
19       25        -0.711638        0.000115221        0.000234743
20       25        -0.715635        0.000114991        0.000235213
21       25        -0.719182        0.000114787        0.00023563
22       25        -0.722265        0.000114609        0.000235991
23       25        -0.724912        0.000114456        0.0002363
24       25        -0.727184        0.000114324        0.000236564
25       25        -0.729151        0.00011421        0.000236793
26       25        -0.730873        0.00011411        0.000236995
27       25        -0.732388        0.000114023        0.000237173
28       25        -0.733719        0.000113947        0.00023733
29       25        -0.73488        0.000113881        0.000237468
30       25        -0.735892        0.000113824        0.000237589
31       25        -0.736777        0.000113774        0.000237696
32       25        -0.73756        0.00011373        0.00023779
33       25        -0.738259        0.000113691        0.000237874
34       25        -0.738886        0.000113655        0.000237949
35       25        -0.739447        0.000113624        0.000238016
36       25        -0.739948        0.000113596        0.000238077
37       25        -0.740395        0.000113571        0.000238131
38       25        -0.740797        0.000113548        0.00023818
39       25        -0.741161        0.000113528        0.000238225
40       25        -0.741492        0.00011351        0.000238266
41       25        -0.741792        0.000113494        0.000238303
42       25        -0.742063        0.00011348        0.000238337
43       25        -0.742308        0.000113467        0.000238368
44       25        -0.742528        0.000113455        0.000238397
45       25        -0.742726        0.000113445        0.000238422
46       25        -0.742905        0.000113436        0.000238445
47       25        -0.743066        0.000113427        0.000238466
48       25        -0.743211        0.00011342        0.000238485
49       25        -0.743341        0.000113413        0.000238503
50       25        -0.743457        0.000113408        0.000238518
51       25        -0.743562        0.000113403        0.000238533
52       25        -0.743655        0.000113398        0.000238545
53       25        -0.743739        0.000113394        0.000238557
54       25        -0.743813        0.000113391        0.000238568
55       25        -0.743879        0.000113388        0.000238577
56       25        -0.743938        0.000113385        0.000238585
57       25        -0.743991        0.000113383        0.000238593
58       25        -0.744037        0.000113381        0.0002386
59       25        -0.744078        0.000113379        0.000238606
60       25        -0.744114        0.000113378        0.000238612
61       25        -0.744146        0.000113376        0.000238617
62       25        -0.744174        0.000113375        0.000238621
63       25        -0.744199        0.000113374        0.000238625
64       25        -0.744221        0.000113373        0.000238629
65       25        -0.74424        0.000113373        0.000238632
66       25        -0.744257        0.000113372        0.000238635
67       25        -0.744272        0.000113372        0.000238637
68       25        -0.744285        0.000113371        0.00023864
69       25        -0.744296        0.000113371        0.000238642
70       25        -0.744306        0.000113371        0.000238644
71       25        -0.744314        0.000113371        0.000238645
72       25        -0.744322        0.000113371        0.000238647
73       25        -0.744328        0.000113371        0.000238648
74       25        -0.744334        0.00011337        0.000238649
75       25        -0.744338        0.00011337        0.00023865
76       25        -0.744342        0.00011337        0.000238651
77       25        -0.744345        0.00011337        0.000238652
78       25        -0.744348        0.00011337        0.000238653
79       25        -0.74435        0.000113371        0.000238653
80       25        -0.744352        0.000113371        0.000238654
81       25        -0.744353        0.000113371        0.000238654
82       25        -0.744354        0.000113371        0.000238655
83       25        -0.744355        0.000113371        0.000238655
84       25        -0.744355        0.000113371        0.000238655
85       25        -0.744355        0.000113371        0.000238656
86       25        -0.744355        0.000113371        0.000238656
87       25        -0.744355        0.000113371        0.000238656
88       25        -0.744354        0.000113371        0.000238656
89       25        -0.744353        0.000113372        0.000238656
90       25        -0.744352        0.000113372        0.000238656
91       25        -0.744351        0.000113372        0.000238656
92       25        -0.74435        0.000113372        0.000238656
93       25        -0.744349        0.000113372        0.000238656
94       25        -0.744347        0.000113372        0.000238656
95       25        -0.744345        0.000113372        0.000238656
96       25        -0.744344        0.000113373        0.000238656
97       25        -0.744342        0.000113373        0.000238656
98       25        -0.74434        0.000113373        0.000238656
99       25        -0.744338        0.000113373        0.000238656
100       25        -0.744336        0.000113373        0.000238656
101       25        -0.744334        0.000113373        0.000238655
102       25        -0.744332        0.000113373        0.000238655
103       25        -0.74433        0.000113374        0.000238655
104       25        -0.744328        0.000113374        0.000238655
105       25        -0.744326        0.000113374        0.000238655
106       25        -0.744324        0.000113374        0.000238654
107       25        -0.744322        0.000113374        0.000238654
108       25        -0.744319        0.000113374        0.000238654
109       25        -0.744317        0.000113374        0.000238654
110       25        -0.744315        0.000113375        0.000238653
111       25        -0.744313        0.000113375        0.000238653
112       25        -0.744311        0.000113375        0.000238653
113       25        -0.744309        0.000113375        0.000238653
114       25        -0.744306        0.000113375        0.000238652
115       25        -0.744304        0.000113375        0.000238652
116       25        -0.744302        0.000113375        0.000238652
117       25        -0.7443        0.000113375        0.000238652
118       25        -0.744298        0.000113376        0.000238651
119       25        -0.744296        0.000113376        0.000238651
120       25        -0.744294        0.000113376        0.000238651
121       25        -0.744292        0.000113376        0.000238651
122       25        -0.74429        0.000113376        0.00023865
123       25        -0.744288        0.000113376        0.00023865
124       25        -0.744285        0.000113376        0.00023865
125       25        -0.744283        0.000113376        0.00023865
126       25        -0.744282        0.000113376        0.000238649
127       25        -0.74428        0.000113377        0.000238649
128       25        -0.744278        0.000113377        0.000238649
129       25        -0.744276        0.000113377        0.000238649
130       25        -0.744274        0.000113377        0.000238648
131       25        -0.744272        0.000113377        0.000238648
132       25        -0.74427        0.000113377        0.000238648
133       25        -0.744268        0.000113377        0.000238648
134       25        -0.744267        0.000113377        0.000238647
135       25        -0.744265        0.000113377        0.000238647
136       25        -0.744263        0.000113377        0.000238647
137       25        -0.744261        0.000113377        0.000238647
138       25        -0.74426        0.000113378        0.000238646
139       25        -0.744258        0.000113378        0.000238646
140       25        -0.744256        0.000113378        0.000238646
141       25        -0.744255        0.000113378        0.000238646
142       25        -0.744253        0.000113378        0.000238645
143       25        -0.744251        0.000113378        0.000238645
144       25        -0.74425        0.000113378        0.000238645
145       25        -0.744248        0.000113378        0.000238645
146       25        -0.744247        0.000113378        0.000238645
147       25        -0.744245        0.000113378        0.000238644
148       25        -0.744244        0.000113378        0.000238644
149       25        -0.744242        0.000113378        0.000238644
150       25        -0.744241        0.000113378        0.000238644
151       25        -0.744239        0.000113378        0.000238644
152       25        -0.744238        0.000113379        0.000238643
153       25        -0.744236        0.000113379        0.000238643
154       25        -0.744235        0.000113379        0.000238643
155       25        -0.744234        0.000113379        0.000238643
156       25        -0.744232        0.000113379        0.000238643
157       25        -0.744231        0.000113379        0.000238642
158       25        -0.74423        0.000113379        0.000238642
159       25        -0.744228        0.000113379        0.000238642
160       25        -0.744227        0.000113379        0.000238642
161       25        -0.744226        0.000113379        0.000238642
162       25        -0.744225        0.000113379        0.000238641
163       25        -0.744223        0.000113379        0.000238641
164       25        -0.744222        0.000113379        0.000238641
165       25        -0.744221        0.000113379        0.000238641
166       25        -0.74422        0.000113379        0.000238641
167       25        -0.744219        0.000113379        0.000238641
168       25        -0.744218        0.000113379        0.00023864
169       25        -0.744217        0.00011338        0.00023864
170       25        -0.744215        0.00011338        0.00023864
171       25        -0.744214        0.00011338        0.00023864
172       25        -0.744213        0.00011338        0.00023864
173       25        -0.744212        0.00011338        0.00023864
174       25        -0.744211        0.00011338        0.000238639
175       25        -0.74421        0.00011338        0.000238639
176       25        -0.744209        0.00011338        0.000238639
177       25        -0.744208        0.00011338        0.000238639
178       25        -0.744207        0.00011338        0.000238639
179       25        -0.744206        0.00011338        0.000238639
180       25        -0.744205        0.00011338        0.000238639
181       25        -0.744204        0.00011338        0.000238638
182       25        -0.744203        0.00011338        0.000238638
183       25        -0.744202        0.00011338        0.000238638
184       25        -0.744202        0.00011338        0.000238638
185       25        -0.744201        0.00011338        0.000238638
186       25        -0.7442        0.00011338        0.000238638
187       25        -0.744199        0.00011338        0.000238638
188       25        -0.744198        0.00011338        0.000238637
189       25        -0.744197        0.00011338        0.000238637
190       25        -0.744196        0.00011338        0.000238637
191       25        -0.744196        0.00011338        0.000238637
192       25        -0.744195        0.00011338        0.000238637
193       25        -0.744194        0.00011338        0.000238637
194       25        -0.744193        0.00011338        0.000238637
195       25        -0.744193        0.00011338        0.000238637
196       25        -0.744192        0.000113381        0.000238636
197       25        -0.744191        0.000113381        0.000238636
198       25        -0.74419        0.000113381        0.000238636
199       25        -0.74419        0.000113381        0.000238636
200       25        -0.744189        0.000113381        0.000238636
201       25        -0.744188        0.000113381        0.000238636
202       25        -0.744188        0.000113381        0.000238636
203       25        -0.744187        0.000113381        0.000238636
204       25        -0.744186        0.000113381        0.000238636
205       25        -0.744186        0.000113381        0.000238636
206       25        -0.744185        0.000113381        0.000238635
207       25        -0.744184        0.000113381        0.000238635
208       25        -0.744184        0.000113381        0.000238635
209       25        -0.744183        0.000113381        0.000238635
210       25        -0.744182        0.000113381        0.000238635
211       25        -0.744182        0.000113381        0.000238635
212       25        -0.744181        0.000113381        0.000238635
213       25        -0.744181        0.000113381        0.000238635
214       25        -0.74418        0.000113381        0.000238635
215       25        -0.744179        0.000113381        0.000238635
216       25        -0.744179        0.000113381        0.000238634
217       25        -0.744178        0.000113381        0.000238634
218       25        -0.744178        0.000113381        0.000238634
219       25        -0.744177        0.000113381        0.000238634
220       25        -0.744177        0.000113381        0.000238634
221       25        -0.744176        0.000113381        0.000238634
222       25        -0.744176        0.000113381        0.000238634
223       25        -0.744175        0.000113381        0.000238634
224       25        -0.744175        0.000113381        0.000238634
225       25        -0.744174        0.000113381        0.000238634
226       25        -0.744174        0.000113381        0.000238634
227       25        -0.744173        0.000113381        0.000238634
228       25        -0.744173        0.000113381        0.000238633
229       25        -0.744172        0.000113381        0.000238633
230       25        -0.744172        0.000113381        0.000238633
231       25        -0.744171        0.000113381        0.000238633
232       25        -0.744171        0.000113381        0.000238633
233       25        -0.74417        0.000113381        0.000238633
234       25        -0.74417        0.000113381        0.000238633
235       25        -0.74417        0.000113381        0.000238633
236       25        -0.744169        0.000113381        0.000238633
237       25        -0.744169        0.000113381        0.000238633
238       25        -0.744168        0.000113381        0.000238633
239       25        -0.744168        0.000113381        0.000238633
240       25        -0.744168        0.000113381        0.000238633
241       25        -0.744167        0.000113381        0.000238632
242       25        -0.744167        0.000113381        0.000238632
243       25        -0.744166        0.000113381        0.000238632
244       25        -0.744166        0.000113381        0.000238632
245       25        -0.744166        0.000113381        0.000238632
246       25        -0.744165        0.000113381        0.000238632
247       25        -0.744165        0.000113382        0.000238632
248       25        -0.744164        0.000113382        0.000238632
249       25        -0.744164        0.000113382        0.000238632
250       25        -0.744164        0.000113382        0.000238632
251       25        -0.744163        0.000113382        0.000238632
252       25        -0.744163        0.000113382        0.000238632
253       25        -0.744163        0.000113382        0.000238632
254       25        -0.744162        0.000113382        0.000238632
255       25        -0.744162        0.000113382        0.000238632
256       25        -0.744161        0.000113382        0.000238632
257       25        -0.744161        0.000113382        0.000238631
258       25        -0.744161        0.000113382        0.000238631
259       25        -0.74416        0.000113382        0.000238631
260       25        -0.74416        0.000113382        0.000238631
261       25        -0.74416        0.000113382        0.000238631
262       25        -0.744159        0.000113382        0.000238631
263       25        -0.744159        0.000113382        0.000238631
264       25        -0.744159        0.000113382        0.000238631
265       25        -0.744158        0.000113382        0.000238631
266       25        -0.744158        0.000113382        0.000238631
267       25        -0.744158        0.000113382        0.000238631
268       25        -0.744157        0.000113382        0.000238631
269       25        -0.744157        0.000113382        0.000238631
270       25        -0.744157        0.000113382        0.000238631
271       25        -0.744156        0.000113382        0.000238631
272       25        -0.744156        0.000113382        0.000238631
273       25        -0.744156        0.000113382        0.000238631
274       25        -0.744155        0.000113382        0.000238631
275       25        -0.744155        0.000113382        0.00023863
276       25        -0.744155        0.000113382        0.00023863
277       25        -0.744155        0.000113382        0.00023863
278       25        -0.744154        0.000113382        0.00023863
279       25        -0.744154        0.000113382        0.00023863
280       25        -0.744154        0.000113382        0.00023863
281       25        -0.744153        0.000113382        0.00023863
282       25        -0.744153        0.000113382        0.00023863
283       25        -0.744153        0.000113382        0.00023863
284       25        -0.744152        0.000113382        0.00023863
285       25        -0.744152        0.000113382        0.00023863
286       25        -0.744152        0.000113382        0.00023863
287       25        -0.744151        0.000113382        0.00023863
288       25        -0.744151        0.000113382        0.00023863
289       25        -0.744151        0.000113382        0.00023863
290       25        -0.74415        0.000113382        0.00023863
291       25        -0.74415        0.000113382        0.00023863
292       25        -0.74415        0.000113382        0.00023863
293       25        -0.74415        0.000113382        0.00023863
294       25        -0.744149        0.000113382        0.000238629
295       25        -0.744149        0.000113382        0.000238629
296       25        -0.744149        0.000113382        0.000238629
297       25        -0.744148        0.000113382        0.000238629
298       25        -0.744148        0.000113382        0.000238629
299       25        -0.744148        0.000113382        0.000238629
300       25        -0.744147        0.000113382        0.000238629
301       25        -0.744147        0.000113382        0.000238629
302       25        -0.744147        0.000113382        0.000238629
303       25        -0.744147        0.000113382        0.000238629
304       25        -0.744146        0.000113382        0.000238629
305       25        -0.744146        0.000113382        0.000238629
306       25        -0.744146        0.000113382        0.000238629
307       25        -0.744145        0.000113382        0.000238629
308       25        -0.744145        0.000113382        0.000238629
309       25        -0.744145        0.000113382        0.000238629
310       25        -0.744144        0.000113382        0.000238629
311       25        -0.744144        0.000113382        0.000238629
312       25        -0.744144        0.000113382        0.000238629
313       25        -0.744144        0.000113382        0.000238629
314       25        -0.744143        0.000113382        0.000238628
315       25        -0.744143        0.000113382        0.000238628
316       25        -0.744143        0.000113382        0.000238628
317       25        -0.744142        0.000113382        0.000238628
318       25        -0.744142        0.000113382        0.000238628
319       25        -0.744142        0.000113382        0.000238628
320       25        -0.744142        0.000113382        0.000238628
321       25        -0.744141        0.000113382        0.000238628
322       25        -0.744141        0.000113382        0.000238628
323       25        -0.744141        0.000113382        0.000238628
324       25        -0.744141        0.000113382        0.000238628
325       25        -0.74414        0.000113382        0.000238628
326       25        -0.74414        0.000113382        0.000238628
327       25        -0.74414        0.000113382        0.000238628
328       25        -0.74414        0.000113382        0.000238628
329       25        -0.744139        0.000113382        0.000238628
330       25        -0.744139        0.000113382        0.000238628
331       25        -0.744139        0.000113382        0.000238628
332       25        -0.744139        0.000113382        0.000238628
333       25        -0.744139        0.000113382        0.000238628
334       25        -0.744138        0.000113382        0.000238628
335       25        -0.744138        0.000113382        0.000238628
336       25        -0.744138        0.000113382        0.000238628
337       25        -0.744138        0.000113382        0.000238628
338       25        -0.744138        0.000113382        0.000238628
339       25        -0.744138        0.000113382        0.000238628
340       25        -0.744137        0.000113382        0.000238628
341       25        -0.744137        0.000113382        0.000238628
342       25        -0.744137        0.000113382        0.000238628
343       25        -0.744137        0.000113382        0.000238627
344       25        -0.744137        0.000113382        0.000238627
345       25        -0.744137        0.000113382        0.000238627
346       25        -0.744137        0.000113382        0.000238627
347       25        -0.744137        0.000113382        0.000238627
348       25        -0.744137        0.000113382        0.000238627
349       25        -0.744137        0.000113382        0.000238627
350       25        -0.744137        0.000113382        0.000238627
351       25        -0.744137        0.000113382        0.000238627
352       25        -0.744137        0.000113382        0.000238627
353       25        -0.744137        0.000113382        0.000238627
354       25        -0.744137        0.000113382        0.000238627
355       25        -0.744137        0.000113382        0.000238627
356       25        -0.744137        0.000113382        0.000238628
357       25        -0.744138        0.000113382        0.000238628
358       25        -0.744138        0.000113382        0.000238628
359       25        -0.744138        0.000113382        0.000238628
360       25        -0.744138        0.000113382        0.000238628
361       25        -0.744139        0.000113382        0.000238628
362       25        -0.744139        0.000113382        0.000238628
363       25        -0.74414        0.000113382        0.000238628
364       25        -0.74414        0.000113382        0.000238628
365       25        -0.744141        0.000113382        0.000238628
366       25        -0.744141        0.000113382        0.000238628
367       25        -0.744142        0.000113382        0.000238628
368       25        -0.744142        0.000113382        0.000238628
369       25        -0.744143        0.000113382        0.000238628
370       25        -0.744144        0.000113382        0.000238628
371       25        -0.744145        0.000113382        0.000238628
372       25        -0.744146        0.000113382        0.000238629
373       25        -0.744147        0.000113382        0.000238629
374       25        -0.744148        0.000113382        0.000238629
375       25        -0.744149        0.000113382        0.000238629
376       25        -0.74415        0.000113382        0.000238629
377       25        -0.744151        0.000113382        0.000238629
378       25        -0.744153        0.000113382        0.000238629
379       25        -0.744154        0.000113382        0.00023863
380       25        -0.744156        0.000113381        0.00023863
381       25        -0.744157        0.000113381        0.00023863
382       25        -0.744159        0.000113381        0.00023863
383       25        -0.744161        0.000113381        0.000238631
384       25        -0.744163        0.000113381        0.000238631
385       25        -0.744165        0.000113381        0.000238631
386       25        -0.744168        0.000113381        0.000238631
387       25        -0.74417        0.000113381        0.000238632
388       25        -0.744173        0.000113381        0.000238632
389       25        -0.744175        0.00011338        0.000238632
390       25        -0.744178        0.00011338        0.000238633
391       25        -0.744182        0.00011338        0.000238633
392       25        -0.744185        0.00011338        0.000238634
393       25        -0.744188        0.00011338        0.000238634
394       25        -0.744192        0.00011338        0.000238634
395       25        -0.744196        0.000113379        0.000238635
396       25        -0.7442        0.000113379        0.000238635
397       25        -0.744205        0.000113379        0.000238636
398       25        -0.744209        0.000113379        0.000238637
399       25        -0.744214        0.000113378        0.000238637
400       25        -0.744219        0.000113378        0.000238638
401       25        -0.744225        0.000113378        0.000238638
402       25        -0.74423        0.000113377        0.000238639
403       25        -0.744236        0.000113377        0.00023864
404       25        -0.744243        0.000113377        0.000238641
405       25        -0.74425        0.000113376        0.000238641
406       25        -0.744257        0.000113376        0.000238642
407       25        -0.744264        0.000113375        0.000238643
408       25        -0.744272        0.000113375        0.000238644
409       25        -0.74428        0.000113375        0.000238645
410       25        -0.744289        0.000113374        0.000238646
411       25        -0.744298        0.000113374        0.000238647
412       25        -0.744307        0.000113373        0.000238648
413       25        -0.744317        0.000113372        0.000238649
414       25        -0.744327        0.000113372        0.000238651
415       25        -0.744338        0.000113371        0.000238652
416       25        -0.74435        0.000113371        0.000238653
417       25        -0.744361        0.00011337        0.000238654
418       25        -0.744374        0.000113369        0.000238656
419       25        -0.744387        0.000113368        0.000238657
420       25        -0.7444        0.000113368        0.000238659
421       25        -0.744415        0.000113367        0.00023866
422       25        -0.744429        0.000113366        0.000238662
423       25        -0.744445        0.000113365        0.000238664
424       25        -0.744461        0.000113364        0.000238666
425       25        -0.744477        0.000113363        0.000238667
426       25        -0.744495        0.000113362        0.000238669
427       25        -0.744513        0.000113361        0.000238671
428       25        -0.744531        0.000113359        0.000238673
429       25        -0.744551        0.000113358        0.000238675
430       25        -0.744571        0.000113357        0.000238677
431       25        -0.744592        0.000113356        0.00023868
432       25        -0.744613        0.000113354        0.000238682
433       25        -0.744636        0.000113353        0.000238684
434       25        -0.744658        0.000113351        0.000238687
435       25        -0.744682        0.00011335        0.000238689
436       25        -0.744706        0.000113348        0.000238691
437       25        -0.744731        0.000113347        0.000238694
438       25        -0.744756        0.000113345        0.000238696
439       25        -0.744781        0.000113343        0.000238699
440       25        -0.744807        0.000113341        0.000238701
441       25        -0.744832        0.00011334        0.000238703
442       25        -0.744858        0.000113338        0.000238705
443       25        -0.744884        0.000113336        0.000238708
444       25        -0.744908        0.000113334        0.00023871
445       25        -0.744932        0.000113332        0.000238712
446       25        -0.744955        0.00011333        0.000238713
447       25        -0.744976        0.000113329        0.000238715
448       25        -0.744994        0.000113327        0.000238715
449       25        -0.74501        0.000113325        0.000238716
450       25        -0.745022        0.000113324        0.000238716
451       25        -0.74503        0.000113323        0.000238715
452       25        -0.745033        0.000113322        0.000238714
453       25        -0.74503        0.000113321        0.000238712
454       25        -0.745021        0.000113321        0.000238709
455       25        -0.745003        0.000113321        0.000238705
456       25        -0.744977        0.000113322        0.0002387
457       25        -0.744941        0.000113323        0.000238694
458       25        -0.744893        0.000113325        0.000238686
459       25        -0.744833        0.000113327        0.000238677
460       25        -0.744756        0.00011333        0.000238665
461       25        -0.74466        0.000113334        0.000238651
462       25        -0.744544        0.00011334        0.000238635
463       25        -0.744406        0.000113346        0.000238616
464       25        -0.744247        0.000113354        0.000238594
465       25        -0.744065        0.000113363        0.00023857
466       25        -0.743855        0.000113374        0.000238543
467       25        -0.743606        0.000113388        0.000238512
468       25        -0.743307        0.000113404        0.000238475
469       25        -0.742952        0.000113424        0.000238432
470       25        -0.742535        0.000113447        0.000238382
471       25        -0.742058        0.000113474        0.000238325
472       25        -0.74151        0.000113505        0.000238259
473       25        -0.740861        0.000113541        0.00023818
474       25        -0.740058        0.000113586        0.000238083
475       25        -0.739032        0.000113643        0.000237959
476       25        -0.737722        0.000113717        0.000237801
477       25        -0.736086        0.00011381        0.000237606
478       25        -0.734103        0.000113923        0.000237371
479       25        -0.731742        0.000114059        0.000237095
480       25        -0.728914        0.000114224        0.000236766
481       25        -0.72544        0.000114426        0.000236364
482       25        -0.721066        0.000114682        0.000235857
483       25        -0.715527        0.000115004        0.000235214
484       25        -0.708644        0.000115404        0.000234412
485       25        -0.700385        0.000115882        0.000233448
486       25        -0.690853        0.000116434        0.000232334
487       25        -0.68023        0.000117048        0.000231092
488       25        -0.668708        0.000117716        0.000229748
489       25        -0.656333        0.000118439        0.000228315
490       25        -0.642812        0.000119236        0.000226765
491       25        -0.627631        0.000120143        0.000225047
492       25        -0.610332        0.000121191        0.000223118
493       25        -0.590645        0.000122402        0.000220954
494       25        -0.568742        0.000123766        0.000218576
495       25        -0.545966        0.0001252        0.000216129
496       25        -0.525445        0.000126498        0.000213934
497       25        -0.510932        0.000127412        0.000212376
498       25        -0.506235        0.000127709        0.000211873
499       25        -0.510142        0.000127598        0.000212519
0       26        -0.685332        0.000117102        0.000232381
1       26        -0.707401        0.000115515        0.000234346
2       26        -0.742887        0.000113392        0.000238349
3       26        -0.7586        0.000112507        0.000240235
4       26        -0.76337        0.000112264        0.000240861
5       26        -0.763713        0.000112276        0.000240971
6       26        -0.762963        0.000112348        0.000240943
7       26        -0.762385        0.000112402        0.00024092
8       26        -0.762334        0.000112415        0.000240936
9       26        -0.762764        0.00011239        0.000240986
10       26        -0.763413        0.000112344        0.000241045
11       26        -0.764036        0.000112295        0.000241089
12       26        -0.764548        0.000112249        0.000241114
13       26        -0.764894        0.000112212        0.000241118
14       26        -0.764955        0.000112193        0.000241091
15       26        -0.764627        0.000112199        0.000241024
16       26        -0.763826        0.000112234        0.000240907
17       26        -0.762437        0.000112305        0.000240725
18       26        -0.760372        0.000112417        0.000240467
19       26        -0.757628        0.000112568        0.000240131
20       26        -0.754252        0.000112755        0.00023972
21       26        -0.75032        0.000112974        0.000239243
22       26        -0.745958        0.000113218        0.000238716
23       26        -0.741318        0.000113478        0.000238156
24       26        -0.736552        0.000113746        0.000237583
25       26        -0.731807        0.000114013        0.000237014
26       26        -0.727194        0.000114274        0.000236464
27       26        -0.722782        0.000114525        0.000235939
28       26        -0.718602        0.000114763        0.000235444
29       26        -0.71467        0.000114988        0.00023498
30       26        -0.711        0.000115199        0.000234548
31       26        -0.707612        0.000115394        0.00023415
32       26        -0.704522        0.000115572        0.000233788
33       26        -0.701735        0.000115733        0.000233462
34       26        -0.699243        0.000115877        0.00023317
35       26        -0.697031        0.000116004        0.000232912
36       26        -0.695082        0.000116117        0.000232684
37       26        -0.693384        0.000116216        0.000232486
38       26        -0.691925        0.0001163        0.000232317
39       26        -0.690695        0.000116372        0.000232174
40       26        -0.689678        0.000116432        0.000232056
41       26        -0.688853        0.00011648        0.000231962
42       26        -0.688203        0.000116518        0.000231887
43       26        -0.687709        0.000116548        0.000231831
44       26        -0.687356        0.000116569        0.000231792
45       26        -0.687129        0.000116583        0.000231766
46       26        -0.687012        0.00011659        0.000231754
47       26        -0.686991        0.000116592        0.000231753
48       26        -0.687054        0.000116589        0.000231762
49       26        -0.687186        0.000116582        0.000231779
50       26        -0.687378        0.000116572        0.000231803
51       26        -0.687619        0.000116559        0.000231832
52       26        -0.687901        0.000116543        0.000231866
53       26        -0.688214        0.000116525        0.000231904
54       26        -0.688553        0.000116506        0.000231945
55       26        -0.68891        0.000116486        0.000231988
56       26        -0.68928        0.000116466        0.000232032
57       26        -0.689658        0.000116444        0.000232077
58       26        -0.69004        0.000116423        0.000232123
59       26        -0.690422        0.000116401        0.000232169
60       26        -0.690802        0.00011638        0.000232214
61       26        -0.691178        0.000116358        0.000232259
62       26        -0.691547        0.000116337        0.000232303
63       26        -0.691907        0.000116317        0.000232346
64       26        -0.692258        0.000116297        0.000232387
65       26        -0.692598        0.000116278        0.000232428
66       26        -0.692928        0.000116259        0.000232467
67       26        -0.693245        0.000116241        0.000232505
68       26        -0.693551        0.000116224        0.000232541
69       26        -0.693845        0.000116207        0.000232576
70       26        -0.694126        0.000116191        0.00023261
71       26        -0.694396        0.000116176        0.000232642
72       26        -0.694654        0.000116161        0.000232673
73       26        -0.6949        0.000116147        0.000232702
74       26        -0.695135        0.000116134        0.00023273
75       26        -0.695359        0.000116121        0.000232757
76       26        -0.695573        0.000116109        0.000232782
77       26        -0.695776        0.000116097        0.000232806
78       26        -0.69597        0.000116086        0.000232829
79       26        -0.696154        0.000116076        0.000232851
80       26        -0.69633        0.000116066        0.000232872
81       26        -0.696497        0.000116056        0.000232892
82       26        -0.696655        0.000116047        0.000232911
83       26        -0.696807        0.000116039        0.000232929
84       26        -0.69695        0.000116031        0.000232946
85       26        -0.697087        0.000116023        0.000232962
86       26        -0.697217        0.000116015        0.000232977
87       26        -0.697341        0.000116008        0.000232992
88       26        -0.697459        0.000116002        0.000233006
89       26        -0.697572        0.000115995        0.000233019
90       26        -0.697679        0.000115989        0.000233032
91       26        -0.697781        0.000115983        0.000233044
92       26        -0.697879        0.000115978        0.000233056
93       26        -0.697972        0.000115972        0.000233067
94       26        -0.698061        0.000115967        0.000233077
95       26        -0.698145        0.000115963        0.000233087
96       26        -0.698226        0.000115958        0.000233097
97       26        -0.698304        0.000115953        0.000233106
98       26        -0.698378        0.000115949        0.000233115
99       26        -0.698449        0.000115945        0.000233123
100       26        -0.698517        0.000115941        0.000233131
101       26        -0.698582        0.000115938        0.000233139
102       26        -0.698644        0.000115934        0.000233146
103       26        -0.698704        0.000115931        0.000233153
104       26        -0.698761        0.000115927        0.00023316
105       26        -0.698817        0.000115924        0.000233166
106       26        -0.69887        0.000115921        0.000233173
107       26        -0.69892        0.000115918        0.000233179
108       26        -0.69897        0.000115915        0.000233184
109       26        -0.699017        0.000115913        0.00023319
110       26        -0.699062        0.00011591        0.000233195
111       26        -0.699106        0.000115907        0.0002332
112       26        -0.699148        0.000115905        0.000233205
113       26        -0.699189        0.000115903        0.00023321
114       26        -0.699229        0.0001159        0.000233215
115       26        -0.699267        0.000115898        0.000233219
116       26        -0.699304        0.000115896        0.000233224
117       26        -0.69934        0.000115894        0.000233228
118       26        -0.699374        0.000115892        0.000233232
119       26        -0.699408        0.00011589        0.000233236
120       26        -0.69944        0.000115888        0.00023324
121       26        -0.699472        0.000115886        0.000233243
122       26        -0.699503        0.000115885        0.000233247
123       26        -0.699532        0.000115883        0.00023325
124       26        -0.699561        0.000115881        0.000233254
125       26        -0.69959        0.00011588        0.000233257
126       26        -0.699617        0.000115878        0.00023326
127       26        -0.699644        0.000115876        0.000233263
128       26        -0.69967        0.000115875        0.000233266
129       26        -0.699695        0.000115873        0.000233269
130       26        -0.69972        0.000115872        0.000233272
131       26        -0.699744        0.000115871        0.000233275
132       26        -0.699768        0.000115869        0.000233278
133       26        -0.699791        0.000115868        0.00023328
134       26        -0.699814        0.000115866        0.000233283
135       26        -0.699836        0.000115865        0.000233285
136       26        -0.699857        0.000115864        0.000233288
137       26        -0.699878        0.000115863        0.00023329
138       26        -0.699899        0.000115861        0.000233293
139       26        -0.699919        0.00011586        0.000233295
140       26        -0.699939        0.000115859        0.000233297
141       26        -0.699959        0.000115858        0.0002333
142       26        -0.699978        0.000115857        0.000233302
143       26        -0.699997        0.000115856        0.000233304
144       26        -0.700015        0.000115855        0.000233306
145       26        -0.700033        0.000115854        0.000233308
146       26        -0.700051        0.000115853        0.00023331
147       26        -0.700068        0.000115852        0.000233312
148       26        -0.700086        0.000115851        0.000233314
149       26        -0.700102        0.00011585        0.000233316
150       26        -0.700119        0.000115849        0.000233318
151       26        -0.700135        0.000115848        0.00023332
152       26        -0.700151        0.000115847        0.000233322
153       26        -0.700167        0.000115846        0.000233324
154       26        -0.700182        0.000115845        0.000233325
155       26        -0.700198        0.000115844        0.000233327
156       26        -0.700213        0.000115843        0.000233329
157       26        -0.700227        0.000115842        0.000233331
158       26        -0.700242        0.000115841        0.000233332
159       26        -0.700256        0.000115841        0.000233334
160       26        -0.70027        0.00011584        0.000233335
161       26        -0.700284        0.000115839        0.000233337
162       26        -0.700297        0.000115838        0.000233339
163       26        -0.700311        0.000115837        0.00023334
164       26        -0.700324        0.000115837        0.000233342
165       26        -0.700337        0.000115836        0.000233343
166       26        -0.700349        0.000115835        0.000233345
167       26        -0.700362        0.000115834        0.000233346
168       26        -0.700374        0.000115834        0.000233347
169       26        -0.700386        0.000115833        0.000233349
170       26        -0.700398        0.000115832        0.00023335
171       26        -0.70041        0.000115831        0.000233351
172       26        -0.700421        0.000115831        0.000233353
173       26        -0.700433        0.00011583        0.000233354
174       26        -0.700444        0.000115829        0.000233355
175       26        -0.700455        0.000115829        0.000233357
176       26        -0.700466        0.000115828        0.000233358
177       26        -0.700476        0.000115828        0.000233359
178       26        -0.700487        0.000115827        0.00023336
179       26        -0.700497        0.000115826        0.000233361
180       26        -0.700507        0.000115826        0.000233363
181       26        -0.700517        0.000115825        0.000233364
182       26        -0.700526        0.000115825        0.000233365
183       26        -0.700536        0.000115824        0.000233366
184       26        -0.700545        0.000115823        0.000233367
185       26        -0.700554        0.000115823        0.000233368
186       26        -0.700563        0.000115822        0.000233369
187       26        -0.700572        0.000115822        0.00023337
188       26        -0.700581        0.000115821        0.000233371
189       26        -0.70059        0.000115821        0.000233372
190       26        -0.700598        0.00011582        0.000233373
191       26        -0.700606        0.00011582        0.000233374
192       26        -0.700614        0.000115819        0.000233375
193       26        -0.700622        0.000115819        0.000233376
194       26        -0.70063        0.000115818        0.000233377
195       26        -0.700637        0.000115818        0.000233377
196       26        -0.700645        0.000115817        0.000233378
197       26        -0.700652        0.000115817        0.000233379
198       26        -0.700659        0.000115817        0.00023338
199       26        -0.700666        0.000115816        0.000233381
200       26        -0.700673        0.000115816        0.000233381
201       26        -0.700679        0.000115815        0.000233382
202       26        -0.700686        0.000115815        0.000233383
203       26        -0.700692        0.000115815        0.000233384
204       26        -0.700698        0.000115814        0.000233384
205       26        -0.700704        0.000115814        0.000233385
206       26        -0.70071        0.000115814        0.000233386
207       26        -0.700716        0.000115813        0.000233386
208       26        -0.700721        0.000115813        0.000233387
209       26        -0.700727        0.000115813        0.000233387
210       26        -0.700732        0.000115812        0.000233388
211       26        -0.700737        0.000115812        0.000233389
212       26        -0.700742        0.000115812        0.000233389
213       26        -0.700747        0.000115811        0.00023339
214       26        -0.700752        0.000115811        0.00023339
215       26        -0.700756        0.000115811        0.000233391
216       26        -0.70076        0.000115811        0.000233391
217       26        -0.700765        0.00011581        0.000233392
218       26        -0.700769        0.00011581        0.000233392
219       26        -0.700773        0.00011581        0.000233393
220       26        -0.700777        0.00011581        0.000233393
221       26        -0.70078        0.000115809        0.000233393
222       26        -0.700784        0.000115809        0.000233394
223       26        -0.700787        0.000115809        0.000233394
224       26        -0.700791        0.000115809        0.000233395
225       26        -0.700794        0.000115809        0.000233395
226       26        -0.700797        0.000115808        0.000233395
227       26        -0.700799        0.000115808        0.000233396
228       26        -0.700802        0.000115808        0.000233396
229       26        -0.700805        0.000115808        0.000233396
230       26        -0.700807        0.000115808        0.000233396
231       26        -0.70081        0.000115808        0.000233397
232       26        -0.700812        0.000115807        0.000233397
233       26        -0.700814        0.000115807        0.000233397
234       26        -0.700816        0.000115807        0.000233397
235       26        -0.700818        0.000115807        0.000233397
236       26        -0.700819        0.000115807        0.000233398
237       26        -0.700821        0.000115807        0.000233398
238       26        -0.700822        0.000115807        0.000233398
239       26        -0.700823        0.000115807        0.000233398
240       26        -0.700824        0.000115807        0.000233398
241       26        -0.700825        0.000115807        0.000233398
242       26        -0.700826        0.000115806        0.000233398
243       26        -0.700827        0.000115806        0.000233398
244       26        -0.700828        0.000115806        0.000233398
245       26        -0.700828        0.000115806        0.000233398
246       26        -0.700829        0.000115806        0.000233399
247       26        -0.700829        0.000115806        0.000233399
248       26        -0.700829        0.000115806        0.000233399
249       26        -0.700829        0.000115806        0.000233398
250       26        -0.700829        0.000115806        0.000233398
251       26        -0.700829        0.000115806        0.000233398
252       26        -0.700828        0.000115806        0.000233398
253       26        -0.700828        0.000115806        0.000233398
254       26        -0.700827        0.000115806        0.000233398
255       26        -0.700826        0.000115806        0.000233398
256       26        -0.700826        0.000115806        0.000233398
257       26        -0.700825        0.000115806        0.000233398
258       26        -0.700823        0.000115806        0.000233398
259       26        -0.700822        0.000115807        0.000233398
260       26        -0.700821        0.000115807        0.000233397
261       26        -0.700819        0.000115807        0.000233397
262       26        -0.700818        0.000115807        0.000233397
263       26        -0.700816        0.000115807        0.000233397
264       26        -0.700814        0.000115807        0.000233396
265       26        -0.700812        0.000115807        0.000233396
266       26        -0.70081        0.000115807        0.000233396
267       26        -0.700808        0.000115807        0.000233396
268       26        -0.700806        0.000115807        0.000233395
269       26        -0.700804        0.000115807        0.000233395
270       26        -0.700801        0.000115808        0.000233395
271       26        -0.700798        0.000115808        0.000233395
272       26        -0.700796        0.000115808        0.000233394
273       26        -0.700793        0.000115808        0.000233394
274       26        -0.70079        0.000115808        0.000233393
275       26        -0.700787        0.000115808        0.000233393
276       26        -0.700784        0.000115809        0.000233393
277       26        -0.70078        0.000115809        0.000233392
278       26        -0.700777        0.000115809        0.000233392
279       26        -0.700774        0.000115809        0.000233391
280       26        -0.70077        0.000115809        0.000233391
281       26        -0.700766        0.00011581        0.000233391
282       26        -0.700762        0.00011581        0.00023339
283       26        -0.700759        0.00011581        0.00023339
284       26        -0.700755        0.00011581        0.000233389
285       26        -0.70075        0.00011581        0.000233389
286       26        -0.700746        0.000115811        0.000233388
287       26        -0.700742        0.000115811        0.000233388
288       26        -0.700737        0.000115811        0.000233387
289       26        -0.700733        0.000115811        0.000233387
290       26        -0.700728        0.000115812        0.000233386
291       26        -0.700723        0.000115812        0.000233385
292       26        -0.700719        0.000115812        0.000233385
293       26        -0.700714        0.000115812        0.000233384
294       26        -0.700709        0.000115813        0.000233384
295       26        -0.700703        0.000115813        0.000233383
296       26        -0.700698        0.000115813        0.000233382
297       26        -0.700693        0.000115814        0.000233382
298       26        -0.700687        0.000115814        0.000233381
299       26        -0.700682        0.000115814        0.00023338
300       26        -0.700676        0.000115815        0.00023338
301       26        -0.70067        0.000115815        0.000233379
302       26        -0.700665        0.000115815        0.000233378
303       26        -0.700659        0.000115816        0.000233378
304       26        -0.700653        0.000115816        0.000233377
305       26        -0.700647        0.000115816        0.000233376
306       26        -0.70064        0.000115817        0.000233375
307       26        -0.700634        0.000115817        0.000233375
308       26        -0.700628        0.000115817        0.000233374
309       26        -0.700621        0.000115818        0.000233373
310       26        -0.700615        0.000115818        0.000233372
311       26        -0.700608        0.000115818        0.000233372
312       26        -0.700602        0.000115819        0.000233371
313       26        -0.700595        0.000115819        0.00023337
314       26        -0.700588        0.00011582        0.000233369
315       26        -0.700581        0.00011582        0.000233368
316       26        -0.700574        0.00011582        0.000233368
317       26        -0.700567        0.000115821        0.000233367
318       26        -0.70056        0.000115821        0.000233366
319       26        -0.700553        0.000115822        0.000233365
320       26        -0.700545        0.000115822        0.000233364
321       26        -0.700538        0.000115822        0.000233363
322       26        -0.700531        0.000115823        0.000233362
323       26        -0.700523        0.000115823        0.000233362
324       26        -0.700516        0.000115824        0.000233361
325       26        -0.700508        0.000115824        0.00023336
326       26        -0.7005        0.000115825        0.000233359
327       26        -0.700493        0.000115825        0.000233358
328       26        -0.700485        0.000115825        0.000233357
329       26        -0.700477        0.000115826        0.000233356
330       26        -0.700469        0.000115826        0.000233355
331       26        -0.700461        0.000115827        0.000233354
332       26        -0.700453        0.000115827        0.000233353
333       26        -0.700445        0.000115828        0.000233352
334       26        -0.700437        0.000115828        0.000233351
335       26        -0.700429        0.000115829        0.00023335
336       26        -0.700421        0.000115829        0.000233349
337       26        -0.700413        0.00011583        0.000233348
338       26        -0.700405        0.00011583        0.000233347
339       26        -0.700396        0.000115831        0.000233347
340       26        -0.700388        0.000115831        0.000233346
341       26        -0.70038        0.000115831        0.000233345
342       26        -0.700372        0.000115832        0.000233344
343       26        -0.700363        0.000115832        0.000233343
344       26        -0.700355        0.000115833        0.000233342
345       26        -0.700347        0.000115833        0.000233341
346       26        -0.700338        0.000115834        0.00023334
347       26        -0.70033        0.000115834        0.000233339
348       26        -0.700322        0.000115835        0.000233338
349       26        -0.700313        0.000115835        0.000233337
350       26        -0.700305        0.000115836        0.000233336
351       26        -0.700297        0.000115836        0.000233335
352       26        -0.700289        0.000115837        0.000233334
353       26        -0.70028        0.000115837        0.000233333
354       26        -0.700272        0.000115838        0.000233332
355       26        -0.700264        0.000115838        0.000233331
356       26        -0.700256        0.000115839        0.00023333
357       26        -0.700248        0.000115839        0.000233329
358       26        -0.70024        0.00011584        0.000233328
359       26        -0.700232        0.00011584        0.000233327
360       26        -0.700224        0.00011584        0.000233326
361       26        -0.700216        0.000115841        0.000233325
362       26        -0.700208        0.000115841        0.000233324
363       26        -0.7002        0.000115842        0.000233323
364       26        -0.700192        0.000115842        0.000233323
365       26        -0.700184        0.000115843        0.000233322
366       26        -0.700176        0.000115843        0.000233321
367       26        -0.700169        0.000115844        0.00023332
368       26        -0.700161        0.000115844        0.000233319
369       26        -0.700154        0.000115845        0.000233318
370       26        -0.700146        0.000115845        0.000233317
371       26        -0.700139        0.000115845        0.000233316
372       26        -0.700131        0.000115846        0.000233315
373       26        -0.700124        0.000115846        0.000233315
374       26        -0.700117        0.000115847        0.000233314
375       26        -0.700109        0.000115847        0.000233313
376       26        -0.700102        0.000115848        0.000233312
377       26        -0.700095        0.000115848        0.000233311
378       26        -0.700088        0.000115848        0.00023331
379       26        -0.700081        0.000115849        0.00023331
380       26        -0.700074        0.000115849        0.000233309
381       26        -0.700066        0.00011585        0.000233308
382       26        -0.700059        0.00011585        0.000233307
383       26        -0.700052        0.00011585        0.000233306
384       26        -0.700044        0.000115851        0.000233305
385       26        -0.700037        0.000115851        0.000233305
386       26        -0.700029        0.000115852        0.000233304
387       26        -0.700022        0.000115852        0.000233303
388       26        -0.700014        0.000115853        0.000233302
389       26        -0.700006        0.000115853        0.000233301
390       26        -0.699997        0.000115854        0.0002333
391       26        -0.699989        0.000115854        0.000233299
392       26        -0.69998        0.000115855        0.000233298
393       26        -0.69997        0.000115855        0.000233297
394       26        -0.69996        0.000115856        0.000233296
395       26        -0.69995        0.000115856        0.000233295
396       26        -0.699939        0.000115857        0.000233293
397       26        -0.699928        0.000115858        0.000233292
398       26        -0.699915        0.000115858        0.00023329
399       26        -0.699902        0.000115859        0.000233289
400       26        -0.699888        0.00011586        0.000233287
401       26        -0.699874        0.000115861        0.000233286
402       26        -0.699857        0.000115862        0.000233284
403       26        -0.69984        0.000115863        0.000233282
404       26        -0.699822        0.000115864        0.00023328
405       26        -0.699802        0.000115865        0.000233277
406       26        -0.69978        0.000115866        0.000233275
407       26        -0.699756        0.000115868        0.000233272
408       26        -0.699731        0.000115869        0.000233269
409       26        -0.699703        0.000115871        0.000233266
410       26        -0.699673        0.000115872        0.000233262
411       26        -0.699641        0.000115874        0.000233258
412       26        -0.699605        0.000115876        0.000233254
413       26        -0.699567        0.000115878        0.00023325
414       26        -0.699525        0.000115881        0.000233245
415       26        -0.69948        0.000115883        0.000233239
416       26        -0.699431        0.000115886        0.000233233
417       26        -0.699377        0.000115889        0.000233227
418       26        -0.699319        0.000115893        0.00023322
419       26        -0.699256        0.000115896        0.000233213
420       26        -0.699188        0.0001159        0.000233205
421       26        -0.699113        0.000115904        0.000233196
422       26        -0.699032        0.000115909        0.000233186
423       26        -0.698945        0.000115914        0.000233176
424       26        -0.698849        0.000115919        0.000233165
425       26        -0.698746        0.000115925        0.000233152
426       26        -0.698634        0.000115932        0.000233139
427       26        -0.698513        0.000115938        0.000233125
428       26        -0.698382        0.000115946        0.000233109
429       26        -0.69824        0.000115954        0.000233092
430       26        -0.698086        0.000115963        0.000233074
431       26        -0.69792        0.000115972        0.000233054
432       26        -0.69774        0.000115982        0.000233033
433       26        -0.697546        0.000115993        0.00023301
434       26        -0.697337        0.000116005        0.000232985
435       26        -0.697112        0.000116018        0.000232958
436       26        -0.696869        0.000116032        0.000232929
437       26        -0.696608        0.000116047        0.000232898
438       26        -0.696327        0.000116063        0.000232865
439       26        -0.696027        0.00011608        0.000232829
440       26        -0.695704        0.000116098        0.000232791
441       26        -0.69536        0.000116118        0.00023275
442       26        -0.694992        0.000116138        0.000232706
443       26        -0.694601        0.000116161        0.000232659
444       26        -0.694186        0.000116184        0.00023261
445       26        -0.693747        0.000116209        0.000232558
446       26        -0.693284        0.000116236        0.000232503
447       26        -0.692797        0.000116263        0.000232445
448       26        -0.692287        0.000116292        0.000232384
449       26        -0.691757        0.000116322        0.000232321
450       26        -0.691208        0.000116353        0.000232256
451       26        -0.690645        0.000116385        0.000232189
452       26        -0.690071        0.000116418        0.00023212
453       26        -0.689493        0.000116451        0.000232051
454       26        -0.688916        0.000116483        0.000231983
455       26        -0.68835        0.000116515        0.000231915
456       26        -0.687804        0.000116546        0.00023185
457       26        -0.687293        0.000116575        0.000231789
458       26        -0.686831        0.000116601        0.000231734
459       26        -0.686433        0.000116623        0.000231686
460       26        -0.68612        0.00011664        0.000231647
461       26        -0.68591        0.000116652        0.000231621
462       26        -0.68583        0.000116655        0.00023161
463       26        -0.685912        0.00011665        0.000231617
464       26        -0.68619        0.000116632        0.000231648
465       26        -0.686702        0.000116602        0.000231706
466       26        -0.687483        0.000116556        0.000231795
467       26        -0.688562        0.000116493        0.00023192
468       26        -0.689972        0.000116411        0.000232084
469       26        -0.691753        0.000116308        0.000232292
470       26        -0.693967        0.00011618        0.000232551
471       26        -0.69668        0.000116023        0.000232868
472       26        -0.699953        0.000115834        0.00023325
473       26        -0.703812        0.000115611        0.000233702
474       26        -0.708241        0.000115356        0.00023422
475       26        -0.713194        0.000115071        0.000234801
476       26        -0.718625        0.000114759        0.00023544
477       26        -0.724507        0.000114423        0.000236135
478       26        -0.730819        0.000114064        0.000236885
479       26        -0.737498        0.000113686        0.000237684
480       26        -0.744361        0.000113301        0.00023851
481       26        -0.751061        0.000112929        0.000239324
482       26        -0.757133        0.000112594        0.000240069
483       26        -0.7621        0.000112325        0.000240686
484       26        -0.765573        0.00011214        0.000241127
485       26        -0.767398        0.000112048        0.000241369
486       26        -0.767739        0.000112037        0.000241428
487       26        -0.766955        0.000112086        0.000241345
488       26        -0.765369        0.000112178        0.000241159
489       26        -0.763233        0.0001123        0.000240905
490       26        -0.760718        0.000112443        0.000240607
491       26        -0.757714        0.000112617        0.000240256
492       26        -0.753763        0.000112849        0.000239802
493       26        -0.748296        0.000113172        0.000239177
494       26        -0.740805        0.000113613        0.000238317
495       26        -0.730793        0.000114196        0.000237154
496       26        -0.717431        0.000114968        0.000235587
497       26        -0.699141        0.000116023        0.00023344
498       26        -0.677528        0.000117308        0.000230981
499       26        -0.658998        0.000118503        0.000229048
0       27        -0.593574        0.000122581        0.000221927
1       27        -0.631452        0.000119883        0.000225421
2       27        -0.676414        0.000117121        0.000230355
3       27        -0.695714        0.000115986        0.000232567
4       27        -0.699442        0.000115795        0.000233051
5       27        -0.696593        0.000115993        0.000232787
6       27        -0.691811        0.000116301        0.000232292
7       27        -0.686632        0.000116625        0.000231735
8       27        -0.681614        0.000116929        0.000231176
9       27        -0.676799        0.000117208        0.000230615
10       27        -0.671377        0.000117514        0.000229967
11       27        -0.664441        0.000117905        0.000229136
12       27        -0.655727        0.000118398        0.000228099
13       27        -0.645134        0.000119004        0.00022685
14       27        -0.632504        0.000119737        0.000225383
15       27        -0.617994        0.000120591        0.000223722
16       27        -0.601955        0.000121549        0.00022191
17       27        -0.584603        0.000122599        0.000219977
18       27        -0.566114        0.000123733        0.000217945
19       27        -0.546755        0.000124935        0.000215842
20       27        -0.526768        0.00012619        0.000213696
21       27        -0.50639        0.000127483        0.000211532
22       27        -0.485928        0.000128796        0.000209382
23       27        -0.465712        0.000130107        0.000207279
24       27        -0.446042        0.000131395        0.000205255
25       27        -0.42719        0.000132643        0.000203334
26       27        -0.409352        0.000133835        0.000201534
27       27        -0.392619        0.000134963        0.00019986
28       27        -0.377014        0.000136024        0.000198313
29       27        -0.362536        0.000137017        0.000196889
30       27        -0.349192        0.000137938        0.000195586
31       27        -0.337        0.000138786        0.000194403
32       27        -0.325971        0.000139557        0.000193339
33       27        -0.316086        0.000140252        0.000192391
34       27        -0.307293        0.000140873        0.000191551
35       27        -0.299523        0.000141424        0.000190812
36       27        -0.292712        0.000141909        0.000190166
37       27        -0.286802        0.000142331        0.000189607
38       27        -0.281744        0.000142693        0.000189131
39       27        -0.277482        0.000142999        0.00018873
40       27        -0.273955        0.000143253        0.0001884
41       27        -0.271093        0.000143459        0.000188132
42       27        -0.268829        0.000143623        0.000187921
43       27        -0.267103        0.000143748        0.000187761
44       27        -0.265857        0.000143839        0.000187645
45       27        -0.265039        0.000143899        0.00018757
46       27        -0.264597        0.000143932        0.000187529
47       27        -0.264481        0.000143941        0.000187519
48       27        -0.264647        0.000143929        0.000187536
49       27        -0.265051        0.000143901        0.000187574
50       27        -0.265656        0.000143858        0.000187632
51       27        -0.266429        0.000143803        0.000187705
52       27        -0.267339        0.000143738        0.000187791
53       27        -0.268359        0.000143665        0.000187887
54       27        -0.269464        0.000143585        0.000187991
55       27        -0.270634        0.000143502        0.000188101
56       27        -0.271849        0.000143415        0.000188216
57       27        -0.273094        0.000143326        0.000188333
58       27        -0.274355        0.000143236        0.000188452
59       27        -0.275621        0.000143145        0.000188572
60       27        -0.276881        0.000143055        0.000188691
61       27        -0.278127        0.000142966        0.000188809
62       27        -0.279353        0.000142878        0.000188924
63       27        -0.280552        0.000142793        0.000189038
64       27        -0.281722        0.000142709        0.000189148
65       27        -0.282858        0.000142628        0.000189256
66       27        -0.283958        0.00014255        0.00018936
67       27        -0.285021        0.000142474        0.000189461
68       27        -0.286044        0.000142401        0.000189558
69       27        -0.287028        0.000142331        0.000189651
70       27        -0.287973        0.000142264        0.000189741
71       27        -0.288878        0.0001422        0.000189827
72       27        -0.289745        0.000142138        0.000189909
73       27        -0.290573        0.000142079        0.000189987
74       27        -0.291364        0.000142023        0.000190063
75       27        -0.292119        0.000141969        0.000190134
76       27        -0.292839        0.000141918        0.000190203
77       27        -0.293525        0.00014187        0.000190268
78       27        -0.294179        0.000141823        0.00019033
79       27        -0.294802        0.000141779        0.000190389
80       27        -0.295394        0.000141737        0.000190446
81       27        -0.295959        0.000141697        0.000190499
82       27        -0.296496        0.000141659        0.000190551
83       27        -0.297007        0.000141623        0.000190599
84       27        -0.297494        0.000141588        0.000190646
85       27        -0.297958        0.000141555        0.00019069
86       27        -0.298399        0.000141524        0.000190732
87       27        -0.298819        0.000141494        0.000190772
88       27        -0.29922        0.000141466        0.00019081
89       27        -0.299601        0.000141439        0.000190846
90       27        -0.299965        0.000141413        0.000190881
91       27        -0.300312        0.000141388        0.000190914
92       27        -0.300642        0.000141365        0.000190945
93       27        -0.300958        0.000141343        0.000190975
94       27        -0.301259        0.000141321        0.000191004
95       27        -0.301547        0.000141301        0.000191032
96       27        -0.301822        0.000141281        0.000191058
97       27        -0.302085        0.000141263        0.000191083
98       27        -0.302336        0.000141245        0.000191107
99       27        -0.302577        0.000141228        0.00019113
100       27        -0.302807        0.000141212        0.000191152
101       27        -0.303028        0.000141196        0.000191173
102       27        -0.30324        0.000141181        0.000191193
103       27        -0.303443        0.000141167        0.000191212
104       27        -0.303638        0.000141153        0.000191231
105       27        -0.303825        0.00014114        0.000191249
106       27        -0.304004        0.000141127        0.000191266
107       27        -0.304177        0.000141115        0.000191282
108       27        -0.304343        0.000141103        0.000191298
109       27        -0.304503        0.000141092        0.000191313
110       27        -0.304658        0.000141081        0.000191328
111       27        -0.304806        0.00014107        0.000191342
112       27        -0.30495        0.00014106        0.000191356
113       27        -0.305088        0.00014105        0.000191369
114       27        -0.305222        0.000141041        0.000191382
115       27        -0.305351        0.000141032        0.000191394
116       27        -0.305476        0.000141023        0.000191406
117       27        -0.305596        0.000141014        0.000191417
118       27        -0.305713        0.000141006        0.000191429
119       27        -0.305827        0.000140998        0.000191439
120       27        -0.305937        0.00014099        0.00019145
121       27        -0.306043        0.000140982        0.00019146
122       27        -0.306147        0.000140975        0.00019147
123       27        -0.306248        0.000140968        0.000191479
124       27        -0.306345        0.000140961        0.000191489
125       27        -0.306441        0.000140954        0.000191498
126       27        -0.306533        0.000140948        0.000191506
127       27        -0.306623        0.000140941        0.000191515
128       27        -0.306711        0.000140935        0.000191523
129       27        -0.306797        0.000140929        0.000191532
130       27        -0.30688        0.000140923        0.000191539
131       27        -0.306962        0.000140917        0.000191547
132       27        -0.307041        0.000140912        0.000191555
133       27        -0.307119        0.000140906        0.000191562
134       27        -0.307195        0.000140901        0.000191569
135       27        -0.307269        0.000140895        0.000191576
136       27        -0.307342        0.00014089        0.000191583
137       27        -0.307413        0.000140885        0.00019159
138       27        -0.307483        0.00014088        0.000191597
139       27        -0.307551        0.000140875        0.000191603
140       27        -0.307618        0.000140871        0.000191609
141       27        -0.307683        0.000140866        0.000191616
142       27        -0.307747        0.000140861        0.000191622
143       27        -0.30781        0.000140857        0.000191628
144       27        -0.307872        0.000140852        0.000191634
145       27        -0.307933        0.000140848        0.000191639
146       27        -0.307992        0.000140844        0.000191645
147       27        -0.308051        0.00014084        0.000191651
148       27        -0.308108        0.000140836        0.000191656
149       27        -0.308165        0.000140832        0.000191661
150       27        -0.30822        0.000140828        0.000191667
151       27        -0.308274        0.000140824        0.000191672
152       27        -0.308328        0.00014082        0.000191677
153       27        -0.308381        0.000140816        0.000191682
154       27        -0.308432        0.000140813        0.000191687
155       27        -0.308483        0.000140809        0.000191692
156       27        -0.308533        0.000140805        0.000191696
157       27        -0.308582        0.000140802        0.000191701
158       27        -0.308631        0.000140799        0.000191706
159       27        -0.308678        0.000140795        0.00019171
160       27        -0.308725        0.000140792        0.000191715
161       27        -0.308771        0.000140789        0.000191719
162       27        -0.308817        0.000140785        0.000191723
163       27        -0.308861        0.000140782        0.000191727
164       27        -0.308905        0.000140779        0.000191732
165       27        -0.308948        0.000140776        0.000191736
166       27        -0.308991        0.000140773        0.00019174
167       27        -0.309032        0.00014077        0.000191744
168       27        -0.309074        0.000140767        0.000191748
169       27        -0.309114        0.000140764        0.000191751
170       27        -0.309154        0.000140761        0.000191755
171       27        -0.309193        0.000140758        0.000191759
172       27        -0.309231        0.000140756        0.000191762
173       27        -0.309269        0.000140753        0.000191766
174       27        -0.309306        0.00014075        0.00019177
175       27        -0.309343        0.000140748        0.000191773
176       27        -0.309379        0.000140745        0.000191776
177       27        -0.309414        0.000140743        0.00019178
178       27        -0.309449        0.00014074        0.000191783
179       27        -0.309483        0.000140738        0.000191786
180       27        -0.309517        0.000140735        0.000191789
181       27        -0.30955        0.000140733        0.000191793
182       27        -0.309582        0.000140731        0.000191796
183       27        -0.309614        0.000140728        0.000191799
184       27        -0.309645        0.000140726        0.000191802
185       27        -0.309676        0.000140724        0.000191805
186       27        -0.309706        0.000140722        0.000191807
187       27        -0.309735        0.00014072        0.00019181
188       27        -0.309764        0.000140718        0.000191813
189       27        -0.309793        0.000140716        0.000191816
190       27        -0.309821        0.000140714        0.000191818
191       27        -0.309848        0.000140712        0.000191821
192       27        -0.309875        0.00014071        0.000191823
193       27        -0.309901        0.000140708        0.000191826
194       27        -0.309927        0.000140706        0.000191828
195       27        -0.309952        0.000140704        0.000191831
196       27        -0.309977        0.000140703        0.000191833
197       27        -0.310001        0.000140701        0.000191835
198       27        -0.310024        0.000140699        0.000191837
199       27        -0.310047        0.000140698        0.00019184
200       27        -0.31007        0.000140696        0.000191842
201       27        -0.310092        0.000140694        0.000191844
202       27        -0.310113        0.000140693        0.000191846
203       27        -0.310134        0.000140691        0.000191848
204       27        -0.310155        0.00014069        0.00019185
205       27        -0.310175        0.000140688        0.000191852
206       27        -0.310194        0.000140687        0.000191854
207       27        -0.310213        0.000140686        0.000191855
208       27        -0.310232        0.000140684        0.000191857
209       27        -0.31025        0.000140683        0.000191859
210       27        -0.310267        0.000140682        0.00019186
211       27        -0.310284        0.000140681        0.000191862
212       27        -0.310301        0.000140679        0.000191864
213       27        -0.310317        0.000140678        0.000191865
214       27        -0.310333        0.000140677        0.000191867
215       27        -0.310348        0.000140676        0.000191868
216       27        -0.310362        0.000140675        0.000191869
217       27        -0.310376        0.000140674        0.000191871
218       27        -0.31039        0.000140673        0.000191872
219       27        -0.310403        0.000140672        0.000191873
220       27        -0.310416        0.000140671        0.000191874
221       27        -0.310428        0.00014067        0.000191876
222       27        -0.31044        0.000140669        0.000191877
223       27        -0.310451        0.000140669        0.000191878
224       27        -0.310462        0.000140668        0.000191879
225       27        -0.310472        0.000140667        0.00019188
226       27        -0.310482        0.000140666        0.000191881
227       27        -0.310492        0.000140666        0.000191881
228       27        -0.310501        0.000140665        0.000191882
229       27        -0.310509        0.000140664        0.000191883
230       27        -0.310517        0.000140664        0.000191884
231       27        -0.310525        0.000140663        0.000191885
232       27        -0.310532        0.000140663        0.000191885
233       27        -0.310539        0.000140662        0.000191886
234       27        -0.310545        0.000140662        0.000191886
235       27        -0.310551        0.000140661        0.000191887
236       27        -0.310556        0.000140661        0.000191887
237       27        -0.310561        0.000140661        0.000191888
238       27        -0.310566        0.00014066        0.000191888
239       27        -0.31057        0.00014066        0.000191889
240       27        -0.310574        0.00014066        0.000191889
241       27        -0.310577        0.000140659        0.000191889
242       27        -0.31058        0.000140659        0.00019189
243       27        -0.310582        0.000140659        0.00019189
244       27        -0.310584        0.000140659        0.00019189
245       27        -0.310586        0.000140659        0.00019189
246       27        -0.310587        0.000140659        0.00019189
247       27        -0.310588        0.000140659        0.00019189
248       27        -0.310588        0.000140659        0.00019189
249       27        -0.310588        0.000140659        0.00019189
250       27        -0.310587        0.000140659        0.00019189
251       27        -0.310586        0.000140659        0.00019189
252       27        -0.310585        0.000140659        0.00019189
253       27        -0.310583        0.000140659        0.00019189
254       27        -0.310581        0.000140659        0.00019189
255       27        -0.310578        0.000140659        0.000191889
256       27        -0.310575        0.000140659        0.000191889
257       27        -0.310572        0.00014066        0.000191889
258       27        -0.310568        0.00014066        0.000191888
259       27        -0.310564        0.00014066        0.000191888
260       27        -0.310559        0.000140661        0.000191887
261       27        -0.310554        0.000140661        0.000191887
262       27        -0.310549        0.000140661        0.000191886
263       27        -0.310543        0.000140662        0.000191886
264       27        -0.310537        0.000140662        0.000191885
265       27        -0.310531        0.000140663        0.000191885
266       27        -0.310524        0.000140663        0.000191884
267       27        -0.310516        0.000140663        0.000191883
268       27        -0.310509        0.000140664        0.000191882
269       27        -0.310501        0.000140665        0.000191882
270       27        -0.310492        0.000140665        0.000191881
271       27        -0.310483        0.000140666        0.00019188
272       27        -0.310474        0.000140666        0.000191879
273       27        -0.310464        0.000140667        0.000191878
274       27        -0.310454        0.000140668        0.000191877
275       27        -0.310444        0.000140669        0.000191876
276       27        -0.310433        0.000140669        0.000191875
277       27        -0.310422        0.00014067        0.000191874
278       27        -0.310411        0.000140671        0.000191873
279       27        -0.310399        0.000140672        0.000191872
280       27        -0.310387        0.000140673        0.000191871
281       27        -0.310374        0.000140673        0.000191869
282       27        -0.310362        0.000140674        0.000191868
283       27        -0.310348        0.000140675        0.000191867
284       27        -0.310335        0.000140676        0.000191866
285       27        -0.310321        0.000140677        0.000191864
286       27        -0.310307        0.000140678        0.000191863
287       27        -0.310292        0.000140679        0.000191862
288       27        -0.310277        0.00014068        0.00019186
289       27        -0.310262        0.000140681        0.000191859
290       27        -0.310246        0.000140682        0.000191857
291       27        -0.31023        0.000140684        0.000191856
292       27        -0.310214        0.000140685        0.000191854
293       27        -0.310197        0.000140686        0.000191852
294       27        -0.31018        0.000140687        0.000191851
295       27        -0.310163        0.000140688        0.000191849
296       27        -0.310145        0.00014069        0.000191847
297       27        -0.310127        0.000140691        0.000191846
298       27        -0.310109        0.000140692        0.000191844
299       27        -0.31009        0.000140693        0.000191842
300       27        -0.310071        0.000140695        0.00019184
301       27        -0.310052        0.000140696        0.000191838
302       27        -0.310032        0.000140697        0.000191837
303       27        -0.310013        0.000140699        0.000191835
304       27        -0.309992        0.0001407        0.000191833
305       27        -0.309972        0.000140702        0.000191831
306       27        -0.309951        0.000140703        0.000191829
307       27        -0.30993        0.000140705        0.000191827
308       27        -0.309909        0.000140706        0.000191825
309       27        -0.309887        0.000140708        0.000191823
310       27        -0.309865        0.000140709        0.000191821
311       27        -0.309843        0.000140711        0.000191818
312       27        -0.309821        0.000140712        0.000191816
313       27        -0.309798        0.000140714        0.000191814
314       27        -0.309775        0.000140716        0.000191812
315       27        -0.309752        0.000140717        0.00019181
316       27        -0.309729        0.000140719        0.000191808
317       27        -0.309705        0.00014072        0.000191805
318       27        -0.309681        0.000140722        0.000191803
319       27        -0.309657        0.000140724        0.000191801
320       27        -0.309632        0.000140726        0.000191798
321       27        -0.309608        0.000140727        0.000191796
322       27        -0.309583        0.000140729        0.000191794
323       27        -0.309558        0.000140731        0.000191791
324       27        -0.309532        0.000140733        0.000191789
325       27        -0.309507        0.000140734        0.000191786
326       27        -0.309481        0.000140736        0.000191784
327       27        -0.309455        0.000140738        0.000191781
328       27        -0.309429        0.00014074        0.000191779
329       27        -0.309403        0.000140742        0.000191776
330       27        -0.309377        0.000140744        0.000191774
331       27        -0.30935        0.000140746        0.000191771
332       27        -0.309324        0.000140747        0.000191769
333       27        -0.309297        0.000140749        0.000191766
334       27        -0.30927        0.000140751        0.000191764
335       27        -0.309243        0.000140753        0.000191761
336       27        -0.309215        0.000140755        0.000191758
337       27        -0.309188        0.000140757        0.000191756
338       27        -0.309161        0.000140759        0.000191753
339       27        -0.309133        0.000140761        0.000191751
340       27        -0.309106        0.000140763        0.000191748
341       27        -0.309078        0.000140765        0.000191745
342       27        -0.30905        0.000140767        0.000191743
343       27        -0.309023        0.000140769        0.00019174
344       27        -0.308995        0.000140771        0.000191737
345       27        -0.308967        0.000140773        0.000191735
346       27        -0.308939        0.000140775        0.000191732
347       27        -0.308911        0.000140777        0.000191729
348       27        -0.308883        0.000140779        0.000191727
349       27        -0.308856        0.00014078        0.000191724
350       27        -0.308828        0.000140782        0.000191721
351       27        -0.3088        0.000140784        0.000191719
352       27        -0.308773        0.000140786        0.000191716
353       27        -0.308745        0.000140788        0.000191714
354       27        -0.308717        0.00014079        0.000191711
355       27        -0.30869        0.000140792        0.000191708
356       27        -0.308663        0.000140794        0.000191706
357       27        -0.308635        0.000140796        0.000191703
358       27        -0.308608        0.000140798        0.000191701
359       27        -0.308581        0.0001408        0.000191698
360       27        -0.308554        0.000140802        0.000191695
361       27        -0.308528        0.000140804        0.000191693
362       27        -0.308501        0.000140806        0.00019169
363       27        -0.308475        0.000140807        0.000191688
364       27        -0.308448        0.000140809        0.000191685
365       27        -0.308422        0.000140811        0.000191683
366       27        -0.308396        0.000140813        0.00019168
367       27        -0.308371        0.000140815        0.000191678
368       27        -0.308345        0.000140817        0.000191675
369       27        -0.30832        0.000140818        0.000191673
370       27        -0.308294        0.00014082        0.000191671
371       27        -0.308269        0.000140822        0.000191668
372       27        -0.308244        0.000140824        0.000191666
373       27        -0.30822        0.000140826        0.000191664
374       27        -0.308195        0.000140827        0.000191661
375       27        -0.30817        0.000140829        0.000191659
376       27        -0.308146        0.000140831        0.000191657
377       27        -0.308121        0.000140832        0.000191654
378       27        -0.308097        0.000140834        0.000191652
379       27        -0.308073        0.000140836        0.00019165
380       27        -0.308048        0.000140838        0.000191647
381       27        -0.308024        0.000140839        0.000191645
382       27        -0.307999        0.000140841        0.000191643
383       27        -0.307974        0.000140843        0.00019164
384       27        -0.307948        0.000140845        0.000191638
385       27        -0.307923        0.000140847        0.000191635
386       27        -0.307897        0.000140848        0.000191633
387       27        -0.30787        0.00014085        0.00019163
388       27        -0.307843        0.000140852        0.000191628
389       27        -0.307815        0.000140854        0.000191625
390       27        -0.307786        0.000140856        0.000191622
391       27        -0.307755        0.000140858        0.000191619
392       27        -0.307724        0.000140861        0.000191616
393       27        -0.307691        0.000140863        0.000191613
394       27        -0.307657        0.000140865        0.00019161
395       27        -0.307621        0.000140868        0.000191607
396       27        -0.307583        0.000140871        0.000191603
397       27        -0.307542        0.000140874        0.000191599
398       27        -0.307499        0.000140877        0.000191595
399       27        -0.307454        0.00014088        0.000191591
400       27        -0.307405        0.000140883        0.000191586
401       27        -0.307352        0.000140887        0.000191581
402       27        -0.307296        0.000140891        0.000191576
403       27        -0.307236        0.000140895        0.00019157
404       27        -0.30717        0.0001409        0.000191564
405       27        -0.3071        0.000140905        0.000191557
406       27        -0.307024        0.00014091        0.00019155
407       27        -0.306942        0.000140916        0.000191542
408       27        -0.306853        0.000140922        0.000191533
409       27        -0.306756        0.000140929        0.000191524
410       27        -0.306652        0.000140937        0.000191514
411       27        -0.306538        0.000140945        0.000191503
412       27        -0.306415        0.000140953        0.000191491
413       27        -0.306281        0.000140963        0.000191479
414       27        -0.306136        0.000140973        0.000191465
415       27        -0.305979        0.000140984        0.00019145
416       27        -0.305808        0.000140996        0.000191433
417       27        -0.305622        0.000141009        0.000191416
418       27        -0.305421        0.000141023        0.000191396
419       27        -0.305202        0.000141039        0.000191376
420       27        -0.304965        0.000141056        0.000191353
421       27        -0.304708        0.000141074        0.000191328
422       27        -0.304429        0.000141093        0.000191302
423       27        -0.304127        0.000141115        0.000191273
424       27        -0.3038        0.000141138        0.000191242
425       27        -0.303445        0.000141163        0.000191208
426       27        -0.303061        0.00014119        0.000191171
427       27        -0.302645        0.000141219        0.000191131
428       27        -0.302196        0.000141251        0.000191088
429       27        -0.30171        0.000141286        0.000191042
430       27        -0.301184        0.000141323        0.000190992
431       27        -0.300617        0.000141363        0.000190938
432       27        -0.300005        0.000141406        0.000190879
433       27        -0.299345        0.000141453        0.000190816
434       27        -0.298633        0.000141503        0.000190748
435       27        -0.297868        0.000141557        0.000190675
436       27        -0.297044        0.000141616        0.000190597
437       27        -0.29616        0.000141678        0.000190513
438       27        -0.295211        0.000141745        0.000190422
439       27        -0.294195        0.000141818        0.000190326
440       27        -0.293108        0.000141895        0.000190222
441       27        -0.291947        0.000141977        0.000190112
442       27        -0.290711        0.000142065        0.000189994
443       27        -0.289397        0.000142158        0.00018987
444       27        -0.288004        0.000142257        0.000189737
445       27        -0.286532        0.000142362        0.000189598
446       27        -0.284982        0.000142472        0.000189451
447       27        -0.283355        0.000142588        0.000189297
448       27        -0.281655        0.000142709        0.000189136
449       27        -0.279889        0.000142835        0.000188969
450       27        -0.278064        0.000142966        0.000188796
451       27        -0.276193        0.000143099        0.00018862
452       27        -0.27429        0.000143236        0.00018844
453       27        -0.272372        0.000143373        0.000188259
454       27        -0.270463        0.00014351        0.00018808
455       27        -0.26859        0.000143644        0.000187904
456       27        -0.266788        0.000143773        0.000187734
457       27        -0.265099        0.000143895        0.000187575
458       27        -0.263572        0.000144004        0.000187432
459       27        -0.262262        0.000144098        0.000187309
460       27        -0.261232        0.000144172        0.000187212
461       27        -0.260551        0.000144221        0.000187147
462       27        -0.260301        0.000144238        0.000187123
463       27        -0.260583        0.000144217        0.000187148
464       27        -0.261515        0.000144148        0.000187234
465       27        -0.263219        0.000144025        0.000187392
466       27        -0.265819        0.000143836        0.000187635
467       27        -0.269429        0.000143576        0.000187972
468       27        -0.274169        0.000143235        0.000188417
469       27        -0.280191        0.000142803        0.000188984
470       27        -0.287695        0.000142267        0.000189692
471       27        -0.296916        0.000141611        0.000190566
472       27        -0.308083        0.000140819        0.000191628
473       27        -0.321351        0.000139884        0.000192898
474       27        -0.336769        0.000138804        0.000194384
475       27        -0.354298        0.000137587        0.000196086
476       27        -0.373885        0.00013624        0.000198007
477       27        -0.395527        0.000134767        0.000200152
478       27        -0.41927        0.000133171        0.000202533
479       27        -0.445111        0.000131457        0.00020516
480       27        -0.472831        0.000129644        0.000208017
481       27        -0.501864        0.000127774        0.000211057
482       27        -0.531353        0.000125906        0.000214195
483       27        -0.560264        0.000124104        0.000217323
484       27        -0.58749        0.000122435        0.000220317
485       27        -0.612133        0.000120946        0.000223068
486       27        -0.633855        0.00011965        0.000225524
487       27        -0.65269        0.000118537        0.000227673
488       27        -0.66859        0.000117603        0.000229501
489       27        -0.681589        0.000116848        0.00023101
490       27        -0.692038        0.000116246        0.000232234
491       27        -0.699834        0.000115803        0.000233159
492       27        -0.703936        0.000115581        0.000233669
493       27        -0.70319        0.000115648        0.00023363
494       27        -0.697029        0.00011603        0.000232963
495       27        -0.68482        0.000116763        0.000231589
496       27        -0.66479        0.000117953        0.000229311
497       27        -0.634088        0.000119799        0.000225858
498       27        -0.595648        0.00012214        0.000221587
499       27        -0.564214        0.000124232        0.000218408
0       28        -0.159618        0.000152233        0.000178578
1       28        -0.227743        0.000146578        0.000184068
2       28        -0.287175        0.000142184        0.000189483
3       28        -0.31432        0.00014025        0.000192049
4       28        -0.317867        0.000140025        0.000192421
5       28        -0.309359        0.000140662        0.000191659
6       28        -0.295859        0.000141655        0.000190424
7       28        -0.279906        0.000142826        0.000188959
8       28        -0.26297        0.000144066        0.000187399
9       28        -0.245359        0.00014535        0.00018577
10       28        -0.225054        0.000146834        0.000183893
11       28        -0.199681        0.000148704        0.00018157
12       28        -0.168493        0.000151034        0.000178752
13       28        -0.131416        0.000153853        0.00017546
14       28        -0.0887662        0.000157164        0.000171753
15       28        -0.0420853        0.000160873        0.000167787
16       28        0.00639523        0.000164818        0.000163768
17       28        0.0548122        0.000168856        0.00015985
18       28        0.101743        0.000172864        0.000156142
19       28        0.146082        0.000176736        0.000152716
20       28        0.18721        0.000180403        0.000149603
21       28        0.224852        0.000183823        0.000146807
22       28        0.258861        0.000186966        0.000144324
23       28        0.289231        0.000189815        0.000142141
24       28        0.316102        0.000192371        0.000140236
25       28        0.33971        0.000194645        0.000138583
26       28        0.360369        0.000196656        0.000137152
27       28        0.378452        0.000198435        0.000135912
28       28        0.394318        0.00020001        0.000134834
29       28        0.408263        0.000201405        0.000133895
30       28        0.420505        0.000202639        0.000133076
31       28        0.431211        0.000203725        0.000132364
32       28        0.440526        0.000204675        0.000131749
33       28        0.448597        0.000205502        0.000131218
34       28        0.455574        0.00020622        0.000130761
35       28        0.461593        0.000206842        0.000130368
36       28        0.466762        0.000207377        0.000130032
37       28        0.471167        0.000207835        0.000129746
38       28        0.474881        0.000208222        0.000129505
39       28        0.477971        0.000208544        0.000129306
40       28        0.480505        0.00020881        0.000129143
41       28        0.482548        0.000209024        0.000129012
42       28        0.484158        0.000209194        0.000128909
43       28        0.485385        0.000209324        0.000128831
44       28        0.486272        0.000209418        0.000128774
45       28        0.48686        0.000209481        0.000128737
46       28        0.487184        0.000209517        0.000128717
47       28        0.487281        0.000209528        0.000128712
48       28        0.487183        0.000209519        0.000128719
49       28        0.486917        0.000209493        0.000128737
50       28        0.48651        0.000209452        0.000128764
51       28        0.485985        0.000209398        0.000128799
52       28        0.48536        0.000209334        0.00012884
53       28        0.484656        0.000209261        0.000128886
54       28        0.483889        0.000209182        0.000128936
55       28        0.483072        0.000209098        0.000128989
56       28        0.482219        0.00020901        0.000129045
57       28        0.48134        0.000208919        0.000129102
58       28        0.480446        0.000208826        0.000129161
59       28        0.479545        0.000208733        0.000129219
60       28        0.478643        0.00020864        0.000129278
61       28        0.477747        0.000208547        0.000129337
62       28        0.476862        0.000208456        0.000129395
63       28        0.475991        0.000208366        0.000129451
64       28        0.475139        0.000208278        0.000129507
65       28        0.474308        0.000208192        0.000129561
66       28        0.473501        0.000208109        0.000129614
67       28        0.472717        0.000208028        0.000129665
68       28        0.47196        0.00020795        0.000129715
69       28        0.471229        0.000207874        0.000129762
70       28        0.470526        0.000207802        0.000129808
71       28        0.469849        0.000207732        0.000129853
72       28        0.469199        0.000207665        0.000129895
73       28        0.468576        0.000207601        0.000129936
74       28        0.46798        0.000207539        0.000129975
75       28        0.467409        0.00020748        0.000130012
76       28        0.466863        0.000207424        0.000130048
77       28        0.466341        0.00020737        0.000130082
78       28        0.465843        0.000207319        0.000130115
79       28        0.465367        0.00020727        0.000130146
80       28        0.464913        0.000207223        0.000130175
81       28        0.46448        0.000207179        0.000130204
82       28        0.464067        0.000207136        0.000130231
83       28        0.463673        0.000207096        0.000130257
84       28        0.463297        0.000207057        0.000130281
85       28        0.462939        0.00020702        0.000130305
86       28        0.462597        0.000206985        0.000130327
87       28        0.462271        0.000206951        0.000130349
88       28        0.46196        0.000206919        0.000130369
89       28        0.461663        0.000206889        0.000130388
90       28        0.46138        0.000206859        0.000130407
91       28        0.461109        0.000206832        0.000130425
92       28        0.46085        0.000206805        0.000130442
93       28        0.460603        0.00020678        0.000130458
94       28        0.460367        0.000206755        0.000130473
95       28        0.460142        0.000206732        0.000130488
96       28        0.459926        0.00020671        0.000130502
97       28        0.459719        0.000206688        0.000130516
98       28        0.459521        0.000206668        0.000130529
99       28        0.459331        0.000206649        0.000130541
100       28        0.45915        0.00020663        0.000130553
101       28        0.458975        0.000206612        0.000130564
102       28        0.458808        0.000206595        0.000130575
103       28        0.458648        0.000206578        0.000130586
104       28        0.458494        0.000206562        0.000130596
105       28        0.458346        0.000206547        0.000130606
106       28        0.458203        0.000206532        0.000130615
107       28        0.458066        0.000206518        0.000130624
108       28        0.457934        0.000206505        0.000130633
109       28        0.457807        0.000206492        0.000130641
110       28        0.457685        0.000206479        0.000130649
111       28        0.457567        0.000206467        0.000130657
112       28        0.457453        0.000206455        0.000130664
113       28        0.457343        0.000206444        0.000130671
114       28        0.457237        0.000206433        0.000130678
115       28        0.457134        0.000206422        0.000130685
116       28        0.457034        0.000206412        0.000130691
117       28        0.456938        0.000206402        0.000130698
118       28        0.456845        0.000206392        0.000130704
119       28        0.456754        0.000206383        0.00013071
120       28        0.456667        0.000206374        0.000130715
121       28        0.456582        0.000206365        0.000130721
122       28        0.456499        0.000206357        0.000130726
123       28        0.456419        0.000206348        0.000130732
124       28        0.456341        0.00020634        0.000130737
125       28        0.456265        0.000206332        0.000130742
126       28        0.456191        0.000206325        0.000130747
127       28        0.456119        0.000206317        0.000130751
128       28        0.456049        0.00020631        0.000130756
129       28        0.455981        0.000206303        0.00013076
130       28        0.455914        0.000206296        0.000130765
131       28        0.455849        0.000206289        0.000130769
132       28        0.455785        0.000206283        0.000130773
133       28        0.455723        0.000206276        0.000130777
134       28        0.455662        0.00020627        0.000130781
135       28        0.455603        0.000206264        0.000130785
136       28        0.455545        0.000206258        0.000130789
137       28        0.455488        0.000206252        0.000130792
138       28        0.455433        0.000206246        0.000130796
139       28        0.455378        0.000206241        0.0001308
140       28        0.455325        0.000206235        0.000130803
141       28        0.455272        0.00020623        0.000130806
142       28        0.455221        0.000206224        0.00013081
143       28        0.455171        0.000206219        0.000130813
144       28        0.455121        0.000206214        0.000130816
145       28        0.455073        0.000206209        0.000130819
146       28        0.455025        0.000206204        0.000130822
147       28        0.454978        0.000206199        0.000130826
148       28        0.454933        0.000206194        0.000130828
149       28        0.454887        0.00020619        0.000130831
150       28        0.454843        0.000206185        0.000130834
151       28        0.4548        0.000206181        0.000130837
152       28        0.454757        0.000206176        0.00013084
153       28        0.454715        0.000206172        0.000130843
154       28        0.454673        0.000206168        0.000130845
155       28        0.454633        0.000206163        0.000130848
156       28        0.454593        0.000206159        0.000130851
157       28        0.454553        0.000206155        0.000130853
158       28        0.454514        0.000206151        0.000130856
159       28        0.454476        0.000206147        0.000130858
160       28        0.454439        0.000206143        0.000130861
161       28        0.454402        0.000206139        0.000130863
162       28        0.454366        0.000206136        0.000130865
163       28        0.45433        0.000206132        0.000130868
164       28        0.454295        0.000206128        0.00013087
165       28        0.45426        0.000206125        0.000130872
166       28        0.454226        0.000206121        0.000130874
167       28        0.454193        0.000206118        0.000130877
168       28        0.45416        0.000206114        0.000130879
169       28        0.454127        0.000206111        0.000130881
170       28        0.454095        0.000206108        0.000130883
171       28        0.454064        0.000206104        0.000130885
172       28        0.454033        0.000206101        0.000130887
173       28        0.454003        0.000206098        0.000130889
174       28        0.453973        0.000206095        0.000130891
175       28        0.453943        0.000206092        0.000130893
176       28        0.453914        0.000206089        0.000130895
177       28        0.453886        0.000206086        0.000130896
178       28        0.453858        0.000206083        0.000130898
179       28        0.453831        0.00020608        0.0001309
180       28        0.453804        0.000206077        0.000130902
181       28        0.453777        0.000206075        0.000130904
182       28        0.453751        0.000206072        0.000130905
183       28        0.453725        0.000206069        0.000130907
184       28        0.4537        0.000206067        0.000130909
185       28        0.453675        0.000206064        0.00013091
186       28        0.453651        0.000206061        0.000130912
187       28        0.453627        0.000206059        0.000130913
188       28        0.453604        0.000206056        0.000130915
189       28        0.453581        0.000206054        0.000130916
190       28        0.453558        0.000206052        0.000130918
191       28        0.453536        0.000206049        0.000130919
192       28        0.453515        0.000206047        0.000130921
193       28        0.453493        0.000206045        0.000130922
194       28        0.453473        0.000206043        0.000130923
195       28        0.453452        0.000206041        0.000130925
196       28        0.453432        0.000206039        0.000130926
197       28        0.453413        0.000206037        0.000130927
198       28        0.453394        0.000206035        0.000130928
199       28        0.453375        0.000206033        0.00013093
200       28        0.453357        0.000206031        0.000130931
201       28        0.453339        0.000206029        0.000130932
202       28        0.453321        0.000206027        0.000130933
203       28        0.453304        0.000206025        0.000130934
204       28        0.453287        0.000206023        0.000130935
205       28        0.453271        0.000206022        0.000130936
206       28        0.453255        0.00020602        0.000130937
207       28        0.45324        0.000206019        0.000130938
208       28        0.453224        0.000206017        0.000130939
209       28        0.45321        0.000206015        0.00013094
210       28        0.453195        0.000206014        0.000130941
211       28        0.453181        0.000206012        0.000130942
212       28        0.453168        0.000206011        0.000130943
213       28        0.453155        0.00020601        0.000130944
214       28        0.453142        0.000206008        0.000130945
215       28        0.453129        0.000206007        0.000130945
216       28        0.453117        0.000206006        0.000130946
217       28        0.453106        0.000206005        0.000130947
218       28        0.453094        0.000206003        0.000130948
219       28        0.453083        0.000206002        0.000130948
220       28        0.453073        0.000206001        0.000130949
221       28        0.453063        0.000206        0.00013095
222       28        0.453053        0.000205999        0.00013095
223       28        0.453043        0.000205998        0.000130951
224       28        0.453034        0.000205997        0.000130952
225       28        0.453026        0.000205996        0.000130952
226       28        0.453017        0.000205995        0.000130953
227       28        0.453009        0.000205994        0.000130953
228       28        0.453002        0.000205994        0.000130954
229       28        0.452994        0.000205993        0.000130954
230       28        0.452987        0.000205992        0.000130955
231       28        0.452981        0.000205991        0.000130955
232       28        0.452975        0.000205991        0.000130955
233       28        0.452969        0.00020599        0.000130956
234       28        0.452963        0.00020599        0.000130956
235       28        0.452958        0.000205989        0.000130956
236       28        0.452953        0.000205988        0.000130957
237       28        0.452949        0.000205988        0.000130957
238       28        0.452945        0.000205988        0.000130957
239       28        0.452941        0.000205987        0.000130957
240       28        0.452937        0.000205987        0.000130958
241       28        0.452934        0.000205986        0.000130958
242       28        0.452932        0.000205986        0.000130958
243       28        0.452929        0.000205986        0.000130958
244       28        0.452927        0.000205986        0.000130958
245       28        0.452925        0.000205985        0.000130958
246       28        0.452924        0.000205985        0.000130959
247       28        0.452923        0.000205985        0.000130959
248       28        0.452922        0.000205985        0.000130959
249       28        0.452922        0.000205985        0.000130959
250       28        0.452921        0.000205985        0.000130959
251       28        0.452922        0.000205985        0.000130959
252       28        0.452922        0.000205985        0.000130959
253       28        0.452923        0.000205985        0.000130959
254       28        0.452924        0.000205985        0.000130958
255       28        0.452926        0.000205985        0.000130958
256       28        0.452927        0.000205985        0.000130958
257       28        0.45293        0.000205986        0.000130958
258       28        0.452932        0.000205986        0.000130958
259       28        0.452935        0.000205986        0.000130958
260       28        0.452938        0.000205986        0.000130957
261       28        0.452941        0.000205987        0.000130957
262       28        0.452945        0.000205987        0.000130957
263       28        0.452949        0.000205988        0.000130957
264       28        0.452953        0.000205988        0.000130956
265       28        0.452958        0.000205988        0.000130956
266       28        0.452963        0.000205989        0.000130956
267       28        0.452968        0.000205989        0.000130955
268       28        0.452974        0.00020599        0.000130955
269       28        0.452979        0.000205991        0.000130955
270       28        0.452985        0.000205991        0.000130954
271       28        0.452992        0.000205992        0.000130954
272       28        0.452999        0.000205993        0.000130953
273       28        0.453006        0.000205993        0.000130953
274       28        0.453013        0.000205994        0.000130952
275       28        0.45302        0.000205995        0.000130952
276       28        0.453028        0.000205996        0.000130951
277       28        0.453037        0.000205996        0.000130951
278       28        0.453045        0.000205997        0.00013095
279       28        0.453054        0.000205998        0.00013095
280       28        0.453063        0.000205999        0.000130949
281       28        0.453072        0.000206        0.000130949
282       28        0.453082        0.000206001        0.000130948
283       28        0.453092        0.000206002        0.000130947
284       28        0.453102        0.000206003        0.000130947
285       28        0.453112        0.000206004        0.000130946
286       28        0.453123        0.000206005        0.000130945
287       28        0.453134        0.000206006        0.000130944
288       28        0.453145        0.000206007        0.000130944
289       28        0.453157        0.000206009        0.000130943
290       28        0.453168        0.00020601        0.000130942
291       28        0.45318        0.000206011        0.000130941
292       28        0.453193        0.000206012        0.000130941
293       28        0.453205        0.000206014        0.00013094
294       28        0.453218        0.000206015        0.000130939
295       28        0.453231        0.000206016        0.000130938
296       28        0.453244        0.000206018        0.000130937
297       28        0.453258        0.000206019        0.000130936
298       28        0.453272        0.00020602        0.000130935
299       28        0.453286        0.000206022        0.000130934
300       28        0.4533        0.000206023        0.000130933
301       28        0.453315        0.000206025        0.000130932
302       28        0.45333        0.000206026        0.000130931
303       28        0.453345        0.000206028        0.00013093
304       28        0.45336        0.000206029        0.000130929
305       28        0.453376        0.000206031        0.000130928
306       28        0.453391        0.000206033        0.000130927
307       28        0.453407        0.000206034        0.000130926
308       28        0.453423        0.000206036        0.000130925
309       28        0.45344        0.000206038        0.000130924
310       28        0.453456        0.000206039        0.000130923
311       28        0.453473        0.000206041        0.000130922
312       28        0.45349        0.000206043        0.000130921
313       28        0.453508        0.000206045        0.00013092
314       28        0.453525        0.000206046        0.000130919
315       28        0.453543        0.000206048        0.000130917
316       28        0.453561        0.00020605        0.000130916
317       28        0.453579        0.000206052        0.000130915
318       28        0.453597        0.000206054        0.000130914
319       28        0.453615        0.000206056        0.000130913
320       28        0.453634        0.000206057        0.000130911
321       28        0.453653        0.000206059        0.00013091
322       28        0.453672        0.000206061        0.000130909
323       28        0.453691        0.000206063        0.000130908
324       28        0.45371        0.000206065        0.000130906
325       28        0.45373        0.000206067        0.000130905
326       28        0.453749        0.000206069        0.000130904
327       28        0.453769        0.000206071        0.000130903
328       28        0.453789        0.000206073        0.000130901
329       28        0.453809        0.000206075        0.0001309
330       28        0.453829        0.000206078        0.000130899
331       28        0.453849        0.00020608        0.000130897
332       28        0.45387        0.000206082        0.000130896
333       28        0.45389        0.000206084        0.000130895
334       28        0.453911        0.000206086        0.000130893
335       28        0.453932        0.000206088        0.000130892
336       28        0.453952        0.00020609        0.000130891
337       28        0.453973        0.000206092        0.000130889
338       28        0.453994        0.000206094        0.000130888
339       28        0.454015        0.000206097        0.000130886
340       28        0.454036        0.000206099        0.000130885
341       28        0.454057        0.000206101        0.000130884
342       28        0.454079        0.000206103        0.000130882
343       28        0.4541        0.000206105        0.000130881
344       28        0.454121        0.000206108        0.000130879
345       28        0.454142        0.00020611        0.000130878
346       28        0.454164        0.000206112        0.000130877
347       28        0.454185        0.000206114        0.000130875
348       28        0.454206        0.000206116        0.000130874
349       28        0.454227        0.000206118        0.000130873
350       28        0.454249        0.000206121        0.000130871
351       28        0.45427        0.000206123        0.00013087
352       28        0.454291        0.000206125        0.000130868
353       28        0.454312        0.000206127        0.000130867
354       28        0.454333        0.000206129        0.000130866
355       28        0.454355        0.000206132        0.000130864
356       28        0.454376        0.000206134        0.000130863
357       28        0.454396        0.000206136        0.000130861
358       28        0.454417        0.000206138        0.00013086
359       28        0.454438        0.00020614        0.000130859
360       28        0.454459        0.000206142        0.000130857
361       28        0.454479        0.000206144        0.000130856
362       28        0.4545        0.000206147        0.000130855
363       28        0.45452        0.000206149        0.000130853
364       28        0.45454        0.000206151        0.000130852
365       28        0.45456        0.000206153        0.000130851
366       28        0.45458        0.000206155        0.000130849
367       28        0.4546        0.000206157        0.000130848
368       28        0.45462        0.000206159        0.000130847
369       28        0.45464        0.000206161        0.000130846
370       28        0.45466        0.000206163        0.000130844
371       28        0.454679        0.000206165        0.000130843
372       28        0.454698        0.000206167        0.000130842
373       28        0.454718        0.000206169        0.00013084
374       28        0.454737        0.000206171        0.000130839
375       28        0.454756        0.000206173        0.000130838
376       28        0.454776        0.000206175        0.000130837
377       28        0.454795        0.000206177        0.000130835
378       28        0.454814        0.000206179        0.000130834
379       28        0.454834        0.000206181        0.000130833
380       28        0.454853        0.000206183        0.000130832
381       28        0.454873        0.000206185        0.00013083
382       28        0.454893        0.000206187        0.000130829
383       28        0.454913        0.000206189        0.000130828
384       28        0.454933        0.000206191        0.000130826
385       28        0.454954        0.000206194        0.000130825
386       28        0.454975        0.000206196        0.000130824
387       28        0.454997        0.000206198        0.000130822
388       28        0.455019        0.0002062        0.000130821
389       28        0.455042        0.000206203        0.000130819
390       28        0.455066        0.000206205        0.000130818
391       28        0.455091        0.000206208        0.000130816
392       28        0.455117        0.00020621        0.000130814
393       28        0.455144        0.000206213        0.000130813
394       28        0.455173        0.000206216        0.000130811
395       28        0.455203        0.000206219        0.000130809
396       28        0.455235        0.000206223        0.000130807
397       28        0.455269        0.000206226        0.000130805
398       28        0.455305        0.00020623        0.000130802
399       28        0.455343        0.000206234        0.0001308
400       28        0.455384        0.000206238        0.000130797
401       28        0.455428        0.000206242        0.000130794
402       28        0.455475        0.000206247        0.000130791
403       28        0.455526        0.000206253        0.000130788
404       28        0.45558        0.000206258        0.000130784
405       28        0.455639        0.000206264        0.00013078
406       28        0.455702        0.000206271        0.000130776
407       28        0.455771        0.000206278        0.000130772
408       28        0.455845        0.000206285        0.000130767
409       28        0.455925        0.000206294        0.000130762
410       28        0.456012        0.000206303        0.000130756
411       28        0.456106        0.000206312        0.00013075
412       28        0.456207        0.000206323        0.000130743
413       28        0.456318        0.000206334        0.000130736
414       28        0.456437        0.000206346        0.000130728
415       28        0.456566        0.000206359        0.000130719
416       28        0.456706        0.000206374        0.00013071
417       28        0.456858        0.000206389        0.0001307
418       28        0.457023        0.000206406        0.000130689
419       28        0.4572        0.000206425        0.000130678
420       28        0.457393        0.000206444        0.000130665
421       28        0.457602        0.000206466        0.000130651
422       28        0.457827        0.000206489        0.000130637
423       28        0.458071        0.000206514        0.000130621
424       28        0.458334        0.000206541        0.000130603
425       28        0.458619        0.00020657        0.000130585
426       28        0.458927        0.000206602        0.000130564
427       28        0.459259        0.000206636        0.000130543
428       28        0.459617        0.000206673        0.000130519
429       28        0.460003        0.000206712        0.000130494
430       28        0.46042        0.000206755        0.000130466
431       28        0.460868        0.000206801        0.000130437
432       28        0.46135        0.000206851        0.000130405
433       28        0.461868        0.000206904        0.000130371
434       28        0.462425        0.000206961        0.000130335
435       28        0.463022        0.000207023        0.000130296
436       28        0.463661        0.000207088        0.000130254
437       28        0.464346        0.000207159        0.000130209
438       28        0.465077        0.000207234        0.000130161
439       28        0.465858        0.000207314        0.00013011
440       28        0.466689        0.0002074        0.000130055
441       28        0.467572        0.000207491        0.000129998
442       28        0.468508        0.000207587        0.000129936
443       28        0.469498        0.000207689        0.000129872
444       28        0.470542        0.000207797        0.000129803
445       28        0.47164        0.00020791        0.000129732
446       28        0.472789        0.000208029        0.000129656
447       28        0.473987        0.000208153        0.000129578
448       28        0.475231        0.000208281        0.000129497
449       28        0.476515        0.000208414        0.000129413
450       28        0.477832        0.00020855        0.000129327
451       28        0.479173        0.000208689        0.00012924
452       28        0.480527        0.000208829        0.000129152
453       28        0.48188        0.000208969        0.000129063
454       28        0.483216        0.000209107        0.000128976
455       28        0.484515        0.000209241        0.000128892
456       28        0.485754        0.00020937        0.000128811
457       28        0.486903        0.000209488        0.000128736
458       28        0.487929        0.000209594        0.000128669
459       28        0.488794        0.000209683        0.000128612
460       28        0.489459        0.000209751        0.000128569
461       28        0.489877        0.000209793        0.000128541
462       28        0.489996        0.000209803        0.000128532
463       28        0.489749        0.000209776        0.000128546
464       28        0.489054        0.000209701        0.00012859
465       28        0.487822        0.00020957        0.000128668
466       28        0.48596        0.000209374        0.000128787
467       28        0.483377        0.000209103        0.000128953
468       28        0.479978        0.000208748        0.000129172
469       28        0.47563        0.000208294        0.000129454
470       28        0.470143        0.000207724        0.000129809
471       28        0.463256        0.00020701        0.000130257
472       28        0.45466        0.000206122        0.000130818
473       28        0.44404        0.000205031        0.000131515
474       28        0.431108        0.00020371        0.000132369
475       28        0.415593        0.000202138        0.000133401
476       28        0.397151        0.000200288        0.00013464
477       28        0.375254        0.000198114        0.000136127
478       28        0.349093        0.00019555        0.000137927
479       28        0.31758        0.000192508        0.000140128
480       28        0.279523        0.000188898        0.000142834
481       28        0.233929        0.000184662        0.000146145
482       28        0.180353        0.000179801        0.00015013
483       28        0.119347        0.000174416        0.000154794
484       28        0.0529689        0.000168732        0.000160027
485       28        -0.0154775        0.000163054        0.000165597
486       28        -0.0825871        0.000157662        0.000171235
487       28        -0.145474        0.00015276        0.00017668
488       28        -0.201582        0.000148507        0.000181674
489       28        -0.249332        0.00014498        0.000186033
490       28        -0.288677        0.000142137        0.000189705
491       28        -0.318971        0.000139992        0.000192588
492       28        -0.337603        0.000138701        0.000194401
493       28        -0.341965        0.000138426        0.000194864
494       28        -0.331519        0.000139192        0.000193906
495       28        -0.306891        0.00014096        0.000191592
496       28        -0.268109        0.000143765        0.000187971
497       28        -0.216647        0.000147527        0.000183214
498       28        -0.161103        0.000151696        0.000178214
499       28        -0.126736        0.000154544        0.000175426
0       29        0.456042        0.000207052        0.000131227
1       29        0.426489        0.00020326        0.000132688
2       29        0.419483        0.000202441        0.000133082
3       29        0.419945        0.000202469        0.000133039
4       29        0.426701        0.000203179        0.000132606
5       29        0.436198        0.000204188        0.000132005
6       29        0.44645        0.000205288        0.000131363
7       29        0.457135        0.000206434        0.000130693
8       29        0.467634        0.000207554        0.000130029
9       29        0.477764        0.000208622        0.000129381
10       29        0.488977        0.000209795        0.000128658
11       29        0.502778        0.000211239        0.000127767
12       29        0.519299        0.000212975        0.000126707
13       29        0.538248        0.000214985        0.000125502
14       29        0.559154        0.000217232        0.00012419
15       29        0.580903        0.000219602        0.000122844
16       29        0.602255        0.000221961        0.00012154
17       29        0.622439        0.000224221        0.000120325
18       29        0.641045        0.000226329        0.000119217
19       29        0.657839        0.000228251        0.000118227
20       29        0.672779        0.000229975        0.000117354
21       29        0.685905        0.000231499        0.000116591
22       29        0.697257        0.000232824        0.000115935
23       29        0.706914        0.000233956        0.000115379
24       29        0.715018        0.000234909        0.000114914
25       29        0.721752        0.000235703        0.000114528
26       29        0.72734        0.000236364        0.000114209
27       29        0.732013        0.000236918        0.000113944
28       29        0.735964        0.000237389        0.00011372
29       29        0.73933        0.000237791        0.00011353
30       29        0.742194        0.000238135        0.000113369
31       29        0.74461        0.000238426        0.000113233
32       29        0.746634        0.000238671        0.00011312
33       29        0.74833        0.000238876        0.000113026
34       29        0.749761        0.00023905        0.000112946
35       29        0.75098        0.000239198        0.000112878
36       29        0.752021        0.000239325        0.000112821
37       29        0.752903        0.000239432        0.000112772
38       29        0.753641        0.000239522        0.000112731
39       29        0.754252        0.000239597        0.000112697
40       29        0.754757        0.000239659        0.00011267
41       29        0.755172        0.00023971        0.000112647
42       29        0.755511        0.000239753        0.000112629
43       29        0.755783        0.000239787        0.000112614
44       29        0.755994        0.000239814        0.000112603
45       29        0.75615        0.000239835        0.000112595
46       29        0.756259        0.000239849        0.00011259
47       29        0.756326        0.000239859        0.000112587
48       29        0.756358        0.000239864        0.000112586
49       29        0.75636        0.000239866        0.000112586
50       29        0.756335        0.000239864        0.000112588
51       29        0.756286        0.00023986        0.000112592
52       29        0.756218        0.000239853        0.000112596
53       29        0.756133        0.000239844        0.000112601
54       29        0.756035        0.000239833        0.000112607
55       29        0.755926        0.000239821        0.000112614
56       29        0.755807        0.000239808        0.000112621
57       29        0.755682        0.000239794        0.000112629
58       29        0.755551        0.000239779        0.000112637
59       29        0.755416        0.000239764        0.000112645
60       29        0.755279        0.000239748        0.000112653
61       29        0.75514        0.000239732        0.000112661
62       29        0.755002        0.000239716        0.000112669
63       29        0.754864        0.0002397        0.000112677
64       29        0.754727        0.000239685        0.000112685
65       29        0.754592        0.000239669        0.000112693
66       29        0.75446        0.000239654        0.000112701
67       29        0.754331        0.000239639        0.000112708
68       29        0.754205        0.000239624        0.000112715
69       29        0.754083        0.00023961        0.000112723
70       29        0.753964        0.000239596        0.000112729
71       29        0.753849        0.000239583        0.000112736
72       29        0.753738        0.00023957        0.000112743
73       29        0.753632        0.000239558        0.000112749
74       29        0.753528        0.000239546        0.000112755
75       29        0.753429        0.000239534        0.000112761
76       29        0.753334        0.000239523        0.000112766
77       29        0.753243        0.000239512        0.000112771
78       29        0.753155        0.000239502        0.000112776
79       29        0.753071        0.000239492        0.000112781
80       29        0.75299        0.000239483        0.000112786
81       29        0.752913        0.000239474        0.00011279
82       29        0.752839        0.000239465        0.000112795
83       29        0.752768        0.000239457        0.000112799
84       29        0.7527        0.000239449        0.000112803
85       29        0.752635        0.000239441        0.000112806
86       29        0.752573        0.000239434        0.00011281
87       29        0.752514        0.000239427        0.000112813
88       29        0.752457        0.00023942        0.000112817
89       29        0.752402        0.000239414        0.00011282
90       29        0.75235        0.000239408        0.000112823
91       29        0.752299        0.000239402        0.000112826
92       29        0.752251        0.000239396        0.000112828
93       29        0.752205        0.000239391        0.000112831
94       29        0.752161        0.000239385        0.000112834
95       29        0.752118        0.00023938        0.000112836
96       29        0.752078        0.000239376        0.000112838
97       29        0.752039        0.000239371        0.000112841
98       29        0.752001        0.000239366        0.000112843
99       29        0.751965        0.000239362        0.000112845
100       29        0.75193        0.000239358        0.000112847
101       29        0.751896        0.000239354        0.000112849
102       29        0.751864        0.00023935        0.00011285
103       29        0.751833        0.000239346        0.000112852
104       29        0.751803        0.000239343        0.000112854
105       29        0.751774        0.000239339        0.000112856
106       29        0.751746        0.000239336        0.000112857
107       29        0.75172        0.000239333        0.000112859
108       29        0.751694        0.00023933        0.00011286
109       29        0.751668        0.000239327        0.000112862
110       29        0.751644        0.000239324        0.000112863
111       29        0.751621        0.000239321        0.000112864
112       29        0.751598        0.000239318        0.000112865
113       29        0.751576        0.000239316        0.000112867
114       29        0.751555        0.000239313        0.000112868
115       29        0.751534        0.000239311        0.000112869
116       29        0.751514        0.000239308        0.00011287
117       29        0.751494        0.000239306        0.000112871
118       29        0.751475        0.000239304        0.000112872
119       29        0.751457        0.000239301        0.000112873
120       29        0.751439        0.000239299        0.000112874
121       29        0.751422        0.000239297        0.000112875
122       29        0.751405        0.000239295        0.000112876
123       29        0.751388        0.000239293        0.000112877
124       29        0.751372        0.000239291        0.000112878
125       29        0.751356        0.000239289        0.000112879
126       29        0.751341        0.000239287        0.00011288
127       29        0.751326        0.000239285        0.000112881
128       29        0.751312        0.000239284        0.000112881
129       29        0.751297        0.000239282        0.000112882
130       29        0.751283        0.00023928        0.000112883
131       29        0.75127        0.000239278        0.000112884
132       29        0.751256        0.000239277        0.000112884
133       29        0.751243        0.000239275        0.000112885
134       29        0.751231        0.000239274        0.000112886
135       29        0.751218        0.000239272        0.000112887
136       29        0.751206        0.000239271        0.000112887
137       29        0.751194        0.000239269        0.000112888
138       29        0.751182        0.000239268        0.000112889
139       29        0.751171        0.000239266        0.000112889
140       29        0.751159        0.000239265        0.00011289
141       29        0.751148        0.000239264        0.00011289
142       29        0.751137        0.000239262        0.000112891
143       29        0.751126        0.000239261        0.000112892
144       29        0.751116        0.00023926        0.000112892
145       29        0.751105        0.000239258        0.000112893
146       29        0.751095        0.000239257        0.000112893
147       29        0.751085        0.000239256        0.000112894
148       29        0.751075        0.000239255        0.000112894
149       29        0.751066        0.000239253        0.000112895
150       29        0.751056        0.000239252        0.000112895
151       29        0.751047        0.000239251        0.000112896
152       29        0.751037        0.00023925        0.000112896
153       29        0.751028        0.000239249        0.000112897
154       29        0.751019        0.000239248        0.000112897
155       29        0.751011        0.000239246        0.000112898
156       29        0.751002        0.000239245        0.000112898
157       29        0.750993        0.000239244        0.000112899
158       29        0.750985        0.000239243        0.000112899
159       29        0.750977        0.000239242        0.0001129
160       29        0.750969        0.000239241        0.0001129
161       29        0.750961        0.00023924        0.000112901
162       29        0.750953        0.000239239        0.000112901
163       29        0.750945        0.000239238        0.000112901
164       29        0.750937        0.000239237        0.000112902
165       29        0.75093        0.000239236        0.000112902
166       29        0.750922        0.000239235        0.000112903
167       29        0.750915        0.000239235        0.000112903
168       29        0.750908        0.000239234        0.000112903
169       29        0.750901        0.000239233        0.000112904
170       29        0.750894        0.000239232        0.000112904
171       29        0.750887        0.000239231        0.000112905
172       29        0.75088        0.00023923        0.000112905
173       29        0.750874        0.000239229        0.000112905
174       29        0.750867        0.000239228        0.000112906
175       29        0.750861        0.000239228        0.000112906
176       29        0.750854        0.000239227        0.000112906
177       29        0.750848        0.000239226        0.000112907
178       29        0.750842        0.000239225        0.000112907
179       29        0.750836        0.000239225        0.000112907
180       29        0.75083        0.000239224        0.000112908
181       29        0.750824        0.000239223        0.000112908
182       29        0.750818        0.000239222        0.000112908
183       29        0.750812        0.000239222        0.000112909
184       29        0.750807        0.000239221        0.000112909
185       29        0.750801        0.00023922        0.000112909
186       29        0.750796        0.00023922        0.000112909
187       29        0.750791        0.000239219        0.00011291
188       29        0.750786        0.000239218        0.00011291
189       29        0.750781        0.000239218        0.00011291
190       29        0.750776        0.000239217        0.00011291
191       29        0.750771        0.000239216        0.000112911
192       29        0.750766        0.000239216        0.000112911
193       29        0.750761        0.000239215        0.000112911
194       29        0.750756        0.000239215        0.000112912
195       29        0.750752        0.000239214        0.000112912
196       29        0.750747        0.000239213        0.000112912
197       29        0.750743        0.000239213        0.000112912
198       29        0.750739        0.000239212        0.000112912
199       29        0.750735        0.000239212        0.000112913
200       29        0.75073        0.000239211        0.000112913
201       29        0.750726        0.000239211        0.000112913
202       29        0.750722        0.00023921        0.000112913
203       29        0.750719        0.00023921        0.000112914
204       29        0.750715        0.000239209        0.000112914
205       29        0.750711        0.000239209        0.000112914
206       29        0.750708        0.000239208        0.000112914
207       29        0.750704        0.000239208        0.000112914
208       29        0.750701        0.000239207        0.000112914
209       29        0.750697        0.000239207        0.000112915
210       29        0.750694        0.000239207        0.000112915
211       29        0.750691        0.000239206        0.000112915
212       29        0.750688        0.000239206        0.000112915
213       29        0.750685        0.000239205        0.000112915
214       29        0.750682        0.000239205        0.000112915
215       29        0.750679        0.000239205        0.000112916
216       29        0.750676        0.000239204        0.000112916
217       29        0.750673        0.000239204        0.000112916
218       29        0.750671        0.000239204        0.000112916
219       29        0.750668        0.000239203        0.000112916
220       29        0.750666        0.000239203        0.000112916
221       29        0.750664        0.000239203        0.000112916
222       29        0.750661        0.000239202        0.000112916
223       29        0.750659        0.000239202        0.000112917
224       29        0.750657        0.000239202        0.000112917
225       29        0.750655        0.000239201        0.000112917
226       29        0.750653        0.000239201        0.000112917
227       29        0.750651        0.000239201        0.000112917
228       29        0.750649        0.000239201        0.000112917
229       29        0.750647        0.000239201        0.000112917
230       29        0.750646        0.0002392        0.000112917
231       29        0.750644        0.0002392        0.000112917
232       29        0.750642        0.0002392        0.000112917
233       29        0.750641        0.0002392        0.000112918
234       29        0.75064        0.000239199        0.000112918
235       29        0.750638        0.000239199        0.000112918
236       29        0.750637        0.000239199        0.000112918
237       29        0.750636        0.000239199        0.000112918
238       29        0.750635        0.000239199        0.000112918
239       29        0.750634        0.000239199        0.000112918
240       29        0.750633        0.000239199        0.000112918
241       29        0.750632        0.000239198        0.000112918
242       29        0.750631        0.000239198        0.000112918
243       29        0.750631        0.000239198        0.000112918
244       29        0.75063        0.000239198        0.000112918
245       29        0.750629        0.000239198        0.000112918
246       29        0.750629        0.000239198        0.000112918
247       29        0.750628        0.000239198        0.000112918
248       29        0.750628        0.000239198        0.000112918
249       29        0.750628        0.000239198        0.000112918
250       29        0.750628        0.000239198        0.000112918
251       29        0.750627        0.000239198        0.000112918
252       29        0.750627        0.000239198        0.000112918
253       29        0.750627        0.000239198        0.000112918
254       29        0.750627        0.000239198        0.000112918
255       29        0.750627        0.000239198        0.000112918
256       29        0.750628        0.000239198        0.000112918
257       29        0.750628        0.000239198        0.000112918
258       29        0.750628        0.000239198        0.000112918
259       29        0.750629        0.000239198        0.000112918
260       29        0.750629        0.000239198        0.000112918
261       29        0.75063        0.000239198        0.000112918
262       29        0.75063        0.000239198        0.000112918
263       29        0.750631        0.000239198        0.000112918
264       29        0.750632        0.000239198        0.000112918
265       29        0.750632        0.000239198        0.000112918
266       29        0.750633        0.000239198        0.000112918
267       29        0.750634        0.000239198        0.000112918
268       29        0.750635        0.000239198        0.000112918
269       29        0.750636        0.000239198        0.000112917
270       29        0.750637        0.000239199        0.000112917
271       29        0.750638        0.000239199        0.000112917
272       29        0.75064        0.000239199        0.000112917
273       29        0.750641        0.000239199        0.000112917
274       29        0.750642        0.000239199        0.000112917
275       29        0.750644        0.000239199        0.000112917
276       29        0.750645        0.000239199        0.000112917
277       29        0.750647        0.0002392        0.000112917
278       29        0.750648        0.0002392        0.000112917
279       29        0.75065        0.0002392        0.000112917
280       29        0.750652        0.0002392        0.000112917
281       29        0.750654        0.0002392        0.000112916
282       29        0.750656        0.000239201        0.000112916
283       29        0.750657        0.000239201        0.000112916
284       29        0.750659        0.000239201        0.000112916
285       29        0.750661        0.000239201        0.000112916
286       29        0.750664        0.000239201        0.000112916
287       29        0.750666        0.000239202        0.000112916
288       29        0.750668        0.000239202        0.000112916
289       29        0.75067        0.000239202        0.000112915
290       29        0.750673        0.000239203        0.000112915
291       29        0.750675        0.000239203        0.000112915
292       29        0.750677        0.000239203        0.000112915
293       29        0.75068        0.000239203        0.000112915
294       29        0.750682        0.000239204        0.000112915
295       29        0.750685        0.000239204        0.000112915
296       29        0.750688        0.000239204        0.000112914
297       29        0.750691        0.000239205        0.000112914
298       29        0.750693        0.000239205        0.000112914
299       29        0.750696        0.000239205        0.000112914
300       29        0.750699        0.000239206        0.000112914
301       29        0.750702        0.000239206        0.000112914
302       29        0.750705        0.000239206        0.000112913
303       29        0.750708        0.000239207        0.000112913
304       29        0.750711        0.000239207        0.000112913
305       29        0.750714        0.000239207        0.000112913
306       29        0.750717        0.000239208        0.000112913
307       29        0.750721        0.000239208        0.000112913
308       29        0.750724        0.000239209        0.000112912
309       29        0.750727        0.000239209        0.000112912
310       29        0.750731        0.000239209        0.000112912
311       29        0.750734        0.00023921        0.000112912
312       29        0.750738        0.00023921        0.000112912
313       29        0.750741        0.000239211        0.000112911
314       29        0.750745        0.000239211        0.000112911
315       29        0.750749        0.000239211        0.000112911
316       29        0.750752        0.000239212        0.000112911
317       29        0.750756        0.000239212        0.00011291
318       29        0.75076        0.000239213        0.00011291
319       29        0.750764        0.000239213        0.00011291
320       29        0.750768        0.000239214        0.00011291
321       29        0.750771        0.000239214        0.00011291
322       29        0.750775        0.000239215        0.000112909
323       29        0.750779        0.000239215        0.000112909
324       29        0.750784        0.000239216        0.000112909
325       29        0.750788        0.000239216        0.000112909
326       29        0.750792        0.000239217        0.000112908
327       29        0.750796        0.000239217        0.000112908
328       29        0.7508        0.000239218        0.000112908
329       29        0.750804        0.000239218        0.000112908
330       29        0.750809        0.000239219        0.000112907
331       29        0.750813        0.000239219        0.000112907
332       29        0.750817        0.00023922        0.000112907
333       29        0.750822        0.00023922        0.000112907
334       29        0.750826        0.000239221        0.000112907
335       29        0.750831        0.000239221        0.000112906
336       29        0.750835        0.000239222        0.000112906
337       29        0.75084        0.000239222        0.000112906
338       29        0.750844        0.000239223        0.000112905
339       29        0.750849        0.000239223        0.000112905
340       29        0.750853        0.000239224        0.000112905
341       29        0.750858        0.000239224        0.000112905
342       29        0.750863        0.000239225        0.000112904
343       29        0.750867        0.000239226        0.000112904
344       29        0.750872        0.000239226        0.000112904
345       29        0.750877        0.000239227        0.000112904
346       29        0.750881        0.000239227        0.000112903
347       29        0.750886        0.000239228        0.000112903
348       29        0.750891        0.000239228        0.000112903
349       29        0.750896        0.000239229        0.000112903
350       29        0.750901        0.00023923        0.000112902
351       29        0.750905        0.00023923        0.000112902
352       29        0.75091        0.000239231        0.000112902
353       29        0.750915        0.000239231        0.000112902
354       29        0.75092        0.000239232        0.000112901
355       29        0.750925        0.000239232        0.000112901
356       29        0.75093        0.000239233        0.000112901
357       29        0.750935        0.000239234        0.0001129
358       29        0.75094        0.000239234        0.0001129
359       29        0.750945        0.000239235        0.0001129
360       29        0.75095        0.000239235        0.0001129
361       29        0.750955        0.000239236        0.000112899
362       29        0.75096        0.000239237        0.000112899
363       29        0.750965        0.000239237        0.000112899
364       29        0.75097        0.000239238        0.000112898
365       29        0.750975        0.000239239        0.000112898
366       29        0.75098        0.000239239        0.000112898
367       29        0.750985        0.00023924        0.000112898
368       29        0.75099        0.00023924        0.000112897
369       29        0.750995        0.000239241        0.000112897
370       29        0.751001        0.000239242        0.000112897
371       29        0.751006        0.000239242        0.000112896
372       29        0.751011        0.000239243        0.000112896
373       29        0.751016        0.000239244        0.000112896
374       29        0.751022        0.000239244        0.000112896
375       29        0.751027        0.000239245        0.000112895
376       29        0.751033        0.000239246        0.000112895
377       29        0.751038        0.000239246        0.000112895
378       29        0.751044        0.000239247        0.000112894
379       29        0.751049        0.000239248        0.000112894
380       29        0.751055        0.000239248        0.000112894
381       29        0.751061        0.000239249        0.000112893
382       29        0.751067        0.00023925        0.000112893
383       29        0.751073        0.000239251        0.000112893
384       29        0.75108        0.000239251        0.000112892
385       29        0.751086        0.000239252        0.000112892
386       29        0.751093        0.000239253        0.000112892
387       29        0.7511        0.000239254        0.000112891
388       29        0.751107        0.000239255        0.000112891
389       29        0.751114        0.000239256        0.000112891
390       29        0.751121        0.000239256        0.00011289
391       29        0.751129        0.000239257        0.00011289
392       29        0.751137        0.000239258        0.000112889
393       29        0.751146        0.000239259        0.000112889
394       29        0.751155        0.000239261        0.000112888
395       29        0.751164        0.000239262        0.000112888
396       29        0.751174        0.000239263        0.000112887
397       29        0.751184        0.000239264        0.000112887
398       29        0.751195        0.000239265        0.000112886
399       29        0.751207        0.000239267        0.000112885
400       29        0.751219        0.000239268        0.000112885
401       29        0.751232        0.00023927        0.000112884
402       29        0.751245        0.000239271        0.000112883
403       29        0.75126        0.000239273        0.000112882
404       29        0.751275        0.000239275        0.000112881
405       29        0.751292        0.000239277        0.000112881
406       29        0.751309        0.000239279        0.00011288
407       29        0.751328        0.000239281        0.000112879
408       29        0.751348        0.000239284        0.000112877
409       29        0.751369        0.000239286        0.000112876
410       29        0.751392        0.000239289        0.000112875
411       29        0.751416        0.000239292        0.000112874
412       29        0.751442        0.000239295        0.000112872
413       29        0.75147        0.000239298        0.00011287
414       29        0.7515        0.000239302        0.000112869
415       29        0.751532        0.000239306        0.000112867
416       29        0.751566        0.00023931        0.000112865
417       29        0.751603        0.000239314        0.000112863
418       29        0.751642        0.000239319        0.000112861
419       29        0.751684        0.000239324        0.000112858
420       29        0.75173        0.000239329        0.000112856
421       29        0.751778        0.000239335        0.000112853
422       29        0.75183        0.000239341        0.00011285
423       29        0.751886        0.000239348        0.000112847
424       29        0.751946        0.000239355        0.000112843
425       29        0.75201        0.000239362        0.00011284
426       29        0.752079        0.00023937        0.000112836
427       29        0.752153        0.000239379        0.000112831
428       29        0.752232        0.000239388        0.000112827
429       29        0.752317        0.000239398        0.000112822
430       29        0.752407        0.000239409        0.000112817
431       29        0.752505        0.00023942        0.000112811
432       29        0.752608        0.000239433        0.000112805
433       29        0.752719        0.000239446        0.000112799
434       29        0.752838        0.00023946        0.000112792
435       29        0.752965        0.000239474        0.000112785
436       29        0.753099        0.00023949        0.000112777
437       29        0.753243        0.000239507        0.000112769
438       29        0.753396        0.000239525        0.00011276
439       29        0.753558        0.000239544        0.000112751
440       29        0.753731        0.000239564        0.000112741
441       29        0.753913        0.000239586        0.00011273
442       29        0.754105        0.000239608        0.000112719
443       29        0.754308        0.000239632        0.000112708
444       29        0.754521        0.000239657        0.000112695
445       29        0.754744        0.000239683        0.000112682
446       29        0.754976        0.00023971        0.000112669
447       29        0.755218        0.000239739        0.000112655
448       29        0.755468        0.000239768        0.000112641
449       29        0.755725        0.000239798        0.000112626
450       29        0.755989        0.000239829        0.000112611
451       29        0.756257        0.00023986        0.000112595
452       29        0.756528        0.000239891        0.000112579
453       29        0.756799        0.000239923        0.000112564
454       29        0.757067        0.000239954        0.000112548
455       29        0.75733        0.000239985        0.000112533
456       29        0.757583        0.000240014        0.000112518
457       29        0.757821        0.000240041        0.000112504
458       29        0.758038        0.000240066        0.000112491
459       29        0.758227        0.000240087        0.00011248
460       29        0.758382        0.000240104        0.000112471
461       29        0.758498        0.000240117        0.000112463
462       29        0.758569        0.000240123        0.000112458
463       29        0.758584        0.000240123        0.000112457
464       29        0.758523        0.000240114        0.000112459
465       29        0.758364        0.000240094        0.000112468
466       29        0.758084        0.000240059        0.000112483
467       29        0.757672        0.000240008        0.000112505
468       29        0.757118        0.000239941        0.000112536
469       29        0.756403        0.000239854        0.000112576
470       29        0.755472        0.000239741        0.000112627
471       29        0.754222        0.000239588        0.000112697
472       29        0.752516        0.00023938        0.000112791
473       29        0.750211        0.0002391        0.000112919
474       29        0.747201        0.000238735        0.000113086
475       29        0.743412        0.000238277        0.000113298
476       29        0.738755        0.000237717        0.00011356
477       29        0.733029        0.000237033        0.000113883
478       29        0.725851        0.00023618        0.000114291
479       29        0.716633        0.000235092        0.000114818
480       29        0.704672        0.000233689        0.000115506
481       29        0.689306        0.000231899        0.000116396
482       29        0.67008        0.000229677        0.000117518
483       29        0.646947        0.000227028        0.000118882
484       29        0.620494        0.000224034        0.000120458
485       29        0.591856        0.000220834        0.000122187
486       29        0.562152        0.000217558        0.000124004
487       29        0.532181        0.000214299        0.000125863
488       29        0.502773        0.000211149        0.000127714
489       29        0.474674        0.00020819        0.000129512
490       29        0.448124        0.000205443        0.000131242
491       29        0.424457        0.000203039        0.000132813
492       29        0.407259        0.000201329        0.000133979
493       29        0.40025        0.000200665        0.000134476
494       29        0.40427        0.000201113        0.000134236
495       29        0.417072        0.00020245        0.000133409
496       29        0.434531        0.000204243        0.000132261
497       29        0.450994        0.00020593        0.000131176
498       29        0.461527        0.000207017        0.000130487
499       29        0.461315        0.000207337        0.000130716
0       30        0.671992        0.000230754        0.000117844
1       30        0.678401        0.000230725        0.000117076
2       30        0.708517        0.000234045        0.000115237
3       30        0.728133        0.000236314        0.000114095
4       30        0.740173        0.000237766        0.000113422
5       30        0.747668        0.000238725        0.000113029
6       30        0.752702        0.000239401        0.00011278
7       30        0.756315        0.000239901        0.000112608
8       30        0.758744        0.00024024        0.000112494
9       30        0.760073        0.000240422        0.000112429
10       30        0.760872        0.00024052        0.000112385
11       30        0.761815        0.000240624        0.000112328
12       30        0.763247        0.000240777        0.000112239
13       30        0.76534        0.000241006        0.00011211
14       30        0.767976        0.000241303        0.000111953
15       30        0.77068        0.000241614        0.000111794
16       30        0.772929        0.000241875        0.000111664
17       30        0.774381        0.000242043        0.000111579
18       30        0.774936        0.000242106        0.000111546
19       30        0.774687        0.000242073        0.000111559
20       30        0.773747        0.000241956        0.00011161
21       30        0.772142        0.000241758        0.000111698
22       30        0.769844        0.000241477        0.000111824
23       30        0.766824        0.000241108        0.000111991
24       30        0.763106        0.000240655        0.000112197
25       30        0.758824        0.000240135        0.000112435
26       30        0.754204        0.000239577        0.000112693
27       30        0.749494        0.00023901        0.000112957
28       30        0.744892        0.000238458        0.000113217
29       30        0.740504        0.000237935        0.000113465
30       30        0.736357        0.000237441        0.0001137
31       30        0.732449        0.000236978        0.000113923
32       30        0.728799        0.000236547        0.000114131
33       30        0.725451        0.000236152        0.000114323
34       30        0.722454        0.000235799        0.000114494
35       30        0.71983        0.00023549        0.000114645
36       30        0.717572        0.000235224        0.000114774
37       30        0.71565        0.000234999        0.000114885
38       30        0.714033        0.000234809        0.000114978
39       30        0.7127        0.000234653        0.000115055
40       30        0.711637        0.000234529        0.000115116
41       30        0.710827        0.000234434        0.000115163
42       30        0.710249        0.000234368        0.000115197
43       30        0.709876        0.000234325        0.000115219
44       30        0.709681        0.000234303        0.000115231
45       30        0.70964        0.0002343        0.000115234
46       30        0.709733        0.000234312        0.000115229
47       30        0.709942        0.000234338        0.000115218
48       30        0.710249        0.000234375        0.000115201
49       30        0.710639        0.000234422        0.000115179
50       30        0.711095        0.000234477        0.000115153
51       30        0.711605        0.000234538        0.000115124
52       30        0.712156        0.000234604        0.000115093
53       30        0.712739        0.000234674        0.00011506
54       30        0.713344        0.000234746        0.000115026
55       30        0.713965        0.00023482        0.000114991
56       30        0.714593        0.000234895        0.000114955
57       30        0.715223        0.00023497        0.00011492
58       30        0.71585        0.000235045        0.000114884
59       30        0.716471        0.000235119        0.000114849
60       30        0.717082        0.000235192        0.000114815
61       30        0.71768        0.000235263        0.000114781
62       30        0.718263        0.000235333        0.000114748
63       30        0.718829        0.0002354        0.000114716
64       30        0.719378        0.000235466        0.000114685
65       30        0.719908        0.000235529        0.000114655
66       30        0.720419        0.00023559        0.000114626
67       30        0.72091        0.000235649        0.000114598
68       30        0.721382        0.000235705        0.000114571
69       30        0.721834        0.000235759        0.000114546
70       30        0.722267        0.000235811        0.000114521
71       30        0.72268        0.00023586        0.000114498
72       30        0.723075        0.000235907        0.000114476
73       30        0.723452        0.000235952        0.000114454
74       30        0.723811        0.000235995        0.000114434
75       30        0.724153        0.000236036        0.000114415
76       30        0.724479        0.000236075        0.000114396
77       30        0.724788        0.000236112        0.000114379
78       30        0.725083        0.000236147        0.000114362
79       30        0.725363        0.000236181        0.000114346
80       30        0.72563        0.000236212        0.000114331
81       30        0.725883        0.000236243        0.000114317
82       30        0.726123        0.000236271        0.000114304
83       30        0.726352        0.000236299        0.000114291
84       30        0.726569        0.000236325        0.000114278
85       30        0.726775        0.000236349        0.000114267
86       30        0.726971        0.000236373        0.000114256
87       30        0.727158        0.000236395        0.000114245
88       30        0.727335        0.000236416        0.000114235
89       30        0.727503        0.000236436        0.000114226
90       30        0.727663        0.000236455        0.000114217
91       30        0.727815        0.000236473        0.000114208
92       30        0.72796        0.000236491        0.0001142
93       30        0.728097        0.000236507        0.000114192
94       30        0.728228        0.000236523        0.000114185
95       30        0.728353        0.000236538        0.000114178
96       30        0.728471        0.000236552        0.000114171
97       30        0.728585        0.000236565        0.000114164
98       30        0.728692        0.000236578        0.000114158
99       30        0.728795        0.00023659        0.000114152
100       30        0.728893        0.000236602        0.000114147
101       30        0.728987        0.000236613        0.000114142
102       30        0.729076        0.000236624        0.000114137
103       30        0.729161        0.000236634        0.000114132
104       30        0.729242        0.000236644        0.000114127
105       30        0.72932        0.000236653        0.000114123
106       30        0.729395        0.000236662        0.000114118
107       30        0.729466        0.00023667        0.000114114
108       30        0.729534        0.000236678        0.000114111
109       30        0.7296        0.000236686        0.000114107
110       30        0.729662        0.000236694        0.000114103
111       30        0.729723        0.000236701        0.0001141
112       30        0.72978        0.000236708        0.000114097
113       30        0.729836        0.000236714        0.000114093
114       30        0.729889        0.00023672        0.00011409
115       30        0.72994        0.000236726        0.000114087
116       30        0.72999        0.000236732        0.000114085
117       30        0.730037        0.000236738        0.000114082
118       30        0.730083        0.000236743        0.000114079
119       30        0.730127        0.000236749        0.000114077
120       30        0.730169        0.000236754        0.000114074
121       30        0.73021        0.000236758        0.000114072
122       30        0.73025        0.000236763        0.00011407
123       30        0.730289        0.000236768        0.000114068
124       30        0.730326        0.000236772        0.000114065
125       30        0.730362        0.000236776        0.000114063
126       30        0.730396        0.00023678        0.000114061
127       30        0.73043        0.000236784        0.000114059
128       30        0.730463        0.000236788        0.000114058
129       30        0.730495        0.000236792        0.000114056
130       30        0.730525        0.000236796        0.000114054
131       30        0.730555        0.000236799        0.000114052
132       30        0.730584        0.000236803        0.000114051
133       30        0.730613        0.000236806        0.000114049
134       30        0.73064        0.000236809        0.000114047
135       30        0.730667        0.000236812        0.000114046
136       30        0.730693        0.000236815        0.000114044
137       30        0.730719        0.000236818        0.000114043
138       30        0.730744        0.000236821        0.000114041
139       30        0.730768        0.000236824        0.00011404
140       30        0.730792        0.000236827        0.000114039
141       30        0.730815        0.00023683        0.000114037
142       30        0.730838        0.000236832        0.000114036
143       30        0.73086        0.000236835        0.000114035
144       30        0.730882        0.000236837        0.000114033
145       30        0.730903        0.00023684        0.000114032
146       30        0.730924        0.000236842        0.000114031
147       30        0.730944        0.000236845        0.00011403
148       30        0.730964        0.000236847        0.000114029
149       30        0.730983        0.000236849        0.000114028
150       30        0.731003        0.000236851        0.000114026
151       30        0.731021        0.000236854        0.000114025
152       30        0.73104        0.000236856        0.000114024
153       30        0.731058        0.000236858        0.000114023
154       30        0.731076        0.00023686        0.000114022
155       30        0.731093        0.000236862        0.000114021
156       30        0.73111        0.000236864        0.00011402
157       30        0.731127        0.000236866        0.000114019
158       30        0.731143        0.000236868        0.000114018
159       30        0.73116        0.00023687        0.000114017
160       30        0.731175        0.000236872        0.000114016
161       30        0.731191        0.000236873        0.000114016
162       30        0.731206        0.000236875        0.000114015
163       30        0.731222        0.000236877        0.000114014
164       30        0.731236        0.000236879        0.000114013
165       30        0.731251        0.00023688        0.000114012
166       30        0.731265        0.000236882        0.000114011
167       30        0.731279        0.000236884        0.00011401
168       30        0.731293        0.000236885        0.00011401
169       30        0.731307        0.000236887        0.000114009
170       30        0.73132        0.000236888        0.000114008
171       30        0.731333        0.00023689        0.000114007
172       30        0.731346        0.000236891        0.000114007
173       30        0.731359        0.000236893        0.000114006
174       30        0.731371        0.000236894        0.000114005
175       30        0.731384        0.000236896        0.000114004
176       30        0.731396        0.000236897        0.000114004
177       30        0.731408        0.000236899        0.000114003
178       30        0.731419        0.0002369        0.000114002
179       30        0.731431        0.000236901        0.000114002
180       30        0.731442        0.000236903        0.000114001
181       30        0.731453        0.000236904        0.000114
182       30        0.731464        0.000236905        0.000114
183       30        0.731474        0.000236906        0.000113999
184       30        0.731485        0.000236908        0.000113998
185       30        0.731495        0.000236909        0.000113998
186       30        0.731505        0.00023691        0.000113997
187       30        0.731515        0.000236911        0.000113997
188       30        0.731525        0.000236912        0.000113996
189       30        0.731534        0.000236913        0.000113996
190       30        0.731544        0.000236914        0.000113995
191       30        0.731553        0.000236915        0.000113995
192       30        0.731562        0.000236916        0.000113994
193       30        0.73157        0.000236917        0.000113993
194       30        0.731579        0.000236918        0.000113993
195       30        0.731587        0.000236919        0.000113992
196       30        0.731596        0.00023692        0.000113992
197       30        0.731604        0.000236921        0.000113992
198       30        0.731612        0.000236922        0.000113991
199       30        0.731619        0.000236923        0.000113991
200       30        0.731627        0.000236924        0.00011399
201       30        0.731634        0.000236925        0.00011399
202       30        0.731642        0.000236926        0.000113989
203       30        0.731649        0.000236926        0.000113989
204       30        0.731656        0.000236927        0.000113988
205       30        0.731662        0.000236928        0.000113988
206       30        0.731669        0.000236929        0.000113988
207       30        0.731675        0.000236929        0.000113987
208       30        0.731681        0.00023693        0.000113987
209       30        0.731688        0.000236931        0.000113987
210       30        0.731693        0.000236931        0.000113986
211       30        0.731699        0.000236932        0.000113986
212       30        0.731705        0.000236933        0.000113986
213       30        0.73171        0.000236933        0.000113985
214       30        0.731715        0.000236934        0.000113985
215       30        0.731721        0.000236935        0.000113985
216       30        0.731726        0.000236935        0.000113984
217       30        0.73173        0.000236936        0.000113984
218       30        0.731735        0.000236936        0.000113984
219       30        0.731739        0.000236937        0.000113983
220       30        0.731744        0.000236937        0.000113983
221       30        0.731748        0.000236938        0.000113983
222       30        0.731752        0.000236938        0.000113983
223       30        0.731756        0.000236939        0.000113983
224       30        0.73176        0.000236939        0.000113982
225       30        0.731763        0.000236939        0.000113982
226       30        0.731767        0.00023694        0.000113982
227       30        0.73177        0.00023694        0.000113982
228       30        0.731773        0.00023694        0.000113981
229       30        0.731776        0.000236941        0.000113981
230       30        0.731779        0.000236941        0.000113981
231       30        0.731782        0.000236941        0.000113981
232       30        0.731784        0.000236942        0.000113981
233       30        0.731787        0.000236942        0.000113981
234       30        0.731789        0.000236942        0.000113981
235       30        0.731791        0.000236942        0.00011398
236       30        0.731793        0.000236943        0.00011398
237       30        0.731795        0.000236943        0.00011398
238       30        0.731796        0.000236943        0.00011398
239       30        0.731798        0.000236943        0.00011398
240       30        0.731799        0.000236943        0.00011398
241       30        0.731801        0.000236943        0.00011398
242       30        0.731802        0.000236944        0.00011398
243       30        0.731803        0.000236944        0.00011398
244       30        0.731804        0.000236944        0.00011398
245       30        0.731804        0.000236944        0.00011398
246       30        0.731805        0.000236944        0.000113979
247       30        0.731805        0.000236944        0.000113979
248       30        0.731806        0.000236944        0.000113979
249       30        0.731806        0.000236944        0.000113979
250       30        0.731806        0.000236944        0.000113979
251       30        0.731806        0.000236944        0.000113979
252       30        0.731805        0.000236944        0.000113979
253       30        0.731805        0.000236944        0.000113979
254       30        0.731804        0.000236944        0.000113979
255       30        0.731804        0.000236944        0.000113979
256       30        0.731803        0.000236943        0.000113979
257       30        0.731802        0.000236943        0.00011398
258       30        0.731801        0.000236943        0.00011398
259       30        0.7318        0.000236943        0.00011398
260       30        0.731799        0.000236943        0.00011398
261       30        0.731797        0.000236943        0.00011398
262       30        0.731796        0.000236942        0.00011398
263       30        0.731794        0.000236942        0.00011398
264       30        0.731792        0.000236942        0.00011398
265       30        0.73179        0.000236942        0.00011398
266       30        0.731788        0.000236941        0.00011398
267       30        0.731786        0.000236941        0.00011398
268       30        0.731784        0.000236941        0.00011398
269       30        0.731781        0.000236941        0.000113981
270       30        0.731779        0.00023694        0.000113981
271       30        0.731776        0.00023694        0.000113981
272       30        0.731773        0.00023694        0.000113981
273       30        0.73177        0.000236939        0.000113981
274       30        0.731767        0.000236939        0.000113981
275       30        0.731764        0.000236938        0.000113982
276       30        0.731761        0.000236938        0.000113982
277       30        0.731757        0.000236938        0.000113982
278       30        0.731754        0.000236937        0.000113982
279       30        0.73175        0.000236937        0.000113982
280       30        0.731746        0.000236936        0.000113982
281       30        0.731743        0.000236936        0.000113983
282       30        0.731739        0.000236935        0.000113983
283       30        0.731735        0.000236935        0.000113983
284       30        0.73173        0.000236934        0.000113983
285       30        0.731726        0.000236934        0.000113984
286       30        0.731722        0.000236933        0.000113984
287       30        0.731717        0.000236933        0.000113984
288       30        0.731712        0.000236932        0.000113984
289       30        0.731708        0.000236932        0.000113985
290       30        0.731703        0.000236931        0.000113985
291       30        0.731698        0.00023693        0.000113985
292       30        0.731693        0.00023693        0.000113985
293       30        0.731688        0.000236929        0.000113986
294       30        0.731682        0.000236928        0.000113986
295       30        0.731677        0.000236928        0.000113986
296       30        0.731671        0.000236927        0.000113987
297       30        0.731666        0.000236926        0.000113987
298       30        0.73166        0.000236926        0.000113987
299       30        0.731654        0.000236925        0.000113988
300       30        0.731649        0.000236924        0.000113988
301       30        0.731643        0.000236924        0.000113988
302       30        0.731637        0.000236923        0.000113989
303       30        0.73163        0.000236922        0.000113989
304       30        0.731624        0.000236921        0.000113989
305       30        0.731618        0.000236921        0.00011399
306       30        0.731612        0.00023692        0.00011399
307       30        0.731605        0.000236919        0.00011399
308       30        0.731598        0.000236918        0.000113991
309       30        0.731592        0.000236917        0.000113991
310       30        0.731585        0.000236917        0.000113991
311       30        0.731578        0.000236916        0.000113992
312       30        0.731572        0.000236915        0.000113992
313       30        0.731565        0.000236914        0.000113993
314       30        0.731558        0.000236913        0.000113993
315       30        0.731551        0.000236913        0.000113993
316       30        0.731543        0.000236912        0.000113994
317       30        0.731536        0.000236911        0.000113994
318       30        0.731529        0.00023691        0.000113995
319       30        0.731522        0.000236909        0.000113995
320       30        0.731515        0.000236908        0.000113995
321       30        0.731507        0.000236907        0.000113996
322       30        0.7315        0.000236906        0.000113996
323       30        0.731492        0.000236905        0.000113997
324       30        0.731485        0.000236905        0.000113997
325       30        0.731477        0.000236904        0.000113997
326       30        0.73147        0.000236903        0.000113998
327       30        0.731462        0.000236902        0.000113998
328       30        0.731455        0.000236901        0.000113999
329       30        0.731447        0.0002369        0.000113999
330       30        0.731439        0.000236899        0.000114
331       30        0.731432        0.000236898        0.000114
332       30        0.731424        0.000236897        0.000114
333       30        0.731416        0.000236896        0.000114001
334       30        0.731409        0.000236895        0.000114001
335       30        0.731401        0.000236895        0.000114002
336       30        0.731394        0.000236894        0.000114002
337       30        0.731386        0.000236893        0.000114003
338       30        0.731378        0.000236892        0.000114003
339       30        0.731371        0.000236891        0.000114003
340       30        0.731363        0.00023689        0.000114004
341       30        0.731356        0.000236889        0.000114004
342       30        0.731349        0.000236888        0.000114005
343       30        0.731341        0.000236887        0.000114005
344       30        0.731334        0.000236887        0.000114006
345       30        0.731327        0.000236886        0.000114006
346       30        0.73132        0.000236885        0.000114006
347       30        0.731313        0.000236884        0.000114007
348       30        0.731306        0.000236883        0.000114007
349       30        0.731299        0.000236882        0.000114008
350       30        0.731292        0.000236882        0.000114008
351       30        0.731286        0.000236881        0.000114008
352       30        0.731279        0.00023688        0.000114009
353       30        0.731273        0.000236879        0.000114009
354       30        0.731267        0.000236879        0.000114009
355       30        0.731261        0.000236878        0.00011401
356       30        0.731255        0.000236877        0.00011401
357       30        0.731249        0.000236876        0.00011401
358       30        0.731243        0.000236876        0.000114011
359       30        0.731238        0.000236875        0.000114011
360       30        0.731233        0.000236875        0.000114011
361       30        0.731228        0.000236874        0.000114012
362       30        0.731223        0.000236873        0.000114012
363       30        0.731218        0.000236873        0.000114012
364       30        0.731214        0.000236872        0.000114012
365       30        0.73121        0.000236872        0.000114013
366       30        0.731206        0.000236871        0.000114013
367       30        0.731202        0.000236871        0.000114013
368       30        0.731199        0.00023687        0.000114013
369       30        0.731195        0.00023687        0.000114013
370       30        0.731192        0.00023687        0.000114014
371       30        0.73119        0.000236869        0.000114014
372       30        0.731187        0.000236869        0.000114014
373       30        0.731185        0.000236869        0.000114014
374       30        0.731183        0.000236869        0.000114014
375       30        0.731181        0.000236868        0.000114014
376       30        0.73118        0.000236868        0.000114014
377       30        0.731178        0.000236868        0.000114014
378       30        0.731177        0.000236868        0.000114015
379       30        0.731177        0.000236868        0.000114015
380       30        0.731176        0.000236868        0.000114015
381       30        0.731176        0.000236868        0.000114015
382       30        0.731176        0.000236868        0.000114015
383       30        0.731176        0.000236868        0.000114015
384       30        0.731176        0.000236868        0.000114015
385       30        0.731176        0.000236868        0.000114015
386       30        0.731177        0.000236868        0.000114015
387       30        0.731177        0.000236868        0.000114015
388       30        0.731178        0.000236868        0.000114015
389       30        0.731179        0.000236868        0.000114015
390       30        0.731179        0.000236868        0.000114015
391       30        0.73118        0.000236869        0.000114014
392       30        0.73118        0.000236869        0.000114014
393       30        0.73118        0.000236869        0.000114014
394       30        0.73118        0.000236869        0.000114014
395       30        0.73118        0.000236869        0.000114015
396       30        0.731179        0.000236869        0.000114015
397       30        0.731178        0.000236868        0.000114015
398       30        0.731176        0.000236868        0.000114015
399       30        0.731173        0.000236868        0.000114015
400       30        0.73117        0.000236867        0.000114015
401       30        0.731165        0.000236867        0.000114015
402       30        0.73116        0.000236866        0.000114016
403       30        0.731153        0.000236866        0.000114016
404       30        0.731145        0.000236865        0.000114017
405       30        0.731136        0.000236864        0.000114017
406       30        0.731125        0.000236862        0.000114018
407       30        0.731112        0.000236861        0.000114018
408       30        0.731096        0.000236859        0.000114019
409       30        0.731079        0.000236857        0.00011402
410       30        0.731058        0.000236854        0.000114021
411       30        0.731035        0.000236852        0.000114023
412       30        0.731009        0.000236848        0.000114024
413       30        0.730979        0.000236845        0.000114026
414       30        0.730946        0.000236841        0.000114028
415       30        0.730908        0.000236836        0.00011403
416       30        0.730865        0.000236831        0.000114032
417       30        0.730818        0.000236826        0.000114035
418       30        0.730765        0.000236819        0.000114038
419       30        0.730706        0.000236812        0.000114041
420       30        0.730641        0.000236804        0.000114045
421       30        0.730569        0.000236796        0.000114049
422       30        0.730489        0.000236786        0.000114054
423       30        0.730402        0.000236776        0.000114059
424       30        0.730305        0.000236764        0.000114064
425       30        0.730199        0.000236752        0.00011407
426       30        0.730083        0.000236738        0.000114077
427       30        0.729956        0.000236722        0.000114084
428       30        0.729818        0.000236706        0.000114091
429       30        0.729666        0.000236688        0.0001141
430       30        0.729502        0.000236668        0.000114109
431       30        0.729323        0.000236647        0.000114119
432       30        0.729129        0.000236623        0.00011413
433       30        0.728919        0.000236598        0.000114142
434       30        0.728691        0.000236571        0.000114155
435       30        0.728446        0.000236541        0.000114169
436       30        0.728182        0.00023651        0.000114184
437       30        0.727898        0.000236476        0.0001142
438       30        0.727593        0.000236439        0.000114217
439       30        0.727266        0.0002364        0.000114235
440       30        0.726917        0.000236358        0.000114255
441       30        0.726546        0.000236314        0.000114276
442       30        0.726151        0.000236267        0.000114298
443       30        0.725733        0.000236216        0.000114322
444       30        0.725291        0.000236164        0.000114347
445       30        0.724827        0.000236108        0.000114373
446       30        0.72434        0.00023605        0.0001144
447       30        0.723833        0.000235989        0.000114429
448       30        0.723308        0.000235926        0.000114458
449       30        0.722768        0.000235861        0.000114489
450       30        0.722217        0.000235795        0.00011452
451       30        0.721659        0.000235729        0.000114551
452       30        0.721101        0.000235662        0.000114583
453       30        0.720551        0.000235596        0.000114614
454       30        0.720019        0.000235532        0.000114644
455       30        0.719517        0.000235472        0.000114672
456       30        0.719058        0.000235417        0.000114698
457       30        0.718657        0.000235369        0.00011472
458       30        0.718332        0.000235329        0.000114738
459       30        0.718103        0.000235301        0.000114751
460       30        0.717995        0.000235287        0.000114756
461       30        0.718044        0.000235291        0.000114753
462       30        0.718285        0.000235319        0.000114738
463       30        0.718753        0.000235373        0.000114711
464       30        0.719475        0.000235457        0.000114669
465       30        0.72047        0.000235573        0.000114612
466       30        0.721769        0.000235727        0.000114538
467       30        0.72343        0.000235923        0.000114443
468       30        0.72553        0.000236172        0.000114323
469       30        0.728143        0.000236481        0.000114174
470       30        0.731288        0.000236854        0.000113995
471       30        0.7349        0.000237282        0.000113789
472       30        0.738855        0.00023775        0.000113564
473       30        0.74304        0.000238247        0.000113326
474       30        0.747438        0.00023877        0.000113076
475       30        0.75214        0.00023933        0.00011281
476       30        0.757252        0.000239941        0.000112521
477       30        0.762721        0.000240599        0.000112215
478       30        0.768206        0.000241264        0.000111909
479       30        0.773084        0.000241862        0.00011164
480       30        0.776616        0.0002423        0.000111448
481       30        0.77821        0.000242506        0.000111366
482       30        0.777713        0.000242459        0.000111399
483       30        0.775541        0.000242205        0.000111525
484       30        0.772566        0.00024185        0.000111693
485       30        0.769738        0.000241506        0.00011185
486       30        0.767486        0.000241222        0.00011197
487       30        0.765284        0.000240934        0.000112083
488       30        0.762027        0.000240515        0.000112253
489       30        0.756779        0.000239866        0.000112539
490       30        0.749021        0.000238929        0.000112973
491       30        0.739138        0.000237757        0.000113535
492       30        0.728712        0.000236546        0.00011414
493       30        0.719882        0.000235547        0.000114667
494       30        0.714033        0.000234913        0.000115029
495       30        0.710641        0.000234558        0.000115245
496       30        0.706175        0.000234073        0.000115521
497       30        0.695241        0.000232826        0.00011617
498       30        0.677381        0.000230787        0.000117227
499       30        0.657762        0.000228855        0.000118549
0       31        0.599012        0.000222484        0.000122222
1       31        0.639429        0.00022623        0.000119357
2       31        0.698911        0.000232875        0.000115768
3       31        0.738871        0.000237528        0.000113456
4       31        0.763254        0.000240474        0.000112096
5       31        0.778384        0.00024237        0.000111284
6       31        0.787891        0.000243604        0.000110792
7       31        0.792947        0.000244292        0.000110544
8       31        0.793983        0.000244469        0.00011051
9       31        0.791243        0.000244149        0.000110668
10       31        0.784701        0.000243343        0.000111027
11       31        0.774807        0.000242124        0.000111569
12       31        0.762821        0.000240648        0.000112226
13       31        0.749634        0.000239031        0.000112951
14       31        0.735062        0.000237265        0.000113763
15       31        0.718564        0.00023529        0.000114692
16       31        0.69969        0.000233057        0.000115769
17       31        0.678194        0.000230548        0.000117011
18       31        0.654559        0.000227826        0.000118395
19       31        0.630021        0.000225038        0.000119851
20       31        0.605677        0.000222306        0.000121314
21       31        0.58199        0.000219683        0.000122756
22       31        0.558937        0.000217161        0.000124177
23       31        0.536212        0.000214705        0.000125594
24       31        0.513548        0.000212284        0.000127024
25       31        0.491018        0.000209907        0.000128464
26       31        0.469013        0.000207613        0.000129887
27       31        0.448015        0.000205448        0.00013126
28       31        0.428392        0.000203448        0.000132558
29       31        0.410283        0.000201619        0.000133767
30       31        0.393635        0.000199954        0.000134889
31       31        0.378348        0.000198438        0.000135928
32       31        0.364398        0.000197064        0.000136884
33       31        0.351843        0.000195837        0.000137749
34       31        0.340754        0.000194758        0.000138519
35       31        0.331137        0.000193828        0.000139189
36       31        0.322912        0.000193036        0.000139765
37       31        0.315952        0.000192368        0.000140254
38       31        0.310132        0.000191811        0.000140665
39       31        0.305361        0.000191356        0.000141002
40       31        0.301563        0.000190995        0.000141271
41       31        0.298664        0.00019072        0.000141477
42       31        0.296578        0.000190522        0.000141626
43       31        0.295207        0.000190393        0.000141724
44       31        0.294457        0.000190322        0.000141778
45       31        0.294246        0.000190303        0.000141794
46       31        0.294504        0.000190328        0.000141776
47       31        0.295166        0.000190392        0.000141729
48       31        0.296173        0.000190488        0.000141658
49       31        0.297467        0.000190612        0.000141567
50       31        0.298996        0.000190758        0.000141459
51       31        0.300714        0.000190922        0.000141337
52       31        0.302582        0.0001911        0.000141205
53       31        0.304564        0.00019129        0.000141066
54       31        0.30663        0.000191487        0.00014092
55       31        0.308753        0.00019169        0.00014077
56       31        0.310909        0.000191897        0.000140618
57       31        0.313078        0.000192105        0.000140466
58       31        0.315244        0.000192313        0.000140314
59       31        0.317392        0.00019252        0.000140163
60       31        0.31951        0.000192723        0.000140014
61       31        0.321589        0.000192924        0.000139869
62       31        0.323621        0.000193119        0.000139727
63       31        0.3256        0.00019331        0.000139588
64       31        0.32752        0.000193496        0.000139454
65       31        0.32938        0.000193676        0.000139324
66       31        0.331175        0.000193849        0.000139199
67       31        0.332905        0.000194017        0.000139079
68       31        0.334569        0.000194178        0.000138963
69       31        0.336167        0.000194333        0.000138852
70       31        0.337698        0.000194482        0.000138745
71       31        0.339165        0.000194624        0.000138643
72       31        0.340567        0.00019476        0.000138546
73       31        0.341907        0.000194891        0.000138453
74       31        0.343187        0.000195015        0.000138364
75       31        0.344407        0.000195134        0.00013828
76       31        0.34557        0.000195247        0.000138199
77       31        0.346679        0.000195355        0.000138123
78       31        0.347734        0.000195458        0.00013805
79       31        0.348739        0.000195556        0.00013798
80       31        0.349695        0.00019565        0.000137914
81       31        0.350605        0.000195739        0.000137851
82       31        0.35147        0.000195823        0.000137792
83       31        0.352293        0.000195904        0.000137735
84       31        0.353076        0.00019598        0.000137681
85       31        0.353821        0.000196053        0.000137629
86       31        0.354529        0.000196122        0.000137581
87       31        0.355203        0.000196188        0.000137534
88       31        0.355843        0.000196251        0.00013749
89       31        0.356453        0.000196311        0.000137448
90       31        0.357033        0.000196368        0.000137408
91       31        0.357585        0.000196422        0.00013737
92       31        0.35811        0.000196473        0.000137334
93       31        0.358611        0.000196522        0.000137299
94       31        0.359087        0.000196569        0.000137267
95       31        0.359541        0.000196613        0.000137235
96       31        0.359974        0.000196656        0.000137206
97       31        0.360386        0.000196696        0.000137177
98       31        0.360779        0.000196735        0.00013715
99       31        0.361155        0.000196772        0.000137124
100       31        0.361513        0.000196807        0.0001371
101       31        0.361855        0.00019684        0.000137076
102       31        0.362182        0.000196872        0.000137054
103       31        0.362494        0.000196903        0.000137032
104       31        0.362793        0.000196932        0.000137012
105       31        0.363079        0.00019696        0.000136992
106       31        0.363353        0.000196987        0.000136973
107       31        0.363615        0.000197013        0.000136955
108       31        0.363866        0.000197038        0.000136938
109       31        0.364107        0.000197061        0.000136922
110       31        0.364338        0.000197084        0.000136906
111       31        0.36456        0.000197106        0.00013689
112       31        0.364773        0.000197127        0.000136876
113       31        0.364977        0.000197147        0.000136862
114       31        0.365174        0.000197166        0.000136848
115       31        0.365364        0.000197185        0.000136835
116       31        0.365547        0.000197203        0.000136823
117       31        0.365723        0.00019722        0.00013681
118       31        0.365892        0.000197237        0.000136799
119       31        0.366056        0.000197253        0.000136788
120       31        0.366214        0.000197268        0.000136777
121       31        0.366367        0.000197283        0.000136766
122       31        0.366515        0.000197298        0.000136756
123       31        0.366658        0.000197312        0.000136746
124       31        0.366796        0.000197325        0.000136737
125       31        0.36693        0.000197338        0.000136727
126       31        0.36706        0.000197351        0.000136719
127       31        0.367186        0.000197364        0.00013671
128       31        0.367309        0.000197376        0.000136701
129       31        0.367428        0.000197387        0.000136693
130       31        0.367543        0.000197399        0.000136685
131       31        0.367656        0.00019741        0.000136678
132       31        0.367765        0.00019742        0.00013667
133       31        0.367871        0.000197431        0.000136663
134       31        0.367975        0.000197441        0.000136656
135       31        0.368076        0.000197451        0.000136649
136       31        0.368175        0.00019746        0.000136642
137       31        0.368271        0.00019747        0.000136635
138       31        0.368365        0.000197479        0.000136629
139       31        0.368457        0.000197488        0.000136622
140       31        0.368547        0.000197497        0.000136616
141       31        0.368634        0.000197505        0.00013661
142       31        0.36872        0.000197514        0.000136604
143       31        0.368804        0.000197522        0.000136599
144       31        0.368886        0.00019753        0.000136593
145       31        0.368967        0.000197538        0.000136587
146       31        0.369045        0.000197546        0.000136582
147       31        0.369123        0.000197553        0.000136577
148       31        0.369198        0.000197561        0.000136571
149       31        0.369272        0.000197568        0.000136566
150       31        0.369345        0.000197575        0.000136561
151       31        0.369417        0.000197582        0.000136556
152       31        0.369487        0.000197589        0.000136552
153       31        0.369556        0.000197596        0.000136547
154       31        0.369623        0.000197602        0.000136542
155       31        0.36969        0.000197609        0.000136538
156       31        0.369755        0.000197615        0.000136533
157       31        0.369819        0.000197621        0.000136529
158       31        0.369882        0.000197628        0.000136524
159       31        0.369944        0.000197634        0.00013652
160       31        0.370004        0.00019764        0.000136516
161       31        0.370064        0.000197645        0.000136512
162       31        0.370123        0.000197651        0.000136508
163       31        0.37018        0.000197657        0.000136504
164       31        0.370237        0.000197662        0.0001365
165       31        0.370293        0.000197668        0.000136496
166       31        0.370348        0.000197673        0.000136492
167       31        0.370402        0.000197679        0.000136489
168       31        0.370455        0.000197684        0.000136485
169       31        0.370507        0.000197689        0.000136481
170       31        0.370558        0.000197694        0.000136478
171       31        0.370609        0.000197699        0.000136474
172       31        0.370658        0.000197704        0.000136471
173       31        0.370707        0.000197708        0.000136467
174       31        0.370755        0.000197713        0.000136464
175       31        0.370802        0.000197718        0.000136461
176       31        0.370848        0.000197722        0.000136458
177       31        0.370894        0.000197727        0.000136455
178       31        0.370938        0.000197731        0.000136452
179       31        0.370982        0.000197735        0.000136448
180       31        0.371025        0.00019774        0.000136446
181       31        0.371068        0.000197744        0.000136443
182       31        0.37111        0.000197748        0.00013644
183       31        0.37115        0.000197752        0.000136437
184       31        0.371191        0.000197756        0.000136434
185       31        0.37123        0.00019776        0.000136431
186       31        0.371269        0.000197763        0.000136429
187       31        0.371307        0.000197767        0.000136426
188       31        0.371344        0.000197771        0.000136424
189       31        0.371381        0.000197774        0.000136421
190       31        0.371417        0.000197778        0.000136419
191       31        0.371452        0.000197781        0.000136416
192       31        0.371486        0.000197785        0.000136414
193       31        0.37152        0.000197788        0.000136411
194       31        0.371553        0.000197791        0.000136409
195       31        0.371586        0.000197794        0.000136407
196       31        0.371617        0.000197797        0.000136405
197       31        0.371649        0.0001978        0.000136403
198       31        0.371679        0.000197803        0.0001364
199       31        0.371709        0.000197806        0.000136398
200       31        0.371738        0.000197809        0.000136396
201       31        0.371766        0.000197812        0.000136394
202       31        0.371794        0.000197815        0.000136392
203       31        0.371821        0.000197817        0.000136391
204       31        0.371848        0.00019782        0.000136389
205       31        0.371874        0.000197822        0.000136387
206       31        0.371899        0.000197825        0.000136385
207       31        0.371924        0.000197827        0.000136384
208       31        0.371948        0.00019783        0.000136382
209       31        0.371971        0.000197832        0.00013638
210       31        0.371994        0.000197834        0.000136379
211       31        0.372016        0.000197836        0.000136377
212       31        0.372037        0.000197838        0.000136376
213       31        0.372058        0.00019784        0.000136374
214       31        0.372078        0.000197842        0.000136373
215       31        0.372098        0.000197844        0.000136371
216       31        0.372117        0.000197846        0.00013637
217       31        0.372135        0.000197848        0.000136369
218       31        0.372153        0.00019785        0.000136368
219       31        0.372171        0.000197851        0.000136366
220       31        0.372187        0.000197853        0.000136365
221       31        0.372203        0.000197855        0.000136364
222       31        0.372219        0.000197856        0.000136363
223       31        0.372233        0.000197857        0.000136362
224       31        0.372248        0.000197859        0.000136361
225       31        0.372261        0.00019786        0.00013636
226       31        0.372275        0.000197861        0.000136359
227       31        0.372287        0.000197863        0.000136358
228       31        0.372299        0.000197864        0.000136358
229       31        0.37231        0.000197865        0.000136357
230       31        0.372321        0.000197866        0.000136356
231       31        0.372331        0.000197867        0.000136355
232       31        0.372341        0.000197868        0.000136355
233       31        0.37235        0.000197869        0.000136354
234       31        0.372359        0.00019787        0.000136353
235       31        0.372366        0.00019787        0.000136353
236       31        0.372374        0.000197871        0.000136352
237       31        0.372381        0.000197872        0.000136352
238       31        0.372387        0.000197872        0.000136351
239       31        0.372393        0.000197873        0.000136351
240       31        0.372398        0.000197873        0.000136351
241       31        0.372402        0.000197874        0.00013635
242       31        0.372407        0.000197874        0.00013635
243       31        0.37241        0.000197875        0.00013635
244       31        0.372413        0.000197875        0.000136349
245       31        0.372415        0.000197875        0.000136349
246       31        0.372417        0.000197875        0.000136349
247       31        0.372419        0.000197875        0.000136349
248       31        0.37242        0.000197875        0.000136349
249       31        0.37242        0.000197875        0.000136349
250       31        0.37242        0.000197875        0.000136349
251       31        0.372419        0.000197875        0.000136349
252       31        0.372418        0.000197875        0.000136349
253       31        0.372416        0.000197875        0.000136349
254       31        0.372413        0.000197875        0.000136349
255       31        0.372411        0.000197874        0.00013635
256       31        0.372407        0.000197874        0.00013635
257       31        0.372403        0.000197874        0.00013635
258       31        0.372399        0.000197873        0.00013635
259       31        0.372394        0.000197873        0.000136351
260       31        0.372389        0.000197872        0.000136351
261       31        0.372383        0.000197871        0.000136351
262       31        0.372376        0.000197871        0.000136352
263       31        0.372369        0.00019787        0.000136352
264       31        0.372362        0.000197869        0.000136353
265       31        0.372354        0.000197869        0.000136353
266       31        0.372345        0.000197868        0.000136354
267       31        0.372336        0.000197867        0.000136354
268       31        0.372327        0.000197866        0.000136355
269       31        0.372317        0.000197865        0.000136356
270       31        0.372307        0.000197864        0.000136356
271       31        0.372296        0.000197863        0.000136357
272       31        0.372284        0.000197862        0.000136358
273       31        0.372273        0.00019786        0.000136359
274       31        0.37226        0.000197859        0.00013636
275       31        0.372247        0.000197858        0.00013636
276       31        0.372234        0.000197857        0.000136361
277       31        0.37222        0.000197855        0.000136362
278       31        0.372206        0.000197854        0.000136363
279       31        0.372192        0.000197852        0.000136364
280       31        0.372176        0.000197851        0.000136365
281       31        0.372161        0.000197849        0.000136366
282       31        0.372145        0.000197848        0.000136367
283       31        0.372128        0.000197846        0.000136369
284       31        0.372111        0.000197844        0.00013637
285       31        0.372094        0.000197843        0.000136371
286       31        0.372076        0.000197841        0.000136372
287       31        0.372058        0.000197839        0.000136373
288       31        0.372039        0.000197837        0.000136375
289       31        0.37202        0.000197835        0.000136376
290       31        0.372001        0.000197833        0.000136377
291       31        0.371981        0.000197832        0.000136379
292       31        0.37196        0.000197829        0.00013638
293       31        0.37194        0.000197827        0.000136381
294       31        0.371918        0.000197825        0.000136383
295       31        0.371897        0.000197823        0.000136384
296       31        0.371875        0.000197821        0.000136386
297       31        0.371853        0.000197819        0.000136387
298       31        0.37183        0.000197817        0.000136389
299       31        0.371807        0.000197814        0.00013639
300       31        0.371783        0.000197812        0.000136392
301       31        0.371759        0.00019781        0.000136394
302       31        0.371735        0.000197807        0.000136395
303       31        0.37171        0.000197805        0.000136397
304       31        0.371685        0.000197802        0.000136399
305       31        0.37166        0.0001978        0.0001364
306       31        0.371634        0.000197797        0.000136402
307       31        0.371608        0.000197795        0.000136404
308       31        0.371582        0.000197792        0.000136406
309       31        0.371555        0.000197789        0.000136408
310       31        0.371528        0.000197787        0.000136409
311       31        0.371501        0.000197784        0.000136411
312       31        0.371474        0.000197781        0.000136413
313       31        0.371446        0.000197779        0.000136415
314       31        0.371418        0.000197776        0.000136417
315       31        0.371389        0.000197773        0.000136419
316       31        0.371361        0.00019777        0.000136421
317       31        0.371332        0.000197767        0.000136423
318       31        0.371303        0.000197764        0.000136425
319       31        0.371273        0.000197762        0.000136427
320       31        0.371244        0.000197759        0.000136429
321       31        0.371214        0.000197756        0.000136431
322       31        0.371184        0.000197753        0.000136433
323       31        0.371154        0.00019775        0.000136435
324       31        0.371124        0.000197747        0.000136437
325       31        0.371093        0.000197744        0.000136439
326       31        0.371063        0.000197741        0.000136441
327       31        0.371032        0.000197738        0.000136443
328       31        0.371001        0.000197735        0.000136445
329       31        0.37097        0.000197732        0.000136448
330       31        0.370939        0.000197729        0.00013645
331       31        0.370908        0.000197726        0.000136452
332       31        0.370877        0.000197722        0.000136454
333       31        0.370846        0.000197719        0.000136456
334       31        0.370815        0.000197716        0.000136458
335       31        0.370784        0.000197713        0.00013646
336       31        0.370752        0.00019771        0.000136462
337       31        0.370721        0.000197707        0.000136465
338       31        0.37069        0.000197704        0.000136467
339       31        0.370659        0.000197701        0.000136469
340       31        0.370629        0.000197698        0.000136471
341       31        0.370598        0.000197695        0.000136473
342       31        0.370567        0.000197692        0.000136475
343       31        0.370537        0.000197689        0.000136477
344       31        0.370507        0.000197686        0.000136479
345       31        0.370477        0.000197683        0.000136481
346       31        0.370447        0.00019768        0.000136483
347       31        0.370418        0.000197677        0.000136485
348       31        0.370389        0.000197674        0.000136487
349       31        0.37036        0.000197671        0.000136489
350       31        0.370332        0.000197669        0.000136491
351       31        0.370304        0.000197666        0.000136493
352       31        0.370276        0.000197663        0.000136495
353       31        0.370249        0.000197661        0.000136497
354       31        0.370222        0.000197658        0.000136499
355       31        0.370196        0.000197655        0.000136501
356       31        0.37017        0.000197653        0.000136502
357       31        0.370145        0.00019765        0.000136504
358       31        0.37012        0.000197648        0.000136506
359       31        0.370096        0.000197646        0.000136507
360       31        0.370073        0.000197643        0.000136509
361       31        0.37005        0.000197641        0.000136511
362       31        0.370028        0.000197639        0.000136512
363       31        0.370007        0.000197637        0.000136514
364       31        0.369987        0.000197635        0.000136515
365       31        0.369967        0.000197633        0.000136516
366       31        0.369948        0.000197631        0.000136518
367       31        0.36993        0.000197629        0.000136519
368       31        0.369912        0.000197627        0.00013652
369       31        0.369896        0.000197626        0.000136521
370       31        0.36988        0.000197624        0.000136522
371       31        0.369865        0.000197623        0.000136523
372       31        0.369851        0.000197621        0.000136524
373       31        0.369838        0.00019762        0.000136525
374       31        0.369826        0.000197619        0.000136526
375       31        0.369815        0.000197618        0.000136527
376       31        0.369804        0.000197617        0.000136527
377       31        0.369795        0.000197616        0.000136528
378       31        0.369786        0.000197615        0.000136529
379       31        0.369778        0.000197614        0.000136529
380       31        0.369771        0.000197614        0.00013653
381       31        0.369764        0.000197613        0.00013653
382       31        0.369758        0.000197612        0.000136531
383       31        0.369753        0.000197612        0.000136531
384       31        0.369749        0.000197612        0.000136531
385       31        0.369744        0.000197611        0.000136532
386       31        0.369741        0.000197611        0.000136532
387       31        0.369737        0.00019761        0.000136532
388       31        0.369734        0.00019761        0.000136532
389       31        0.36973        0.00019761        0.000136533
390       31        0.369727        0.000197609        0.000136533
391       31        0.369723        0.000197609        0.000136533
392       31        0.369718        0.000197609        0.000136533
393       31        0.369713        0.000197608        0.000136534
394       31        0.369707        0.000197608        0.000136534
395       31        0.3697        0.000197607        0.000136535
396       31        0.369691        0.000197606        0.000136535
397       31        0.36968        0.000197605        0.000136536
398       31        0.369667        0.000197604        0.000136537
399       31        0.369651        0.000197602        0.000136538
400       31        0.369633        0.0001976        0.000136539
401       31        0.369611        0.000197598        0.000136541
402       31        0.369585        0.000197596        0.000136543
403       31        0.369555        0.000197593        0.000136545
404       31        0.36952        0.000197589        0.000136547
405       31        0.369479        0.000197585        0.00013655
406       31        0.369431        0.00019758        0.000136553
407       31        0.369377        0.000197575        0.000136557
408       31        0.369315        0.000197569        0.000136561
409       31        0.369244        0.000197562        0.000136566
410       31        0.369164        0.000197554        0.000136572
411       31        0.369073        0.000197545        0.000136578
412       31        0.36897        0.000197535        0.000136585
413       31        0.368854        0.000197524        0.000136593
414       31        0.368725        0.000197511        0.000136602
415       31        0.36858        0.000197497        0.000136611
416       31        0.368419        0.000197481        0.000136623
417       31        0.368239        0.000197463        0.000136635
418       31        0.368039        0.000197443        0.000136648
419       31        0.367818        0.000197421        0.000136664
420       31        0.367574        0.000197397        0.00013668
421       31        0.367304        0.000197371        0.000136699
422       31        0.367007        0.000197341        0.000136719
423       31        0.366681        0.000197309        0.000136741
424       31        0.366322        0.000197274        0.000136766
425       31        0.365929        0.000197235        0.000136793
426       31        0.3655        0.000197193        0.000136822
427       31        0.365031        0.000197147        0.000136854
428       31        0.364519        0.000197096        0.000136889
429       31        0.363962        0.000197042        0.000136928
430       31        0.363356        0.000196982        0.000136969
431       31        0.362699        0.000196917        0.000137014
432       31        0.361986        0.000196847        0.000137063
433       31        0.361216        0.000196771        0.000137116
434       31        0.360383        0.00019669        0.000137173
435       31        0.359485        0.000196601        0.000137235
436       31        0.358519        0.000196507        0.000137301
437       31        0.357481        0.000196405        0.000137372
438       31        0.356368        0.000196296        0.000137449
439       31        0.355178        0.000196179        0.000137531
440       31        0.353907        0.000196054        0.000137618
441       31        0.352554        0.000195922        0.000137712
442       31        0.351118        0.000195781        0.000137811
443       31        0.349599        0.000195633        0.000137916
444       31        0.347995        0.000195476        0.000138026
445       31        0.34631        0.000195312        0.000138143
446       31        0.344547        0.00019514        0.000138265
447       31        0.342711        0.000194961        0.000138392
448       31        0.34081        0.000194776        0.000138523
449       31        0.338855        0.000194586        0.000138659
450       31        0.336858        0.000194392        0.000138798
451       31        0.334838        0.000194195        0.000138938
452       31        0.332815        0.000193999        0.000139079
453       31        0.330817        0.000193806        0.000139218
454       31        0.328876        0.000193618        0.000139353
455       31        0.327036        0.00019344        0.000139481
456       31        0.325342        0.000193276        0.0001396
457       31        0.323848        0.000193132        0.000139704
458       31        0.322615        0.000193013        0.00013979
459       31        0.321711        0.000192925        0.000139853
460       31        0.321228        0.000192878        0.000139886
461       31        0.321276        0.000192882        0.000139882
462       31        0.32198        0.000192949        0.000139832
463       31        0.323462        0.000193091        0.000139728
464       31        0.325827        0.000193318        0.000139562
465       31        0.329168        0.00019364        0.000139328
466       31        0.333609        0.00019407        0.000139019
467       31        0.339347        0.000194626        0.00013862
468       31        0.346651        0.000195337        0.000138113
469       31        0.355794        0.000196229        0.000137482
470       31        0.366922        0.000197321        0.000136716
471       31        0.379965        0.000198607        0.000135824
472       31        0.394684        0.000200068        0.000134825
473       31        0.410878        0.000201688        0.000133733
474       31        0.428639        0.00020348        0.000132546
475       31        0.448411        0.000205494        0.000131237
476       31        0.470763        0.000207796        0.000129774
477       31        0.495913        0.000210418        0.000128147
478       31        0.523292        0.000213313        0.000126402
479       31        0.551484        0.000216341        0.000124633
480       31        0.578634        0.000219305        0.000122957
481       31        0.603272        0.000222038        0.000121459
482       31        0.625286        0.000224516        0.000120141
483       31        0.646226        0.0002269        0.0001189
484       31        0.668405        0.000229446        0.000117597
485       31        0.693363        0.000232335        0.000116142
486       31        0.720478        0.000235501        0.000114576
487       31        0.746367        0.000238548        0.000113092
488       31        0.766236        0.000240907        0.000111964
489       31        0.776579        0.000242147        0.000111382
490       31        0.776349        0.000242121        0.000111396
491       31        0.765987        0.000240882        0.00011198
492       31        0.74684        0.000238619        0.000113072
493       31        0.722009        0.000235735        0.000114514
494       31        0.696583        0.000232817        0.000116009
495       31        0.674142        0.000230268        0.000117343
496       31        0.652663        0.000227846        0.00011863
497       31        0.62607        0.000224868        0.000120235
498       31        0.594914        0.000221426        0.000122141
499       31        0.571305        0.000219154        0.000123776
0       32        0.185018        0.000180863        0.000150313
1       32        0.270818        0.000188055        0.00014344
2       32        0.369946        0.000197455        0.000136396
3       32        0.449538        0.000205409        0.000131035
4       32        0.508054        0.000211506        0.000127256
5       32        0.551848        0.000216217        0.000124516
6       32        0.58368        0.000219728        0.000122574
7       32        0.602362        0.000221844        0.000121463
8       32        0.607081        0.000222408        0.000121199
9       32        0.597748        0.000221384        0.000121772
10       32        0.573947        0.000218764        0.000123229
11       32        0.53753        0.000214823        0.000125497
12       32        0.493606        0.000210159        0.000128286
13       32        0.445499        0.000205167        0.00013141
14       32        0.392676        0.000199833        0.000134936
15       32        0.333691        0.000194048        0.000138992
16       32        0.267749        0.000187781        0.000143672
17       32        0.19521        0.00018112        0.000149001
18       32        0.11914        0.000174385        0.000154798
19       32        0.0448411        0.000168039        0.000160671
20       32        -0.0232897        0.000162417        0.000166244
21       32        -0.0834601        0.000157602        0.00017132
22       32        -0.135998        0.000153509        0.000175872
23       32        -0.182276        0.000149987        0.000179977
24       32        -0.223601        0.000146908        0.000183719
25       32        -0.260561        0.000144205        0.000187128
26       32        -0.29322        0.000141856        0.000190192
27       32        -0.32158        0.000139848        0.000192893
28       32        -0.34587        0.000138151        0.000195238
29       32        -0.366595        0.00013672        0.000197261
30       32        -0.384383        0.000135504        0.000199015
31       32        -0.399767        0.000134461        0.000200546
32       32        -0.413082        0.000133566        0.00020188
33       32        -0.424507        0.000132802        0.000203033
34       32        -0.43417        0.00013216        0.000204014
35       32        -0.442238        0.000131627        0.000204836
36       32        -0.44892        0.000131187        0.00020552
37       32        -0.454433        0.000130825        0.000206086
38       32        -0.45895        0.000130529        0.000206551
39       32        -0.462593        0.000130292        0.000206928
40       32        -0.465452        0.000130106        0.000207224
41       32        -0.467606        0.000129966        0.000207448
42       32        -0.469141        0.000129867        0.000207608
43       32        -0.470143        0.000129803        0.000207713
44       32        -0.470687        0.000129768        0.000207771
45       32        -0.470838        0.00012976        0.000207789
46       32        -0.470645        0.000129773        0.00020777
47       32        -0.470154        0.000129806        0.000207721
48       32        -0.469407        0.000129856        0.000207645
49       32        -0.468445        0.000129919        0.000207547
50       32        -0.467305        0.000129994        0.00020743
51       32        -0.466016        0.000130079        0.000207298
52       32        -0.464608        0.000130172        0.000207154
53       32        -0.463105        0.000130271        0.000207
54       32        -0.461527        0.000130374        0.000206838
55       32        -0.459895        0.000130482        0.000206671
56       32        -0.458226        0.000130592        0.0002065
57       32        -0.456534        0.000130703        0.000206327
58       32        -0.454833        0.000130816        0.000206153
59       32        -0.453133        0.000130928        0.00020598
60       32        -0.451445        0.000131039        0.000205807
61       32        -0.449776        0.000131149        0.000205637
62       32        -0.448134        0.000131258        0.00020547
63       32        -0.446523        0.000131365        0.000205306
64       32        -0.44495        0.000131469        0.000205145
65       32        -0.443416        0.00013157        0.000204989
66       32        -0.441926        0.000131669        0.000204838
67       32        -0.440482        0.000131765        0.000204691
68       32        -0.439084        0.000131858        0.000204549
69       32        -0.437735        0.000131947        0.000204412
70       32        -0.436434        0.000132034        0.00020428
71       32        -0.435183        0.000132117        0.000204153
72       32        -0.433979        0.000132197        0.000204031
73       32        -0.432824        0.000132274        0.000203914
74       32        -0.431716        0.000132348        0.000203802
75       32        -0.430654        0.000132419        0.000203695
76       32        -0.429638        0.000132487        0.000203592
77       32        -0.428666        0.000132551        0.000203494
78       32        -0.427737        0.000132613        0.0002034
79       32        -0.426849        0.000132673        0.00020331
80       32        -0.426        0.000132729        0.000203225
81       32        -0.425191        0.000132783        0.000203143
82       32        -0.424418        0.000132835        0.000203065
83       32        -0.423681        0.000132884        0.000202991
84       32        -0.422978        0.000132931        0.00020292
85       32        -0.422307        0.000132976        0.000202852
86       32        -0.421668        0.000133019        0.000202788
87       32        -0.421058        0.00013306        0.000202726
88       32        -0.420477        0.000133099        0.000202668
89       32        -0.419923        0.000133136        0.000202612
90       32        -0.419394        0.000133171        0.000202559
91       32        -0.41889        0.000133205        0.000202508
92       32        -0.418409        0.000133237        0.00020246
93       32        -0.41795        0.000133268        0.000202414
94       32        -0.417513        0.000133297        0.00020237
95       32        -0.417095        0.000133325        0.000202328
96       32        -0.416696        0.000133352        0.000202287
97       32        -0.416315        0.000133378        0.000202249
98       32        -0.415952        0.000133402        0.000202213
99       32        -0.415604        0.000133425        0.000202178
100       32        -0.415272        0.000133448        0.000202144
101       32        -0.414954        0.000133469        0.000202112
102       32        -0.41465        0.000133489        0.000202082
103       32        -0.414359        0.000133509        0.000202052
104       32        -0.414081        0.000133528        0.000202024
105       32        -0.413814        0.000133545        0.000201998
106       32        -0.413558        0.000133563        0.000201972
107       32        -0.413313        0.000133579        0.000201947
108       32        -0.413078        0.000133595        0.000201924
109       32        -0.412852        0.00013361        0.000201901
110       32        -0.412635        0.000133625        0.000201879
111       32        -0.412427        0.000133639        0.000201858
112       32        -0.412226        0.000133652        0.000201838
113       32        -0.412033        0.000133665        0.000201819
114       32        -0.411848        0.000133677        0.0002018
115       32        -0.411669        0.000133689        0.000201782
116       32        -0.411497        0.000133701        0.000201765
117       32        -0.41133        0.000133712        0.000201748
118       32        -0.41117        0.000133723        0.000201732
119       32        -0.411015        0.000133733        0.000201716
120       32        -0.410865        0.000133743        0.000201701
121       32        -0.41072        0.000133753        0.000201687
122       32        -0.41058        0.000133762        0.000201673
123       32        -0.410444        0.000133772        0.000201659
124       32        -0.410313        0.00013378        0.000201646
125       32        -0.410185        0.000133789        0.000201633
126       32        -0.410061        0.000133797        0.00020162
127       32        -0.409941        0.000133805        0.000201608
128       32        -0.409824        0.000133813        0.000201597
129       32        -0.409711        0.000133821        0.000201585
130       32        -0.409601        0.000133828        0.000201574
131       32        -0.409493        0.000133835        0.000201563
132       32        -0.409389        0.000133842        0.000201553
133       32        -0.409287        0.000133849        0.000201542
134       32        -0.409187        0.000133856        0.000201532
135       32        -0.409091        0.000133862        0.000201523
136       32        -0.408996        0.000133869        0.000201513
137       32        -0.408904        0.000133875        0.000201504
138       32        -0.408814        0.000133881        0.000201495
139       32        -0.408725        0.000133887        0.000201486
140       32        -0.408639        0.000133893        0.000201477
141       32        -0.408555        0.000133898        0.000201469
142       32        -0.408472        0.000133904        0.00020146
143       32        -0.408392        0.000133909        0.000201452
144       32        -0.408312        0.000133914        0.000201444
145       32        -0.408235        0.00013392        0.000201437
146       32        -0.408159        0.000133925        0.000201429
147       32        -0.408084        0.00013393        0.000201421
148       32        -0.408011        0.000133935        0.000201414
149       32        -0.40794        0.000133939        0.000201407
150       32        -0.407869        0.000133944        0.0002014
151       32        -0.4078        0.000133949        0.000201393
152       32        -0.407732        0.000133953        0.000201386
153       32        -0.407666        0.000133958        0.000201379
154       32        -0.4076        0.000133962        0.000201373
155       32        -0.407536        0.000133966        0.000201366
156       32        -0.407473        0.000133971        0.00020136
157       32        -0.407411        0.000133975        0.000201354
158       32        -0.40735        0.000133979        0.000201347
159       32        -0.40729        0.000133983        0.000201341
160       32        -0.407231        0.000133987        0.000201335
161       32        -0.407173        0.000133991        0.00020133
162       32        -0.407116        0.000133994        0.000201324
163       32        -0.40706        0.000133998        0.000201318
164       32        -0.407005        0.000134002        0.000201313
165       32        -0.40695        0.000134006        0.000201307
166       32        -0.406897        0.000134009        0.000201302
167       32        -0.406844        0.000134013        0.000201296
168       32        -0.406793        0.000134016        0.000201291
169       32        -0.406742        0.000134019        0.000201286
170       32        -0.406692        0.000134023        0.000201281
171       32        -0.406643        0.000134026        0.000201276
172       32        -0.406595        0.000134029        0.000201271
173       32        -0.406547        0.000134033        0.000201266
174       32        -0.4065        0.000134036        0.000201262
175       32        -0.406455        0.000134039        0.000201257
176       32        -0.406409        0.000134042        0.000201253
177       32        -0.406365        0.000134045        0.000201248
178       32        -0.406321        0.000134048        0.000201244
179       32        -0.406278        0.00013405        0.000201239
180       32        -0.406236        0.000134053        0.000201235
181       32        -0.406195        0.000134056        0.000201231
182       32        -0.406154        0.000134059        0.000201227
183       32        -0.406114        0.000134061        0.000201223
184       32        -0.406075        0.000134064        0.000201219
185       32        -0.406036        0.000134067        0.000201215
186       32        -0.405998        0.000134069        0.000201211
187       32        -0.405961        0.000134072        0.000201207
188       32        -0.405925        0.000134074        0.000201204
189       32        -0.405889        0.000134077        0.0002012
190       32        -0.405854        0.000134079        0.000201196
191       32        -0.405819        0.000134081        0.000201193
192       32        -0.405785        0.000134083        0.00020119
193       32        -0.405752        0.000134086        0.000201186
194       32        -0.40572        0.000134088        0.000201183
195       32        -0.405688        0.00013409        0.00020118
196       32        -0.405657        0.000134092        0.000201177
197       32        -0.405626        0.000134094        0.000201174
198       32        -0.405597        0.000134096        0.000201171
199       32        -0.405567        0.000134098        0.000201168
200       32        -0.405539        0.0001341        0.000201165
201       32        -0.405511        0.000134102        0.000201162
202       32        -0.405484        0.000134104        0.000201159
203       32        -0.405457        0.000134105        0.000201156
204       32        -0.405431        0.000134107        0.000201154
205       32        -0.405406        0.000134109        0.000201151
206       32        -0.405381        0.00013411        0.000201149
207       32        -0.405357        0.000134112        0.000201146
208       32        -0.405333        0.000134114        0.000201144
209       32        -0.40531        0.000134115        0.000201142
210       32        -0.405288        0.000134117        0.000201139
211       32        -0.405266        0.000134118        0.000201137
212       32        -0.405245        0.000134119        0.000201135
213       32        -0.405225        0.000134121        0.000201133
214       32        -0.405205        0.000134122        0.000201131
215       32        -0.405186        0.000134123        0.000201129
216       32        -0.405167        0.000134125        0.000201127
217       32        -0.405149        0.000134126        0.000201125
218       32        -0.405131        0.000134127        0.000201123
219       32        -0.405114        0.000134128        0.000201122
220       32        -0.405098        0.000134129        0.00020112
221       32        -0.405082        0.00013413        0.000201118
222       32        -0.405067        0.000134131        0.000201117
223       32        -0.405053        0.000134132        0.000201115
224       32        -0.405039        0.000134133        0.000201114
225       32        -0.405025        0.000134134        0.000201113
226       32        -0.405013        0.000134135        0.000201111
227       32        -0.405        0.000134136        0.00020111
228       32        -0.404989        0.000134137        0.000201109
229       32        -0.404978        0.000134137        0.000201108
230       32        -0.404967        0.000134138        0.000201107
231       32        -0.404957        0.000134139        0.000201106
232       32        -0.404948        0.000134139        0.000201105
233       32        -0.404939        0.00013414        0.000201104
234       32        -0.40493        0.00013414        0.000201103
235       32        -0.404923        0.000134141        0.000201102
236       32        -0.404916        0.000134141        0.000201101
237       32        -0.404909        0.000134142        0.000201101
238       32        -0.404903        0.000134142        0.0002011
239       32        -0.404897        0.000134143        0.0002011
240       32        -0.404892        0.000134143        0.000201099
241       32        -0.404888        0.000134143        0.000201099
242       32        -0.404884        0.000134143        0.000201098
243       32        -0.404881        0.000134144        0.000201098
244       32        -0.404878        0.000134144        0.000201098
245       32        -0.404876        0.000134144        0.000201097
246       32        -0.404874        0.000134144        0.000201097
247       32        -0.404873        0.000134144        0.000201097
248       32        -0.404872        0.000134144        0.000201097
249       32        -0.404872        0.000134144        0.000201097
250       32        -0.404872        0.000134144        0.000201097
251       32        -0.404873        0.000134144        0.000201097
252       32        -0.404875        0.000134144        0.000201097
253       32        -0.404877        0.000134144        0.000201097
254       32        -0.404879        0.000134144        0.000201097
255       32        -0.404882        0.000134143        0.000201098
256       32        -0.404886        0.000134143        0.000201098
257       32        -0.40489        0.000134143        0.000201098
258       32        -0.404894        0.000134143        0.000201099
259       32        -0.404899        0.000134142        0.000201099
260       32        -0.404905        0.000134142        0.0002011
261       32        -0.404911        0.000134141        0.000201101
262       32        -0.404917        0.000134141        0.000201101
263       32        -0.404924        0.00013414        0.000201102
264       32        -0.404932        0.00013414        0.000201103
265       32        -0.40494        0.000134139        0.000201103
266       32        -0.404948        0.000134139        0.000201104
267       32        -0.404957        0.000134138        0.000201105
268       32        -0.404967        0.000134137        0.000201106
269       32        -0.404977        0.000134137        0.000201107
270       32        -0.404987        0.000134136        0.000201108
271       32        -0.404998        0.000134135        0.000201109
272       32        -0.40501        0.000134135        0.00020111
273       32        -0.405022        0.000134134        0.000201111
274       32        -0.405034        0.000134133        0.000201113
275       32        -0.405047        0.000134132        0.000201114
276       32        -0.40506        0.000134131        0.000201115
277       32        -0.405074        0.00013413        0.000201117
278       32        -0.405089        0.000134129        0.000201118
279       32        -0.405103        0.000134128        0.00020112
280       32        -0.405118        0.000134127        0.000201121
281       32        -0.405134        0.000134126        0.000201123
282       32        -0.40515        0.000134125        0.000201124
283       32        -0.405167        0.000134124        0.000201126
284       32        -0.405184        0.000134123        0.000201128
285       32        -0.405201        0.000134122        0.000201129
286       32        -0.405219        0.00013412        0.000201131
287       32        -0.405237        0.000134119        0.000201133
288       32        -0.405256        0.000134118        0.000201135
289       32        -0.405275        0.000134117        0.000201137
290       32        -0.405295        0.000134115        0.000201139
291       32        -0.405315        0.000134114        0.000201141
292       32        -0.405335        0.000134112        0.000201143
293       32        -0.405356        0.000134111        0.000201145
294       32        -0.405377        0.00013411        0.000201147
295       32        -0.405399        0.000134108        0.000201149
296       32        -0.405421        0.000134107        0.000201151
297       32        -0.405443        0.000134105        0.000201153
298       32        -0.405466        0.000134104        0.000201156
299       32        -0.405489        0.000134102        0.000201158
300       32        -0.405513        0.0001341        0.00020116
301       32        -0.405537        0.000134099        0.000201163
302       32        -0.405561        0.000134097        0.000201165
303       32        -0.405586        0.000134096        0.000201168
304       32        -0.405611        0.000134094        0.00020117
305       32        -0.405636        0.000134092        0.000201173
306       32        -0.405662        0.00013409        0.000201175
307       32        -0.405688        0.000134089        0.000201178
308       32        -0.405714        0.000134087        0.00020118
309       32        -0.405741        0.000134085        0.000201183
310       32        -0.405768        0.000134083        0.000201186
311       32        -0.405795        0.000134081        0.000201188
312       32        -0.405823        0.00013408        0.000201191
313       32        -0.405851        0.000134078        0.000201194
314       32        -0.405879        0.000134076        0.000201197
315       32        -0.405907        0.000134074        0.0002012
316       32        -0.405936        0.000134072        0.000201202
317       32        -0.405965        0.00013407        0.000201205
318       32        -0.405994        0.000134068        0.000201208
319       32        -0.406023        0.000134066        0.000201211
320       32        -0.406053        0.000134064        0.000201214
321       32        -0.406083        0.000134062        0.000201217
322       32        -0.406113        0.00013406        0.00020122
323       32        -0.406143        0.000134058        0.000201223
324       32        -0.406173        0.000134056        0.000201226
325       32        -0.406204        0.000134054        0.000201229
326       32        -0.406235        0.000134052        0.000201232
327       32        -0.406265        0.00013405        0.000201235
328       32        -0.406296        0.000134048        0.000201239
329       32        -0.406327        0.000134045        0.000201242
330       32        -0.406358        0.000134043        0.000201245
331       32        -0.40639        0.000134041        0.000201248
332       32        -0.406421        0.000134039        0.000201251
333       32        -0.406452        0.000134037        0.000201254
334       32        -0.406483        0.000134035        0.000201257
335       32        -0.406515        0.000134033        0.00020126
336       32        -0.406546        0.000134031        0.000201263
337       32        -0.406577        0.000134029        0.000201267
338       32        -0.406609        0.000134026        0.00020127
339       32        -0.40664        0.000134024        0.000201273
340       32        -0.406671        0.000134022        0.000201276
341       32        -0.406702        0.00013402        0.000201279
342       32        -0.406732        0.000134018        0.000201282
343       32        -0.406763        0.000134016        0.000201285
344       32        -0.406793        0.000134014        0.000201288
345       32        -0.406824        0.000134012        0.000201291
346       32        -0.406854        0.00013401        0.000201294
347       32        -0.406883        0.000134008        0.000201297
348       32        -0.406913        0.000134006        0.0002013
349       32        -0.406942        0.000134004        0.000201303
350       32        -0.406971        0.000134002        0.000201306
351       32        -0.406999        0.000134        0.000201309
352       32        -0.407027        0.000133998        0.000201312
353       32        -0.407055        0.000133996        0.000201314
354       32        -0.407082        0.000133995        0.000201317
355       32        -0.407109        0.000133993        0.00020132
356       32        -0.407135        0.000133991        0.000201322
357       32        -0.407161        0.000133989        0.000201325
358       32        -0.407186        0.000133988        0.000201328
359       32        -0.407211        0.000133986        0.00020133
360       32        -0.407235        0.000133984        0.000201332
361       32        -0.407259        0.000133983        0.000201335
362       32        -0.407281        0.000133981        0.000201337
363       32        -0.407303        0.00013398        0.000201339
364       32        -0.407325        0.000133978        0.000201342
365       32        -0.407346        0.000133977        0.000201344
366       32        -0.407365        0.000133976        0.000201346
367       32        -0.407385        0.000133974        0.000201348
368       32        -0.407403        0.000133973        0.000201349
369       32        -0.407421        0.000133972        0.000201351
370       32        -0.407437        0.000133971        0.000201353
371       32        -0.407453        0.00013397        0.000201354
372       32        -0.407468        0.000133969        0.000201356
373       32        -0.407483        0.000133968        0.000201357
374       32        -0.407496        0.000133967        0.000201359
375       32        -0.407509        0.000133966        0.00020136
376       32        -0.40752        0.000133965        0.000201361
377       32        -0.407531        0.000133964        0.000201362
378       32        -0.407542        0.000133964        0.000201363
379       32        -0.407551        0.000133963        0.000201364
380       32        -0.407559        0.000133963        0.000201365
381       32        -0.407567        0.000133962        0.000201366
382       32        -0.407575        0.000133962        0.000201367
383       32        -0.407581        0.000133961        0.000201367
384       32        -0.407587        0.000133961        0.000201368
385       32        -0.407593        0.00013396        0.000201369
386       32        -0.407598        0.00013396        0.000201369
387       32        -0.407603        0.00013396        0.00020137
388       32        -0.407608        0.000133959        0.00020137
389       32        -0.407613        0.000133959        0.000201371
390       32        -0.407617        0.000133959        0.000201371
391       32        -0.407622        0.000133958        0.000201372
392       32        -0.407628        0.000133958        0.000201372
393       32        -0.407634        0.000133958        0.000201373
394       32        -0.407641        0.000133957        0.000201374
395       32        -0.407649        0.000133957        0.000201374
396       32        -0.407659        0.000133956        0.000201375
397       32        -0.40767        0.000133955        0.000201376
398       32        -0.407683        0.000133954        0.000201378
399       32        -0.407699        0.000133953        0.000201379
400       32        -0.407717        0.000133952        0.000201381
401       32        -0.407738        0.000133951        0.000201383
402       32        -0.407763        0.000133949        0.000201386
403       32        -0.407792        0.000133947        0.000201389
404       32        -0.407826        0.000133945        0.000201392
405       32        -0.407865        0.000133942        0.000201396
406       32        -0.40791        0.000133939        0.000201401
407       32        -0.407961        0.000133936        0.000201406
408       32        -0.40802        0.000133932        0.000201412
409       32        -0.408087        0.000133927        0.000201418
410       32        -0.408162        0.000133922        0.000201426
411       32        -0.408248        0.000133917        0.000201434
412       32        -0.408344        0.00013391        0.000201444
413       32        -0.408452        0.000133903        0.000201455
414       32        -0.408573        0.000133895        0.000201467
415       32        -0.408709        0.000133886        0.000201481
416       32        -0.408859        0.000133875        0.000201496
417       32        -0.409027        0.000133864        0.000201513
418       32        -0.409213        0.000133852        0.000201531
419       32        -0.40942        0.000133838        0.000201552
420       32        -0.409647        0.000133822        0.000201575
421       32        -0.409898        0.000133805        0.0002016
422       32        -0.410175        0.000133787        0.000201628
423       32        -0.410478        0.000133766        0.000201658
424       32        -0.410811        0.000133744        0.000201691
425       32        -0.411176        0.000133719        0.000201728
426       32        -0.411574        0.000133693        0.000201768
427       32        -0.412009        0.000133663        0.000201811
428       32        -0.412482        0.000133632        0.000201859
429       32        -0.412996        0.000133597        0.00020191
430       32        -0.413555        0.000133559        0.000201966
431       32        -0.41416        0.000133519        0.000202027
432       32        -0.414814        0.000133475        0.000202093
433       32        -0.415521        0.000133427        0.000202164
434       32        -0.416282        0.000133376        0.00020224
435       32        -0.417101        0.000133321        0.000202322
436       32        -0.41798        0.000133262        0.000202411
437       32        -0.418922        0.000133199        0.000202505
438       32        -0.419928        0.000133131        0.000202606
439       32        -0.421001        0.00013306        0.000202714
440       32        -0.422142        0.000132983        0.000202829
441       32        -0.423352        0.000132902        0.000202951
442       32        -0.424632        0.000132816        0.00020308
443       32        -0.425981        0.000132726        0.000203216
444       32        -0.427397        0.000132632        0.000203359
445       32        -0.428877        0.000132533        0.000203508
446       32        -0.430419        0.00013243        0.000203664
447       32        -0.432016        0.000132323        0.000203825
448       32        -0.433661        0.000132213        0.000203991
449       32        -0.435344        0.000132101        0.000204162
450       32        -0.437053        0.000131987        0.000204334
451       32        -0.438772        0.000131873        0.000204509
452       32        -0.440486        0.000131759        0.000204682
453       32        -0.44217        0.000131647        0.000204853
454       32        -0.443798        0.000131539        0.000205018
455       32        -0.445337        0.000131436        0.000205174
456       32        -0.446749        0.000131343        0.000205318
457       32        -0.447993        0.00013126        0.000205444
458       32        -0.449023        0.000131191        0.000205548
459       32        -0.449786        0.00013114        0.000205624
460       32        -0.450213        0.000131111        0.000205666
461       32        -0.450215        0.000131109        0.000205665
462       32        -0.449686        0.000131143        0.000205609
463       32        -0.448523        0.000131218        0.000205488
464       32        -0.446633        0.000131342        0.000205293
465       32        -0.44393        0.000131519        0.000205015
466       32        -0.440295        0.000131759        0.000204643
467       32        -0.43552        0.000132075        0.000204157
468       32        -0.429287        0.000132489        0.000203524
469       32        -0.421217        0.000133027        0.000202708
470       32        -0.410992        0.000133712        0.000201679
471       32        -0.39846        0.000134556        0.000200424
472       32        -0.383624        0.000135561        0.000198949
473       32        -0.366416        0.000136737        0.000197251
474       32        -0.346342        0.000138122        0.000195288
475       32        -0.322231        0.000139803        0.000192957
476       32        -0.292323        0.000141918        0.000190104
477       32        -0.254853        0.000144613        0.00018659
478       32        -0.208959        0.000147985        0.000182375
479       32        -0.155521        0.000152008        0.000177586
480       32        -0.0972873        0.000156514        0.000172507
481       32        -0.037524        0.000161274        0.00016744
482       32        0.022738        0.000166214        0.000162477
483       32        0.0864383        0.000171591        0.000157382
484       32        0.158672        0.000177887        0.000151787
485       32        0.242344        0.000185453        0.000145541
486       32        0.334124        0.000194098        0.000138967
487       32        0.42307        0.000202833        0.000132862
488       32        0.494285        0.000210095        0.000128159
489       32        0.536094        0.000214484        0.000125479
490       32        0.544172        0.000215344        0.000124969
491       32        0.519288        0.000212708        0.000126549
492       32        0.465738        0.000207161        0.000130029
493       32        0.39389        0.000199957        0.000134857
494       32        0.320712        0.000192875        0.000139957
495       32        0.260715        0.000187247        0.000144274
496       32        0.216373        0.000183177        0.000147537
497       32        0.180958        0.000179967        0.000150177
498       32        0.152918        0.000177462        0.000152298
499       32        0.144504        0.000176991        0.000153177
0       33        -0.413541        0.00013406        0.00020272
1       33        -0.380257        0.00013571        0.000198498
2       33        -0.343368        0.000138173        0.00019478
3       33        -0.288823        0.000142026        0.000189584
4       33        -0.22545        0.000146654        0.000183741
5       33        -0.158323        0.000151718        0.000177745
6       33        -0.0966271        0.000156523        0.000172403
7       33        -0.0541301        0.000159929        0.000168825
8       33        -0.0408818        0.000161023        0.000167742
9       33        -0.0602106        0.00015948        0.000169377
10       33        -0.109916        0.000155556        0.000173629
11       33        -0.178801        0.00015027        0.000179691
12       33        -0.25013        0.000144975        0.000186176
13       33        -0.314478        0.000140352        0.000192218
14       33        -0.371517        0.00013638        0.000197742
15       33        -0.423136        0.000132887        0.000202885
16       33        -0.470503        0.000129765        0.000207728
17       33        -0.513831        0.000126981        0.000212272
18       33        -0.552078        0.000124582        0.000216381
19       33        -0.583925        0.000122626        0.000219876
20       33        -0.609227        0.0001211        0.000222704
21       33        -0.629007        0.000119923        0.000224946
22       33        -0.644762        0.000118994        0.000226747
23       33        -0.657901        0.000118223        0.000228257
24       33        -0.669349        0.000117553        0.000229577
25       33        -0.679444        0.000116963        0.000230743
26       33        -0.688172        0.000116455        0.000231755
27       33        -0.695462        0.000116032        0.000232603
28       33        -0.701371        0.000115691        0.000233292
29       33        -0.706127        0.000115416        0.000233848
30       33        -0.710023        0.000115192        0.000234306
31       33        -0.713291        0.000115005        0.00023469
32       33        -0.716046        0.000114847        0.000235015
33       33        -0.718318        0.000114717        0.000235283
34       33        -0.720123        0.000114614        0.000235496
35       33        -0.721516        0.000114535        0.000235661
36       33        -0.722586        0.000114474        0.000235788
37       33        -0.723423        0.000114426        0.000235887
38       33        -0.724091        0.000114388        0.000235966
39       33        -0.724619        0.000114358        0.000236029
40       33        -0.725018        0.000114336        0.000236076
41       33        -0.725301        0.00011432        0.000236111
42       33        -0.725488        0.00011431        0.000236134
43       33        -0.725602        0.000114304        0.000236149
44       33        -0.725658        0.000114301        0.000236157
45       33        -0.725667        0.000114301        0.000236159
46       33        -0.725634        0.000114304        0.000236157
47       33        -0.725561        0.000114309        0.00023615
48       33        -0.725455        0.000114316        0.000236139
49       33        -0.725321        0.000114324        0.000236124
50       33        -0.725163        0.000114334        0.000236107
51       33        -0.724986        0.000114345        0.000236087
52       33        -0.724791        0.000114356        0.000236066
53       33        -0.724583        0.000114369        0.000236043
54       33        -0.724362        0.000114382        0.000236018
55       33        -0.724132        0.000114396        0.000235992
56       33        -0.723894        0.00011441        0.000235965
57       33        -0.723651        0.000114425        0.000235938
58       33        -0.723404        0.00011444        0.00023591
59       33        -0.723154        0.000114455        0.000235882
60       33        -0.722904        0.000114469        0.000235854
61       33        -0.722654        0.000114484        0.000235825
62       33        -0.722405        0.000114499        0.000235797
63       33        -0.722159        0.000114514        0.000235769
64       33        -0.721916        0.000114528        0.000235742
65       33        -0.721678        0.000114542        0.000235715
66       33        -0.721444        0.000114556        0.000235688
67       33        -0.721216        0.00011457        0.000235662
68       33        -0.720993        0.000114583        0.000235637
69       33        -0.720776        0.000114596        0.000235612
70       33        -0.720566        0.000114608        0.000235588
71       33        -0.720363        0.00011462        0.000235565
72       33        -0.720166        0.000114632        0.000235543
73       33        -0.719976        0.000114643        0.000235521
74       33        -0.719793        0.000114654        0.0002355
75       33        -0.719616        0.000114664        0.00023548
76       33        -0.719447        0.000114674        0.000235461
77       33        -0.719283        0.000114684        0.000235442
78       33        -0.719127        0.000114693        0.000235424
79       33        -0.718976        0.000114702        0.000235407
80       33        -0.718832        0.000114711        0.00023539
81       33        -0.718694        0.000114719        0.000235375
82       33        -0.718562        0.000114727        0.000235359
83       33        -0.718435        0.000114734        0.000235345
84       33        -0.718314        0.000114741        0.000235331
85       33        -0.718198        0.000114748        0.000235318
86       33        -0.718087        0.000114755        0.000235305
87       33        -0.717981        0.000114761        0.000235293
88       33        -0.717879        0.000114767        0.000235281
89       33        -0.717782        0.000114772        0.00023527
90       33        -0.71769        0.000114778        0.000235259
91       33        -0.717601        0.000114783        0.000235249
92       33        -0.717516        0.000114788        0.00023524
93       33        -0.717435        0.000114793        0.00023523
94       33        -0.717357        0.000114797        0.000235221
95       33        -0.717283        0.000114802        0.000235213
96       33        -0.717212        0.000114806        0.000235205
97       33        -0.717144        0.00011481        0.000235197
98       33        -0.717079        0.000114814        0.000235189
99       33        -0.717017        0.000114817        0.000235182
100       33        -0.716957        0.000114821        0.000235175
101       33        -0.7169        0.000114824        0.000235168
102       33        -0.716845        0.000114827        0.000235162
103       33        -0.716792        0.00011483        0.000235156
104       33        -0.716742        0.000114833        0.00023515
105       33        -0.716693        0.000114836        0.000235145
106       33        -0.716647        0.000114839        0.000235139
107       33        -0.716602        0.000114842        0.000235134
108       33        -0.716559        0.000114844        0.000235129
109       33        -0.716517        0.000114847        0.000235124
110       33        -0.716478        0.000114849        0.00023512
111       33        -0.716439        0.000114851        0.000235115
112       33        -0.716402        0.000114853        0.000235111
113       33        -0.716366        0.000114855        0.000235107
114       33        -0.716332        0.000114857        0.000235103
115       33        -0.716299        0.000114859        0.000235099
116       33        -0.716266        0.000114861        0.000235095
117       33        -0.716235        0.000114863        0.000235091
118       33        -0.716205        0.000114865        0.000235088
119       33        -0.716176        0.000114866        0.000235084
120       33        -0.716148        0.000114868        0.000235081
121       33        -0.716121        0.000114869        0.000235078
122       33        -0.716094        0.000114871        0.000235075
123       33        -0.716068        0.000114872        0.000235072
124       33        -0.716043        0.000114874        0.000235069
125       33        -0.716019        0.000114875        0.000235066
126       33        -0.715995        0.000114877        0.000235063
127       33        -0.715972        0.000114878        0.000235061
128       33        -0.71595        0.000114879        0.000235058
129       33        -0.715928        0.000114881        0.000235055
130       33        -0.715907        0.000114882        0.000235053
131       33        -0.715886        0.000114883        0.00023505
132       33        -0.715866        0.000114884        0.000235048
133       33        -0.715846        0.000114885        0.000235046
134       33        -0.715827        0.000114886        0.000235043
135       33        -0.715808        0.000114887        0.000235041
136       33        -0.715789        0.000114888        0.000235039
137       33        -0.715771        0.000114889        0.000235037
138       33        -0.715754        0.00011489        0.000235035
139       33        -0.715736        0.000114891        0.000235033
140       33        -0.715719        0.000114892        0.000235031
141       33        -0.715703        0.000114893        0.000235029
142       33        -0.715687        0.000114894        0.000235027
143       33        -0.715671        0.000114895        0.000235025
144       33        -0.715655        0.000114896        0.000235023
145       33        -0.715639        0.000114897        0.000235021
146       33        -0.715624        0.000114898        0.000235019
147       33        -0.71561        0.000114899        0.000235018
148       33        -0.715595        0.0001149        0.000235016
149       33        -0.715581        0.0001149        0.000235014
150       33        -0.715567        0.000114901        0.000235012
151       33        -0.715553        0.000114902        0.000235011
152       33        -0.715539        0.000114903        0.000235009
153       33        -0.715526        0.000114903        0.000235008
154       33        -0.715513        0.000114904        0.000235006
155       33        -0.7155        0.000114905        0.000235004
156       33        -0.715487        0.000114906        0.000235003
157       33        -0.715474        0.000114906        0.000235001
158       33        -0.715462        0.000114907        0.000235
159       33        -0.71545        0.000114908        0.000234999
160       33        -0.715438        0.000114908        0.000234997
161       33        -0.715426        0.000114909        0.000234996
162       33        -0.715415        0.00011491        0.000234994
163       33        -0.715403        0.00011491        0.000234993
164       33        -0.715392        0.000114911        0.000234992
165       33        -0.715381        0.000114912        0.00023499
166       33        -0.71537        0.000114912        0.000234989
167       33        -0.715359        0.000114913        0.000234988
168       33        -0.715349        0.000114913        0.000234986
169       33        -0.715339        0.000114914        0.000234985
170       33        -0.715328        0.000114915        0.000234984
171       33        -0.715318        0.000114915        0.000234983
172       33        -0.715308        0.000114916        0.000234982
173       33        -0.715299        0.000114916        0.00023498
174       33        -0.715289        0.000114917        0.000234979
175       33        -0.71528        0.000114917        0.000234978
176       33        -0.71527        0.000114918        0.000234977
177       33        -0.715261        0.000114918        0.000234976
178       33        -0.715252        0.000114919        0.000234975
179       33        -0.715244        0.000114919        0.000234974
180       33        -0.715235        0.00011492        0.000234973
181       33        -0.715226        0.00011492        0.000234972
182       33        -0.715218        0.000114921        0.000234971
183       33        -0.71521        0.000114921        0.00023497
184       33        -0.715202        0.000114922        0.000234969
185       33        -0.715194        0.000114922        0.000234968
186       33        -0.715186        0.000114923        0.000234967
187       33        -0.715178        0.000114923        0.000234966
188       33        -0.715171        0.000114923        0.000234965
189       33        -0.715164        0.000114924        0.000234964
190       33        -0.715156        0.000114924        0.000234963
191       33        -0.715149        0.000114925        0.000234962
192       33        -0.715142        0.000114925        0.000234962
193       33        -0.715135        0.000114925        0.000234961
194       33        -0.715129        0.000114926        0.00023496
195       33        -0.715122        0.000114926        0.000234959
196       33        -0.715116        0.000114926        0.000234958
197       33        -0.71511        0.000114927        0.000234958
198       33        -0.715103        0.000114927        0.000234957
199       33        -0.715097        0.000114928        0.000234956
200       33        -0.715092        0.000114928        0.000234955
201       33        -0.715086        0.000114928        0.000234955
202       33        -0.71508        0.000114928        0.000234954
203       33        -0.715075        0.000114929        0.000234953
204       33        -0.715069        0.000114929        0.000234953
205       33        -0.715064        0.000114929        0.000234952
206       33        -0.715059        0.00011493        0.000234951
207       33        -0.715054        0.00011493        0.000234951
208       33        -0.715049        0.00011493        0.00023495
209       33        -0.715045        0.00011493        0.00023495
210       33        -0.71504        0.000114931        0.000234949
211       33        -0.715035        0.000114931        0.000234949
212       33        -0.715031        0.000114931        0.000234948
213       33        -0.715027        0.000114931        0.000234948
214       33        -0.715023        0.000114932        0.000234947
215       33        -0.715019        0.000114932        0.000234947
216       33        -0.715015        0.000114932        0.000234946
217       33        -0.715011        0.000114932        0.000234946
218       33        -0.715008        0.000114932        0.000234945
219       33        -0.715004        0.000114933        0.000234945
220       33        -0.715001        0.000114933        0.000234944
221       33        -0.714998        0.000114933        0.000234944
222       33        -0.714995        0.000114933        0.000234944
223       33        -0.714992        0.000114933        0.000234943
224       33        -0.714989        0.000114933        0.000234943
225       33        -0.714986        0.000114934        0.000234943
226       33        -0.714984        0.000114934        0.000234942
227       33        -0.714981        0.000114934        0.000234942
228       33        -0.714979        0.000114934        0.000234942
229       33        -0.714977        0.000114934        0.000234941
230       33        -0.714975        0.000114934        0.000234941
231       33        -0.714973        0.000114934        0.000234941
232       33        -0.714971        0.000114934        0.000234941
233       33        -0.714969        0.000114934        0.00023494
234       33        -0.714968        0.000114935        0.00023494
235       33        -0.714966        0.000114935        0.00023494
236       33        -0.714965        0.000114935        0.00023494
237       33        -0.714963        0.000114935        0.00023494
238       33        -0.714962        0.000114935        0.000234939
239       33        -0.714961        0.000114935        0.000234939
240       33        -0.71496        0.000114935        0.000234939
241       33        -0.71496        0.000114935        0.000234939
242       33        -0.714959        0.000114935        0.000234939
243       33        -0.714958        0.000114935        0.000234939
244       33        -0.714958        0.000114935        0.000234939
245       33        -0.714958        0.000114935        0.000234939
246       33        -0.714957        0.000114935        0.000234939
247       33        -0.714957        0.000114935        0.000234939
248       33        -0.714957        0.000114935        0.000234939
249       33        -0.714957        0.000114935        0.000234939
250       33        -0.714958        0.000114935        0.000234939
251       33        -0.714958        0.000114935        0.000234939
252       33        -0.714959        0.000114935        0.000234939
253       33        -0.714959        0.000114935        0.000234939
254       33        -0.71496        0.000114935        0.000234939
255       33        -0.714961        0.000114935        0.000234939
256       33        -0.714962        0.000114935        0.000234939
257       33        -0.714963        0.000114935        0.000234939
258       33        -0.714964        0.000114935        0.000234939
259       33        -0.714965        0.000114934        0.000234939
260       33        -0.714966        0.000114934        0.000234939
261       33        -0.714968        0.000114934        0.00023494
262       33        -0.714969        0.000114934        0.00023494
263       33        -0.714971        0.000114934        0.00023494
264       33        -0.714973        0.000114934        0.00023494
265       33        -0.714975        0.000114934        0.00023494
266       33        -0.714977        0.000114934        0.000234941
267       33        -0.714979        0.000114934        0.000234941
268       33        -0.714981        0.000114933        0.000234941
269       33        -0.714983        0.000114933        0.000234941
270       33        -0.714986        0.000114933        0.000234942
271       33        -0.714988        0.000114933        0.000234942
272       33        -0.714991        0.000114933        0.000234942
273       33        -0.714994        0.000114933        0.000234942
274       33        -0.714997        0.000114933        0.000234943
275       33        -0.714999        0.000114932        0.000234943
276       33        -0.715003        0.000114932        0.000234943
277       33        -0.715006        0.000114932        0.000234944
278       33        -0.715009        0.000114932        0.000234944
279       33        -0.715012        0.000114932        0.000234944
280       33        -0.715016        0.000114931        0.000234945
281       33        -0.715019        0.000114931        0.000234945
282       33        -0.715023        0.000114931        0.000234946
283       33        -0.715027        0.000114931        0.000234946
284       33        -0.715031        0.00011493        0.000234946
285       33        -0.715034        0.00011493        0.000234947
286       33        -0.715039        0.00011493        0.000234947
287       33        -0.715043        0.00011493        0.000234948
288       33        -0.715047        0.000114929        0.000234948
289       33        -0.715051        0.000114929        0.000234949
290       33        -0.715056        0.000114929        0.000234949
291       33        -0.71506        0.000114929        0.00023495
292       33        -0.715065        0.000114928        0.00023495
293       33        -0.715069        0.000114928        0.000234951
294       33        -0.715074        0.000114928        0.000234951
295       33        -0.715079        0.000114928        0.000234952
296       33        -0.715084        0.000114927        0.000234953
297       33        -0.715089        0.000114927        0.000234953
298       33        -0.715094        0.000114927        0.000234954
299       33        -0.715099        0.000114926        0.000234954
300       33        -0.715105        0.000114926        0.000234955
301       33        -0.71511        0.000114926        0.000234955
302       33        -0.715116        0.000114925        0.000234956
303       33        -0.715121        0.000114925        0.000234957
304       33        -0.715127        0.000114925        0.000234957
305       33        -0.715133        0.000114924        0.000234958
306       33        -0.715138        0.000114924        0.000234959
307       33        -0.715144        0.000114924        0.000234959
308       33        -0.71515        0.000114923        0.00023496
309       33        -0.715156        0.000114923        0.000234961
310       33        -0.715162        0.000114923        0.000234961
311       33        -0.715168        0.000114922        0.000234962
312       33        -0.715175        0.000114922        0.000234963
313       33        -0.715181        0.000114922        0.000234964
314       33        -0.715187        0.000114921        0.000234964
315       33        -0.715194        0.000114921        0.000234965
316       33        -0.7152        0.00011492        0.000234966
317       33        -0.715207        0.00011492        0.000234967
318       33        -0.715214        0.00011492        0.000234967
319       33        -0.71522        0.000114919        0.000234968
320       33        -0.715227        0.000114919        0.000234969
321       33        -0.715234        0.000114918        0.00023497
322       33        -0.715241        0.000114918        0.00023497
323       33        -0.715248        0.000114918        0.000234971
324       33        -0.715254        0.000114917        0.000234972
325       33        -0.715261        0.000114917        0.000234973
326       33        -0.715269        0.000114916        0.000234974
327       33        -0.715276        0.000114916        0.000234974
328       33        -0.715283        0.000114916        0.000234975
329       33        -0.71529        0.000114915        0.000234976
330       33        -0.715297        0.000114915        0.000234977
331       33        -0.715304        0.000114914        0.000234978
332       33        -0.715311        0.000114914        0.000234979
333       33        -0.715319        0.000114913        0.000234979
334       33        -0.715326        0.000114913        0.00023498
335       33        -0.715333        0.000114913        0.000234981
336       33        -0.715341        0.000114912        0.000234982
337       33        -0.715348        0.000114912        0.000234983
338       33        -0.715355        0.000114911        0.000234984
339       33        -0.715363        0.000114911        0.000234984
340       33        -0.71537        0.00011491        0.000234985
341       33        -0.715377        0.00011491        0.000234986
342       33        -0.715385        0.00011491        0.000234987
343       33        -0.715392        0.000114909        0.000234988
344       33        -0.715399        0.000114909        0.000234989
345       33        -0.715407        0.000114908        0.00023499
346       33        -0.715414        0.000114908        0.00023499
347       33        -0.715421        0.000114907        0.000234991
348       33        -0.715428        0.000114907        0.000234992
349       33        -0.715436        0.000114907        0.000234993
350       33        -0.715443        0.000114906        0.000234994
351       33        -0.71545        0.000114906        0.000234995
352       33        -0.715457        0.000114905        0.000234995
353       33        -0.715464        0.000114905        0.000234996
354       33        -0.715471        0.000114905        0.000234997
355       33        -0.715478        0.000114904        0.000234998
356       33        -0.715484        0.000114904        0.000234999
357       33        -0.715491        0.000114903        0.000234999
358       33        -0.715498        0.000114903        0.000235
359       33        -0.715504        0.000114903        0.000235001
360       33        -0.715511        0.000114902        0.000235002
361       33        -0.715517        0.000114902        0.000235002
362       33        -0.715524        0.000114902        0.000235003
363       33        -0.71553        0.000114901        0.000235004
364       33        -0.715536        0.000114901        0.000235005
365       33        -0.715542        0.0001149        0.000235005
366       33        -0.715548        0.0001149        0.000235006
367       33        -0.715553        0.0001149        0.000235007
368       33        -0.715559        0.000114899        0.000235007
369       33        -0.715564        0.000114899        0.000235008
370       33        -0.71557        0.000114899        0.000235009
371       33        -0.715575        0.000114899        0.000235009
372       33        -0.71558        0.000114898        0.00023501
373       33        -0.715585        0.000114898        0.00023501
374       33        -0.71559        0.000114898        0.000235011
375       33        -0.715595        0.000114897        0.000235012
376       33        -0.715599        0.000114897        0.000235012
377       33        -0.715604        0.000114897        0.000235013
378       33        -0.715608        0.000114897        0.000235013
379       33        -0.715612        0.000114896        0.000235014
380       33        -0.715616        0.000114896        0.000235014
381       33        -0.71562        0.000114896        0.000235015
382       33        -0.715624        0.000114896        0.000235015
383       33        -0.715628        0.000114896        0.000235016
384       33        -0.715632        0.000114895        0.000235016
385       33        -0.715635        0.000114895        0.000235017
386       33        -0.715639        0.000114895        0.000235017
387       33        -0.715643        0.000114895        0.000235017
388       33        -0.715646        0.000114895        0.000235018
389       33        -0.71565        0.000114894        0.000235018
390       33        -0.715654        0.000114894        0.000235019
391       33        -0.715657        0.000114894        0.000235019
392       33        -0.715661        0.000114894        0.00023502
393       33        -0.715665        0.000114894        0.00023502
394       33        -0.715669        0.000114893        0.000235021
395       33        -0.715674        0.000114893        0.000235021
396       33        -0.715678        0.000114893        0.000235022
397       33        -0.715683        0.000114893        0.000235022
398       33        -0.715689        0.000114892        0.000235023
399       33        -0.715695        0.000114892        0.000235024
400       33        -0.715701        0.000114892        0.000235025
401       33        -0.715708        0.000114891        0.000235025
402       33        -0.715716        0.000114891        0.000235026
403       33        -0.715725        0.00011489        0.000235027
404       33        -0.715734        0.00011489        0.000235029
405       33        -0.715745        0.000114889        0.00023503
406       33        -0.715756        0.000114888        0.000235031
407       33        -0.715769        0.000114888        0.000235033
408       33        -0.715784        0.000114887        0.000235034
409       33        -0.7158        0.000114886        0.000235036
410       33        -0.715817        0.000114885        0.000235038
411       33        -0.715837        0.000114884        0.000235041
412       33        -0.715858        0.000114883        0.000235043
413       33        -0.715882        0.000114881        0.000235046
414       33        -0.715909        0.00011488        0.000235049
415       33        -0.715938        0.000114878        0.000235053
416       33        -0.715971        0.000114876        0.000235056
417       33        -0.716006        0.000114874        0.000235061
418       33        -0.716046        0.000114872        0.000235065
419       33        -0.716089        0.000114869        0.00023507
420       33        -0.716136        0.000114867        0.000235076
421       33        -0.716188        0.000114864        0.000235082
422       33        -0.716245        0.00011486        0.000235088
423       33        -0.716307        0.000114857        0.000235096
424       33        -0.716376        0.000114853        0.000235103
425       33        -0.71645        0.000114848        0.000235112
426       33        -0.716531        0.000114844        0.000235121
427       33        -0.716619        0.000114838        0.000235132
428       33        -0.716715        0.000114833        0.000235143
429       33        -0.716819        0.000114827        0.000235155
430       33        -0.716932        0.00011482        0.000235168
431       33        -0.717055        0.000114813        0.000235182
432       33        -0.717187        0.000114805        0.000235197
433       33        -0.717329        0.000114797        0.000235214
434       33        -0.717483        0.000114788        0.000235231
435       33        -0.717648        0.000114778        0.000235251
436       33        -0.717826        0.000114768        0.000235271
437       33        -0.718016        0.000114757        0.000235293
438       33        -0.718219        0.000114745        0.000235316
439       33        -0.718437        0.000114732        0.000235342
440       33        -0.718668        0.000114719        0.000235368
441       33        -0.718914        0.000114704        0.000235397
442       33        -0.719174        0.000114689        0.000235427
443       33        -0.71945        0.000114673        0.000235459
444       33        -0.719739        0.000114656        0.000235492
445       33        -0.720044        0.000114638        0.000235527
446       33        -0.720362        0.00011462        0.000235564
447       33        -0.720693        0.0001146        0.000235602
448       33        -0.721036        0.00011458        0.000235642
449       33        -0.72139        0.00011456        0.000235682
450       33        -0.721753        0.000114538        0.000235724
451       33        -0.722123        0.000114517        0.000235767
452       33        -0.722498        0.000114495        0.00023581
453       33        -0.722875        0.000114473        0.000235854
454       33        -0.72325        0.000114451        0.000235897
455       33        -0.723615        0.00011443        0.00023594
456       33        -0.723966        0.000114409        0.00023598
457       33        -0.724295        0.00011439        0.000236018
458       33        -0.724599        0.000114372        0.000236053
459       33        -0.72487        0.000114356        0.000236084
460       33        -0.725096        0.000114343        0.00023611
461       33        -0.725257        0.000114333        0.000236128
462       33        -0.725325        0.000114329        0.000236134
463       33        -0.725273        0.000114331        0.000236127
464       33        -0.725093        0.000114341        0.000236105
465       33        -0.724786        0.000114358        0.000236069
466       33        -0.724342        0.000114384        0.000236016
467       33        -0.723704        0.00011442        0.000235941
468       33        -0.72274        0.000114476        0.000235829
469       33        -0.721283        0.00011456        0.000235658
470       33        -0.7192        0.00011468        0.000235413
471       33        -0.716479        0.000114836        0.000235093
472       33        -0.713227        0.000115021        0.000234709
473       33        -0.70954        0.000115232        0.000234273
474       33        -0.705277        0.000115475        0.000233768
475       33        -0.699899        0.000115782        0.000233133
476       33        -0.692514        0.000116205        0.000232264
477       33        -0.682187        0.000116801        0.000231057
478       33        -0.668413        0.000117603        0.00022946
479       33        -0.651519        0.000118595        0.000227519
480       33        -0.632647        0.000119714        0.000225372
481       33        -0.613038        0.000120887        0.000223161
482       33        -0.592617        0.000122119        0.000220879
483       33        -0.568722        0.000123576        0.000218236
484       33        -0.536175        0.000125593        0.000214695
485       33        -0.488618        0.000128612        0.000209645
486       33        -0.420926        0.000133048        0.000202681
487       33        -0.334466        0.000138941        0.000194127
488       33        -0.244533        0.000145344        0.000185607
489       33        -0.179453        0.000150158        0.000179674
490       33        -0.163731        0.00015134        0.000178263
491       33        -0.202068        0.000148456        0.0001817
492       33        -0.27681        0.000143        0.000188604
493       33        -0.358327        0.000137285        0.000196446
494       33        -0.421414        0.00013303        0.000202753
495       33        -0.456152        0.000130758        0.000206335
496       33        -0.465058        0.000130197        0.000207287
497       33        -0.455666        0.000130818        0.000206329
498       33        -0.43591        0.000132139        0.000204335
499       33        -0.416377        0.000133708        0.000202762
0       34        -0.574537        0.000123742        0.000219804
1       34        -0.61439        0.000120796        0.000223295
2       34        -0.660916        0.000117911        0.000228343
3       34        -0.677397        0.000116946        0.000230237
4       34        -0.673156        0.000117228        0.000229815
5       34        -0.656241        0.000118267        0.000227964
6       34        -0.634174        0.000119623        0.000225545
7       34        -0.615733        0.000120773        0.000223552
8       34        -0.608354        0.000121247        0.00022278
9       34        -0.615297        0.000120831        0.000223562
10       34        -0.634885        0.000119643        0.000225742
11       34        -0.660388        0.000118116        0.000228619
12       34        -0.683893        0.000116722        0.000231293
13       34        -0.701936        0.000115657        0.000233355
14       34        -0.715035        0.000114888        0.000234861
15       34        -0.724818        0.000114316        0.00023599
16       34        -0.732433        0.000113872        0.00023687
17       34        -0.73765        0.000113573        0.000237482
18       34        -0.739414        0.000113479        0.000237705
19       34        -0.737126        0.00011362        0.000237457
20       34        -0.730985        0.000113982        0.000236754
21       34        -0.721841        0.000114516        0.000235698
22       34        -0.711003        0.000115146        0.000234441
23       34        -0.699703        0.000115802        0.000233128
24       34        -0.688688        0.000116443        0.00023185
25       34        -0.678232        0.000117052        0.000230639
26       34        -0.668271        0.000117634        0.000229488
27       34        -0.658606        0.000118201        0.000228375
28       34        -0.64918        0.000118756        0.000227295
29       34        -0.640151        0.00011929        0.000226266
30       34        -0.631764        0.000119789        0.000225315
31       34        -0.624187        0.000120242        0.000224459
32       34        -0.617429        0.000120647        0.000223699
33       34        -0.611384        0.000121011        0.00022302
34       34        -0.605943        0.000121339        0.000222412
35       34        -0.601071        0.000121633        0.000221868
36       34        -0.596797        0.000121892        0.000221392
37       34        -0.593157        0.000122113        0.000220987
38       34        -0.590143        0.000122296        0.000220653
39       34        -0.587698        0.000122445        0.000220382
40       34        -0.585753        0.000122564        0.000220166
41       34        -0.58425        0.000122655        0.00022
42       34        -0.583152        0.000122723        0.000219879
43       34        -0.582429        0.000122767        0.0002198
44       34        -0.582049        0.000122791        0.000219759
45       34        -0.581969        0.000122796        0.000219751
46       34        -0.582146        0.000122786        0.000219771
47       34        -0.582541        0.000122762        0.000219815
48       34        -0.583121        0.000122727        0.00021988
49       34        -0.583858        0.000122682        0.000219962
50       34        -0.584727        0.00012263        0.000220059
51       34        -0.585703        0.00012257        0.000220167
52       34        -0.586763        0.000122506        0.000220285
53       34        -0.587888        0.000122438        0.00022041
54       34        -0.58906        0.000122367        0.000220541
55       34        -0.590265        0.000122294        0.000220675
56       34        -0.591491        0.00012222        0.000220812
57       34        -0.592725        0.000122145        0.00022095
58       34        -0.593958        0.000122071        0.000221088
59       34        -0.595183        0.000121997        0.000221224
60       34        -0.596393        0.000121924        0.00022136
61       34        -0.597581        0.000121852        0.000221493
62       34        -0.598745        0.000121782        0.000221623
63       34        -0.59988        0.000121714        0.00022175
64       34        -0.600984        0.000121647        0.000221874
65       34        -0.602054        0.000121583        0.000221994
66       34        -0.603089        0.000121521        0.00022211
67       34        -0.604088        0.000121461        0.000222222
68       34        -0.605051        0.000121403        0.000222331
69       34        -0.605976        0.000121347        0.000222435
70       34        -0.606865        0.000121294        0.000222535
71       34        -0.607718        0.000121243        0.000222631
72       34        -0.608535        0.000121194        0.000222723
73       34        -0.609317        0.000121147        0.000222811
74       34        -0.610064        0.000121102        0.000222895
75       34        -0.610778        0.00012106        0.000222975
76       34        -0.61146        0.000121019        0.000223052
77       34        -0.61211        0.00012098        0.000223126
78       34        -0.612731        0.000120943        0.000223196
79       34        -0.613322        0.000120907        0.000223262
80       34        -0.613885        0.000120874        0.000223326
81       34        -0.614422        0.000120842        0.000223387
82       34        -0.614933        0.000120811        0.000223444
83       34        -0.615419        0.000120782        0.000223499
84       34        -0.615882        0.000120754        0.000223552
85       34        -0.616323        0.000120728        0.000223601
86       34        -0.616743        0.000120703        0.000223649
87       34        -0.617142        0.000120679        0.000223694
88       34        -0.617522        0.000120657        0.000223737
89       34        -0.617883        0.000120635        0.000223778
90       34        -0.618228        0.000120614        0.000223817
91       34        -0.618555        0.000120595        0.000223854
92       34        -0.618867        0.000120576        0.000223889
93       34        -0.619164        0.000120559        0.000223923
94       34        -0.619447        0.000120542        0.000223955
95       34        -0.619717        0.000120526        0.000223985
96       34        -0.619974        0.00012051        0.000224014
97       34        -0.620218        0.000120496        0.000224042
98       34        -0.620452        0.000120482        0.000224068
99       34        -0.620674        0.000120469        0.000224093
100       34        -0.620887        0.000120456        0.000224117
101       34        -0.62109        0.000120444        0.00022414
102       34        -0.621283        0.000120432        0.000224162
103       34        -0.621468        0.000120421        0.000224183
104       34        -0.621645        0.000120411        0.000224203
105       34        -0.621814        0.000120401        0.000224222
106       34        -0.621975        0.000120391        0.00022424
107       34        -0.62213        0.000120382        0.000224258
108       34        -0.622278        0.000120373        0.000224275
109       34        -0.62242        0.000120364        0.000224291
110       34        -0.622556        0.000120356        0.000224306
111       34        -0.622686        0.000120348        0.000224321
112       34        -0.622811        0.000120341        0.000224335
113       34        -0.622931        0.000120334        0.000224348
114       34        -0.623047        0.000120327        0.000224362
115       34        -0.623158        0.00012032        0.000224374
116       34        -0.623264        0.000120314        0.000224386
117       34        -0.623367        0.000120308        0.000224398
118       34        -0.623466        0.000120302        0.000224409
119       34        -0.623562        0.000120296        0.00022442
120       34        -0.623654        0.000120291        0.00022443
121       34        -0.623742        0.000120285        0.00022444
122       34        -0.623828        0.00012028        0.00022445
123       34        -0.623911        0.000120275        0.000224459
124       34        -0.623991        0.00012027        0.000224468
125       34        -0.624068        0.000120266        0.000224477
126       34        -0.624143        0.000120261        0.000224485
127       34        -0.624216        0.000120257        0.000224493
128       34        -0.624287        0.000120253        0.000224501
129       34        -0.624355        0.000120249        0.000224509
130       34        -0.624421        0.000120245        0.000224517
131       34        -0.624486        0.000120241        0.000224524
132       34        -0.624549        0.000120237        0.000224531
133       34        -0.624609        0.000120233        0.000224538
134       34        -0.624669        0.00012023        0.000224544
135       34        -0.624727        0.000120226        0.000224551
136       34        -0.624783        0.000120223        0.000224557
137       34        -0.624838        0.00012022        0.000224563
138       34        -0.624891        0.000120216        0.000224569
139       34        -0.624943        0.000120213        0.000224575
140       34        -0.624994        0.00012021        0.000224581
141       34        -0.625044        0.000120207        0.000224587
142       34        -0.625093        0.000120204        0.000224592
143       34        -0.62514        0.000120201        0.000224597
144       34        -0.625187        0.000120199        0.000224603
145       34        -0.625232        0.000120196        0.000224608
146       34        -0.625277        0.000120193        0.000224613
147       34        -0.62532        0.000120191        0.000224618
148       34        -0.625363        0.000120188        0.000224622
149       34        -0.625405        0.000120186        0.000224627
150       34        -0.625446        0.000120183        0.000224632
151       34        -0.625486        0.000120181        0.000224636
152       34        -0.625525        0.000120178        0.000224641
153       34        -0.625564        0.000120176        0.000224645
154       34        -0.625602        0.000120174        0.000224649
155       34        -0.625639        0.000120171        0.000224653
156       34        -0.625676        0.000120169        0.000224657
157       34        -0.625712        0.000120167        0.000224662
158       34        -0.625747        0.000120165        0.000224665
159       34        -0.625782        0.000120163        0.000224669
160       34        -0.625816        0.000120161        0.000224673
161       34        -0.625849        0.000120159        0.000224677
162       34        -0.625882        0.000120157        0.000224681
163       34        -0.625914        0.000120155        0.000224684
164       34        -0.625946        0.000120153        0.000224688
165       34        -0.625977        0.000120151        0.000224691
166       34        -0.626008        0.000120149        0.000224695
167       34        -0.626038        0.000120147        0.000224698
168       34        -0.626067        0.000120146        0.000224701
169       34        -0.626097        0.000120144        0.000224705
170       34        -0.626125        0.000120142        0.000224708
171       34        -0.626153        0.00012014        0.000224711
172       34        -0.626181        0.000120139        0.000224714
173       34        -0.626208        0.000120137        0.000224717
174       34        -0.626235        0.000120136        0.00022472
175       34        -0.626261        0.000120134        0.000224723
176       34        -0.626287        0.000120132        0.000224726
177       34        -0.626312        0.000120131        0.000224729
178       34        -0.626337        0.000120129        0.000224732
179       34        -0.626362        0.000120128        0.000224734
180       34        -0.626386        0.000120126        0.000224737
181       34        -0.626409        0.000120125        0.00022474
182       34        -0.626433        0.000120124        0.000224742
183       34        -0.626456        0.000120122        0.000224745
184       34        -0.626478        0.000120121        0.000224747
185       34        -0.6265        0.00012012        0.00022475
186       34        -0.626522        0.000120118        0.000224752
187       34        -0.626543        0.000120117        0.000224755
188       34        -0.626563        0.000120116        0.000224757
189       34        -0.626584        0.000120114        0.000224759
190       34        -0.626604        0.000120113        0.000224761
191       34        -0.626624        0.000120112        0.000224764
192       34        -0.626643        0.000120111        0.000224766
193       34        -0.626662        0.00012011        0.000224768
194       34        -0.62668        0.000120109        0.00022477
195       34        -0.626698        0.000120108        0.000224772
196       34        -0.626716        0.000120107        0.000224774
197       34        -0.626733        0.000120105        0.000224776
198       34        -0.62675        0.000120104        0.000224778
199       34        -0.626767        0.000120103        0.00022478
200       34        -0.626783        0.000120102        0.000224781
201       34        -0.626799        0.000120101        0.000224783
202       34        -0.626815        0.000120101        0.000224785
203       34        -0.62683        0.0001201        0.000224787
204       34        -0.626845        0.000120099        0.000224788
205       34        -0.626859        0.000120098        0.00022479
206       34        -0.626873        0.000120097        0.000224791
207       34        -0.626887        0.000120096        0.000224793
208       34        -0.6269        0.000120095        0.000224794
209       34        -0.626913        0.000120095        0.000224796
210       34        -0.626926        0.000120094        0.000224797
211       34        -0.626938        0.000120093        0.000224799
212       34        -0.62695        0.000120092        0.0002248
213       34        -0.626962        0.000120092        0.000224801
214       34        -0.626974        0.000120091        0.000224803
215       34        -0.626985        0.00012009        0.000224804
216       34        -0.626995        0.00012009        0.000224805
217       34        -0.627006        0.000120089        0.000224806
218       34        -0.627016        0.000120088        0.000224807
219       34        -0.627025        0.000120088        0.000224808
220       34        -0.627035        0.000120087        0.000224809
221       34        -0.627044        0.000120087        0.00022481
222       34        -0.627052        0.000120086        0.000224811
223       34        -0.627061        0.000120086        0.000224812
224       34        -0.627069        0.000120085        0.000224813
225       34        -0.627076        0.000120085        0.000224814
226       34        -0.627084        0.000120084        0.000224815
227       34        -0.627091        0.000120084        0.000224815
228       34        -0.627097        0.000120083        0.000224816
229       34        -0.627104        0.000120083        0.000224817
230       34        -0.62711        0.000120083        0.000224818
231       34        -0.627116        0.000120082        0.000224818
232       34        -0.627121        0.000120082        0.000224819
233       34        -0.627126        0.000120082        0.000224819
234       34        -0.627131        0.000120081        0.00022482
235       34        -0.627136        0.000120081        0.00022482
236       34        -0.62714        0.000120081        0.000224821
237       34        -0.627144        0.00012008        0.000224821
238       34        -0.627148        0.00012008        0.000224822
239       34        -0.627151        0.00012008        0.000224822
240       34        -0.627154        0.00012008        0.000224822
241       34        -0.627156        0.00012008        0.000224823
242       34        -0.627159        0.000120079        0.000224823
243       34        -0.627161        0.000120079        0.000224823
244       34        -0.627163        0.000120079        0.000224823
245       34        -0.627164        0.000120079        0.000224823
246       34        -0.627165        0.000120079        0.000224823
247       34        -0.627166        0.000120079        0.000224824
248       34        -0.627167        0.000120079        0.000224824
249       34        -0.627167        0.000120079        0.000224824
250       34        -0.627167        0.000120079        0.000224824
251       34        -0.627167        0.000120079        0.000224823
252       34        -0.627166        0.000120079        0.000224823
253       34        -0.627165        0.000120079        0.000224823
254       34        -0.627164        0.000120079        0.000224823
255       34        -0.627162        0.000120079        0.000224823
256       34        -0.627161        0.000120079        0.000224823
257       34        -0.627159        0.000120079        0.000224822
258       34        -0.627156        0.000120079        0.000224822
259       34        -0.627154        0.00012008        0.000224822
260       34        -0.627151        0.00012008        0.000224821
261       34        -0.627148        0.00012008        0.000224821
262       34        -0.627144        0.00012008        0.000224821
263       34        -0.62714        0.00012008        0.00022482
264       34        -0.627136        0.000120081        0.00022482
265       34        -0.627132        0.000120081        0.000224819
266       34        -0.627127        0.000120081        0.000224819
267       34        -0.627123        0.000120081        0.000224818
268       34        -0.627117        0.000120082        0.000224818
269       34        -0.627112        0.000120082        0.000224817
270       34        -0.627106        0.000120082        0.000224816
271       34        -0.6271        0.000120083        0.000224816
272       34        -0.627094        0.000120083        0.000224815
273       34        -0.627088        0.000120083        0.000224814
274       34        -0.627081        0.000120084        0.000224813
275       34        -0.627074        0.000120084        0.000224812
276       34        -0.627067        0.000120085        0.000224812
277       34        -0.627059        0.000120085        0.000224811
278       34        -0.627051        0.000120085        0.00022481
279       34        -0.627043        0.000120086        0.000224809
280       34        -0.627035        0.000120086        0.000224808
281       34        -0.627026        0.000120087        0.000224807
282       34        -0.627018        0.000120087        0.000224806
283       34        -0.627009        0.000120088        0.000224805
284       34        -0.626999        0.000120088        0.000224804
285       34        -0.62699        0.000120089        0.000224803
286       34        -0.62698        0.00012009        0.000224802
287       34        -0.62697        0.00012009        0.0002248
288       34        -0.62696        0.000120091        0.000224799
289       34        -0.626949        0.000120091        0.000224798
290       34        -0.626938        0.000120092        0.000224797
291       34        -0.626928        0.000120093        0.000224796
292       34        -0.626916        0.000120093        0.000224794
293       34        -0.626905        0.000120094        0.000224793
294       34        -0.626893        0.000120095        0.000224792
295       34        -0.626881        0.000120095        0.00022479
296       34        -0.626869        0.000120096        0.000224789
297       34        -0.626857        0.000120097        0.000224788
298       34        -0.626845        0.000120098        0.000224786
299       34        -0.626832        0.000120098        0.000224785
300       34        -0.626819        0.000120099        0.000224783
301       34        -0.626806        0.0001201        0.000224782
302       34        -0.626793        0.000120101        0.00022478
303       34        -0.626779        0.000120101        0.000224779
304       34        -0.626766        0.000120102        0.000224777
305       34        -0.626752        0.000120103        0.000224775
306       34        -0.626738        0.000120104        0.000224774
307       34        -0.626724        0.000120105        0.000224772
308       34        -0.626709        0.000120106        0.000224771
309       34        -0.626695        0.000120106        0.000224769
310       34        -0.62668        0.000120107        0.000224767
311       34        -0.626665        0.000120108        0.000224766
312       34        -0.62665        0.000120109        0.000224764
313       34        -0.626635        0.00012011        0.000224762
314       34        -0.62662        0.000120111        0.00022476
315       34        -0.626604        0.000120112        0.000224759
316       34        -0.626589        0.000120113        0.000224757
317       34        -0.626573        0.000120114        0.000224755
318       34        -0.626558        0.000120115        0.000224753
319       34        -0.626542        0.000120115        0.000224751
320       34        -0.626526        0.000120116        0.00022475
321       34        -0.62651        0.000120117        0.000224748
322       34        -0.626494        0.000120118        0.000224746
323       34        -0.626478        0.000120119        0.000224744
324       34        -0.626461        0.00012012        0.000224742
325       34        -0.626445        0.000120121        0.00022474
326       34        -0.626429        0.000120122        0.000224739
327       34        -0.626413        0.000120123        0.000224737
328       34        -0.626396        0.000120124        0.000224735
329       34        -0.62638        0.000120125        0.000224733
330       34        -0.626363        0.000120126        0.000224731
331       34        -0.626347        0.000120127        0.000224729
332       34        -0.626331        0.000120128        0.000224727
333       34        -0.626315        0.000120129        0.000224726
334       34        -0.626298        0.00012013        0.000224724
335       34        -0.626282        0.000120131        0.000224722
336       34        -0.626266        0.000120132        0.00022472
337       34        -0.62625        0.000120133        0.000224718
338       34        -0.626234        0.000120134        0.000224716
339       34        -0.626218        0.000120135        0.000224715
340       34        -0.626203        0.000120136        0.000224713
341       34        -0.626187        0.000120136        0.000224711
342       34        -0.626172        0.000120137        0.000224709
343       34        -0.626156        0.000120138        0.000224708
344       34        -0.626141        0.000120139        0.000224706
345       34        -0.626127        0.00012014        0.000224704
346       34        -0.626112        0.000120141        0.000224702
347       34        -0.626098        0.000120142        0.000224701
348       34        -0.626084        0.000120143        0.000224699
349       34        -0.62607        0.000120143        0.000224698
350       34        -0.626057        0.000120144        0.000224696
351       34        -0.626043        0.000120145        0.000224695
352       34        -0.626031        0.000120146        0.000224693
353       34        -0.626018        0.000120146        0.000224692
354       34        -0.626006        0.000120147        0.00022469
355       34        -0.625995        0.000120148        0.000224689
356       34        -0.625983        0.000120149        0.000224688
357       34        -0.625973        0.000120149        0.000224687
358       34        -0.625962        0.00012015        0.000224685
359       34        -0.625953        0.00012015        0.000224684
360       34        -0.625943        0.000120151        0.000224683
361       34        -0.625935        0.000120151        0.000224682
362       34        -0.625926        0.000120152        0.000224681
363       34        -0.625919        0.000120152        0.000224681
364       34        -0.625912        0.000120153        0.00022468
365       34        -0.625905        0.000120153        0.000224679
366       34        -0.625899        0.000120154        0.000224678
367       34        -0.625894        0.000120154        0.000224678
368       34        -0.62589        0.000120154        0.000224677
369       34        -0.625886        0.000120154        0.000224677
370       34        -0.625883        0.000120155        0.000224676
371       34        -0.625881        0.000120155        0.000224676
372       34        -0.625879        0.000120155        0.000224676
373       34        -0.625878        0.000120155        0.000224676
374       34        -0.625878        0.000120155        0.000224676
375       34        -0.625879        0.000120155        0.000224676
376       34        -0.62588        0.000120155        0.000224676
377       34        -0.625882        0.000120155        0.000224676
378       34        -0.625885        0.000120154        0.000224677
379       34        -0.625889        0.000120154        0.000224677
380       34        -0.625893        0.000120154        0.000224678
381       34        -0.625898        0.000120154        0.000224678
382       34        -0.625904        0.000120153        0.000224679
383       34        -0.625911        0.000120153        0.00022468
384       34        -0.625918        0.000120153        0.000224681
385       34        -0.625926        0.000120152        0.000224682
386       34        -0.625934        0.000120152        0.000224682
387       34        -0.625943        0.000120151        0.000224684
388       34        -0.625953        0.00012015        0.000224685
389       34        -0.625963        0.00012015        0.000224686
390       34        -0.625973        0.000120149        0.000224687
391       34        -0.625984        0.000120149        0.000224688
392       34        -0.625995        0.000120148        0.000224689
393       34        -0.626006        0.000120147        0.000224691
394       34        -0.626017        0.000120147        0.000224692
395       34        -0.626027        0.000120146        0.000224693
396       34        -0.626038        0.000120146        0.000224694
397       34        -0.626048        0.000120145        0.000224696
398       34        -0.626058        0.000120144        0.000224697
399       34        -0.626066        0.000120144        0.000224698
400       34        -0.626074        0.000120143        0.000224699
401       34        -0.62608        0.000120143        0.000224699
402       34        -0.626085        0.000120143        0.0002247
403       34        -0.626089        0.000120143        0.0002247
404       34        -0.62609        0.000120143        0.000224701
405       34        -0.626089        0.000120143        0.000224701
406       34        -0.626086        0.000120143        0.0002247
407       34        -0.626079        0.000120143        0.000224699
408       34        -0.626069        0.000120144        0.000224698
409       34        -0.626055        0.000120145        0.000224697
410       34        -0.626037        0.000120146        0.000224695
411       34        -0.626015        0.000120147        0.000224692
412       34        -0.625987        0.000120149        0.000224689
413       34        -0.625953        0.000120151        0.000224685
414       34        -0.625913        0.000120153        0.000224681
415       34        -0.625866        0.000120156        0.000224675
416       34        -0.625811        0.000120159        0.000224669
417       34        -0.625748        0.000120163        0.000224662
418       34        -0.625676        0.000120167        0.000224654
419       34        -0.625593        0.000120172        0.000224645
420       34        -0.6255        0.000120178        0.000224634
421       34        -0.625396        0.000120184        0.000224622
422       34        -0.625279        0.000120191        0.000224609
423       34        -0.625148        0.000120199        0.000224594
424       34        -0.625003        0.000120207        0.000224578
425       34        -0.624842        0.000120217        0.00022456
426       34        -0.624665        0.000120228        0.000224539
427       34        -0.62447        0.000120239        0.000224517
428       34        -0.624256        0.000120252        0.000224493
429       34        -0.624022        0.000120266        0.000224467
430       34        -0.623766        0.000120281        0.000224438
431       34        -0.623489        0.000120298        0.000224406
432       34        -0.623187        0.000120316        0.000224372
433       34        -0.622861        0.000120335        0.000224335
434       34        -0.622509        0.000120356        0.000224295
435       34        -0.62213        0.000120378        0.000224252
436       34        -0.621724        0.000120403        0.000224206
437       34        -0.621289        0.000120429        0.000224157
438       34        -0.620825        0.000120456        0.000224104
439       34        -0.620332        0.000120486        0.000224048
440       34        -0.61981        0.000120517        0.000223989
441       34        -0.619259        0.00012055        0.000223927
442       34        -0.618679        0.000120584        0.000223861
443       34        -0.618072        0.00012062        0.000223793
444       34        -0.617441        0.000120658        0.000223721
445       34        -0.616787        0.000120697        0.000223647
446       34        -0.616114        0.000120737        0.000223571
447       34        -0.615428        0.000120778        0.000223494
448       34        -0.614733        0.00012082        0.000223415
449       34        -0.614036        0.000120861        0.000223337
450       34        -0.613348        0.000120902        0.000223259
451       34        -0.612679        0.000120942        0.000223184
452       34        -0.612043        0.000120981        0.000223112
453       34        -0.611455        0.000121016        0.000223046
454       34        -0.610934        0.000121047        0.000222987
455       34        -0.610497        0.000121073        0.000222938
456       34        -0.610169        0.000121093        0.000222901
457       34        -0.609978        0.000121105        0.00022288
458       34        -0.609959        0.000121106        0.000222878
459       34        -0.610156        0.000121094        0.0002229
460       34        -0.610609        0.000121066        0.00022295
461       34        -0.611352        0.000121022        0.000223033
462       34        -0.612412        0.000120958        0.000223152
463       34        -0.61383        0.000120872        0.000223311
464       34        -0.615677        0.000120762        0.000223519
465       34        -0.618062        0.000120619        0.000223788
466       34        -0.621095        0.000120438        0.00022413
467       34        -0.624821        0.000120215        0.000224551
468       34        -0.629185        0.000119956        0.000225046
469       34        -0.634068        0.000119666        0.000225601
470       34        -0.639419        0.000119349        0.000226211
471       34        -0.645386        0.000118996        0.000226892
472       34        -0.652321        0.000118585        0.000227683
473       34        -0.660579        0.000118097        0.000228626
474       34        -0.67018        0.000117532        0.000229726
475       34        -0.680587        0.00011692        0.000230922
476       34        -0.690835        0.000116321        0.000232105
477       34        -0.699999        0.000115787        0.000233167
478       34        -0.707788        0.000115335        0.000234073
479       34        -0.714844        0.000114927        0.000234895
480       34        -0.72236        0.000114491        0.000235771
481       34        -0.731154        0.000113985        0.0002368
482       34        -0.740805        0.000113431        0.000237936
483       34        -0.749126        0.000112954        0.000238916
484       34        -0.752199        0.000112774        0.000239269
485       34        -0.745629        0.000113142        0.000238477
486       34        -0.726412        0.000114231        0.000236191
487       34        -0.694789        0.000116046        0.000232472
488       34        -0.657159        0.000118245        0.000228131
489       34        -0.627797        0.000119998        0.000224814
490       34        -0.621947        0.000120349        0.000224157
491       34        -0.642777        0.000119092        0.000226484
492       34        -0.677388        0.000117047        0.000230433
493       34        -0.70774        0.000115301        0.000233992
494       34        -0.721113        0.000114557        0.000235611
495       34        -0.711686        0.000115121        0.00023455
496       34        -0.678142        0.000117093        0.000230699
497       34        -0.624982        0.000120275        0.000224699
498       34        -0.568597        0.000123751        0.000218517
499       34        -0.538736        0.000125824        0.000215642
0       35        -0.312377        0.000141077        0.000192806
1       35        -0.445526        0.000131477        0.000205276
2       35        -0.582731        0.000122634        0.000219629
3       35        -0.676076        0.000117016        0.000230072
4       35        -0.729048        0.000113978        0.000236288
5       35        -0.753603        0.000112619        0.000239276
6       35        -0.759678        0.000112316        0.000240085
7       35        -0.756027        0.000112567        0.000239745
8       35        -0.751665        0.000112845        0.00023929
9       35        -0.751812        0.000112835        0.000239304
10       35        -0.753976        0.000112697        0.000239531
11       35        -0.752178        0.000112791        0.000239299
12       35        -0.742918        0.000113302        0.000238167
13       35        -0.725053        0.000114299        0.000236008
14       35        -0.698741        0.000115798        0.000232895
15       35        -0.667151        0.000117629        0.000229221
16       35        -0.634404        0.000119555        0.000225469
17       35        -0.601182        0.000121549        0.000221739
18       35        -0.565721        0.000123729        0.000217851
19       35        -0.526814        0.000126172        0.000213675
20       35        -0.484054        0.000128916        0.000209184
21       35        -0.438136        0.000131931        0.000204469
22       35        -0.391085        0.000135092        0.000199745
23       35        -0.345024        0.000138257        0.000195223
24       35        -0.301227        0.000141333        0.000191014
25       35        -0.260206        0.000144273        0.00018715
26       35        -0.22187        0.000147072        0.000183606
27       35        -0.185903        0.000149747        0.000180341
28       35        -0.152309        0.000152288        0.000177342
29       35        -0.121469        0.000154658        0.000174633
30       35        -0.0938198        0.000156815        0.000172239
31       35        -0.0695322        0.000158733        0.000170163
32       35        -0.0483991        0.000160421        0.000168376
33       35        -0.0299933        0.000161905        0.000166834
34       35        -0.0139299        0.000163211        0.0001655
35       35        -2.69754e-006        0.000164351        0.000164352
36       35        0.0118627        0.000165329        0.000163379
37       35        0.0217389        0.000166147        0.000162574
38       35        0.0297805        0.000166816        0.000161922
39       35        0.0362102        0.000167353        0.000161402
40       35        0.0412518        0.000167775        0.000160995
41       35        0.0450795        0.000168097        0.000160687
42       35        0.0478182        0.000168328        0.000160468
43       35        0.0495714        0.000168476        0.000160328
44       35        0.0504469        0.00016855        0.000160258
45       35        0.0505587        0.00016856        0.00016025
46       35        0.0500172        0.000168515        0.000160294
47       35        0.0489187        0.000168423        0.000160383
48       35        0.0473441        0.000168291        0.000160509
49       35        0.0453641        0.000168126        0.000160669
50       35        0.0430433        0.000167931        0.000160856
51       35        0.0404421        0.000167713        0.000161066
52       35        0.0376153        0.000167477        0.000161294
53       35        0.0346116        0.000167226        0.000161537
54       35        0.0314734        0.000166965        0.000161792
55       35        0.0282374        0.000166695        0.000162054
56       35        0.0249362        0.000166421        0.000162322
57       35        0.0215983        0.000166144        0.000162594
58       35        0.0182485        0.000165867        0.000162867
59       35        0.014908        0.00016559        0.00016314
60       35        0.0115951        0.000165317        0.000163411
61       35        0.00832504        0.000165047        0.000163678
62       35        0.00511052        0.000164782        0.000163942
63       35        0.00196209        0.000164523        0.000164201
64       35        -0.00111169        0.000164271        0.000164454
65       35        -0.00410403        0.000164026        0.0001647
66       35        -0.00700972        0.000163788        0.00016494
67       35        -0.00982487        0.000163557        0.000165172
68       35        -0.0125468        0.000163335        0.000165397
69       35        -0.0151738        0.000163121        0.000165615
70       35        -0.0177051        0.000162915        0.000165825
71       35        -0.0201407        0.000162717        0.000166027
72       35        -0.022481        0.000162527        0.000166222
73       35        -0.0247273        0.000162344        0.000166409
74       35        -0.0268809        0.00016217        0.000166588
75       35        -0.0289439        0.000162003        0.00016676
76       35        -0.0309184        0.000161843        0.000166925
77       35        -0.0328069        0.00016169        0.000167083
78       35        -0.0346118        0.000161544        0.000167234
79       35        -0.0363359        0.000161405        0.000167378
80       35        -0.0379821        0.000161272        0.000167516
81       35        -0.0395531        0.000161146        0.000167647
82       35        -0.0410518        0.000161025        0.000167773
83       35        -0.0424812        0.00016091        0.000167893
84       35        -0.0438442        0.000160801        0.000168008
85       35        -0.0451434        0.000160696        0.000168117
86       35        -0.0463818        0.000160597        0.000168221
87       35        -0.047562        0.000160502        0.00016832
88       35        -0.0486868        0.000160412        0.000168415
89       35        -0.0497586        0.000160326        0.000168505
90       35        -0.0507801        0.000160244        0.000168591
91       35        -0.0517535        0.000160166        0.000168673
92       35        -0.0526814        0.000160092        0.000168752
93       35        -0.0535658        0.000160021        0.000168826
94       35        -0.054409        0.000159953        0.000168897
95       35        -0.0552131        0.000159889        0.000168965
96       35        -0.05598        0.000159828        0.00016903
97       35        -0.0567116        0.000159769        0.000169092
98       35        -0.0574097        0.000159713        0.000169151
99       35        -0.0580761        0.00015966        0.000169207
100       35        -0.0587124        0.000159609        0.000169261
101       35        -0.0593202        0.000159561        0.000169312
102       35        -0.059901        0.000159514        0.000169361
103       35        -0.0604562        0.00015947        0.000169408
104       35        -0.0609872        0.000159428        0.000169453
105       35        -0.0614952        0.000159387        0.000169496
106       35        -0.0619814        0.000159348        0.000169538
107       35        -0.0624471        0.000159311        0.000169577
108       35        -0.0628934        0.000159276        0.000169615
109       35        -0.0633212        0.000159242        0.000169651
110       35        -0.0637315        0.000159209        0.000169686
111       35        -0.0641253        0.000159178        0.000169719
112       35        -0.0645035        0.000159147        0.000169751
113       35        -0.0648669        0.000159118        0.000169782
114       35        -0.0652162        0.000159091        0.000169812
115       35        -0.0655524        0.000159064        0.00016984
116       35        -0.0658759        0.000159038        0.000169868
117       35        -0.0661876        0.000159013        0.000169894
118       35        -0.066488        0.000158989        0.000169919
119       35        -0.0667778        0.000158966        0.000169944
120       35        -0.0670575        0.000158944        0.000169968
121       35        -0.0673276        0.000158922        0.000169991
122       35        -0.0675886        0.000158902        0.000170013
123       35        -0.0678411        0.000158882        0.000170034
124       35        -0.0680854        0.000158862        0.000170055
125       35        -0.068322        0.000158843        0.000170075
126       35        -0.0685512        0.000158825        0.000170094
127       35        -0.0687735        0.000158807        0.000170113
128       35        -0.0689892        0.00015879        0.000170132
129       35        -0.0691986        0.000158773        0.000170149
130       35        -0.0694021        0.000158757        0.000170167
131       35        -0.0695999        0.000158741        0.000170183
132       35        -0.0697923        0.000158726        0.0001702
133       35        -0.0699795        0.000158711        0.000170216
134       35        -0.0701619        0.000158697        0.000170231
135       35        -0.0703396        0.000158683        0.000170246
136       35        -0.0705129        0.000158669        0.000170261
137       35        -0.0706819        0.000158655        0.000170275
138       35        -0.0708468        0.000158642        0.000170289
139       35        -0.0710079        0.000158629        0.000170303
140       35        -0.0711653        0.000158617        0.000170316
141       35        -0.0713191        0.000158605        0.000170329
142       35        -0.0714696        0.000158593        0.000170342
143       35        -0.0716168        0.000158581        0.000170355
144       35        -0.0717608        0.000158569        0.000170367
145       35        -0.0719018        0.000158558        0.000170379
146       35        -0.07204        0.000158547        0.00017039
147       35        -0.0721754        0.000158536        0.000170402
148       35        -0.072308        0.000158526        0.000170413
149       35        -0.0724381        0.000158516        0.000170424
150       35        -0.0725657        0.000158505        0.000170435
151       35        -0.0726909        0.000158495        0.000170446
152       35        -0.0728137        0.000158486        0.000170456
153       35        -0.0729343        0.000158476        0.000170466
154       35        -0.0730527        0.000158467        0.000170476
155       35        -0.0731689        0.000158457        0.000170486
156       35        -0.0732831        0.000158448        0.000170496
157       35        -0.0733953        0.000158439        0.000170505
158       35        -0.0735055        0.000158431        0.000170515
159       35        -0.0736138        0.000158422        0.000170524
160       35        -0.0737203        0.000158414        0.000170533
161       35        -0.0738249        0.000158405        0.000170542
162       35        -0.0739277        0.000158397        0.000170551
163       35        -0.0740288        0.000158389        0.000170559
164       35        -0.0741282        0.000158381        0.000170568
165       35        -0.074226        0.000158373        0.000170576
166       35        -0.0743221        0.000158366        0.000170584
167       35        -0.0744165        0.000158358        0.000170592
168       35        -0.0745095        0.000158351        0.0001706
169       35        -0.0746008        0.000158343        0.000170608
170       35        -0.0746907        0.000158336        0.000170615
171       35        -0.074779        0.000158329        0.000170623
172       35        -0.0748659        0.000158322        0.00017063
173       35        -0.0749513        0.000158316        0.000170638
174       35        -0.0750352        0.000158309        0.000170645
175       35        -0.0751178        0.000158302        0.000170652
176       35        -0.0751989        0.000158296        0.000170659
177       35        -0.0752787        0.000158289        0.000170665
178       35        -0.075357        0.000158283        0.000170672
179       35        -0.0754341        0.000158277        0.000170678
180       35        -0.0755098        0.000158271        0.000170685
181       35        -0.0755841        0.000158265        0.000170691
182       35        -0.0756572        0.000158259        0.000170697
183       35        -0.0757289        0.000158254        0.000170703
184       35        -0.0757994        0.000158248        0.000170709
185       35        -0.0758685        0.000158243        0.000170715
186       35        -0.0759364        0.000158237        0.000170721
187       35        -0.0760031        0.000158232        0.000170727
188       35        -0.0760685        0.000158227        0.000170732
189       35        -0.0761326        0.000158222        0.000170738
190       35        -0.0761955        0.000158217        0.000170743
191       35        -0.0762572        0.000158212        0.000170748
192       35        -0.0763177        0.000158207        0.000170753
193       35        -0.0763769        0.000158202        0.000170758
194       35        -0.076435        0.000158197        0.000170763
195       35        -0.0764919        0.000158193        0.000170768
196       35        -0.0765476        0.000158188        0.000170773
197       35        -0.0766021        0.000158184        0.000170778
198       35        -0.0766554        0.00015818        0.000170782
199       35        -0.0767075        0.000158176        0.000170787
200       35        -0.0767585        0.000158172        0.000170791
201       35        -0.0768084        0.000158168        0.000170795
202       35        -0.0768571        0.000158164        0.000170799
203       35        -0.0769046        0.00015816        0.000170803
204       35        -0.076951        0.000158156        0.000170807
205       35        -0.0769963        0.000158153        0.000170811
206       35        -0.0770404        0.000158149        0.000170815
207       35        -0.0770834        0.000158146        0.000170818
208       35        -0.0771253        0.000158142        0.000170822
209       35        -0.0771661        0.000158139        0.000170825
210       35        -0.0772058        0.000158136        0.000170829
211       35        -0.0772444        0.000158133        0.000170832
212       35        -0.0772818        0.00015813        0.000170835
213       35        -0.0773182        0.000158127        0.000170838
214       35        -0.0773535        0.000158124        0.000170841
215       35        -0.0773876        0.000158122        0.000170844
216       35        -0.0774207        0.000158119        0.000170847
217       35        -0.0774528        0.000158116        0.00017085
218       35        -0.0774837        0.000158114        0.000170852
219       35        -0.0775136        0.000158112        0.000170855
220       35        -0.0775424        0.000158109        0.000170857
221       35        -0.0775701        0.000158107        0.00017086
222       35        -0.0775968        0.000158105        0.000170862
223       35        -0.0776224        0.000158103        0.000170864
224       35        -0.077647        0.000158101        0.000170866
225       35        -0.0776705        0.000158099        0.000170868
226       35        -0.077693        0.000158097        0.00017087
227       35        -0.0777144        0.000158095        0.000170872
228       35        -0.0777348        0.000158094        0.000170874
229       35        -0.0777542        0.000158092        0.000170875
230       35        -0.0777725        0.000158091        0.000170877
231       35        -0.0777898        0.000158089        0.000170878
232       35        -0.0778061        0.000158088        0.00017088
233       35        -0.0778213        0.000158087        0.000170881
234       35        -0.0778356        0.000158086        0.000170882
235       35        -0.0778488        0.000158085        0.000170883
236       35        -0.077861        0.000158084        0.000170884
237       35        -0.0778722        0.000158083        0.000170885
238       35        -0.0778824        0.000158082        0.000170886
239       35        -0.0778916        0.000158081        0.000170887
240       35        -0.0778998        0.000158081        0.000170887
241       35        -0.077907        0.00015808        0.000170888
242       35        -0.0779132        0.00015808        0.000170889
243       35        -0.0779184        0.000158079        0.000170889
244       35        -0.0779227        0.000158079        0.000170889
245       35        -0.0779259        0.000158078        0.00017089
246       35        -0.0779282        0.000158078        0.00017089
247       35        -0.0779295        0.000158078        0.00017089
248       35        -0.0779299        0.000158078        0.00017089
249       35        -0.0779293        0.000158078        0.00017089
250       35        -0.0779277        0.000158078        0.00017089
251       35        -0.0779251        0.000158078        0.000170889
252       35        -0.0779216        0.000158079        0.000170889
253       35        -0.0779171        0.000158079        0.000170889
254       35        -0.0779117        0.000158079        0.000170888
255       35        -0.0779054        0.00015808        0.000170888
256       35        -0.0778981        0.000158081        0.000170887
257       35        -0.0778898        0.000158081        0.000170886
258       35        -0.0778806        0.000158082        0.000170885
259       35        -0.0778705        0.000158083        0.000170885
260       35        -0.0778595        0.000158084        0.000170884
261       35        -0.0778475        0.000158084        0.000170883
262       35        -0.0778347        0.000158085        0.000170882
263       35        -0.0778209        0.000158087        0.00017088
264       35        -0.0778061        0.000158088        0.000170879
265       35        -0.0777905        0.000158089        0.000170878
266       35        -0.077774        0.00015809        0.000170876
267       35        -0.0777566        0.000158092        0.000170875
268       35        -0.0777382        0.000158093        0.000170873
269       35        -0.077719        0.000158095        0.000170872
270       35        -0.0776989        0.000158096        0.00017087
271       35        -0.0776779        0.000158098        0.000170868
272       35        -0.0776561        0.000158099        0.000170866
273       35        -0.0776333        0.000158101        0.000170864
274       35        -0.0776097        0.000158103        0.000170862
275       35        -0.0775852        0.000158105        0.00017086
276       35        -0.0775599        0.000158107        0.000170858
277       35        -0.0775337        0.000158109        0.000170856
278       35        -0.0775067        0.000158111        0.000170853
279       35        -0.0774788        0.000158113        0.000170851
280       35        -0.0774501        0.000158116        0.000170849
281       35        -0.0774206        0.000158118        0.000170846
282       35        -0.0773902        0.00015812        0.000170843
283       35        -0.077359        0.000158123        0.000170841
284       35        -0.077327        0.000158125        0.000170838
285       35        -0.0772942        0.000158128        0.000170835
286       35        -0.0772606        0.000158131        0.000170832
287       35        -0.0772262        0.000158133        0.000170829
288       35        -0.0771911        0.000158136        0.000170826
289       35        -0.0771551        0.000158139        0.000170823
290       35        -0.0771184        0.000158142        0.00017082
291       35        -0.0770809        0.000158145        0.000170817
292       35        -0.0770427        0.000158148        0.000170814
293       35        -0.0770037        0.000158151        0.00017081
294       35        -0.076964        0.000158154        0.000170807
295       35        -0.0769236        0.000158157        0.000170803
296       35        -0.0768824        0.000158161        0.0001708
297       35        -0.0768406        0.000158164        0.000170796
298       35        -0.076798        0.000158167        0.000170793
299       35        -0.0767548        0.000158171        0.000170789
300       35        -0.0767109        0.000158174        0.000170785
301       35        -0.0766663        0.000158178        0.000170781
302       35        -0.0766211        0.000158181        0.000170778
303       35        -0.0765753        0.000158185        0.000170774
304       35        -0.0765288        0.000158188        0.00017077
305       35        -0.0764817        0.000158192        0.000170766
306       35        -0.076434        0.000158196        0.000170762
307       35        -0.0763858        0.0001582        0.000170758
308       35        -0.0763369        0.000158204        0.000170753
309       35        -0.0762876        0.000158208        0.000170749
310       35        -0.0762377        0.000158212        0.000170745
311       35        -0.0761872        0.000158216        0.000170741
312       35        -0.0761363        0.00015822        0.000170736
313       35        -0.0760849        0.000158224        0.000170732
314       35        -0.076033        0.000158228        0.000170727
315       35        -0.0759807        0.000158232        0.000170723
316       35        -0.075928        0.000158236        0.000170718
317       35        -0.0758748        0.00015824        0.000170714
318       35        -0.0758213        0.000158244        0.000170709
319       35        -0.0757675        0.000158249        0.000170705
320       35        -0.0757133        0.000158253        0.0001707
321       35        -0.0756587        0.000158257        0.000170695
322       35        -0.075604        0.000158262        0.000170691
323       35        -0.0755489        0.000158266        0.000170686
324       35        -0.0754936        0.00015827        0.000170681
325       35        -0.0754381        0.000158275        0.000170677
326       35        -0.0753825        0.000158279        0.000170672
327       35        -0.0753267        0.000158284        0.000170667
328       35        -0.0752708        0.000158288        0.000170662
329       35        -0.0752148        0.000158292        0.000170658
330       35        -0.0751588        0.000158297        0.000170653
331       35        -0.0751028        0.000158301        0.000170648
332       35        -0.0750468        0.000158306        0.000170643
333       35        -0.0749909        0.00015831        0.000170639
334       35        -0.0749351        0.000158315        0.000170634
335       35        -0.0748794        0.000158319        0.000170629
336       35        -0.074824        0.000158323        0.000170624
337       35        -0.0747687        0.000158328        0.00017062
338       35        -0.0747138        0.000158332        0.000170615
339       35        -0.0746591        0.000158337        0.00017061
340       35        -0.0746048        0.000158341        0.000170606
341       35        -0.074551        0.000158345        0.000170601
342       35        -0.0744976        0.000158349        0.000170596
343       35        -0.0744447        0.000158354        0.000170592
344       35        -0.0743924        0.000158358        0.000170588
345       35        -0.0743408        0.000158362        0.000170583
346       35        -0.0742898        0.000158366        0.000170579
347       35        -0.0742395        0.00015837        0.000170575
348       35        -0.0741901        0.000158374        0.00017057
349       35        -0.0741415        0.000158378        0.000170566
350       35        -0.0740938        0.000158381        0.000170562
351       35        -0.0740471        0.000158385        0.000170558
352       35        -0.0740015        0.000158389        0.000170554
353       35        -0.073957        0.000158392        0.00017055
354       35        -0.0739136        0.000158396        0.000170547
355       35        -0.0738715        0.000158399        0.000170543
356       35        -0.0738307        0.000158402        0.00017054
357       35        -0.0737913        0.000158405        0.000170536
358       35        -0.0737533        0.000158408        0.000170533
359       35        -0.0737168        0.000158411        0.00017053
360       35        -0.073682        0.000158414        0.000170527
361       35        -0.0736487        0.000158417        0.000170524
362       35        -0.0736173        0.000158419        0.000170522
363       35        -0.0735876        0.000158422        0.000170519
364       35        -0.0735597        0.000158424        0.000170517
365       35        -0.0735339        0.000158426        0.000170514
366       35        -0.07351        0.000158428        0.000170512
367       35        -0.0734881        0.000158429        0.000170511
368       35        -0.0734684        0.000158431        0.000170509
369       35        -0.0734509        0.000158432        0.000170507
370       35        -0.0734356        0.000158434        0.000170506
371       35        -0.0734226        0.000158435        0.000170505
372       35        -0.073412        0.000158436        0.000170504
373       35        -0.0734037        0.000158436        0.000170503
374       35        -0.0733979        0.000158437        0.000170503
375       35        -0.0733945        0.000158437        0.000170503
376       35        -0.0733936        0.000158437        0.000170503
377       35        -0.0733952        0.000158437        0.000170503
378       35        -0.0733993        0.000158437        0.000170503
379       35        -0.073406        0.000158436        0.000170504
380       35        -0.0734151        0.000158435        0.000170504
381       35        -0.0734267        0.000158434        0.000170505
382       35        -0.0734407        0.000158433        0.000170507
383       35        -0.0734571        0.000158432        0.000170508
384       35        -0.0734759        0.000158431        0.00017051
385       35        -0.0734969        0.000158429        0.000170511
386       35        -0.07352        0.000158427        0.000170513
387       35        -0.0735451        0.000158425        0.000170516
388       35        -0.0735721        0.000158423        0.000170518
389       35        -0.0736008        0.000158421        0.00017052
390       35        -0.073631        0.000158418        0.000170523
391       35        -0.0736624        0.000158416        0.000170526
392       35        -0.0736949        0.000158413        0.000170528
393       35        -0.0737282        0.000158411        0.000170531
394       35        -0.0737618        0.000158408        0.000170534
395       35        -0.0737955        0.000158405        0.000170537
396       35        -0.0738288        0.000158403        0.00017054
397       35        -0.0738613        0.0001584        0.000170543
398       35        -0.0738926        0.000158398        0.000170545
399       35        -0.073922        0.000158395        0.000170548
400       35        -0.073949        0.000158393        0.00017055
401       35        -0.0739729        0.000158391        0.000170552
402       35        -0.073993        0.00015839        0.000170554
403       35        -0.0740086        0.000158388        0.000170555
404       35        -0.0740187        0.000158388        0.000170556
405       35        -0.0740225        0.000158387        0.000170556
406       35        -0.0740189        0.000158388        0.000170556
407       35        -0.0740069        0.000158389        0.000170555
408       35        -0.0739854        0.00015839        0.000170553
409       35        -0.073953        0.000158393        0.00017055
410       35        -0.0739084        0.000158396        0.000170547
411       35        -0.0738502        0.000158401        0.000170542
412       35        -0.0737769        0.000158407        0.000170535
413       35        -0.0736866        0.000158414        0.000170528
414       35        -0.0735777        0.000158422        0.000170518
415       35        -0.0734483        0.000158433        0.000170507
416       35        -0.0732964        0.000158445        0.000170494
417       35        -0.0731197        0.000158459        0.000170479
418       35        -0.0729161        0.000158475        0.000170462
419       35        -0.0726832        0.000158493        0.000170442
420       35        -0.0724183        0.000158514        0.000170419
421       35        -0.0721188        0.000158538        0.000170394
422       35        -0.0717819        0.000158565        0.000170365
423       35        -0.0714047        0.000158594        0.000170333
424       35        -0.0709842        0.000158628        0.000170297
425       35        -0.0705171        0.000158665        0.000170257
426       35        -0.0700001        0.000158706        0.000170213
427       35        -0.0694299        0.000158751        0.000170165
428       35        -0.068803        0.000158801        0.000170111
429       35        -0.0681159        0.000158855        0.000170053
430       35        -0.067365        0.000158915        0.000169989
431       35        -0.0665469        0.00015898        0.000169919
432       35        -0.065658        0.00015905        0.000169844
433       35        -0.064695        0.000159127        0.000169762
434       35        -0.0636547        0.00015921        0.000169674
435       35        -0.0625341        0.000159299        0.000169578
436       35        -0.0613305        0.000159395        0.000169476
437       35        -0.0600418        0.000159497        0.000169367
438       35        -0.0586663        0.000159607        0.000169251
439       35        -0.0572031        0.000159724        0.000169127
440       35        -0.0556521        0.000159847        0.000168996
441       35        -0.0540143        0.000159978        0.000168857
442       35        -0.0522919        0.000160116        0.000168712
443       35        -0.0504887        0.00016026        0.000168559
444       35        -0.0486103        0.000160411        0.000168401
445       35        -0.0466645        0.000160567        0.000168237
446       35        -0.0446617        0.000160728        0.000168069
447       35        -0.042615        0.000160892        0.000167897
448       35        -0.040541        0.000161059        0.000167722
449       35        -0.0384599        0.000161226        0.000167548
450       35        -0.0363967        0.000161392        0.000167375
451       35        -0.034382        0.000161555        0.000167206
452       35        -0.0324528        0.00016171        0.000167044
453       35        -0.0306528        0.000161856        0.000166894
454       35        -0.0290311        0.000161987        0.000166759
455       35        -0.0276434        0.000162099        0.000166643
456       35        -0.026554        0.000162188        0.000166552
457       35        -0.0258423        0.000162245        0.000166493
458       35        -0.0256067        0.000162264        0.000166473
459       35        -0.0259631        0.000162235        0.000166502
460       35        -0.0270329        0.000162148        0.000166591
461       35        -0.0289293        0.000161993        0.000166748
462       35        -0.0317591        0.000161764        0.000166984
463       35        -0.0356547        0.000161449        0.000167309
464       35        -0.0408224        0.000161032        0.000167742
465       35        -0.0475626        0.00016049        0.000168308
466       35        -0.0562124        0.000159798        0.000169038
467       35        -0.067017        0.000158937        0.000169954
468       35        -0.0800217        0.000157907        0.000171063
469       35        -0.0951192        0.00015672        0.000172359
470       35        -0.112308        0.000155379        0.000173846
471       35        -0.13201        0.000153854        0.000175566
472       35        -0.155145        0.000152082        0.000177605
473       35        -0.182729        0.000149993        0.000180065
474       35        -0.215097        0.000147576        0.000182992
475       35        -0.251294        0.000144918        0.000186319
476       35        -0.289206        0.000142184        0.000189868
477       35        -0.326646        0.000139534        0.000193438
478       35        -0.362852        0.00013702        0.000196955
479       35        -0.399266        0.000134537        0.000200558
480       35        -0.438694        0.000131898        0.000204532
481       35        -0.483324        0.000128973        0.000209125
482       35        -0.53315        0.000125787        0.000214377
483       35        -0.584725        0.000122572        0.000219955
484       35        -0.63049        0.000119791        0.00022503
485       35        -0.661878        0.000117925        0.00022859
486       35        -0.674682        0.000117175        0.000230062
487       35        -0.67019        0.000117432        0.000229533
488       35        -0.654008        0.000118381        0.000227675
489       35        -0.638528        0.000119314        0.000225943
490       35        -0.640414        0.000119205        0.000226164
491       35        -0.66311        0.000117844        0.000228714
492       35        -0.689239        0.000116307        0.000231707
493       35        -0.697007        0.000115881        0.000232658
494       35        -0.672249        0.000117359        0.000229863
495       35        -0.60628        0.000121331        0.000222472
496       35        -0.498968        0.00012807        0.000210934
497       35        -0.369513        0.000136697        0.000197804
498       35        -0.262799        0.000144232        0.000187583
499       35        -0.234125        0.000146499        0.000185145
0       36        0.296268        0.000191167        0.000142149
1       36        0.126127        0.000174965        0.000154232
2       36        -0.0910365        0.00015691        0.000171865
3       36        -0.300449        0.000141261        0.000190767
4       36        -0.453628        0.000130792        0.000205867
5       36        -0.545948        0.000124862        0.000215542
6       36        -0.589271        0.00012219        0.000220269
7       36        -0.598905        0.000121644        0.000221407
8       36        -0.594342        0.000121957        0.000220967
9       36        -0.588009        0.000122336        0.000220254
10       36        -0.573452        0.000123213        0.000218626
11       36        -0.538721        0.000125385        0.000214887
12       36        -0.481223        0.000129064        0.000208832
13       36        -0.401223        0.000134358        0.000200684
14       36        -0.29974        0.000141397        0.000190816
15       36        -0.187136        0.000149627        0.000180419
16       36        -0.0786097        0.000157987        0.000170907
17       36        0.0188986        0.000165884        0.000162779
18       36        0.106106        0.000173276        0.000155833
19       36        0.184547        0.000180197        0.00014983
20       36        0.255056        0.000186645        0.000144626
21       36        0.317146        0.000192509        0.00014019
22       36        0.369589        0.000197604        0.000136548
23       36        0.412388        0.000201863        0.000133647
24       36        0.447067        0.000205382        0.000131342
25       36        0.475551        0.00020832        0.00012948
26       36        0.499507        0.000210825        0.000127935
27       36        0.520051        0.000213001        0.000126627
28       36        0.537687        0.000214889        0.000125516
29       36        0.552604        0.000216503        0.000124587
30       36        0.564998        0.000217856        0.000123821
31       36        0.575202        0.000218979        0.000123195
32       36        0.583656        0.000219914        0.00012268
33       36        0.590775        0.000220706        0.000122249
34       36        0.596838        0.000221383        0.000121882
35       36        0.601971        0.000221958        0.000121573
36       36        0.606227        0.000222435        0.000121317
37       36        0.609671        0.000222823        0.000121111
38       36        0.612407        0.000223132        0.000120947
39       36        0.614561        0.000223375        0.000120819
40       36        0.616239        0.000223565        0.000120719
41       36        0.617508        0.00022371        0.000120644
42       36        0.618409        0.000223813        0.00012059
43       36        0.618976        0.000223878        0.000120557
44       36        0.619246        0.00022391        0.000120542
45       36        0.619265        0.000223913        0.000120541
46       36        0.61907        0.000223892        0.000120554
47       36        0.618694        0.000223851        0.000120577
48       36        0.618161        0.000223792        0.000120609
49       36        0.617493        0.000223717        0.00012065
50       36        0.616709        0.00022363        0.000120697
51       36        0.615831        0.000223532        0.00012075
52       36        0.614874        0.000223425        0.000120808
53       36        0.613854        0.000223311        0.000120869
54       36        0.612785        0.000223191        0.000120934
55       36        0.611679        0.000223067        0.000121001
56       36        0.610544        0.000222941        0.000121069
57       36        0.609392        0.000222812        0.000121139
58       36        0.60823        0.000222682        0.000121209
59       36        0.607064        0.000222552        0.000121279
60       36        0.605903        0.000222422        0.00012135
61       36        0.60475        0.000222294        0.000121419
62       36        0.60361        0.000222167        0.000121488
63       36        0.602487        0.000222042        0.000121556
64       36        0.601385        0.000221919        0.000121623
65       36        0.600307        0.000221799        0.000121688
66       36        0.599254        0.000221682        0.000121752
67       36        0.598229        0.000221568        0.000121815
68       36        0.597232        0.000221457        0.000121875
69       36        0.596266        0.00022135        0.000121934
70       36        0.59533        0.000221246        0.000121991
71       36        0.594425        0.000221145        0.000122046
72       36        0.593551        0.000221048        0.000122099
73       36        0.592709        0.000220955        0.00012215
74       36        0.591897        0.000220865        0.0001222
75       36        0.591117        0.000220779        0.000122247
76       36        0.590367        0.000220696        0.000122293
77       36        0.589646        0.000220616        0.000122337
78       36        0.588955        0.000220539        0.000122379
79       36        0.588293        0.000220466        0.000122419
80       36        0.587658        0.000220396        0.000122458
81       36        0.587049        0.000220329        0.000122495
82       36        0.586467        0.000220264        0.000122531
83       36        0.58591        0.000220203        0.000122565
84       36        0.585377        0.000220144        0.000122597
85       36        0.584867        0.000220088        0.000122628
86       36        0.58438        0.000220034        0.000122658
87       36        0.583915        0.000219982        0.000122687
88       36        0.58347        0.000219933        0.000122714
89       36        0.583045        0.000219886        0.00012274
90       36        0.582638        0.000219842        0.000122765
91       36        0.58225        0.000219799        0.000122788
92       36        0.581879        0.000219758        0.000122811
93       36        0.581525        0.000219719        0.000122833
94       36        0.581187        0.000219681        0.000122853
95       36        0.580863        0.000219646        0.000122873
96       36        0.580554        0.000219612        0.000122892
97       36        0.580258        0.000219579        0.00012291
98       36        0.579976        0.000219548        0.000122927
99       36        0.579705        0.000219518        0.000122944
100       36        0.579447        0.00021949        0.00012296
101       36        0.579199        0.000219462        0.000122975
102       36        0.578963        0.000219436        0.000122989
103       36        0.578736        0.000219411        0.000123003
104       36        0.578519        0.000219387        0.000123017
105       36        0.578311        0.000219364        0.000123029
106       36        0.578111        0.000219342        0.000123042
107       36        0.57792        0.000219321        0.000123053
108       36        0.577736        0.000219301        0.000123065
109       36        0.57756        0.000219282        0.000123075
110       36        0.577391        0.000219263        0.000123086
111       36        0.577228        0.000219245        0.000123096
112       36        0.577072        0.000219228        0.000123105
113       36        0.576921        0.000219211        0.000123114
114       36        0.576777        0.000219195        0.000123123
115       36        0.576637        0.00021918        0.000123132
116       36        0.576503        0.000219165        0.00012314
117       36        0.576374        0.000219151        0.000123148
118       36        0.576249        0.000219137        0.000123156
119       36        0.576128        0.000219124        0.000123163
120       36        0.576012        0.000219111        0.00012317
121       36        0.575899        0.000219098        0.000123177
122       36        0.57579        0.000219086        0.000123184
123       36        0.575685        0.000219075        0.00012319
124       36        0.575583        0.000219064        0.000123196
125       36        0.575484        0.000219053        0.000123202
126       36        0.575388        0.000219042        0.000123208
127       36        0.575296        0.000219032        0.000123214
128       36        0.575205        0.000219022        0.000123219
129       36        0.575118        0.000219012        0.000123225
130       36        0.575032        0.000219003        0.00012323
131       36        0.57495        0.000218994        0.000123235
132       36        0.574869        0.000218985        0.00012324
133       36        0.574791        0.000218976        0.000123245
134       36        0.574714        0.000218968        0.000123249
135       36        0.57464        0.000218959        0.000123254
136       36        0.574567        0.000218951        0.000123258
137       36        0.574496        0.000218943        0.000123263
138       36        0.574427        0.000218936        0.000123267
139       36        0.574359        0.000218928        0.000123271
140       36        0.574293        0.000218921        0.000123275
141       36        0.574229        0.000218914        0.000123279
142       36        0.574166        0.000218907        0.000123283
143       36        0.574104        0.0002189        0.000123287
144       36        0.574043        0.000218893        0.00012329
145       36        0.573984        0.000218887        0.000123294
146       36        0.573926        0.00021888        0.000123297
147       36        0.573869        0.000218874        0.000123301
148       36        0.573813        0.000218868        0.000123304
149       36        0.573759        0.000218862        0.000123308
150       36        0.573705        0.000218856        0.000123311
151       36        0.573653        0.00021885        0.000123314
152       36        0.573601        0.000218844        0.000123317
153       36        0.57355        0.000218839        0.00012332
154       36        0.573501        0.000218833        0.000123323
155       36        0.573452        0.000218828        0.000123326
156       36        0.573404        0.000218822        0.000123329
157       36        0.573357        0.000218817        0.000123332
158       36        0.57331        0.000218812        0.000123335
159       36        0.573265        0.000218807        0.000123338
160       36        0.57322        0.000218802        0.00012334
161       36        0.573176        0.000218797        0.000123343
162       36        0.573133        0.000218792        0.000123346
163       36        0.57309        0.000218788        0.000123348
164       36        0.573048        0.000218783        0.000123351
165       36        0.573007        0.000218779        0.000123353
166       36        0.572967        0.000218774        0.000123356
167       36        0.572927        0.00021877        0.000123358
168       36        0.572888        0.000218765        0.000123361
169       36        0.572849        0.000218761        0.000123363
170       36        0.572812        0.000218757        0.000123365
171       36        0.572774        0.000218753        0.000123367
172       36        0.572738        0.000218749        0.00012337
173       36        0.572702        0.000218745        0.000123372
174       36        0.572666        0.000218741        0.000123374
175       36        0.572632        0.000218737        0.000123376
176       36        0.572597        0.000218733        0.000123378
177       36        0.572564        0.000218729        0.00012338
178       36        0.572531        0.000218726        0.000123382
179       36        0.572498        0.000218722        0.000123384
180       36        0.572466        0.000218718        0.000123386
181       36        0.572435        0.000218715        0.000123388
182       36        0.572404        0.000218712        0.00012339
183       36        0.572374        0.000218708        0.000123392
184       36        0.572344        0.000218705        0.000123394
185       36        0.572315        0.000218702        0.000123395
186       36        0.572286        0.000218698        0.000123397
187       36        0.572258        0.000218695        0.000123399
188       36        0.57223        0.000218692        0.000123401
189       36        0.572203        0.000218689        0.000123402
190       36        0.572176        0.000218686        0.000123404
191       36        0.57215        0.000218683        0.000123405
192       36        0.572125        0.000218681        0.000123407
193       36        0.5721        0.000218678        0.000123408
194       36        0.572075        0.000218675        0.00012341
195       36        0.572051        0.000218672        0.000123411
196       36        0.572027        0.00021867        0.000123413
197       36        0.572004        0.000218667        0.000123414
198       36        0.571981        0.000218665        0.000123416
199       36        0.571959        0.000218662        0.000123417
200       36        0.571937        0.00021866        0.000123418
201       36        0.571916        0.000218657        0.00012342
202       36        0.571895        0.000218655        0.000123421
203       36        0.571875        0.000218653        0.000123422
204       36        0.571855        0.000218651        0.000123423
205       36        0.571836        0.000218648        0.000123424
206       36        0.571817        0.000218646        0.000123426
207       36        0.571799        0.000218644        0.000123427
208       36        0.571781        0.000218642        0.000123428
209       36        0.571763        0.00021864        0.000123429
210       36        0.571746        0.000218638        0.00012343
211       36        0.57173        0.000218637        0.000123431
212       36        0.571714        0.000218635        0.000123432
213       36        0.571698        0.000218633        0.000123433
214       36        0.571683        0.000218631        0.000123434
215       36        0.571668        0.00021863        0.000123435
216       36        0.571654        0.000218628        0.000123435
217       36        0.57164        0.000218627        0.000123436
218       36        0.571626        0.000218625        0.000123437
219       36        0.571614        0.000218624        0.000123438
220       36        0.571601        0.000218622        0.000123439
221       36        0.571589        0.000218621        0.000123439
222       36        0.571577        0.00021862        0.00012344
223       36        0.571566        0.000218618        0.000123441
224       36        0.571555        0.000218617        0.000123441
225       36        0.571545        0.000218616        0.000123442
226       36        0.571535        0.000218615        0.000123443
227       36        0.571526        0.000218614        0.000123443
228       36        0.571517        0.000218613        0.000123444
229       36        0.571508        0.000218612        0.000123444
230       36        0.5715        0.000218611        0.000123445
231       36        0.571492        0.00021861        0.000123445
232       36        0.571485        0.000218609        0.000123446
233       36        0.571478        0.000218608        0.000123446
234       36        0.571471        0.000218608        0.000123446
235       36        0.571465        0.000218607        0.000123447
236       36        0.571459        0.000218606        0.000123447
237       36        0.571454        0.000218606        0.000123447
238       36        0.571449        0.000218605        0.000123448
239       36        0.571445        0.000218605        0.000123448
240       36        0.571441        0.000218604        0.000123448
241       36        0.571437        0.000218604        0.000123448
242       36        0.571434        0.000218603        0.000123449
243       36        0.571431        0.000218603        0.000123449
244       36        0.571429        0.000218603        0.000123449
245       36        0.571427        0.000218603        0.000123449
246       36        0.571426        0.000218602        0.000123449
247       36        0.571424        0.000218602        0.000123449
248       36        0.571424        0.000218602        0.000123449
249       36        0.571423        0.000218602        0.000123449
250       36        0.571423        0.000218602        0.000123449
251       36        0.571424        0.000218602        0.000123449
252       36        0.571425        0.000218602        0.000123449
253       36        0.571426        0.000218602        0.000123449
254       36        0.571427        0.000218602        0.000123449
255       36        0.571429        0.000218603        0.000123449
256       36        0.571432        0.000218603        0.000123449
257       36        0.571435        0.000218603        0.000123448
258       36        0.571438        0.000218604        0.000123448
259       36        0.571441        0.000218604        0.000123448
260       36        0.571445        0.000218604        0.000123448
261       36        0.57145        0.000218605        0.000123447
262       36        0.571454        0.000218605        0.000123447
263       36        0.571459        0.000218606        0.000123447
264       36        0.571465        0.000218606        0.000123447
265       36        0.571471        0.000218607        0.000123446
266       36        0.571477        0.000218608        0.000123446
267       36        0.571483        0.000218608        0.000123445
268       36        0.57149        0.000218609        0.000123445
269       36        0.571498        0.00021861        0.000123444
270       36        0.571505        0.000218611        0.000123444
271       36        0.571513        0.000218612        0.000123443
272       36        0.571522        0.000218613        0.000123443
273       36        0.571531        0.000218614        0.000123442
274       36        0.57154        0.000218615        0.000123442
275       36        0.571549        0.000218616        0.000123441
276       36        0.571559        0.000218617        0.000123441
277       36        0.571569        0.000218618        0.00012344
278       36        0.57158        0.000218619        0.000123439
279       36        0.571591        0.00021862        0.000123439
280       36        0.571602        0.000218621        0.000123438
281       36        0.571613        0.000218623        0.000123437
282       36        0.571625        0.000218624        0.000123437
283       36        0.571638        0.000218625        0.000123436
284       36        0.57165        0.000218627        0.000123435
285       36        0.571663        0.000218628        0.000123434
286       36        0.571676        0.000218629        0.000123433
287       36        0.57169        0.000218631        0.000123433
288       36        0.571704        0.000218632        0.000123432
289       36        0.571718        0.000218634        0.000123431
290       36        0.571732        0.000218636        0.00012343
291       36        0.571747        0.000218637        0.000123429
292       36        0.571762        0.000218639        0.000123428
293       36        0.571778        0.000218641        0.000123427
294       36        0.571794        0.000218642        0.000123426
295       36        0.57181        0.000218644        0.000123425
296       36        0.571826        0.000218646        0.000123424
297       36        0.571843        0.000218648        0.000123423
298       36        0.57186        0.000218649        0.000123422
299       36        0.571877        0.000218651        0.000123421
300       36        0.571894        0.000218653        0.00012342
301       36        0.571912        0.000218655        0.000123419
302       36        0.57193        0.000218657        0.000123418
303       36        0.571948        0.000218659        0.000123417
304       36        0.571967        0.000218661        0.000123416
305       36        0.571986        0.000218663        0.000123414
306       36        0.572005        0.000218665        0.000123413
307       36        0.572024        0.000218667        0.000123412
308       36        0.572043        0.00021867        0.000123411
309       36        0.572063        0.000218672        0.00012341
310       36        0.572083        0.000218674        0.000123408
311       36        0.572103        0.000218676        0.000123407
312       36        0.572124        0.000218678        0.000123406
313       36        0.572144        0.000218681        0.000123405
314       36        0.572165        0.000218683        0.000123403
315       36        0.572186        0.000218685        0.000123402
316       36        0.572207        0.000218688        0.000123401
317       36        0.572228        0.00021869        0.000123399
318       36        0.57225        0.000218692        0.000123398
319       36        0.572271        0.000218695        0.000123397
320       36        0.572293        0.000218697        0.000123395
321       36        0.572315        0.000218699        0.000123394
322       36        0.572337        0.000218702        0.000123393
323       36        0.572359        0.000218704        0.000123391
324       36        0.572381        0.000218707        0.00012339
325       36        0.572404        0.000218709        0.000123389
326       36        0.572426        0.000218712        0.000123387
327       36        0.572448        0.000218714        0.000123386
328       36        0.572471        0.000218717        0.000123385
329       36        0.572493        0.000218719        0.000123383
330       36        0.572516        0.000218722        0.000123382
331       36        0.572538        0.000218724        0.00012338
332       36        0.572561        0.000218727        0.000123379
333       36        0.572584        0.000218729        0.000123378
334       36        0.572606        0.000218732        0.000123376
335       36        0.572628        0.000218734        0.000123375
336       36        0.572651        0.000218736        0.000123374
337       36        0.572673        0.000218739        0.000123372
338       36        0.572695        0.000218741        0.000123371
339       36        0.572718        0.000218744        0.000123369
340       36        0.57274        0.000218746        0.000123368
341       36        0.572761        0.000218749        0.000123367
342       36        0.572783        0.000218751        0.000123365
343       36        0.572804        0.000218753        0.000123364
344       36        0.572826        0.000218756        0.000123363
345       36        0.572847        0.000218758        0.000123362
346       36        0.572867        0.00021876        0.00012336
347       36        0.572888        0.000218763        0.000123359
348       36        0.572908        0.000218765        0.000123358
349       36        0.572928        0.000218767        0.000123357
350       36        0.572947        0.000218769        0.000123355
351       36        0.572967        0.000218771        0.000123354
352       36        0.572985        0.000218773        0.000123353
353       36        0.573004        0.000218775        0.000123352
354       36        0.573022        0.000218777        0.000123351
355       36        0.573039        0.000218779        0.00012335
356       36        0.573056        0.000218781        0.000123349
357       36        0.573073        0.000218783        0.000123348
358       36        0.573088        0.000218785        0.000123347
359       36        0.573104        0.000218786        0.000123346
360       36        0.573119        0.000218788        0.000123345
361       36        0.573133        0.00021879        0.000123344
362       36        0.573146        0.000218791        0.000123343
363       36        0.573159        0.000218792        0.000123342
364       36        0.573171        0.000218794        0.000123342
365       36        0.573183        0.000218795        0.000123341
366       36        0.573193        0.000218796        0.00012334
367       36        0.573203        0.000218797        0.00012334
368       36        0.573212        0.000218798        0.000123339
369       36        0.573221        0.000218799        0.000123339
370       36        0.573228        0.0002188        0.000123338
371       36        0.573235        0.000218801        0.000123338
372       36        0.573241        0.000218802        0.000123337
373       36        0.573246        0.000218802        0.000123337
374       36        0.57325        0.000218803        0.000123337
375       36        0.573254        0.000218803        0.000123337
376       36        0.573256        0.000218803        0.000123337
377       36        0.573258        0.000218803        0.000123336
378       36        0.573259        0.000218804        0.000123336
379       36        0.573258        0.000218804        0.000123336
380       36        0.573257        0.000218803        0.000123337
381       36        0.573256        0.000218803        0.000123337
382       36        0.573253        0.000218803        0.000123337
383       36        0.57325        0.000218803        0.000123337
384       36        0.573246        0.000218802        0.000123337
385       36        0.573241        0.000218802        0.000123338
386       36        0.573236        0.000218801        0.000123338
387       36        0.57323        0.0002188        0.000123338
388       36        0.573223        0.0002188        0.000123339
389       36        0.573216        0.000218799        0.000123339
390       36        0.573209        0.000218798        0.00012334
391       36        0.573202        0.000218797        0.00012334
392       36        0.573194        0.000218797        0.00012334
393       36        0.573187        0.000218796        0.000123341
394       36        0.57318        0.000218795        0.000123341
395       36        0.573173        0.000218794        0.000123342
396       36        0.573166        0.000218793        0.000123342
397       36        0.573161        0.000218793        0.000123342
398       36        0.573156        0.000218792        0.000123343
399       36        0.573153        0.000218792        0.000123343
400       36        0.573151        0.000218792        0.000123343
401       36        0.57315        0.000218792        0.000123343
402       36        0.573152        0.000218792        0.000123343
403       36        0.573156        0.000218792        0.000123343
404       36        0.573163        0.000218793        0.000123342
405       36        0.573173        0.000218794        0.000123342
406       36        0.573187        0.000218796        0.000123341
407       36        0.573205        0.000218797        0.00012334
408       36        0.573228        0.0002188        0.000123338
409       36        0.573255        0.000218803        0.000123336
410       36        0.573288        0.000218806        0.000123334
411       36        0.573328        0.000218811        0.000123332
412       36        0.573374        0.000218816        0.000123329
413       36        0.573429        0.000218822        0.000123326
414       36        0.573491        0.000218829        0.000123322
415       36        0.573563        0.000218836        0.000123317
416       36        0.573645        0.000218845        0.000123312
417       36        0.573738        0.000218855        0.000123307
418       36        0.573843        0.000218867        0.0001233
419       36        0.573961        0.00021888        0.000123293
420       36        0.574093        0.000218894        0.000123285
421       36        0.57424        0.00021891        0.000123275
422       36        0.574403        0.000218928        0.000123265
423       36        0.574583        0.000218948        0.000123254
424       36        0.574783        0.000218969        0.000123242
425       36        0.575002        0.000218993        0.000123228
426       36        0.575243        0.00021902        0.000123214
427       36        0.575506        0.000219049        0.000123197
428       36        0.575794        0.00021908        0.00012318
429       36        0.576107        0.000219114        0.00012316
430       36        0.576447        0.000219151        0.000123139
431       36        0.576815        0.000219192        0.000123117
432       36        0.577212        0.000219235        0.000123092
433       36        0.57764        0.000219282        0.000123066
434       36        0.578101        0.000219333        0.000123037
435       36        0.578594        0.000219387        0.000123007
436       36        0.579121        0.000219444        0.000122975
437       36        0.579683        0.000219506        0.00012294
438       36        0.58028        0.000219572        0.000122903
439       36        0.580912        0.000219641        0.000122864
440       36        0.58158        0.000219714        0.000122823
441       36        0.582282        0.000219791        0.00012278
442       36        0.583018        0.000219872        0.000122735
443       36        0.583785        0.000219957        0.000122688
444       36        0.584582        0.000220044        0.000122639
445       36        0.585405        0.000220135        0.000122589
446       36        0.586249        0.000220228        0.000122537
447       36        0.58711        0.000220323        0.000122484
448       36        0.587981        0.000220419        0.000122431
449       36        0.588855        0.000220515        0.000122377
450       36        0.589721        0.00022061        0.000122324
451       36        0.59057        0.000220704        0.000122272
452       36        0.591385        0.000220793        0.000122222
453       36        0.592152        0.000220878        0.000122176
454       36        0.592851        0.000220955        0.000122133
455       36        0.593462        0.000221022        0.000122095
456       36        0.593962        0.000221077        0.000122065
457       36        0.594322        0.000221117        0.000122042
458       36        0.594504        0.000221136        0.000122031
459       36        0.594459        0.00022113        0.000122033
[truncated: 19,927,687 more chars]
