# Supplementary material for: Lattice Boltzmann simulation for phase separation with chemical reaction controlled by ultrasound field
Source: PLoS One. 2025 Jul 18;20(7):e0324607. doi: 10.1371/journal.pone.0324607 (PMC12273979; doi:10.1371/journal.pone.0324607)
Supplement: S1 Data — The computational data were visualized to generate the figures presented in this work. (ZIP) [file pone.0324607.s001.zip › S1_Data/Data for Fig 6/Fig 6I.txt]

zone  i=500,j=200,f=point
0       25        0.529489        2.14807e-005        1.26501e-005
1       25        0.664699        2.29166e-005        1.17889e-005
2       25        0.762731        2.40695e-005        1.12258e-005
3       25        0.802382        2.45646e-005        1.10113e-005
4       25        0.809639        2.46582e-005        1.09734e-005
5       25        0.787233        2.43789e-005        1.10949e-005
6       25        0.685826        2.31599e-005        1.1665e-005
7       25        0.397018        2.00469e-005        1.34779e-005
8       25        -0.0358107        1.61594e-005        1.67486e-005
9       25        -0.339553        1.38768e-005        1.94875e-005
10       25        -0.463667        1.30357e-005        2.07254e-005
11       25        -0.528735        1.26177e-005        2.14094e-005
12       25        -0.590393        1.2236e-005        2.20822e-005
13       25        -0.635188        1.19638e-005        2.25802e-005
14       25        -0.657919        1.18288e-005        2.28386e-005
15       25        -0.672626        1.1742e-005        2.30069e-005
16       25        -0.700444        1.15763e-005        2.33222e-005
17       25        -0.748465        1.13012e-005        2.3888e-005
18       25        -0.794018        1.10455e-005        2.44356e-005
19       25        -0.825667        1.08686e-005        2.48175e-005
20       25        -0.849035        1.0743e-005        2.51106e-005
21       25        -0.864482        1.06616e-005        2.53082e-005
22       25        -0.871687        1.06234e-005        2.53999e-005
23       25        -0.873975        1.06115e-005        2.54296e-005
24       25        -0.87511        1.06043e-005        2.54411e-005
25       25        -0.877669        1.05914e-005        2.54755e-005
26       25        -0.880045        1.05805e-005        2.55097e-005
27       25        -0.880384        1.05774e-005        2.55109e-005
28       25        -0.880353        1.05775e-005        2.55104e-005
29       25        -0.881308        1.05727e-005        2.55231e-005
30       25        -0.883841        1.05593e-005        2.55554e-005
31       25        -0.887585        1.05393e-005        2.56027e-005
32       25        -0.891238        1.05197e-005        2.56487e-005
33       25        -0.89343        1.05083e-005        2.5677e-005
34       25        -0.893556        1.05077e-005        2.56787e-005
35       25        -0.892101        1.05153e-005        2.56599e-005
36       25        -0.890196        1.05252e-005        2.56353e-005
37       25        -0.888966        1.05317e-005        2.56194e-005
38       25        -0.889044        1.05313e-005        2.56205e-005
39       25        -0.890317        1.05246e-005        2.5637e-005
40       25        -0.892051        1.05155e-005        2.56593e-005
41       25        -0.893317        1.05089e-005        2.56755e-005
42       25        -0.893496        1.0508e-005        2.56779e-005
43       25        -0.892597        1.05127e-005        2.56663e-005
44       25        -0.891227        1.05198e-005        2.56485e-005
45       25        -0.890218        1.05252e-005        2.56358e-005
46       25        -0.890127        1.0526e-005        2.56355e-005
47       25        -0.890886        1.05222e-005        2.56457e-005
48       25        -0.891877        1.05171e-005        2.56585e-005
49       25        -0.892405        1.05143e-005        2.56654e-005
50       25        -0.89217        1.05156e-005        2.56625e-005
51       25        -0.891357        1.052e-005        2.56523e-005
52       25        -0.890427        1.0525e-005        2.56407e-005
53       25        -0.889831        1.05283e-005        2.56336e-005
54       25        -0.889763        1.0529e-005        2.56333e-005
55       25        -0.890083        1.05275e-005        2.5638e-005
56       25        -0.890434        1.05258e-005        2.56428e-005
57       25        -0.890481        1.05256e-005        2.56436e-005
58       25        -0.890129        1.05276e-005        2.56393e-005
59       25        -0.889548        1.05307e-005        2.56321e-005
60       25        -0.889024        1.05337e-005        2.56258e-005
61       25        -0.88875        1.05353e-005        2.56229e-005
62       25        -0.888712        1.05357e-005        2.56228e-005
63       25        -0.888733        1.05357e-005        2.56234e-005
64       25        -0.888634        1.05363e-005        2.56223e-005
65       25        -0.888361        1.05378e-005        2.56189e-005
66       25        -0.887985        1.05399e-005        2.56143e-005
67       25        -0.887617        1.05419e-005        2.56099e-005
68       25        -0.887327        1.05436e-005        2.56064e-005
69       25        -0.887114        1.05448e-005        2.56039e-005
70       25        -0.886928        1.05458e-005        2.56017e-005
71       25        -0.886722        1.0547e-005        2.55993e-005
72       25        -0.886478        1.05483e-005        2.55963e-005
73       25        -0.886208        1.05498e-005        2.5593e-005
74       25        -0.885937        1.05513e-005        2.55896e-005
75       25        -0.885681        1.05527e-005        2.55865e-005
76       25        -0.885442        1.05541e-005        2.55836e-005
77       25        -0.885211        1.05553e-005        2.55808e-005
78       25        -0.884982        1.05566e-005        2.5578e-005
79       25        -0.884752        1.05579e-005        2.55752e-005
80       25        -0.884522        1.05592e-005        2.55725e-005
81       25        -0.884295        1.05604e-005        2.55697e-005
82       25        -0.884074        1.05617e-005        2.55671e-005
83       25        -0.88386        1.05629e-005        2.55645e-005
84       25        -0.883651        1.0564e-005        2.5562e-005
85       25        -0.883447        1.05652e-005        2.55596e-005
86       25        -0.883247        1.05663e-005        2.55572e-005
87       25        -0.883052        1.05674e-005        2.55549e-005
88       25        -0.882861        1.05685e-005        2.55526e-005
89       25        -0.882675        1.05696e-005        2.55504e-005
90       25        -0.882493        1.05706e-005        2.55483e-005
91       25        -0.882316        1.05716e-005        2.55462e-005
92       25        -0.882143        1.05726e-005        2.55441e-005
93       25        -0.881974        1.05735e-005        2.55421e-005
94       25        -0.88181        1.05745e-005        2.55402e-005
95       25        -0.881649        1.05754e-005        2.55383e-005
96       25        -0.881493        1.05763e-005        2.55364e-005
97       25        -0.881341        1.05771e-005        2.55346e-005
98       25        -0.881193        1.05779e-005        2.55328e-005
99       25        -0.881049        1.05787e-005        2.55311e-005
100       25        -0.880908        1.05795e-005        2.55294e-005
101       25        -0.880771        1.05803e-005        2.55277e-005
102       25        -0.880638        1.0581e-005        2.55261e-005
103       25        -0.880509        1.05817e-005        2.55245e-005
104       25        -0.880384        1.05824e-005        2.55229e-005
105       25        -0.880262        1.05831e-005        2.55214e-005
106       25        -0.880145        1.05837e-005        2.552e-005
107       25        -0.880031        1.05843e-005        2.55186e-005
108       25        -0.879921        1.05849e-005        2.55172e-005
109       25        -0.879814        1.05855e-005        2.55159e-005
110       25        -0.879711        1.05861e-005        2.55146e-005
111       25        -0.879612        1.05866e-005        2.55134e-005
112       25        -0.879516        1.05871e-005        2.55122e-005
113       25        -0.879424        1.05877e-005        2.55111e-005
114       25        -0.879335        1.05881e-005        2.551e-005
115       25        -0.879249        1.05886e-005        2.55089e-005
116       25        -0.879167        1.05891e-005        2.55079e-005
117       25        -0.879087        1.05895e-005        2.5507e-005
118       25        -0.879011        1.05899e-005        2.55061e-005
119       25        -0.878937        1.05904e-005        2.55052e-005
120       25        -0.878866        1.05908e-005        2.55043e-005
121       25        -0.878798        1.05911e-005        2.55035e-005
122       25        -0.878733        1.05915e-005        2.55027e-005
123       25        -0.878669        1.05919e-005        2.5502e-005
124       25        -0.878608        1.05922e-005        2.55013e-005
125       25        -0.878549        1.05926e-005        2.55006e-005
126       25        -0.878492        1.05929e-005        2.54999e-005
127       25        -0.878436        1.05932e-005        2.54993e-005
128       25        -0.878383        1.05935e-005        2.54986e-005
129       25        -0.878331        1.05938e-005        2.5498e-005
130       25        -0.878281        1.05941e-005        2.54974e-005
131       25        -0.878233        1.05944e-005        2.54968e-005
132       25        -0.878186        1.05946e-005        2.54963e-005
133       25        -0.87814        1.05949e-005        2.54957e-005
134       25        -0.878096        1.05951e-005        2.54952e-005
135       25        -0.878054        1.05954e-005        2.54947e-005
136       25        -0.878012        1.05956e-005        2.54941e-005
137       25        -0.877973        1.05958e-005        2.54937e-005
138       25        -0.877934        1.0596e-005        2.54932e-005
139       25        -0.877897        1.05962e-005        2.54927e-005
140       25        -0.877861        1.05964e-005        2.54923e-005
141       25        -0.877826        1.05966e-005        2.54918e-005
142       25        -0.877793        1.05968e-005        2.54914e-005
143       25        -0.87776        1.05969e-005        2.5491e-005
144       25        -0.877729        1.05971e-005        2.54906e-005
145       25        -0.8777        1.05973e-005        2.54902e-005
146       25        -0.877671        1.05974e-005        2.54899e-005
147       25        -0.877644        1.05976e-005        2.54896e-005
148       25        -0.877617        1.05977e-005        2.54892e-005
149       25        -0.877592        1.05979e-005        2.54889e-005
150       25        -0.877568        1.0598e-005        2.54886e-005
151       25        -0.877544        1.05981e-005        2.54884e-005
152       25        -0.877522        1.05983e-005        2.54881e-005
153       25        -0.8775        1.05984e-005        2.54878e-005
154       25        -0.877479        1.05985e-005        2.54876e-005
155       25        -0.87746        1.05986e-005        2.54874e-005
156       25        -0.87744        1.05987e-005        2.54871e-005
157       25        -0.877422        1.05988e-005        2.54869e-005
158       25        -0.877404        1.05989e-005        2.54867e-005
159       25        -0.877387        1.0599e-005        2.54865e-005
160       25        -0.87737        1.05991e-005        2.54863e-005
161       25        -0.877353        1.05992e-005        2.54861e-005
162       25        -0.877337        1.05993e-005        2.54859e-005
163       25        -0.877322        1.05994e-005        2.54858e-005
164       25        -0.877307        1.05995e-005        2.54856e-005
165       25        -0.877292        1.05996e-005        2.54854e-005
166       25        -0.877278        1.05996e-005        2.54852e-005
167       25        -0.877265        1.05997e-005        2.54851e-005
168       25        -0.877251        1.05998e-005        2.54849e-005
169       25        -0.877239        1.05999e-005        2.54847e-005
170       25        -0.877226        1.05999e-005        2.54846e-005
171       25        -0.877213        1.06e-005        2.54844e-005
172       25        -0.877201        1.06001e-005        2.54843e-005
173       25        -0.877189        1.06001e-005        2.54841e-005
174       25        -0.877177        1.06002e-005        2.5484e-005
175       25        -0.877166        1.06003e-005        2.54838e-005
176       25        -0.877157        1.06003e-005        2.54837e-005
177       25        -0.877147        1.06004e-005        2.54836e-005
178       25        -0.877138        1.06004e-005        2.54835e-005
179       25        -0.877129        1.06005e-005        2.54834e-005
180       25        -0.877119        1.06005e-005        2.54832e-005
181       25        -0.87711        1.06006e-005        2.54831e-005
182       25        -0.8771        1.06006e-005        2.5483e-005
183       25        -0.877091        1.06007e-005        2.54829e-005
184       25        -0.877084        1.06007e-005        2.54828e-005
185       25        -0.877077        1.06007e-005        2.54827e-005
186       25        -0.877072        1.06008e-005        2.54827e-005
187       25        -0.877066        1.06008e-005        2.54826e-005
188       25        -0.87706        1.06008e-005        2.54825e-005
189       25        -0.877054        1.06009e-005        2.54824e-005
190       25        -0.877046        1.06009e-005        2.54824e-005
191       25        -0.877038        1.0601e-005        2.54823e-005
192       25        -0.87703        1.0601e-005        2.54822e-005
193       25        -0.877023        1.0601e-005        2.54821e-005
194       25        -0.877018        1.06011e-005        2.5482e-005
195       25        -0.877014        1.06011e-005        2.5482e-005
196       25        -0.877011        1.06011e-005        2.5482e-005
197       25        -0.877008        1.06011e-005        2.54819e-005
198       25        -0.877003        1.06012e-005        2.54819e-005
199       25        -0.876997        1.06012e-005        2.54818e-005
200       25        -0.87699        1.06012e-005        2.54817e-005
201       25        -0.876982        1.06013e-005        2.54816e-005
202       25        -0.876975        1.06013e-005        2.54815e-005
203       25        -0.876968        1.06014e-005        2.54814e-005
204       25        -0.876963        1.06014e-005        2.54814e-005
205       25        -0.876958        1.06014e-005        2.54813e-005
206       25        -0.876955        1.06014e-005        2.54813e-005
207       25        -0.876951        1.06014e-005        2.54812e-005
208       25        -0.876946        1.06015e-005        2.54812e-005
209       25        -0.876942        1.06015e-005        2.54811e-005
210       25        -0.876937        1.06015e-005        2.5481e-005
211       25        -0.876932        1.06015e-005        2.5481e-005
212       25        -0.876928        1.06016e-005        2.54809e-005
213       25        -0.876923        1.06016e-005        2.54809e-005
214       25        -0.876919        1.06016e-005        2.54808e-005
215       25        -0.876916        1.06016e-005        2.54808e-005
216       25        -0.876913        1.06016e-005        2.54807e-005
217       25        -0.87691        1.06017e-005        2.54807e-005
218       25        -0.876907        1.06017e-005        2.54806e-005
219       25        -0.876904        1.06017e-005        2.54806e-005
220       25        -0.876901        1.06017e-005        2.54806e-005
221       25        -0.876899        1.06017e-005        2.54805e-005
222       25        -0.876896        1.06017e-005        2.54805e-005
223       25        -0.876893        1.06018e-005        2.54805e-005
224       25        -0.876891        1.06018e-005        2.54805e-005
225       25        -0.876889        1.06018e-005        2.54804e-005
226       25        -0.876887        1.06018e-005        2.54804e-005
227       25        -0.876885        1.06018e-005        2.54804e-005
228       25        -0.876883        1.06018e-005        2.54804e-005
229       25        -0.876882        1.06018e-005        2.54803e-005
230       25        -0.87688        1.06018e-005        2.54803e-005
231       25        -0.876879        1.06018e-005        2.54803e-005
232       25        -0.876877        1.06018e-005        2.54803e-005
233       25        -0.876876        1.06019e-005        2.54803e-005
234       25        -0.876875        1.06019e-005        2.54803e-005
235       25        -0.876874        1.06019e-005        2.54803e-005
236       25        -0.876873        1.06019e-005        2.54802e-005
237       25        -0.876872        1.06019e-005        2.54802e-005
238       25        -0.876871        1.06019e-005        2.54802e-005
239       25        -0.876871        1.06019e-005        2.54802e-005
240       25        -0.87687        1.06019e-005        2.54802e-005
241       25        -0.87687        1.06019e-005        2.54802e-005
242       25        -0.876869        1.06019e-005        2.54802e-005
243       25        -0.876869        1.06019e-005        2.54802e-005
244       25        -0.876869        1.06019e-005        2.54802e-005
245       25        -0.876869        1.06019e-005        2.54802e-005
246       25        -0.876869        1.06019e-005        2.54802e-005
247       25        -0.876869        1.06019e-005        2.54802e-005
248       25        -0.876869        1.06019e-005        2.54802e-005
249       25        -0.876869        1.06019e-005        2.54802e-005
250       25        -0.87687        1.06019e-005        2.54802e-005
251       25        -0.87687        1.06019e-005        2.54802e-005
252       25        -0.876871        1.06019e-005        2.54802e-005
253       25        -0.876872        1.06019e-005        2.54802e-005
254       25        -0.876873        1.06019e-005        2.54802e-005
255       25        -0.876873        1.06019e-005        2.54802e-005
256       25        -0.876874        1.06019e-005        2.54802e-005
257       25        -0.876876        1.06019e-005        2.54803e-005
258       25        -0.876877        1.06018e-005        2.54803e-005
259       25        -0.876878        1.06018e-005        2.54803e-005
260       25        -0.876879        1.06018e-005        2.54803e-005
261       25        -0.876881        1.06018e-005        2.54803e-005
262       25        -0.876883        1.06018e-005        2.54803e-005
263       25        -0.876884        1.06018e-005        2.54804e-005
264       25        -0.876886        1.06018e-005        2.54804e-005
265       25        -0.876888        1.06018e-005        2.54804e-005
266       25        -0.87689        1.06018e-005        2.54804e-005
267       25        -0.876893        1.06018e-005        2.54805e-005
268       25        -0.876895        1.06017e-005        2.54805e-005
269       25        -0.876898        1.06017e-005        2.54805e-005
270       25        -0.8769        1.06017e-005        2.54806e-005
271       25        -0.876903        1.06017e-005        2.54806e-005
272       25        -0.876906        1.06017e-005        2.54806e-005
273       25        -0.87691        1.06017e-005        2.54807e-005
274       25        -0.876913        1.06016e-005        2.54807e-005
275       25        -0.876917        1.06016e-005        2.54808e-005
276       25        -0.876921        1.06016e-005        2.54808e-005
277       25        -0.876925        1.06016e-005        2.54809e-005
278       25        -0.876929        1.06016e-005        2.54809e-005
279       25        -0.876933        1.06015e-005        2.5481e-005
280       25        -0.876938        1.06015e-005        2.5481e-005
281       25        -0.876942        1.06015e-005        2.54811e-005
282       25        -0.876947        1.06015e-005        2.54812e-005
283       25        -0.876952        1.06014e-005        2.54812e-005
284       25        -0.876957        1.06014e-005        2.54813e-005
285       25        -0.876963        1.06014e-005        2.54814e-005
286       25        -0.876969        1.06013e-005        2.54814e-005
287       25        -0.876975        1.06013e-005        2.54815e-005
288       25        -0.876982        1.06013e-005        2.54816e-005
289       25        -0.876988        1.06012e-005        2.54817e-005
290       25        -0.876993        1.06012e-005        2.54817e-005
291       25        -0.876999        1.06012e-005        2.54818e-005
292       25        -0.877005        1.06011e-005        2.54819e-005
293       25        -0.877011        1.06011e-005        2.54819e-005
294       25        -0.877018        1.06011e-005        2.5482e-005
295       25        -0.877027        1.0601e-005        2.54821e-005
296       25        -0.877036        1.0601e-005        2.54822e-005
297       25        -0.877046        1.06009e-005        2.54824e-005
298       25        -0.877056        1.06009e-005        2.54825e-005
299       25        -0.877065        1.06008e-005        2.54826e-005
300       25        -0.877073        1.06008e-005        2.54827e-005
301       25        -0.87708        1.06007e-005        2.54828e-005
302       25        -0.877087        1.06007e-005        2.54829e-005
303       25        -0.877095        1.06007e-005        2.5483e-005
304       25        -0.877104        1.06006e-005        2.54831e-005
305       25        -0.877114        1.06006e-005        2.54832e-005
306       25        -0.877125        1.06005e-005        2.54833e-005
307       25        -0.877137        1.06004e-005        2.54835e-005
308       25        -0.877149        1.06004e-005        2.54836e-005
309       25        -0.87716        1.06003e-005        2.54838e-005
310       25        -0.877171        1.06002e-005        2.54839e-005
311       25        -0.877182        1.06002e-005        2.54841e-005
312       25        -0.877194        1.06001e-005        2.54842e-005
313       25        -0.877205        1.06001e-005        2.54844e-005
314       25        -0.877217        1.06e-005        2.54845e-005
315       25        -0.877231        1.05999e-005        2.54847e-005
316       25        -0.877245        1.05998e-005        2.54849e-005
317       25        -0.877259        1.05998e-005        2.5485e-005
318       25        -0.877274        1.05997e-005        2.54852e-005
319       25        -0.877289        1.05996e-005        2.54854e-005
320       25        -0.877304        1.05995e-005        2.54856e-005
321       25        -0.877319        1.05994e-005        2.54858e-005
322       25        -0.877334        1.05993e-005        2.54859e-005
323       25        -0.87735        1.05993e-005        2.54861e-005
324       25        -0.877366        1.05992e-005        2.54863e-005
325       25        -0.877383        1.05991e-005        2.54865e-005
326       25        -0.877401        1.0599e-005        2.54867e-005
327       25        -0.87742        1.05989e-005        2.54869e-005
328       25        -0.877439        1.05988e-005        2.54872e-005
329       25        -0.877458        1.05986e-005        2.54874e-005
330       25        -0.877478        1.05985e-005        2.54876e-005
331       25        -0.877499        1.05984e-005        2.54879e-005
332       25        -0.87752        1.05983e-005        2.54881e-005
333       25        -0.877542        1.05982e-005        2.54884e-005
334       25        -0.877564        1.05981e-005        2.54887e-005
335       25        -0.877588        1.05979e-005        2.5489e-005
336       25        -0.877613        1.05978e-005        2.54893e-005
337       25        -0.877638        1.05977e-005        2.54896e-005
338       25        -0.877664        1.05975e-005        2.54899e-005
339       25        -0.877691        1.05974e-005        2.54903e-005
340       25        -0.87772        1.05972e-005        2.54906e-005
341       25        -0.877748        1.05971e-005        2.5491e-005
342       25        -0.877778        1.05969e-005        2.54914e-005
343       25        -0.877809        1.05967e-005        2.54917e-005
344       25        -0.877841        1.05966e-005        2.54921e-005
345       25        -0.877874        1.05964e-005        2.54925e-005
346       25        -0.877908        1.05962e-005        2.5493e-005
347       25        -0.877942        1.0596e-005        2.54934e-005
348       25        -0.877978        1.05958e-005        2.54938e-005
349       25        -0.878015        1.05956e-005        2.54943e-005
350       25        -0.878053        1.05954e-005        2.54948e-005
351       25        -0.878092        1.05952e-005        2.54952e-005
352       25        -0.878132        1.0595e-005        2.54957e-005
353       25        -0.878174        1.05947e-005        2.54962e-005
354       25        -0.878216        1.05945e-005        2.54967e-005
355       25        -0.87826        1.05942e-005        2.54973e-005
356       25        -0.878306        1.0594e-005        2.54978e-005
357       25        -0.878352        1.05937e-005        2.54984e-005
358       25        -0.878401        1.05934e-005        2.54989e-005
359       25        -0.87845        1.05932e-005        2.54995e-005
360       25        -0.878501        1.05929e-005        2.55001e-005
361       25        -0.878554        1.05926e-005        2.55008e-005
362       25        -0.878609        1.05923e-005        2.55014e-005
363       25        -0.878666        1.0592e-005        2.55021e-005
364       25        -0.878725        1.05916e-005        2.55028e-005
365       25        -0.878786        1.05913e-005        2.55035e-005
366       25        -0.878849        1.05909e-005        2.55043e-005
367       25        -0.878914        1.05906e-005        2.55051e-005
368       25        -0.878982        1.05902e-005        2.55059e-005
369       25        -0.879052        1.05898e-005        2.55068e-005
370       25        -0.879124        1.05894e-005        2.55077e-005
371       25        -0.879199        1.0589e-005        2.55086e-005
372       25        -0.879277        1.05886e-005        2.55095e-005
373       25        -0.879358        1.05881e-005        2.55105e-005
374       25        -0.879441        1.05877e-005        2.55116e-005
375       25        -0.879528        1.05872e-005        2.55126e-005
376       25        -0.879617        1.05867e-005        2.55137e-005
377       25        -0.879709        1.05862e-005        2.55149e-005
378       25        -0.879804        1.05857e-005        2.55161e-005
379       25        -0.879901        1.05852e-005        2.55173e-005
380       25        -0.880002        1.05846e-005        2.55185e-005
381       25        -0.880106        1.0584e-005        2.55198e-005
382       25        -0.880214        1.05835e-005        2.55211e-005
383       25        -0.880324        1.05828e-005        2.55224e-005
384       25        -0.880437        1.05822e-005        2.55238e-005
385       25        -0.880554        1.05816e-005        2.55252e-005
386       25        -0.880674        1.05809e-005        2.55267e-005
387       25        -0.880797        1.05802e-005        2.55282e-005
388       25        -0.880924        1.05795e-005        2.55297e-005
389       25        -0.881055        1.05788e-005        2.55312e-005
390       25        -0.881189        1.0578e-005        2.55328e-005
391       25        -0.881327        1.05772e-005        2.55345e-005
392       25        -0.881469        1.05764e-005        2.55362e-005
393       25        -0.881614        1.05756e-005        2.55379e-005
394       25        -0.881764        1.05748e-005        2.55397e-005
395       25        -0.881919        1.05739e-005        2.55415e-005
396       25        -0.882078        1.0573e-005        2.55434e-005
397       25        -0.882241        1.05721e-005        2.55454e-005
398       25        -0.882409        1.05711e-005        2.55474e-005
399       25        -0.882582        1.05702e-005        2.55495e-005
400       25        -0.88276        1.05692e-005        2.55516e-005
401       25        -0.882942        1.05682e-005        2.55538e-005
402       25        -0.883129        1.05671e-005        2.55561e-005
403       25        -0.883322        1.0566e-005        2.55584e-005
404       25        -0.883519        1.0565e-005        2.55608e-005
405       25        -0.883722        1.05638e-005        2.55633e-005
406       25        -0.883929        1.05627e-005        2.55658e-005
407       25        -0.88414        1.05615e-005        2.55684e-005
408       25        -0.884357        1.05603e-005        2.55711e-005
409       25        -0.884577        1.05591e-005        2.55738e-005
410       25        -0.884802        1.05579e-005        2.55765e-005
411       25        -0.88503        1.05566e-005        2.55793e-005
412       25        -0.885262        1.05553e-005        2.55821e-005
413       25        -0.885496        1.0554e-005        2.5585e-005
414       25        -0.885734        1.05527e-005        2.55879e-005
415       25        -0.885975        1.05514e-005        2.55908e-005
416       25        -0.88622        1.055e-005        2.55937e-005
417       25        -0.886467        1.05486e-005        2.55967e-005
418       25        -0.886714        1.05472e-005        2.55996e-005
419       25        -0.886959        1.05459e-005        2.56026e-005
420       25        -0.887202        1.05445e-005        2.56054e-005
421       25        -0.887445        1.05431e-005        2.56083e-005
422       25        -0.887691        1.05417e-005        2.56111e-005
423       25        -0.887945        1.05402e-005        2.56141e-005
424       25        -0.888204        1.05387e-005        2.56171e-005
425       25        -0.888457        1.05373e-005        2.562e-005
426       25        -0.888689        1.05359e-005        2.56227e-005
427       25        -0.888895        1.05347e-005        2.56251e-005
428       25        -0.889088        1.05336e-005        2.56272e-005
429       25        -0.889297        1.05323e-005        2.56295e-005
430       25        -0.889554        1.05308e-005        2.56325e-005
431       25        -0.889858        1.05291e-005        2.5636e-005
432       25        -0.89016        1.05273e-005        2.56396e-005
433       25        -0.890381        1.05261e-005        2.56422e-005
434       25        -0.890474        1.05255e-005        2.56432e-005
435       25        -0.890483        1.05254e-005        2.5643e-005
436       25        -0.890539        1.05249e-005        2.56434e-005
437       25        -0.89077        1.05235e-005        2.56459e-005
438       25        -0.891187        1.05212e-005        2.56509e-005
439       25        -0.89164        1.05188e-005        2.56566e-005
440       25        -0.891908        1.05173e-005        2.566e-005
441       25        -0.891852        1.05176e-005        2.56592e-005
442       25        -0.891541        1.05192e-005        2.5655e-005
443       25        -0.891247        1.05206e-005        2.5651e-005
444       25        -0.891277        1.05202e-005        2.56509e-005
445       25        -0.891757        1.05176e-005        2.56567e-005
446       25        -0.892514        1.05135e-005        2.56663e-005
447       25        -0.893144        1.05102e-005        2.56743e-005
448       25        -0.893239        1.05097e-005        2.56755e-005
449       25        -0.892653        1.05128e-005        2.5668e-005
450       25        -0.891679        1.05179e-005        2.56554e-005
451       25        -0.890954        1.05215e-005        2.56456e-005
452       25        -0.89102        1.05208e-005        2.56456e-005
453       25        -0.891907        1.0516e-005        2.56567e-005
454       25        -0.893088        1.05098e-005        2.56719e-005
455       25        -0.893801        1.0506e-005        2.56809e-005
456       25        -0.893506        1.05075e-005        2.56769e-005
457       25        -0.892205        1.05142e-005        2.566e-005
458       25        -0.890462        1.05233e-005        2.56375e-005
459       25        -0.889118        1.05302e-005        2.56198e-005
460       25        -0.888838        1.05315e-005        2.56159e-005
461       25        -0.889736        1.05268e-005        2.56273e-005
462       25        -0.891256        1.05188e-005        2.56468e-005
463       25        -0.892394        1.05128e-005        2.56613e-005
464       25        -0.892129        1.05141e-005        2.56578e-005
465       25        -0.889963        1.05256e-005        2.56301e-005
466       25        -0.886315        1.0545e-005        2.55841e-005
467       25        -0.882447        1.05656e-005        2.55351e-005
468       25        -0.879715        1.058e-005        2.55e-005
469       25        -0.878619        1.05858e-005        2.5486e-005
470       25        -0.878571        1.05866e-005        2.54868e-005
471       25        -0.87806        1.05899e-005        2.54818e-005
472       25        -0.875867        1.06002e-005        2.54507e-005
473       25        -0.87347        1.06129e-005        2.54201e-005
474       25        -0.871706        1.0623e-005        2.53993e-005
475       25        -0.868642        1.06392e-005        2.53603e-005
476       25        -0.860988        1.06799e-005        2.52632e-005
477       25        -0.845998        1.07591e-005        2.50719e-005
478       25        -0.823783        1.08797e-005        2.4796e-005
479       25        -0.79128        1.10614e-005        2.4404e-005
480       25        -0.743263        1.13304e-005        2.38253e-005
481       25        -0.695973        1.16031e-005        2.3272e-005
482       25        -0.670076        1.17584e-005        2.29804e-005
483       25        -0.655969        1.18413e-005        2.28183e-005
484       25        -0.634311        1.197e-005        2.25722e-005
485       25        -0.590664        1.22352e-005        2.20868e-005
486       25        -0.528567        1.26202e-005        2.14101e-005
487       25        -0.465483        1.30255e-005        2.07468e-005
488       25        -0.362198        1.37209e-005        1.97099e-005
489       25        -0.111621        1.55586e-005        1.73959e-005
490       25        0.289197        1.89993e-005        1.42279e-005
491       25        0.617827        2.23811e-005        1.2066e-005
492       25        0.763423        2.40849e-005        1.12252e-005
493       25        0.803093        2.45777e-005        1.10094e-005
494       25        0.808569        2.46473e-005        1.09802e-005
495       25        0.80496        2.45979e-005        1.09979e-005
496       25        0.788576        2.4383e-005        1.10819e-005
497       25        0.736172        2.37448e-005        1.13724e-005
498       25        0.621532        2.24416e-005        1.20538e-005
499       25        0.500972        2.11766e-005        1.28318e-005
0       26        0.0876372        1.72226e-005        1.57775e-005
1       26        0.443498        2.05193e-005        1.3169e-005
2       26        0.713218        2.34648e-005        1.14993e-005
3       26        0.819728        2.476e-005        1.09081e-005
4       26        0.836318        2.49752e-005        1.08218e-005
5       26        0.778079        2.42574e-005        1.11411e-005
6       26        0.533647        2.14682e-005        1.25903e-005
7       26        -0.0727063        1.5857e-005        1.70528e-005
8       26        -0.576889        1.23033e-005        2.19059e-005
9       26        -0.771181        1.11631e-005        2.41381e-005
10       26        -0.821597        1.08862e-005        2.47565e-005
11       26        -0.836891        1.08061e-005        2.49533e-005
12       26        -0.850515        1.07371e-005        2.51339e-005
13       26        -0.859627        1.0689e-005        2.52504e-005
14       26        -0.862853        1.06719e-005        2.52915e-005
15       26        -0.864479        1.06622e-005        2.53096e-005
16       26        -0.870709        1.06256e-005        2.53803e-005
17       26        -0.88387        1.05573e-005        2.55513e-005
18       26        -0.896678        1.04903e-005        2.57163e-005
19       26        -0.905237        1.04419e-005        2.58177e-005
20       26        -0.910273        1.04163e-005        2.58846e-005
21       26        -0.912447        1.04067e-005        2.59171e-005
22       26        -0.913154        1.04031e-005        2.59262e-005
23       26        -0.913183        1.04024e-005        2.59253e-005
24       26        -0.911591        1.04087e-005        2.58997e-005
25       26        -0.906351        1.04368e-005        2.58341e-005
26       26        -0.897212        1.04867e-005        2.57214e-005
27       26        -0.886653        1.05407e-005        2.55823e-005
28       26        -0.877086        1.05918e-005        2.54615e-005
29       26        -0.871815        1.06207e-005        2.53967e-005
30       26        -0.872208        1.06182e-005        2.54008e-005
31       26        -0.875803        1.05983e-005        2.54444e-005
32       26        -0.87875        1.0582e-005        2.54802e-005
33       26        -0.87861        1.05827e-005        2.54783e-005
34       26        -0.875428        1.05995e-005        2.54378e-005
35       26        -0.870608        1.0625e-005        2.53764e-005
36       26        -0.865949        1.06499e-005        2.53175e-005
37       26        -0.86312        1.06651e-005        2.52822e-005
38       26        -0.862868        1.06667e-005        2.52794e-005
39       26        -0.864627        1.06573e-005        2.53016e-005
40       26        -0.866959        1.06447e-005        2.53307e-005
41       26        -0.868365        1.0637e-005        2.53481e-005
42       26        -0.867981        1.06389e-005        2.53428e-005
43       26        -0.866051        1.0649e-005        2.53179e-005
44       26        -0.863849        1.06609e-005        2.52905e-005
45       26        -0.862787        1.06671e-005        2.52783e-005
46       26        -0.863387        1.06641e-005        2.52866e-005
47       26        -0.865087        1.06551e-005        2.5308e-005
48       26        -0.86684        1.06456e-005        2.53299e-005
49       26        -0.867813        1.06403e-005        2.5342e-005
50       26        -0.867767        1.06406e-005        2.53414e-005
51       26        -0.867071        1.06444e-005        2.53328e-005
52       26        -0.866426        1.0648e-005        2.53252e-005
53       26        -0.866424        1.06484e-005        2.5326e-005
54       26        -0.867187        1.06446e-005        2.53362e-005
55       26        -0.868354        1.06384e-005        2.53513e-005
56       26        -0.869387        1.0633e-005        2.53644e-005
57       26        -0.869927        1.06301e-005        2.53712e-005
58       26        -0.870002        1.06298e-005        2.53723e-005
59       26        -0.869957        1.06302e-005        2.53722e-005
60       26        -0.870147        1.06295e-005        2.53753e-005
61       26        -0.870681        1.06268e-005        2.53826e-005
62       26        -0.871411        1.06231e-005        2.53921e-005
63       26        -0.872102        1.06194e-005        2.5401e-005
64       26        -0.872618        1.06167e-005        2.54076e-005
65       26        -0.872969        1.06149e-005        2.54123e-005
66       26        -0.87326        1.06135e-005        2.54162e-005
67       26        -0.873589        1.06119e-005        2.54207e-005
68       26        -0.873995        1.06098e-005        2.54261e-005
69       26        -0.874449        1.06075e-005        2.54321e-005
70       26        -0.874899        1.06052e-005        2.5438e-005
71       26        -0.875312        1.0603e-005        2.54433e-005
72       26        -0.875686        1.06011e-005        2.54482e-005
73       26        -0.876038        1.05993e-005        2.54529e-005
74       26        -0.876385        1.05976e-005        2.54574e-005
75       26        -0.876735        1.05958e-005        2.54621e-005
76       26        -0.877084        1.0594e-005        2.54667e-005
77       26        -0.877427        1.05922e-005        2.54712e-005
78       26        -0.877759        1.05905e-005        2.54755e-005
79       26        -0.87808        1.05889e-005        2.54798e-005
80       26        -0.878391        1.05873e-005        2.54839e-005
81       26        -0.878694        1.05858e-005        2.5488e-005
82       26        -0.87899        1.05843e-005        2.54919e-005
83       26        -0.879279        1.05828e-005        2.54958e-005
84       26        -0.879561        1.05814e-005        2.54996e-005
85       26        -0.879836        1.05801e-005        2.55033e-005
86       26        -0.880104        1.05787e-005        2.55069e-005
87       26        -0.880364        1.05774e-005        2.55104e-005
88       26        -0.880618        1.05762e-005        2.55138e-005
89       26        -0.880865        1.05749e-005        2.55172e-005
90       26        -0.881105        1.05737e-005        2.55204e-005
91       26        -0.881337        1.05726e-005        2.55236e-005
92       26        -0.881563        1.05715e-005        2.55266e-005
93       26        -0.881781        1.05704e-005        2.55296e-005
94       26        -0.881993        1.05693e-005        2.55325e-005
95       26        -0.882199        1.05683e-005        2.55352e-005
96       26        -0.882398        1.05673e-005        2.55379e-005
97       26        -0.882591        1.05664e-005        2.55405e-005
98       26        -0.882778        1.05654e-005        2.5543e-005
99       26        -0.882958        1.05645e-005        2.55454e-005
100       26        -0.883132        1.05636e-005        2.55478e-005
101       26        -0.8833        1.05628e-005        2.555e-005
102       26        -0.883463        1.0562e-005        2.55522e-005
103       26        -0.88362        1.05612e-005        2.55543e-005
104       26        -0.883772        1.05604e-005        2.55563e-005
105       26        -0.88392        1.05596e-005        2.55582e-005
106       26        -0.884062        1.05589e-005        2.55601e-005
107       26        -0.8842        1.05582e-005        2.55619e-005
108       26        -0.884333        1.05575e-005        2.55637e-005
109       26        -0.884462        1.05569e-005        2.55654e-005
110       26        -0.884587        1.05562e-005        2.5567e-005
111       26        -0.884708        1.05556e-005        2.55686e-005
112       26        -0.884825        1.0555e-005        2.55702e-005
113       26        -0.884939        1.05544e-005        2.55717e-005
114       26        -0.885049        1.05539e-005        2.55732e-005
115       26        -0.885156        1.05533e-005        2.55746e-005
116       26        -0.88526        1.05528e-005        2.5576e-005
117       26        -0.885361        1.05523e-005        2.55773e-005
118       26        -0.885458        1.05518e-005        2.55786e-005
119       26        -0.885553        1.05514e-005        2.55799e-005
120       26        -0.885644        1.05509e-005        2.55812e-005
121       26        -0.885733        1.05505e-005        2.55824e-005
122       26        -0.885819        1.055e-005        2.55835e-005
123       26        -0.885903        1.05496e-005        2.55847e-005
124       26        -0.885983        1.05492e-005        2.55858e-005
125       26        -0.886061        1.05489e-005        2.55868e-005
126       26        -0.886136        1.05485e-005        2.55879e-005
127       26        -0.886209        1.05481e-005        2.55889e-005
128       26        -0.886278        1.05478e-005        2.55898e-005
129       26        -0.886346        1.05475e-005        2.55907e-005
130       26        -0.886411        1.05471e-005        2.55916e-005
131       26        -0.886474        1.05468e-005        2.55925e-005
132       26        -0.886534        1.05465e-005        2.55933e-005
133       26        -0.886592        1.05462e-005        2.55941e-005
134       26        -0.886648        1.05459e-005        2.55948e-005
135       26        -0.886701        1.05457e-005        2.55955e-005
136       26        -0.886753        1.05454e-005        2.55962e-005
137       26        -0.886803        1.05452e-005        2.55969e-005
138       26        -0.886851        1.05449e-005        2.55975e-005
139       26        -0.886897        1.05447e-005        2.55981e-005
140       26        -0.886942        1.05444e-005        2.55987e-005
141       26        -0.886985        1.05442e-005        2.55992e-005
142       26        -0.887026        1.0544e-005        2.55998e-005
143       26        -0.887066        1.05438e-005        2.56003e-005
144       26        -0.887105        1.05436e-005        2.56008e-005
145       26        -0.887142        1.05434e-005        2.56013e-005
146       26        -0.887179        1.05432e-005        2.56018e-005
147       26        -0.887214        1.05431e-005        2.56023e-005
148       26        -0.887249        1.05429e-005        2.56027e-005
149       26        -0.887282        1.05427e-005        2.56032e-005
150       26        -0.887314        1.05426e-005        2.56036e-005
151       26        -0.887345        1.05424e-005        2.5604e-005
152       26        -0.887375        1.05422e-005        2.56044e-005
153       26        -0.887404        1.05421e-005        2.56048e-005
154       26        -0.887433        1.0542e-005        2.56052e-005
155       26        -0.887461        1.05418e-005        2.56056e-005
156       26        -0.887488        1.05417e-005        2.5606e-005
157       26        -0.887514        1.05416e-005        2.56064e-005
158       26        -0.887539        1.05414e-005        2.56067e-005
159       26        -0.887563        1.05413e-005        2.5607e-005
160       26        -0.887586        1.05412e-005        2.56073e-005
161       26        -0.887609        1.05411e-005        2.56077e-005
162       26        -0.887631        1.0541e-005        2.5608e-005
163       26        -0.887652        1.05409e-005        2.56082e-005
164       26        -0.887673        1.05408e-005        2.56085e-005
165       26        -0.887693        1.05407e-005        2.56088e-005
166       26        -0.887712        1.05406e-005        2.56091e-005
167       26        -0.887731        1.05405e-005        2.56093e-005
168       26        -0.887748        1.05404e-005        2.56095e-005
169       26        -0.887764        1.05403e-005        2.56098e-005
170       26        -0.88778        1.05403e-005        2.561e-005
171       26        -0.887795        1.05402e-005        2.56102e-005
172       26        -0.88781        1.05401e-005        2.56104e-005
173       26        -0.887824        1.054e-005        2.56106e-005
174       26        -0.887839        1.054e-005        2.56107e-005
175       26        -0.887852        1.05399e-005        2.56109e-005
176       26        -0.887866        1.05398e-005        2.56111e-005
177       26        -0.887879        1.05397e-005        2.56113e-005
178       26        -0.887891        1.05397e-005        2.56114e-005
179       26        -0.887902        1.05396e-005        2.56116e-005
180       26        -0.887913        1.05396e-005        2.56117e-005
181       26        -0.887923        1.05395e-005        2.56118e-005
182       26        -0.887933        1.05395e-005        2.5612e-005
183       26        -0.887943        1.05394e-005        2.56121e-005
184       26        -0.887954        1.05394e-005        2.56123e-005
185       26        -0.887965        1.05393e-005        2.56124e-005
186       26        -0.887976        1.05393e-005        2.56126e-005
187       26        -0.887987        1.05392e-005        2.56127e-005
188       26        -0.887997        1.05391e-005        2.56128e-005
189       26        -0.888006        1.05391e-005        2.5613e-005
190       26        -0.888013        1.05391e-005        2.56131e-005
191       26        -0.88802        1.0539e-005        2.56132e-005
192       26        -0.888027        1.0539e-005        2.56133e-005
193       26        -0.888035        1.0539e-005        2.56134e-005
194       26        -0.888044        1.05389e-005        2.56135e-005
195       26        -0.888055        1.05389e-005        2.56136e-005
196       26        -0.888066        1.05388e-005        2.56138e-005
197       26        -0.888077        1.05388e-005        2.56139e-005
198       26        -0.888087        1.05387e-005        2.56141e-005
199       26        -0.888095        1.05387e-005        2.56142e-005
200       26        -0.888101        1.05386e-005        2.56143e-005
201       26        -0.888107        1.05386e-005        2.56143e-005
202       26        -0.888112        1.05386e-005        2.56144e-005
203       26        -0.888118        1.05386e-005        2.56145e-005
204       26        -0.888124        1.05385e-005        2.56146e-005
205       26        -0.888131        1.05385e-005        2.56147e-005
206       26        -0.888137        1.05385e-005        2.56147e-005
207       26        -0.888144        1.05384e-005        2.56148e-005
208       26        -0.88815        1.05384e-005        2.56149e-005
209       26        -0.888156        1.05384e-005        2.5615e-005
210       26        -0.888161        1.05383e-005        2.5615e-005
211       26        -0.888166        1.05383e-005        2.56151e-005
212       26        -0.88817        1.05383e-005        2.56152e-005
213       26        -0.888174        1.05383e-005        2.56152e-005
214       26        -0.888179        1.05382e-005        2.56153e-005
215       26        -0.888183        1.05382e-005        2.56153e-005
216       26        -0.888187        1.05382e-005        2.56154e-005
217       26        -0.888191        1.05382e-005        2.56154e-005
218       26        -0.888195        1.05382e-005        2.56155e-005
219       26        -0.888199        1.05381e-005        2.56155e-005
220       26        -0.888202        1.05381e-005        2.56156e-005
221       26        -0.888206        1.05381e-005        2.56156e-005
222       26        -0.888208        1.05381e-005        2.56157e-005
223       26        -0.888211        1.05381e-005        2.56157e-005
224       26        -0.888214        1.05381e-005        2.56157e-005
225       26        -0.888216        1.0538e-005        2.56158e-005
226       26        -0.888219        1.0538e-005        2.56158e-005
227       26        -0.888221        1.0538e-005        2.56158e-005
228       26        -0.888223        1.0538e-005        2.56159e-005
229       26        -0.888225        1.0538e-005        2.56159e-005
230       26        -0.888227        1.0538e-005        2.56159e-005
231       26        -0.888228        1.0538e-005        2.56159e-005
232       26        -0.88823        1.0538e-005        2.5616e-005
233       26        -0.888231        1.0538e-005        2.5616e-005
234       26        -0.888232        1.0538e-005        2.5616e-005
235       26        -0.888233        1.0538e-005        2.5616e-005
236       26        -0.888234        1.0538e-005        2.5616e-005
237       26        -0.888234        1.0538e-005        2.5616e-005
238       26        -0.888235        1.0538e-005        2.5616e-005
239       26        -0.888235        1.0538e-005        2.5616e-005
240       26        -0.888235        1.0538e-005        2.5616e-005
241       26        -0.888235        1.0538e-005        2.5616e-005
242       26        -0.888235        1.0538e-005        2.5616e-005
243       26        -0.888235        1.0538e-005        2.5616e-005
244       26        -0.888235        1.0538e-005        2.5616e-005
245       26        -0.888234        1.0538e-005        2.5616e-005
246       26        -0.888234        1.0538e-005        2.5616e-005
247       26        -0.888233        1.0538e-005        2.5616e-005
248       26        -0.888232        1.0538e-005        2.5616e-005
249       26        -0.888231        1.0538e-005        2.5616e-005
250       26        -0.88823        1.0538e-005        2.5616e-005
251       26        -0.888229        1.0538e-005        2.5616e-005
252       26        -0.888228        1.0538e-005        2.56159e-005
253       26        -0.888226        1.0538e-005        2.56159e-005
254       26        -0.888225        1.0538e-005        2.56159e-005
255       26        -0.888223        1.0538e-005        2.56159e-005
256       26        -0.888221        1.0538e-005        2.56158e-005
257       26        -0.888219        1.0538e-005        2.56158e-005
258       26        -0.888217        1.0538e-005        2.56158e-005
259       26        -0.888214        1.05381e-005        2.56158e-005
260       26        -0.888212        1.05381e-005        2.56157e-005
261       26        -0.888209        1.05381e-005        2.56157e-005
262       26        -0.888207        1.05381e-005        2.56156e-005
263       26        -0.888204        1.05381e-005        2.56156e-005
264       26        -0.888201        1.05381e-005        2.56156e-005
265       26        -0.888197        1.05381e-005        2.56155e-005
266       26        -0.888194        1.05382e-005        2.56155e-005
267       26        -0.88819        1.05382e-005        2.56154e-005
268       26        -0.888187        1.05382e-005        2.56154e-005
269       26        -0.888183        1.05382e-005        2.56153e-005
270       26        -0.888179        1.05382e-005        2.56153e-005
271       26        -0.888174        1.05383e-005        2.56152e-005
272       26        -0.88817        1.05383e-005        2.56152e-005
273       26        -0.888165        1.05383e-005        2.56151e-005
274       26        -0.88816        1.05383e-005        2.5615e-005
275       26        -0.888155        1.05384e-005        2.5615e-005
276       26        -0.888149        1.05384e-005        2.56149e-005
277       26        -0.888144        1.05384e-005        2.56148e-005
278       26        -0.888138        1.05384e-005        2.56147e-005
279       26        -0.888131        1.05385e-005        2.56147e-005
280       26        -0.888124        1.05385e-005        2.56146e-005
281       26        -0.888117        1.05386e-005        2.56145e-005
282       26        -0.88811        1.05386e-005        2.56144e-005
283       26        -0.888103        1.05386e-005        2.56143e-005
284       26        -0.888095        1.05387e-005        2.56142e-005
285       26        -0.888087        1.05387e-005        2.56141e-005
286       26        -0.888079        1.05387e-005        2.5614e-005
287       26        -0.888071        1.05388e-005        2.56139e-005
288       26        -0.888062        1.05388e-005        2.56137e-005
289       26        -0.888052        1.05389e-005        2.56136e-005
290       26        -0.888041        1.05389e-005        2.56135e-005
291       26        -0.88803        1.0539e-005        2.56133e-005
292       26        -0.888019        1.0539e-005        2.56132e-005
293       26        -0.888008        1.05391e-005        2.5613e-005
294       26        -0.887997        1.05392e-005        2.56129e-005
295       26        -0.887987        1.05392e-005        2.56127e-005
296       26        -0.887977        1.05393e-005        2.56126e-005
297       26        -0.887966        1.05393e-005        2.56124e-005
298       26        -0.887955        1.05394e-005        2.56123e-005
299       26        -0.887942        1.05394e-005        2.56121e-005
300       26        -0.887928        1.05395e-005        2.56119e-005
301       26        -0.887912        1.05396e-005        2.56117e-005
302       26        -0.887896        1.05397e-005        2.56115e-005
303       26        -0.88788        1.05397e-005        2.56113e-005
304       26        -0.887864        1.05398e-005        2.56111e-005
305       26        -0.88785        1.05399e-005        2.56109e-005
306       26        -0.887836        1.054e-005        2.56107e-005
307       26        -0.887823        1.054e-005        2.56105e-005
308       26        -0.887808        1.05401e-005        2.56104e-005
309       26        -0.887793        1.05402e-005        2.56102e-005
310       26        -0.887777        1.05403e-005        2.56099e-005
311       26        -0.88776        1.05404e-005        2.56097e-005
312       26        -0.887742        1.05405e-005        2.56095e-005
313       26        -0.887723        1.05406e-005        2.56092e-005
314       26        -0.887704        1.05406e-005        2.5609e-005
315       26        -0.887685        1.05407e-005        2.56087e-005
316       26        -0.887666        1.05408e-005        2.56085e-005
317       26        -0.887646        1.05409e-005        2.56082e-005
318       26        -0.887626        1.0541e-005        2.56079e-005
319       26        -0.887605        1.05411e-005        2.56077e-005
320       26        -0.887584        1.05413e-005        2.56074e-005
321       26        -0.887561        1.05414e-005        2.56071e-005
322       26        -0.887537        1.05415e-005        2.56067e-005
323       26        -0.887512        1.05416e-005        2.56064e-005
324       26        -0.887486        1.05417e-005        2.5606e-005
325       26        -0.887459        1.05419e-005        2.56057e-005
326       26        -0.887432        1.0542e-005        2.56053e-005
327       26        -0.887405        1.05421e-005        2.56049e-005
328       26        -0.887377        1.05423e-005        2.56046e-005
329       26        -0.887349        1.05424e-005        2.56042e-005
330       26        -0.88732        1.05426e-005        2.56038e-005
331       26        -0.88729        1.05427e-005        2.56034e-005
332       26        -0.887258        1.05429e-005        2.5603e-005
333       26        -0.887226        1.0543e-005        2.56025e-005
334       26        -0.887192        1.05432e-005        2.56021e-005
335       26        -0.887158        1.05434e-005        2.56016e-005
336       26        -0.887124        1.05436e-005        2.56012e-005
337       26        -0.887088        1.05437e-005        2.56007e-005
338       26        -0.887052        1.05439e-005        2.56002e-005
339       26        -0.887015        1.05441e-005        2.55997e-005
340       26        -0.886977        1.05443e-005        2.55992e-005
341       26        -0.886937        1.05445e-005        2.55987e-005
342       26        -0.886896        1.05447e-005        2.55982e-005
343       26        -0.886854        1.05449e-005        2.55976e-005
344       26        -0.88681        1.05452e-005        2.5597e-005
345       26        -0.886766        1.05454e-005        2.55964e-005
346       26        -0.88672        1.05456e-005        2.55958e-005
347       26        -0.886672        1.05459e-005        2.55952e-005
348       26        -0.886624        1.05461e-005        2.55946e-005
349       26        -0.886573        1.05464e-005        2.55939e-005
350       26        -0.88652        1.05466e-005        2.55932e-005
351       26        -0.886466        1.05469e-005        2.55925e-005
352       26        -0.88641        1.05472e-005        2.55917e-005
353       26        -0.886352        1.05475e-005        2.55909e-005
354       26        -0.886293        1.05478e-005        2.55901e-005
355       26        -0.886231        1.05481e-005        2.55893e-005
356       26        -0.886168        1.05484e-005        2.55884e-005
357       26        -0.886103        1.05487e-005        2.55875e-005
358       26        -0.886035        1.0549e-005        2.55866e-005
359       26        -0.885966        1.05494e-005        2.55857e-005
360       26        -0.885894        1.05497e-005        2.55847e-005
361       26        -0.88582        1.05501e-005        2.55837e-005
362       26        -0.885744        1.05505e-005        2.55827e-005
363       26        -0.885666        1.05509e-005        2.55816e-005
364       26        -0.885586        1.05513e-005        2.55805e-005
365       26        -0.885503        1.05517e-005        2.55794e-005
366       26        -0.885418        1.05521e-005        2.55783e-005
367       26        -0.885331        1.05525e-005        2.55771e-005
368       26        -0.885241        1.0553e-005        2.55759e-005
369       26        -0.885148        1.05535e-005        2.55747e-005
370       26        -0.885053        1.05539e-005        2.55734e-005
371       26        -0.884955        1.05544e-005        2.55721e-005
372       26        -0.884855        1.0555e-005        2.55708e-005
373       26        -0.884751        1.05555e-005        2.55694e-005
374       26        -0.884644        1.0556e-005        2.5568e-005
375       26        -0.884534        1.05566e-005        2.55665e-005
376       26        -0.884421        1.05572e-005        2.5565e-005
377       26        -0.884304        1.05578e-005        2.55635e-005
378       26        -0.884183        1.05584e-005        2.55619e-005
379       26        -0.884058        1.0559e-005        2.55602e-005
380       26        -0.883929        1.05597e-005        2.55585e-005
381       26        -0.883796        1.05603e-005        2.55568e-005
382       26        -0.883659        1.0561e-005        2.55549e-005
383       26        -0.883517        1.05618e-005        2.5553e-005
384       26        -0.883371        1.05625e-005        2.55511e-005
385       26        -0.883219        1.05633e-005        2.55491e-005
386       26        -0.883063        1.0564e-005        2.5547e-005
387       26        -0.882901        1.05648e-005        2.55448e-005
388       26        -0.882735        1.05657e-005        2.55425e-005
389       26        -0.882563        1.05665e-005        2.55402e-005
390       26        -0.882385        1.05674e-005        2.55378e-005
391       26        -0.882203        1.05683e-005        2.55353e-005
392       26        -0.882014        1.05693e-005        2.55328e-005
393       26        -0.881819        1.05702e-005        2.55302e-005
394       26        -0.881619        1.05712e-005        2.55274e-005
395       26        -0.881413        1.05722e-005        2.55247e-005
396       26        -0.881201        1.05733e-005        2.55218e-005
397       26        -0.880983        1.05744e-005        2.55189e-005
398       26        -0.880758        1.05755e-005        2.55158e-005
399       26        -0.880527        1.05767e-005        2.55127e-005
400       26        -0.880289        1.05779e-005        2.55095e-005
401       26        -0.880044        1.05791e-005        2.55063e-005
402       26        -0.879792        1.05804e-005        2.55029e-005
403       26        -0.879533        1.05817e-005        2.54995e-005
404       26        -0.879267        1.0583e-005        2.54959e-005
405       26        -0.878993        1.05844e-005        2.54923e-005
406       26        -0.87871        1.05859e-005        2.54886e-005
407       26        -0.878419        1.05873e-005        2.54847e-005
408       26        -0.878119        1.05889e-005        2.54808e-005
409       26        -0.87781        1.05905e-005        2.54767e-005
410       26        -0.877491        1.05921e-005        2.54725e-005
411       26        -0.877163        1.05938e-005        2.54682e-005
412       26        -0.876824        1.05955e-005        2.54637e-005
413       26        -0.876474        1.05973e-005        2.54591e-005
414       26        -0.876113        1.05991e-005        2.54543e-005
415       26        -0.875741        1.0601e-005        2.54494e-005
416       26        -0.875358        1.0603e-005        2.54443e-005
417       26        -0.874963        1.0605e-005        2.54391e-005
418       26        -0.874556        1.06071e-005        2.54337e-005
419       26        -0.874134        1.06092e-005        2.54281e-005
420       26        -0.873696        1.06114e-005        2.54223e-005
421       26        -0.873245        1.06137e-005        2.54163e-005
422       26        -0.872783        1.0616e-005        2.54102e-005
423       26        -0.872313        1.06184e-005        2.54039e-005
424       26        -0.871837        1.06208e-005        2.53976e-005
425       26        -0.87135        1.06233e-005        2.53911e-005
426       26        -0.870839        1.06259e-005        2.53843e-005
427       26        -0.870297        1.06286e-005        2.53772e-005
428       26        -0.869728        1.06316e-005        2.53697e-005
429       26        -0.869156        1.06345e-005        2.53621e-005
430       26        -0.868616        1.06372e-005        2.53549e-005
431       26        -0.868124        1.06397e-005        2.53484e-005
432       26        -0.867652        1.06421e-005        2.53421e-005
433       26        -0.867128        1.06447e-005        2.53352e-005
434       26        -0.866482        1.06481e-005        2.53269e-005
435       26        -0.865713        1.06522e-005        2.53171e-005
436       26        -0.864934        1.06563e-005        2.5307e-005
437       26        -0.864324        1.06594e-005        2.5299e-005
438       26        -0.863987        1.0661e-005        2.52943e-005
439       26        -0.863826        1.06617e-005        2.52919e-005
440       26        -0.86356        1.06631e-005        2.52886e-005
441       26        -0.862924        1.06666e-005        2.52807e-005
442       26        -0.861906        1.06721e-005        2.5268e-005
443       26        -0.860805        1.0678e-005        2.52541e-005
444       26        -0.86008        1.06817e-005        2.52446e-005
445       26        -0.860046        1.06816e-005        2.52436e-005
446       26        -0.860596        1.06785e-005        2.52501e-005
447       26        -0.861197        1.06753e-005        2.52576e-005
448       26        -0.861211        1.06753e-005        2.52579e-005
449       26        -0.860326        1.06801e-005        2.52471e-005
450       26        -0.858816        1.06883e-005        2.52283e-005
451       26        -0.857495        1.06954e-005        2.52117e-005
452       26        -0.857314        1.0696e-005        2.52087e-005
453       26        -0.858719        1.0688e-005        2.52251e-005
454       26        -0.861139        1.06748e-005        2.52551e-005
455       26        -0.863227        1.06638e-005        2.52817e-005
456       26        -0.863851        1.06606e-005        2.52898e-005
457       26        -0.862872        1.06659e-005        2.52777e-005
458       26        -0.861158        1.06751e-005        2.52562e-005
459       26        -0.860106        1.06806e-005        2.52427e-005
460       26        -0.861001        1.06755e-005        2.52533e-005
461       26        -0.864295        1.06577e-005        2.52942e-005
462       26        -0.869258        1.06311e-005        2.53567e-005
463       26        -0.874317        1.06042e-005        2.54208e-005
464       26        -0.87775        1.0586e-005        2.54645e-005
465       26        -0.878376        1.05829e-005        2.5473e-005
466       26        -0.876374        1.05942e-005        2.5449e-005
467       26        -0.873749        1.06088e-005        2.54173e-005
468       26        -0.87355        1.06101e-005        2.54154e-005
469       26        -0.87796        1.05861e-005        2.547e-005
470       26        -0.886436        1.05414e-005        2.55785e-005
471       26        -0.896572        1.04889e-005        2.57103e-005
472       26        -0.90558        1.04401e-005        2.58222e-005
473       26        -0.911115        1.04111e-005        2.58934e-005
474       26        -0.913441        1.04003e-005        2.59267e-005
475       26        -0.914008        1.03979e-005        2.59354e-005
476       26        -0.913375        1.04011e-005        2.59271e-005
477       26        -0.910798        1.04129e-005        2.58898e-005
478       26        -0.905222        1.04428e-005        2.58196e-005
479       26        -0.895852        1.04954e-005        2.57077e-005
480       26        -0.882051        1.05663e-005        2.55267e-005
481       26        -0.868928        1.06357e-005        2.53592e-005
482       26        -0.862918        1.06717e-005        2.52926e-005
483       26        -0.860844        1.06834e-005        2.5268e-005
484       26        -0.857119        1.07033e-005        2.52209e-005
485       26        -0.847318        1.07554e-005        2.50964e-005
486       26        -0.832501        1.08318e-005        2.49029e-005
487       26        -0.8179        1.09093e-005        2.47175e-005
488       26        -0.781615        1.11081e-005        2.42712e-005
489       26        -0.646121        1.18846e-005        2.26774e-005
490       26        -0.275335        1.43206e-005        1.88598e-005
491       26        0.332504        1.94213e-005        1.39275e-005
492       26        0.709313        2.34351e-005        1.15297e-005
493       26        0.824622        2.483e-005        1.08855e-005
494       26        0.84832        2.51252e-005        1.07569e-005
495       26        0.839627        2.5007e-005        1.07998e-005
496       26        0.787439        2.43453e-005        1.10773e-005
497       26        0.630221        2.25058e-005        1.19838e-005
498       26        0.312954        1.92407e-005        1.40704e-005
499       26        0.0235633        1.6677e-005        1.62886e-005
0       27        -0.526646        1.26547e-005        2.14275e-005
1       27        -0.0816712        1.57828e-005        1.71259e-005
2       27        0.473951        2.08219e-005        1.29624e-005
3       27        0.759723        2.40088e-005        1.12312e-005
4       27        0.826402        2.48283e-005        1.08654e-005
5       27        0.741773        2.38019e-005        1.13361e-005
6       27        0.351806        1.96008e-005        1.37875e-005
7       27        -0.429016        1.32422e-005        2.03366e-005
8       27        -0.80982        1.09327e-005        2.45714e-005
9       27        -0.913521        1.03862e-005        2.58937e-005
10       27        -0.930363        1.03002e-005        2.61155e-005
11       27        -0.928116        1.03146e-005        2.60932e-005
12       27        -0.92442        1.03387e-005        2.60578e-005
13       27        -0.920398        1.03604e-005        2.60076e-005
14       27        -0.916853        1.03779e-005        2.59594e-005
15       27        -0.914795        1.0386e-005        2.59262e-005
16       27        -0.913137        1.03903e-005        2.58939e-005
17       27        -0.908841        1.0415e-005        2.58443e-005
18       27        -0.90099        1.0457e-005        2.57456e-005
19       27        -0.891201        1.05042e-005        2.56098e-005
20       27        -0.878041        1.0575e-005        2.54454e-005
21       27        -0.864745        1.06484e-005        2.52835e-005
22       27        -0.856646        1.06914e-005        2.51809e-005
23       27        -0.852367        1.07128e-005        2.51236e-005
24       27        -0.843887        1.07553e-005        2.50102e-005
25       27        -0.819695        1.08878e-005        2.47133e-005
26       27        -0.778856        1.11167e-005        2.42231e-005
27       27        -0.731982        1.13812e-005        2.36638e-005
28       27        -0.688143        1.1637e-005        2.31579e-005
29       27        -0.660102        1.18036e-005        2.28399e-005
30       27        -0.652955        1.18451e-005        2.2757e-005
31       27        -0.657968        1.18135e-005        2.28103e-005
32       27        -0.661905        1.17888e-005        2.28524e-005
33       27        -0.656643        1.18199e-005        2.27925e-005
34       27        -0.642518        1.19045e-005        2.26335e-005
35       27        -0.624199        1.2015e-005        2.24291e-005
36       27        -0.607437        1.21175e-005        2.22443e-005
37       27        -0.5973        1.218e-005        2.21335e-005
38       27        -0.595663        1.219e-005        2.21155e-005
39       27        -0.600331        1.2161e-005        2.2166e-005
40       27        -0.606672        1.21216e-005        2.22348e-005
41       27        -0.610063        1.21002e-005        2.22711e-005
42       27        -0.608022        1.21122e-005        2.22477e-005
43       27        -0.601755        1.21507e-005        2.2179e-005
44       27        -0.595544        1.21896e-005        2.21121e-005
45       27        -0.593397        1.22032e-005        2.20893e-005
46       27        -0.596218        1.21858e-005        2.21201e-005
47       27        -0.601933        1.21504e-005        2.21823e-005
48       27        -0.607475        1.21161e-005        2.22426e-005
49       27        -0.610629        1.20966e-005        2.22769e-005
50       27        -0.610932        1.20947e-005        2.22802e-005
51       27        -0.609644        1.21028e-005        2.22664e-005
52       27        -0.608895        1.21078e-005        2.22589e-005
53       27        -0.610265        1.20997e-005        2.22745e-005
54       27        -0.613805        1.20782e-005        2.23138e-005
55       27        -0.618263        1.20509e-005        2.2363e-005
56       27        -0.622071        1.20277e-005        2.24049e-005
57       27        -0.624382        1.20136e-005        2.24305e-005
58       27        -0.62556        1.20067e-005        2.2444e-005
59       27        -0.626735        1.19999e-005        2.24577e-005
60       27        -0.628801        1.19876e-005        2.24811e-005
61       27        -0.631812        1.19695e-005        2.25149e-005
62       27        -0.635193        1.19492e-005        2.25527e-005
63       27        -0.63832        1.19303e-005        2.25877e-005
64       27        -0.640937        1.19147e-005        2.26171e-005
65       27        -0.643183        1.19013e-005        2.26425e-005
66       27        -0.645363        1.18883e-005        2.26673e-005
67       27        -0.647696        1.18745e-005        2.26937e-005
68       27        -0.650214        1.18595e-005        2.27223e-005
69       27        -0.652805        1.18441e-005        2.27516e-005
70       27        -0.655334        1.18291e-005        2.27802e-005
71       27        -0.657743        1.18148e-005        2.28076e-005
72       27        -0.660051        1.18011e-005        2.28338e-005
73       27        -0.662309        1.17878e-005        2.28596e-005
74       27        -0.664545        1.17746e-005        2.28851e-005
75       27        -0.66676        1.17615e-005        2.29104e-005
76       27        -0.668942        1.17486e-005        2.29354e-005
77       27        -0.671073        1.17361e-005        2.29598e-005
78       27        -0.67315        1.17239e-005        2.29836e-005
79       27        -0.675172        1.17121e-005        2.30069e-005
80       27        -0.677145        1.17005e-005        2.30296e-005
81       27        -0.679072        1.16893e-005        2.30518e-005
82       27        -0.680952        1.16783e-005        2.30735e-005
83       27        -0.682784        1.16676e-005        2.30947e-005
84       27        -0.684569        1.16573e-005        2.31154e-005
85       27        -0.686305        1.16472e-005        2.31355e-005
86       27        -0.687996        1.16374e-005        2.31552e-005
87       27        -0.689642        1.16279e-005        2.31743e-005
88       27        -0.691243        1.16186e-005        2.3193e-005
89       27        -0.692799        1.16096e-005        2.32111e-005
90       27        -0.694309        1.16009e-005        2.32288e-005
91       27        -0.695775        1.15925e-005        2.32459e-005
92       27        -0.697196        1.15843e-005        2.32626e-005
93       27        -0.698575        1.15763e-005        2.32787e-005
94       27        -0.699913        1.15686e-005        2.32944e-005
95       27        -0.701211        1.15612e-005        2.33096e-005
96       27        -0.70247        1.1554e-005        2.33244e-005
97       27        -0.703689        1.1547e-005        2.33387e-005
98       27        -0.70487        1.15402e-005        2.33525e-005
99       27        -0.706012        1.15336e-005        2.33659e-005
100       27        -0.707118        1.15273e-005        2.33789e-005
101       27        -0.708187        1.15212e-005        2.33915e-005
102       27        -0.709222        1.15152e-005        2.34037e-005
103       27        -0.710223        1.15095e-005        2.34154e-005
104       27        -0.711192        1.15039e-005        2.34268e-005
105       27        -0.712129        1.14986e-005        2.34378e-005
106       27        -0.713034        1.14934e-005        2.34485e-005
107       27        -0.713909        1.14884e-005        2.34588e-005
108       27        -0.714754        1.14836e-005        2.34688e-005
109       27        -0.715571        1.14789e-005        2.34784e-005
110       27        -0.716361        1.14744e-005        2.34877e-005
111       27        -0.717124        1.147e-005        2.34967e-005
112       27        -0.717861        1.14658e-005        2.35055e-005
113       27        -0.718574        1.14618e-005        2.35139e-005
114       27        -0.719263        1.14579e-005        2.3522e-005
115       27        -0.719928        1.14541e-005        2.35299e-005
116       27        -0.72057        1.14504e-005        2.35376e-005
117       27        -0.721191        1.14469e-005        2.35449e-005
118       27        -0.72179        1.14435e-005        2.35521e-005
119       27        -0.722369        1.14402e-005        2.3559e-005
120       27        -0.722929        1.14371e-005        2.35656e-005
121       27        -0.723469        1.1434e-005        2.35721e-005
122       27        -0.723991        1.14311e-005        2.35783e-005
123       27        -0.724495        1.14282e-005        2.35843e-005
124       27        -0.724981        1.14255e-005        2.35901e-005
125       27        -0.725451        1.14229e-005        2.35958e-005
126       27        -0.725904        1.14203e-005        2.36012e-005
127       27        -0.726341        1.14178e-005        2.36064e-005
128       27        -0.726763        1.14155e-005        2.36115e-005
129       27        -0.72717        1.14132e-005        2.36164e-005
130       27        -0.727564        1.1411e-005        2.36211e-005
131       27        -0.727943        1.14088e-005        2.36256e-005
132       27        -0.728309        1.14068e-005        2.363e-005
133       27        -0.728661        1.14048e-005        2.36342e-005
134       27        -0.729001        1.14029e-005        2.36383e-005
135       27        -0.729329        1.1401e-005        2.36422e-005
136       27        -0.729645        1.13992e-005        2.3646e-005
137       27        -0.72995        1.13975e-005        2.36496e-005
138       27        -0.730244        1.13959e-005        2.36531e-005
139       27        -0.730529        1.13943e-005        2.36565e-005
140       27        -0.730803        1.13927e-005        2.36598e-005
141       27        -0.731066        1.13912e-005        2.36629e-005
142       27        -0.731321        1.13898e-005        2.3666e-005
143       27        -0.731566        1.13884e-005        2.36689e-005
144       27        -0.731803        1.13871e-005        2.36718e-005
145       27        -0.732032        1.13858e-005        2.36745e-005
146       27        -0.732254        1.13846e-005        2.36772e-005
147       27        -0.732468        1.13833e-005        2.36797e-005
148       27        -0.732675        1.13822e-005        2.36822e-005
149       27        -0.732875        1.13811e-005        2.36846e-005
150       27        -0.733066        1.138e-005        2.36869e-005
151       27        -0.733251        1.1379e-005        2.36892e-005
152       27        -0.73343        1.1378e-005        2.36913e-005
153       27        -0.733603        1.1377e-005        2.36934e-005
154       27        -0.733772        1.13761e-005        2.36955e-005
155       27        -0.733937        1.13751e-005        2.36974e-005
156       27        -0.734095        1.13743e-005        2.36994e-005
157       27        -0.734248        1.13734e-005        2.37012e-005
158       27        -0.734395        1.13726e-005        2.3703e-005
159       27        -0.734535        1.13718e-005        2.37047e-005
160       27        -0.734671        1.13711e-005        2.37063e-005
161       27        -0.734802        1.13703e-005        2.37079e-005
162       27        -0.73493        1.13696e-005        2.37095e-005
163       27        -0.735056        1.13689e-005        2.3711e-005
164       27        -0.735179        1.13682e-005        2.37125e-005
165       27        -0.735297        1.13676e-005        2.37139e-005
166       27        -0.735411        1.1367e-005        2.37153e-005
167       27        -0.735519        1.13664e-005        2.37166e-005
168       27        -0.735622        1.13658e-005        2.37179e-005
169       27        -0.735721        1.13652e-005        2.37191e-005
170       27        -0.735817        1.13647e-005        2.37202e-005
171       27        -0.73591        1.13642e-005        2.37214e-005
172       27        -0.736001        1.13637e-005        2.37225e-005
173       27        -0.73609        1.13632e-005        2.37235e-005
174       27        -0.736176        1.13627e-005        2.37246e-005
175       27        -0.73626        1.13622e-005        2.37256e-005
176       27        -0.73634        1.13618e-005        2.37265e-005
177       27        -0.736417        1.13613e-005        2.37275e-005
178       27        -0.736491        1.13609e-005        2.37284e-005
179       27        -0.73656        1.13605e-005        2.37292e-005
180       27        -0.736627        1.13602e-005        2.373e-005
181       27        -0.736691        1.13598e-005        2.37308e-005
182       27        -0.736753        1.13595e-005        2.37315e-005
183       27        -0.736815        1.13591e-005        2.37323e-005
184       27        -0.736878        1.13588e-005        2.3733e-005
185       27        -0.73694        1.13584e-005        2.37338e-005
186       27        -0.737002        1.13581e-005        2.37346e-005
187       27        -0.737062        1.13578e-005        2.37353e-005
188       27        -0.737117        1.13575e-005        2.3736e-005
189       27        -0.737169        1.13572e-005        2.37366e-005
190       27        -0.737216        1.13569e-005        2.37372e-005
191       27        -0.737262        1.13567e-005        2.37377e-005
192       27        -0.737307        1.13564e-005        2.37383e-005
193       27        -0.737355        1.13561e-005        2.37389e-005
194       27        -0.737408        1.13559e-005        2.37395e-005
195       27        -0.737464        1.13555e-005        2.37402e-005
196       27        -0.737522        1.13552e-005        2.37409e-005
197       27        -0.737578        1.13549e-005        2.37416e-005
198       27        -0.73763        1.13546e-005        2.37422e-005
199       27        -0.737677        1.13544e-005        2.37428e-005
200       27        -0.737719        1.13541e-005        2.37433e-005
201       27        -0.737758        1.13539e-005        2.37438e-005
202       27        -0.737795        1.13537e-005        2.37442e-005
203       27        -0.737832        1.13535e-005        2.37447e-005
204       27        -0.737871        1.13533e-005        2.37451e-005
205       27        -0.73791        1.13531e-005        2.37456e-005
206       27        -0.737948        1.13528e-005        2.37461e-005
207       27        -0.737986        1.13526e-005        2.37465e-005
208       27        -0.738023        1.13524e-005        2.3747e-005
209       27        -0.738057        1.13522e-005        2.37474e-005
210       27        -0.738089        1.13521e-005        2.37477e-005
211       27        -0.738119        1.13519e-005        2.37481e-005
212       27        -0.738147        1.13517e-005        2.37484e-005
213       27        -0.738174        1.13516e-005        2.37488e-005
214       27        -0.7382        1.13514e-005        2.37491e-005
215       27        -0.738226        1.13513e-005        2.37494e-005
216       27        -0.738251        1.13512e-005        2.37497e-005
217       27        -0.738275        1.1351e-005        2.375e-005
218       27        -0.738298        1.13509e-005        2.37503e-005
219       27        -0.738319        1.13508e-005        2.37505e-005
220       27        -0.73834        1.13507e-005        2.37508e-005
221       27        -0.738359        1.13506e-005        2.3751e-005
222       27        -0.738376        1.13505e-005        2.37512e-005
223       27        -0.738393        1.13504e-005        2.37514e-005
224       27        -0.738409        1.13503e-005        2.37516e-005
225       27        -0.738423        1.13502e-005        2.37518e-005
226       27        -0.738437        1.13501e-005        2.3752e-005
227       27        -0.73845        1.135e-005        2.37521e-005
228       27        -0.738462        1.135e-005        2.37523e-005
229       27        -0.738473        1.13499e-005        2.37524e-005
230       27        -0.738483        1.13499e-005        2.37525e-005
231       27        -0.738492        1.13498e-005        2.37526e-005
232       27        -0.7385        1.13498e-005        2.37527e-005
233       27        -0.738507        1.13497e-005        2.37528e-005
234       27        -0.738514        1.13497e-005        2.37529e-005
235       27        -0.738519        1.13497e-005        2.3753e-005
236       27        -0.738524        1.13496e-005        2.3753e-005
237       27        -0.738528        1.13496e-005        2.37531e-005
238       27        -0.738531        1.13496e-005        2.37531e-005
239       27        -0.738534        1.13496e-005        2.37531e-005
240       27        -0.738535        1.13496e-005        2.37532e-005
241       27        -0.738536        1.13496e-005        2.37532e-005
242       27        -0.738536        1.13496e-005        2.37532e-005
243       27        -0.738536        1.13496e-005        2.37532e-005
244       27        -0.738534        1.13496e-005        2.37531e-005
245       27        -0.738532        1.13496e-005        2.37531e-005
246       27        -0.738529        1.13496e-005        2.37531e-005
247       27        -0.738525        1.13496e-005        2.3753e-005
248       27        -0.738521        1.13497e-005        2.3753e-005
249       27        -0.738515        1.13497e-005        2.37529e-005
250       27        -0.738509        1.13497e-005        2.37528e-005
251       27        -0.738502        1.13498e-005        2.37528e-005
252       27        -0.738495        1.13498e-005        2.37527e-005
253       27        -0.738487        1.13498e-005        2.37526e-005
254       27        -0.738477        1.13499e-005        2.37524e-005
255       27        -0.738467        1.13499e-005        2.37523e-005
256       27        -0.738457        1.135e-005        2.37522e-005
257       27        -0.738445        1.13501e-005        2.3752e-005
258       27        -0.738433        1.13501e-005        2.37519e-005
259       27        -0.738419        1.13502e-005        2.37517e-005
260       27        -0.738405        1.13503e-005        2.37516e-005
261       27        -0.73839        1.13504e-005        2.37514e-005
262       27        -0.738374        1.13505e-005        2.37512e-005
263       27        -0.738357        1.13506e-005        2.3751e-005
264       27        -0.738339        1.13507e-005        2.37508e-005
265       27        -0.73832        1.13508e-005        2.37505e-005
266       27        -0.7383        1.13509e-005        2.37503e-005
267       27        -0.738279        1.1351e-005        2.375e-005
268       27        -0.738257        1.13511e-005        2.37497e-005
269       27        -0.738233        1.13512e-005        2.37495e-005
270       27        -0.738208        1.13514e-005        2.37492e-005
271       27        -0.738183        1.13515e-005        2.37489e-005
272       27        -0.738156        1.13517e-005        2.37485e-005
273       27        -0.738127        1.13518e-005        2.37482e-005
274       27        -0.738098        1.1352e-005        2.37478e-005
275       27        -0.738067        1.13522e-005        2.37474e-005
276       27        -0.738034        1.13523e-005        2.37471e-005
277       27        -0.738        1.13525e-005        2.37466e-005
278       27        -0.737964        1.13527e-005        2.37462e-005
279       27        -0.737926        1.13529e-005        2.37457e-005
280       27        -0.737886        1.13532e-005        2.37453e-005
281       27        -0.737845        1.13534e-005        2.37448e-005
282       27        -0.737803        1.13536e-005        2.37443e-005
283       27        -0.737759        1.13539e-005        2.37437e-005
284       27        -0.737714        1.13541e-005        2.37432e-005
285       27        -0.737667        1.13544e-005        2.37426e-005
286       27        -0.737619        1.13547e-005        2.3742e-005
287       27        -0.737568        1.13549e-005        2.37414e-005
288       27        -0.737515        1.13552e-005        2.37408e-005
289       27        -0.737459        1.13555e-005        2.37401e-005
290       27        -0.7374        1.13559e-005        2.37394e-005
291       27        -0.737338        1.13562e-005        2.37386e-005
292       27        -0.737275        1.13566e-005        2.37379e-005
293       27        -0.737212        1.13569e-005        2.37371e-005
294       27        -0.737148        1.13573e-005        2.37363e-005
295       27        -0.737085        1.13576e-005        2.37355e-005
296       27        -0.737021        1.1358e-005        2.37348e-005
297       27        -0.736955        1.13583e-005        2.3734e-005
298       27        -0.736885        1.13587e-005        2.37331e-005
299       27        -0.736809        1.13591e-005        2.37322e-005
300       27        -0.736727        1.13596e-005        2.37312e-005
301       27        -0.73664        1.13601e-005        2.37302e-005
302       27        -0.73655        1.13606e-005        2.37291e-005
303       27        -0.736459        1.13611e-005        2.3728e-005
304       27        -0.73637        1.13616e-005        2.37269e-005
305       27        -0.736282        1.13621e-005        2.37258e-005
306       27        -0.736196        1.13626e-005        2.37248e-005
307       27        -0.736109        1.13631e-005        2.37238e-005
308       27        -0.73602        1.13636e-005        2.37227e-005
309       27        -0.735927        1.13641e-005        2.37216e-005
310       27        -0.73583        1.13646e-005        2.37204e-005
311       27        -0.735728        1.13652e-005        2.37192e-005
312       27        -0.735623        1.13658e-005        2.37179e-005
313       27        -0.735514        1.13664e-005        2.37166e-005
314       27        -0.735403        1.1367e-005        2.37152e-005
315       27        -0.735289        1.13676e-005        2.37139e-005
316       27        -0.735172        1.13683e-005        2.37125e-005
317       27        -0.735054        1.1369e-005        2.3711e-005
318       27        -0.734932        1.13696e-005        2.37096e-005
319       27        -0.734807        1.13703e-005        2.3708e-005
320       27        -0.734678        1.1371e-005        2.37065e-005
321       27        -0.734544        1.13718e-005        2.37049e-005
322       27        -0.734403        1.13726e-005        2.37032e-005
323       27        -0.734257        1.13734e-005        2.37014e-005
324       27        -0.734106        1.13742e-005        2.36996e-005
325       27        -0.73395        1.13751e-005        2.36977e-005
326       27        -0.733792        1.1376e-005        2.36958e-005
327       27        -0.733631        1.13769e-005        2.36938e-005
328       27        -0.733466        1.13778e-005        2.36918e-005
329       27        -0.733298        1.13787e-005        2.36898e-005
330       27        -0.733125        1.13797e-005        2.36877e-005
331       27        -0.732946        1.13807e-005        2.36855e-005
332       27        -0.73276        1.13817e-005        2.36833e-005
333       27        -0.732566        1.13828e-005        2.3681e-005
334       27        -0.732367        1.13839e-005        2.36786e-005
335       27        -0.732162        1.13851e-005        2.36761e-005
336       27        -0.731953        1.13863e-005        2.36736e-005
337       27        -0.731739        1.13875e-005        2.3671e-005
338       27        -0.731519        1.13887e-005        2.36684e-005
339       27        -0.731293        1.139e-005        2.36657e-005
340       27        -0.731059        1.13913e-005        2.36629e-005
341       27        -0.730817        1.13926e-005        2.366e-005
342       27        -0.730567        1.13941e-005        2.3657e-005
343       27        -0.730309        1.13955e-005        2.36539e-005
344       27        -0.730043        1.1397e-005        2.36507e-005
345       27        -0.729769        1.13985e-005        2.36474e-005
346       27        -0.729488        1.14001e-005        2.36441e-005
347       27        -0.729199        1.14017e-005        2.36406e-005
348       27        -0.728901        1.14034e-005        2.3637e-005
349       27        -0.728593        1.14052e-005        2.36333e-005
350       27        -0.728274        1.1407e-005        2.36295e-005
351       27        -0.727945        1.14088e-005        2.36256e-005
352       27        -0.727606        1.14107e-005        2.36215e-005
353       27        -0.727256        1.14127e-005        2.36173e-005
354       27        -0.726896        1.14147e-005        2.3613e-005
355       27        -0.726524        1.14168e-005        2.36086e-005
356       27        -0.726141        1.14189e-005        2.3604e-005
357       27        -0.725746        1.14212e-005        2.35992e-005
358       27        -0.725338        1.14235e-005        2.35943e-005
359       27        -0.724916        1.14258e-005        2.35893e-005
360       27        -0.724482        1.14283e-005        2.35841e-005
361       27        -0.724034        1.14308e-005        2.35787e-005
362       27        -0.723572        1.14334e-005        2.35732e-005
363       27        -0.723095        1.14361e-005        2.35675e-005
364       27        -0.722604        1.14389e-005        2.35617e-005
365       27        -0.722097        1.14417e-005        2.35556e-005
366       27        -0.721573        1.14447e-005        2.35494e-005
367       27        -0.721033        1.14477e-005        2.35429e-005
368       27        -0.720476        1.14509e-005        2.35363e-005
369       27        -0.719901        1.14542e-005        2.35295e-005
370       27        -0.719307        1.14575e-005        2.35224e-005
371       27        -0.718695        1.1461e-005        2.35152e-005
372       27        -0.718063        1.14646e-005        2.35077e-005
373       27        -0.71741        1.14683e-005        2.35e-005
374       27        -0.716737        1.14721e-005        2.3492e-005
375       27        -0.716041        1.14761e-005        2.34838e-005
376       27        -0.715323        1.14802e-005        2.34753e-005
377       27        -0.714582        1.14844e-005        2.34665e-005
378       27        -0.713816        1.14888e-005        2.34575e-005
379       27        -0.713026        1.14933e-005        2.34481e-005
380       27        -0.712209        1.1498e-005        2.34385e-005
381       27        -0.711367        1.15028e-005        2.34285e-005
382       27        -0.710497        1.15077e-005        2.34183e-005
383       27        -0.709598        1.15129e-005        2.34077e-005
384       27        -0.708671        1.15182e-005        2.33968e-005
385       27        -0.707714        1.15236e-005        2.33855e-005
386       27        -0.706725        1.15293e-005        2.33738e-005
387       27        -0.705706        1.15351e-005        2.33618e-005
388       27        -0.704654        1.15411e-005        2.33494e-005
389       27        -0.703568        1.15474e-005        2.33367e-005
390       27        -0.702449        1.15538e-005        2.33235e-005
391       27        -0.701294        1.15604e-005        2.33099e-005
392       27        -0.700102        1.15672e-005        2.32959e-005
393       27        -0.698874        1.15743e-005        2.32815e-005
394       27        -0.697607        1.15816e-005        2.32666e-005
395       27        -0.696302        1.15891e-005        2.32514e-005
396       27        -0.694957        1.15968e-005        2.32356e-005
397       27        -0.693572        1.16048e-005        2.32194e-005
398       27        -0.692145        1.1613e-005        2.32028e-005
399       27        -0.690674        1.16215e-005        2.31856e-005
400       27        -0.689159        1.16303e-005        2.3168e-005
401       27        -0.687599        1.16393e-005        2.31498e-005
402       27        -0.685993        1.16486e-005        2.31312e-005
403       27        -0.68434        1.16582e-005        2.3112e-005
404       27        -0.68264        1.16681e-005        2.30923e-005
405       27        -0.680891        1.16783e-005        2.30721e-005
406       27        -0.679092        1.16888e-005        2.30513e-005
407       27        -0.677241        1.16996e-005        2.303e-005
408       27        -0.675338        1.17108e-005        2.30081e-005
409       27        -0.673381        1.17222e-005        2.29856e-005
410       27        -0.67137        1.1734e-005        2.29625e-005
411       27        -0.669305        1.17461e-005        2.29388e-005
412       27        -0.667186        1.17586e-005        2.29145e-005
413       27        -0.665013        1.17714e-005        2.28896e-005
414       27        -0.662783        1.17845e-005        2.28641e-005
415       27        -0.660498        1.1798e-005        2.2838e-005
416       27        -0.658156        1.18118e-005        2.28113e-005
417       27        -0.65576        1.1826e-005        2.2784e-005
418       27        -0.653308        1.18405e-005        2.27561e-005
419       27        -0.650799        1.18553e-005        2.27275e-005
420       27        -0.648231        1.18706e-005        2.26984e-005
421       27        -0.645605        1.18862e-005        2.26686e-005
422       27        -0.642928        1.19021e-005        2.26383e-005
423       27        -0.64021        1.19183e-005        2.26075e-005
424       27        -0.637461        1.19347e-005        2.25765e-005
425       27        -0.634677        1.19513e-005        2.25451e-005
426       27        -0.631839        1.19683e-005        2.25131e-005
427       27        -0.62892        1.19858e-005        2.24804e-005
428       27        -0.62592        1.20038e-005        2.24468e-005
429       27        -0.622887        1.20221e-005        2.24128e-005
430       27        -0.619909        1.20401e-005        2.23796e-005
431       27        -0.617057        1.20572e-005        2.23477e-005
432       27        -0.614303        1.20739e-005        2.2317e-005
433       27        -0.611494        1.20909e-005        2.22857e-005
434       27        -0.608423        1.21096e-005        2.22518e-005
435       27        -0.605011        1.21305e-005        2.22142e-005
436       27        -0.601476        1.21522e-005        2.21754e-005
437       27        -0.598302        1.21716e-005        2.21405e-005
438       27        -0.595898        1.21862e-005        2.21138e-005
439       27        -0.594177        1.21966e-005        2.20947e-005
440       27        -0.59244        1.22072e-005        2.20755e-005
441       27        -0.589849        1.22233e-005        2.20474e-005
442       27        -0.586161        1.22463e-005        2.20076e-005
443       27        -0.582068        1.22718e-005        2.19633e-005
444       27        -0.578855        1.22918e-005        2.19285e-005
445       27        -0.577584        1.22995e-005        2.19144e-005
446       27        -0.578233        1.22952e-005        2.1921e-005
447       27        -0.579445        1.22876e-005        2.19339e-005
448       27        -0.579345        1.22883e-005        2.19329e-005
449       27        -0.576853        1.2304e-005        2.19064e-005
450       27        -0.572514        1.23314e-005        2.186e-005
451       27        -0.568467        1.23569e-005        2.18167e-005
452       27        -0.567475        1.2363e-005        2.1806e-005
453       27        -0.571229        1.23392e-005        2.18458e-005
454       27        -0.578648        1.22924e-005        2.1925e-005
455       27        -0.585945        1.2247e-005        2.2004e-005
456       27        -0.589328        1.22265e-005        2.20416e-005
457       27        -0.587988        1.22352e-005        2.20279e-005
458       27        -0.58443        1.22576e-005        2.19898e-005
459       27        -0.582921        1.22672e-005        2.19738e-005
460       27        -0.587559        1.22384e-005        2.20241e-005
461       27        -0.600167        1.21603e-005        2.21612e-005
462       27        -0.618929        1.20452e-005        2.23672e-005
463       27        -0.639066        1.19233e-005        2.25912e-005
464       27        -0.65502        1.18277e-005        2.27705e-005
465       27        -0.662828        1.17817e-005        2.28597e-005
466       27        -0.662904        1.17824e-005        2.28628e-005
467       27        -0.661726        1.17908e-005        2.28521e-005
468       27        -0.669505        1.17456e-005        2.29423e-005
469       27        -0.693861        1.16019e-005        2.32204e-005
470       27        -0.732895        1.13753e-005        2.36731e-005
471       27        -0.777585        1.11223e-005        2.42044e-005
472       27        -0.817245        1.09003e-005        2.4681e-005
473       27        -0.842062        1.07651e-005        2.49874e-005
474       27        -0.853745        1.07043e-005        2.51382e-005
475       27        -0.860887        1.06673e-005        2.5231e-005
476       27        -0.869726        1.06203e-005        2.53428e-005
477       27        -0.881252        1.05569e-005        2.54834e-005
478       27        -0.891702        1.05023e-005        2.5618e-005
479       27        -0.900538        1.04601e-005        2.57415e-005
480       27        -0.908642        1.04151e-005        2.58394e-005
481       27        -0.912868        1.0392e-005        2.58911e-005
482       27        -0.914285        1.03894e-005        2.59214e-005
483       27        -0.915866        1.03832e-005        2.59471e-005
484       27        -0.918482        1.03707e-005        2.59836e-005
485       27        -0.920982        1.03573e-005        2.60151e-005
486       27        -0.92283        1.03436e-005        2.60287e-005
487       27        -0.92465        1.03326e-005        2.60482e-005
488       27        -0.916228        1.03761e-005        2.59387e-005
489       27        -0.857148        1.06808e-005        2.51685e-005
490       27        -0.631479        1.19557e-005        2.24813e-005
491       27        -0.0188207        1.6286e-005        1.65954e-005
492       27        0.611582        2.23054e-005        1.21005e-005
493       27        0.817694        2.47193e-005        1.09123e-005
494       27        0.850602        2.51273e-005        1.07333e-005
495       27        0.802081        2.45162e-005        1.09929e-005
496       27        0.63077        2.24975e-005        1.19727e-005
497       27        0.235585        1.84885e-005        1.46079e-005
498       27        -0.299485        1.41515e-005        1.90927e-005
499       27        -0.581389        1.23109e-005        2.20182e-005
0       28        -0.821518        1.09145e-005        2.4819e-005
1       28        -0.560126        1.23941e-005        2.17007e-005
2       28        0.0217038        1.66147e-005        1.62579e-005
3       28        0.593693        2.20933e-005        1.22018e-005
4       28        0.780107        2.42406e-005        1.11109e-005
5       28        0.705664        2.33553e-005        1.15324e-005
6       28        0.243859        1.85606e-005        1.4544e-005
7       28        -0.566518        1.23417e-005        2.17476e-005
8       28        -0.880221        1.05418e-005        2.54207e-005
9       28        -0.953597        1.01689e-005        2.63886e-005
10       28        -0.961503        1.01284e-005        2.6492e-005
11       28        -0.951792        1.01798e-005        2.63693e-005
12       28        -0.934982        1.02718e-005        2.6164e-005
13       28        -0.915319        1.03745e-005        2.5911e-005
14       28        -0.897613        1.04651e-005        2.56787e-005
15       28        -0.883625        1.05345e-005        2.54899e-005
16       28        -0.864267        1.06318e-005        2.5232e-005
17       28        -0.823378        1.08566e-005        2.47334e-005
18       28        -0.763034        1.11942e-005        2.40089e-005
19       28        -0.696303        1.15727e-005        2.32186e-005
20       28        -0.625249        1.19978e-005        2.24205e-005
21       28        -0.563969        1.23785e-005        2.17569e-005
22       28        -0.527138        1.26103e-005        2.13628e-005
23       28        -0.506367        1.27409e-005        2.11403e-005
24       28        -0.474396        1.29439e-005        2.08014e-005
25       28        -0.395893        1.34687e-005        2.00106e-005
26       28        -0.268367        1.43674e-005        1.87901e-005
27       28        -0.125447        1.54364e-005        1.74995e-005
28       28        0.00102835        1.6447e-005        1.64301e-005
29       28        0.0792461        1.71033e-005        1.58002e-005
30       28        0.103729        1.73133e-005        1.56074e-005
31       28        0.0982813        1.72658e-005        1.56496e-005
32       28        0.093889        1.72272e-005        1.56834e-005
33       28        0.109435        1.73612e-005        1.55615e-005
34       28        0.143827        1.76611e-005        1.52952e-005
35       28        0.185132        1.80279e-005        1.49811e-005
36       28        0.220314        1.83465e-005        1.47188e-005
37       28        0.240391        1.85308e-005        1.45711e-005
38       28        0.243504        1.85596e-005        1.45484e-005
39       28        0.23472        1.84787e-005        1.46128e-005
40       28        0.223122        1.83719e-005        1.46979e-005
41       28        0.21773        1.83218e-005        1.4737e-005
42       28        0.222767        1.83672e-005        1.46993e-005
43       28        0.234877        1.84783e-005        1.46102e-005
44       28        0.245755        1.85786e-005        1.45306e-005
45       28        0.248616        1.86051e-005        1.45098e-005
46       28        0.242487        1.85485e-005        1.45545e-005
47       28        0.231339        1.84458e-005        1.46362e-005
48       28        0.220778        1.83488e-005        1.47138e-005
49       28        0.214882        1.82946e-005        1.47571e-005
50       28        0.214307        1.82892e-005        1.47612e-005
51       28        0.216318        1.83076e-005        1.47464e-005
52       28        0.216798        1.83122e-005        1.4743e-005
53       28        0.212995        1.82777e-005        1.47713e-005
54       28        0.205103        1.82061e-005        1.483e-005
55       28        0.195711        1.81209e-005        1.48999e-005
56       28        0.187824        1.80496e-005        1.49588e-005
57       28        0.182833        1.80048e-005        1.49963e-005
58       28        0.179743        1.79772e-005        1.50197e-005
59       28        0.176282        1.79464e-005        1.50459e-005
60       28        0.17087        1.78981e-005        1.50869e-005
61       28        0.163594        1.78333e-005        1.5142e-005
62       28        0.155681        1.7763e-005        1.52021e-005
63       28        0.148333        1.76979e-005        1.52582e-005
64       28        0.141973        1.76418e-005        1.53068e-005
65       28        0.136245        1.75915e-005        1.53508e-005
66       28        0.130519        1.75413e-005        1.53949e-005
67       28        0.124384        1.74876e-005        1.54423e-005
68       28        0.117832        1.74305e-005        1.5493e-005
69       28        0.11113        1.73722e-005        1.5545e-005
70       28        0.104548        1.73151e-005        1.55963e-005
71       28        0.0981881        1.72601e-005        1.56459e-005
72       28        0.0919941        1.72068e-005        1.56945e-005
73       28        0.0858676        1.71541e-005        1.57426e-005
74       28        0.0797581        1.71018e-005        1.57908e-005
75       28        0.0736761        1.70498e-005        1.58388e-005
76       28        0.0676618        1.69986e-005        1.58865e-005
77       28        0.0617497        1.69484e-005        1.59335e-005
78       28        0.0559529        1.68993e-005        1.59797e-005
79       28        0.0502676        1.68513e-005        1.60252e-005
80       28        0.0446864        1.68043e-005        1.60699e-005
81       28        0.0392072        1.67583e-005        1.6114e-005
82       28        0.0338342        1.67133e-005        1.61573e-005
83       28        0.0285735        1.66694e-005        1.61998e-005
84       28        0.0234286        1.66265e-005        1.62415e-005
85       28        0.0183995        1.65848e-005        1.62824e-005
86       28        0.013484        1.6544e-005        1.63224e-005
87       28        0.00868085        1.65043e-005        1.63617e-005
88       28        0.00399114        1.64656e-005        1.64001e-005
89       28        -0.000582506        1.6428e-005        1.64376e-005
90       28        -0.0050378        1.63914e-005        1.64742e-005
91       28        -0.0093744        1.63559e-005        1.651e-005
92       28        -0.0135942        1.63214e-005        1.65448e-005
93       28        -0.0177004        1.62879e-005        1.65788e-005
94       28        -0.0216959        1.62554e-005        1.66119e-005
95       28        -0.0255824        1.62238e-005        1.66442e-005
96       28        -0.0293604        1.61931e-005        1.66756e-005
97       28        -0.0330301        1.61634e-005        1.67062e-005
98       28        -0.0365918        1.61346e-005        1.67359e-005
99       28        -0.0400471        1.61066e-005        1.67648e-005
100       28        -0.0433983        1.60796e-005        1.67928e-005
101       28        -0.0466483        1.60534e-005        1.682e-005
102       28        -0.0497998        1.60281e-005        1.68465e-005
103       28        -0.0528551        1.60035e-005        1.68722e-005
104       28        -0.0558158        1.59798e-005        1.68971e-005
105       28        -0.0586837        1.59568e-005        1.69213e-005
106       28        -0.0614602        1.59346e-005        1.69447e-005
107       28        -0.0641477        1.59131e-005        1.69674e-005
108       28        -0.0667485        1.58924e-005        1.69894e-005
109       28        -0.0692652        1.58723e-005        1.70107e-005
110       28        -0.0717002        1.58529e-005        1.70313e-005
111       28        -0.074056        1.58342e-005        1.70513e-005
112       28        -0.0763346        1.58161e-005        1.70707e-005
113       28        -0.078538        1.57986e-005        1.70894e-005
114       28        -0.0806681        1.57818e-005        1.71076e-005
115       28        -0.0827272        1.57655e-005        1.71252e-005
116       28        -0.0847171        1.57497e-005        1.71422e-005
117       28        -0.0866402        1.57346e-005        1.71586e-005
118       28        -0.0884985        1.57199e-005        1.71745e-005
119       28        -0.0902941        1.57057e-005        1.71899e-005
120       28        -0.092029        1.56921e-005        1.72048e-005
121       28        -0.0937053        1.56789e-005        1.72191e-005
122       28        -0.0953247        1.56662e-005        1.72331e-005
123       28        -0.0968888        1.56539e-005        1.72465e-005
124       28        -0.0983992        1.56421e-005        1.72595e-005
125       28        -0.0998576        1.56306e-005        1.72721e-005
126       28        -0.101266        1.56196e-005        1.72842e-005
127       28        -0.102625        1.5609e-005        1.72959e-005
128       28        -0.103938        1.55987e-005        1.73073e-005
129       28        -0.105206        1.55888e-005        1.73182e-005
130       28        -0.106431        1.55792e-005        1.73288e-005
131       28        -0.107613        1.557e-005        1.7339e-005
132       28        -0.108753        1.55611e-005        1.73488e-005
133       28        -0.109854        1.55525e-005        1.73584e-005
134       28        -0.110915        1.55442e-005        1.73675e-005
135       28        -0.11194        1.55362e-005        1.73764e-005
136       28        -0.112928        1.55285e-005        1.73849e-005
137       28        -0.113883        1.5521e-005        1.73932e-005
138       28        -0.114806        1.55138e-005        1.74012e-005
139       28        -0.115696        1.55069e-005        1.74089e-005
140       28        -0.116555        1.55002e-005        1.74163e-005
141       28        -0.117383        1.54938e-005        1.74235e-005
142       28        -0.118181        1.54875e-005        1.74304e-005
143       28        -0.118951        1.54816e-005        1.74371e-005
144       28        -0.119694        1.54758e-005        1.74435e-005
145       28        -0.120414        1.54702e-005        1.74498e-005
146       28        -0.12111        1.54648e-005        1.74558e-005
147       28        -0.121782        1.54595e-005        1.74617e-005
148       28        -0.122432        1.54545e-005        1.74673e-005
149       28        -0.123057        1.54496e-005        1.74728e-005
150       28        -0.123658        1.5445e-005        1.7478e-005
151       28        -0.124238        1.54405e-005        1.7483e-005
152       28        -0.124798        1.54361e-005        1.74879e-005
153       28        -0.125341        1.54319e-005        1.74926e-005
154       28        -0.12587        1.54279e-005        1.74973e-005
155       28        -0.126383        1.54239e-005        1.75017e-005
156       28        -0.126879        1.542e-005        1.75061e-005
157       28        -0.127357        1.54164e-005        1.75102e-005
158       28        -0.127815        1.54128e-005        1.75142e-005
159       28        -0.128254        1.54094e-005        1.75181e-005
160       28        -0.128678        1.54061e-005        1.75218e-005
161       28        -0.129089        1.5403e-005        1.75254e-005
162       28        -0.12949        1.53999e-005        1.75289e-005
163       28        -0.129883        1.53968e-005        1.75323e-005
164       28        -0.130265        1.53939e-005        1.75356e-005
165       28        -0.130635        1.5391e-005        1.75389e-005
166       28        -0.130991        1.53883e-005        1.7542e-005
167       28        -0.13133        1.53857e-005        1.75449e-005
168       28        -0.131654        1.53831e-005        1.75478e-005
169       28        -0.131966        1.53807e-005        1.75505e-005
170       28        -0.132266        1.53784e-005        1.75531e-005
171       28        -0.132559        1.53761e-005        1.75557e-005
172       28        -0.132846        1.53739e-005        1.75582e-005
173       28        -0.133125        1.53718e-005        1.75606e-005
174       28        -0.133398        1.53697e-005        1.7563e-005
175       28        -0.133661        1.53676e-005        1.75653e-005
176       28        -0.133914        1.53657e-005        1.75675e-005
177       28        -0.134156        1.53638e-005        1.75696e-005
178       28        -0.134387        1.5362e-005        1.75716e-005
179       28        -0.134606        1.53603e-005        1.75735e-005
180       28        -0.134815        1.53587e-005        1.75754e-005
181       28        -0.135016        1.53572e-005        1.75771e-005
182       28        -0.135214        1.53556e-005        1.75788e-005
183       28        -0.13541        1.53541e-005        1.75806e-005
184       28        -0.135607        1.53526e-005        1.75823e-005
185       28        -0.135803        1.53511e-005        1.7584e-005
186       28        -0.135995        1.53496e-005        1.75857e-005
187       28        -0.136179        1.53482e-005        1.75873e-005
188       28        -0.136352        1.53469e-005        1.75888e-005
189       28        -0.136513        1.53456e-005        1.75902e-005
190       28        -0.136663        1.53445e-005        1.75915e-005
191       28        -0.136806        1.53434e-005        1.75928e-005
192       28        -0.136952        1.53422e-005        1.75941e-005
193       28        -0.137105        1.53411e-005        1.75954e-005
194       28        -0.13727        1.53398e-005        1.75969e-005
195       28        -0.137444        1.53385e-005        1.75984e-005
196       28        -0.137622        1.53371e-005        1.75999e-005
197       28        -0.137795        1.53358e-005        1.76015e-005
198       28        -0.137957        1.53345e-005        1.76029e-005
199       28        -0.138104        1.53334e-005        1.76042e-005
200       28        -0.138237        1.53323e-005        1.76053e-005
201       28        -0.138361        1.53314e-005        1.76064e-005
202       28        -0.13848        1.53305e-005        1.76075e-005
203       28        -0.138599        1.53296e-005        1.76085e-005
204       28        -0.138719        1.53286e-005        1.76096e-005
205       28        -0.138841        1.53277e-005        1.76106e-005
206       28        -0.138963        1.53268e-005        1.76117e-005
207       28        -0.139081        1.53258e-005        1.76127e-005
208       28        -0.139195        1.5325e-005        1.76137e-005
209       28        -0.139303        1.53241e-005        1.76147e-005
210       28        -0.139404        1.53234e-005        1.76155e-005
211       28        -0.139499        1.53226e-005        1.76164e-005
212       28        -0.139588        1.53219e-005        1.76172e-005
213       28        -0.139674        1.53213e-005        1.76179e-005
214       28        -0.139758        1.53206e-005        1.76186e-005
215       28        -0.139839        1.532e-005        1.76194e-005
216       28        -0.139917        1.53194e-005        1.762e-005
217       28        -0.139993        1.53188e-005        1.76207e-005
218       28        -0.140064        1.53183e-005        1.76213e-005
219       28        -0.140132        1.53177e-005        1.76219e-005
220       28        -0.140196        1.53173e-005        1.76225e-005
221       28        -0.140256        1.53168e-005        1.7623e-005
222       28        -0.140311        1.53164e-005        1.76235e-005
223       28        -0.140363        1.5316e-005        1.7624e-005
224       28        -0.140412        1.53156e-005        1.76244e-005
225       28        -0.140458        1.53152e-005        1.76248e-005
226       28        -0.140501        1.53149e-005        1.76252e-005
227       28        -0.140541        1.53146e-005        1.76255e-005
228       28        -0.140578        1.53143e-005        1.76258e-005
229       28        -0.140612        1.53141e-005        1.76261e-005
230       28        -0.140643        1.53138e-005        1.76264e-005
231       28        -0.140671        1.53136e-005        1.76267e-005
232       28        -0.140697        1.53134e-005        1.76269e-005
233       28        -0.14072        1.53132e-005        1.76271e-005
234       28        -0.14074        1.53131e-005        1.76273e-005
235       28        -0.140757        1.53129e-005        1.76274e-005
236       28        -0.140772        1.53128e-005        1.76275e-005
237       28        -0.140784        1.53127e-005        1.76277e-005
238       28        -0.140794        1.53127e-005        1.76277e-005
239       28        -0.140802        1.53126e-005        1.76278e-005
240       28        -0.140807        1.53126e-005        1.76279e-005
241       28        -0.140809        1.53125e-005        1.76279e-005
242       28        -0.14081        1.53125e-005        1.76279e-005
243       28        -0.140807        1.53126e-005        1.76279e-005
244       28        -0.140803        1.53126e-005        1.76278e-005
245       28        -0.140796        1.53126e-005        1.76277e-005
246       28        -0.140786        1.53127e-005        1.76277e-005
247       28        -0.140774        1.53128e-005        1.76276e-005
248       28        -0.14076        1.53129e-005        1.76274e-005
249       28        -0.140744        1.5313e-005        1.76273e-005
250       28        -0.140725        1.53132e-005        1.76271e-005
251       28        -0.140704        1.53133e-005        1.76269e-005
252       28        -0.14068        1.53135e-005        1.76267e-005
253       28        -0.140653        1.53137e-005        1.76265e-005
254       28        -0.140625        1.5314e-005        1.76262e-005
255       28        -0.140593        1.53142e-005        1.7626e-005
256       28        -0.140559        1.53145e-005        1.76257e-005
257       28        -0.140523        1.53147e-005        1.76253e-005
258       28        -0.140483        1.5315e-005        1.7625e-005
259       28        -0.140441        1.53154e-005        1.76246e-005
260       28        -0.140397        1.53157e-005        1.76242e-005
261       28        -0.140349        1.53161e-005        1.76238e-005
262       28        -0.140298        1.53165e-005        1.76234e-005
263       28        -0.140245        1.53169e-005        1.76229e-005
264       28        -0.140188        1.53173e-005        1.76224e-005
265       28        -0.140128        1.53178e-005        1.76219e-005
266       28        -0.140065        1.53183e-005        1.76213e-005
267       28        -0.139998        1.53188e-005        1.76207e-005
268       28        -0.139927        1.53193e-005        1.76201e-005
269       28        -0.139853        1.53199e-005        1.76195e-005
270       28        -0.139775        1.53205e-005        1.76188e-005
271       28        -0.139693        1.53211e-005        1.76181e-005
272       28        -0.139608        1.53218e-005        1.76173e-005
273       28        -0.139518        1.53225e-005        1.76165e-005
274       28        -0.139424        1.53232e-005        1.76157e-005
275       28        -0.139326        1.53239e-005        1.76149e-005
276       28        -0.139223        1.53247e-005        1.7614e-005
277       28        -0.139115        1.53256e-005        1.7613e-005
278       28        -0.139001        1.53264e-005        1.7612e-005
279       28        -0.138882        1.53274e-005        1.7611e-005
280       28        -0.138758        1.53283e-005        1.76099e-005
281       28        -0.138628        1.53293e-005        1.76087e-005
282       28        -0.138494        1.53303e-005        1.76076e-005
283       28        -0.138356        1.53314e-005        1.76064e-005
284       28        -0.138214        1.53325e-005        1.76051e-005
285       28        -0.138067        1.53336e-005        1.76038e-005
286       28        -0.137914        1.53348e-005        1.76025e-005
287       28        -0.137754        1.5336e-005        1.76011e-005
288       28        -0.137586        1.53373e-005        1.75996e-005
289       28        -0.137409        1.53387e-005        1.7598e-005
290       28        -0.137224        1.53401e-005        1.75964e-005
291       28        -0.137032        1.53416e-005        1.75947e-005
292       28        -0.136835        1.53431e-005        1.7593e-005
293       28        -0.136635        1.53446e-005        1.75913e-005
294       28        -0.136435        1.53462e-005        1.75895e-005
295       28        -0.136234        1.53477e-005        1.75877e-005
296       28        -0.13603        1.53493e-005        1.7586e-005
297       28        -0.13582        1.53509e-005        1.75841e-005
298       28        -0.135597        1.53526e-005        1.75822e-005
299       28        -0.135359        1.53545e-005        1.75801e-005
300       28        -0.135102        1.53565e-005        1.75778e-005
301       28        -0.134829        1.53586e-005        1.75754e-005
302       28        -0.134547        1.53607e-005        1.7573e-005
303       28        -0.134261        1.53629e-005        1.75705e-005
304       28        -0.133979        1.53651e-005        1.7568e-005
305       28        -0.133702        1.53673e-005        1.75656e-005
306       28        -0.133428        1.53694e-005        1.75632e-005
307       28        -0.133152        1.53715e-005        1.75608e-005
308       28        -0.13287        1.53737e-005        1.75583e-005
309       28        -0.132577        1.5376e-005        1.75558e-005
310       28        -0.13227        1.53783e-005        1.75531e-005
311       28        -0.13195        1.53808e-005        1.75503e-005
312       28        -0.131618        1.53834e-005        1.75474e-005
313       28        -0.131276        1.5386e-005        1.75444e-005
314       28        -0.130925        1.53887e-005        1.75413e-005
315       28        -0.130566        1.53915e-005        1.75382e-005
316       28        -0.1302        1.53943e-005        1.7535e-005
317       28        -0.129827        1.53972e-005        1.75317e-005
318       28        -0.129444        1.54002e-005        1.75284e-005
319       28        -0.129051        1.54032e-005        1.7525e-005
320       28        -0.128644        1.54063e-005        1.75214e-005
321       28        -0.128222        1.54096e-005        1.75177e-005
322       28        -0.127782        1.5413e-005        1.75139e-005
323       28        -0.127324        1.54166e-005        1.75099e-005
324       28        -0.12685        1.54202e-005        1.75057e-005
325       28        -0.126362        1.5424e-005        1.75015e-005
326       28        -0.125865        1.54278e-005        1.74972e-005
327       28        -0.125359        1.54318e-005        1.74927e-005
328       28        -0.124842        1.54357e-005        1.74882e-005
329       28        -0.124314        1.54398e-005        1.74836e-005
330       28        -0.123769        1.54441e-005        1.74789e-005
331       28        -0.123205        1.54484e-005        1.7474e-005
332       28        -0.12262        1.5453e-005        1.74689e-005
333       28        -0.122013        1.54577e-005        1.74636e-005
334       28        -0.121387        1.54625e-005        1.74582e-005
335       28        -0.120745        1.54675e-005        1.74526e-005
336       28        -0.120086        1.54726e-005        1.74468e-005
337       28        -0.119412        1.54779e-005        1.7441e-005
338       28        -0.118721        1.54832e-005        1.7435e-005
339       28        -0.118009        1.54888e-005        1.74288e-005
340       28        -0.117274        1.54945e-005        1.74224e-005
341       28        -0.116513        1.55004e-005        1.74159e-005
342       28        -0.115727        1.55065e-005        1.7409e-005
343       28        -0.114917        1.55129e-005        1.7402e-005
344       28        -0.114082        1.55194e-005        1.73948e-005
345       28        -0.113224        1.55261e-005        1.73874e-005
346       28        -0.112343        1.55329e-005        1.73797e-005
347       28        -0.111436        1.554e-005        1.73719e-005
348       28        -0.110501        1.55473e-005        1.73638e-005
349       28        -0.109536        1.55548e-005        1.73555e-005
350       28        -0.108539        1.55626e-005        1.73468e-005
351       28        -0.107511        1.55706e-005        1.7338e-005
352       28        -0.106451        1.55789e-005        1.73288e-005
353       28        -0.105359        1.55875e-005        1.73194e-005
354       28        -0.104234        1.55963e-005        1.73097e-005
355       28        -0.103075        1.56053e-005        1.72997e-005
356       28        -0.101881        1.56147e-005        1.72894e-005
357       28        -0.100649        1.56243e-005        1.72787e-005
358       28        -0.0993774        1.56343e-005        1.72678e-005
359       28        -0.098066        1.56446e-005        1.72565e-005
360       28        -0.0967136        1.56552e-005        1.72449e-005
361       28        -0.0953193        1.56661e-005        1.72329e-005
362       28        -0.093882        1.56774e-005        1.72205e-005
363       28        -0.0924002        1.5689e-005        1.72078e-005
364       28        -0.0908721        1.57011e-005        1.71947e-005
365       28        -0.0892959        1.57135e-005        1.71812e-005
366       28        -0.0876697        1.57263e-005        1.71673e-005
367       28        -0.0859921        1.57395e-005        1.71529e-005
368       28        -0.0842616        1.57532e-005        1.71381e-005
369       28        -0.0824768        1.57673e-005        1.71229e-005
370       28        -0.0806362        1.57819e-005        1.71072e-005
371       28        -0.0787379        1.57969e-005        1.7091e-005
372       28        -0.07678        1.58124e-005        1.70744e-005
373       28        -0.0747605        1.58285e-005        1.70572e-005
374       28        -0.0726772        1.5845e-005        1.70395e-005
375       28        -0.0705284        1.58621e-005        1.70213e-005
376       28        -0.0683121        1.58798e-005        1.70025e-005
377       28        -0.0660266        1.5898e-005        1.69831e-005
378       28        -0.0636699        1.59168e-005        1.69632e-005
379       28        -0.0612401        1.59362e-005        1.69426e-005
380       28        -0.058735        1.59562e-005        1.69215e-005
381       28        -0.0561525        1.59769e-005        1.68997e-005
382       28        -0.0534904        1.59983e-005        1.68773e-005
383       28        -0.0507466        1.60203e-005        1.68542e-005
384       28        -0.0479189        1.6043e-005        1.68305e-005
385       28        -0.0450053        1.60664e-005        1.6806e-005
386       28        -0.042004        1.60906e-005        1.67809e-005
387       28        -0.0389129        1.61155e-005        1.6755e-005
388       28        -0.03573        1.61412e-005        1.67284e-005
389       28        -0.0324532        1.61677e-005        1.6701e-005
390       28        -0.0290802        1.61951e-005        1.66729e-005
391       28        -0.0256086        1.62232e-005        1.66441e-005
392       28        -0.0220363        1.62523e-005        1.66144e-005
393       28        -0.0183613        1.62822e-005        1.65839e-005
394       28        -0.0145822        1.6313e-005        1.65526e-005
395       28        -0.0106974        1.63448e-005        1.65205e-005
396       28        -0.0067053        1.63774e-005        1.64876e-005
397       28        -0.00260413        1.64111e-005        1.64539e-005
398       28        0.00160834        1.64457e-005        1.64193e-005
399       28        0.0059343        1.64814e-005        1.63839e-005
400       28        0.0103756        1.6518e-005        1.63475e-005
401       28        0.0149333        1.65558e-005        1.63104e-005
402       28        0.0196077        1.65945e-005        1.62723e-005
403       28        0.0243989        1.66344e-005        1.62334e-005
404       28        0.029307        1.66753e-005        1.61937e-005
405       28        0.0343328        1.67173e-005        1.61531e-005
406       28        0.0394779        1.67604e-005        1.61116e-005
407       28        0.0447439        1.68046e-005        1.60693e-005
408       28        0.0501311        1.685e-005        1.60261e-005
409       28        0.0556384        1.68965e-005        1.59821e-005
410       28        0.0612629        1.69441e-005        1.59372e-005
411       28        0.0670012        1.69928e-005        1.58916e-005
412       28        0.0728508        1.70426e-005        1.58452e-005
413       28        0.0788102        1.70934e-005        1.5798e-005
414       28        0.0848779        1.71454e-005        1.57501e-005
415       28        0.091051        1.71983e-005        1.57016e-005
416       28        0.0973243        1.72523e-005        1.56524e-005
417       28        0.103692        1.73073e-005        1.56026e-005
418       28        0.110149        1.73632e-005        1.55522e-005
419       28        0.116695        1.742e-005        1.55013e-005
420       28        0.123328        1.74778e-005        1.54499e-005
421       28        0.130044        1.75365e-005        1.5398e-005
422       28        0.136826        1.75959e-005        1.53458e-005
423       28        0.143648        1.76559e-005        1.52934e-005
424       28        0.150484        1.77162e-005        1.52411e-005
425       28        0.157329        1.77767e-005        1.51888e-005
426       28        0.164213        1.78378e-005        1.51365e-005
427       28        0.171181        1.78999e-005        1.50837e-005
428       28        0.178244        1.7963e-005        1.50303e-005
429       28        0.18532        1.80264e-005        1.49771e-005
430       28        0.192237        1.80887e-005        1.49251e-005
431       28        0.198847        1.81483e-005        1.48757e-005
432       28        0.205166        1.82055e-005        1.48286e-005
433       28        0.211449        1.82625e-005        1.47819e-005
434       28        0.218078        1.83229e-005        1.47328e-005
435       28        0.225248        1.83885e-005        1.46799e-005
436       28        0.232633        1.84564e-005        1.46256e-005
437       28        0.239406        1.85188e-005        1.4576e-005
438       28        0.244775        1.85683e-005        1.45368e-005
439       28        0.248752        1.8605e-005        1.45077e-005
440       28        0.252445        1.86393e-005        1.44808e-005
441       28        0.257358        1.8685e-005        1.44452e-005
442       28        0.264109        1.87482e-005        1.43965e-005
443       28        0.2717        1.88193e-005        1.43419e-005
444       28        0.277984        1.88783e-005        1.42967e-005
445       28        0.281038        1.8907e-005        1.42748e-005
446       28        0.280655        1.89033e-005        1.42775e-005
447       28        0.27888        1.88866e-005        1.42902e-005
448       28        0.278876        1.88868e-005        1.42904e-005
449       28        0.28275        1.89236e-005        1.42629e-005
450       28        0.289863        1.89909e-005        1.42122e-005
451       28        0.296805        1.90567e-005        1.41627e-005
452       28        0.29903        1.90777e-005        1.41468e-005
453       28        0.293449        1.90247e-005        1.41865e-005
454       28        0.281114        1.89083e-005        1.42747e-005
455       28        0.267836        1.87838e-005        1.43702e-005
456       28        0.260436        1.87153e-005        1.44242e-005
457       28        0.261384        1.87248e-005        1.44178e-005
458       28        0.266835        1.87758e-005        1.43785e-005
459       28        0.269035        1.87961e-005        1.43624e-005
460       28        0.260141        1.87129e-005        1.44266e-005
461       28        0.235579        1.84854e-005        1.46056e-005
462       28        0.196699        1.8131e-005        1.48935e-005
463       28        0.151511        1.77275e-005        1.52352e-005
464       28        0.112364        1.73851e-005        1.55374e-005
465       28        0.0899044        1.71918e-005        1.57136e-005
466       28        0.0843872        1.71451e-005        1.57577e-005
467       28        0.0809337        1.71161e-005        1.57854e-005
468       28        0.0548951        1.68953e-005        1.59928e-005
469       28        -0.0147563        1.63168e-005        1.65594e-005
470       28        -0.128543        1.54126e-005        1.75267e-005
471       28        -0.26413        1.43971e-005        1.87493e-005
472       28        -0.387695        1.35244e-005        1.99292e-005
473       28        -0.468144        1.29859e-005        2.07389e-005
474       28        -0.509815        1.27183e-005        2.11758e-005
475       28        -0.53942        1.25316e-005        2.14918e-005
476       28        -0.578665        1.22861e-005        2.19141e-005
477       28        -0.634429        1.19418e-005        2.25215e-005
478       28        -0.696955        1.15709e-005        2.32301e-005
479       28        -0.761658        1.12037e-005        2.39964e-005
480       28        -0.824308        1.08511e-005        2.47437e-005
481       28        -0.865086        1.06285e-005        2.52448e-005
482       28        -0.884032        1.05339e-005        2.54987e-005
483       28        -0.898174        1.04626e-005        2.56869e-005
484       28        -0.915067        1.03762e-005        2.59089e-005
485       28        -0.932733        1.02845e-005        2.61375e-005
486       28        -0.947348        1.02048e-005        2.63168e-005
487       28        -0.956676        1.01562e-005        2.64369e-005
488       28        -0.956373        1.01592e-005        2.64366e-005
489       28        -0.923406        1.03219e-005        2.59889e-005
490       28        -0.767025        1.11555e-005        2.40218e-005
491       28        -0.231913        1.46199e-005        1.84358e-005
492       28        0.532324        2.14256e-005        1.25819e-005
493       28        0.792079        2.43822e-005        1.10427e-005
494       28        0.798362        2.44606e-005        1.10089e-005
495       28        0.620466        2.23851e-005        1.20363e-005
496       28        0.185785        1.80293e-005        1.49725e-005
497       28        -0.366528        1.3668e-005        1.9719e-005
498       28        -0.716692        1.14601e-005        2.34663e-005
499       28        -0.84118        1.08096e-005        2.50685e-005
0       29        -0.923893        1.03715e-005        2.61266e-005
1       29        -0.795354        1.1012e-005        2.4394e-005
2       29        -0.39223        1.34976e-005        1.99802e-005
3       29        0.367673        1.9763e-005        1.36828e-005
4       29        0.716817        2.35052e-005        1.14777e-005
5       29        0.696912        2.32704e-005        1.15915e-005
6       29        0.27423        1.88561e-005        1.43336e-005
7       29        -0.523322        1.26195e-005        2.1297e-005
8       29        -0.856662        1.06696e-005        2.513e-005
9       29        -0.938702        1.02468e-005        2.61975e-005
10       29        -0.946807        1.02035e-005        2.62991e-005
11       29        -0.921925        1.03335e-005        2.59798e-005
12       29        -0.868009        1.06252e-005        2.53108e-005
13       29        -0.793089        1.10359e-005        2.43918e-005
14       29        -0.71309        1.14884e-005        2.34397e-005
15       29        -0.641768        1.19041e-005        2.26158e-005
16       29        -0.556842        1.24196e-005        2.16741e-005
17       29        -0.408575        1.33931e-005        2.01523e-005
18       29        -0.202427        1.48634e-005        1.81983e-005
19       29        0.0100132        1.65278e-005        1.63631e-005
20       29        0.194451        1.81222e-005        1.49197e-005
21       29        0.319124        1.92836e-005        1.40151e-005
22       29        0.380989        1.9885e-005        1.35851e-005
23       29        0.409429        2.01675e-005        1.33918e-005
24       29        0.441709        2.04892e-005        1.31733e-005
25       29        0.506575        2.11576e-005        1.27486e-005
26       29        0.589433        2.20448e-005        1.22269e-005
27       29        0.659804        2.28233e-005        1.17986e-005
28       29        0.709958        2.33992e-005        1.15046e-005
29       29        0.735959        2.37059e-005        1.13562e-005
30       29        0.740992        2.37678e-005        1.13287e-005
31       29        0.736003        2.3711e-005        1.13581e-005
32       29        0.732827        2.36744e-005        1.13767e-005
33       29        0.738045        2.3736e-005        1.13469e-005
34       29        0.750256        2.388e-005        1.12772e-005
35       29        0.76448        2.40489e-005        1.11966e-005
36       29        0.776009        2.41871e-005        1.11319e-005
37       29        0.781927        2.42588e-005        1.1099e-005
38       29        0.781949        2.42598e-005        1.10992e-005
39       29        0.778127        2.42142e-005        1.11208e-005
40       29        0.773828        2.41623e-005        1.11447e-005
41       29        0.772272        2.41435e-005        1.11534e-005
42       29        0.774709        2.41727e-005        1.11397e-005
43       29        0.77945        2.42294e-005        1.1113e-005
44       29        0.783282        2.42753e-005        1.10915e-005
45       29        0.784018        2.42843e-005        1.10874e-005
46       29        0.781646        2.4256e-005        1.11008e-005
47       29        0.777775        2.42095e-005        1.11225e-005
48       29        0.774428        2.41692e-005        1.11412e-005
49       29        0.772961        2.41514e-005        1.11494e-005
50       29        0.773424        2.41569e-005        1.11467e-005
51       29        0.774645        2.41716e-005        1.11399e-005
52       29        0.775082        2.41769e-005        1.11375e-005
53       29        0.773864        2.41624e-005        1.11444e-005
54       29        0.771245        2.41311e-005        1.11591e-005
55       29        0.768283        2.40956e-005        1.11757e-005
56       29        0.766074        2.40692e-005        1.11882e-005
57       29        0.764995        2.40563e-005        1.11943e-005
58       29        0.764508        2.40505e-005        1.1197e-005
59       29        0.763721        2.4041e-005        1.12014e-005
60       29        0.762139        2.40222e-005        1.12103e-005
61       29        0.759914        2.39956e-005        1.12229e-005
62       29        0.757557        2.39674e-005        1.12362e-005
63       29        0.75549        2.39427e-005        1.12478e-005
64       29        0.753805        2.39226e-005        1.12573e-005
65       29        0.752313        2.39047e-005        1.12657e-005
66       29        0.750765        2.38862e-005        1.12744e-005
67       29        0.749025        2.38654e-005        1.12842e-005
68       29        0.747126        2.38427e-005        1.12949e-005
69       29        0.745187        2.38196e-005        1.13059e-005
70       29        0.743307        2.37971e-005        1.13165e-005
71       29        0.741506        2.37756e-005        1.13266e-005
72       29        0.739749        2.37547e-005        1.13365e-005
73       29        0.737993        2.37337e-005        1.13465e-005
74       29        0.736223        2.37127e-005        1.13565e-005
75       29        0.734448        2.36916e-005        1.13665e-005
76       29        0.732687        2.36706e-005        1.13765e-005
77       29        0.730952        2.365e-005        1.13863e-005
78       29        0.729247        2.36298e-005        1.1396e-005
79       29        0.727567        2.36099e-005        1.14056e-005
80       29        0.725909        2.35903e-005        1.1415e-005
81       29        0.72427        2.3571e-005        1.14243e-005
82       29        0.722655        2.35519e-005        1.14336e-005
83       29        0.721065        2.35332e-005        1.14426e-005
84       29        0.719503        2.35148e-005        1.14516e-005
85       29        0.717968        2.34968e-005        1.14604e-005
86       29        0.71646        2.34791e-005        1.1469e-005
87       29        0.714977        2.34617e-005        1.14775e-005
88       29        0.713521        2.34446e-005        1.14859e-005
89       29        0.712092        2.34279e-005        1.14941e-005
90       29        0.710693        2.34116e-005        1.15022e-005
91       29        0.709323        2.33956e-005        1.15101e-005
92       29        0.707983        2.33799e-005        1.15178e-005
93       29        0.706671        2.33646e-005        1.15254e-005
94       29        0.705387        2.33496e-005        1.15328e-005
95       29        0.70413        2.3335e-005        1.154e-005
96       29        0.702901        2.33207e-005        1.15471e-005
97       29        0.701701        2.33067e-005        1.15541e-005
98       29        0.70053        2.3293e-005        1.15608e-005
99       29        0.699387        2.32797e-005        1.15674e-005
100       29        0.698273        2.32667e-005        1.15739e-005
101       29        0.697186        2.3254e-005        1.15801e-005
102       29        0.696127        2.32417e-005        1.15863e-005
103       29        0.695095        2.32297e-005        1.15922e-005
104       29        0.69409        2.32179e-005        1.1598e-005
105       29        0.693112        2.32066e-005        1.16037e-005
106       29        0.692161        2.31955e-005        1.16092e-005
107       29        0.691236        2.31847e-005        1.16145e-005
108       29        0.690337        2.31742e-005        1.16197e-005
109       29        0.689463        2.31641e-005        1.16248e-005
110       29        0.688615        2.31542e-005        1.16297e-005
111       29        0.687791        2.31446e-005        1.16345e-005
112       29        0.686991        2.31353e-005        1.16391e-005
113       29        0.686214        2.31263e-005        1.16436e-005
114       29        0.685461        2.31176e-005        1.1648e-005
115       29        0.68473        2.31091e-005        1.16522e-005
116       29        0.684022        2.31009e-005        1.16563e-005
117       29        0.683335        2.3093e-005        1.16603e-005
118       29        0.682669        2.30853e-005        1.16642e-005
119       29        0.682023        2.30778e-005        1.1668e-005
120       29        0.681398        2.30706e-005        1.16716e-005
121       29        0.680791        2.30636e-005        1.16752e-005
122       29        0.680204        2.30568e-005        1.16786e-005
123       29        0.679634        2.30502e-005        1.16819e-005
124       29        0.679083        2.30439e-005        1.16851e-005
125       29        0.678549        2.30377e-005        1.16882e-005
126       29        0.678031        2.30317e-005        1.16913e-005
127       29        0.67753        2.3026e-005        1.16942e-005
128       29        0.677045        2.30204e-005        1.1697e-005
129       29        0.676575        2.3015e-005        1.16998e-005
130       29        0.67612        2.30097e-005        1.17024e-005
131       29        0.675679        2.30046e-005        1.1705e-005
132       29        0.675252        2.29997e-005        1.17075e-005
133       29        0.67484        2.29949e-005        1.17099e-005
134       29        0.674441        2.29903e-005        1.17122e-005
135       29        0.674055        2.29858e-005        1.17145e-005
136       29        0.673682        2.29815e-005        1.17166e-005
137       29        0.67332        2.29773e-005        1.17187e-005
138       29        0.67297        2.29733e-005        1.17208e-005
139       29        0.672631        2.29693e-005        1.17227e-005
140       29        0.672304        2.29655e-005        1.17246e-005
141       29        0.671988        2.29619e-005        1.17265e-005
142       29        0.671683        2.29583e-005        1.17282e-005
143       29        0.671389        2.29549e-005        1.17299e-005
144       29        0.671104        2.29516e-005        1.17316e-005
145       29        0.670828        2.29484e-005        1.17332e-005
146       29        0.670561        2.29453e-005        1.17347e-005
147       29        0.670302        2.29423e-005        1.17362e-005
148       29        0.670052        2.29394e-005        1.17377e-005
149       29        0.669811        2.29366e-005        1.17391e-005
150       29        0.669579        2.2934e-005        1.17404e-005
151       29        0.669355        2.29314e-005        1.17417e-005
152       29        0.669139        2.29289e-005        1.1743e-005
153       29        0.668929        2.29265e-005        1.17442e-005
154       29        0.668725        2.29241e-005        1.17454e-005
155       29        0.668525        2.29218e-005        1.17466e-005
156       29        0.668333        2.29196e-005        1.17477e-005
157       29        0.668147        2.29174e-005        1.17488e-005
158       29        0.667968        2.29154e-005        1.17498e-005
159       29        0.667797        2.29134e-005        1.17508e-005
160       29        0.667632        2.29115e-005        1.17518e-005
161       29        0.667472        2.29096e-005        1.17527e-005
162       29        0.667315        2.29078e-005        1.17537e-005
163       29        0.667161        2.29061e-005        1.17545e-005
164       29        0.667011        2.29043e-005        1.17554e-005
165       29        0.666865        2.29026e-005        1.17563e-005
166       29        0.666724        2.2901e-005        1.17571e-005
167       29        0.66659        2.28995e-005        1.17579e-005
168       29        0.666463        2.2898e-005        1.17586e-005
169       29        0.66634        2.28965e-005        1.17593e-005
170       29        0.666221        2.28952e-005        1.176e-005
171       29        0.666106        2.28938e-005        1.17607e-005
172       29        0.665992        2.28925e-005        1.17613e-005
173       29        0.665881        2.28912e-005        1.1762e-005
174       29        0.665772        2.28899e-005        1.17626e-005
175       29        0.665667        2.28887e-005        1.17632e-005
176       29        0.665565        2.28875e-005        1.17638e-005
177       29        0.665469        2.28864e-005        1.17643e-005
178       29        0.665377        2.28853e-005        1.17649e-005
179       29        0.665291        2.28843e-005        1.17654e-005
180       29        0.665208        2.28833e-005        1.17658e-005
181       29        0.665128        2.28824e-005        1.17663e-005
182       29        0.66505        2.28815e-005        1.17668e-005
183       29        0.664972        2.28806e-005        1.17672e-005
184       29        0.664893        2.28797e-005        1.17677e-005
185       29        0.664814        2.28788e-005        1.17681e-005
186       29        0.664737        2.28779e-005        1.17686e-005
187       29        0.664663        2.2877e-005        1.1769e-005
188       29        0.664595        2.28762e-005        1.17694e-005
189       29        0.664532        2.28755e-005        1.17698e-005
190       29        0.664473        2.28748e-005        1.17701e-005
191       29        0.664417        2.28742e-005        1.17704e-005
192       29        0.66436        2.28735e-005        1.17708e-005
193       29        0.664299        2.28728e-005        1.17711e-005
194       29        0.664233        2.2872e-005        1.17715e-005
195       29        0.664162        2.28712e-005        1.17719e-005
196       29        0.664091        2.28704e-005        1.17723e-005
197       29        0.664021        2.28696e-005        1.17727e-005
198       29        0.663957        2.28688e-005        1.17731e-005
199       29        0.663899        2.28682e-005        1.17735e-005
200       29        0.663846        2.28676e-005        1.17738e-005
201       29        0.663797        2.2867e-005        1.1774e-005
202       29        0.66375        2.28664e-005        1.17743e-005
203       29        0.663702        2.28659e-005        1.17746e-005
204       29        0.663654        2.28653e-005        1.17749e-005
205       29        0.663605        2.28648e-005        1.17752e-005
206       29        0.663556        2.28642e-005        1.17754e-005
207       29        0.663508        2.28636e-005        1.17757e-005
208       29        0.663462        2.28631e-005        1.1776e-005
209       29        0.663419        2.28626e-005        1.17762e-005
210       29        0.663379        2.28621e-005        1.17765e-005
211       29        0.663341        2.28617e-005        1.17767e-005
212       29        0.663305        2.28613e-005        1.17769e-005
213       29        0.663271        2.28609e-005        1.17771e-005
214       29        0.663237        2.28605e-005        1.17773e-005
215       29        0.663205        2.28601e-005        1.17775e-005
216       29        0.663173        2.28597e-005        1.17776e-005
217       29        0.663143        2.28594e-005        1.17778e-005
218       29        0.663114        2.2859e-005        1.1778e-005
219       29        0.663087        2.28587e-005        1.17781e-005
220       29        0.663061        2.28584e-005        1.17783e-005
221       29        0.663038        2.28581e-005        1.17784e-005
222       29        0.663015        2.28579e-005        1.17786e-005
223       29        0.662994        2.28576e-005        1.17787e-005
224       29        0.662975        2.28574e-005        1.17788e-005
225       29        0.662956        2.28572e-005        1.17789e-005
226       29        0.662939        2.2857e-005        1.1779e-005
227       29        0.662923        2.28568e-005        1.17791e-005
228       29        0.662908        2.28567e-005        1.17792e-005
229       29        0.662894        2.28565e-005        1.17793e-005
230       29        0.662881        2.28563e-005        1.17793e-005
231       29        0.66287        2.28562e-005        1.17794e-005
232       29        0.662859        2.28561e-005        1.17795e-005
233       29        0.66285        2.2856e-005        1.17795e-005
234       29        0.662842        2.28559e-005        1.17796e-005
235       29        0.662834        2.28558e-005        1.17796e-005
236       29        0.662828        2.28557e-005        1.17797e-005
237       29        0.662823        2.28557e-005        1.17797e-005
238       29        0.662819        2.28556e-005        1.17797e-005
239       29        0.662815        2.28556e-005        1.17797e-005
240       29        0.662813        2.28556e-005        1.17797e-005
241       29        0.662812        2.28555e-005        1.17797e-005
242       29        0.662811        2.28555e-005        1.17797e-005
243       29        0.662812        2.28555e-005        1.17797e-005
244       29        0.662814        2.28556e-005        1.17797e-005
245       29        0.662816        2.28556e-005        1.17797e-005
246       29        0.66282        2.28556e-005        1.17797e-005
247       29        0.662824        2.28557e-005        1.17797e-005
248       29        0.662829        2.28557e-005        1.17796e-005
249       29        0.662836        2.28558e-005        1.17796e-005
250       29        0.662843        2.28559e-005        1.17796e-005
251       29        0.662851        2.2856e-005        1.17795e-005
252       29        0.662861        2.28561e-005        1.17795e-005
253       29        0.662871        2.28562e-005        1.17794e-005
254       29        0.662882        2.28564e-005        1.17793e-005
255       29        0.662894        2.28565e-005        1.17793e-005
256       29        0.662908        2.28566e-005        1.17792e-005
257       29        0.662922        2.28568e-005        1.17791e-005
258       29        0.662937        2.2857e-005        1.1779e-005
259       29        0.662954        2.28572e-005        1.17789e-005
260       29        0.662971        2.28574e-005        1.17788e-005
261       29        0.66299        2.28576e-005        1.17787e-005
262       29        0.663009        2.28578e-005        1.17786e-005
263       29        0.66303        2.28581e-005        1.17785e-005
264       29        0.663053        2.28583e-005        1.17784e-005
265       29        0.663076        2.28586e-005        1.17782e-005
266       29        0.663101        2.28589e-005        1.17781e-005
267       29        0.663127        2.28592e-005        1.17779e-005
268       29        0.663155        2.28595e-005        1.17778e-005
269       29        0.663184        2.28599e-005        1.17776e-005
270       29        0.663215        2.28602e-005        1.17774e-005
271       29        0.663247        2.28606e-005        1.17772e-005
272       29        0.66328        2.2861e-005        1.1777e-005
273       29        0.663316        2.28614e-005        1.17768e-005
274       29        0.663353        2.28618e-005        1.17766e-005
275       29        0.663391        2.28623e-005        1.17764e-005
276       29        0.663432        2.28628e-005        1.17762e-005
277       29        0.663474        2.28633e-005        1.17759e-005
278       29        0.663519        2.28638e-005        1.17757e-005
279       29        0.663566        2.28643e-005        1.17754e-005
280       29        0.663615        2.28649e-005        1.17751e-005
281       29        0.663666        2.28655e-005        1.17748e-005
282       29        0.663719        2.28661e-005        1.17745e-005
283       29        0.663774        2.28667e-005        1.17742e-005
284       29        0.663829        2.28674e-005        1.17739e-005
285       29        0.663887        2.28681e-005        1.17735e-005
286       29        0.663947        2.28688e-005        1.17732e-005
287       29        0.664009        2.28695e-005        1.17728e-005
288       29        0.664075        2.28702e-005        1.17724e-005
289       29        0.664145        2.2871e-005        1.1772e-005
290       29        0.664217        2.28719e-005        1.17716e-005
291       29        0.664293        2.28728e-005        1.17712e-005
292       29        0.66437        2.28736e-005        1.17707e-005
293       29        0.664448        2.28746e-005        1.17703e-005
294       29        0.664527        2.28755e-005        1.17698e-005
295       29        0.664605        2.28764e-005        1.17694e-005
296       29        0.664684        2.28773e-005        1.17689e-005
297       29        0.664766        2.28782e-005        1.17684e-005
298       29        0.664852        2.28792e-005        1.17679e-005
299       29        0.664945        2.28803e-005        1.17674e-005
300       29        0.665045        2.28815e-005        1.17668e-005
301       29        0.665152        2.28827e-005        1.17662e-005
302       29        0.665263        2.2884e-005        1.17655e-005
303       29        0.665376        2.28853e-005        1.17649e-005
304       29        0.665486        2.28866e-005        1.17642e-005
305       29        0.665594        2.28878e-005        1.17636e-005
306       29        0.665701        2.28891e-005        1.1763e-005
307       29        0.665807        2.28903e-005        1.17624e-005
308       29        0.665917        2.28916e-005        1.17617e-005
309       29        0.66603        2.28929e-005        1.17611e-005
310       29        0.66615        2.28943e-005        1.17604e-005
311       29        0.666275        2.28957e-005        1.17597e-005
312       29        0.666405        2.28973e-005        1.17589e-005
313       29        0.666538        2.28988e-005        1.17581e-005
314       29        0.666675        2.29004e-005        1.17574e-005
315       29        0.666815        2.2902e-005        1.17565e-005
316       29        0.666957        2.29037e-005        1.17557e-005
317       29        0.667102        2.29053e-005        1.17549e-005
318       29        0.66725        2.29071e-005        1.1754e-005
319       29        0.667402        2.29088e-005        1.17531e-005
320       29        0.667559        2.29106e-005        1.17522e-005
321       29        0.667722        2.29125e-005        1.17513e-005
322       29        0.667891        2.29145e-005        1.17503e-005
323       29        0.668068        2.29165e-005        1.17492e-005
324       29        0.668252        2.29186e-005        1.17482e-005
325       29        0.668439        2.29208e-005        1.17471e-005
326       29        0.668631        2.2923e-005        1.1746e-005
327       29        0.668825        2.29252e-005        1.17448e-005
328       29        0.669022        2.29275e-005        1.17437e-005
329       29        0.669224        2.29299e-005        1.17425e-005
330       29        0.669432        2.29323e-005        1.17413e-005
331       29        0.669648        2.29348e-005        1.174e-005
332       29        0.669871        2.29373e-005        1.17387e-005
333       29        0.670103        2.294e-005        1.17374e-005
334       29        0.670342        2.29428e-005        1.1736e-005
335       29        0.670587        2.29456e-005        1.17346e-005
336       29        0.670838        2.29485e-005        1.17331e-005
337       29        0.671094        2.29515e-005        1.17316e-005
338       29        0.671356        2.29545e-005        1.17301e-005
339       29        0.671626        2.29577e-005        1.17286e-005
340       29        0.671904        2.29609e-005        1.17269e-005
341       29        0.672192        2.29642e-005        1.17253e-005
342       29        0.672489        2.29677e-005        1.17235e-005
343       29        0.672796        2.29713e-005        1.17218e-005
344       29        0.67311        2.29749e-005        1.17199e-005
345       29        0.673433        2.29786e-005        1.17181e-005
346       29        0.673764        2.29825e-005        1.17162e-005
347       29        0.674104        2.29864e-005        1.17142e-005
348       29        0.674453        2.29905e-005        1.17121e-005
349       29        0.674814        2.29947e-005        1.17101e-005
350       29        0.675185        2.2999e-005        1.17079e-005
351       29        0.675568        2.30034e-005        1.17057e-005
352       29        0.675961        2.30079e-005        1.17034e-005
353       29        0.676365        2.30126e-005        1.1701e-005
354       29        0.67678        2.30174e-005        1.16986e-005
355       29        0.677207        2.30223e-005        1.16961e-005
356       29        0.677646        2.30274e-005        1.16936e-005
357       29        0.678097        2.30326e-005        1.16909e-005
358       29        0.678562        2.3038e-005        1.16882e-005
359       29        0.67904        2.30435e-005        1.16854e-005
360       29        0.679532        2.30492e-005        1.16826e-005
361       29        0.680038        2.3055e-005        1.16796e-005
362       29        0.680558        2.30611e-005        1.16766e-005
363       29        0.681092        2.30672e-005        1.16735e-005
364       29        0.681642        2.30736e-005        1.16703e-005
365       29        0.682208        2.30802e-005        1.1667e-005
366       29        0.68279        2.30869e-005        1.16636e-005
367       29        0.683389        2.30939e-005        1.16602e-005
368       29        0.684006        2.3101e-005        1.16566e-005
369       29        0.684639        2.31084e-005        1.16529e-005
370       29        0.685291        2.31159e-005        1.16491e-005
371       29        0.685961        2.31237e-005        1.16452e-005
372       29        0.68665        2.31317e-005        1.16413e-005
373       29        0.687359        2.314e-005        1.16372e-005
374       29        0.688087        2.31485e-005        1.16329e-005
375       29        0.688836        2.31572e-005        1.16286e-005
376       29        0.689605        2.31661e-005        1.16242e-005
377       29        0.690396        2.31754e-005        1.16196e-005
378       29        0.691209        2.31848e-005        1.16149e-005
379       29        0.692043        2.31945e-005        1.16101e-005
380       29        0.6929        2.32045e-005        1.16051e-005
381       29        0.693779        2.32148e-005        1.16001e-005
382       29        0.694682        2.32253e-005        1.15948e-005
383       29        0.695608        2.32361e-005        1.15895e-005
384       29        0.696558        2.32472e-005        1.1584e-005
385       29        0.697533        2.32585e-005        1.15784e-005
386       29        0.698532        2.32702e-005        1.15726e-005
387       29        0.699557        2.32821e-005        1.15667e-005
388       29        0.700606        2.32943e-005        1.15606e-005
389       29        0.701681        2.33069e-005        1.15544e-005
390       29        0.702782        2.33197e-005        1.15481e-005
391       29        0.70391        2.33329e-005        1.15415e-005
392       29        0.705065        2.33464e-005        1.15349e-005
393       29        0.706247        2.33602e-005        1.15281e-005
394       29        0.707456        2.33743e-005        1.15211e-005
395       29        0.708693        2.33888e-005        1.1514e-005
396       29        0.709958        2.34036e-005        1.15067e-005
397       29        0.71125        2.34187e-005        1.14993e-005
398       29        0.712571        2.34342e-005        1.14917e-005
399       29        0.713921        2.345e-005        1.1484e-005
400       29        0.715301        2.34662e-005        1.1476e-005
401       29        0.716709        2.34828e-005        1.1468e-005
402       29        0.718147        2.34997e-005        1.14598e-005
403       29        0.719613        2.3517e-005        1.14514e-005
404       29        0.721108        2.35347e-005        1.14429e-005
405       29        0.722631        2.35526e-005        1.14342e-005
406       29        0.724182        2.3571e-005        1.14254e-005
407       29        0.725763        2.35897e-005        1.14164e-005
408       29        0.727373        2.36088e-005        1.14072e-005
409       29        0.729012        2.36282e-005        1.13979e-005
410       29        0.730677        2.3648e-005        1.13885e-005
411       29        0.732368        2.36681e-005        1.13789e-005
412       29        0.734085        2.36885e-005        1.13691e-005
413       29        0.735826        2.37092e-005        1.13593e-005
414       29        0.737591        2.37302e-005        1.13493e-005
415       29        0.739379        2.37514e-005        1.13392e-005
416       29        0.74119        2.3773e-005        1.13289e-005
417       29        0.743019        2.37948e-005        1.13186e-005
418       29        0.744867        2.38168e-005        1.13082e-005
419       29        0.746732        2.38391e-005        1.12976e-005
420       29        0.748617        2.38615e-005        1.1287e-005
421       29        0.750522        2.38843e-005        1.12762e-005
422       29        0.752442        2.39072e-005        1.12654e-005
423       29        0.754369        2.39302e-005        1.12545e-005
424       29        0.756291        2.39531e-005        1.12437e-005
425       29        0.758206        2.3976e-005        1.12329e-005
426       29        0.760123        2.3999e-005        1.12221e-005
427       29        0.762063        2.40222e-005        1.12112e-005
428       29        0.764043        2.40459e-005        1.12001e-005
429       29        0.76604        2.40698e-005        1.11889e-005
430       29        0.767996        2.40933e-005        1.11779e-005
431       29        0.769843        2.41155e-005        1.11675e-005
432       29        0.771569        2.41362e-005        1.11579e-005
433       29        0.773254        2.41565e-005        1.11484e-005
434       29        0.77505        2.41782e-005        1.11384e-005
435       29        0.777067        2.42025e-005        1.11272e-005
436       29        0.779235        2.42287e-005        1.11151e-005
437       29        0.781266        2.42532e-005        1.11037e-005
438       29        0.782827        2.42721e-005        1.10951e-005
439       29        0.783836        2.42844e-005        1.10895e-005
440       29        0.784637        2.42941e-005        1.10851e-005
441       29        0.785821        2.43085e-005        1.10785e-005
442       29        0.787736        2.43318e-005        1.10679e-005
443       29        0.790124        2.43608e-005        1.10546e-005
444       29        0.792219        2.43862e-005        1.1043e-005
445       29        0.793239        2.43985e-005        1.10373e-005
446       29        0.792954        2.43951e-005        1.10389e-005
447       29        0.791988        2.43835e-005        1.10443e-005
448       29        0.791517        2.43778e-005        1.1047e-005
449       29        0.792463        2.43893e-005        1.10417e-005
450       29        0.79478        2.44174e-005        1.10289e-005
451       29        0.797341        2.44483e-005        1.10146e-005
452       29        0.798484        2.44618e-005        1.10081e-005
453       29        0.796929        2.44426e-005        1.10166e-005
454       29        0.792762        2.43921e-005        1.10397e-005
455       29        0.787871        2.43329e-005        1.10669e-005
456       29        0.784921        2.42969e-005        1.10832e-005
457       29        0.785226        2.43005e-005        1.10814e-005
458       29        0.787645        2.43296e-005        1.10679e-005
459       29        0.78941        2.43501e-005        1.10577e-005
460       29        0.787624        2.43275e-005        1.10672e-005
461       29        0.780448        2.42401e-005        1.11068e-005
462       29        0.768014        2.40903e-005        1.11763e-005
463       29        0.752896        2.39099e-005        1.12616e-005
464       29        0.73958        2.37522e-005        1.13373e-005
465       29        0.732472        2.36684e-005        1.13778e-005
466       29        0.732397        2.36667e-005        1.13779e-005
467       29        0.734252        2.36866e-005        1.13664e-005
468       29        0.728673        2.36187e-005        1.13972e-005
469       29        0.706027        2.33522e-005        1.15267e-005
470       29        0.661248        2.28391e-005        1.17897e-005
471       29        0.594555        2.20991e-005        1.21945e-005
472       29        0.515269        2.12478e-005        1.26922e-005
473       29        0.449172        2.05655e-005        1.3124e-005
474       29        0.405814        2.01314e-005        1.34163e-005
475       29        0.365303        1.97317e-005        1.36935e-005
476       29        0.297864        1.90819e-005        1.41665e-005
477       29        0.1796        1.79891e-005        1.50318e-005
478       29        0.0103981        1.65334e-005        1.63624e-005
479       29        -0.197964        1.48991e-005        1.81608e-005
480       29        -0.410203        1.33818e-005        2.01681e-005
481       29        -0.558114        1.24132e-005        2.16905e-005
482       29        -0.642437        1.19022e-005        2.26275e-005
483       29        -0.715833        1.14731e-005        2.34727e-005
484       29        -0.795904        1.10204e-005        2.44262e-005
485       29        -0.868621        1.06227e-005        2.53204e-005
486       29        -0.92083        1.03414e-005        2.59712e-005
487       29        -0.947665        1.02023e-005        2.63187e-005
488       29        -0.952202        1.01817e-005        2.63851e-005
489       29        -0.920884        1.03364e-005        2.596e-005
490       29        -0.763474        1.1178e-005        2.39849e-005
491       29        -0.223565        1.46902e-005        1.83705e-005
492       29        0.524996        2.13614e-005        1.26365e-005
493       29        0.759157        2.4001e-005        1.12339e-005
494       29        0.677105        2.3045e-005        1.17088e-005
495       29        0.240978        1.85534e-005        1.45804e-005
496       29        -0.392253        1.3497e-005        1.99798e-005
497       29        -0.745723        1.12936e-005        2.38066e-005
498       29        -0.883934        1.05422e-005        2.55163e-005
499       29        -0.921093        1.03899e-005        2.60998e-005
0       30        -0.953789        1.02181e-005        2.65213e-005
1       30        -0.876626        1.05702e-005        2.53978e-005
2       30        -0.570511        1.23348e-005        2.18224e-005
3       30        0.222982        1.83988e-005        1.47214e-005
4       30        0.682639        2.31229e-005        1.16836e-005
5       30        0.733102        2.37099e-005        1.13906e-005
6       30        0.454356        2.06361e-005        1.31009e-005
7       30        -0.223949        1.46895e-005        1.83767e-005
8       30        -0.653695        1.18251e-005        2.27352e-005
9       30        -0.791472        1.10373e-005        2.43554e-005
10       30        -0.804177        1.09626e-005        2.44997e-005
11       30        -0.725474        1.14091e-005        2.35678e-005
12       30        -0.550191        1.24777e-005        2.16312e-005
13       30        -0.3059        1.41188e-005        1.91712e-005
14       30        -0.0517509        1.60372e-005        1.6889e-005
15       30        0.146307        1.76989e-005        1.529e-005
16       30        0.30254        1.91236e-005        1.41312e-005
17       30        0.462608        2.07083e-005        1.30388e-005
18       30        0.601329        2.21825e-005        1.21578e-005
19       30        0.698378        2.32711e-005        1.15749e-005
20       30        0.766539        2.40762e-005        1.11862e-005
21       30        0.808062        2.4583e-005        1.09571e-005
22       30        0.82628        2.48082e-005        1.08579e-005
23       30        0.833002        2.48919e-005        1.08216e-005
24       30        0.841333        2.49924e-005        1.07751e-005
25       30        0.860947        2.52389e-005        1.067e-005
26       30        0.885438        2.55513e-005        1.05408e-005
27       30        0.903963        2.5785e-005        1.04419e-005
28       30        0.915366        2.59343e-005        1.03833e-005
29       30        0.919572        2.59919e-005        1.03627e-005
30       30        0.918233        2.59764e-005        1.03704e-005
31       30        0.914894        2.59343e-005        1.03882e-005
32       30        0.912952        2.59098e-005        1.03986e-005
33       30        0.913993        2.59245e-005        1.03937e-005
34       30        0.917168        2.59664e-005        1.03774e-005
35       30        0.920754        2.60131e-005        1.03589e-005
36       30        0.923329        2.60468e-005        1.03457e-005
37       30        0.924158        2.6058e-005        1.03415e-005
38       30        0.923356        2.60478e-005        1.03458e-005
39       30        0.921736        2.60264e-005        1.0354e-005
40       30        0.920416        2.60094e-005        1.03609e-005
41       30        0.920274        2.60083e-005        1.0362e-005
42       30        0.921387        2.60229e-005        1.03563e-005
43       30        0.922978        2.60433e-005        1.03479e-005
44       30        0.924046        2.6057e-005        1.03423e-005
45       30        0.924081        2.60574e-005        1.03421e-005
46       30        0.923264        2.60469e-005        1.03463e-005
47       30        0.922204        2.60331e-005        1.03518e-005
48       30        0.921527        2.60244e-005        1.03554e-005
49       30        0.921543        2.60249e-005        1.03554e-005
50       30        0.922115        2.60325e-005        1.03525e-005
51       30        0.922777        2.60411e-005        1.03491e-005
52       30        0.923067        2.60449e-005        1.03476e-005
53       30        0.92282        2.60417e-005        1.03489e-005
54       30        0.922231        2.6034e-005        1.03519e-005
55       30        0.921684        2.60271e-005        1.03549e-005
56       30        0.921475        2.60248e-005        1.03561e-005
57       30        0.921615        2.60267e-005        1.03554e-005
58       30        0.921856        2.60299e-005        1.03542e-005
59       30        0.921929        2.60308e-005        1.03538e-005
60       30        0.92174        2.60283e-005        1.03547e-005
61       30        0.921393        2.60238e-005        1.03566e-005
62       30        0.921064        2.60196e-005        1.03583e-005
63       30        0.920863        2.6017e-005        1.03593e-005
64       30        0.920779        2.60159e-005        1.03598e-005
65       30        0.920732        2.60152e-005        1.036e-005
66       30        0.92064        2.60139e-005        1.03604e-005
67       30        0.920477        2.60117e-005        1.03612e-005
68       30        0.920269        2.60089e-005        1.03623e-005
69       30        0.920058        2.60061e-005        1.03633e-005
70       30        0.919872        2.60036e-005        1.03642e-005
71       30        0.919707        2.60013e-005        1.0365e-005
72       30        0.919548        2.59991e-005        1.03658e-005
73       30        0.91938        2.59967e-005        1.03666e-005
74       30        0.9192        2.59942e-005        1.03675e-005
75       30        0.919012        2.59917e-005        1.03684e-005
76       30        0.918825        2.59891e-005        1.03693e-005
77       30        0.91864        2.59866e-005        1.03702e-005
78       30        0.918459        2.59842e-005        1.03711e-005
79       30        0.918279        2.59817e-005        1.0372e-005
80       30        0.918098        2.59793e-005        1.03729e-005
81       30        0.917915        2.59768e-005        1.03739e-005
82       30        0.917732        2.59744e-005        1.03748e-005
83       30        0.91755        2.5972e-005        1.03757e-005
84       30        0.917368        2.59696e-005        1.03767e-005
85       30        0.917188        2.59673e-005        1.03776e-005
86       30        0.917007        2.59649e-005        1.03785e-005
87       30        0.916827        2.59626e-005        1.03795e-005
88       30        0.916647        2.59603e-005        1.03804e-005
89       30        0.916468        2.59579e-005        1.03813e-005
90       30        0.91629        2.59557e-005        1.03823e-005
91       30        0.916114        2.59534e-005        1.03832e-005
92       30        0.915938        2.59511e-005        1.03841e-005
93       30        0.915763        2.59489e-005        1.0385e-005
94       30        0.915589        2.59466e-005        1.03859e-005
95       30        0.915416        2.59444e-005        1.03868e-005
96       30        0.915244        2.59422e-005        1.03877e-005
97       30        0.915074        2.594e-005        1.03886e-005
98       30        0.914905        2.59378e-005        1.03895e-005
99       30        0.914737        2.59356e-005        1.03904e-005
100       30        0.914572        2.59334e-005        1.03912e-005
101       30        0.914409        2.59313e-005        1.0392e-005
102       30        0.914247        2.59291e-005        1.03929e-005
103       30        0.914088        2.59271e-005        1.03937e-005
104       30        0.913931        2.5925e-005        1.03945e-005
105       30        0.913777        2.59229e-005        1.03953e-005
106       30        0.913625        2.59209e-005        1.03961e-005
107       30        0.913476        2.5919e-005        1.03968e-005
108       30        0.913331        2.5917e-005        1.03976e-005
109       30        0.913188        2.59152e-005        1.03983e-005
110       30        0.913048        2.59133e-005        1.0399e-005
111       30        0.912912        2.59115e-005        1.03997e-005
112       30        0.912779        2.59098e-005        1.04004e-005
113       30        0.912649        2.59081e-005        1.0401e-005
114       30        0.912522        2.59064e-005        1.04017e-005
115       30        0.912399        2.59048e-005        1.04023e-005
116       30        0.912279        2.59033e-005        1.0403e-005
117       30        0.912162        2.59018e-005        1.04036e-005
118       30        0.912048        2.59003e-005        1.04042e-005
119       30        0.911937        2.58989e-005        1.04048e-005
120       30        0.911829        2.58975e-005        1.04053e-005
121       30        0.911725        2.58962e-005        1.04059e-005
122       30        0.911623        2.58949e-005        1.04064e-005
123       30        0.911523        2.58936e-005        1.0407e-005
124       30        0.911427        2.58924e-005        1.04075e-005
125       30        0.911333        2.58912e-005        1.0408e-005
126       30        0.911241        2.58901e-005        1.04085e-005
127       30        0.911152        2.58889e-005        1.04089e-005
128       30        0.911065        2.58878e-005        1.04094e-005
129       30        0.910981        2.58868e-005        1.04098e-005
130       30        0.910898        2.58857e-005        1.04103e-005
131       30        0.910818        2.58847e-005        1.04107e-005
132       30        0.910739        2.58837e-005        1.04111e-005
133       30        0.910663        2.58827e-005        1.04115e-005
134       30        0.910589        2.58817e-005        1.04119e-005
135       30        0.910517        2.58808e-005        1.04123e-005
136       30        0.910447        2.58799e-005        1.04126e-005
137       30        0.910379        2.5879e-005        1.0413e-005
138       30        0.910313        2.58781e-005        1.04133e-005
139       30        0.910248        2.58773e-005        1.04137e-005
140       30        0.910185        2.58765e-005        1.0414e-005
141       30        0.910125        2.58757e-005        1.04143e-005
142       30        0.910066        2.58749e-005        1.04146e-005
143       30        0.91001        2.58742e-005        1.04149e-005
144       30        0.909955        2.58734e-005        1.04152e-005
145       30        0.909902        2.58727e-005        1.04154e-005
146       30        0.90985        2.58721e-005        1.04157e-005
147       30        0.909801        2.58714e-005        1.0416e-005
148       30        0.909752        2.58708e-005        1.04162e-005
149       30        0.909706        2.58702e-005        1.04164e-005
150       30        0.909661        2.58696e-005        1.04167e-005
151       30        0.909619        2.58691e-005        1.04169e-005
152       30        0.909577        2.58686e-005        1.04171e-005
153       30        0.909537        2.58681e-005        1.04173e-005
154       30        0.909498        2.58676e-005        1.04175e-005
155       30        0.90946        2.58671e-005        1.04177e-005
156       30        0.909423        2.58666e-005        1.04179e-005
157       30        0.909387        2.58662e-005        1.04181e-005
158       30        0.909353        2.58657e-005        1.04183e-005
159       30        0.90932        2.58653e-005        1.04185e-005
160       30        0.909288        2.58649e-005        1.04187e-005
161       30        0.909258        2.58645e-005        1.04188e-005
162       30        0.909227        2.58642e-005        1.0419e-005
163       30        0.909197        2.58638e-005        1.04192e-005
164       30        0.909168        2.58634e-005        1.04193e-005
165       30        0.909139        2.5863e-005        1.04195e-005
166       30        0.909111        2.58627e-005        1.04196e-005
167       30        0.909084        2.58623e-005        1.04198e-005
168       30        0.909059        2.5862e-005        1.04199e-005
169       30        0.909034        2.58617e-005        1.042e-005
170       30        0.909011        2.58614e-005        1.04201e-005
171       30        0.908988        2.58611e-005        1.04202e-005
172       30        0.908965        2.58608e-005        1.04204e-005
173       30        0.908942        2.58605e-005        1.04205e-005
174       30        0.90892        2.58602e-005        1.04206e-005
175       30        0.908898        2.58599e-005        1.04207e-005
176       30        0.908876        2.58596e-005        1.04208e-005
177       30        0.908857        2.58593e-005        1.04209e-005
178       30        0.908838        2.58591e-005        1.0421e-005
179       30        0.908821        2.58589e-005        1.04211e-005
180       30        0.908805        2.58587e-005        1.04212e-005
181       30        0.908789        2.58585e-005        1.04213e-005
182       30        0.908774        2.58583e-005        1.04213e-005
183       30        0.908758        2.5858e-005        1.04214e-005
184       30        0.908741        2.58578e-005        1.04215e-005
185       30        0.908725        2.58576e-005        1.04216e-005
186       30        0.908709        2.58574e-005        1.04217e-005
187       30        0.908694        2.58572e-005        1.04218e-005
188       30        0.908681        2.58571e-005        1.04218e-005
189       30        0.908669        2.58569e-005        1.04219e-005
190       30        0.908659        2.58568e-005        1.0422e-005
191       30        0.908649        2.58567e-005        1.0422e-005
192       30        0.908639        2.58565e-005        1.04221e-005
193       30        0.908627        2.58564e-005        1.04221e-005
194       30        0.908613        2.58562e-005        1.04222e-005
195       30        0.908598        2.5856e-005        1.04223e-005
196       30        0.908583        2.58558e-005        1.04224e-005
197       30        0.908569        2.58557e-005        1.04224e-005
198       30        0.908556        2.58555e-005        1.04225e-005
199       30        0.908544        2.58553e-005        1.04226e-005
200       30        0.908534        2.58552e-005        1.04226e-005
201       30        0.908525        2.58551e-005        1.04227e-005
202       30        0.908516        2.5855e-005        1.04227e-005
203       30        0.908506        2.58548e-005        1.04228e-005
204       30        0.908496        2.58547e-005        1.04228e-005
205       30        0.908486        2.58546e-005        1.04229e-005
206       30        0.908476        2.58544e-005        1.04229e-005
207       30        0.908466        2.58543e-005        1.0423e-005
208       30        0.908456        2.58542e-005        1.0423e-005
209       30        0.908447        2.58541e-005        1.04231e-005
210       30        0.908439        2.5854e-005        1.04231e-005
211       30        0.908431        2.58539e-005        1.04231e-005
212       30        0.908424        2.58538e-005        1.04232e-005
213       30        0.908417        2.58537e-005        1.04232e-005
214       30        0.90841        2.58536e-005        1.04232e-005
215       30        0.908403        2.58535e-005        1.04233e-005
216       30        0.908397        2.58534e-005        1.04233e-005
217       30        0.908391        2.58533e-005        1.04233e-005
218       30        0.908385        2.58532e-005        1.04234e-005
219       30        0.908379        2.58532e-005        1.04234e-005
220       30        0.908374        2.58531e-005        1.04234e-005
221       30        0.908369        2.5853e-005        1.04235e-005
222       30        0.908365        2.5853e-005        1.04235e-005
223       30        0.90836        2.58529e-005        1.04235e-005
224       30        0.908357        2.58529e-005        1.04235e-005
225       30        0.908353        2.58528e-005        1.04235e-005
226       30        0.908349        2.58528e-005        1.04236e-005
227       30        0.908346        2.58527e-005        1.04236e-005
228       30        0.908343        2.58527e-005        1.04236e-005
229       30        0.90834        2.58527e-005        1.04236e-005
230       30        0.908337        2.58526e-005        1.04236e-005
231       30        0.908335        2.58526e-005        1.04236e-005
232       30        0.908333        2.58526e-005        1.04237e-005
233       30        0.908331        2.58526e-005        1.04237e-005
234       30        0.908329        2.58525e-005        1.04237e-005
235       30        0.908327        2.58525e-005        1.04237e-005
236       30        0.908326        2.58525e-005        1.04237e-005
237       30        0.908325        2.58525e-005        1.04237e-005
238       30        0.908324        2.58525e-005        1.04237e-005
239       30        0.908323        2.58525e-005        1.04237e-005
240       30        0.908322        2.58524e-005        1.04237e-005
241       30        0.908322        2.58524e-005        1.04237e-005
242       30        0.908321        2.58524e-005        1.04237e-005
243       30        0.908321        2.58524e-005        1.04237e-005
244       30        0.908321        2.58524e-005        1.04237e-005
245       30        0.908322        2.58524e-005        1.04237e-005
246       30        0.908322        2.58524e-005        1.04237e-005
247       30        0.908323        2.58525e-005        1.04237e-005
248       30        0.908324        2.58525e-005        1.04237e-005
249       30        0.908325        2.58525e-005        1.04237e-005
250       30        0.908326        2.58525e-005        1.04237e-005
251       30        0.908328        2.58525e-005        1.04237e-005
252       30        0.908329        2.58525e-005        1.04237e-005
253       30        0.908331        2.58526e-005        1.04237e-005
254       30        0.908333        2.58526e-005        1.04237e-005
255       30        0.908335        2.58526e-005        1.04236e-005
256       30        0.908338        2.58526e-005        1.04236e-005
257       30        0.90834        2.58527e-005        1.04236e-005
258       30        0.908343        2.58527e-005        1.04236e-005
259       30        0.908346        2.58528e-005        1.04236e-005
260       30        0.908349        2.58528e-005        1.04236e-005
261       30        0.908353        2.58528e-005        1.04236e-005
262       30        0.908356        2.58529e-005        1.04235e-005
263       30        0.90836        2.58529e-005        1.04235e-005
264       30        0.908364        2.5853e-005        1.04235e-005
265       30        0.908369        2.58531e-005        1.04235e-005
266       30        0.908374        2.58531e-005        1.04234e-005
267       30        0.908378        2.58532e-005        1.04234e-005
268       30        0.908384        2.58532e-005        1.04234e-005
269       30        0.908389        2.58533e-005        1.04234e-005
270       30        0.908395        2.58534e-005        1.04233e-005
271       30        0.908401        2.58535e-005        1.04233e-005
272       30        0.908408        2.58536e-005        1.04233e-005
273       30        0.908415        2.58537e-005        1.04232e-005
274       30        0.908422        2.58538e-005        1.04232e-005
275       30        0.908429        2.58539e-005        1.04232e-005
276       30        0.908437        2.5854e-005        1.04231e-005
277       30        0.908445        2.58541e-005        1.04231e-005
278       30        0.908454        2.58542e-005        1.0423e-005
279       30        0.908463        2.58543e-005        1.0423e-005
280       30        0.908473        2.58544e-005        1.04229e-005
281       30        0.908483        2.58546e-005        1.04229e-005
282       30        0.908493        2.58547e-005        1.04228e-005
283       30        0.908503        2.58548e-005        1.04228e-005
284       30        0.908514        2.5855e-005        1.04227e-005
285       30        0.908525        2.58551e-005        1.04227e-005
286       30        0.908536        2.58552e-005        1.04226e-005
287       30        0.908548        2.58554e-005        1.04226e-005
288       30        0.90856        2.58556e-005        1.04225e-005
289       30        0.908573        2.58557e-005        1.04224e-005
290       30        0.908587        2.58559e-005        1.04223e-005
291       30        0.908602        2.58561e-005        1.04223e-005
292       30        0.908617        2.58563e-005        1.04222e-005
293       30        0.908632        2.58565e-005        1.04221e-005
294       30        0.908647        2.58567e-005        1.0422e-005
295       30        0.908661        2.58569e-005        1.0422e-005
296       30        0.908676        2.5857e-005        1.04219e-005
297       30        0.908691        2.58572e-005        1.04218e-005
298       30        0.908706        2.58574e-005        1.04217e-005
299       30        0.908724        2.58577e-005        1.04216e-005
300       30        0.908743        2.58579e-005        1.04215e-005
301       30        0.908764        2.58582e-005        1.04214e-005
302       30        0.908786        2.58585e-005        1.04213e-005
303       30        0.908809        2.58588e-005        1.04212e-005
304       30        0.90883        2.58591e-005        1.04211e-005
305       30        0.908851        2.58593e-005        1.0421e-005
306       30        0.908871        2.58596e-005        1.04209e-005
307       30        0.90889        2.58599e-005        1.04208e-005
308       30        0.90891        2.58601e-005        1.04207e-005
309       30        0.908932        2.58604e-005        1.04206e-005
310       30        0.908954        2.58607e-005        1.04205e-005
311       30        0.908978        2.5861e-005        1.04203e-005
312       30        0.909004        2.58614e-005        1.04202e-005
313       30        0.90903        2.58617e-005        1.04201e-005
314       30        0.909056        2.5862e-005        1.04199e-005
315       30        0.909083        2.58624e-005        1.04198e-005
316       30        0.90911        2.58627e-005        1.04197e-005
317       30        0.909137        2.58631e-005        1.04195e-005
318       30        0.909164        2.58635e-005        1.04194e-005
319       30        0.909192        2.58638e-005        1.04192e-005
320       30        0.909222        2.58642e-005        1.04191e-005
321       30        0.909252        2.58646e-005        1.04189e-005
322       30        0.909284        2.5865e-005        1.04187e-005
323       30        0.909317        2.58654e-005        1.04186e-005
324       30        0.909352        2.58659e-005        1.04184e-005
325       30        0.909387        2.58663e-005        1.04182e-005
326       30        0.909423        2.58668e-005        1.0418e-005
327       30        0.909459        2.58672e-005        1.04178e-005
328       30        0.909495        2.58677e-005        1.04176e-005
329       30        0.909532        2.58682e-005        1.04174e-005
330       30        0.90957        2.58687e-005        1.04172e-005
331       30        0.90961        2.58692e-005        1.0417e-005
332       30        0.909651        2.58697e-005        1.04168e-005
333       30        0.909694        2.58703e-005        1.04166e-005
334       30        0.909739        2.58708e-005        1.04164e-005
335       30        0.909785        2.58714e-005        1.04161e-005
336       30        0.909831        2.5872e-005        1.04159e-005
337       30        0.909878        2.58727e-005        1.04156e-005
338       30        0.909927        2.58733e-005        1.04154e-005
339       30        0.909977        2.5874e-005        1.04151e-005
340       30        0.910028        2.58746e-005        1.04149e-005
341       30        0.910081        2.58753e-005        1.04146e-005
342       30        0.910136        2.58761e-005        1.04143e-005
343       30        0.910193        2.58768e-005        1.0414e-005
344       30        0.910251        2.58776e-005        1.04137e-005
345       30        0.91031        2.58783e-005        1.04134e-005
346       30        0.91037        2.58791e-005        1.04131e-005
347       30        0.910432        2.58799e-005        1.04128e-005
348       30        0.910495        2.58808e-005        1.04125e-005
349       30        0.91056        2.58816e-005        1.04121e-005
350       30        0.910627        2.58825e-005        1.04118e-005
351       30        0.910696        2.58834e-005        1.04114e-005
352       30        0.910766        2.58843e-005        1.04111e-005
353       30        0.910837        2.58852e-005        1.04107e-005
354       30        0.91091        2.58861e-005        1.04103e-005
355       30        0.910985        2.58871e-005        1.04099e-005
356       30        0.911061        2.58881e-005        1.04095e-005
357       30        0.911139        2.58891e-005        1.04091e-005
358       30        0.911219        2.58901e-005        1.04087e-005
359       30        0.911302        2.58911e-005        1.04083e-005
360       30        0.911386        2.58922e-005        1.04078e-005
361       30        0.911472        2.58933e-005        1.04074e-005
362       30        0.911561        2.58945e-005        1.04069e-005
363       30        0.911651        2.58956e-005        1.04064e-005
364       30        0.911744        2.58968e-005        1.04059e-005
365       30        0.911839        2.58981e-005        1.04054e-005
366       30        0.911937        2.58993e-005        1.04049e-005
367       30        0.912037        2.59006e-005        1.04044e-005
368       30        0.91214        2.5902e-005        1.04039e-005
369       30        0.912246        2.59033e-005        1.04033e-005
370       30        0.912354        2.59048e-005        1.04028e-005
371       30        0.912464        2.59062e-005        1.04022e-005
372       30        0.912577        2.59077e-005        1.04016e-005
373       30        0.912693        2.59092e-005        1.0401e-005
374       30        0.912812        2.59108e-005        1.04004e-005
375       30        0.912933        2.59124e-005        1.03998e-005
376       30        0.913056        2.5914e-005        1.03992e-005
377       30        0.913183        2.59157e-005        1.03986e-005
378       30        0.913311        2.59174e-005        1.03979e-005
379       30        0.913442        2.59191e-005        1.03972e-005
380       30        0.913575        2.59209e-005        1.03966e-005
381       30        0.913711        2.59227e-005        1.03959e-005
382       30        0.913849        2.59245e-005        1.03952e-005
383       30        0.913988        2.59263e-005        1.03944e-005
384       30        0.91413        2.59282e-005        1.03937e-005
385       30        0.914274        2.59301e-005        1.0393e-005
386       30        0.91442        2.5932e-005        1.03922e-005
387       30        0.914568        2.59339e-005        1.03914e-005
388       30        0.914717        2.59358e-005        1.03907e-005
389       30        0.914868        2.59378e-005        1.03899e-005
390       30        0.915021        2.59398e-005        1.03891e-005
391       30        0.915175        2.59418e-005        1.03883e-005
392       30        0.915332        2.59438e-005        1.03875e-005
393       30        0.91549        2.59458e-005        1.03867e-005
394       30        0.91565        2.59479e-005        1.03858e-005
395       30        0.915811        2.595e-005        1.0385e-005
396       30        0.915975        2.59521e-005        1.03841e-005
397       30        0.916139        2.59543e-005        1.03833e-005
398       30        0.916306        2.59565e-005        1.03824e-005
399       30        0.916474        2.59587e-005        1.03816e-005
400       30        0.916644        2.59609e-005        1.03807e-005
401       30        0.916815        2.59632e-005        1.03798e-005
402       30        0.916988        2.59655e-005        1.0379e-005
403       30        0.917163        2.59679e-005        1.03781e-005
404       30        0.917339        2.59702e-005        1.03772e-005
405       30        0.917516        2.59726e-005        1.03763e-005
406       30        0.917694        2.5975e-005        1.03754e-005
407       30        0.917873        2.59775e-005        1.03746e-005
408       30        0.918053        2.59799e-005        1.03737e-005
409       30        0.918235        2.59824e-005        1.03728e-005
410       30        0.918417        2.59849e-005        1.03719e-005
411       30        0.918599        2.59874e-005        1.0371e-005
412       30        0.918781        2.59899e-005        1.03701e-005
413       30        0.918963        2.59923e-005        1.03692e-005
414       30        0.919145        2.59948e-005        1.03683e-005
415       30        0.919328        2.59973e-005        1.03674e-005
416       30        0.91951        2.59998e-005        1.03665e-005
417       30        0.919691        2.60022e-005        1.03656e-005
418       30        0.919871        2.60047e-005        1.03647e-005
419       30        0.920051        2.60071e-005        1.03638e-005
420       30        0.920231        2.60095e-005        1.03629e-005
421       30        0.920412        2.60119e-005        1.0362e-005
422       30        0.920596        2.60143e-005        1.0361e-005
423       30        0.920779        2.60167e-005        1.03601e-005
424       30        0.920958        2.6019e-005        1.03592e-005
425       30        0.921131        2.60213e-005        1.03583e-005
426       30        0.921301        2.60235e-005        1.03574e-005
427       30        0.921478        2.60258e-005        1.03565e-005
428       30        0.92167        2.60283e-005        1.03555e-005
429       30        0.921876        2.6031e-005        1.03544e-005
430       30        0.92208        2.60336e-005        1.03533e-005
431       30        0.922258        2.60359e-005        1.03524e-005
432       30        0.922396        2.60378e-005        1.03517e-005
433       30        0.922513        2.60393e-005        1.03511e-005
434       30        0.922658        2.60412e-005        1.03504e-005
435       30        0.922883        2.60441e-005        1.03492e-005
436       30        0.923191        2.60481e-005        1.03476e-005
437       30        0.923507        2.60522e-005        1.0346e-005
438       30        0.923712        2.6055e-005        1.03449e-005
439       30        0.923737        2.60555e-005        1.03449e-005
440       30        0.923651        2.60545e-005        1.03454e-005
441       30        0.923641        2.60543e-005        1.03454e-005
442       30        0.923876        2.60573e-005        1.03441e-005
443       30        0.924351        2.60634e-005        1.03417e-005
444       30        0.924854        2.607e-005        1.03391e-005
445       30        0.925096        2.60733e-005        1.03379e-005
446       30        0.924916        2.60711e-005        1.03389e-005
447       30        0.924429        2.60648e-005        1.03414e-005
448       30        0.923992        2.6059e-005        1.03436e-005
449       30        0.923985        2.60586e-005        1.03436e-005
450       30        0.924525        2.60654e-005        1.03407e-005
451       30        0.925346        2.60759e-005        1.03364e-005
452       30        0.925914        2.60832e-005        1.03333e-005
453       30        0.925721        2.60805e-005        1.03343e-005
454       30        0.924638        2.60664e-005        1.03399e-005
455       30        0.923131        2.60467e-005        1.03476e-005
456       30        0.922062        2.60322e-005        1.0353e-005
457       30        0.922079        2.60314e-005        1.03525e-005
458       30        0.923086        2.6044e-005        1.0347e-005
459       30        0.924314        2.60598e-005        1.03406e-005
460       30        0.924785        2.60653e-005        1.03379e-005
461       30        0.923781        2.60513e-005        1.03428e-005
462       30        0.921176        2.60167e-005        1.0356e-005
463       30        0.917629        2.597e-005        1.03741e-005
464       30        0.914502        2.59283e-005        1.03899e-005
465       30        0.913315        2.59117e-005        1.03956e-005
466       30        0.914643        2.5928e-005        1.03883e-005
467       30        0.917281        2.59608e-005        1.0374e-005
468       30        0.918568        2.59756e-005        1.03666e-005
469       30        0.915397        2.59318e-005        1.0382e-005
470       30        0.90559        2.58044e-005        1.04328e-005
471       30        0.88809        2.5582e-005        1.05255e-005
472       30        0.864795        2.52851e-005        1.06485e-005
473       30        0.84479        2.5035e-005        1.07562e-005
474       30        0.832422        2.48839e-005        1.08243e-005
475       30        0.821321        2.47474e-005        1.08852e-005
476       30        0.800989        2.44974e-005        1.09965e-005
477       30        0.761759        2.40194e-005        1.12133e-005
478       30        0.699648        2.32879e-005        1.15685e-005
479       30        0.603853        2.22122e-005        1.21435e-005
480       30        0.460814        2.06899e-005        1.30506e-005
481       30        0.30208        1.91213e-005        1.4136e-005
482       30        0.14637        1.77022e-005        1.52918e-005
483       30        -0.0572965        1.59941e-005        1.69373e-005
484       30        -0.314619        1.40576e-005        1.92553e-005
485       30        -0.558727        1.24249e-005        2.17242e-005
486       30        -0.737468        1.13423e-005        2.37126e-005
487       30        -0.828669        1.08309e-005        2.48056e-005
488       30        -0.848272        1.07289e-005        2.50584e-005
489       30        -0.796524        1.10055e-005        2.44082e-005
490       30        -0.565593        1.23576e-005        2.17554e-005
491       30        0.0457097        1.68288e-005        1.60769e-005
492       30        0.612218        2.23219e-005        1.21017e-005
493       30        0.742219        2.38146e-005        1.13371e-005
494       30        0.535939        2.14947e-005        1.2577e-005
495       30        -0.150383        1.5256e-005        1.77317e-005
496       30        -0.709171        1.15e-005        2.33715e-005
497       30        -0.895005        1.04761e-005        2.56387e-005
498       30        -0.940539        1.02494e-005        2.62525e-005
499       30        -0.941222        1.02878e-005        2.63687e-005
0       31        -0.930702        1.03363e-005        2.62158e-005
1       31        -0.850767        1.07027e-005        2.50596e-005
2       31        -0.521865        1.26395e-005        2.12998e-005
3       31        0.269636        1.88338e-005        1.43825e-005
4       31        0.709168        2.34362e-005        1.15318e-005
5       31        0.794158        2.44487e-005        1.10499e-005
6       31        0.682677        2.31219e-005        1.16827e-005
7       31        0.347307        1.95616e-005        1.3822e-005
8       31        -0.0339544        1.61754e-005        1.6734e-005
9       31        -0.239505        1.45944e-005        1.85439e-005
10       31        -0.249124        1.45167e-005        1.86235e-005
11       31        -0.0560643        1.59949e-005        1.69173e-005
12       31        0.259052        1.87229e-005        1.445e-005
13       31        0.512643        2.12278e-005        1.27136e-005
14       31        0.659647        2.28309e-005        1.18043e-005
15       31        0.735174        2.37054e-005        1.13649e-005
16       31        0.783434        2.42793e-005        1.10916e-005
17       31        0.833087        2.48933e-005        1.08212e-005
18       31        0.875017        2.54207e-005        1.05968e-005
19       31        0.902313        2.57621e-005        1.04499e-005
20       31        0.920776        2.60041e-005        1.03551e-005
21       31        0.931761        2.61513e-005        1.02999e-005
22       31        0.936361        2.62102e-005        1.02757e-005
23       31        0.938049        2.62319e-005        1.02669e-005
24       31        0.940353        2.62593e-005        1.0254e-005
25       31        0.945653        2.63316e-005        1.02279e-005
26       31        0.951656        2.64158e-005        1.01992e-005
27       31        0.955109        2.64584e-005        1.01804e-005
28       31        0.955905        2.64711e-005        1.01772e-005
29       31        0.954481        2.64549e-005        1.01855e-005
30       31        0.95186        2.64209e-005        1.0199e-005
31       31        0.949325        2.63878e-005        1.02121e-005
32       31        0.947796        2.63686e-005        1.02203e-005
33       31        0.94751        2.6367e-005        1.02226e-005
34       31        0.947992        2.63745e-005        1.02206e-005
35       31        0.94851        2.63815e-005        1.0218e-005
36       31        0.948504        2.63815e-005        1.02181e-005
37       31        0.947818        2.63723e-005        1.02215e-005
38       31        0.946717        2.63571e-005        1.02269e-005
39       31        0.945701        2.63439e-005        1.02322e-005
40       31        0.945213        2.63386e-005        1.02351e-005
41       31        0.945391        2.63416e-005        1.02344e-005
42       31        0.945994        2.63495e-005        1.02313e-005
43       31        0.946574        2.63567e-005        1.02282e-005
44       31        0.946775        2.6359e-005        1.0227e-005
45       31        0.946541        2.63556e-005        1.02281e-005
46       31        0.946097        2.63498e-005        1.02304e-005
47       31        0.945768        2.63457e-005        1.02322e-005
48       31        0.945776        2.63463e-005        1.02323e-005
49       31        0.946122        2.63513e-005        1.02307e-005
50       31        0.946617        2.63578e-005        1.02282e-005
51       31        0.947019        2.6363e-005        1.02261e-005
52       31        0.947192        2.63651e-005        1.02251e-005
53       31        0.947172        2.63647e-005        1.02252e-005
54       31        0.947121        2.63643e-005        1.02256e-005
55       31        0.947198        2.63659e-005        1.02254e-005
56       31        0.947457        2.63697e-005        1.02242e-005
57       31        0.947826        2.63746e-005        1.02223e-005
58       31        0.948177        2.63791e-005        1.02205e-005
59       31        0.948425        2.63823e-005        1.02192e-005
60       31        0.948574        2.63843e-005        1.02185e-005
61       31        0.948694        2.63861e-005        1.02179e-005
62       31        0.948854        2.63883e-005        1.02172e-005
63       31        0.949079        2.63914e-005        1.0216e-005
64       31        0.949348        2.63949e-005        1.02147e-005
65       31        0.949618        2.63984e-005        1.02133e-005
66       31        0.949858        2.64015e-005        1.0212e-005
67       31        0.950066        2.64042e-005        1.02109e-005
68       31        0.950258        2.64067e-005        1.02099e-005
69       31        0.950452        2.64092e-005        1.02089e-005
70       31        0.950656        2.64118e-005        1.02078e-005
71       31        0.950867        2.64145e-005        1.02067e-005
72       31        0.951077        2.64171e-005        1.02056e-005
73       31        0.951278        2.64197e-005        1.02045e-005
74       31        0.95147        2.64221e-005        1.02035e-005
75       31        0.951654        2.64244e-005        1.02025e-005
76       31        0.951834        2.64267e-005        1.02016e-005
77       31        0.952011        2.6429e-005        1.02006e-005
78       31        0.952187        2.64312e-005        1.01997e-005
79       31        0.952359        2.64334e-005        1.01988e-005
80       31        0.952526        2.64356e-005        1.01979e-005
81       31        0.952687        2.64377e-005        1.01971e-005
82       31        0.952843        2.64397e-005        1.01963e-005
83       31        0.952995        2.64417e-005        1.01955e-005
84       31        0.953142        2.64436e-005        1.01948e-005
85       31        0.953284        2.64455e-005        1.0194e-005
86       31        0.953422        2.64474e-005        1.01933e-005
87       31        0.953554        2.64491e-005        1.01927e-005
88       31        0.953681        2.64509e-005        1.0192e-005
89       31        0.953804        2.64525e-005        1.01914e-005
90       31        0.953921        2.64541e-005        1.01908e-005
91       31        0.954034        2.64556e-005        1.01903e-005
92       31        0.954142        2.64571e-005        1.01898e-005
93       31        0.954245        2.64585e-005        1.01892e-005
94       31        0.954342        2.64598e-005        1.01888e-005
95       31        0.954435        2.64611e-005        1.01883e-005
96       31        0.954523        2.64623e-005        1.01879e-005
97       31        0.954606        2.64634e-005        1.01874e-005
98       31        0.954685        2.64644e-005        1.0187e-005
99       31        0.95476        2.64654e-005        1.01867e-005
100       31        0.954831        2.64663e-005        1.01863e-005
101       31        0.954897        2.64672e-005        1.0186e-005
102       31        0.95496        2.6468e-005        1.01856e-005
103       31        0.955019        2.64688e-005        1.01853e-005
104       31        0.955075        2.64695e-005        1.0185e-005
105       31        0.955128        2.64702e-005        1.01847e-005
106       31        0.955178        2.64708e-005        1.01845e-005
107       31        0.955225        2.64714e-005        1.01842e-005
108       31        0.95527        2.6472e-005        1.0184e-005
109       31        0.955313        2.64725e-005        1.01838e-005
110       31        0.955354        2.6473e-005        1.01835e-005
111       31        0.955393        2.64735e-005        1.01833e-005
112       31        0.95543        2.6474e-005        1.01831e-005
113       31        0.955465        2.64744e-005        1.0183e-005
114       31        0.955499        2.64749e-005        1.01828e-005
115       31        0.955532        2.64753e-005        1.01826e-005
116       31        0.955563        2.64757e-005        1.01825e-005
117       31        0.955593        2.64762e-005        1.01823e-005
118       31        0.955622        2.64766e-005        1.01822e-005
119       31        0.95565        2.6477e-005        1.0182e-005
120       31        0.955676        2.64773e-005        1.01819e-005
121       31        0.955702        2.64777e-005        1.01818e-005
122       31        0.955726        2.64781e-005        1.01817e-005
123       31        0.95575        2.64784e-005        1.01816e-005
124       31        0.955772        2.64787e-005        1.01815e-005
125       31        0.955793        2.6479e-005        1.01814e-005
126       31        0.955813        2.64793e-005        1.01813e-005
127       31        0.955832        2.64796e-005        1.01812e-005
128       31        0.95585        2.64799e-005        1.01811e-005
129       31        0.955867        2.64801e-005        1.0181e-005
130       31        0.955882        2.64803e-005        1.0181e-005
131       31        0.955897        2.64806e-005        1.01809e-005
132       31        0.955911        2.64808e-005        1.01808e-005
133       31        0.955923        2.64809e-005        1.01808e-005
134       31        0.955935        2.64811e-005        1.01807e-005
135       31        0.955947        2.64812e-005        1.01807e-005
136       31        0.955957        2.64814e-005        1.01806e-005
137       31        0.955967        2.64815e-005        1.01806e-005
138       31        0.955976        2.64816e-005        1.01805e-005
139       31        0.955984        2.64817e-005        1.01805e-005
140       31        0.955992        2.64818e-005        1.01804e-005
141       31        0.956        2.64819e-005        1.01804e-005
142       31        0.956007        2.6482e-005        1.01803e-005
143       31        0.956014        2.64821e-005        1.01803e-005
144       31        0.956021        2.64822e-005        1.01803e-005
145       31        0.956027        2.64822e-005        1.01802e-005
146       31        0.956033        2.64823e-005        1.01802e-005
147       31        0.95604        2.64824e-005        1.01802e-005
148       31        0.956046        2.64825e-005        1.01801e-005
149       31        0.956051        2.64826e-005        1.01801e-005
150       31        0.956057        2.64826e-005        1.01801e-005
151       31        0.956063        2.64827e-005        1.01801e-005
152       31        0.956069        2.64828e-005        1.018e-005
153       31        0.956075        2.64829e-005        1.018e-005
154       31        0.95608        2.6483e-005        1.018e-005
155       31        0.956085        2.64831e-005        1.018e-005
156       31        0.95609        2.64832e-005        1.01799e-005
157       31        0.956095        2.64832e-005        1.01799e-005
158       31        0.9561        2.64833e-005        1.01799e-005
159       31        0.956105        2.64834e-005        1.01799e-005
160       31        0.956109        2.64835e-005        1.01799e-005
161       31        0.956114        2.64836e-005        1.01798e-005
162       31        0.956118        2.64836e-005        1.01798e-005
163       31        0.956122        2.64837e-005        1.01798e-005
164       31        0.956125        2.64837e-005        1.01798e-005
165       31        0.956128        2.64838e-005        1.01798e-005
166       31        0.95613        2.64838e-005        1.01798e-005
167       31        0.956132        2.64838e-005        1.01798e-005
168       31        0.956135        2.64839e-005        1.01798e-005
169       31        0.956137        2.64839e-005        1.01798e-005
170       31        0.956139        2.64839e-005        1.01797e-005
171       31        0.956142        2.6484e-005        1.01797e-005
172       31        0.956144        2.6484e-005        1.01797e-005
173       31        0.956145        2.6484e-005        1.01797e-005
174       31        0.956146        2.6484e-005        1.01797e-005
175       31        0.956147        2.6484e-005        1.01797e-005
176       31        0.956147        2.6484e-005        1.01797e-005
177       31        0.956148        2.6484e-005        1.01797e-005
178       31        0.956149        2.6484e-005        1.01797e-005
179       31        0.956151        2.64841e-005        1.01797e-005
180       31        0.956153        2.64841e-005        1.01797e-005
181       31        0.956156        2.64841e-005        1.01796e-005
182       31        0.956158        2.64842e-005        1.01796e-005
183       31        0.956159        2.64842e-005        1.01796e-005
184       31        0.95616        2.64842e-005        1.01796e-005
185       31        0.95616        2.64842e-005        1.01796e-005
186       31        0.956161        2.64842e-005        1.01796e-005
187       31        0.956162        2.64842e-005        1.01796e-005
188       31        0.956164        2.64843e-005        1.01796e-005
189       31        0.956167        2.64843e-005        1.01796e-005
190       31        0.95617        2.64844e-005        1.01796e-005
191       31        0.956174        2.64844e-005        1.01796e-005
192       31        0.956177        2.64844e-005        1.01796e-005
193       31        0.956179        2.64845e-005        1.01795e-005
194       31        0.956179        2.64845e-005        1.01795e-005
195       31        0.95618        2.64845e-005        1.01795e-005
196       31        0.95618        2.64845e-005        1.01795e-005
197       31        0.95618        2.64845e-005        1.01795e-005
198       31        0.956181        2.64845e-005        1.01795e-005
199       31        0.956182        2.64845e-005        1.01795e-005
200       31        0.956183        2.64846e-005        1.01795e-005
201       31        0.956185        2.64846e-005        1.01795e-005
202       31        0.956186        2.64846e-005        1.01795e-005
203       31        0.956187        2.64846e-005        1.01795e-005
204       31        0.956188        2.64846e-005        1.01795e-005
205       31        0.956188        2.64846e-005        1.01795e-005
206       31        0.956188        2.64846e-005        1.01795e-005
207       31        0.956188        2.64846e-005        1.01795e-005
208       31        0.956188        2.64846e-005        1.01795e-005
209       31        0.956189        2.64846e-005        1.01795e-005
210       31        0.956189        2.64846e-005        1.01795e-005
211       31        0.956189        2.64846e-005        1.01795e-005
212       31        0.95619        2.64846e-005        1.01795e-005
213       31        0.95619        2.64846e-005        1.01795e-005
214       31        0.956191        2.64846e-005        1.01795e-005
215       31        0.956191        2.64846e-005        1.01795e-005
216       31        0.956191        2.64846e-005        1.01795e-005
217       31        0.956191        2.64846e-005        1.01795e-005
218       31        0.956192        2.64847e-005        1.01795e-005
219       31        0.956192        2.64847e-005        1.01795e-005
220       31        0.956192        2.64847e-005        1.01795e-005
221       31        0.956192        2.64847e-005        1.01795e-005
222       31        0.956193        2.64847e-005        1.01795e-005
223       31        0.956193        2.64847e-005        1.01795e-005
224       31        0.956193        2.64847e-005        1.01795e-005
225       31        0.956194        2.64847e-005        1.01795e-005
226       31        0.956194        2.64847e-005        1.01795e-005
227       31        0.956194        2.64847e-005        1.01795e-005
228       31        0.956194        2.64847e-005        1.01795e-005
229       31        0.956194        2.64847e-005        1.01795e-005
230       31        0.956194        2.64847e-005        1.01795e-005
231       31        0.956194        2.64847e-005        1.01795e-005
232       31        0.956194        2.64847e-005        1.01795e-005
233       31        0.956194        2.64847e-005        1.01795e-005
234       31        0.956194        2.64847e-005        1.01795e-005
235       31        0.956194        2.64847e-005        1.01795e-005
236       31        0.956194        2.64847e-005        1.01795e-005
237       31        0.956194        2.64847e-005        1.01795e-005
238       31        0.956194        2.64847e-005        1.01795e-005
239       31        0.956194        2.64847e-005        1.01795e-005
240       31        0.956194        2.64847e-005        1.01795e-005
241       31        0.956193        2.64847e-005        1.01795e-005
242       31        0.956193        2.64847e-005        1.01795e-005
243       31        0.956193        2.64847e-005        1.01795e-005
244       31        0.956193        2.64847e-005        1.01795e-005
245       31        0.956192        2.64847e-005        1.01795e-005
246       31        0.956192        2.64847e-005        1.01795e-005
247       31        0.956192        2.64847e-005        1.01795e-005
248       31        0.956192        2.64847e-005        1.01795e-005
249       31        0.956191        2.64847e-005        1.01795e-005
250       31        0.956191        2.64847e-005        1.01795e-005
251       31        0.95619        2.64847e-005        1.01795e-005
252       31        0.95619        2.64846e-005        1.01795e-005
253       31        0.95619        2.64846e-005        1.01795e-005
254       31        0.956189        2.64846e-005        1.01795e-005
255       31        0.956189        2.64846e-005        1.01795e-005
256       31        0.956188        2.64846e-005        1.01795e-005
257       31        0.956188        2.64846e-005        1.01795e-005
258       31        0.956187        2.64846e-005        1.01795e-005
259       31        0.956187        2.64846e-005        1.01795e-005
260       31        0.956186        2.64846e-005        1.01795e-005
261       31        0.956185        2.64846e-005        1.01795e-005
262       31        0.956185        2.64846e-005        1.01795e-005
263       31        0.956184        2.64846e-005        1.01795e-005
264       31        0.956183        2.64846e-005        1.01795e-005
265       31        0.956183        2.64845e-005        1.01795e-005
266       31        0.956182        2.64845e-005        1.01795e-005
267       31        0.956181        2.64845e-005        1.01795e-005
268       31        0.956181        2.64845e-005        1.01795e-005
269       31        0.95618        2.64845e-005        1.01795e-005
270       31        0.956179        2.64845e-005        1.01795e-005
271       31        0.956179        2.64845e-005        1.01796e-005
272       31        0.956178        2.64845e-005        1.01796e-005
273       31        0.956177        2.64845e-005        1.01796e-005
274       31        0.956176        2.64845e-005        1.01796e-005
275       31        0.956175        2.64845e-005        1.01796e-005
276       31        0.956174        2.64844e-005        1.01796e-005
277       31        0.956173        2.64844e-005        1.01796e-005
278       31        0.956172        2.64844e-005        1.01796e-005
279       31        0.956171        2.64844e-005        1.01796e-005
280       31        0.95617        2.64844e-005        1.01796e-005
281       31        0.956169        2.64844e-005        1.01796e-005
282       31        0.956168        2.64844e-005        1.01796e-005
283       31        0.956166        2.64844e-005        1.01796e-005
284       31        0.956165        2.64843e-005        1.01796e-005
285       31        0.956163        2.64843e-005        1.01796e-005
286       31        0.956161        2.64843e-005        1.01796e-005
287       31        0.95616        2.64843e-005        1.01797e-005
288       31        0.956158        2.64842e-005        1.01797e-005
289       31        0.956156        2.64842e-005        1.01797e-005
290       31        0.956154        2.64842e-005        1.01797e-005
291       31        0.956153        2.64842e-005        1.01797e-005
292       31        0.956151        2.64841e-005        1.01797e-005
293       31        0.956149        2.64841e-005        1.01797e-005
294       31        0.956147        2.64841e-005        1.01797e-005
295       31        0.956144        2.6484e-005        1.01797e-005
296       31        0.956141        2.6484e-005        1.01797e-005
297       31        0.956138        2.64839e-005        1.01798e-005
298       31        0.956134        2.64839e-005        1.01798e-005
299       31        0.956132        2.64839e-005        1.01798e-005
300       31        0.956129        2.64838e-005        1.01798e-005
301       31        0.956128        2.64838e-005        1.01798e-005
302       31        0.956126        2.64838e-005        1.01798e-005
303       31        0.956125        2.64838e-005        1.01798e-005
304       31        0.956123        2.64838e-005        1.01798e-005
305       31        0.95612        2.64837e-005        1.01799e-005
306       31        0.956116        2.64837e-005        1.01799e-005
307       31        0.956111        2.64836e-005        1.01799e-005
308       31        0.956107        2.64836e-005        1.01799e-005
309       31        0.956102        2.64835e-005        1.01799e-005
310       31        0.956099        2.64835e-005        1.018e-005
311       31        0.956096        2.64834e-005        1.018e-005
312       31        0.956093        2.64834e-005        1.018e-005
313       31        0.95609        2.64834e-005        1.018e-005
314       31        0.956087        2.64833e-005        1.018e-005
315       31        0.956083        2.64833e-005        1.01801e-005
316       31        0.956079        2.64832e-005        1.01801e-005
317       31        0.956074        2.64831e-005        1.01801e-005
318       31        0.956069        2.64831e-005        1.01801e-005
319       31        0.956063        2.6483e-005        1.01801e-005
320       31        0.956058        2.64829e-005        1.01802e-005
321       31        0.956053        2.64829e-005        1.01802e-005
322       31        0.956048        2.64828e-005        1.01802e-005
323       31        0.956043        2.64827e-005        1.01802e-005
324       31        0.956038        2.64826e-005        1.01803e-005
325       31        0.956032        2.64825e-005        1.01803e-005
326       31        0.956026        2.64824e-005        1.01803e-005
327       31        0.956019        2.64823e-005        1.01804e-005
328       31        0.956011        2.64822e-005        1.01804e-005
329       31        0.956004        2.64821e-005        1.01804e-005
330       31        0.955997        2.6482e-005        1.01805e-005
331       31        0.955989        2.64819e-005        1.01805e-005
332       31        0.955982        2.64818e-005        1.01805e-005
333       31        0.955975        2.64817e-005        1.01806e-005
334       31        0.955967        2.64816e-005        1.01806e-005
335       31        0.955959        2.64815e-005        1.01806e-005
336       31        0.955951        2.64814e-005        1.01807e-005
337       31        0.955942        2.64813e-005        1.01807e-005
338       31        0.955933        2.64812e-005        1.01808e-005
339       31        0.955925        2.64811e-005        1.01808e-005
340       31        0.955915        2.6481e-005        1.01809e-005
341       31        0.955906        2.64809e-005        1.01809e-005
342       31        0.955897        2.64807e-005        1.0181e-005
343       31        0.955887        2.64806e-005        1.0181e-005
344       31        0.955876        2.64805e-005        1.01811e-005
345       31        0.955865        2.64804e-005        1.01812e-005
346       31        0.955853        2.64802e-005        1.01812e-005
347       31        0.955841        2.64801e-005        1.01813e-005
348       31        0.955828        2.64799e-005        1.01813e-005
349       31        0.955815        2.64797e-005        1.01814e-005
350       31        0.9558        2.64795e-005        1.01815e-005
351       31        0.955785        2.64793e-005        1.01816e-005
352       31        0.95577        2.64791e-005        1.01816e-005
353       31        0.955753        2.64789e-005        1.01817e-005
354       31        0.955736        2.64786e-005        1.01818e-005
355       31        0.955717        2.64784e-005        1.01819e-005
356       31        0.955698        2.64781e-005        1.0182e-005
357       31        0.955678        2.64778e-005        1.01821e-005
358       31        0.955657        2.64775e-005        1.01822e-005
359       31        0.955635        2.64772e-005        1.01823e-005
360       31        0.955612        2.64769e-005        1.01824e-005
361       31        0.955588        2.64766e-005        1.01825e-005
362       31        0.955563        2.64762e-005        1.01826e-005
363       31        0.955538        2.64759e-005        1.01828e-005
364       31        0.955511        2.64755e-005        1.01829e-005
365       31        0.955484        2.64751e-005        1.0183e-005
366       31        0.955455        2.64747e-005        1.01832e-005
367       31        0.955426        2.64744e-005        1.01833e-005
368       31        0.955395        2.6474e-005        1.01835e-005
369       31        0.955363        2.64735e-005        1.01836e-005
370       31        0.95533        2.64731e-005        1.01838e-005
371       31        0.955296        2.64727e-005        1.0184e-005
372       31        0.955261        2.64722e-005        1.01842e-005
373       31        0.955224        2.64718e-005        1.01844e-005
374       31        0.955185        2.64713e-005        1.01846e-005
375       31        0.955145        2.64708e-005        1.01848e-005
376       31        0.955103        2.64702e-005        1.0185e-005
377       31        0.955059        2.64697e-005        1.01853e-005
378       31        0.955013        2.64691e-005        1.01855e-005
379       31        0.954964        2.64685e-005        1.01858e-005
380       31        0.954913        2.64678e-005        1.0186e-005
381       31        0.954859        2.64671e-005        1.01863e-005
382       31        0.954803        2.64664e-005        1.01866e-005
383       31        0.954744        2.64656e-005        1.01869e-005
384       31        0.954681        2.64648e-005        1.01872e-005
385       31        0.954615        2.6464e-005        1.01876e-005
386       31        0.954546        2.6463e-005        1.01879e-005
387       31        0.954474        2.64621e-005        1.01883e-005
388       31        0.954398        2.64611e-005        1.01887e-005
389       31        0.954318        2.646e-005        1.01891e-005
390       31        0.954234        2.64589e-005        1.01895e-005
391       31        0.954146        2.64577e-005        1.01899e-005
392       31        0.954055        2.64565e-005        1.01904e-005
393       31        0.953959        2.64552e-005        1.01909e-005
394       31        0.95386        2.64538e-005        1.01914e-005
395       31        0.953756        2.64525e-005        1.01919e-005
396       31        0.953648        2.6451e-005        1.01924e-005
397       31        0.953536        2.64495e-005        1.0193e-005
398       31        0.95342        2.6448e-005        1.01936e-005
399       31        0.9533        2.64464e-005        1.01942e-005
400       31        0.953175        2.64448e-005        1.01949e-005
401       31        0.953046        2.64431e-005        1.01955e-005
402       31        0.952912        2.64414e-005        1.01962e-005
403       31        0.952774        2.64396e-005        1.0197e-005
404       31        0.952632        2.64378e-005        1.01977e-005
405       31        0.952484        2.64359e-005        1.01985e-005
406       31        0.952332        2.6434e-005        1.01993e-005
407       31        0.952175        2.6432e-005        1.02001e-005
408       31        0.952013        2.64299e-005        1.0201e-005
409       31        0.951846        2.64278e-005        1.02019e-005
410       31        0.951673        2.64256e-005        1.02028e-005
411       31        0.951496        2.64234e-005        1.02037e-005
412       31        0.951313        2.64211e-005        1.02047e-005
413       31        0.951124        2.64187e-005        1.02057e-005
414       31        0.950931        2.64162e-005        1.02067e-005
415       31        0.950732        2.64136e-005        1.02078e-005
416       31        0.950527        2.6411e-005        1.02088e-005
417       31        0.950317        2.64083e-005        1.02099e-005
418       31        0.950101        2.64055e-005        1.0211e-005
419       31        0.949881        2.64026e-005        1.02122e-005
420       31        0.949657        2.63997e-005        1.02133e-005
421       31        0.94943        2.63967e-005        1.02145e-005
422       31        0.949201        2.63937e-005        1.02157e-005
423       31        0.948969        2.63906e-005        1.02168e-005
424       31        0.948732        2.63874e-005        1.02181e-005
425       31        0.94849        2.63842e-005        1.02193e-005
426       31        0.948244        2.63809e-005        1.02205e-005
427       31        0.948        2.63777e-005        1.02218e-005
428       31        0.947764        2.63745e-005        1.02229e-005
429       31        0.947538        2.63715e-005        1.02241e-005
430       31        0.947317        2.63685e-005        1.02252e-005
431       31        0.947088        2.63655e-005        1.02263e-005
432       31        0.946845        2.63623e-005        1.02276e-005
433       31        0.946589        2.63589e-005        1.02289e-005
434       31        0.946343        2.63557e-005        1.02302e-005
435       31        0.946134        2.63529e-005        1.02312e-005
436       31        0.945978        2.63507e-005        1.0232e-005
437       31        0.945854        2.63491e-005        1.02326e-005
438       31        0.945714        2.63473e-005        1.02333e-005
439       31        0.94551        2.63448e-005        1.02345e-005
440       31        0.945241        2.63414e-005        1.02359e-005
441       31        0.94497        2.63379e-005        1.02373e-005
442       31        0.944791        2.63354e-005        1.02382e-005
443       31        0.944758        2.63347e-005        1.02382e-005
444       31        0.944828        2.63355e-005        1.02378e-005
445       31        0.944877        2.63364e-005        1.02377e-005
446       31        0.944775        2.63353e-005        1.02383e-005
447       31        0.944494        2.63318e-005        1.02398e-005
448       31        0.944142        2.63272e-005        1.02416e-005
449       31        0.943922        2.6324e-005        1.02426e-005
450       31        0.943989        2.63243e-005        1.02421e-005
451       31        0.944339        2.63285e-005        1.02401e-005
452       31        0.944777        2.63342e-005        1.02378e-005
453       31        0.945022        2.63375e-005        1.02366e-005
454       31        0.944886        2.63358e-005        1.02374e-005
455       31        0.944436        2.63299e-005        1.02397e-005
456       31        0.943995        2.63238e-005        1.02418e-005
457       31        0.943963        2.63224e-005        1.02416e-005
458       31        0.944549        2.63286e-005        1.0238e-005
459       31        0.945623        2.63422e-005        1.02323e-005
460       31        0.946774        2.63575e-005        1.02265e-005
461       31        0.947544        2.63674e-005        1.02224e-005
462       31        0.947691        2.63688e-005        1.02215e-005
463       31        0.947367        2.63638e-005        1.02228e-005
464       31        0.947102        2.63589e-005        1.02236e-005
465       31        0.947569        2.63631e-005        1.02205e-005
466       31        0.949181        2.6383e-005        1.02118e-005
467       31        0.951757        2.64162e-005        1.01983e-005
468       31        0.954506        2.64517e-005        1.0184e-005
469       31        0.956252        2.64729e-005        1.01743e-005
470       31        0.95591        2.64677e-005        1.01758e-005
471       31        0.952779        2.64275e-005        1.01922e-005
472       31        0.947169        2.63496e-005        1.02194e-005
473       31        0.941788        2.62785e-005        1.02468e-005
474       31        0.938324        2.62344e-005        1.02651e-005
475       31        0.935452        2.61978e-005        1.02802e-005
476       31        0.930399        2.61331e-005        1.03068e-005
477       31        0.920276        2.59971e-005        1.03575e-005
478       31        0.903717        2.57826e-005        1.04435e-005
479       31        0.876611        2.54434e-005        1.05893e-005
480       31        0.833079        2.48927e-005        1.08211e-005
481       31        0.784143        2.42904e-005        1.10888e-005
482       31        0.735946        2.37178e-005        1.13621e-005
483       31        0.657002        2.28031e-005        1.18212e-005
484       31        0.504809        2.11467e-005        1.27646e-005
485       31        0.239791        1.85444e-005        1.45906e-005
486       31        -0.103422        1.56206e-005        1.73226e-005
487       31        -0.342999        1.38468e-005        1.95125e-005
488       31        -0.409604        1.33953e-005        2.01762e-005
489       31        -0.31863        1.40184e-005        1.92787e-005
490       31        -0.00193808        1.64291e-005        1.6461e-005
491       31        0.470028        2.07975e-005        1.29981e-005
492       31        0.739524        2.37881e-005        1.1355e-005
493       31        0.758656        2.40159e-005        1.12465e-005
494       31        0.485943        2.09692e-005        1.28985e-005
495       31        -0.284467        1.42581e-005        1.89497e-005
496       31        -0.795304        1.1005e-005        2.43774e-005
497       31        -0.932767        1.02731e-005        2.61095e-005
498       31        -0.944938        1.02241e-005        2.63029e-005
499       31        -0.922506        1.03849e-005        2.61241e-005
0       32        -0.777842        1.11598e-005        2.42922e-005
1       32        -0.632189        1.19504e-005        2.24874e-005
2       32        -0.184484        1.49935e-005        1.80312e-005
3       32        0.48447        2.09598e-005        1.29117e-005
4       32        0.77728        2.42501e-005        1.11467e-005
5       32        0.84324        2.50633e-005        1.07851e-005
6       32        0.815879        2.47155e-005        1.09304e-005
7       32        0.720579        2.35572e-005        1.14599e-005
8       32        0.607096        2.22676e-005        1.21343e-005
9       32        0.539745        2.15359e-005        1.25532e-005
10       32        0.543245        2.1563e-005        1.25251e-005
11       32        0.631972        2.25289e-005        1.19751e-005
12       32        0.753048        2.39275e-005        1.12682e-005
13       32        0.837633        2.49539e-005        1.07984e-005
14       32        0.879935        2.54863e-005        1.0572e-005
15       32        0.897523        2.57122e-005        1.04797e-005
16       32        0.907759        2.58392e-005        1.04242e-005
17       32        0.920868        2.60161e-005        1.03589e-005
18       32        0.933279        2.61795e-005        1.02954e-005
19       32        0.941774        2.62799e-005        1.02475e-005
20       32        0.9469        2.63485e-005        1.02217e-005
21       32        0.949688        2.63878e-005        1.02084e-005
22       32        0.952016        2.64168e-005        1.01959e-005
23       32        0.954791        2.6453e-005        1.01816e-005
24       32        0.957371        2.64827e-005        1.01667e-005
25       32        0.958474        2.65004e-005        1.01623e-005
26       32        0.957392        2.64926e-005        1.01703e-005
27       32        0.954288        2.64488e-005        1.01851e-005
28       32        0.949324        2.63858e-005        1.02114e-005
29       32        0.943553        2.63124e-005        1.02419e-005
30       32        0.93846        2.62459e-005        1.02682e-005
31       32        0.934754        2.61978e-005        1.02874e-005
32       32        0.932357        2.61678e-005        1.03003e-005
33       32        0.930827        2.615e-005        1.0309e-005
34       32        0.929744        2.61368e-005        1.0315e-005
35       32        0.928474        2.61202e-005        1.03216e-005
36       32        0.92647        2.60936e-005        1.03317e-005
37       32        0.923858        2.60588e-005        1.03449e-005
38       32        0.921382        2.60266e-005        1.03578e-005
39       32        0.91982        2.60077e-005        1.03664e-005
40       32        0.919431        2.60035e-005        1.03688e-005
41       32        0.919851        2.6009e-005        1.03666e-005
42       32        0.920406        2.60158e-005        1.03636e-005
43       32        0.920522        2.60167e-005        1.03627e-005
44       32        0.920006        2.60095e-005        1.03652e-005
45       32        0.919105        2.59976e-005        1.03698e-005
46       32        0.918318        2.59877e-005        1.0374e-005
47       32        0.918067        2.59852e-005        1.03756e-005
48       32        0.918436        2.59905e-005        1.03739e-005
49       32        0.919151        2.59999e-005        1.03703e-005
50       32        0.919801        2.60082e-005        1.03668e-005
51       32        0.920117        2.60119e-005        1.0365e-005
52       32        0.920124        2.60118e-005        1.03649e-005
53       32        0.920075        2.60115e-005        1.03653e-005
54       32        0.920228        2.60141e-005        1.03647e-005
55       32        0.920668        2.60203e-005        1.03627e-005
56       32        0.921294        2.60286e-005        1.03595e-005
57       32        0.921933        2.60368e-005        1.03561e-005
58       32        0.922463        2.60436e-005        1.03534e-005
59       32        0.92287        2.6049e-005        1.03513e-005
60       32        0.923222        2.60537e-005        1.03495e-005
61       32        0.923605        2.60589e-005        1.03476e-005
62       32        0.924064        2.60651e-005        1.03453e-005
63       32        0.924595        2.60721e-005        1.03426e-005
64       32        0.925154        2.60793e-005        1.03397e-005
65       32        0.925701        2.60864e-005        1.03368e-005
66       32        0.926216        2.60931e-005        1.03342e-005
67       32        0.926705        2.60994e-005        1.03316e-005
68       32        0.927183        2.61057e-005        1.03291e-005
69       32        0.927665        2.61119e-005        1.03266e-005
70       32        0.928158        2.61183e-005        1.03241e-005
71       32        0.928656        2.61247e-005        1.03215e-005
72       32        0.929152        2.61311e-005        1.03189e-005
73       32        0.929637        2.61373e-005        1.03163e-005
74       32        0.93011        2.61434e-005        1.03138e-005
75       32        0.93057        2.61493e-005        1.03114e-005
76       32        0.931023        2.61552e-005        1.03091e-005
77       32        0.93147        2.61609e-005        1.03067e-005
78       32        0.931913        2.61666e-005        1.03044e-005
79       32        0.932349        2.61723e-005        1.03021e-005
80       32        0.932777        2.61778e-005        1.02999e-005
81       32        0.933196        2.61833e-005        1.02977e-005
82       32        0.933605        2.61886e-005        1.02956e-005
83       32        0.934004        2.61938e-005        1.02936e-005
84       32        0.934394        2.61989e-005        1.02916e-005
85       32        0.934774        2.62039e-005        1.02896e-005
86       32        0.935146        2.62088e-005        1.02877e-005
87       32        0.935508        2.62136e-005        1.02859e-005
88       32        0.935861        2.62182e-005        1.02841e-005
89       32        0.936205        2.62228e-005        1.02823e-005
90       32        0.936538        2.62272e-005        1.02806e-005
91       32        0.936862        2.62315e-005        1.02789e-005
92       32        0.937176        2.62356e-005        1.02773e-005
93       32        0.937481        2.62397e-005        1.02758e-005
94       32        0.937776        2.62436e-005        1.02743e-005
95       32        0.938061        2.62473e-005        1.02728e-005
96       32        0.938337        2.62509e-005        1.02714e-005
97       32        0.938603        2.62545e-005        1.02701e-005
98       32        0.938861        2.62578e-005        1.02687e-005
99       32        0.939109        2.62611e-005        1.02675e-005
100       32        0.939349        2.62642e-005        1.02662e-005
101       32        0.939581        2.62673e-005        1.0265e-005
102       32        0.939804        2.62702e-005        1.02639e-005
103       32        0.94002        2.6273e-005        1.02627e-005
104       32        0.940227        2.62756e-005        1.02617e-005
105       32        0.940428        2.62782e-005        1.02606e-005
106       32        0.940621        2.62807e-005        1.02596e-005
107       32        0.940808        2.62832e-005        1.02586e-005
108       32        0.940988        2.62855e-005        1.02577e-005
109       32        0.941162        2.62877e-005        1.02568e-005
110       32        0.94133        2.62899e-005        1.02559e-005
111       32        0.941493        2.6292e-005        1.02551e-005
112       32        0.94165        2.62941e-005        1.02543e-005
113       32        0.941802        2.6296e-005        1.02535e-005
114       32        0.941949        2.6298e-005        1.02527e-005
115       32        0.942091        2.62998e-005        1.0252e-005
116       32        0.942228        2.63016e-005        1.02513e-005
117       32        0.942361        2.63034e-005        1.02506e-005
118       32        0.94249        2.63051e-005        1.02499e-005
119       32        0.942614        2.63067e-005        1.02493e-005
120       32        0.942734        2.63083e-005        1.02487e-005
121       32        0.94285        2.63099e-005        1.02481e-005
122       32        0.942963        2.63114e-005        1.02476e-005
123       32        0.943071        2.63128e-005        1.0247e-005
124       32        0.943176        2.63142e-005        1.02465e-005
125       32        0.943277        2.63156e-005        1.0246e-005
126       32        0.943374        2.63169e-005        1.02455e-005
127       32        0.943468        2.63181e-005        1.0245e-005
128       32        0.943558        2.63194e-005        1.02446e-005
129       32        0.943645        2.63205e-005        1.02441e-005
130       32        0.943728        2.63216e-005        1.02437e-005
131       32        0.943809        2.63227e-005        1.02433e-005
132       32        0.943886        2.63237e-005        1.02429e-005
133       32        0.94396        2.63247e-005        1.02425e-005
134       32        0.944032        2.63256e-005        1.02422e-005
135       32        0.9441        2.63265e-005        1.02418e-005
136       32        0.944166        2.63274e-005        1.02415e-005
137       32        0.94423        2.63282e-005        1.02411e-005
138       32        0.944291        2.6329e-005        1.02408e-005
139       32        0.94435        2.63298e-005        1.02405e-005
140       32        0.944406        2.63305e-005        1.02402e-005
141       32        0.944461        2.63312e-005        1.02399e-005
142       32        0.944513        2.63319e-005        1.02397e-005
143       32        0.944564        2.63325e-005        1.02394e-005
144       32        0.944613        2.63332e-005        1.02391e-005
145       32        0.944661        2.63338e-005        1.02389e-005
146       32        0.944707        2.63344e-005        1.02386e-005
147       32        0.944751        2.6335e-005        1.02384e-005
148       32        0.944795        2.63355e-005        1.02382e-005
149       32        0.944836        2.63361e-005        1.0238e-005
150       32        0.944877        2.63366e-005        1.02378e-005
151       32        0.944916        2.63372e-005        1.02376e-005
152       32        0.944954        2.63377e-005        1.02374e-005
153       32        0.944991        2.63382e-005        1.02372e-005
154       32        0.945028        2.63386e-005        1.0237e-005
155       32        0.945063        2.63391e-005        1.02368e-005
156       32        0.945096        2.63396e-005        1.02367e-005
157       32        0.945129        2.634e-005        1.02365e-005
158       32        0.94516        2.63404e-005        1.02364e-005
159       32        0.94519        2.63409e-005        1.02362e-005
160       32        0.945219        2.63413e-005        1.02361e-005
161       32        0.945248        2.63416e-005        1.02359e-005
162       32        0.945276        2.6342e-005        1.02358e-005
163       32        0.945303        2.63424e-005        1.02356e-005
164       32        0.945329        2.63427e-005        1.02355e-005
165       32        0.945353        2.63431e-005        1.02354e-005
166       32        0.945376        2.63434e-005        1.02353e-005
167       32        0.945397        2.63436e-005        1.02352e-005
168       32        0.945418        2.63439e-005        1.02351e-005
169       32        0.945438        2.63442e-005        1.0235e-005
170       32        0.945459        2.63444e-005        1.02349e-005
171       32        0.945479        2.63447e-005        1.02347e-005
172       32        0.945499        2.6345e-005        1.02346e-005
173       32        0.945517        2.63452e-005        1.02345e-005
174       32        0.945534        2.63454e-005        1.02345e-005
175       32        0.945549        2.63456e-005        1.02344e-005
176       32        0.945562        2.63458e-005        1.02343e-005
177       32        0.945576        2.6346e-005        1.02342e-005
178       32        0.945591        2.63461e-005        1.02342e-005
179       32        0.945606        2.63463e-005        1.02341e-005
180       32        0.945622        2.63465e-005        1.0234e-005
181       32        0.945638        2.63468e-005        1.02339e-005
182       32        0.945653        2.6347e-005        1.02338e-005
183       32        0.945667        2.63471e-005        1.02338e-005
184       32        0.945679        2.63473e-005        1.02337e-005
185       32        0.945689        2.63474e-005        1.02337e-005
186       32        0.9457        2.63476e-005        1.02336e-005
187       32        0.945711        2.63477e-005        1.02335e-005
188       32        0.945724        2.63479e-005        1.02335e-005
189       32        0.945738        2.63481e-005        1.02334e-005
190       32        0.945753        2.63483e-005        1.02333e-005
191       32        0.945768        2.63485e-005        1.02333e-005
192       32        0.945782        2.63487e-005        1.02332e-005
193       32        0.945794        2.63488e-005        1.02331e-005
194       32        0.945804        2.6349e-005        1.02331e-005
195       32        0.945813        2.63491e-005        1.0233e-005
196       32        0.945822        2.63492e-005        1.0233e-005
197       32        0.945831        2.63493e-005        1.02329e-005
198       32        0.94584        2.63495e-005        1.02329e-005
199       32        0.94585        2.63496e-005        1.02328e-005
200       32        0.94586        2.63497e-005        1.02328e-005
201       32        0.94587        2.63499e-005        1.02327e-005
202       32        0.945879        2.635e-005        1.02327e-005
203       32        0.945887        2.63501e-005        1.02327e-005
204       32        0.945895        2.63502e-005        1.02326e-005
205       32        0.945902        2.63503e-005        1.02326e-005
206       32        0.945908        2.63504e-005        1.02325e-005
207       32        0.945915        2.63504e-005        1.02325e-005
208       32        0.945921        2.63505e-005        1.02325e-005
209       32        0.945927        2.63506e-005        1.02324e-005
210       32        0.945933        2.63507e-005        1.02324e-005
211       32        0.945938        2.63507e-005        1.02324e-005
212       32        0.945944        2.63508e-005        1.02324e-005
213       32        0.945949        2.63509e-005        1.02323e-005
214       32        0.945954        2.63509e-005        1.02323e-005
215       32        0.945959        2.6351e-005        1.02323e-005
216       32        0.945964        2.63511e-005        1.02323e-005
217       32        0.945968        2.63511e-005        1.02322e-005
218       32        0.945972        2.63512e-005        1.02322e-005
219       32        0.945976        2.63512e-005        1.02322e-005
220       32        0.945979        2.63513e-005        1.02322e-005
221       32        0.945983        2.63513e-005        1.02322e-005
222       32        0.945986        2.63514e-005        1.02321e-005
223       32        0.945989        2.63514e-005        1.02321e-005
224       32        0.945992        2.63514e-005        1.02321e-005
225       32        0.945995        2.63515e-005        1.02321e-005
226       32        0.945998        2.63515e-005        1.02321e-005
227       32        0.946        2.63515e-005        1.02321e-005
228       32        0.946002        2.63516e-005        1.02321e-005
229       32        0.946004        2.63516e-005        1.02321e-005
230       32        0.946006        2.63516e-005        1.0232e-005
231       32        0.946007        2.63516e-005        1.0232e-005
232       32        0.946009        2.63517e-005        1.0232e-005
233       32        0.94601        2.63517e-005        1.0232e-005
234       32        0.946011        2.63517e-005        1.0232e-005
235       32        0.946012        2.63517e-005        1.0232e-005
236       32        0.946012        2.63517e-005        1.0232e-005
237       32        0.946013        2.63517e-005        1.0232e-005
238       32        0.946013        2.63517e-005        1.0232e-005
239       32        0.946013        2.63517e-005        1.0232e-005
240       32        0.946013        2.63517e-005        1.0232e-005
241       32        0.946013        2.63517e-005        1.0232e-005
242       32        0.946013        2.63517e-005        1.0232e-005
243       32        0.946012        2.63517e-005        1.0232e-005
244       32        0.946011        2.63517e-005        1.0232e-005
245       32        0.946011        2.63517e-005        1.0232e-005
246       32        0.94601        2.63517e-005        1.0232e-005
247       32        0.946008        2.63517e-005        1.0232e-005
248       32        0.946007        2.63516e-005        1.0232e-005
249       32        0.946006        2.63516e-005        1.0232e-005
250       32        0.946004        2.63516e-005        1.02321e-005
251       32        0.946002        2.63516e-005        1.02321e-005
252       32        0.946        2.63515e-005        1.02321e-005
253       32        0.945998        2.63515e-005        1.02321e-005
254       32        0.945996        2.63515e-005        1.02321e-005
255       32        0.945994        2.63515e-005        1.02321e-005
256       32        0.945991        2.63514e-005        1.02321e-005
257       32        0.945988        2.63514e-005        1.02321e-005
258       32        0.945985        2.63513e-005        1.02321e-005
259       32        0.945982        2.63513e-005        1.02322e-005
260       32        0.945979        2.63513e-005        1.02322e-005
261       32        0.945975        2.63512e-005        1.02322e-005
262       32        0.945972        2.63512e-005        1.02322e-005
263       32        0.945968        2.63511e-005        1.02322e-005
264       32        0.945963        2.63511e-005        1.02323e-005
265       32        0.945959        2.6351e-005        1.02323e-005
266       32        0.945955        2.63509e-005        1.02323e-005
267       32        0.94595        2.63509e-005        1.02323e-005
268       32        0.945945        2.63508e-005        1.02324e-005
269       32        0.94594        2.63508e-005        1.02324e-005
270       32        0.945935        2.63507e-005        1.02324e-005
271       32        0.945929        2.63506e-005        1.02324e-005
272       32        0.945923        2.63505e-005        1.02325e-005
273       32        0.945917        2.63505e-005        1.02325e-005
274       32        0.94591        2.63504e-005        1.02325e-005
275       32        0.945904        2.63503e-005        1.02326e-005
276       32        0.945897        2.63502e-005        1.02326e-005
277       32        0.945889        2.63501e-005        1.02326e-005
278       32        0.945882        2.635e-005        1.02327e-005
279       32        0.945874        2.63499e-005        1.02327e-005
280       32        0.945865        2.63498e-005        1.02328e-005
281       32        0.945857        2.63497e-005        1.02328e-005
282       32        0.945847        2.63496e-005        1.02329e-005
283       32        0.945838        2.63494e-005        1.02329e-005
284       32        0.945828        2.63493e-005        1.0233e-005
285       32        0.945817        2.63492e-005        1.0233e-005
286       32        0.945806        2.6349e-005        1.02331e-005
287       32        0.945795        2.63489e-005        1.02331e-005
288       32        0.945783        2.63487e-005        1.02332e-005
289       32        0.945771        2.63485e-005        1.02332e-005
290       32        0.945759        2.63484e-005        1.02333e-005
291       32        0.945746        2.63482e-005        1.02334e-005
292       32        0.945733        2.6348e-005        1.02334e-005
293       32        0.94572        2.63479e-005        1.02335e-005
294       32        0.945705        2.63477e-005        1.02336e-005
295       32        0.94569        2.63475e-005        1.02337e-005
296       32        0.945674        2.63472e-005        1.02337e-005
297       32        0.945657        2.6347e-005        1.02338e-005
298       32        0.94564        2.63468e-005        1.02339e-005
299       32        0.945623        2.63466e-005        1.0234e-005
300       32        0.945606        2.63464e-005        1.02341e-005
301       32        0.94559        2.63461e-005        1.02342e-005
302       32        0.945573        2.63459e-005        1.02343e-005
303       32        0.945556        2.63457e-005        1.02343e-005
304       32        0.945537        2.63455e-005        1.02344e-005
305       32        0.945517        2.63452e-005        1.02345e-005
306       32        0.945495        2.63449e-005        1.02347e-005
307       32        0.945472        2.63446e-005        1.02348e-005
308       32        0.945447        2.63443e-005        1.02349e-005
309       32        0.945423        2.6344e-005        1.0235e-005
310       32        0.9454        2.63437e-005        1.02352e-005
311       32        0.945378        2.63434e-005        1.02353e-005
312       32        0.945356        2.63431e-005        1.02354e-005
313       32        0.945333        2.63428e-005        1.02355e-005
314       32        0.94531        2.63425e-005        1.02356e-005
315       32        0.945284        2.63422e-005        1.02358e-005
316       32        0.945257        2.63418e-005        1.02359e-005
317       32        0.945228        2.63415e-005        1.0236e-005
318       32        0.945199        2.63411e-005        1.02362e-005
319       32        0.945169        2.63407e-005        1.02363e-005
320       32        0.945139        2.63403e-005        1.02365e-005
321       32        0.945109        2.63399e-005        1.02367e-005
322       32        0.945079        2.63395e-005        1.02368e-005
323       32        0.945048        2.6339e-005        1.0237e-005
324       32        0.945015        2.63386e-005        1.02371e-005
325       32        0.94498        2.63381e-005        1.02373e-005
326       32        0.944943        2.63377e-005        1.02375e-005
327       32        0.944906        2.63372e-005        1.02377e-005
328       32        0.944867        2.63366e-005        1.02379e-005
329       32        0.944827        2.63361e-005        1.02381e-005
330       32        0.944787        2.63356e-005        1.02383e-005
331       32        0.944746        2.6335e-005        1.02385e-005
332       32        0.944704        2.63345e-005        1.02387e-005
333       32        0.944661        2.63339e-005        1.02389e-005
334       32        0.944616        2.63333e-005        1.02392e-005
335       32        0.944569        2.63327e-005        1.02394e-005
336       32        0.944522        2.63321e-005        1.02396e-005
337       32        0.944473        2.63315e-005        1.02399e-005
338       32        0.944422        2.63308e-005        1.02402e-005
339       32        0.944371        2.63301e-005        1.02404e-005
340       32        0.944318        2.63295e-005        1.02407e-005
341       32        0.944264        2.63288e-005        1.0241e-005
342       32        0.944208        2.6328e-005        1.02413e-005
343       32        0.94415        2.63273e-005        1.02416e-005
344       32        0.94409        2.63265e-005        1.02419e-005
345       32        0.944028        2.63257e-005        1.02422e-005
346       32        0.943964        2.63249e-005        1.02425e-005
347       32        0.943899        2.6324e-005        1.02429e-005
348       32        0.943831        2.63231e-005        1.02432e-005
349       32        0.943761        2.63222e-005        1.02436e-005
350       32        0.943688        2.63213e-005        1.0244e-005
351       32        0.943613        2.63203e-005        1.02444e-005
352       32        0.943536        2.63193e-005        1.02447e-005
353       32        0.943455        2.63182e-005        1.02452e-005
354       32        0.943372        2.63171e-005        1.02456e-005
355       32        0.943287        2.6316e-005        1.0246e-005
356       32        0.943198        2.63148e-005        1.02465e-005
357       32        0.943107        2.63136e-005        1.02469e-005
358       32        0.943012        2.63123e-005        1.02474e-005
359       32        0.942915        2.6311e-005        1.02479e-005
360       32        0.942814        2.63097e-005        1.02484e-005
361       32        0.942711        2.63083e-005        1.02489e-005
362       32        0.942604        2.63069e-005        1.02495e-005
363       32        0.942494        2.63054e-005        1.025e-005
364       32        0.94238        2.63039e-005        1.02506e-005
365       32        0.942263        2.63024e-005        1.02512e-005
366       32        0.942143        2.63008e-005        1.02518e-005
367       32        0.942018        2.62992e-005        1.02525e-005
368       32        0.94189        2.62975e-005        1.02531e-005
369       32        0.941758        2.62958e-005        1.02538e-005
370       32        0.941622        2.6294e-005        1.02545e-005
371       32        0.941482        2.62922e-005        1.02552e-005
372       32        0.941338        2.62903e-005        1.0256e-005
373       32        0.941188        2.62884e-005        1.02568e-005
374       32        0.941034        2.62864e-005        1.02576e-005
375       32        0.940875        2.62843e-005        1.02584e-005
376       32        0.940711        2.62822e-005        1.02593e-005
377       32        0.940542        2.628e-005        1.02601e-005
378       32        0.940366        2.62777e-005        1.02611e-005
379       32        0.940185        2.62754e-005        1.0262e-005
380       32        0.939997        2.6273e-005        1.0263e-005
381       32        0.939804        2.62704e-005        1.0264e-005
382       32        0.939603        2.62678e-005        1.0265e-005
383       32        0.939396        2.62651e-005        1.02661e-005
384       32        0.939181        2.62623e-005        1.02672e-005
385       32        0.938959        2.62594e-005        1.02683e-005
386       32        0.93873        2.62564e-005        1.02695e-005
387       32        0.938493        2.62533e-005        1.02707e-005
388       32        0.938248        2.62501e-005        1.0272e-005
389       32        0.937994        2.62467e-005        1.02733e-005
390       32        0.937733        2.62433e-005        1.02746e-005
391       32        0.937463        2.62397e-005        1.0276e-005
392       32        0.937185        2.62361e-005        1.02774e-005
393       32        0.936898        2.62323e-005        1.02789e-005
394       32        0.936602        2.62284e-005        1.02804e-005
395       32        0.936297        2.62244e-005        1.0282e-005
396       32        0.935984        2.62203e-005        1.02836e-005
397       32        0.935661        2.6216e-005        1.02852e-005
398       32        0.935329        2.62117e-005        1.0287e-005
399       32        0.934988        2.62072e-005        1.02887e-005
400       32        0.934638        2.62027e-005        1.02905e-005
401       32        0.934277        2.6198e-005        1.02924e-005
402       32        0.933908        2.61932e-005        1.02943e-005
403       32        0.933529        2.61883e-005        1.02963e-005
404       32        0.93314        2.61832e-005        1.02983e-005
405       32        0.93274        2.6178e-005        1.03004e-005
406       32        0.932331        2.61728e-005        1.03025e-005
407       32        0.931912        2.61673e-005        1.03047e-005
408       32        0.931482        2.61618e-005        1.0307e-005
409       32        0.931042        2.61561e-005        1.03093e-005
410       32        0.930591        2.61503e-005        1.03116e-005
411       32        0.93013        2.61444e-005        1.0314e-005
412       32        0.929659        2.61383e-005        1.03165e-005
413       32        0.929178        2.61321e-005        1.0319e-005
414       32        0.928686        2.61257e-005        1.03216e-005
415       32        0.928183        2.61192e-005        1.03242e-005
416       32        0.927671        2.61126e-005        1.03268e-005
417       32        0.927147        2.61058e-005        1.03296e-005
418       32        0.926614        2.60989e-005        1.03323e-005
419       32        0.926072        2.60918e-005        1.03351e-005
420       32        0.925523        2.60846e-005        1.0338e-005
421       32        0.924969        2.60774e-005        1.03408e-005
422       32        0.92441        2.60701e-005        1.03437e-005
423       32        0.923844        2.60627e-005        1.03466e-005
424       32        0.923269        2.60551e-005        1.03496e-005
425       32        0.922685        2.60475e-005        1.03526e-005
426       32        0.922096        2.60397e-005        1.03556e-005
427       32        0.921508        2.6032e-005        1.03586e-005
428       32        0.920929        2.60244e-005        1.03616e-005
429       32        0.920362        2.60169e-005        1.03645e-005
430       32        0.919802        2.60096e-005        1.03674e-005
431       32        0.919239        2.60022e-005        1.03702e-005
432       32        0.918662        2.59946e-005        1.03732e-005
433       32        0.918072        2.59869e-005        1.03763e-005
434       32        0.917486        2.59793e-005        1.03793e-005
435       32        0.916937        2.59721e-005        1.03821e-005
436       32        0.916452        2.59657e-005        1.03846e-005
437       32        0.916035        2.59602e-005        1.03868e-005
438       32        0.915647        2.59552e-005        1.03887e-005
439       32        0.915226        2.59498e-005        1.0391e-005
440       32        0.914725        2.59435e-005        1.03937e-005
441       32        0.914161        2.59363e-005        1.03967e-005
442       32        0.913635        2.59295e-005        1.03994e-005
443       32        0.913284        2.59247e-005        1.04011e-005
444       32        0.913182        2.59231e-005        1.04015e-005
445       32        0.91325        2.59238e-005        1.04011e-005
446       32        0.913278        2.59245e-005        1.04011e-005
447       32        0.913069        2.59221e-005        1.04023e-005
448       32        0.912608        2.59164e-005        1.04048e-005
449       32        0.912118        2.591e-005        1.04073e-005
450       32        0.911947        2.59073e-005        1.0408e-005
451       32        0.912336        2.59116e-005        1.04057e-005
452       32        0.913219        2.59225e-005        1.04009e-005
453       32        0.914227        2.59356e-005        1.03957e-005
454       32        0.914908        2.59447e-005        1.03922e-005
455       32        0.915037        2.59467e-005        1.03917e-005
456       32        0.914805        2.59437e-005        1.03929e-005
457       32        0.914766        2.59428e-005        1.03929e-005
458       32        0.915559        2.59519e-005        1.03883e-005
459       32        0.917505        2.59755e-005        1.03776e-005
460       32        0.920304        2.60113e-005        1.03628e-005
461       32        0.923177        2.6049e-005        1.03481e-005
462       32        0.92543        2.60784e-005        1.03365e-005
463       32        0.926975        2.60981e-005        1.03283e-005
464       32        0.928315        2.61144e-005        1.03209e-005
465       32        0.930129        2.61364e-005        1.03109e-005
466       32        0.932989        2.61721e-005        1.02955e-005
467       32        0.937204        2.62262e-005        1.02734e-005
468       32        0.942569        2.62959e-005        1.02455e-005
469       32        0.948294        2.63694e-005        1.02155e-005
470       32        0.953199        2.64334e-005        1.01902e-005
471       32        0.956504        2.64777e-005        1.01736e-005
472       32        0.957843        2.64901e-005        1.01648e-005
473       32        0.957014        2.64785e-005        1.01687e-005
474       32        0.954836        2.64523e-005        1.01808e-005
475       32        0.952607        2.64232e-005        1.01923e-005
476       32        0.950848        2.64013e-005        1.02018e-005
477       32        0.948565        2.63685e-005        1.02124e-005
478       32        0.943907        2.63097e-005        1.02372e-005
479       32        0.935485        2.62097e-005        1.02845e-005
480       32        0.922724        2.60376e-005        1.03482e-005
481       32        0.909882        2.58678e-005        1.04136e-005
482       32        0.899477        2.57401e-005        1.04706e-005
483       32        0.880642        2.54967e-005        1.05688e-005
484       32        0.836714        2.49431e-005        1.08036e-005
485       32        0.747721        2.38635e-005        1.1298e-005
486       32        0.611848        2.23033e-005        1.20961e-005
487       32        0.491992        2.1019e-005        1.28512e-005
488       32        0.446936        2.05632e-005        1.31519e-005
489       32        0.478984        2.08926e-005        1.29411e-005
490       32        0.596299        2.21423e-005        1.2197e-005
491       32        0.747478        2.38809e-005        1.1309e-005
492       32        0.825569        2.48374e-005        1.08784e-005
493       32        0.798989        2.45097e-005        1.10241e-005
494       32        0.568836        2.18545e-005        1.23737e-005
495       32        -0.105178        1.56088e-005        1.734e-005
496       32        -0.691395        1.15953e-005        2.315e-005
497       32        -0.870256        1.05945e-005        2.52945e-005
498       32        -0.869312        1.06177e-005        2.53261e-005
499       32        -0.80658        1.10062e-005        2.46564e-005
0       33        -0.26327        1.44472e-005        1.87984e-005
1       33        -0.0124679        1.63375e-005        1.65424e-005
2       33        0.393786        2.0019e-005        1.35028e-005
3       33        0.716636        2.35171e-005        1.14856e-005
4       33        0.841497        2.50366e-005        1.07924e-005
5       33        0.872138        2.54267e-005        1.06298e-005
6       33        0.867664        2.5361e-005        1.06499e-005
7       33        0.846566        2.50799e-005        1.07564e-005
8       33        0.825678        2.48255e-005        1.08721e-005
9       33        0.816851        2.47172e-005        1.09206e-005
10       33        0.823105        2.47785e-005        1.08794e-005
11       33        0.850329        2.5112e-005        1.07297e-005
12       33        0.885114        2.55579e-005        1.05469e-005
13       33        0.909395        2.58694e-005        1.04194e-005
14       33        0.921166        2.60231e-005        1.03586e-005
15       33        0.925051        2.60726e-005        1.03381e-005
16       33        0.926277        2.60802e-005        1.03284e-005
17       33        0.927344        2.61006e-005        1.03255e-005
18       33        0.926253        2.60858e-005        1.03309e-005
19       33        0.922537        2.60216e-005        1.03438e-005
20       33        0.915054        2.59235e-005        1.03822e-005
21       33        0.908508        2.58433e-005        1.04181e-005
22       33        0.909805        2.58595e-005        1.04111e-005
23       33        0.917882        2.59609e-005        1.03679e-005
24       33        0.925405        2.60507e-005        1.03257e-005
25       33        0.92419        2.60378e-005        1.03332e-005
26       33        0.913783        2.59112e-005        1.03905e-005
27       33        0.898366        2.57102e-005        1.04701e-005
28       33        0.878654        2.54621e-005        1.05755e-005
29       33        0.858236        2.52081e-005        1.0686e-005
30       33        0.841709        2.50027e-005        1.07755e-005
31       33        0.830555        2.48648e-005        1.08363e-005
32       33        0.823522        2.47786e-005        1.08749e-005
33       33        0.818512        2.47184e-005        1.0903e-005
34       33        0.814137        2.46651e-005        1.09272e-005
35       33        0.80855        2.45958e-005        1.09575e-005
36       33        0.800345        2.44948e-005        1.10024e-005
37       33        0.790579        2.43765e-005        1.10568e-005
38       33        0.782185        2.42765e-005        1.11042e-005
39       33        0.77752        2.42211e-005        1.11307e-005
40       33        0.776736        2.42117e-005        1.11351e-005
41       33        0.778074        2.42272e-005        1.11273e-005
42       33        0.779208        2.424e-005        1.11206e-005
43       33        0.778522        2.42311e-005        1.11241e-005
44       33        0.775822        2.41983e-005        1.11391e-005
45       33        0.772302        2.41563e-005        1.1159e-005
46       33        0.769741        2.41264e-005        1.11737e-005
47       33        0.769296        2.41216e-005        1.11765e-005
48       33        0.770803        2.41398e-005        1.1168e-005
49       33        0.773043        2.41663e-005        1.11553e-005
50       33        0.774642        2.4185e-005        1.11461e-005
51       33        0.774991        2.4189e-005        1.11441e-005
52       33        0.774554        2.41841e-005        1.11467e-005
53       33        0.77434        2.41822e-005        1.11482e-005
54       33        0.775049        2.41912e-005        1.11444e-005
55       33        0.776653        2.42107e-005        1.11355e-005
56       33        0.77863        2.42344e-005        1.11244e-005
57       33        0.780438        2.42561e-005        1.11143e-005
58       33        0.781847        2.42731e-005        1.11064e-005
59       33        0.782959        2.42868e-005        1.11003e-005
60       33        0.784035        2.43e-005        1.10944e-005
61       33        0.785283        2.43154e-005        1.10876e-005
62       33        0.786764        2.43334e-005        1.10794e-005
63       33        0.788403        2.43533e-005        1.10703e-005
64       33        0.79008        2.43736e-005        1.10609e-005
65       33        0.791711        2.43933e-005        1.10519e-005
66       33        0.793275        2.44124e-005        1.10432e-005
67       33        0.794791        2.44308e-005        1.10348e-005
68       33        0.796291        2.44491e-005        1.10265e-005
69       33        0.797799        2.44674e-005        1.10181e-005
70       33        0.799324        2.44859e-005        1.10097e-005
71       33        0.800859        2.45046e-005        1.10012e-005
72       33        0.802388        2.45231e-005        1.09927e-005
73       33        0.803893        2.45415e-005        1.09843e-005
74       33        0.805364        2.45594e-005        1.09762e-005
75       33        0.8068        2.45769e-005        1.09683e-005
76       33        0.808208        2.45941e-005        1.09605e-005
77       33        0.809598        2.4611e-005        1.09528e-005
78       33        0.810971        2.46278e-005        1.09452e-005
79       33        0.812326        2.46444e-005        1.09378e-005
80       33        0.813656        2.46607e-005        1.09305e-005
81       33        0.814958        2.46767e-005        1.09233e-005
82       33        0.816229        2.46923e-005        1.09164e-005
83       33        0.81747        2.47076e-005        1.09096e-005
84       33        0.818682        2.47225e-005        1.09029e-005
85       33        0.819866        2.47371e-005        1.08965e-005
86       33        0.821022        2.47514e-005        1.08902e-005
87       33        0.822151        2.47653e-005        1.0884e-005
88       33        0.823252        2.4779e-005        1.0878e-005
89       33        0.824325        2.47923e-005        1.08722e-005
90       33        0.825369        2.48052e-005        1.08665e-005
91       33        0.826384        2.48178e-005        1.0861e-005
92       33        0.827372        2.48301e-005        1.08556e-005
93       33        0.828331        2.4842e-005        1.08504e-005
94       33        0.829263        2.48535e-005        1.08454e-005
95       33        0.830168        2.48648e-005        1.08404e-005
96       33        0.831046        2.48757e-005        1.08357e-005
97       33        0.831898        2.48863e-005        1.08311e-005
98       33        0.832724        2.48965e-005        1.08266e-005
99       33        0.833525        2.49065e-005        1.08222e-005
100       33        0.8343        2.49161e-005        1.0818e-005
101       33        0.835051        2.49254e-005        1.08139e-005
102       33        0.835779        2.49344e-005        1.081e-005
103       33        0.836483        2.49431e-005        1.08062e-005
104       33        0.837164        2.49516e-005        1.08025e-005
105       33        0.837824        2.49598e-005        1.07989e-005
106       33        0.838462        2.49677e-005        1.07954e-005
107       33        0.83908        2.49753e-005        1.0792e-005
108       33        0.839677        2.49828e-005        1.07888e-005
109       33        0.840255        2.49899e-005        1.07857e-005
110       33        0.840814        2.49969e-005        1.07826e-005
111       33        0.841355        2.50036e-005        1.07797e-005
112       33        0.841878        2.50101e-005        1.07769e-005
113       33        0.842384        2.50164e-005        1.07741e-005
114       33        0.842873        2.50225e-005        1.07715e-005
115       33        0.843346        2.50284e-005        1.07689e-005
116       33        0.843804        2.50341e-005        1.07665e-005
117       33        0.844247        2.50397e-005        1.07641e-005
118       33        0.844675        2.5045e-005        1.07618e-005
119       33        0.845089        2.50502e-005        1.07595e-005
120       33        0.845489        2.50552e-005        1.07574e-005
121       33        0.845876        2.50601e-005        1.07553e-005
122       33        0.846249        2.50648e-005        1.07533e-005
123       33        0.846611        2.50693e-005        1.07514e-005
124       33        0.84696        2.50737e-005        1.07495e-005
125       33        0.847297        2.5078e-005        1.07477e-005
126       33        0.847622        2.50821e-005        1.0746e-005
127       33        0.847937        2.50861e-005        1.07443e-005
128       33        0.84824        2.50899e-005        1.07427e-005
129       33        0.848533        2.50936e-005        1.07411e-005
130       33        0.848816        2.50971e-005        1.07396e-005
131       33        0.849089        2.51006e-005        1.07381e-005
132       33        0.849352        2.51039e-005        1.07367e-005
133       33        0.849606        2.51071e-005        1.07354e-005
134       33        0.849851        2.51101e-005        1.07341e-005
135       33        0.850087        2.51131e-005        1.07328e-005
136       33        0.850315        2.5116e-005        1.07316e-005
137       33        0.850536        2.51187e-005        1.07304e-005
138       33        0.850748        2.51214e-005        1.07292e-005
139       33        0.850953        2.51239e-005        1.07281e-005
140       33        0.85115        2.51264e-005        1.07271e-005
141       33        0.851341        2.51288e-005        1.0726e-005
142       33        0.851525        2.51311e-005        1.0725e-005
143       33        0.851702        2.51333e-005        1.07241e-005
144       33        0.851874        2.51355e-005        1.07232e-005
145       33        0.852041        2.51376e-005        1.07223e-005
146       33        0.852201        2.51396e-005        1.07214e-005
147       33        0.852357        2.51415e-005        1.07206e-005
148       33        0.852507        2.51434e-005        1.07198e-005
149       33        0.852651        2.51452e-005        1.0719e-005
150       33        0.85279        2.5147e-005        1.07182e-005
151       33        0.852926        2.51487e-005        1.07175e-005
152       33        0.853057        2.51504e-005        1.07168e-005
153       33        0.853184        2.5152e-005        1.07161e-005
154       33        0.853308        2.51535e-005        1.07155e-005
155       33        0.853428        2.51551e-005        1.07149e-005
156       33        0.853543        2.51565e-005        1.07142e-005
157       33        0.853654        2.51579e-005        1.07137e-005
158       33        0.85376        2.51593e-005        1.07131e-005
159       33        0.853862        2.51606e-005        1.07126e-005
160       33        0.853962        2.51619e-005        1.0712e-005
161       33        0.85406        2.51631e-005        1.07115e-005
162       33        0.854156        2.51643e-005        1.0711e-005
163       33        0.854249        2.51655e-005        1.07105e-005
164       33        0.854338        2.51666e-005        1.071e-005
165       33        0.854422        2.51677e-005        1.07096e-005
166       33        0.854501        2.51687e-005        1.07092e-005
167       33        0.854576        2.51697e-005        1.07088e-005
168       33        0.854648        2.51706e-005        1.07084e-005
169       33        0.854721        2.51715e-005        1.0708e-005
170       33        0.854793        2.51724e-005        1.07076e-005
171       33        0.854865        2.51733e-005        1.07072e-005
172       33        0.854935        2.51742e-005        1.07069e-005
173       33        0.855        2.5175e-005        1.07065e-005
174       33        0.855059        2.51757e-005        1.07062e-005
175       33        0.855113        2.51764e-005        1.07059e-005
176       33        0.855163        2.51771e-005        1.07056e-005
177       33        0.855213        2.51777e-005        1.07054e-005
178       33        0.855265        2.51783e-005        1.07051e-005
179       33        0.85532        2.5179e-005        1.07048e-005
180       33        0.855376        2.51797e-005        1.07045e-005
181       33        0.855432        2.51804e-005        1.07042e-005
182       33        0.855484        2.51811e-005        1.07039e-005
183       33        0.855531        2.51817e-005        1.07037e-005
184       33        0.855573        2.51822e-005        1.07034e-005
185       33        0.85561        2.51827e-005        1.07032e-005
186       33        0.855647        2.51832e-005        1.0703e-005
187       33        0.855686        2.51837e-005        1.07028e-005
188       33        0.85573        2.51842e-005        1.07026e-005
189       33        0.855778        2.51848e-005        1.07024e-005
190       33        0.855829        2.51855e-005        1.07021e-005
191       33        0.855879        2.51861e-005        1.07018e-005
192       33        0.855925        2.51867e-005        1.07016e-005
193       33        0.855966        2.51872e-005        1.07014e-005
194       33        0.856002        2.51877e-005        1.07012e-005
195       33        0.856035        2.51881e-005        1.0701e-005
196       33        0.856067        2.51885e-005        1.07008e-005
197       33        0.856099        2.51889e-005        1.07007e-005
198       33        0.856132        2.51893e-005        1.07005e-005
199       33        0.856167        2.51898e-005        1.07003e-005
200       33        0.856201        2.51902e-005        1.07001e-005
201       33        0.856234        2.51906e-005        1.06999e-005
202       33        0.856265        2.5191e-005        1.06998e-005
203       33        0.856295        2.51914e-005        1.06996e-005
204       33        0.856322        2.51917e-005        1.06995e-005
205       33        0.856347        2.51921e-005        1.06993e-005
206       33        0.856371        2.51924e-005        1.06992e-005
207       33        0.856394        2.51926e-005        1.06991e-005
208       33        0.856417        2.51929e-005        1.0699e-005
209       33        0.856439        2.51932e-005        1.06988e-005
210       33        0.85646        2.51935e-005        1.06987e-005
211       33        0.856481        2.51937e-005        1.06986e-005
212       33        0.856501        2.5194e-005        1.06985e-005
213       33        0.85652        2.51942e-005        1.06984e-005
214       33        0.856538        2.51945e-005        1.06983e-005
215       33        0.856555        2.51947e-005        1.06982e-005
216       33        0.856572        2.51949e-005        1.06981e-005
217       33        0.856587        2.51951e-005        1.0698e-005
218       33        0.856601        2.51952e-005        1.0698e-005
219       33        0.856614        2.51954e-005        1.06979e-005
220       33        0.856627        2.51956e-005        1.06978e-005
221       33        0.856639        2.51957e-005        1.06978e-005
222       33        0.856651        2.51959e-005        1.06977e-005
223       33        0.856661        2.5196e-005        1.06977e-005
224       33        0.856671        2.51961e-005        1.06976e-005
225       33        0.856681        2.51963e-005        1.06976e-005
226       33        0.856689        2.51964e-005        1.06975e-005
227       33        0.856697        2.51965e-005        1.06975e-005
228       33        0.856704        2.51966e-005        1.06974e-005
229       33        0.856711        2.51966e-005        1.06974e-005
230       33        0.856717        2.51967e-005        1.06974e-005
231       33        0.856722        2.51968e-005        1.06973e-005
232       33        0.856727        2.51968e-005        1.06973e-005
233       33        0.856731        2.51969e-005        1.06973e-005
234       33        0.856734        2.51969e-005        1.06973e-005
235       33        0.856737        2.5197e-005        1.06973e-005
236       33        0.856739        2.5197e-005        1.06972e-005
237       33        0.856741        2.5197e-005        1.06972e-005
238       33        0.856742        2.5197e-005        1.06972e-005
239       33        0.856742        2.5197e-005        1.06972e-005
240       33        0.856742        2.5197e-005        1.06972e-005
241       33        0.856742        2.5197e-005        1.06972e-005
242       33        0.85674        2.5197e-005        1.06972e-005
243       33        0.856739        2.5197e-005        1.06972e-005
244       33        0.856736        2.5197e-005        1.06973e-005
245       33        0.856733        2.51969e-005        1.06973e-005
246       33        0.85673        2.51969e-005        1.06973e-005
247       33        0.856726        2.51968e-005        1.06973e-005
248       33        0.856722        2.51968e-005        1.06973e-005
249       33        0.856716        2.51967e-005        1.06974e-005
250       33        0.856711        2.51966e-005        1.06974e-005
251       33        0.856705        2.51966e-005        1.06974e-005
252       33        0.856698        2.51965e-005        1.06975e-005
253       33        0.85669        2.51964e-005        1.06975e-005
254       33        0.856682        2.51963e-005        1.06975e-005
255       33        0.856674        2.51962e-005        1.06976e-005
256       33        0.856665        2.5196e-005        1.06976e-005
257       33        0.856655        2.51959e-005        1.06977e-005
258       33        0.856644        2.51958e-005        1.06977e-005
259       33        0.856633        2.51956e-005        1.06978e-005
260       33        0.856622        2.51955e-005        1.06979e-005
261       33        0.856609        2.51953e-005        1.06979e-005
262       33        0.856596        2.51952e-005        1.0698e-005
263       33        0.856583        2.5195e-005        1.06981e-005
264       33        0.856568        2.51948e-005        1.06981e-005
265       33        0.856553        2.51946e-005        1.06982e-005
266       33        0.856537        2.51944e-005        1.06983e-005
267       33        0.85652        2.51942e-005        1.06984e-005
268       33        0.856502        2.5194e-005        1.06985e-005
269       33        0.856484        2.51938e-005        1.06986e-005
270       33        0.856465        2.51935e-005        1.06987e-005
271       33        0.856444        2.51933e-005        1.06988e-005
272       33        0.856423        2.5193e-005        1.06989e-005
273       33        0.856401        2.51927e-005        1.0699e-005
274       33        0.856378        2.51924e-005        1.06992e-005
275       33        0.856353        2.51921e-005        1.06993e-005
276       33        0.856328        2.51918e-005        1.06994e-005
277       33        0.856302        2.51915e-005        1.06996e-005
278       33        0.856275        2.51911e-005        1.06997e-005
279       33        0.856246        2.51907e-005        1.06999e-005
280       33        0.856216        2.51904e-005        1.07e-005
281       33        0.856185        2.519e-005        1.07002e-005
282       33        0.856153        2.51896e-005        1.07004e-005
283       33        0.856119        2.51891e-005        1.07005e-005
284       33        0.856084        2.51887e-005        1.07007e-005
285       33        0.856047        2.51882e-005        1.07009e-005
286       33        0.856008        2.51877e-005        1.07011e-005
287       33        0.855968        2.51872e-005        1.07013e-005
288       33        0.855928        2.51867e-005        1.07016e-005
289       33        0.855886        2.51862e-005        1.07018e-005
290       33        0.855843        2.51856e-005        1.0702e-005
291       33        0.855799        2.51851e-005        1.07022e-005
292       33        0.855753        2.51845e-005        1.07025e-005
293       33        0.855706        2.51839e-005        1.07027e-005
294       33        0.855655        2.51832e-005        1.0703e-005
295       33        0.855602        2.51826e-005        1.07033e-005
296       33        0.855547        2.51819e-005        1.07036e-005
297       33        0.855489        2.51811e-005        1.07039e-005
298       33        0.855429        2.51804e-005        1.07042e-005
299       33        0.855369        2.51796e-005        1.07045e-005
300       33        0.855309        2.51789e-005        1.07048e-005
301       33        0.85525        2.51781e-005        1.07052e-005
302       33        0.85519        2.51774e-005        1.07055e-005
303       33        0.855128        2.51766e-005        1.07058e-005
304       33        0.855062        2.51758e-005        1.07062e-005
305       33        0.854991        2.51749e-005        1.07065e-005
306       33        0.854913        2.51739e-005        1.0707e-005
307       33        0.854831        2.51728e-005        1.07074e-005
308       33        0.854746        2.51718e-005        1.07079e-005
309       33        0.854662        2.51707e-005        1.07083e-005
310       33        0.85458        2.51697e-005        1.07087e-005
311       33        0.854501        2.51687e-005        1.07092e-005
312       33        0.854423        2.51677e-005        1.07096e-005
313       33        0.854343        2.51667e-005        1.071e-005
314       33        0.85426        2.51657e-005        1.07105e-005
315       33        0.854171        2.51645e-005        1.07109e-005
316       33        0.854076        2.51633e-005        1.07114e-005
317       33        0.853976        2.51621e-005        1.0712e-005
318       33        0.853873        2.51608e-005        1.07125e-005
319       33        0.85377        2.51595e-005        1.07131e-005
320       33        0.853667        2.51582e-005        1.07136e-005
321       33        0.853563        2.51569e-005        1.07142e-005
322       33        0.853458        2.51555e-005        1.07147e-005
323       33        0.85335        2.51541e-005        1.07153e-005
324       33        0.853236        2.51527e-005        1.07159e-005
325       33        0.853117        2.51512e-005        1.07165e-005
326       33        0.852991        2.51496e-005        1.07172e-005
327       33        0.852862        2.5148e-005        1.07179e-005
328       33        0.852728        2.51463e-005        1.07186e-005
329       33        0.852593        2.51446e-005        1.07193e-005
330       33        0.852455        2.51428e-005        1.07201e-005
331       33        0.852314        2.5141e-005        1.07208e-005
332       33        0.852169        2.51392e-005        1.07216e-005
333       33        0.852019        2.51373e-005        1.07224e-005
334       33        0.851864        2.51354e-005        1.07232e-005
335       33        0.851704        2.51334e-005        1.07241e-005
336       33        0.851538        2.51313e-005        1.0725e-005
337       33        0.851368        2.51291e-005        1.07259e-005
338       33        0.851194        2.5127e-005        1.07268e-005
339       33        0.851016        2.51247e-005        1.07278e-005
340       33        0.850833        2.51224e-005        1.07288e-005
341       33        0.850645        2.51201e-005        1.07298e-005
342       33        0.85045        2.51176e-005        1.07308e-005
343       33        0.850249        2.51151e-005        1.07319e-005
344       33        0.850041        2.51125e-005        1.0733e-005
345       33        0.849827        2.51098e-005        1.07342e-005
346       33        0.849608        2.51071e-005        1.07354e-005
347       33        0.849381        2.51042e-005        1.07366e-005
348       33        0.849149        2.51013e-005        1.07378e-005
349       33        0.848909        2.50983e-005        1.07391e-005
350       33        0.848661        2.50952e-005        1.07404e-005
351       33        0.848406        2.5092e-005        1.07418e-005
352       33        0.848142        2.50887e-005        1.07432e-005
353       33        0.847871        2.50853e-005        1.07447e-005
354       33        0.847591        2.50817e-005        1.07462e-005
355       33        0.847302        2.50781e-005        1.07477e-005
356       33        0.847005        2.50744e-005        1.07493e-005
357       33        0.846699        2.50705e-005        1.07509e-005
358       33        0.846383        2.50665e-005        1.07526e-005
359       33        0.846058        2.50624e-005        1.07544e-005
360       33        0.845722        2.50582e-005        1.07562e-005
361       33        0.845376        2.50539e-005        1.0758e-005
362       33        0.84502        2.50494e-005        1.07599e-005
363       33        0.844653        2.50448e-005        1.07619e-005
364       33        0.844275        2.504e-005        1.07639e-005
365       33        0.843885        2.50352e-005        1.0766e-005
366       33        0.843483        2.50301e-005        1.07682e-005
367       33        0.843069        2.5025e-005        1.07704e-005
368       33        0.842643        2.50196e-005        1.07727e-005
369       33        0.842203        2.50141e-005        1.07751e-005
370       33        0.84175        2.50085e-005        1.07776e-005
371       33        0.841283        2.50027e-005        1.07801e-005
372       33        0.840802        2.49967e-005        1.07827e-005
373       33        0.840305        2.49905e-005        1.07854e-005
374       33        0.839794        2.49842e-005        1.07881e-005
375       33        0.839266        2.49776e-005        1.0791e-005
376       33        0.838722        2.49708e-005        1.0794e-005
377       33        0.838161        2.49639e-005        1.0797e-005
378       33        0.837582        2.49567e-005        1.08001e-005
379       33        0.836986        2.49493e-005        1.08034e-005
380       33        0.83637        2.49416e-005        1.08067e-005
381       33        0.835735        2.49337e-005        1.08102e-005
382       33        0.835081        2.49256e-005        1.08137e-005
383       33        0.834406        2.49172e-005        1.08174e-005
384       33        0.83371        2.49086e-005        1.08212e-005
385       33        0.832992        2.48997e-005        1.0825e-005
386       33        0.832252        2.48905e-005        1.08291e-005
387       33        0.83149        2.4881e-005        1.08332e-005
388       33        0.830704        2.48712e-005        1.08374e-005
389       33        0.829894        2.48612e-005        1.08418e-005
390       33        0.82906        2.48508e-005        1.08464e-005
391       33        0.828201        2.48401e-005        1.0851e-005
392       33        0.827317        2.48291e-005        1.08558e-005
393       33        0.826407        2.48178e-005        1.08608e-005
394       33        0.825471        2.48062e-005        1.08658e-005
395       33        0.824508        2.47943e-005        1.08711e-005
396       33        0.823517        2.4782e-005        1.08765e-005
397       33        0.822498        2.47694e-005        1.0882e-005
398       33        0.821451        2.47565e-005        1.08877e-005
399       33        0.820375        2.47432e-005        1.08936e-005
400       33        0.81927        2.47296e-005        1.08996e-005
401       33        0.818135        2.47156e-005        1.09059e-005
402       33        0.81697        2.47013e-005        1.09122e-005
403       33        0.815774        2.46866e-005        1.09188e-005
404       33        0.814548        2.46715e-005        1.09255e-005
405       33        0.81329        2.46561e-005        1.09324e-005
406       33        0.812        2.46403e-005        1.09395e-005
407       33        0.810677        2.46241e-005        1.09468e-005
408       33        0.809322        2.46075e-005        1.09543e-005
409       33        0.807935        2.45906e-005        1.09619e-005
410       33        0.806515        2.45732e-005        1.09698e-005
411       33        0.805063        2.45555e-005        1.09778e-005
412       33        0.803579        2.45374e-005        1.0986e-005
413       33        0.802063        2.45189e-005        1.09944e-005
414       33        0.800515        2.45001e-005        1.10029e-005
415       33        0.798934        2.44808e-005        1.10117e-005
416       33        0.79732        2.44612e-005        1.10206e-005
417       33        0.795674        2.44411e-005        1.10297e-005
418       33        0.793996        2.44207e-005        1.1039e-005
419       33        0.792293        2.44e-005        1.10484e-005
420       33        0.790568        2.4379e-005        1.1058e-005
421       33        0.788825        2.43578e-005        1.10676e-005
422       33        0.787061        2.43363e-005        1.10774e-005
423       33        0.785273        2.43146e-005        1.10873e-005
424       33        0.783454        2.42925e-005        1.10974e-005
425       33        0.781608        2.42701e-005        1.11077e-005
426       33        0.779745        2.42475e-005        1.1118e-005
427       33        0.777881        2.42249e-005        1.11284e-005
428       33        0.776033        2.42025e-005        1.11387e-005
429       33        0.774207        2.41804e-005        1.11489e-005
430       33        0.772394        2.41585e-005        1.1159e-005
431       33        0.770573        2.41365e-005        1.11691e-005
432       33        0.768721        2.41142e-005        1.11795e-005
433       33        0.766835        2.40915e-005        1.119e-005
434       33        0.764946        2.40688e-005        1.12007e-005
435       33        0.76313        2.40471e-005        1.12109e-005
436       33        0.761473        2.40272e-005        1.12202e-005
437       33        0.760018        2.40097e-005        1.12283e-005
438       33        0.758709        2.3994e-005        1.12357e-005
439       33        0.757387        2.39781e-005        1.12431e-005
440       33        0.755866        2.39601e-005        1.12517e-005
441       33        0.754092        2.39392e-005        1.12619e-005
442       33        0.752274        2.39177e-005        1.12723e-005
443       33        0.750861        2.39009e-005        1.12803e-005
444       33        0.75026        2.38935e-005        1.12836e-005
445       33        0.750455        2.38955e-005        1.12823e-005
446       33        0.750864        2.39002e-005        1.12799e-005
447       33        0.750676        2.38983e-005        1.12811e-005
448       33        0.749529        2.38851e-005        1.12878e-005
449       33        0.747923        2.38664e-005        1.12971e-005
450       33        0.747026        2.38557e-005        1.13022e-005
451       33        0.747933        2.3866e-005        1.12968e-005
452       33        0.750856        2.38999e-005        1.12798e-005
453       33        0.754797        2.39462e-005        1.12573e-005
454       33        0.758121        2.39859e-005        1.12385e-005
455       33        0.759665        2.40048e-005        1.123e-005
456       33        0.759612        2.40047e-005        1.12305e-005
457       33        0.759567        2.40044e-005        1.12309e-005
458       33        0.761809        2.40309e-005        1.12181e-005
459       33        0.767939        2.41031e-005        1.11831e-005
460       33        0.777585        2.42172e-005        1.11282e-005
461       33        0.788292        2.43459e-005        1.10681e-005
462       33        0.797268        2.44553e-005        1.10186e-005
463       33        0.803618        2.45331e-005        1.09836e-005
464       33        0.80865        2.45941e-005        1.09556e-005
465       33        0.814426        2.46639e-005        1.09235e-005
466       33        0.82289        2.47671e-005        1.08767e-005
467       33        0.83556        2.49224e-005        1.08072e-005
468       33        0.852546        2.51325e-005        1.07147e-005
469       33        0.872024        2.53749e-005        1.06094e-005
470       33        0.890652        2.56103e-005        1.05102e-005
471       33        0.90624        2.58101e-005        1.04283e-005
472       33        0.917149        2.5944e-005        1.03687e-005
473       33        0.919725        2.5977e-005        1.03552e-005
474       33        0.915447        2.5927e-005        1.03795e-005
475       33        0.911048        2.58729e-005        1.04035e-005
476       33        0.91228        2.58883e-005        1.03969e-005
477       33        0.919122        2.59722e-005        1.03595e-005
478       33        0.92542        2.60592e-005        1.03289e-005
479       33        0.928722        2.61172e-005        1.03178e-005
480       33        0.930326        2.61339e-005        1.03079e-005
481       33        0.929758        2.61245e-005        1.031e-005
482       33        0.928441        2.61177e-005        1.03209e-005
483       33        0.92423        2.60624e-005        1.03425e-005
484       33        0.91243        2.59078e-005        1.04032e-005
485       33        0.887574        2.55879e-005        1.05333e-005
486       33        0.849381        2.50983e-005        1.0734e-005
487       33        0.814283        2.46663e-005        1.09261e-005
488       33        0.797401        2.44724e-005        1.10247e-005
489       33        0.796837        2.44679e-005        1.1029e-005
490       33        0.816851        2.47084e-005        1.09167e-005
491       33        0.849775        2.51267e-005        1.07419e-005
492       33        0.866041        2.53421e-005        1.06592e-005
493       33        0.842764        2.50492e-005        1.07841e-005
494       33        0.71624        2.35122e-005        1.14877e-005
495       33        0.320387        1.9307e-005        1.40143e-005
496       33        -0.269869        1.43539e-005        1.88007e-005
497       33        -0.552935        1.24337e-005        2.16141e-005
498       33        -0.543567        1.25137e-005        2.15503e-005
499       33        -0.392267        1.35452e-005        2.00513e-005
0       34        0.432243        2.04448e-005        1.32698e-005
1       34        0.571505        2.18282e-005        1.23258e-005
2       34        0.731628        2.36536e-005        1.13804e-005
3       34        0.835426        2.49281e-005        1.08111e-005
4       34        0.875491        2.54423e-005        1.06007e-005
5       34        0.885726        2.55763e-005        1.0548e-005
6       34        0.885284        2.55613e-005        1.05465e-005
7       34        0.881111        2.54909e-005        1.05615e-005
8       34        0.877441        2.54506e-005        1.05835e-005
9       34        0.875677        2.54317e-005        1.05943e-005
10       34        0.878159        2.54431e-005        1.05728e-005
11       34        0.885634        2.55311e-005        1.05304e-005
12       34        0.894898        2.56608e-005        1.04863e-005
13       34        0.904813        2.57917e-005        1.04358e-005
14       34        0.912713        2.58958e-005        1.03954e-005
15       34        0.914941        2.59226e-005        1.0383e-005
16       34        0.909259        2.58391e-005        1.04086e-005
17       34        0.889741        2.55942e-005        1.05131e-005
18       34        0.849041        2.50773e-005        1.07287e-005
19       34        0.795718        2.44011e-005        1.10112e-005
20       34        0.735507        2.36835e-005        1.13506e-005
21       34        0.691076        2.31751e-005        1.16116e-005
22       34        0.686382        2.31197e-005        1.16383e-005
23       34        0.71266        2.34165e-005        1.1482e-005
24       34        0.738691        2.37093e-005        1.13268e-005
25       34        0.733189        2.36469e-005        1.13594e-005
26       34        0.693571        2.31961e-005        1.15932e-005
27       34        0.634984        2.25306e-005        1.194e-005
28       34        0.563484        2.17506e-005        1.23809e-005
29       34        0.492768        2.1006e-005        1.28332e-005
30       34        0.437528        2.04399e-005        1.31966e-005
31       34        0.401776        2.00805e-005        1.34365e-005
32       34        0.380745        1.98717e-005        1.35793e-005
33       34        0.366879        1.97357e-005        1.36748e-005
34       34        0.354352        1.96129e-005        1.37609e-005
35       34        0.336737        1.94409e-005        1.38827e-005
36       34        0.310571        1.91898e-005        1.40667e-005
37       34        0.280485        1.89061e-005        1.4282e-005
38       34        0.255681        1.8675e-005        1.44617e-005
39       34        0.242552        1.85533e-005        1.45573e-005
40       34        0.240809        1.85366e-005        1.45696e-005
41       34        0.244871        1.85733e-005        1.45393e-005
42       34        0.247791        1.85995e-005        1.45173e-005
43       34        0.244968        1.85728e-005        1.45375e-005
44       34        0.236259        1.84925e-005        1.46012e-005
45       34        0.225704        1.8396e-005        1.46791e-005
46       34        0.218605        1.83314e-005        1.47318e-005
47       34        0.217956        1.83254e-005        1.47366e-005
48       34        0.222785        1.83691e-005        1.47006e-005
49       34        0.229211        1.84274e-005        1.46527e-005
50       34        0.233284        1.84643e-005        1.46224e-005
51       34        0.23368        1.8468e-005        1.46195e-005
52       34        0.232192        1.84546e-005        1.46307e-005
53       34        0.23179        1.84512e-005        1.46339e-005
54       34        0.234203        1.84734e-005        1.46162e-005
55       34        0.239056        1.85178e-005        1.45804e-005
56       34        0.244735        1.857e-005        1.45387e-005
57       34        0.249775        1.86165e-005        1.45018e-005
58       34        0.253671        1.86526e-005        1.44734e-005
59       34        0.256831        1.8682e-005        1.44505e-005
60       34        0.260006        1.87116e-005        1.44275e-005
61       34        0.263733        1.87463e-005        1.44005e-005
62       34        0.268099        1.8787e-005        1.43689e-005
63       34        0.272858        1.88314e-005        1.43345e-005
64       34        0.277691        1.88766e-005        1.42996e-005
65       34        0.282407        1.89208e-005        1.42657e-005
66       34        0.286967        1.89637e-005        1.42329e-005
67       34        0.291423        1.90057e-005        1.4201e-005
68       34        0.295845        1.90474e-005        1.41694e-005
69       34        0.300287        1.90893e-005        1.41377e-005
70       34        0.304767        1.91317e-005        1.41057e-005
71       34        0.309272        1.91745e-005        1.40737e-005
72       34        0.313766        1.92172e-005        1.40418e-005
73       34        0.318204        1.92595e-005        1.40104e-005
74       34        0.322553        1.9301e-005        1.39797e-005
75       34        0.326809        1.93417e-005        1.39497e-005
76       34        0.330985        1.93818e-005        1.39203e-005
77       34        0.335103        1.94213e-005        1.38914e-005
78       34        0.339174        1.94605e-005        1.38629e-005
79       34        0.343194        1.94993e-005        1.38348e-005
80       34        0.347148        1.95376e-005        1.38072e-005
81       34        0.351023        1.95751e-005        1.37803e-005
82       34        0.354811        1.96119e-005        1.3754e-005
83       34        0.35851        1.96479e-005        1.37283e-005
84       34        0.362126        1.96832e-005        1.37033e-005
85       34        0.365661        1.97177e-005        1.36789e-005
86       34        0.369118        1.97515e-005        1.36551e-005
87       34        0.372496        1.97846e-005        1.36319e-005
88       34        0.375795        1.98171e-005        1.36092e-005
89       34        0.379013        1.98487e-005        1.35872e-005
90       34        0.38215        1.98796e-005        1.35657e-005
91       34        0.385205        1.99098e-005        1.35448e-005
92       34        0.388179        1.99392e-005        1.35246e-005
93       34        0.391073        1.99678e-005        1.35048e-005
94       34        0.393889        1.99957e-005        1.34857e-005
95       34        0.396627        2.00229e-005        1.34671e-005
96       34        0.39929        2.00493e-005        1.3449e-005
97       34        0.401877        2.00751e-005        1.34315e-005
98       34        0.404391        2.01001e-005        1.34145e-005
99       34        0.406832        2.01244e-005        1.3398e-005
100       34        0.4092        2.0148e-005        1.33819e-005
101       34        0.411498        2.0171e-005        1.33664e-005
102       34        0.413727        2.01932e-005        1.33514e-005
103       34        0.415888        2.02148e-005        1.33368e-005
104       34        0.417984        2.02358e-005        1.33227e-005
105       34        0.420015        2.02562e-005        1.3309e-005
106       34        0.421984        2.02759e-005        1.32958e-005
107       34        0.423891        2.0295e-005        1.3283e-005
108       34        0.425738        2.03136e-005        1.32706e-005
109       34        0.427527        2.03316e-005        1.32586e-005
110       34        0.429258        2.0349e-005        1.3247e-005
111       34        0.430934        2.03659e-005        1.32358e-005
112       34        0.432557        2.03822e-005        1.3225e-005
113       34        0.434128        2.03981e-005        1.32145e-005
114       34        0.435647        2.04134e-005        1.32043e-005
115       34        0.437118        2.04283e-005        1.31946e-005
116       34        0.43854        2.04427e-005        1.31851e-005
117       34        0.439916        2.04567e-005        1.31759e-005
118       34        0.441247        2.04702e-005        1.31671e-005
119       34        0.442534        2.04832e-005        1.31586e-005
120       34        0.443779        2.04959e-005        1.31503e-005
121       34        0.444983        2.05081e-005        1.31423e-005
122       34        0.446147        2.052e-005        1.31346e-005
123       34        0.447272        2.05315e-005        1.31272e-005
124       34        0.448359        2.05425e-005        1.312e-005
125       34        0.44941        2.05533e-005        1.31131e-005
126       34        0.450426        2.05636e-005        1.31064e-005
127       34        0.451408        2.05737e-005        1.30999e-005
128       34        0.452357        2.05834e-005        1.30936e-005
129       34        0.453273        2.05927e-005        1.30876e-005
130       34        0.454159        2.06018e-005        1.30817e-005
131       34        0.455015        2.06105e-005        1.30761e-005
132       34        0.455841        2.0619e-005        1.30707e-005
133       34        0.456638        2.06271e-005        1.30654e-005
134       34        0.457409        2.0635e-005        1.30603e-005
135       34        0.458153        2.06426e-005        1.30554e-005
136       34        0.458873        2.065e-005        1.30507e-005
137       34        0.459568        2.06571e-005        1.30461e-005
138       34        0.460239        2.0664e-005        1.30417e-005
139       34        0.460887        2.06706e-005        1.30374e-005
140       34        0.461512        2.0677e-005        1.30333e-005
141       34        0.462115        2.06832e-005        1.30294e-005
142       34        0.462697        2.06891e-005        1.30255e-005
143       34        0.46326        2.06949e-005        1.30218e-005
144       34        0.463805        2.07005e-005        1.30182e-005
145       34        0.464332        2.07059e-005        1.30148e-005
146       34        0.464841        2.07111e-005        1.30114e-005
147       34        0.465333        2.07161e-005        1.30082e-005
148       34        0.465806        2.0721e-005        1.30051e-005
149       34        0.466263        2.07257e-005        1.30021e-005
150       34        0.466704        2.07302e-005        1.29992e-005
151       34        0.46713        2.07346e-005        1.29964e-005
152       34        0.467544        2.07389e-005        1.29937e-005
153       34        0.467946        2.0743e-005        1.29911e-005
154       34        0.468337        2.07471e-005        1.29886e-005
155       34        0.468714        2.0751e-005        1.29861e-005
156       34        0.469076        2.07547e-005        1.29837e-005
157       34        0.469423        2.07583e-005        1.29815e-005
158       34        0.469757        2.07617e-005        1.29793e-005
159       34        0.47008        2.07651e-005        1.29772e-005
160       34        0.470394        2.07683e-005        1.29751e-005
161       34        0.470703        2.07715e-005        1.29731e-005
162       34        0.471005        2.07747e-005        1.29712e-005
163       34        0.471298        2.07777e-005        1.29693e-005
164       34        0.471578        2.07806e-005        1.29674e-005
165       34        0.471842        2.07833e-005        1.29657e-005
166       34        0.472091        2.07859e-005        1.29641e-005
167       34        0.472328        2.07883e-005        1.29625e-005
168       34        0.472559        2.07907e-005        1.2961e-005
169       34        0.472788        2.07931e-005        1.29595e-005
170       34        0.473018        2.07955e-005        1.2958e-005
171       34        0.473247        2.07978e-005        1.29565e-005
172       34        0.473469        2.08001e-005        1.29551e-005
173       34        0.473675        2.08022e-005        1.29537e-005
174       34        0.473864        2.08042e-005        1.29525e-005
175       34        0.474035        2.08059e-005        1.29514e-005
176       34        0.474195        2.08076e-005        1.29504e-005
177       34        0.474354        2.08092e-005        1.29493e-005
178       34        0.474519        2.08109e-005        1.29482e-005
179       34        0.474694        2.08127e-005        1.29471e-005
180       34        0.474873        2.08146e-005        1.29459e-005
181       34        0.47505        2.08164e-005        1.29448e-005
182       34        0.475216        2.08181e-005        1.29437e-005
183       34        0.475365        2.08197e-005        1.29427e-005
184       34        0.475495        2.0821e-005        1.29419e-005
185       34        0.475612        2.08222e-005        1.29411e-005
186       34        0.475728        2.08234e-005        1.29404e-005
187       34        0.475852        2.08247e-005        1.29396e-005
188       34        0.475991        2.08262e-005        1.29387e-005
189       34        0.476143        2.08278e-005        1.29377e-005
190       34        0.476303        2.08294e-005        1.29366e-005
191       34        0.47646        2.0831e-005        1.29356e-005
192       34        0.476605        2.08325e-005        1.29347e-005
193       34        0.476735        2.08339e-005        1.29338e-005
194       34        0.47685        2.08351e-005        1.29331e-005
195       34        0.476955        2.08362e-005        1.29324e-005
196       34        0.477056        2.08372e-005        1.29317e-005
197       34        0.477159        2.08383e-005        1.29311e-005
198       34        0.477264        2.08394e-005        1.29304e-005
199       34        0.477372        2.08405e-005        1.29297e-005
200       34        0.477481        2.08416e-005        1.2929e-005
201       34        0.477586        2.08427e-005        1.29283e-005
202       34        0.477686        2.08438e-005        1.29277e-005
203       34        0.47778        2.08447e-005        1.2927e-005
204       34        0.477867        2.08456e-005        1.29265e-005
205       34        0.477948        2.08465e-005        1.29259e-005
206       34        0.478025        2.08473e-005        1.29254e-005
207       34        0.478099        2.0848e-005        1.2925e-005
208       34        0.478171        2.08488e-005        1.29245e-005
209       34        0.478241        2.08495e-005        1.2924e-005
210       34        0.47831        2.08502e-005        1.29236e-005
211       34        0.478377        2.08509e-005        1.29232e-005
212       34        0.478441        2.08516e-005        1.29227e-005
213       34        0.478502        2.08522e-005        1.29223e-005
214       34        0.47856        2.08528e-005        1.2922e-005
215       34        0.478615        2.08534e-005        1.29216e-005
216       34        0.478666        2.08539e-005        1.29213e-005
217       34        0.478714        2.08544e-005        1.2921e-005
218       34        0.478759        2.08549e-005        1.29207e-005
219       34        0.478802        2.08553e-005        1.29204e-005
220       34        0.478843        2.08557e-005        1.29201e-005
221       34        0.478881        2.08561e-005        1.29199e-005
222       34        0.478917        2.08565e-005        1.29196e-005
223       34        0.47895        2.08569e-005        1.29194e-005
224       34        0.478982        2.08572e-005        1.29192e-005
225       34        0.479011        2.08575e-005        1.2919e-005
226       34        0.479038        2.08578e-005        1.29189e-005
227       34        0.479062        2.0858e-005        1.29187e-005
228       34        0.479085        2.08583e-005        1.29186e-005
229       34        0.479105        2.08585e-005        1.29184e-005
230       34        0.479123        2.08587e-005        1.29183e-005
231       34        0.479139        2.08588e-005        1.29182e-005
232       34        0.479153        2.0859e-005        1.29181e-005
233       34        0.479166        2.08591e-005        1.2918e-005
234       34        0.479176        2.08592e-005        1.2918e-005
235       34        0.479185        2.08593e-005        1.29179e-005
236       34        0.479192        2.08594e-005        1.29179e-005
237       34        0.479196        2.08594e-005        1.29178e-005
238       34        0.479199        2.08594e-005        1.29178e-005
239       34        0.479201        2.08595e-005        1.29178e-005
240       34        0.4792        2.08595e-005        1.29178e-005
241       34        0.479198        2.08594e-005        1.29178e-005
242       34        0.479194        2.08594e-005        1.29179e-005
243       34        0.479188        2.08593e-005        1.29179e-005
244       34        0.47918        2.08592e-005        1.29179e-005
245       34        0.47917        2.08591e-005        1.2918e-005
246       34        0.479159        2.0859e-005        1.29181e-005
247       34        0.479146        2.08589e-005        1.29182e-005
248       34        0.479131        2.08587e-005        1.29183e-005
249       34        0.479115        2.08586e-005        1.29184e-005
250       34        0.479096        2.08584e-005        1.29185e-005
251       34        0.479076        2.08582e-005        1.29186e-005
252       34        0.479054        2.08579e-005        1.29188e-005
253       34        0.47903        2.08577e-005        1.29189e-005
254       34        0.479004        2.08574e-005        1.29191e-005
255       34        0.478976        2.08571e-005        1.29193e-005
256       34        0.478947        2.08568e-005        1.29194e-005
257       34        0.478915        2.08565e-005        1.29196e-005
258       34        0.478881        2.08561e-005        1.29199e-005
259       34        0.478846        2.08558e-005        1.29201e-005
260       34        0.478808        2.08554e-005        1.29203e-005
261       34        0.478768        2.08549e-005        1.29206e-005
262       34        0.478726        2.08545e-005        1.29209e-005
263       34        0.478681        2.0854e-005        1.29212e-005
264       34        0.478634        2.08535e-005        1.29215e-005
265       34        0.478584        2.0853e-005        1.29218e-005
266       34        0.478533        2.08525e-005        1.29221e-005
267       34        0.478478        2.08519e-005        1.29225e-005
268       34        0.478421        2.08513e-005        1.29228e-005
269       34        0.478362        2.08507e-005        1.29232e-005
270       34        0.478299        2.08501e-005        1.29236e-005
271       34        0.478233        2.08494e-005        1.29241e-005
272       34        0.478165        2.08487e-005        1.29245e-005
273       34        0.478093        2.08479e-005        1.2925e-005
274       34        0.478017        2.08471e-005        1.29255e-005
275       34        0.477939        2.08463e-005        1.2926e-005
276       34        0.477857        2.08455e-005        1.29265e-005
277       34        0.477772        2.08446e-005        1.29271e-005
278       34        0.477683        2.08437e-005        1.29276e-005
279       34        0.477591        2.08427e-005        1.29282e-005
280       34        0.477496        2.08417e-005        1.29289e-005
281       34        0.477396        2.08407e-005        1.29295e-005
282       34        0.477291        2.08396e-005        1.29302e-005
283       34        0.477182        2.08385e-005        1.29309e-005
284       34        0.477068        2.08373e-005        1.29316e-005
285       34        0.476949        2.08361e-005        1.29324e-005
286       34        0.476826        2.08348e-005        1.29332e-005
287       34        0.476698        2.08335e-005        1.2934e-005
288       34        0.476568        2.08321e-005        1.29349e-005
289       34        0.476433        2.08307e-005        1.29358e-005
290       34        0.476296        2.08293e-005        1.29366e-005
291       34        0.476155        2.08278e-005        1.29376e-005
292       34        0.476009        2.08263e-005        1.29385e-005
293       34        0.475856        2.08247e-005        1.29395e-005
294       34        0.475695        2.0823e-005        1.29405e-005
295       34        0.475525        2.08213e-005        1.29417e-005
296       34        0.475346        2.08194e-005        1.29428e-005
297       34        0.47516        2.08175e-005        1.2944e-005
298       34        0.47497        2.08155e-005        1.29453e-005
299       34        0.474778        2.08135e-005        1.29465e-005
300       34        0.474585        2.08116e-005        1.29478e-005
301       34        0.474394        2.08096e-005        1.2949e-005
302       34        0.474201        2.08076e-005        1.29503e-005
303       34        0.474002        2.08055e-005        1.29516e-005
304       34        0.473789        2.08033e-005        1.2953e-005
305       34        0.473559        2.0801e-005        1.29545e-005
306       34        0.473311        2.07984e-005        1.29561e-005
307       34        0.473046        2.07957e-005        1.29578e-005
308       34        0.472774        2.07928e-005        1.29596e-005
309       34        0.472503        2.07901e-005        1.29614e-005
310       34        0.47224        2.07873e-005        1.29631e-005
311       34        0.471986        2.07847e-005        1.29647e-005
312       34        0.471736        2.07821e-005        1.29664e-005
313       34        0.471483        2.07795e-005        1.2968e-005
314       34        0.471217        2.07768e-005        1.29697e-005
315       34        0.470933        2.07738e-005        1.29716e-005
316       34        0.470629        2.07707e-005        1.29736e-005
317       34        0.47031        2.07674e-005        1.29757e-005
318       34        0.469983        2.0764e-005        1.29778e-005
319       34        0.469654        2.07606e-005        1.29799e-005
320       34        0.469326        2.07573e-005        1.29821e-005
321       34        0.468997        2.07539e-005        1.29842e-005
322       34        0.468664        2.07504e-005        1.29864e-005
323       34        0.46832        2.07469e-005        1.29886e-005
324       34        0.46796        2.07432e-005        1.2991e-005
325       34        0.467581        2.07392e-005        1.29935e-005
326       34        0.467184        2.07351e-005        1.29961e-005
327       34        0.466772        2.07309e-005        1.29988e-005
328       34        0.46635        2.07266e-005        1.30015e-005
329       34        0.46592        2.07221e-005        1.30043e-005
330       34        0.465483        2.07176e-005        1.30072e-005
331       34        0.465036        2.0713e-005        1.30101e-005
332       34        0.464577        2.07083e-005        1.30131e-005
333       34        0.464102        2.07034e-005        1.30162e-005
334       34        0.46361        2.06984e-005        1.30194e-005
335       34        0.463101        2.06931e-005        1.30228e-005
336       34        0.462576        2.06877e-005        1.30262e-005
337       34        0.462037        2.06822e-005        1.30298e-005
338       34        0.461485        2.06766e-005        1.30334e-005
339       34        0.46092        2.06708e-005        1.30371e-005
340       34        0.46034        2.06648e-005        1.30409e-005
341       34        0.459742        2.06587e-005        1.30449e-005
342       34        0.459126        2.06524e-005        1.30489e-005
343       34        0.458489        2.06459e-005        1.30531e-005
344       34        0.457832        2.06391e-005        1.30574e-005
345       34        0.457157        2.06322e-005        1.30619e-005
346       34        0.456462        2.06251e-005        1.30665e-005
347       34        0.455749        2.06178e-005        1.30712e-005
348       34        0.455015        2.06103e-005        1.3076e-005
349       34        0.45426        2.06026e-005        1.3081e-005
350       34        0.453482        2.05947e-005        1.30861e-005
351       34        0.45268        2.05865e-005        1.30914e-005
352       34        0.451853        2.0578e-005        1.30968e-005
353       34        0.451001        2.05693e-005        1.31025e-005
354       34        0.450125        2.05604e-005        1.31082e-005
355       34        0.449222        2.05512e-005        1.31142e-005
356       34        0.448294        2.05417e-005        1.31203e-005
357       34        0.447338        2.05319e-005        1.31266e-005
358       34        0.446353        2.05219e-005        1.31332e-005
359       34        0.445339        2.05116e-005        1.31399e-005
360       34        0.444293        2.05009e-005        1.31468e-005
361       34        0.443217        2.049e-005        1.31539e-005
362       34        0.442108        2.04787e-005        1.31613e-005
363       34        0.440966        2.04671e-005        1.31688e-005
364       34        0.43979        2.04552e-005        1.31766e-005
365       34        0.438579        2.04429e-005        1.31847e-005
366       34        0.437332        2.04302e-005        1.3193e-005
367       34        0.436047        2.04172e-005        1.32015e-005
368       34        0.434723        2.04038e-005        1.32103e-005
369       34        0.433359        2.039e-005        1.32194e-005
370       34        0.431954        2.03759e-005        1.32288e-005
371       34        0.430507        2.03613e-005        1.32385e-005
372       34        0.429017        2.03462e-005        1.32484e-005
373       34        0.427481        2.03308e-005        1.32587e-005
374       34        0.425899        2.03148e-005        1.32693e-005
375       34        0.42427        2.02985e-005        1.32802e-005
376       34        0.422591        2.02816e-005        1.32915e-005
377       34        0.420862        2.02642e-005        1.33031e-005
378       34        0.419081        2.02464e-005        1.33151e-005
379       34        0.417247        2.0228e-005        1.33274e-005
380       34        0.415358        2.02091e-005        1.33401e-005
381       34        0.413412        2.01896e-005        1.33532e-005
382       34        0.411409        2.01696e-005        1.33667e-005
383       34        0.409346        2.0149e-005        1.33806e-005
384       34        0.407223        2.01278e-005        1.3395e-005
385       34        0.405037        2.0106e-005        1.34097e-005
386       34        0.402787        2.00836e-005        1.3425e-005
387       34        0.400472        2.00605e-005        1.34406e-005
388       34        0.39809        2.00368e-005        1.34568e-005
389       34        0.39564        2.00125e-005        1.34734e-005
390       34        0.393119        1.99875e-005        1.34905e-005
391       34        0.390526        1.99618e-005        1.35082e-005
392       34        0.387861        1.99354e-005        1.35263e-005
393       34        0.38512        1.99083e-005        1.3545e-005
394       34        0.382304        1.98805e-005        1.35642e-005
395       34        0.379411        1.9852e-005        1.3584e-005
396       34        0.376439        1.98228e-005        1.36044e-005
397       34        0.373386        1.97928e-005        1.36253e-005
398       34        0.370251        1.9762e-005        1.36469e-005
399       34        0.367032        1.97305e-005        1.3669e-005
400       34        0.363728        1.96982e-005        1.36918e-005
401       34        0.360339        1.96651e-005        1.37152e-005
402       34        0.356863        1.96312e-005        1.37393e-005
403       34        0.3533        1.95966e-005        1.3764e-005
404       34        0.349648        1.95612e-005        1.37894e-005
405       34        0.345906        1.95249e-005        1.38154e-005
406       34        0.342073        1.94879e-005        1.38422e-005
407       34        0.338149        1.945e-005        1.38696e-005
408       34        0.334131        1.94113e-005        1.38977e-005
409       34        0.330023        1.93718e-005        1.39266e-005
410       34        0.325823        1.93315e-005        1.39561e-005
411       34        0.321533        1.92905e-005        1.39863e-005
412       34        0.317156        1.92487e-005        1.40172e-005
413       34        0.31269        1.92061e-005        1.40488e-005
414       34        0.308135        1.91627e-005        1.40811e-005
415       34        0.303489        1.91186e-005        1.41141e-005
416       34        0.298752        1.90737e-005        1.41478e-005
417       34        0.293926        1.90281e-005        1.41823e-005
418       34        0.289019        1.89818e-005        1.42173e-005
419       34        0.284044        1.8935e-005        1.4253e-005
420       34        0.279012        1.88877e-005        1.42891e-005
421       34        0.27393        1.88401e-005        1.43257e-005
422       34        0.268792        1.8792e-005        1.43628e-005
423       34        0.263584        1.87434e-005        1.44004e-005
424       34        0.258298        1.86942e-005        1.44388e-005
425       34        0.252942        1.86445e-005        1.44777e-005
426       34        0.247546        1.85945e-005        1.4517e-005
427       34        0.242154        1.85447e-005        1.45564e-005
428       34        0.236803        1.84954e-005        1.45956e-005
429       34        0.231508        1.84468e-005        1.46345e-005
430       34        0.226245        1.83985e-005        1.46732e-005
431       34        0.220965        1.83502e-005        1.47122e-005
432       34        0.215618        1.83015e-005        1.47518e-005
433       34        0.210194        1.82522e-005        1.4792e-005
434       34        0.20477        1.8203e-005        1.48324e-005
435       34        0.199527        1.81557e-005        1.48716e-005
436       34        0.194693        1.81121e-005        1.49078e-005
437       34        0.190411        1.80736e-005        1.494e-005
438       34        0.186575        1.80392e-005        1.49688e-005
439       34        0.182784        1.80052e-005        1.49974e-005
440       34        0.178519        1.79671e-005        1.50296e-005
441       34        0.173549        1.79228e-005        1.50673e-005
442       34        0.168338        1.78767e-005        1.5107e-005
443       34        0.164073        1.7839e-005        1.51396e-005
444       34        0.161994        1.78206e-005        1.51555e-005
445       34        0.162311        1.78234e-005        1.5153e-005
446       34        0.163594        1.78347e-005        1.51432e-005
447       34        0.16351        1.78341e-005        1.5144e-005
448       34        0.160674        1.78093e-005        1.51659e-005
449       34        0.156152        1.77697e-005        1.52007e-005
450       34        0.15318        1.77437e-005        1.52236e-005
451       34        0.155129        1.7761e-005        1.52088e-005
452       34        0.163057        1.78311e-005        1.51483e-005
453       34        0.174532        1.79329e-005        1.5061e-005
454       34        0.184835        1.80251e-005        1.49832e-005
455       34        0.190148        1.80732e-005        1.49436e-005
456       34        0.190501        1.80769e-005        1.49414e-005
457       34        0.190325        1.80759e-005        1.49431e-005
458       34        0.196311        1.81301e-005        1.48985e-005
459       34        0.213537        1.82861e-005        1.47701e-005
460       34        0.241682        1.85433e-005        1.45621e-005
461       34        0.274129        1.88438e-005        1.43257e-005
462       34        0.302179        1.91082e-005        1.41249e-005
463       34        0.321776        1.92959e-005        1.39869e-005
464       34        0.336208        1.94352e-005        1.38859e-005
465       34        0.352404        1.95922e-005        1.37732e-005
466       34        0.377386        1.98368e-005        1.36011e-005
467       34        0.416775        2.02278e-005        1.33336e-005
468       34        0.471857        2.07863e-005        1.29674e-005
469       34        0.537527        2.14705e-005        1.25429e-005
470       34        0.603079        2.21772e-005        1.21337e-005
471       34        0.659931        2.28098e-005        1.17901e-005
472       34        0.700331        2.32634e-005        1.15484e-005
473       34        0.71132        2.33908e-005        1.14848e-005
474       34        0.698367        2.32491e-005        1.1564e-005
475       34        0.686669        2.31203e-005        1.16353e-005
476       34        0.700458        2.32794e-005        1.15549e-005
477       34        0.74396        2.37787e-005        1.13003e-005
478       34        0.796565        2.44113e-005        1.10065e-005
479       34        0.845919        2.50368e-005        1.07449e-005
480       34        0.889013        2.55775e-005        1.05139e-005
481       34        0.911905        2.58705e-005        1.03937e-005
482       34        0.919105        2.59766e-005        1.03614e-005
483       34        0.918138        2.59647e-005        1.03667e-005
484       34        0.912121        2.58844e-005        1.0397e-005
485       34        0.903575        2.57702e-005        1.044e-005
486       34        0.893829        2.56339e-005        1.04865e-005
487       34        0.88397        2.55131e-005        1.05405e-005
488       34        0.877689        2.54517e-005        1.05813e-005
489       34        0.875472        2.5424e-005        1.05933e-005
490       34        0.877013        2.54338e-005        1.05811e-005
491       34        0.882094        2.55099e-005        1.05589e-005
492       34        0.883578        2.55427e-005        1.05568e-005
493       34        0.87232        2.53999e-005        1.06167e-005
494       34        0.824563        2.4796e-005        1.08712e-005
495       34        0.683507        2.31067e-005        1.16653e-005
496       34        0.426157        2.03211e-005        1.327e-005
497       34        0.226513        1.83902e-005        1.46627e-005
498       34        0.223033        1.83648e-005        1.46934e-005
499       34        0.338874        1.95109e-005        1.39029e-005
0       35        0.53855        2.15654e-005        1.25854e-005
1       35        0.686732        2.31176e-005        1.16332e-005
2       35        0.809626        2.45904e-005        1.09433e-005
3       35        0.867519        2.53326e-005        1.06395e-005
4       35        0.886469        2.55837e-005        1.05432e-005
5       35        0.890947        2.56434e-005        1.05207e-005
6       35        0.890424        2.56265e-005        1.05192e-005
7       35        0.884909        2.55388e-005        1.05412e-005
8       35        0.869148        2.53473e-005        1.06283e-005
9       35        0.841416        2.50037e-005        1.07791e-005
10       35        0.819264        2.47062e-005        1.08894e-005
11       35        0.807964        2.45595e-005        1.09478e-005
12       35        0.810117        2.4602e-005        1.09431e-005
13       35        0.835922        2.49285e-005        1.08059e-005
14       35        0.868743        2.53426e-005        1.06307e-005
15       35        0.880907        2.54951e-005        1.05654e-005
16       35        0.857526        2.51911e-005        1.06863e-005
17       35        0.765975        2.40765e-005        1.11927e-005
18       35        0.563535        2.17735e-005        1.23934e-005
19       35        0.317526        1.92586e-005        1.40193e-005
20       35        0.0897525        1.71958e-005        1.57197e-005
21       35        -0.0532113        1.60125e-005        1.68877e-005
22       35        -0.0731697        1.58536e-005        1.70571e-005
23       35        -0.00728657        1.63849e-005        1.65048e-005
24       35        0.062084        1.69581e-005        1.59373e-005
25       35        0.0521628        1.68753e-005        1.60176e-005
26       35        -0.0436985        1.60889e-005        1.68076e-005
27       35        -0.176604        1.50484e-005        1.79551e-005
28       35        -0.310109        1.40705e-005        1.91862e-005
29       35        -0.414031        1.3352e-005        2.02003e-005
30       35        -0.478571        1.29234e-005        2.08554e-005
31       35        -0.511769        1.27084e-005        2.12006e-005
32       35        -0.525904        1.2618e-005        2.13495e-005
33       35        -0.531525        1.25824e-005        2.14093e-005
34       35        -0.535942        1.25539e-005        2.14554e-005
35       35        -0.545454        1.24932e-005        2.15556e-005
36       35        -0.56221        1.23876e-005        2.17345e-005
37       35        -0.581417        1.22674e-005        2.19412e-005
38       35        -0.59602        1.21768e-005        2.20995e-005
39       35        -0.602381        1.21376e-005        2.21689e-005
40       35        -0.601415        1.21436e-005        2.21584e-005
41       35        -0.59702        1.21706e-005        2.21103e-005
42       35        -0.59382        1.21902e-005        2.20751e-005
43       35        -0.594845        1.21837e-005        2.2086e-005
44       35        -0.599969        1.21521e-005        2.21418e-005
45       35        -0.606249        1.21134e-005        2.22105e-005
46       35        -0.610155        1.20895e-005        2.22533e-005
47       35        -0.609954        1.20907e-005        2.22511e-005
48       35        -0.606505        1.21118e-005        2.22132e-005
49       35        -0.602413        1.21369e-005        2.21682e-005
50       35        -0.600216        1.21504e-005        2.21442e-005
51       35        -0.600602        1.21481e-005        2.21486e-005
52       35        -0.602159        1.21386e-005        2.21657e-005
53       35        -0.602872        1.21342e-005        2.21736e-005
54       35        -0.601722        1.21413e-005        2.21611e-005
55       35        -0.599075        1.21576e-005        2.21322e-005
56       35        -0.596022        1.21765e-005        2.20989e-005
57       35        -0.593492        1.21921e-005        2.20714e-005
58       35        -0.591755        1.22029e-005        2.20525e-005
59       35        -0.590487        1.22108e-005        2.20388e-005
60       35        -0.589164        1.2219e-005        2.20245e-005
61       35        -0.587435        1.22297e-005        2.20058e-005
62       35        -0.585264        1.22432e-005        2.19822e-005
63       35        -0.582833        1.22582e-005        2.19558e-005
64       35        -0.580352        1.22737e-005        2.1929e-005
65       35        -0.577937        1.22887e-005        2.19028e-005
66       35        -0.575597        1.23032e-005        2.18775e-005
67       35        -0.573293        1.23176e-005        2.18526e-005
68       35        -0.57097        1.23321e-005        2.18275e-005
69       35        -0.568594        1.23469e-005        2.18019e-005
70       35        -0.56615        1.23621e-005        2.17755e-005
71       35        -0.563645        1.23777e-005        2.17485e-005
72       35        -0.561104        1.23936e-005        2.17212e-005
73       35        -0.558558        1.24096e-005        2.16938e-005
74       35        -0.556032        1.24254e-005        2.16667e-005
75       35        -0.55353        1.24411e-005        2.16399e-005
76       35        -0.551042        1.24568e-005        2.16133e-005
77       35        -0.548552        1.24725e-005        2.15867e-005
78       35        -0.546052        1.24882e-005        2.156e-005
79       35        -0.543544        1.25041e-005        2.15332e-005
80       35        -0.54104        1.25199e-005        2.15066e-005
81       35        -0.538551        1.25357e-005        2.14802e-005
82       35        -0.536088        1.25513e-005        2.14541e-005
83       35        -0.53365        1.25668e-005        2.14282e-005
84       35        -0.531236        1.25822e-005        2.14027e-005
85       35        -0.528845        1.25974e-005        2.13775e-005
86       35        -0.526475        1.26126e-005        2.13525e-005
87       35        -0.524129        1.26276e-005        2.13278e-005
88       35        -0.521808        1.26424e-005        2.13034e-005
89       35        -0.519517        1.26571e-005        2.12793e-005
90       35        -0.517256        1.26716e-005        2.12556e-005
91       35        -0.515028        1.26859e-005        2.12323e-005
92       35        -0.512834        1.27e-005        2.12093e-005
93       35        -0.510674        1.27139e-005        2.11867e-005
94       35        -0.508549        1.27276e-005        2.11645e-005
95       35        -0.50646        1.27411e-005        2.11427e-005
96       35        -0.504406        1.27544e-005        2.11212e-005
97       35        -0.502389        1.27674e-005        2.11002e-005
98       35        -0.50041        1.27802e-005        2.10796e-005
99       35        -0.498469        1.27927e-005        2.10593e-005
100       35        -0.496567        1.2805e-005        2.10395e-005
101       35        -0.494705        1.28171e-005        2.10201e-005
102       35        -0.492882        1.28289e-005        2.10012e-005
103       35        -0.491098        1.28404e-005        2.09826e-005
104       35        -0.489353        1.28517e-005        2.09645e-005
105       35        -0.487648        1.28628e-005        2.09468e-005
106       35        -0.485982        1.28736e-005        2.09295e-005
107       35        -0.484355        1.28842e-005        2.09126e-005
108       35        -0.482768        1.28945e-005        2.08962e-005
109       35        -0.481221        1.29045e-005        2.08801e-005
110       35        -0.479712        1.29143e-005        2.08645e-005
111       35        -0.478241        1.29239e-005        2.08493e-005
112       35        -0.476808        1.29333e-005        2.08345e-005
113       35        -0.475412        1.29424e-005        2.08201e-005
114       35        -0.474053        1.29513e-005        2.08061e-005
115       35        -0.472731        1.29599e-005        2.07925e-005
116       35        -0.471445        1.29683e-005        2.07792e-005
117       35        -0.470194        1.29765e-005        2.07664e-005
118       35        -0.468978        1.29845e-005        2.07538e-005
119       35        -0.467795        1.29922e-005        2.07417e-005
120       35        -0.466646        1.29998e-005        2.07299e-005
121       35        -0.46553        1.30071e-005        2.07185e-005
122       35        -0.464445        1.30142e-005        2.07073e-005
123       35        -0.463392        1.30212e-005        2.06965e-005
124       35        -0.462369        1.30279e-005        2.06861e-005
125       35        -0.461377        1.30344e-005        2.06759e-005
126       35        -0.460413        1.30408e-005        2.06661e-005
127       35        -0.459478        1.30469e-005        2.06565e-005
128       35        -0.458571        1.30529e-005        2.06472e-005
129       35        -0.457691        1.30587e-005        2.06382e-005
130       35        -0.456838        1.30643e-005        2.06295e-005
131       35        -0.456011        1.30698e-005        2.0621e-005
132       35        -0.455209        1.3075e-005        2.06128e-005
133       35        -0.454432        1.30802e-005        2.06049e-005
134       35        -0.453679        1.30851e-005        2.05972e-005
135       35        -0.452949        1.30899e-005        2.05897e-005
136       35        -0.452242        1.30946e-005        2.05825e-005
137       35        -0.451556        1.30991e-005        2.05755e-005
138       35        -0.450892        1.31035e-005        2.05687e-005
139       35        -0.45025        1.31077e-005        2.05621e-005
140       35        -0.449629        1.31118e-005        2.05557e-005
141       35        -0.449028        1.31157e-005        2.05496e-005
142       35        -0.448446        1.31196e-005        2.05436e-005
143       35        -0.447882        1.31233e-005        2.05379e-005
144       35        -0.447336        1.31269e-005        2.05323e-005
145       35        -0.446806        1.31304e-005        2.05269e-005
146       35        -0.446293        1.31338e-005        2.05216e-005
147       35        -0.445797        1.3137e-005        2.05166e-005
148       35        -0.445319        1.31402e-005        2.05117e-005
149       35        -0.444857        1.31432e-005        2.0507e-005
150       35        -0.444411        1.31462e-005        2.05024e-005
151       35        -0.443979        1.3149e-005        2.0498e-005
152       35        -0.443558        1.31518e-005        2.04937e-005
153       35        -0.443148        1.31545e-005        2.04896e-005
154       35        -0.44275        1.31572e-005        2.04855e-005
155       35        -0.442366        1.31597e-005        2.04816e-005
156       35        -0.441997        1.31622e-005        2.04778e-005
157       35        -0.441642        1.31645e-005        2.04742e-005
158       35        -0.441302        1.31668e-005        2.04708e-005
159       35        -0.440972        1.3169e-005        2.04674e-005
160       35        -0.440649        1.31711e-005        2.04641e-005
161       35        -0.440332        1.31732e-005        2.04609e-005
162       35        -0.440019        1.31753e-005        2.04577e-005
163       35        -0.439717        1.31773e-005        2.04547e-005
164       35        -0.439427        1.31792e-005        2.04517e-005
165       35        -0.439155        1.3181e-005        2.04489e-005
166       35        -0.4389        1.31827e-005        2.04463e-005
167       35        -0.438657        1.31843e-005        2.04439e-005
168       35        -0.438419        1.31859e-005        2.04414e-005
169       35        -0.438181        1.31874e-005        2.0439e-005
170       35        -0.43794        1.3189e-005        2.04366e-005
171       35        -0.437699        1.31906e-005        2.04341e-005
172       35        -0.437466        1.31922e-005        2.04317e-005
173       35        -0.43725        1.31936e-005        2.04295e-005
174       35        -0.437055        1.31949e-005        2.04275e-005
175       35        -0.436879        1.3196e-005        2.04257e-005
176       35        -0.436716        1.31971e-005        2.0424e-005
177       35        -0.436554        1.31982e-005        2.04224e-005
178       35        -0.436382        1.31993e-005        2.04206e-005
179       35        -0.436198        1.32005e-005        2.04188e-005
180       35        -0.436006        1.32018e-005        2.04168e-005
181       35        -0.435817        1.3203e-005        2.04149e-005
182       35        -0.43564        1.32042e-005        2.04131e-005
183       35        -0.435484        1.32052e-005        2.04115e-005
184       35        -0.435351        1.32061e-005        2.04101e-005
185       35        -0.435234        1.32069e-005        2.04089e-005
186       35        -0.435119        1.32076e-005        2.04078e-005
187       35        -0.434993        1.32085e-005        2.04065e-005
188       35        -0.434849        1.32094e-005        2.0405e-005
189       35        -0.434687        1.32105e-005        2.04034e-005
190       35        -0.434516        1.32116e-005        2.04016e-005
191       35        -0.434348        1.32128e-005        2.03999e-005
192       35        -0.434193        1.32138e-005        2.03984e-005
193       35        -0.434055        1.32147e-005        2.0397e-005
194       35        -0.433935        1.32155e-005        2.03957e-005
195       35        -0.433826        1.32162e-005        2.03946e-005
196       35        -0.433721        1.32169e-005        2.03936e-005
197       35        -0.433614        1.32176e-005        2.03925e-005
198       35        -0.433503        1.32184e-005        2.03914e-005
199       35        -0.433388        1.32191e-005        2.03902e-005
200       35        -0.433272        1.32199e-005        2.0389e-005
201       35        -0.433159        1.32207e-005        2.03879e-005
202       35        -0.433052        1.32214e-005        2.03868e-005
203       35        -0.432953        1.3222e-005        2.03858e-005
204       35        -0.43286        1.32226e-005        2.03848e-005
205       35        -0.432774        1.32232e-005        2.03839e-005
206       35        -0.432693        1.32237e-005        2.03831e-005
207       35        -0.432615        1.32243e-005        2.03823e-005
208       35        -0.432539        1.32248e-005        2.03815e-005
209       35        -0.432464        1.32253e-005        2.03808e-005
210       35        -0.432391        1.32257e-005        2.038e-005
211       35        -0.432319        1.32262e-005        2.03793e-005
212       35        -0.432251        1.32267e-005        2.03786e-005
213       35        -0.432185        1.32271e-005        2.03779e-005
214       35        -0.432123        1.32275e-005        2.03773e-005
215       35        -0.432065        1.32279e-005        2.03767e-005
216       35        -0.432011        1.32282e-005        2.03761e-005
217       35        -0.43196        1.32286e-005        2.03756e-005
218       35        -0.431912        1.32289e-005        2.03751e-005
219       35        -0.431867        1.32292e-005        2.03747e-005
220       35        -0.431824        1.32295e-005        2.03742e-005
221       35        -0.431783        1.32298e-005        2.03738e-005
222       35        -0.431745        1.323e-005        2.03734e-005
223       35        -0.431709        1.32302e-005        2.03731e-005
224       35        -0.431676        1.32305e-005        2.03727e-005
225       35        -0.431645        1.32307e-005        2.03724e-005
226       35        -0.431617        1.32309e-005        2.03721e-005
227       35        -0.431591        1.3231e-005        2.03719e-005
228       35        -0.431567        1.32312e-005        2.03716e-005
229       35        -0.431546        1.32313e-005        2.03714e-005
230       35        -0.431527        1.32315e-005        2.03712e-005
231       35        -0.43151        1.32316e-005        2.03711e-005
232       35        -0.431495        1.32317e-005        2.03709e-005
233       35        -0.431482        1.32318e-005        2.03708e-005
234       35        -0.431471        1.32318e-005        2.03707e-005
235       35        -0.431462        1.32319e-005        2.03706e-005
236       35        -0.431455        1.32319e-005        2.03705e-005
237       35        -0.43145        1.3232e-005        2.03705e-005
238       35        -0.431447        1.3232e-005        2.03704e-005
239       35        -0.431446        1.3232e-005        2.03704e-005
240       35        -0.431447        1.3232e-005        2.03704e-005
241       35        -0.43145        1.3232e-005        2.03704e-005
242       35        -0.431454        1.32319e-005        2.03705e-005
243       35        -0.431461        1.32319e-005        2.03706e-005
244       35        -0.431469        1.32318e-005        2.03706e-005
245       35        -0.431479        1.32318e-005        2.03707e-005
246       35        -0.431492        1.32317e-005        2.03709e-005
247       35        -0.431506        1.32316e-005        2.0371e-005
248       35        -0.431522        1.32315e-005        2.03712e-005
249       35        -0.43154        1.32314e-005        2.03714e-005
250       35        -0.431559        1.32312e-005        2.03716e-005
251       35        -0.431581        1.32311e-005        2.03718e-005
252       35        -0.431605        1.32309e-005        2.0372e-005
253       35        -0.431631        1.32308e-005        2.03723e-005
254       35        -0.431658        1.32306e-005        2.03726e-005
255       35        -0.431688        1.32304e-005        2.03729e-005
256       35        -0.43172        1.32302e-005        2.03732e-005
257       35        -0.431754        1.32299e-005        2.03735e-005
258       35        -0.43179        1.32297e-005        2.03739e-005
259       35        -0.431828        1.32294e-005        2.03743e-005
260       35        -0.431869        1.32292e-005        2.03747e-005
261       35        -0.431912        1.32289e-005        2.03751e-005
262       35        -0.431957        1.32286e-005        2.03756e-005
263       35        -0.432005        1.32283e-005        2.03761e-005
264       35        -0.432055        1.32279e-005        2.03766e-005
265       35        -0.432108        1.32276e-005        2.03771e-005
266       35        -0.432164        1.32272e-005        2.03777e-005
267       35        -0.432222        1.32268e-005        2.03783e-005
268       35        -0.432283        1.32264e-005        2.03789e-005
269       35        -0.432347        1.3226e-005        2.03796e-005
270       35        -0.432414        1.32256e-005        2.03803e-005
271       35        -0.432484        1.32251e-005        2.0381e-005
272       35        -0.432557        1.32246e-005        2.03817e-005
273       35        -0.432634        1.32241e-005        2.03825e-005
274       35        -0.432715        1.32236e-005        2.03833e-005
275       35        -0.432799        1.3223e-005        2.03842e-005
276       35        -0.432886        1.32225e-005        2.03851e-005
277       35        -0.432977        1.32219e-005        2.0386e-005
278       35        -0.433071        1.32212e-005        2.0387e-005
279       35        -0.433169        1.32206e-005        2.0388e-005
280       35        -0.433271        1.32199e-005        2.0389e-005
281       35        -0.433378        1.32192e-005        2.03901e-005
282       35        -0.433489        1.32185e-005        2.03912e-005
283       35        -0.433605        1.32177e-005        2.03924e-005
284       35        -0.433726        1.32169e-005        2.03936e-005
285       35        -0.433853        1.32161e-005        2.03949e-005
286       35        -0.433984        1.32152e-005        2.03962e-005
287       35        -0.434119        1.32143e-005        2.03976e-005
288       35        -0.434258        1.32134e-005        2.0399e-005
289       35        -0.4344        1.32124e-005        2.04005e-005
290       35        -0.434545        1.32115e-005        2.04019e-005
291       35        -0.434694        1.32105e-005        2.04034e-005
292       35        -0.434848        1.32095e-005        2.0405e-005
293       35        -0.435009        1.32084e-005        2.04066e-005
294       35        -0.435179        1.32073e-005        2.04084e-005
295       35        -0.435359        1.32061e-005        2.04102e-005
296       35        -0.435548        1.32048e-005        2.04121e-005
297       35        -0.435745        1.32035e-005        2.04141e-005
298       35        -0.435946        1.32022e-005        2.04162e-005
299       35        -0.436149        1.32008e-005        2.04182e-005
300       35        -0.436351        1.31995e-005        2.04203e-005
301       35        -0.43655        1.31982e-005        2.04223e-005
302       35        -0.436751        1.31968e-005        2.04244e-005
303       35        -0.436959        1.31955e-005        2.04265e-005
304       35        -0.43718        1.3194e-005        2.04287e-005
305       35        -0.437422        1.31924e-005        2.04312e-005
306       35        -0.437685        1.31907e-005        2.04339e-005
307       35        -0.437965        1.31888e-005        2.04367e-005
308       35        -0.438253        1.31869e-005        2.04397e-005
309       35        -0.438538        1.3185e-005        2.04426e-005
310       35        -0.438811        1.31832e-005        2.04453e-005
311       35        -0.439072        1.31815e-005        2.0448e-005
312       35        -0.439326        1.31798e-005        2.04506e-005
313       35        -0.439584        1.31781e-005        2.04532e-005
314       35        -0.439856        1.31763e-005        2.0456e-005
315       35        -0.440149        1.31744e-005        2.0459e-005
316       35        -0.440464        1.31723e-005        2.04622e-005
317       35        -0.440796        1.31701e-005        2.04656e-005
318       35        -0.441137        1.31678e-005        2.0469e-005
319       35        -0.441478        1.31656e-005        2.04725e-005
320       35        -0.441815        1.31633e-005        2.04759e-005
321       35        -0.442149        1.31611e-005        2.04793e-005
322       35        -0.442486        1.31589e-005        2.04828e-005
323       35        -0.442835        1.31566e-005        2.04863e-005
324       35        -0.4432        1.31542e-005        2.049e-005
325       35        -0.443586        1.31516e-005        2.0494e-005
326       35        -0.443992        1.31489e-005        2.04981e-005
327       35        -0.444412        1.31462e-005        2.05024e-005
328       35        -0.444841        1.31433e-005        2.05068e-005
329       35        -0.445277        1.31404e-005        2.05112e-005
330       35        -0.445718        1.31375e-005        2.05157e-005
331       35        -0.446167        1.31346e-005        2.05203e-005
332       35        -0.446627        1.31315e-005        2.0525e-005
333       35        -0.447102        1.31284e-005        2.05298e-005
334       35        -0.447595        1.31251e-005        2.05348e-005
335       35        -0.448105        1.31218e-005        2.05401e-005
336       35        -0.44863        1.31183e-005        2.05454e-005
337       35        -0.449167        1.31148e-005        2.05509e-005
338       35        -0.449717        1.31111e-005        2.05565e-005
339       35        -0.450277        1.31074e-005        2.05623e-005
340       35        -0.450851        1.31037e-005        2.05681e-005
341       35        -0.451441        1.30998e-005        2.05742e-005
342       35        -0.452047        1.30958e-005        2.05804e-005
343       35        -0.452672        1.30917e-005        2.05868e-005
344       35        -0.453316        1.30875e-005        2.05934e-005
345       35        -0.453976        1.30831e-005        2.06002e-005
346       35        -0.454652        1.30787e-005        2.06071e-005
347       35        -0.455345        1.30741e-005        2.06142e-005
348       35        -0.456055        1.30694e-005        2.06215e-005
349       35        -0.456783        1.30647e-005        2.06289e-005
350       35        -0.457531        1.30597e-005        2.06366e-005
351       35        -0.458299        1.30547e-005        2.06445e-005
352       35        -0.459088        1.30495e-005        2.06525e-005
353       35        -0.459898        1.30442e-005        2.06608e-005
354       35        -0.460729        1.30387e-005        2.06694e-005
355       35        -0.461581        1.30331e-005        2.06781e-005
356       35        -0.462454        1.30274e-005        2.0687e-005
357       35        -0.463349        1.30215e-005        2.06962e-005
358       35        -0.464267        1.30155e-005        2.07056e-005
359       35        -0.465209        1.30093e-005        2.07153e-005
360       35        -0.466176        1.3003e-005        2.07252e-005
361       35        -0.467167        1.29965e-005        2.07354e-005
362       35        -0.468183        1.29898e-005        2.07459e-005
363       35        -0.469225        1.2983e-005        2.07566e-005
364       35        -0.470293        1.2976e-005        2.07676e-005
365       35        -0.471388        1.29688e-005        2.07788e-005
366       35        -0.47251        1.29615e-005        2.07904e-005
367       35        -0.473659        1.2954e-005        2.08023e-005
368       35        -0.474838        1.29463e-005        2.08144e-005
369       35        -0.476046        1.29384e-005        2.08269e-005
370       35        -0.477283        1.29303e-005        2.08397e-005
371       35        -0.47855        1.29221e-005        2.08528e-005
372       35        -0.479847        1.29136e-005        2.08662e-005
373       35        -0.481176        1.2905e-005        2.088e-005
374       35        -0.482536        1.28962e-005        2.08941e-005
375       35        -0.483927        1.28871e-005        2.09085e-005
376       35        -0.485352        1.28779e-005        2.09233e-005
377       35        -0.486809        1.28684e-005        2.09384e-005
378       35        -0.488299        1.28588e-005        2.09539e-005
379       35        -0.489822        1.28489e-005        2.09697e-005
380       35        -0.491379        1.28388e-005        2.09859e-005
381       35        -0.492969        1.28285e-005        2.10025e-005
382       35        -0.494594        1.2818e-005        2.10194e-005
383       35        -0.496253        1.28073e-005        2.10367e-005
384       35        -0.497947        1.27963e-005        2.10543e-005
385       35        -0.499675        1.27852e-005        2.10723e-005
386       35        -0.501438        1.27738e-005        2.10907e-005
387       35        -0.503235        1.27622e-005        2.11095e-005
388       35        -0.505067        1.27504e-005        2.11286e-005
389       35        -0.506933        1.27384e-005        2.11481e-005
390       35        -0.508834        1.27261e-005        2.1168e-005
391       35        -0.510769        1.27137e-005        2.11882e-005
392       35        -0.512738        1.2701e-005        2.12089e-005
393       35        -0.514741        1.26881e-005        2.12299e-005
394       35        -0.516778        1.26751e-005        2.12512e-005
395       35        -0.518847        1.26618e-005        2.1273e-005
396       35        -0.520948        1.26484e-005        2.12951e-005
397       35        -0.523082        1.26347e-005        2.13175e-005
398       35        -0.525248        1.26209e-005        2.13404e-005
399       35        -0.527446        1.26069e-005        2.13636e-005
400       35        -0.529674        1.25927e-005        2.13871e-005
401       35        -0.531931        1.25783e-005        2.1411e-005
402       35        -0.534217        1.25638e-005        2.14352e-005
403       35        -0.536529        1.25491e-005        2.14598e-005
404       35        -0.538869        1.25343e-005        2.14846e-005
405       35        -0.541233        1.25193e-005        2.15098e-005
406       35        -0.543622        1.25042e-005        2.15352e-005
407       35        -0.546035        1.2489e-005        2.1561e-005
408       35        -0.548469        1.24737e-005        2.1587e-005
409       35        -0.550924        1.24582e-005        2.16132e-005
410       35        -0.553396        1.24427e-005        2.16397e-005
411       35        -0.555882        1.24271e-005        2.16664e-005
412       35        -0.558381        1.24114e-005        2.16932e-005
413       35        -0.560891        1.23957e-005        2.17202e-005
414       35        -0.563411        1.23799e-005        2.17473e-005
415       35        -0.565941        1.23641e-005        2.17745e-005
416       35        -0.568482        1.23483e-005        2.18019e-005
417       35        -0.571029        1.23324e-005        2.18294e-005
418       35        -0.573578        1.23165e-005        2.18569e-005
419       35        -0.576119        1.23007e-005        2.18844e-005
420       35        -0.578643        1.2285e-005        2.19117e-005
421       35        -0.581147        1.22694e-005        2.19388e-005
422       35        -0.583637        1.2254e-005        2.19658e-005
423       35        -0.586122        1.22386e-005        2.19928e-005
424       35        -0.58861        1.22231e-005        2.20198e-005
425       35        -0.591096        1.22078e-005        2.20468e-005
426       35        -0.593561        1.21925e-005        2.20736e-005
427       35        -0.595981        1.21776e-005        2.21e-005
428       35        -0.598335        1.21631e-005        2.21257e-005
429       35        -0.600617        1.2149e-005        2.21506e-005
430       35        -0.602845        1.21353e-005        2.2175e-005
431       35        -0.605054        1.21218e-005        2.21992e-005
432       35        -0.607278        1.21081e-005        2.22236e-005
433       35        -0.609534        1.20943e-005        2.22484e-005
434       35        -0.611788        1.20806e-005        2.22732e-005
435       35        -0.613945        1.20674e-005        2.2297e-005
436       35        -0.615871        1.20557e-005        2.23183e-005
437       35        -0.617476        1.2046e-005        2.23361e-005
438       35        -0.618814        1.20379e-005        2.2351e-005
439       35        -0.620124        1.20299e-005        2.23655e-005
440       35        -0.621731        1.20202e-005        2.23834e-005
441       35        -0.623821        1.20076e-005        2.24066e-005
442       35        -0.626177        1.19933e-005        2.24329e-005
443       35        -0.628137        1.19815e-005        2.24548e-005
444       35        -0.628943        1.19767e-005        2.24639e-005
445       35        -0.628381        1.19802e-005        2.24578e-005
446       35        -0.627216        1.19873e-005        2.24449e-005
447       35        -0.626882        1.19893e-005        2.24412e-005
448       35        -0.628366        1.19804e-005        2.24577e-005
449       35        -0.631188        1.19634e-005        2.24892e-005
450       35        -0.633502        1.19494e-005        2.2515e-005
451       35        -0.633285        1.19507e-005        2.25126e-005
452       35        -0.629739        1.19721e-005        2.24731e-005
453       35        -0.624101        1.20063e-005        2.24105e-005
454       35        -0.61917        1.20362e-005        2.23558e-005
455       35        -0.617436        1.20467e-005        2.23367e-005
456       35        -0.619094        1.20366e-005        2.23549e-005
457       35        -0.621545        1.20216e-005        2.23818e-005
458       35        -0.620726        1.20264e-005        2.23724e-005
459       35        -0.613317        1.20714e-005        2.22904e-005
460       35        -0.598817        1.21603e-005        2.21314e-005
461       35        -0.580743        1.22721e-005        2.19348e-005
462       35        -0.565249        1.23686e-005        2.17674e-005
463       35        -0.556174        1.24258e-005        2.16704e-005
464       35        -0.551473        1.24556e-005        2.16206e-005
465       35        -0.544996        1.24964e-005        2.15513e-005
466       35        -0.529211        1.25964e-005        2.13836e-005
467       35        -0.495966        1.281e-005        2.10352e-005
468       35        -0.437789        1.31926e-005        2.04391e-005
469       35        -0.351105        1.37829e-005        1.95805e-005
470       35        -0.242539        1.45588e-005        1.85549e-005
471       35        -0.129373        1.54127e-005        1.75414e-005
472       35        -0.0414484        1.6105e-005        1.67865e-005
473       35        -0.0183126        1.62931e-005        1.65942e-005
474       35        -0.051077        1.60308e-005        1.68709e-005
475       35        -0.0779479        1.58171e-005        1.70993e-005
476       35        -0.035107        1.61599e-005        1.67373e-005
477       35        0.103188        1.73127e-005        1.56153e-005
478       35        0.302454        1.91186e-005        1.41287e-005
479       35        0.526922        2.13841e-005        1.26256e-005
480       35        0.738397        2.3745e-005        1.13473e-005
481       35        0.849371        2.50894e-005        1.07303e-005
482       35        0.882728        2.5522e-005        1.05573e-005
483       35        0.878012        2.54623e-005        1.05823e-005
484       35        0.854134        2.51571e-005        1.07082e-005
485       35        0.834529        2.49036e-005        1.08101e-005
486       35        0.832244        2.48582e-005        1.08151e-005
487       35        0.838206        2.49399e-005        1.07861e-005
488       35        0.852349        2.51402e-005        1.07201e-005
489       35        0.874179        2.54122e-005        1.06021e-005
490       35        0.888062        2.55756e-005        1.05232e-005
491       35        0.892544        2.56467e-005        1.05052e-005
492       35        0.891966        2.56547e-005        1.05146e-005
493       35        0.887313        2.55973e-005        1.054e-005
494       35        0.8726        2.54052e-005        1.06159e-005
495       35        0.831136        2.48752e-005        1.08345e-005
496       35        0.746389        2.38293e-005        1.12969e-005
497       35        0.638196        2.25664e-005        1.19206e-005
498       35        0.541962        2.15205e-005        1.25165e-005
499       35        0.497063        2.11199e-005        1.28476e-005
0       36        0.0739283        1.71046e-005        1.58857e-005
1       36        0.424726        2.03177e-005        1.32867e-005
2       36        0.720501        2.35426e-005        1.14537e-005
3       36        0.844283        2.50591e-005        1.0772e-005
4       36        0.881501        2.55379e-005        1.05768e-005
5       36        0.89033        2.56514e-005        1.05304e-005
6       36        0.887233        2.56e-005        1.05419e-005
7       36        0.863419        2.5281e-005        1.06614e-005
8       36        0.786711        2.4346e-005        1.10857e-005
9       36        0.63772        2.26167e-005        1.19528e-005
10       36        0.50249        2.11289e-005        1.27835e-005
11       36        0.432294        2.04017e-005        1.32411e-005
12       36        0.446211        2.05574e-005        1.31577e-005
13       36        0.572685        2.18946e-005        1.23487e-005
14       36        0.734809        2.37328e-005        1.13822e-005
15       36        0.805846        2.45859e-005        1.09828e-005
16       36        0.754717        2.39629e-005        1.1266e-005
17       36        0.49086        2.10283e-005        1.28714e-005
18       36        -0.077813        1.58229e-005        1.71033e-005
19       36        -0.496893        1.28006e-005        2.10392e-005
20       36        -0.67831        1.16843e-005        2.30244e-005
21       36        -0.74196        1.132e-005        2.37725e-005
22       36        -0.739721        1.13359e-005        2.37528e-005
23       36        -0.700672        1.15644e-005        2.33034e-005
24       36        -0.656595        1.18243e-005        2.27997e-005
25       36        -0.642924        1.19068e-005        2.26471e-005
26       36        -0.664587        1.17784e-005        2.28935e-005
27       36        -0.704072        1.15435e-005        2.33407e-005
28       36        -0.748959        1.12851e-005        2.38658e-005
29       36        -0.786986        1.10709e-005        2.43202e-005
30       36        -0.811567        1.0934e-005        2.46172e-005
31       36        -0.821985        1.08765e-005        2.47441e-005
32       36        -0.820597        1.08841e-005        2.4727e-005
33       36        -0.812        1.09317e-005        2.46227e-005
34       36        -0.802552        1.09843e-005        2.45085e-005
35       36        -0.798218        1.10086e-005        2.44565e-005
36       36        -0.800716        1.09946e-005        2.44864e-005
37       36        -0.8068        1.09603e-005        2.45591e-005
38       36        -0.811682        1.09329e-005        2.46176e-005
39       36        -0.812409        1.09287e-005        2.4626e-005
40       36        -0.80888        1.09482e-005        2.45831e-005
41       36        -0.803223        1.09797e-005        2.45146e-005
42       36        -0.79846        1.10063e-005        2.44573e-005
43       36        -0.796781        1.10159e-005        2.44375e-005
44       36        -0.798225        1.10079e-005        2.44551e-005
45       36        -0.800856        1.09932e-005        2.44868e-005
46       36        -0.802316        1.0985e-005        2.45043e-005
47       36        -0.801384        1.09901e-005        2.44928e-005
48       36        -0.7986        1.10056e-005        2.44591e-005
49       36        -0.795735        1.10218e-005        2.4425e-005
50       36        -0.794428        1.10293e-005        2.44098e-005
51       36        -0.795        1.10263e-005        2.4417e-005
52       36        -0.796458        1.10182e-005        2.44347e-005
53       36        -0.797507        1.10124e-005        2.44474e-005
54       36        -0.797497        1.10125e-005        2.44474e-005
55       36        -0.796635        1.10174e-005        2.44373e-005
56       36        -0.795586        1.10234e-005        2.4425e-005
57       36        -0.794935        1.10272e-005        2.44174e-005
58       36        -0.794863        1.10277e-005        2.44169e-005
59       36        -0.795175        1.10261e-005        2.44209e-005
60       36        -0.795527        1.10242e-005        2.44253e-005
61       36        -0.795676        1.10234e-005        2.44273e-005
62       36        -0.795581        1.10241e-005        2.44263e-005
63       36        -0.795348        1.10255e-005        2.44237e-005
64       36        -0.795113        1.10268e-005        2.44211e-005
65       36        -0.794955        1.10278e-005        2.44193e-005
66       36        -0.794883        1.10283e-005        2.44186e-005
67       36        -0.794859        1.10284e-005        2.44184e-005
68       36        -0.794836        1.10286e-005        2.44182e-005
69       36        -0.794778        1.1029e-005        2.44176e-005
70       36        -0.794671        1.10296e-005        2.44164e-005
71       36        -0.794523        1.10305e-005        2.44147e-005
72       36        -0.794351        1.10315e-005        2.44127e-005
73       36        -0.794176        1.10325e-005        2.44107e-005
74       36        -0.79401        1.10334e-005        2.44087e-005
75       36        -0.793854        1.10343e-005        2.44069e-005
76       36        -0.793695        1.10353e-005        2.44051e-005
77       36        -0.793522        1.10363e-005        2.44031e-005
78       36        -0.793328        1.10374e-005        2.44008e-005
79       36        -0.793115        1.10386e-005        2.43984e-005
80       36        -0.792889        1.10399e-005        2.43958e-005
81       36        -0.792658        1.10413e-005        2.43931e-005
82       36        -0.792425        1.10427e-005        2.43904e-005
83       36        -0.792189        1.1044e-005        2.43877e-005
84       36        -0.791948        1.10455e-005        2.4385e-005
85       36        -0.791699        1.10469e-005        2.43821e-005
86       36        -0.791444        1.10484e-005        2.43792e-005
87       36        -0.791182        1.105e-005        2.43762e-005
88       36        -0.790914        1.10515e-005        2.43732e-005
89       36        -0.790643        1.10531e-005        2.43701e-005
90       36        -0.790369        1.10547e-005        2.4367e-005
91       36        -0.790092        1.10564e-005        2.43638e-005
92       36        -0.789814        1.1058e-005        2.43606e-005
93       36        -0.789533        1.10597e-005        2.43574e-005
94       36        -0.789251        1.10613e-005        2.43542e-005
95       36        -0.788968        1.10629e-005        2.43509e-005
96       36        -0.788684        1.10646e-005        2.43476e-005
97       36        -0.7884        1.10662e-005        2.43443e-005
98       36        -0.788115        1.10679e-005        2.4341e-005
99       36        -0.787832        1.10695e-005        2.43377e-005
100       36        -0.78755        1.10711e-005        2.43344e-005
101       36        -0.78727        1.10727e-005        2.43311e-005
102       36        -0.786992        1.10743e-005        2.43279e-005
103       36        -0.786716        1.10759e-005        2.43246e-005
104       36        -0.786442        1.10775e-005        2.43214e-005
105       36        -0.786172        1.1079e-005        2.43182e-005
106       36        -0.785905        1.10805e-005        2.4315e-005
107       36        -0.785641        1.1082e-005        2.43119e-005
108       36        -0.785382        1.10835e-005        2.43088e-005
109       36        -0.785126        1.1085e-005        2.43058e-005
110       36        -0.784875        1.10864e-005        2.43028e-005
111       36        -0.784629        1.10878e-005        2.42999e-005
112       36        -0.784387        1.10892e-005        2.42971e-005
113       36        -0.784151        1.10905e-005        2.42943e-005
114       36        -0.783918        1.10918e-005        2.42915e-005
115       36        -0.783692        1.10931e-005        2.42889e-005
116       36        -0.78347        1.10944e-005        2.42863e-005
117       36        -0.783253        1.10957e-005        2.42837e-005
118       36        -0.783041        1.10969e-005        2.42813e-005
119       36        -0.782834        1.10981e-005        2.42789e-005
120       36        -0.782633        1.10992e-005        2.42765e-005
121       36        -0.782436        1.11004e-005        2.42742e-005
122       36        -0.782244        1.11015e-005        2.4272e-005
123       36        -0.782057        1.11026e-005        2.42698e-005
124       36        -0.781874        1.11036e-005        2.42677e-005
125       36        -0.781696        1.11047e-005        2.42656e-005
126       36        -0.781523        1.11057e-005        2.42636e-005
127       36        -0.781355        1.11066e-005        2.42617e-005
128       36        -0.78119        1.11076e-005        2.42597e-005
129       36        -0.78103        1.11085e-005        2.42579e-005
130       36        -0.780874        1.11094e-005        2.42561e-005
131       36        -0.780722        1.11103e-005        2.42543e-005
132       36        -0.780575        1.11111e-005        2.42526e-005
133       36        -0.780431        1.11119e-005        2.42509e-005
134       36        -0.780292        1.11127e-005        2.42492e-005
135       36        -0.780156        1.11135e-005        2.42476e-005
136       36        -0.780024        1.11143e-005        2.42461e-005
137       36        -0.779895        1.1115e-005        2.42445e-005
138       36        -0.77977        1.11157e-005        2.4243e-005
139       36        -0.779649        1.11164e-005        2.42416e-005
140       36        -0.779532        1.11171e-005        2.42402e-005
141       36        -0.779419        1.11177e-005        2.42389e-005
142       36        -0.779309        1.11183e-005        2.42376e-005
143       36        -0.779202        1.11189e-005        2.42363e-005
144       36        -0.779098        1.11195e-005        2.4235e-005
145       36        -0.778996        1.11201e-005        2.42338e-005
146       36        -0.778899        1.11206e-005        2.42327e-005
147       36        -0.778804        1.11212e-005        2.42316e-005
148       36        -0.778714        1.11217e-005        2.42305e-005
149       36        -0.778627        1.11222e-005        2.42295e-005
150       36        -0.778543        1.11227e-005        2.42285e-005
151       36        -0.778461        1.11231e-005        2.42275e-005
152       36        -0.77838        1.11236e-005        2.42266e-005
153       36        -0.778301        1.11241e-005        2.42256e-005
154       36        -0.778224        1.11245e-005        2.42247e-005
155       36        -0.778151        1.11249e-005        2.42239e-005
156       36        -0.778082        1.11253e-005        2.42231e-005
157       36        -0.778017        1.11257e-005        2.42223e-005
158       36        -0.777954        1.11261e-005        2.42216e-005
159       36        -0.777893        1.11264e-005        2.42209e-005
160       36        -0.777832        1.11268e-005        2.42202e-005
161       36        -0.777769        1.11271e-005        2.42194e-005
162       36        -0.777706        1.11275e-005        2.42187e-005
163       36        -0.777644        1.11279e-005        2.4218e-005
164       36        -0.777587        1.11282e-005        2.42173e-005
165       36        -0.777536        1.11285e-005        2.42167e-005
166       36        -0.777491        1.11287e-005        2.42162e-005
167       36        -0.77745        1.1129e-005        2.42157e-005
168       36        -0.777408        1.11292e-005        2.42152e-005
169       36        -0.777362        1.11295e-005        2.42147e-005
170       36        -0.77731        1.11298e-005        2.4214e-005
171       36        -0.777255        1.11301e-005        2.42134e-005
172       36        -0.777202        1.11304e-005        2.42127e-005
173       36        -0.777156        1.11306e-005        2.42122e-005
174       36        -0.77712        1.11308e-005        2.42118e-005
175       36        -0.777094        1.1131e-005        2.42115e-005
176       36        -0.777073        1.11311e-005        2.42112e-005
177       36        -0.77705        1.11312e-005        2.42109e-005
178       36        -0.777019        1.11314e-005        2.42105e-005
179       36        -0.776978        1.11316e-005        2.42101e-005
180       36        -0.77693        1.11319e-005        2.42095e-005
181       36        -0.776881        1.11322e-005        2.42089e-005
182       36        -0.776838        1.11324e-005        2.42084e-005
183       36        -0.776806        1.11326e-005        2.4208e-005
184       36        -0.776788        1.11327e-005        2.42078e-005
185       36        -0.77678        1.11327e-005        2.42077e-005
186       36        -0.776773        1.11328e-005        2.42076e-005
187       36        -0.776761        1.11329e-005        2.42075e-005
188       36        -0.776737        1.1133e-005        2.42072e-005
189       36        -0.776702        1.11332e-005        2.42068e-005
190       36        -0.77666        1.11334e-005        2.42063e-005
191       36        -0.776617        1.11337e-005        2.42058e-005
192       36        -0.77658        1.11339e-005        2.42054e-005
193       36        -0.77655        1.11341e-005        2.4205e-005
194       36        -0.776529        1.11342e-005        2.42048e-005
195       36        -0.776513        1.11343e-005        2.42046e-005
196       36        -0.776499        1.11344e-005        2.42044e-005
197       36        -0.776482        1.11345e-005        2.42042e-005
198       36        -0.776461        1.11346e-005        2.4204e-005
199       36        -0.776438        1.11347e-005        2.42037e-005
200       36        -0.776412        1.11349e-005        2.42034e-005
201       36        -0.776386        1.1135e-005        2.42031e-005
202       36        -0.776363        1.11351e-005        2.42028e-005
203       36        -0.776342        1.11353e-005        2.42025e-005
204       36        -0.776323        1.11354e-005        2.42023e-005
205       36        -0.776307        1.11355e-005        2.42021e-005
206       36        -0.776292        1.11355e-005        2.4202e-005
207       36        -0.776278        1.11356e-005        2.42018e-005
208       36        -0.776264        1.11357e-005        2.42016e-005
209       36        -0.776249        1.11358e-005        2.42014e-005
210       36        -0.776234        1.11359e-005        2.42012e-005
211       36        -0.776218        1.11359e-005        2.42011e-005
212       36        -0.776204        1.1136e-005        2.42009e-005
213       36        -0.776189        1.11361e-005        2.42007e-005
214       36        -0.776176        1.11362e-005        2.42006e-005
215       36        -0.776164        1.11362e-005        2.42004e-005
216       36        -0.776153        1.11363e-005        2.42003e-005
217       36        -0.776143        1.11364e-005        2.42002e-005
218       36        -0.776133        1.11364e-005        2.42e-005
219       36        -0.776124        1.11365e-005        2.41999e-005
220       36        -0.776115        1.11365e-005        2.41998e-005
221       36        -0.776107        1.11366e-005        2.41997e-005
222       36        -0.776099        1.11366e-005        2.41996e-005
223       36        -0.776091        1.11367e-005        2.41995e-005
224       36        -0.776084        1.11367e-005        2.41995e-005
225       36        -0.776078        1.11367e-005        2.41994e-005
226       36        -0.776072        1.11368e-005        2.41993e-005
227       36        -0.776067        1.11368e-005        2.41993e-005
228       36        -0.776062        1.11368e-005        2.41992e-005
229       36        -0.776058        1.11369e-005        2.41992e-005
230       36        -0.776053        1.11369e-005        2.41991e-005
231       36        -0.77605        1.11369e-005        2.41991e-005
232       36        -0.776046        1.11369e-005        2.4199e-005
233       36        -0.776043        1.11369e-005        2.4199e-005
234       36        -0.776041        1.1137e-005        2.4199e-005
235       36        -0.776039        1.1137e-005        2.41989e-005
236       36        -0.776037        1.1137e-005        2.41989e-005
237       36        -0.776035        1.1137e-005        2.41989e-005
238       36        -0.776034        1.1137e-005        2.41989e-005
239       36        -0.776034        1.1137e-005        2.41989e-005
240       36        -0.776034        1.1137e-005        2.41989e-005
241       36        -0.776034        1.1137e-005        2.41989e-005
242       36        -0.776034        1.1137e-005        2.41989e-005
243       36        -0.776035        1.1137e-005        2.41989e-005
244       36        -0.776036        1.1137e-005        2.41989e-005
245       36        -0.776037        1.1137e-005        2.41989e-005
246       36        -0.776039        1.1137e-005        2.41989e-005
247       36        -0.776042        1.11369e-005        2.4199e-005
248       36        -0.776044        1.11369e-005        2.4199e-005
249       36        -0.776047        1.11369e-005        2.4199e-005
250       36        -0.776051        1.11369e-005        2.41991e-005
251       36        -0.776054        1.11369e-005        2.41991e-005
252       36        -0.776058        1.11368e-005        2.41992e-005
253       36        -0.776063        1.11368e-005        2.41992e-005
254       36        -0.776068        1.11368e-005        2.41993e-005
255       36        -0.776073        1.11368e-005        2.41993e-005
256       36        -0.776079        1.11367e-005        2.41994e-005
257       36        -0.776085        1.11367e-005        2.41995e-005
258       36        -0.776091        1.11367e-005        2.41995e-005
259       36        -0.776098        1.11366e-005        2.41996e-005
260       36        -0.776105        1.11366e-005        2.41997e-005
261       36        -0.776113        1.11365e-005        2.41998e-005
262       36        -0.776121        1.11365e-005        2.41999e-005
263       36        -0.77613        1.11364e-005        2.42e-005
264       36        -0.776139        1.11364e-005        2.42001e-005
265       36        -0.776149        1.11363e-005        2.42002e-005
266       36        -0.77616        1.11363e-005        2.42004e-005
267       36        -0.77617        1.11362e-005        2.42005e-005
268       36        -0.776182        1.11362e-005        2.42006e-005
269       36        -0.776193        1.11361e-005        2.42008e-005
270       36        -0.776206        1.1136e-005        2.42009e-005
271       36        -0.776219        1.11359e-005        2.42011e-005
272       36        -0.776232        1.11359e-005        2.42012e-005
273       36        -0.776247        1.11358e-005        2.42014e-005
274       36        -0.776262        1.11357e-005        2.42016e-005
275       36        -0.776278        1.11356e-005        2.42018e-005
276       36        -0.776294        1.11355e-005        2.4202e-005
277       36        -0.776312        1.11354e-005        2.42022e-005
278       36        -0.776329        1.11353e-005        2.42024e-005
279       36        -0.776347        1.11352e-005        2.42026e-005
280       36        -0.776366        1.11351e-005        2.42028e-005
281       36        -0.776385        1.1135e-005        2.42031e-005
282       36        -0.776406        1.11349e-005        2.42033e-005
283       36        -0.776428        1.11348e-005        2.42036e-005
284       36        -0.776451        1.11346e-005        2.42038e-005
285       36        -0.776476        1.11345e-005        2.42041e-005
286       36        -0.776501        1.11343e-005        2.42044e-005
287       36        -0.776527        1.11342e-005        2.42047e-005
288       36        -0.776554        1.1134e-005        2.4205e-005
289       36        -0.77658        1.11339e-005        2.42054e-005
290       36        -0.776605        1.11338e-005        2.42057e-005
291       36        -0.776631        1.11336e-005        2.4206e-005
292       36        -0.776658        1.11334e-005        2.42063e-005
293       36        -0.776687        1.11333e-005        2.42066e-005
294       36        -0.776718        1.11331e-005        2.4207e-005
295       36        -0.776753        1.11329e-005        2.42074e-005
296       36        -0.776791        1.11327e-005        2.42078e-005
297       36        -0.776831        1.11325e-005        2.42083e-005
298       36        -0.776872        1.11322e-005        2.42088e-005
299       36        -0.77691        1.1132e-005        2.42093e-005
300       36        -0.776946        1.11318e-005        2.42097e-005
301       36        -0.776979        1.11316e-005        2.42101e-005
[truncated: 20,438,006 more chars]
