# Supplementary material for: Lattice Boltzmann simulation for phase separation with chemical reaction controlled by ultrasound field
Source: PLoS One. 2025 Jul 18;20(7):e0324607. doi: 10.1371/journal.pone.0324607 (PMC12273979; doi:10.1371/journal.pone.0324607)
Supplement: S1 Data — The computational data were visualized to generate the figures presented in this work. (ZIP) [file pone.0324607.s001.zip › S1_Data/Data for Fig 6/Fig 6II.txt]

zone  i=500,j=200,f=point
0       25        -0.724838        1.14454e-005        2.36279e-005
1       25        -0.604962        1.21491e-005        2.22471e-005
2       25        -0.245239        1.45452e-005        1.85878e-005
3       25        0.334876        1.94293e-005        1.39003e-005
4       25        0.666842        2.29311e-005        1.17712e-005
5       25        0.752988        2.39644e-005        1.12862e-005
6       25        0.753149        2.39769e-005        1.12903e-005
7       25        0.739202        2.38136e-005        1.13709e-005
8       25        0.735727        2.37708e-005        1.13899e-005
9       25        0.745623        2.38822e-005        1.13306e-005
10       25        0.754261        2.39728e-005        1.12758e-005
11       25        0.720429        2.35477e-005        1.1457e-005
12       25        0.563401        2.17597e-005        1.23871e-005
13       25        0.241887        1.85459e-005        1.45612e-005
14       25        -0.0785473        1.58051e-005        1.70966e-005
15       25        -0.220726        1.472e-005        1.83556e-005
16       25        -0.15955        1.51799e-005        1.78058e-005
17       25        0.0901704        1.72005e-005        1.57174e-005
18       25        0.425481        2.0326e-005        1.32821e-005
19       25        0.668142        2.29376e-005        1.17592e-005
20       25        0.764025        2.40829e-005        1.12175e-005
21       25        0.783723        2.43415e-005        1.11168e-005
22       25        0.775563        2.42468e-005        1.11643e-005
23       25        0.726267        2.3649e-005        1.14393e-005
24       25        0.516358        2.12804e-005        1.26978e-005
25       25        -0.08384        1.57602e-005        1.71385e-005
26       25        -0.653504        1.18367e-005        2.27532e-005
27       25        -0.860377        1.06786e-005        2.52447e-005
28       25        -0.917919        1.03786e-005        2.59888e-005
29       25        -0.930237        1.03157e-005        2.61514e-005
30       25        -0.927749        1.03291e-005        2.61204e-005
31       25        -0.919111        1.03745e-005        2.60095e-005
32       25        -0.907251        1.04365e-005        2.58565e-005
33       25        -0.893377        1.05089e-005        2.56772e-005
34       25        -0.878238        1.05881e-005        2.54819e-005
35       25        -0.862681        1.06699e-005        2.52824e-005
36       25        -0.847464        1.07507e-005        2.50893e-005
37       25        -0.83294        1.08288e-005        2.4907e-005
38       25        -0.81931        1.09027e-005        2.47376e-005
39       25        -0.806919        1.09705e-005        2.45848e-005
40       25        -0.796202        1.10294e-005        2.44533e-005
41       25        -0.787477        1.10775e-005        2.43466e-005
42       25        -0.780813        1.11143e-005        2.42652e-005
43       25        -0.776056        1.11405e-005        2.4207e-005
44       25        -0.772911        1.11578e-005        2.41685e-005
45       25        -0.771033        1.11681e-005        2.41454e-005
46       25        -0.770092        1.11732e-005        2.41337e-005
47       25        -0.769807        1.11747e-005        2.41301e-005
48       25        -0.769963        1.11738e-005        2.41319e-005
49       25        -0.770408        1.11713e-005        2.41372e-005
50       25        -0.771046        1.11678e-005        2.4145e-005
51       25        -0.771811        1.11636e-005        2.41544e-005
52       25        -0.77266        1.11589e-005        2.41648e-005
53       25        -0.773555        1.1154e-005        2.41758e-005
54       25        -0.774465        1.1149e-005        2.4187e-005
55       25        -0.775367        1.1144e-005        2.4198e-005
56       25        -0.776247        1.11392e-005        2.42088e-005
57       25        -0.7771        1.11345e-005        2.42193e-005
58       25        -0.777927        1.11299e-005        2.42294e-005
59       25        -0.778735        1.11255e-005        2.42393e-005
60       25        -0.779526        1.11211e-005        2.42489e-005
61       25        -0.780305        1.11168e-005        2.42584e-005
62       25        -0.781072        1.11126e-005        2.42678e-005
63       25        -0.781829        1.11084e-005        2.42771e-005
64       25        -0.782579        1.11043e-005        2.42863e-005
65       25        -0.783324        1.11002e-005        2.42954e-005
66       25        -0.784064        1.10961e-005        2.43045e-005
67       25        -0.784799        1.10921e-005        2.43136e-005
68       25        -0.785529        1.10881e-005        2.43226e-005
69       25        -0.786252        1.10842e-005        2.43315e-005
70       25        -0.786966        1.10803e-005        2.43403e-005
71       25        -0.78767        1.10765e-005        2.4349e-005
72       25        -0.788362        1.10727e-005        2.43576e-005
73       25        -0.78904        1.1069e-005        2.4366e-005
74       25        -0.789702        1.10654e-005        2.43741e-005
75       25        -0.790348        1.10619e-005        2.43821e-005
76       25        -0.790975        1.10584e-005        2.43899e-005
77       25        -0.791584        1.10551e-005        2.43974e-005
78       25        -0.792173        1.10519e-005        2.44046e-005
79       25        -0.792742        1.10488e-005        2.44117e-005
80       25        -0.793291        1.10458e-005        2.44184e-005
81       25        -0.793819        1.10429e-005        2.44249e-005
82       25        -0.794328        1.10401e-005        2.44312e-005
83       25        -0.794816        1.10374e-005        2.44372e-005
84       25        -0.795285        1.10349e-005        2.4443e-005
85       25        -0.795734        1.10324e-005        2.44486e-005
86       25        -0.796165        1.10301e-005        2.44539e-005
87       25        -0.796579        1.10278e-005        2.4459e-005
88       25        -0.796975        1.10257e-005        2.4464e-005
89       25        -0.797354        1.10236e-005        2.44687e-005
90       25        -0.797719        1.10216e-005        2.44732e-005
91       25        -0.798068        1.10197e-005        2.44775e-005
92       25        -0.798403        1.10179e-005        2.44816e-005
93       25        -0.798725        1.10161e-005        2.44856e-005
94       25        -0.799035        1.10145e-005        2.44895e-005
95       25        -0.799333        1.10128e-005        2.44932e-005
96       25        -0.79962        1.10113e-005        2.44967e-005
97       25        -0.799897        1.10098e-005        2.45001e-005
98       25        -0.800165        1.10083e-005        2.45034e-005
99       25        -0.800424        1.10069e-005        2.45066e-005
100       25        -0.800675        1.10055e-005        2.45097e-005
101       25        -0.800918        1.10042e-005        2.45127e-005
102       25        -0.801154        1.10029e-005        2.45157e-005
103       25        -0.801384        1.10016e-005        2.45185e-005
104       25        -0.801608        1.10004e-005        2.45213e-005
105       25        -0.801826        1.09992e-005        2.4524e-005
106       25        -0.802039        1.09981e-005        2.45266e-005
107       25        -0.802248        1.09969e-005        2.45292e-005
108       25        -0.802452        1.09958e-005        2.45317e-005
109       25        -0.802651        1.09947e-005        2.45342e-005
110       25        -0.802848        1.09936e-005        2.45366e-005
111       25        -0.80304        1.09926e-005        2.4539e-005
112       25        -0.80323        1.09916e-005        2.45413e-005
113       25        -0.803416        1.09905e-005        2.45436e-005
114       25        -0.8036        1.09895e-005        2.45458e-005
115       25        -0.803781        1.09885e-005        2.45481e-005
116       25        -0.80396        1.09876e-005        2.45503e-005
117       25        -0.804136        1.09866e-005        2.45525e-005
118       25        -0.804311        1.09856e-005        2.45546e-005
119       25        -0.804483        1.09847e-005        2.45567e-005
120       25        -0.804654        1.09838e-005        2.45588e-005
121       25        -0.804823        1.09828e-005        2.45609e-005
122       25        -0.804991        1.09819e-005        2.4563e-005
123       25        -0.805158        1.0981e-005        2.4565e-005
124       25        -0.805323        1.09801e-005        2.4567e-005
125       25        -0.805487        1.09792e-005        2.45691e-005
126       25        -0.80565        1.09783e-005        2.45711e-005
127       25        -0.805812        1.09774e-005        2.45731e-005
128       25        -0.805974        1.09765e-005        2.45751e-005
129       25        -0.806134        1.09756e-005        2.4577e-005
130       25        -0.806294        1.09748e-005        2.4579e-005
131       25        -0.806454        1.09739e-005        2.45809e-005
132       25        -0.806613        1.0973e-005        2.45829e-005
133       25        -0.806771        1.09721e-005        2.45848e-005
134       25        -0.806929        1.09713e-005        2.45868e-005
135       25        -0.807087        1.09704e-005        2.45887e-005
136       25        -0.807245        1.09695e-005        2.45907e-005
137       25        -0.807402        1.09687e-005        2.45926e-005
138       25        -0.807559        1.09678e-005        2.45945e-005
139       25        -0.807716        1.09669e-005        2.45965e-005
140       25        -0.807873        1.09661e-005        2.45984e-005
141       25        -0.80803        1.09652e-005        2.46003e-005
142       25        -0.808187        1.09644e-005        2.46022e-005
143       25        -0.808344        1.09635e-005        2.46042e-005
144       25        -0.808501        1.09626e-005        2.46061e-005
145       25        -0.808657        1.09618e-005        2.4608e-005
146       25        -0.808814        1.09609e-005        2.46099e-005
147       25        -0.808971        1.09601e-005        2.46119e-005
148       25        -0.809128        1.09592e-005        2.46138e-005
149       25        -0.809285        1.09583e-005        2.46157e-005
150       25        -0.809441        1.09575e-005        2.46176e-005
151       25        -0.809598        1.09566e-005        2.46196e-005
152       25        -0.809755        1.09558e-005        2.46215e-005
153       25        -0.809912        1.09549e-005        2.46234e-005
154       25        -0.810068        1.0954e-005        2.46253e-005
155       25        -0.810225        1.09532e-005        2.46273e-005
156       25        -0.810381        1.09523e-005        2.46292e-005
157       25        -0.810537        1.09515e-005        2.46311e-005
158       25        -0.810693        1.09506e-005        2.4633e-005
159       25        -0.810849        1.09498e-005        2.46349e-005
160       25        -0.811004        1.09489e-005        2.46369e-005
161       25        -0.81116        1.09481e-005        2.46388e-005
162       25        -0.811314        1.09472e-005        2.46407e-005
163       25        -0.811469        1.09464e-005        2.46426e-005
164       25        -0.811623        1.09455e-005        2.46445e-005
165       25        -0.811776        1.09447e-005        2.46463e-005
166       25        -0.811929        1.09438e-005        2.46482e-005
167       25        -0.812081        1.0943e-005        2.46501e-005
168       25        -0.812233        1.09422e-005        2.4652e-005
169       25        -0.812384        1.09413e-005        2.46538e-005
170       25        -0.812534        1.09405e-005        2.46557e-005
171       25        -0.812684        1.09397e-005        2.46575e-005
172       25        -0.812833        1.09389e-005        2.46593e-005
173       25        -0.812981        1.09381e-005        2.46612e-005
174       25        -0.813128        1.09373e-005        2.4663e-005
175       25        -0.813274        1.09365e-005        2.46648e-005
176       25        -0.813419        1.09357e-005        2.46666e-005
177       25        -0.813563        1.09349e-005        2.46683e-005
178       25        -0.813706        1.09341e-005        2.46701e-005
179       25        -0.813848        1.09333e-005        2.46718e-005
180       25        -0.813989        1.09325e-005        2.46736e-005
181       25        -0.814129        1.09318e-005        2.46753e-005
182       25        -0.814268        1.0931e-005        2.4677e-005
183       25        -0.814405        1.09303e-005        2.46787e-005
184       25        -0.814541        1.09295e-005        2.46804e-005
185       25        -0.814676        1.09288e-005        2.4682e-005
186       25        -0.814809        1.09281e-005        2.46837e-005
187       25        -0.814941        1.09273e-005        2.46853e-005
188       25        -0.815072        1.09266e-005        2.46869e-005
189       25        -0.815202        1.09259e-005        2.46885e-005
190       25        -0.815329        1.09252e-005        2.46901e-005
191       25        -0.815456        1.09245e-005        2.46916e-005
192       25        -0.815581        1.09238e-005        2.46932e-005
193       25        -0.815704        1.09232e-005        2.46947e-005
194       25        -0.815826        1.09225e-005        2.46962e-005
195       25        -0.815947        1.09218e-005        2.46977e-005
196       25        -0.816066        1.09212e-005        2.46992e-005
197       25        -0.816183        1.09205e-005        2.47006e-005
198       25        -0.816299        1.09199e-005        2.4702e-005
199       25        -0.816413        1.09193e-005        2.47034e-005
200       25        -0.816525        1.09187e-005        2.47048e-005
201       25        -0.816636        1.09181e-005        2.47062e-005
202       25        -0.816745        1.09175e-005        2.47075e-005
203       25        -0.816853        1.09169e-005        2.47089e-005
204       25        -0.816959        1.09163e-005        2.47102e-005
205       25        -0.817063        1.09157e-005        2.47115e-005
206       25        -0.817166        1.09152e-005        2.47127e-005
207       25        -0.817267        1.09146e-005        2.4714e-005
208       25        -0.817366        1.09141e-005        2.47152e-005
209       25        -0.817463        1.09135e-005        2.47164e-005
210       25        -0.817559        1.0913e-005        2.47176e-005
211       25        -0.817653        1.09125e-005        2.47187e-005
212       25        -0.817746        1.0912e-005        2.47199e-005
213       25        -0.817837        1.09115e-005        2.4721e-005
214       25        -0.817926        1.0911e-005        2.47221e-005
215       25        -0.818013        1.09105e-005        2.47232e-005
216       25        -0.818099        1.09101e-005        2.47242e-005
217       25        -0.818182        1.09096e-005        2.47253e-005
218       25        -0.818265        1.09091e-005        2.47263e-005
219       25        -0.818345        1.09087e-005        2.47273e-005
220       25        -0.818424        1.09083e-005        2.47282e-005
221       25        -0.818501        1.09079e-005        2.47292e-005
222       25        -0.818576        1.09074e-005        2.47301e-005
223       25        -0.81865        1.0907e-005        2.4731e-005
224       25        -0.818722        1.09067e-005        2.47319e-005
225       25        -0.818792        1.09063e-005        2.47328e-005
226       25        -0.81886        1.09059e-005        2.47336e-005
227       25        -0.818927        1.09055e-005        2.47344e-005
228       25        -0.818992        1.09052e-005        2.47352e-005
229       25        -0.819055        1.09048e-005        2.4736e-005
230       25        -0.819117        1.09045e-005        2.47368e-005
231       25        -0.819177        1.09042e-005        2.47375e-005
232       25        -0.819235        1.09038e-005        2.47382e-005
233       25        -0.819291        1.09035e-005        2.47389e-005
234       25        -0.819346        1.09032e-005        2.47396e-005
235       25        -0.819399        1.09029e-005        2.47403e-005
236       25        -0.819451        1.09027e-005        2.47409e-005
237       25        -0.8195        1.09024e-005        2.47415e-005
238       25        -0.819548        1.09021e-005        2.47421e-005
239       25        -0.819595        1.09019e-005        2.47427e-005
240       25        -0.819639        1.09016e-005        2.47432e-005
241       25        -0.819682        1.09014e-005        2.47438e-005
242       25        -0.819724        1.09012e-005        2.47443e-005
243       25        -0.819763        1.0901e-005        2.47448e-005
244       25        -0.819801        1.09008e-005        2.47452e-005
245       25        -0.819837        1.09006e-005        2.47457e-005
246       25        -0.819872        1.09004e-005        2.47461e-005
247       25        -0.819905        1.09002e-005        2.47465e-005
248       25        -0.819936        1.09e-005        2.47469e-005
249       25        -0.819966        1.08999e-005        2.47473e-005
250       25        -0.819994        1.08997e-005        2.47476e-005
251       25        -0.82002        1.08996e-005        2.47479e-005
252       25        -0.820044        1.08994e-005        2.47482e-005
253       25        -0.820067        1.08993e-005        2.47485e-005
254       25        -0.820089        1.08992e-005        2.47488e-005
255       25        -0.820108        1.08991e-005        2.4749e-005
256       25        -0.820126        1.0899e-005        2.47493e-005
257       25        -0.820143        1.08989e-005        2.47495e-005
258       25        -0.820157        1.08988e-005        2.47496e-005
259       25        -0.82017        1.08987e-005        2.47498e-005
260       25        -0.820182        1.08987e-005        2.47499e-005
261       25        -0.820192        1.08986e-005        2.47501e-005
262       25        -0.8202        1.08986e-005        2.47502e-005
263       25        -0.820206        1.08985e-005        2.47502e-005
264       25        -0.820211        1.08985e-005        2.47503e-005
265       25        -0.820214        1.08985e-005        2.47503e-005
266       25        -0.820216        1.08985e-005        2.47504e-005
267       25        -0.820216        1.08985e-005        2.47504e-005
268       25        -0.820214        1.08985e-005        2.47503e-005
269       25        -0.820211        1.08985e-005        2.47503e-005
270       25        -0.820206        1.08985e-005        2.47502e-005
271       25        -0.8202        1.08986e-005        2.47502e-005
272       25        -0.820191        1.08986e-005        2.47501e-005
273       25        -0.820182        1.08987e-005        2.47499e-005
274       25        -0.82017        1.08987e-005        2.47498e-005
275       25        -0.820157        1.08988e-005        2.47496e-005
276       25        -0.820143        1.08989e-005        2.47495e-005
277       25        -0.820127        1.0899e-005        2.47493e-005
278       25        -0.820109        1.08991e-005        2.47491e-005
279       25        -0.82009        1.08992e-005        2.47488e-005
280       25        -0.820069        1.08993e-005        2.47486e-005
281       25        -0.820046        1.08994e-005        2.47483e-005
282       25        -0.820022        1.08996e-005        2.4748e-005
283       25        -0.819997        1.08997e-005        2.47477e-005
284       25        -0.81997        1.08998e-005        2.47473e-005
285       25        -0.819941        1.09e-005        2.4747e-005
286       25        -0.819911        1.09002e-005        2.47466e-005
287       25        -0.819879        1.09003e-005        2.47462e-005
288       25        -0.819846        1.09005e-005        2.47458e-005
289       25        -0.819811        1.09007e-005        2.47454e-005
290       25        -0.819775        1.09009e-005        2.47449e-005
291       25        -0.819737        1.09011e-005        2.47445e-005
292       25        -0.819698        1.09013e-005        2.4744e-005
293       25        -0.819657        1.09016e-005        2.47435e-005
294       25        -0.819615        1.09018e-005        2.4743e-005
295       25        -0.819571        1.0902e-005        2.47424e-005
296       25        -0.819526        1.09023e-005        2.47419e-005
297       25        -0.819479        1.09025e-005        2.47413e-005
298       25        -0.819432        1.09028e-005        2.47407e-005
299       25        -0.819382        1.09031e-005        2.47401e-005
300       25        -0.819332        1.09033e-005        2.47395e-005
301       25        -0.81928        1.09036e-005        2.47388e-005
302       25        -0.819227        1.09039e-005        2.47382e-005
303       25        -0.819172        1.09042e-005        2.47375e-005
304       25        -0.819116        1.09045e-005        2.47368e-005
305       25        -0.819059        1.09048e-005        2.47361e-005
306       25        -0.819001        1.09051e-005        2.47354e-005
307       25        -0.818941        1.09055e-005        2.47347e-005
308       25        -0.818881        1.09058e-005        2.47339e-005
309       25        -0.818819        1.09061e-005        2.47331e-005
310       25        -0.818756        1.09065e-005        2.47324e-005
311       25        -0.818692        1.09068e-005        2.47316e-005
312       25        -0.818627        1.09072e-005        2.47308e-005
313       25        -0.818561        1.09075e-005        2.473e-005
314       25        -0.818493        1.09079e-005        2.47291e-005
315       25        -0.818425        1.09083e-005        2.47283e-005
316       25        -0.818356        1.09087e-005        2.47274e-005
317       25        -0.818286        1.0909e-005        2.47266e-005
318       25        -0.818216        1.09094e-005        2.47257e-005
319       25        -0.818144        1.09098e-005        2.47248e-005
320       25        -0.818072        1.09102e-005        2.47239e-005
321       25        -0.817998        1.09106e-005        2.4723e-005
322       25        -0.817925        1.0911e-005        2.47221e-005
323       25        -0.81785        1.09114e-005        2.47212e-005
324       25        -0.817775        1.09119e-005        2.47203e-005
325       25        -0.817699        1.09123e-005        2.47194e-005
326       25        -0.817623        1.09127e-005        2.47184e-005
327       25        -0.817546        1.09131e-005        2.47175e-005
328       25        -0.817469        1.09135e-005        2.47165e-005
329       25        -0.817391        1.0914e-005        2.47156e-005
330       25        -0.817313        1.09144e-005        2.47146e-005
331       25        -0.817234        1.09148e-005        2.47136e-005
332       25        -0.817155        1.09152e-005        2.47127e-005
333       25        -0.817076        1.09157e-005        2.47117e-005
334       25        -0.816996        1.09161e-005        2.47107e-005
335       25        -0.816917        1.09166e-005        2.47097e-005
336       25        -0.816837        1.0917e-005        2.47087e-005
337       25        -0.816756        1.09174e-005        2.47078e-005
338       25        -0.816676        1.09179e-005        2.47068e-005
339       25        -0.816595        1.09183e-005        2.47058e-005
340       25        -0.816515        1.09188e-005        2.47048e-005
341       25        -0.816434        1.09192e-005        2.47038e-005
342       25        -0.816353        1.09196e-005        2.47028e-005
343       25        -0.816271        1.09201e-005        2.47018e-005
344       25        -0.81619        1.09205e-005        2.47008e-005
345       25        -0.816109        1.0921e-005        2.46998e-005
346       25        -0.816027        1.09214e-005        2.46988e-005
347       25        -0.815945        1.09219e-005        2.46978e-005
348       25        -0.815863        1.09223e-005        2.46968e-005
349       25        -0.815781        1.09228e-005        2.46958e-005
350       25        -0.815698        1.09232e-005        2.46947e-005
351       25        -0.815615        1.09237e-005        2.46937e-005
352       25        -0.815532        1.09242e-005        2.46927e-005
353       25        -0.815448        1.09246e-005        2.46917e-005
354       25        -0.815363        1.09251e-005        2.46906e-005
355       25        -0.815278        1.09255e-005        2.46896e-005
356       25        -0.815192        1.0926e-005        2.46885e-005
357       25        -0.815105        1.09265e-005        2.46875e-005
358       25        -0.815017        1.0927e-005        2.46864e-005
359       25        -0.814929        1.09275e-005        2.46853e-005
360       25        -0.814838        1.0928e-005        2.46842e-005
361       25        -0.814747        1.09285e-005        2.46831e-005
362       25        -0.814653        1.0929e-005        2.46819e-005
363       25        -0.814558        1.09295e-005        2.46807e-005
364       25        -0.814461        1.093e-005        2.46795e-005
365       25        -0.814362        1.09306e-005        2.46783e-005
366       25        -0.814259        1.09311e-005        2.46771e-005
367       25        -0.814155        1.09317e-005        2.46758e-005
368       25        -0.814047        1.09323e-005        2.46745e-005
369       25        -0.813935        1.09329e-005        2.46731e-005
370       25        -0.81382        1.09335e-005        2.46717e-005
371       25        -0.813701        1.09342e-005        2.46702e-005
372       25        -0.813578        1.09349e-005        2.46687e-005
373       25        -0.813449        1.09356e-005        2.46671e-005
374       25        -0.813315        1.09363e-005        2.46655e-005
375       25        -0.813175        1.09371e-005        2.46637e-005
376       25        -0.813029        1.09379e-005        2.46619e-005
377       25        -0.812876        1.09387e-005        2.466e-005
378       25        -0.812716        1.09396e-005        2.46581e-005
379       25        -0.812547        1.09405e-005        2.4656e-005
380       25        -0.812369        1.09415e-005        2.46538e-005
381       25        -0.812182        1.09425e-005        2.46515e-005
382       25        -0.811985        1.09436e-005        2.46491e-005
383       25        -0.811777        1.09447e-005        2.46465e-005
384       25        -0.811556        1.09459e-005        2.46438e-005
385       25        -0.811323        1.09472e-005        2.46409e-005
386       25        -0.811075        1.09486e-005        2.46378e-005
387       25        -0.810813        1.095e-005        2.46346e-005
388       25        -0.810534        1.09515e-005        2.46312e-005
389       25        -0.810238        1.09531e-005        2.46275e-005
390       25        -0.809923        1.09549e-005        2.46236e-005
391       25        -0.809588        1.09567e-005        2.46195e-005
392       25        -0.80923        1.09586e-005        2.46151e-005
393       25        -0.80885        1.09607e-005        2.46104e-005
394       25        -0.808444        1.09629e-005        2.46054e-005
395       25        -0.808011        1.09653e-005        2.46e-005
396       25        -0.807548        1.09678e-005        2.45943e-005
397       25        -0.807055        1.09705e-005        2.45882e-005
398       25        -0.806527        1.09734e-005        2.45817e-005
399       25        -0.805963        1.09765e-005        2.45747e-005
400       25        -0.805361        1.09798e-005        2.45673e-005
401       25        -0.804717        1.09833e-005        2.45594e-005
402       25        -0.804028        1.09871e-005        2.45509e-005
403       25        -0.803291        1.09911e-005        2.45418e-005
404       25        -0.802502        1.09954e-005        2.45321e-005
405       25        -0.801659        1.1e-005        2.45217e-005
406       25        -0.800757        1.1005e-005        2.45106e-005
407       25        -0.799791        1.10103e-005        2.44987e-005
408       25        -0.798758        1.10159e-005        2.4486e-005
409       25        -0.797653        1.1022e-005        2.44724e-005
410       25        -0.79647        1.10285e-005        2.44579e-005
411       25        -0.795205        1.10354e-005        2.44424e-005
412       25        -0.793852        1.10429e-005        2.44258e-005
413       25        -0.792405        1.10508e-005        2.4408e-005
414       25        -0.790859        1.10593e-005        2.4389e-005
415       25        -0.789206        1.10684e-005        2.43688e-005
416       25        -0.78744        1.10782e-005        2.43472e-005
417       25        -0.785554        1.10886e-005        2.43241e-005
418       25        -0.783541        1.10997e-005        2.42995e-005
419       25        -0.781395        1.11115e-005        2.42733e-005
420       25        -0.779107        1.11242e-005        2.42454e-005
421       25        -0.77667        1.11376e-005        2.42157e-005
422       25        -0.774077        1.1152e-005        2.41841e-005
423       25        -0.77132        1.11673e-005        2.41506e-005
424       25        -0.768392        1.11835e-005        2.4115e-005
425       25        -0.765287        1.12008e-005        2.40774e-005
426       25        -0.761998        1.12191e-005        2.40376e-005
427       25        -0.758518        1.12385e-005        2.39955e-005
428       25        -0.754843        1.12591e-005        2.39512e-005
429       25        -0.750968        1.12808e-005        2.39045e-005
430       25        -0.74689        1.13036e-005        2.38555e-005
431       25        -0.742607        1.13277e-005        2.38041e-005
432       25        -0.73812        1.13529e-005        2.37503e-005
433       25        -0.733428        1.13794e-005        2.36942e-005
434       25        -0.728535        1.1407e-005        2.36358e-005
435       25        -0.723449        1.14358e-005        2.35753e-005
436       25        -0.718181        1.14657e-005        2.35127e-005
437       25        -0.712746        1.14966e-005        2.34483e-005
438       25        -0.707167        1.15284e-005        2.33823e-005
439       25        -0.701468        1.1561e-005        2.33151e-005
440       25        -0.695682        1.15941e-005        2.32471e-005
441       25        -0.689843        1.16277e-005        2.31787e-005
442       25        -0.683995        1.16614e-005        2.31104e-005
443       25        -0.678189        1.1695e-005        2.30428e-005
444       25        -0.67249        1.17281e-005        2.29767e-005
445       25        -0.666976        1.17603e-005        2.2913e-005
446       25        -0.661735        1.17909e-005        2.28526e-005
447       25        -0.65686        1.18195e-005        2.27966e-005
448       25        -0.652451        1.18454e-005        2.2746e-005
449       25        -0.648607        1.1868e-005        2.27021e-005
450       25        -0.645434        1.18868e-005        2.26659e-005
451       25        -0.643046        1.19009e-005        2.26386e-005
452       25        -0.64158        1.19095e-005        2.26218e-005
453       25        -0.641225        1.19115e-005        2.26177e-005
454       25        -0.642266        1.19053e-005        2.26294e-005
455       25        -0.645153        1.18882e-005        2.26621e-005
456       25        -0.650556        1.18562e-005        2.27236e-005
457       25        -0.659366        1.18042e-005        2.28243e-005
458       25        -0.672555        1.17269e-005        2.29758e-005
459       25        -0.690857        1.16204e-005        2.31877e-005
460       25        -0.714301        1.14854e-005        2.34618e-005
461       25        -0.741801        1.13287e-005        2.37871e-005
462       25        -0.771202        1.11634e-005        2.41394e-005
463       25        -0.800005        1.10038e-005        2.44895e-005
464       25        -0.826431        1.08597e-005        2.48161e-005
465       25        -0.849728        1.07349e-005        2.51091e-005
466       25        -0.869065        1.06331e-005        2.53566e-005
467       25        -0.882853        1.05618e-005        2.55363e-005
468       25        -0.890331        1.0524e-005        2.56359e-005
469       25        -0.892105        1.05162e-005        2.56624e-005
470       25        -0.888895        1.05347e-005        2.5625e-005
471       25        -0.881016        1.05776e-005        2.55274e-005
472       25        -0.868947        1.06429e-005        2.53768e-005
473       25        -0.852539        1.07314e-005        2.51714e-005
474       25        -0.831113        1.08473e-005        2.49039e-005
475       25        -0.804613        1.0992e-005        2.45762e-005
476       25        -0.77371        1.11627e-005        2.41985e-005
477       25        -0.738693        1.13589e-005        2.37765e-005
478       25        -0.695804        1.16035e-005        2.32687e-005
479       25        -0.63166        1.19799e-005        2.25309e-005
480       25        -0.513765        1.27071e-005        2.12409e-005
481       25        -0.277378        1.43063e-005        1.88795e-005
482       25        0.125369        1.75016e-005        1.54394e-005
483       25        0.519439        2.12974e-005        1.26688e-005
484       25        0.698144        2.33029e-005        1.15934e-005
485       25        0.724362        2.36351e-005        1.14544e-005
486       25        0.694398        2.32996e-005        1.16353e-005
487       25        0.653833        2.28414e-005        1.18786e-005
488       25        0.623665        2.25048e-005        1.20621e-005
489       25        0.614858        2.24079e-005        1.21163e-005
490       25        0.630489        2.25819e-005        1.2021e-005
491       25        0.665176        2.2971e-005        1.18113e-005
492       25        0.705569        2.34274e-005        1.15691e-005
493       25        0.726819        2.3653e-005        1.14349e-005
494       25        0.676045        2.30316e-005        1.17144e-005
495       25        0.43828        2.04441e-005        1.31894e-005
496       25        -0.035033        1.61426e-005        1.67181e-005
497       25        -0.449596        1.31102e-005        2.05526e-005
498       25        -0.645893        1.1885e-005        2.26729e-005
499       25        -0.723642        1.14857e-005        2.36828e-005
0       26        -0.817074        1.0934e-005        2.47532e-005
1       26        -0.771607        1.11843e-005        2.41944e-005
2       26        -0.552687        1.24641e-005        2.16616e-005
3       26        0.0340096        1.67228e-005        1.61636e-005
4       26        0.591262        2.20705e-005        1.22189e-005
5       26        0.771633        2.41748e-005        1.1175e-005
6       26        0.799841        2.45316e-005        1.10245e-005
7       26        0.794136        2.44653e-005        1.10576e-005
8       26        0.79118        2.44273e-005        1.10731e-005
9       26        0.794058        2.44553e-005        1.1054e-005
10       26        0.776252        2.4224e-005        1.11461e-005
11       26        0.649425        2.27156e-005        1.18654e-005
12       26        0.232328        1.84537e-005        1.4628e-005
13       26        -0.330777        1.39229e-005        1.93813e-005
14       26        -0.633725        1.19587e-005        2.25377e-005
15       26        -0.728327        1.14074e-005        2.36317e-005
16       26        -0.701862        1.15597e-005        2.33218e-005
17       26        -0.534601        1.25719e-005        2.14572e-005
18       26        -0.128322        1.54213e-005        1.75328e-005
19       26        0.418782        2.0255e-005        1.33247e-005
20       26        0.719194        2.35326e-005        1.14638e-005
21       26        0.806056        2.45995e-005        1.09865e-005
22       26        0.815659        2.47248e-005        1.0937e-005
23       26        0.779229        2.42726e-005        1.11353e-005
24       26        0.61557        2.23564e-005        1.20799e-005
25       26        0.113623        1.74011e-005        1.55321e-005
26       26        -0.512903        1.27001e-005        2.12108e-005
27       26        -0.792469        1.10391e-005        2.43837e-005
28       26        -0.877806        1.05798e-005        2.5451e-005
29       26        -0.89411        1.04946e-005        2.5661e-005
30       26        -0.883049        1.05535e-005        2.55211e-005
31       26        -0.856712        1.06942e-005        2.51891e-005
32       26        -0.81833        1.09019e-005        2.47115e-005
33       26        -0.768351        1.11778e-005        2.41016e-005
34       26        -0.708554        1.15167e-005        2.3391e-005
35       26        -0.644816        1.18897e-005        2.26575e-005
36       26        -0.583949        1.22579e-005        2.19798e-005
37       26        -0.529155        1.25998e-005        2.13882e-005
38       26        -0.480623        1.29109e-005        2.08779e-005
39       26        -0.438076        1.31899e-005        2.04408e-005
40       26        -0.401735        1.3433e-005        2.00744e-005
41       26        -0.371944        1.36353e-005        1.97788e-005
42       26        -0.348691        1.37952e-005        1.95508e-005
43       26        -0.331473        1.39147e-005        1.93834e-005
44       26        -0.319434        1.39987e-005        1.92671e-005
45       26        -0.31156        1.40538e-005        1.91912e-005
46       26        -0.306854        1.40867e-005        1.91459e-005
47       26        -0.304446        1.41036e-005        1.91226e-005
48       26        -0.303644        1.41091e-005        1.91148e-005
49       26        -0.303943        1.41068e-005        1.91175e-005
50       26        -0.305004        1.40993e-005        1.91275e-005
51       26        -0.306597        1.4088e-005        1.91427e-005
52       26        -0.308557        1.40741e-005        1.91613e-005
53       26        -0.31075        1.40587e-005        1.91823e-005
54       26        -0.313068        1.40423e-005        1.92045e-005
55       26        -0.315429        1.40257e-005        1.92271e-005
56       26        -0.317785        1.40092e-005        1.92497e-005
57       26        -0.320115        1.39928e-005        1.92721e-005
58       26        -0.322419        1.39766e-005        1.92942e-005
59       26        -0.324703        1.39606e-005        1.93162e-005
60       26        -0.326976        1.39447e-005        1.9338e-005
61       26        -0.329241        1.39288e-005        1.93598e-005
62       26        -0.331503        1.3913e-005        1.93816e-005
63       26        -0.333765        1.38972e-005        1.94035e-005
64       26        -0.336028        1.38814e-005        1.94254e-005
65       26        -0.338297        1.38656e-005        1.94473e-005
66       26        -0.340573        1.38498e-005        1.94694e-005
67       26        -0.342854        1.3834e-005        1.94916e-005
68       26        -0.345136        1.38182e-005        1.95138e-005
69       26        -0.347413        1.38024e-005        1.9536e-005
70       26        -0.349679        1.37868e-005        1.95581e-005
71       26        -0.351927        1.37712e-005        1.958e-005
72       26        -0.354151        1.37559e-005        1.96017e-005
73       26        -0.356343        1.37408e-005        1.96232e-005
74       26        -0.358498        1.3726e-005        1.96443e-005
75       26        -0.36061        1.37114e-005        1.9665e-005
76       26        -0.362675        1.36973e-005        1.96853e-005
77       26        -0.364687        1.36834e-005        1.9705e-005
78       26        -0.366645        1.367e-005        1.97243e-005
79       26        -0.368544        1.3657e-005        1.97429e-005
80       26        -0.370383        1.36444e-005        1.9761e-005
81       26        -0.372161        1.36322e-005        1.97786e-005
82       26        -0.373878        1.36205e-005        1.97955e-005
83       26        -0.375533        1.36092e-005        1.98118e-005
84       26        -0.377126        1.35983e-005        1.98276e-005
85       26        -0.37866        1.35879e-005        1.98427e-005
86       26        -0.380135        1.35778e-005        1.98573e-005
87       26        -0.381553        1.35682e-005        1.98714e-005
88       26        -0.382916        1.35589e-005        1.98849e-005
89       26        -0.384227        1.355e-005        1.98979e-005
90       26        -0.385486        1.35415e-005        1.99104e-005
91       26        -0.386698        1.35332e-005        1.99224e-005
92       26        -0.387864        1.35253e-005        1.9934e-005
93       26        -0.388987        1.35177e-005        1.99452e-005
94       26        -0.390068        1.35104e-005        1.99559e-005
95       26        -0.391111        1.35033e-005        1.99663e-005
96       26        -0.392118        1.34965e-005        1.99763e-005
97       26        -0.39309        1.34899e-005        1.9986e-005
98       26        -0.394031        1.34835e-005        1.99954e-005
99       26        -0.394942        1.34774e-005        2.00045e-005
100       26        -0.395824        1.34714e-005        2.00133e-005
101       26        -0.396681        1.34656e-005        2.00218e-005
102       26        -0.397513        1.346e-005        2.00301e-005
103       26        -0.398322        1.34545e-005        2.00382e-005
104       26        -0.39911        1.34492e-005        2.0046e-005
105       26        -0.399878        1.3444e-005        2.00537e-005
106       26        -0.400627        1.3439e-005        2.00612e-005
107       26        -0.401359        1.3434e-005        2.00685e-005
108       26        -0.402075        1.34292e-005        2.00757e-005
109       26        -0.402777        1.34245e-005        2.00827e-005
110       26        -0.403464        1.34199e-005        2.00895e-005
111       26        -0.404138        1.34153e-005        2.00963e-005
112       26        -0.4048        1.34109e-005        2.01029e-005
113       26        -0.40545        1.34065e-005        2.01094e-005
114       26        -0.40609        1.34022e-005        2.01158e-005
115       26        -0.40672        1.33979e-005        2.01221e-005
116       26        -0.40734        1.33937e-005        2.01283e-005
117       26        -0.407952        1.33896e-005        2.01345e-005
118       26        -0.408556        1.33856e-005        2.01405e-005
119       26        -0.409152        1.33816e-005        2.01465e-005
120       26        -0.409741        1.33776e-005        2.01524e-005
121       26        -0.410324        1.33737e-005        2.01582e-005
122       26        -0.4109        1.33698e-005        2.0164e-005
123       26        -0.411471        1.3366e-005        2.01697e-005
124       26        -0.412037        1.33622e-005        2.01754e-005
125       26        -0.412598        1.33584e-005        2.0181e-005
126       26        -0.413155        1.33546e-005        2.01866e-005
127       26        -0.413707        1.33509e-005        2.01922e-005
128       26        -0.414256        1.33473e-005        2.01977e-005
129       26        -0.414802        1.33436e-005        2.02031e-005
130       26        -0.415344        1.33399e-005        2.02086e-005
131       26        -0.415884        1.33363e-005        2.0214e-005
132       26        -0.416422        1.33327e-005        2.02194e-005
133       26        -0.416957        1.33291e-005        2.02248e-005
134       26        -0.417491        1.33256e-005        2.02301e-005
135       26        -0.418023        1.3322e-005        2.02355e-005
136       26        -0.418553        1.33184e-005        2.02408e-005
137       26        -0.419082        1.33149e-005        2.02461e-005
138       26        -0.41961        1.33113e-005        2.02515e-005
139       26        -0.420137        1.33078e-005        2.02568e-005
140       26        -0.420664        1.33043e-005        2.02621e-005
141       26        -0.42119        1.33008e-005        2.02674e-005
142       26        -0.421715        1.32973e-005        2.02727e-005
143       26        -0.42224        1.32937e-005        2.02779e-005
144       26        -0.422765        1.32902e-005        2.02832e-005
145       26        -0.42329        1.32867e-005        2.02885e-005
146       26        -0.423814        1.32832e-005        2.02938e-005
147       26        -0.424339        1.32797e-005        2.02991e-005
148       26        -0.424863        1.32762e-005        2.03044e-005
149       26        -0.425387        1.32727e-005        2.03097e-005
150       26        -0.425911        1.32692e-005        2.03149e-005
151       26        -0.426435        1.32657e-005        2.03202e-005
152       26        -0.426959        1.32622e-005        2.03255e-005
153       26        -0.427482        1.32587e-005        2.03308e-005
154       26        -0.428005        1.32552e-005        2.03361e-005
155       26        -0.428528        1.32517e-005        2.03414e-005
156       26        -0.429051        1.32482e-005        2.03466e-005
157       26        -0.429573        1.32448e-005        2.03519e-005
158       26        -0.430094        1.32413e-005        2.03572e-005
159       26        -0.430615        1.32378e-005        2.03625e-005
160       26        -0.431135        1.32344e-005        2.03677e-005
161       26        -0.431654        1.32309e-005        2.0373e-005
162       26        -0.432172        1.32275e-005        2.03782e-005
163       26        -0.432689        1.3224e-005        2.03834e-005
164       26        -0.433204        1.32206e-005        2.03887e-005
165       26        -0.433718        1.32172e-005        2.03939e-005
166       26        -0.434231        1.32138e-005        2.03991e-005
167       26        -0.434741        1.32104e-005        2.04042e-005
168       26        -0.43525        1.3207e-005        2.04094e-005
169       26        -0.435757        1.32036e-005        2.04145e-005
170       26        -0.436261        1.32003e-005        2.04196e-005
171       26        -0.436764        1.31969e-005        2.04247e-005
172       26        -0.437264        1.31936e-005        2.04298e-005
173       26        -0.437761        1.31903e-005        2.04349e-005
174       26        -0.438255        1.3187e-005        2.04399e-005
175       26        -0.438747        1.31837e-005        2.04449e-005
176       26        -0.439235        1.31805e-005        2.04498e-005
177       26        -0.439721        1.31773e-005        2.04548e-005
178       26        -0.440203        1.31741e-005        2.04597e-005
179       26        -0.440681        1.31709e-005        2.04645e-005
180       26        -0.441156        1.31678e-005        2.04693e-005
181       26        -0.441628        1.31646e-005        2.04741e-005
182       26        -0.442095        1.31615e-005        2.04789e-005
183       26        -0.442559        1.31585e-005        2.04836e-005
184       26        -0.443018        1.31554e-005        2.04883e-005
185       26        -0.443474        1.31524e-005        2.04929e-005
186       26        -0.443925        1.31494e-005        2.04975e-005
187       26        -0.444372        1.31465e-005        2.05021e-005
188       26        -0.444814        1.31436e-005        2.05066e-005
189       26        -0.445252        1.31407e-005        2.0511e-005
190       26        -0.445685        1.31378e-005        2.05154e-005
191       26        -0.446113        1.3135e-005        2.05198e-005
192       26        -0.446537        1.31322e-005        2.05241e-005
193       26        -0.446955        1.31294e-005        2.05284e-005
194       26        -0.447369        1.31267e-005        2.05326e-005
195       26        -0.447777        1.3124e-005        2.05368e-005
196       26        -0.448181        1.31213e-005        2.05409e-005
197       26        -0.448579        1.31187e-005        2.0545e-005
198       26        -0.448972        1.31161e-005        2.0549e-005
199       26        -0.44936        1.31135e-005        2.05529e-005
200       26        -0.449743        1.3111e-005        2.05568e-005
201       26        -0.45012        1.31085e-005        2.05607e-005
202       26        -0.450492        1.3106e-005        2.05645e-005
203       26        -0.450858        1.31036e-005        2.05682e-005
204       26        -0.451219        1.31013e-005        2.05719e-005
205       26        -0.451574        1.30989e-005        2.05755e-005
206       26        -0.451923        1.30966e-005        2.05791e-005
207       26        -0.452267        1.30943e-005        2.05826e-005
208       26        -0.452606        1.30921e-005        2.05861e-005
209       26        -0.452938        1.30899e-005        2.05895e-005
210       26        -0.453266        1.30878e-005        2.05928e-005
211       26        -0.453587        1.30856e-005        2.05961e-005
212       26        -0.453902        1.30836e-005        2.05994e-005
213       26        -0.454212        1.30815e-005        2.06025e-005
214       26        -0.454516        1.30795e-005        2.06056e-005
215       26        -0.454815        1.30776e-005        2.06087e-005
216       26        -0.455107        1.30756e-005        2.06117e-005
217       26        -0.455394        1.30737e-005        2.06146e-005
218       26        -0.455675        1.30719e-005        2.06175e-005
219       26        -0.45595        1.30701e-005        2.06203e-005
220       26        -0.45622        1.30683e-005        2.06231e-005
221       26        -0.456483        1.30666e-005        2.06258e-005
222       26        -0.456741        1.30649e-005        2.06284e-005
223       26        -0.456993        1.30632e-005        2.0631e-005
224       26        -0.457239        1.30616e-005        2.06335e-005
225       26        -0.45748        1.306e-005        2.0636e-005
226       26        -0.457714        1.30585e-005        2.06384e-005
227       26        -0.457943        1.3057e-005        2.06407e-005
228       26        -0.458165        1.30555e-005        2.0643e-005
229       26        -0.458383        1.30541e-005        2.06452e-005
230       26        -0.458594        1.30527e-005        2.06474e-005
231       26        -0.458799        1.30514e-005        2.06495e-005
232       26        -0.458999        1.30501e-005        2.06516e-005
233       26        -0.459192        1.30488e-005        2.06536e-005
234       26        -0.45938        1.30475e-005        2.06555e-005
235       26        -0.459563        1.30464e-005        2.06573e-005
236       26        -0.459739        1.30452e-005        2.06592e-005
237       26        -0.45991        1.30441e-005        2.06609e-005
238       26        -0.460074        1.3043e-005        2.06626e-005
239       26        -0.460233        1.30419e-005        2.06642e-005
240       26        -0.460387        1.30409e-005        2.06658e-005
241       26        -0.460534        1.304e-005        2.06673e-005
242       26        -0.460676        1.3039e-005        2.06688e-005
243       26        -0.460812        1.30382e-005        2.06702e-005
244       26        -0.460942        1.30373e-005        2.06715e-005
245       26        -0.461066        1.30365e-005        2.06728e-005
246       26        -0.461185        1.30357e-005        2.0674e-005
247       26        -0.461298        1.3035e-005        2.06752e-005
248       26        -0.461405        1.30343e-005        2.06763e-005
249       26        -0.461507        1.30336e-005        2.06773e-005
250       26        -0.461602        1.3033e-005        2.06783e-005
251       26        -0.461693        1.30324e-005        2.06792e-005
252       26        -0.461777        1.30318e-005        2.06801e-005
253       26        -0.461855        1.30313e-005        2.06809e-005
254       26        -0.461928        1.30308e-005        2.06816e-005
255       26        -0.461996        1.30304e-005        2.06823e-005
256       26        -0.462057        1.303e-005        2.0683e-005
257       26        -0.462113        1.30296e-005        2.06835e-005
258       26        -0.462163        1.30293e-005        2.06841e-005
259       26        -0.462208        1.3029e-005        2.06845e-005
260       26        -0.462247        1.30287e-005        2.06849e-005
261       26        -0.46228        1.30285e-005        2.06853e-005
262       26        -0.462307        1.30283e-005        2.06855e-005
263       26        -0.462329        1.30282e-005        2.06858e-005
264       26        -0.462345        1.30281e-005        2.06859e-005
265       26        -0.462356        1.3028e-005        2.0686e-005
266       26        -0.462361        1.3028e-005        2.06861e-005
267       26        -0.46236        1.3028e-005        2.06861e-005
268       26        -0.462354        1.3028e-005        2.0686e-005
269       26        -0.462342        1.30281e-005        2.06859e-005
270       26        -0.462325        1.30282e-005        2.06857e-005
271       26        -0.462302        1.30284e-005        2.06855e-005
272       26        -0.462273        1.30286e-005        2.06852e-005
273       26        -0.462239        1.30288e-005        2.06848e-005
274       26        -0.462199        1.30291e-005        2.06844e-005
275       26        -0.462154        1.30294e-005        2.0684e-005
276       26        -0.462103        1.30297e-005        2.06834e-005
277       26        -0.462047        1.30301e-005        2.06829e-005
278       26        -0.461985        1.30305e-005        2.06822e-005
279       26        -0.461918        1.30309e-005        2.06815e-005
280       26        -0.461845        1.30314e-005        2.06808e-005
281       26        -0.461767        1.30319e-005        2.068e-005
282       26        -0.461684        1.30324e-005        2.06791e-005
283       26        -0.461595        1.3033e-005        2.06782e-005
284       26        -0.461501        1.30336e-005        2.06773e-005
285       26        -0.461401        1.30343e-005        2.06762e-005
286       26        -0.461296        1.3035e-005        2.06752e-005
287       26        -0.461186        1.30357e-005        2.0674e-005
288       26        -0.461071        1.30365e-005        2.06729e-005
289       26        -0.460951        1.30373e-005        2.06716e-005
290       26        -0.460825        1.30381e-005        2.06703e-005
291       26        -0.460694        1.30389e-005        2.0669e-005
292       26        -0.460558        1.30398e-005        2.06676e-005
293       26        -0.460417        1.30408e-005        2.06661e-005
294       26        -0.460272        1.30417e-005        2.06646e-005
295       26        -0.460121        1.30427e-005        2.06631e-005
296       26        -0.459965        1.30437e-005        2.06615e-005
297       26        -0.459805        1.30448e-005        2.06599e-005
298       26        -0.45964        1.30459e-005        2.06582e-005
299       26        -0.45947        1.3047e-005        2.06564e-005
300       26        -0.459295        1.30481e-005        2.06546e-005
301       26        -0.459116        1.30493e-005        2.06528e-005
302       26        -0.458932        1.30505e-005        2.06509e-005
303       26        -0.458744        1.30517e-005        2.0649e-005
304       26        -0.458552        1.3053e-005        2.0647e-005
305       26        -0.458355        1.30543e-005        2.0645e-005
306       26        -0.458155        1.30556e-005        2.06429e-005
307       26        -0.45795        1.3057e-005        2.06408e-005
308       26        -0.457741        1.30583e-005        2.06387e-005
309       26        -0.457528        1.30597e-005        2.06365e-005
310       26        -0.457312        1.30612e-005        2.06343e-005
311       26        -0.457092        1.30626e-005        2.0632e-005
312       26        -0.456868        1.30641e-005        2.06298e-005
313       26        -0.456641        1.30656e-005        2.06274e-005
314       26        -0.456411        1.30671e-005        2.06251e-005
315       26        -0.456177        1.30686e-005        2.06227e-005
316       26        -0.45594        1.30702e-005        2.06202e-005
317       26        -0.4557        1.30718e-005        2.06178e-005
318       26        -0.455457        1.30734e-005        2.06153e-005
319       26        -0.455212        1.3075e-005        2.06128e-005
320       26        -0.454964        1.30766e-005        2.06103e-005
321       26        -0.454713        1.30783e-005        2.06077e-005
322       26        -0.45446        1.30799e-005        2.06051e-005
323       26        -0.454205        1.30816e-005        2.06025e-005
324       26        -0.453948        1.30833e-005        2.05999e-005
325       26        -0.453689        1.3085e-005        2.05972e-005
326       26        -0.453428        1.30867e-005        2.05945e-005
327       26        -0.453165        1.30885e-005        2.05919e-005
328       26        -0.452901        1.30902e-005        2.05892e-005
329       26        -0.452635        1.3092e-005        2.05864e-005
330       26        -0.452368        1.30937e-005        2.05837e-005
331       26        -0.452099        1.30955e-005        2.0581e-005
332       26        -0.45183        1.30973e-005        2.05782e-005
333       26        -0.451559        1.3099e-005        2.05754e-005
334       26        -0.451287        1.31008e-005        2.05727e-005
335       26        -0.451015        1.31026e-005        2.05699e-005
336       26        -0.450742        1.31044e-005        2.05671e-005
337       26        -0.450468        1.31062e-005        2.05643e-005
338       26        -0.450193        1.31081e-005        2.05615e-005
339       26        -0.449918        1.31099e-005        2.05587e-005
340       26        -0.449643        1.31117e-005        2.05559e-005
341       26        -0.449366        1.31135e-005        2.05531e-005
342       26        -0.44909        1.31153e-005        2.05502e-005
343       26        -0.448812        1.31172e-005        2.05474e-005
344       26        -0.448534        1.3119e-005        2.05446e-005
345       26        -0.448256        1.31209e-005        2.05417e-005
346       26        -0.447976        1.31227e-005        2.05389e-005
347       26        -0.447696        1.31246e-005        2.0536e-005
348       26        -0.447415        1.31264e-005        2.05332e-005
349       26        -0.447133        1.31283e-005        2.05303e-005
350       26        -0.44685        1.31301e-005        2.05274e-005
351       26        -0.446565        1.3132e-005        2.05245e-005
352       26        -0.446278        1.31339e-005        2.05216e-005
353       26        -0.44599        1.31358e-005        2.05186e-005
354       26        -0.445699        1.31378e-005        2.05157e-005
355       26        -0.445406        1.31397e-005        2.05127e-005
356       26        -0.445109        1.31417e-005        2.05097e-005
357       26        -0.44481        1.31436e-005        2.05066e-005
358       26        -0.444506        1.31457e-005        2.05035e-005
359       26        -0.444198        1.31477e-005        2.05004e-005
360       26        -0.443885        1.31498e-005        2.04972e-005
361       26        -0.443567        1.31519e-005        2.0494e-005
362       26        -0.443243        1.3154e-005        2.04907e-005
363       26        -0.442911        1.31562e-005        2.04873e-005
364       26        -0.442572        1.31585e-005        2.04839e-005
365       26        -0.442225        1.31608e-005        2.04803e-005
366       26        -0.441868        1.31631e-005        2.04767e-005
367       26        -0.441501        1.31656e-005        2.0473e-005
368       26        -0.441123        1.31681e-005        2.04691e-005
369       26        -0.440732        1.31707e-005        2.04651e-005
370       26        -0.440327        1.31733e-005        2.0461e-005
371       26        -0.439908        1.31761e-005        2.04568e-005
372       26        -0.439472        1.3179e-005        2.04523e-005
373       26        -0.439019        1.3182e-005        2.04477e-005
374       26        -0.438546        1.31852e-005        2.04429e-005
375       26        -0.438052        1.31884e-005        2.04379e-005
376       26        -0.437536        1.31919e-005        2.04327e-005
377       26        -0.436995        1.31954e-005        2.04272e-005
378       26        -0.436428        1.31992e-005        2.04214e-005
379       26        -0.435832        1.32032e-005        2.04154e-005
380       26        -0.435204        1.32073e-005        2.0409e-005
381       26        -0.434543        1.32117e-005        2.04023e-005
382       26        -0.433846        1.32164e-005        2.03952e-005
383       26        -0.43311        1.32212e-005        2.03878e-005
384       26        -0.432332        1.32264e-005        2.03799e-005
385       26        -0.431509        1.32319e-005        2.03715e-005
386       26        -0.430637        1.32377e-005        2.03627e-005
387       26        -0.429713        1.32438e-005        2.03533e-005
388       26        -0.428733        1.32504e-005        2.03434e-005
389       26        -0.427692        1.32573e-005        2.03329e-005
390       26        -0.426586        1.32647e-005        2.03217e-005
391       26        -0.425411        1.32725e-005        2.03098e-005
392       26        -0.424161        1.32808e-005        2.02972e-005
393       26        -0.422831        1.32897e-005        2.02838e-005
394       26        -0.421416        1.32992e-005        2.02695e-005
395       26        -0.419908        1.33093e-005        2.02543e-005
396       26        -0.418302        1.332e-005        2.02381e-005
397       26        -0.41659        1.33315e-005        2.02209e-005
398       26        -0.414765        1.33437e-005        2.02026e-005
399       26        -0.412819        1.33567e-005        2.0183e-005
400       26        -0.410744        1.33707e-005        2.01622e-005
401       26        -0.40853        1.33856e-005        2.014e-005
402       26        -0.406169        1.34015e-005        2.01163e-005
403       26        -0.403648        1.34184e-005        2.00911e-005
404       26        -0.400959        1.34366e-005        2.00643e-005
405       26        -0.39809        1.3456e-005        2.00356e-005
406       26        -0.395028        1.34767e-005        2.00051e-005
407       26        -0.391761        1.34988e-005        1.99726e-005
408       26        -0.388275        1.35225e-005        1.9938e-005
409       26        -0.384556        1.35478e-005        1.99012e-005
410       26        -0.380589        1.35748e-005        1.9862e-005
411       26        -0.376359        1.36037e-005        1.98202e-005
412       26        -0.371849        1.36346e-005        1.97758e-005
413       26        -0.367042        1.36676e-005        1.97286e-005
414       26        -0.361921        1.37028e-005        1.96783e-005
415       26        -0.356465        1.37404e-005        1.9625e-005
416       26        -0.350658        1.37805e-005        1.95684e-005
417       26        -0.344477        1.38234e-005        1.95083e-005
418       26        -0.337904        1.38691e-005        1.94446e-005
419       26        -0.330917        1.39179e-005        1.93771e-005
420       26        -0.323496        1.39699e-005        1.93057e-005
421       26        -0.315619        1.40253e-005        1.92301e-005
422       26        -0.307265        1.40842e-005        1.91504e-005
423       26        -0.298415        1.4147e-005        1.90662e-005
424       26        -0.289048        1.42137e-005        1.89775e-005
425       26        -0.279147        1.42846e-005        1.88842e-005
426       26        -0.268694        1.43598e-005        1.87862e-005
427       26        -0.257676        1.44394e-005        1.86835e-005
428       26        -0.246081        1.45238e-005        1.85759e-005
429       26        -0.233902        1.46128e-005        1.84636e-005
430       26        -0.221134        1.47068e-005        1.83466e-005
431       26        -0.20778        1.48057e-005        1.8225e-005
432       26        -0.193848        1.49095e-005        1.80989e-005
433       26        -0.179351        1.50184e-005        1.79686e-005
434       26        -0.164312        1.5132e-005        1.78344e-005
435       26        -0.148767        1.52504e-005        1.76966e-005
436       26        -0.132763        1.53732e-005        1.75559e-005
437       26        -0.116366        1.55001e-005        1.74129e-005
438       26        -0.0996571        1.56303e-005        1.72682e-005
439       26        -0.0827342        1.57633e-005        1.7123e-005
440       26        -0.065708        1.58982e-005        1.6978e-005
441       26        -0.0487034        1.60341e-005        1.68344e-005
442       26        -0.0318628        1.61698e-005        1.66933e-005
443       26        -0.0153509        1.63039e-005        1.65561e-005
444       26        0.000641167        1.64349e-005        1.64243e-005
445       26        0.015896        1.65607e-005        1.62995e-005
446       26        0.0301774        1.66794e-005        1.61835e-005
447       26        0.0432421        1.67886e-005        1.60781e-005
448       26        0.0548474        1.68863e-005        1.59851e-005
449       26        0.0647489        1.697e-005        1.59061e-005
450       26        0.0726883        1.70374e-005        1.5843e-005
451       26        0.0783693        1.70858e-005        1.57979e-005
452       26        0.0814074        1.71117e-005        1.57739e-005
453       26        0.0812393        1.71103e-005        1.57752e-005
454       26        0.0769767        1.70739e-005        1.58089e-005
455       26        0.0672027        1.69907e-005        1.58864e-005
456       26        0.0497659        1.68435e-005        1.60258e-005
457       26        0.0217242        1.66092e-005        1.62523e-005
458       26        -0.0203112        1.6264e-005        1.65977e-005
459       26        -0.0791526        1.57924e-005        1.70932e-005
460       26        -0.155324        1.52014e-005        1.77558e-005
461       26        -0.245624        1.45283e-005        1.85733e-005
462       26        -0.343798        1.38289e-005        1.95029e-005
463       26        -0.443863        1.31497e-005        2.04967e-005
464       26        -0.54345        1.25069e-005        2.15361e-005
465       26        -0.642218        1.19016e-005        2.26212e-005
466       26        -0.734058        1.13666e-005        2.36825e-005
467       26        -0.806978        1.09603e-005        2.45634e-005
468       26        -0.857161        1.06903e-005        2.51912e-005
469       26        -0.889396        1.05217e-005        2.56062e-005
470       26        -0.907835        1.04278e-005        2.585e-005
471       26        -0.915146        1.03922e-005        2.59508e-005
472       26        -0.91452        1.03981e-005        2.59493e-005
473       26        -0.90867        1.04312e-005        2.58799e-005
474       26        -0.899709        1.048e-005        2.57691e-005
475       26        -0.889578        1.05345e-005        2.56421e-005
476       26        -0.879696        1.05872e-005        2.55169e-005
477       26        -0.870662        1.06349e-005        2.54014e-005
478       26        -0.860792        1.06864e-005        2.52736e-005
479       26        -0.843899        1.07748e-005        2.50559e-005
480       26        -0.802626        1.09963e-005        2.45371e-005
481       26        -0.686541        1.16494e-005        2.31454e-005
482       26        -0.372837        1.36324e-005        1.97922e-005
483       26        0.216568        1.83159e-005        1.47494e-005
484       26        0.634989        2.25706e-005        1.19611e-005
485       26        0.74658        2.38877e-005        1.13224e-005
486       26        0.742938        2.38631e-005        1.1352e-005
487       26        0.71319        2.35236e-005        1.15284e-005
488       26        0.689485        2.32535e-005        1.16694e-005
489       26        0.684305        2.3195e-005        1.17005e-005
490       26        0.700131        2.3376e-005        1.16066e-005
491       26        0.730488        2.37248e-005        1.14276e-005
492       26        0.758008        2.40367e-005        1.12636e-005
493       26        0.741286        2.38053e-005        1.13432e-005
494       26        0.574936        2.18827e-005        1.23143e-005
495       26        0.0854595        1.71466e-005        1.57421e-005
496       26        -0.467059        1.2994e-005        2.07293e-005
497       26        -0.721358        1.14404e-005        2.35355e-005
498       26        -0.789562        1.10659e-005        2.43719e-005
499       26        -0.811192        1.09996e-005        2.47556e-005
0       27        -0.837439        1.08254e-005        2.50115e-005
1       27        -0.82916        1.08714e-005        2.49106e-005
2       27        -0.706252        1.15432e-005        2.33908e-005
3       27        -0.242028        1.45623e-005        1.85499e-005
4       27        0.482371        2.09007e-005        1.29024e-005
5       27        0.767954        2.41179e-005        1.11898e-005
6       27        0.827976        2.48679e-005        1.08656e-005
7       27        0.831195        2.49128e-005        1.08502e-005
8       27        0.828456        2.48762e-005        1.0864e-005
9       27        0.822228        2.4791e-005        1.08944e-005
10       27        0.768975        2.41263e-005        1.11823e-005
11       27        0.516186        2.12542e-005        1.26843e-005
12       27        -0.168513        1.51009e-005        1.78726e-005
13       27        -0.678862        1.16867e-005        2.30419e-005
14       27        -0.856655        1.06967e-005        2.51935e-005
15       27        -0.903471        1.04524e-005        2.57982e-005
16       27        -0.898099        1.04797e-005        2.5727e-005
17       27        -0.830014        1.0839e-005        2.48576e-005
18       27        -0.594778        1.2194e-005        2.21031e-005
19       27        -0.0114705        1.63462e-005        1.65348e-005
20       27        0.581683        2.19683e-005        1.22793e-005
21       27        0.790199        2.43945e-005        1.10691e-005
22       27        0.836225        2.49669e-005        1.08192e-005
23       27        0.826828        2.48456e-005        1.08683e-005
24       27        0.747796        2.38714e-005        1.13009e-005
25       27        0.484974        2.0932e-005        1.28881e-005
26       27        -0.0210729        1.62648e-005        1.66112e-005
27       27        -0.428246        1.3252e-005        2.0336e-005
28       27        -0.600544        1.21484e-005        2.21478e-005
29       27        -0.637111        1.19265e-005        2.25532e-005
30       27        -0.601995        1.21402e-005        2.2165e-005
31       27        -0.52043        1.26514e-005        2.12891e-005
32       27        -0.400484        1.34415e-005        2.00621e-005
33       27        -0.243985        1.4544e-005        1.85629e-005
34       27        -0.0632181        1.59246e-005        1.69639e-005
35       27        0.110035        1.73641e-005        1.55548e-005
36       27        0.24773        1.8596e-005        1.45155e-005
37       27        0.345886        1.95249e-005        1.38157e-005
38       27        0.414354        2.0199e-005        1.33468e-005
39       27        0.463142        2.0693e-005        1.30222e-005
40       27        0.4986        2.10594e-005        1.27911e-005
41       27        0.524425        2.13303e-005        1.26253e-005
42       27        0.543        2.15274e-005        1.25075e-005
43       27        0.556077        2.16672e-005        1.24252e-005
44       27        0.56503        2.17636e-005        1.23692e-005
45       27        0.570946        2.18275e-005        1.23323e-005
46       27        0.574679        2.18679e-005        1.23091e-005
47       27        0.576878        2.18918e-005        1.22955e-005
48       27        0.578019        2.19043e-005        1.22885e-005
49       27        0.578428        2.19089e-005        1.2286e-005
50       27        0.578318        2.19078e-005        1.22868e-005
51       27        0.577828        2.19026e-005        1.22899e-005
52       27        0.577061        2.18945e-005        1.22947e-005
53       27        0.576099        2.18842e-005        1.23008e-005
54       27        0.575011        2.18725e-005        1.23076e-005
55       27        0.57385        2.186e-005        1.23149e-005
56       27        0.572648        2.18471e-005        1.23224e-005
57       27        0.571417        2.18338e-005        1.23301e-005
58       27        0.570158        2.18203e-005        1.2338e-005
59       27        0.568868        2.18063e-005        1.2346e-005
60       27        0.567543        2.1792e-005        1.23543e-005
61       27        0.566182        2.17774e-005        1.23628e-005
62       27        0.564786        2.17623e-005        1.23715e-005
63       27        0.563354        2.17469e-005        1.23804e-005
64       27        0.561885        2.17311e-005        1.23896e-005
65       27        0.56038        2.17149e-005        1.2399e-005
66       27        0.558838        2.16984e-005        1.24087e-005
67       27        0.557262        2.16815e-005        1.24186e-005
68       27        0.555657        2.16643e-005        1.24287e-005
69       27        0.554029        2.16469e-005        1.2439e-005
70       27        0.552383        2.16294e-005        1.24493e-005
71       27        0.550726        2.16117e-005        1.24598e-005
72       27        0.549065        2.1594e-005        1.24703e-005
73       27        0.547405        2.15763e-005        1.24808e-005
74       27        0.545753        2.15587e-005        1.24912e-005
75       27        0.544115        2.15413e-005        1.25016e-005
76       27        0.542496        2.15241e-005        1.25119e-005
77       27        0.540901        2.15072e-005        1.2522e-005
78       27        0.539335        2.14905e-005        1.25319e-005
79       27        0.5378        2.14743e-005        1.25416e-005
80       27        0.536301        2.14584e-005        1.25512e-005
81       27        0.534838        2.14429e-005        1.25605e-005
82       27        0.533416        2.14278e-005        1.25695e-005
83       27        0.532033        2.14132e-005        1.25783e-005
84       27        0.530692        2.1399e-005        1.25868e-005
85       27        0.529392        2.13852e-005        1.25951e-005
86       27        0.528134        2.1372e-005        1.26031e-005
87       27        0.526917        2.13591e-005        1.26109e-005
88       27        0.525739        2.13467e-005        1.26184e-005
89       27        0.524601        2.13347e-005        1.26257e-005
90       27        0.5235        2.13231e-005        1.26327e-005
91       27        0.522436        2.13119e-005        1.26395e-005
92       27        0.521406        2.13011e-005        1.26461e-005
93       27        0.52041        2.12906e-005        1.26525e-005
94       27        0.519447        2.12804e-005        1.26587e-005
95       27        0.518513        2.12706e-005        1.26646e-005
96       27        0.517608        2.12611e-005        1.26704e-005
97       27        0.516731        2.12519e-005        1.26761e-005
98       27        0.51588        2.1243e-005        1.26815e-005
99       27        0.515052        2.12343e-005        1.26868e-005
100       27        0.514248        2.12258e-005        1.2692e-005
101       27        0.513466        2.12176e-005        1.2697e-005
102       27        0.512704        2.12096e-005        1.27019e-005
103       27        0.511961        2.12018e-005        1.27067e-005
104       27        0.511236        2.11942e-005        1.27113e-005
105       27        0.510527        2.11868e-005        1.27159e-005
106       27        0.509835        2.11795e-005        1.27203e-005
107       27        0.509157        2.11724e-005        1.27247e-005
108       27        0.508493        2.11655e-005        1.27289e-005
109       27        0.507842        2.11587e-005        1.27331e-005
110       27        0.507203        2.1152e-005        1.27372e-005
111       27        0.506575        2.11454e-005        1.27413e-005
112       27        0.505958        2.1139e-005        1.27453e-005
113       27        0.505351        2.11326e-005        1.27492e-005
114       27        0.504753        2.11263e-005        1.2753e-005
115       27        0.504164        2.11202e-005        1.27568e-005
116       27        0.503583        2.11141e-005        1.27605e-005
117       27        0.50301        2.11081e-005        1.27642e-005
118       27        0.502444        2.11022e-005        1.27679e-005
119       27        0.501884        2.10963e-005        1.27715e-005
120       27        0.501331        2.10906e-005        1.27751e-005
121       27        0.500783        2.10848e-005        1.27786e-005
122       27        0.50024        2.10792e-005        1.27821e-005
123       27        0.499703        2.10736e-005        1.27856e-005
124       27        0.49917        2.1068e-005        1.2789e-005
125       27        0.49864        2.10625e-005        1.27924e-005
126       27        0.498115        2.1057e-005        1.27958e-005
127       27        0.497593        2.10515e-005        1.27992e-005
128       27        0.497074        2.10461e-005        1.28025e-005
129       27        0.496558        2.10407e-005        1.28059e-005
130       27        0.496044        2.10354e-005        1.28092e-005
131       27        0.495532        2.103e-005        1.28125e-005
132       27        0.495022        2.10247e-005        1.28158e-005
133       27        0.494513        2.10194e-005        1.28191e-005
134       27        0.494005        2.10141e-005        1.28223e-005
135       27        0.493499        2.10088e-005        1.28256e-005
136       27        0.492993        2.10036e-005        1.28289e-005
137       27        0.492488        2.09983e-005        1.28322e-005
138       27        0.491983        2.09931e-005        1.28354e-005
139       27        0.491479        2.09878e-005        1.28387e-005
140       27        0.490974        2.09826e-005        1.28419e-005
141       27        0.49047        2.09773e-005        1.28452e-005
142       27        0.489965        2.09721e-005        1.28485e-005
143       27        0.489459        2.09668e-005        1.28518e-005
144       27        0.488954        2.09615e-005        1.2855e-005
145       27        0.488447        2.09563e-005        1.28583e-005
146       27        0.48794        2.0951e-005        1.28616e-005
147       27        0.487433        2.09457e-005        1.28649e-005
148       27        0.486924        2.09404e-005        1.28682e-005
149       27        0.486415        2.09352e-005        1.28715e-005
150       27        0.485905        2.09299e-005        1.28748e-005
151       27        0.485394        2.09246e-005        1.28781e-005
152       27        0.484882        2.09193e-005        1.28814e-005
153       27        0.48437        2.09139e-005        1.28848e-005
154       27        0.483857        2.09086e-005        1.28881e-005
155       27        0.483344        2.09033e-005        1.28914e-005
156       27        0.48283        2.0898e-005        1.28948e-005
157       27        0.482315        2.08926e-005        1.28981e-005
158       27        0.4818        2.08873e-005        1.29015e-005
159       27        0.481285        2.0882e-005        1.29048e-005
160       27        0.480769        2.08766e-005        1.29082e-005
161       27        0.480254        2.08713e-005        1.29115e-005
162       27        0.479738        2.08659e-005        1.29149e-005
163       27        0.479223        2.08606e-005        1.29182e-005
164       27        0.478708        2.08553e-005        1.29216e-005
165       27        0.478193        2.085e-005        1.29249e-005
166       27        0.477679        2.08447e-005        1.29283e-005
167       27        0.477166        2.08393e-005        1.29316e-005
168       27        0.476654        2.08341e-005        1.2935e-005
169       27        0.476142        2.08288e-005        1.29383e-005
170       27        0.475632        2.08235e-005        1.29416e-005
171       27        0.475123        2.08182e-005        1.2945e-005
172       27        0.474616        2.0813e-005        1.29483e-005
173       27        0.474111        2.08078e-005        1.29516e-005
174       27        0.473607        2.08026e-005        1.29549e-005
175       27        0.473105        2.07974e-005        1.29581e-005
176       27        0.472605        2.07923e-005        1.29614e-005
177       27        0.472108        2.07871e-005        1.29646e-005
178       27        0.471613        2.0782e-005        1.29679e-005
179       27        0.471121        2.0777e-005        1.29711e-005
180       27        0.470631        2.07719e-005        1.29743e-005
181       27        0.470144        2.07669e-005        1.29775e-005
182       27        0.469661        2.07619e-005        1.29806e-005
183       27        0.46918        2.0757e-005        1.29838e-005
184       27        0.468703        2.07521e-005        1.29869e-005
185       27        0.468229        2.07472e-005        1.299e-005
186       27        0.467759        2.07423e-005        1.29931e-005
187       27        0.467293        2.07375e-005        1.29961e-005
188       27        0.46683        2.07328e-005        1.29992e-005
189       27        0.466372        2.07281e-005        1.30022e-005
190       27        0.465917        2.07234e-005        1.30052e-005
191       27        0.465467        2.07188e-005        1.30081e-005
192       27        0.465021        2.07142e-005        1.3011e-005
193       27        0.464579        2.07097e-005        1.30139e-005
194       27        0.464142        2.07052e-005        1.30168e-005
195       27        0.46371        2.07007e-005        1.30196e-005
196       27        0.463282        2.06963e-005        1.30224e-005
197       27        0.462859        2.0692e-005        1.30252e-005
198       27        0.462441        2.06877e-005        1.3028e-005
199       27        0.462028        2.06835e-005        1.30307e-005
200       27        0.46162        2.06793e-005        1.30334e-005
201       27        0.461217        2.06751e-005        1.3036e-005
202       27        0.460819        2.06711e-005        1.30386e-005
203       27        0.460426        2.0667e-005        1.30412e-005
204       27        0.460039        2.06631e-005        1.30437e-005
205       27        0.459658        2.06592e-005        1.30463e-005
206       27        0.459281        2.06553e-005        1.30487e-005
207       27        0.458911        2.06515e-005        1.30512e-005
208       27        0.458545        2.06478e-005        1.30536e-005
209       27        0.458186        2.06441e-005        1.30559e-005
210       27        0.457832        2.06405e-005        1.30583e-005
211       27        0.457484        2.06369e-005        1.30606e-005
212       27        0.457141        2.06334e-005        1.30628e-005
213       27        0.456805        2.06299e-005        1.3065e-005
214       27        0.456474        2.06266e-005        1.30672e-005
215       27        0.456149        2.06232e-005        1.30693e-005
216       27        0.45583        2.062e-005        1.30714e-005
217       27        0.455517        2.06168e-005        1.30735e-005
218       27        0.45521        2.06136e-005        1.30755e-005
219       27        0.454909        2.06105e-005        1.30775e-005
220       27        0.454614        2.06075e-005        1.30795e-005
221       27        0.454325        2.06046e-005        1.30814e-005
222       27        0.454042        2.06017e-005        1.30832e-005
223       27        0.453765        2.05989e-005        1.30851e-005
224       27        0.453494        2.05961e-005        1.30868e-005
225       27        0.453229        2.05934e-005        1.30886e-005
226       27        0.452971        2.05907e-005        1.30903e-005
227       27        0.452719        2.05882e-005        1.3092e-005
228       27        0.452473        2.05857e-005        1.30936e-005
229       27        0.452233        2.05832e-005        1.30952e-005
230       27        0.451999        2.05808e-005        1.30967e-005
231       27        0.451772        2.05785e-005        1.30982e-005
232       27        0.451551        2.05762e-005        1.30997e-005
233       27        0.451336        2.05741e-005        1.31011e-005
234       27        0.451128        2.05719e-005        1.31025e-005
235       27        0.450925        2.05699e-005        1.31038e-005
236       27        0.450729        2.05679e-005        1.31051e-005
237       27        0.45054        2.05659e-005        1.31063e-005
238       27        0.450356        2.05641e-005        1.31075e-005
239       27        0.450179        2.05622e-005        1.31087e-005
240       27        0.450008        2.05605e-005        1.31098e-005
241       27        0.449844        2.05588e-005        1.31109e-005
242       27        0.449686        2.05572e-005        1.3112e-005
243       27        0.449534        2.05557e-005        1.3113e-005
244       27        0.449389        2.05542e-005        1.31139e-005
245       27        0.44925        2.05528e-005        1.31149e-005
246       27        0.449117        2.05514e-005        1.31157e-005
247       27        0.448991        2.05501e-005        1.31166e-005
248       27        0.448871        2.05489e-005        1.31174e-005
249       27        0.448757        2.05478e-005        1.31181e-005
250       27        0.44865        2.05467e-005        1.31188e-005
251       27        0.448549        2.05456e-005        1.31195e-005
252       27        0.448455        2.05447e-005        1.31201e-005
253       27        0.448367        2.05438e-005        1.31207e-005
254       27        0.448285        2.05429e-005        1.31212e-005
255       27        0.44821        2.05422e-005        1.31217e-005
256       27        0.448141        2.05415e-005        1.31222e-005
257       27        0.448078        2.05408e-005        1.31226e-005
258       27        0.448022        2.05403e-005        1.3123e-005
259       27        0.447972        2.05397e-005        1.31233e-005
260       27        0.447928        2.05393e-005        1.31236e-005
261       27        0.447891        2.05389e-005        1.31238e-005
262       27        0.44786        2.05386e-005        1.3124e-005
263       27        0.447836        2.05384e-005        1.31242e-005
264       27        0.447818        2.05382e-005        1.31243e-005
265       27        0.447806        2.05381e-005        1.31244e-005
266       27        0.447801        2.0538e-005        1.31244e-005
267       27        0.447801        2.0538e-005        1.31244e-005
268       27        0.447809        2.05381e-005        1.31244e-005
269       27        0.447822        2.05382e-005        1.31243e-005
270       27        0.447842        2.05384e-005        1.31242e-005
271       27        0.447868        2.05387e-005        1.3124e-005
272       27        0.4479        2.0539e-005        1.31238e-005
273       27        0.447939        2.05394e-005        1.31235e-005
274       27        0.447983        2.05399e-005        1.31232e-005
275       27        0.448034        2.05404e-005        1.31229e-005
276       27        0.448091        2.0541e-005        1.31225e-005
277       27        0.448155        2.05416e-005        1.31221e-005
278       27        0.448224        2.05423e-005        1.31216e-005
279       27        0.4483        2.05431e-005        1.31211e-005
280       27        0.448381        2.05439e-005        1.31206e-005
281       27        0.448469        2.05448e-005        1.312e-005
282       27        0.448563        2.05458e-005        1.31194e-005
283       27        0.448662        2.05468e-005        1.31187e-005
284       27        0.448768        2.05479e-005        1.31181e-005
285       27        0.44888        2.0549e-005        1.31173e-005
286       27        0.448997        2.05502e-005        1.31165e-005
287       27        0.449121        2.05515e-005        1.31157e-005
288       27        0.44925        2.05528e-005        1.31149e-005
289       27        0.449385        2.05542e-005        1.3114e-005
290       27        0.449525        2.05556e-005        1.3113e-005
291       27        0.449672        2.05571e-005        1.31121e-005
292       27        0.449823        2.05586e-005        1.31111e-005
293       27        0.449981        2.05602e-005        1.311e-005
294       27        0.450144        2.05619e-005        1.3109e-005
295       27        0.450312        2.05636e-005        1.31079e-005
296       27        0.450485        2.05654e-005        1.31067e-005
297       27        0.450664        2.05672e-005        1.31055e-005
298       27        0.450848        2.05691e-005        1.31043e-005
299       27        0.451037        2.0571e-005        1.31031e-005
300       27        0.451231        2.0573e-005        1.31018e-005
301       27        0.45143        2.0575e-005        1.31005e-005
302       27        0.451634        2.05771e-005        1.30991e-005
303       27        0.451843        2.05792e-005        1.30978e-005
304       27        0.452056        2.05814e-005        1.30963e-005
305       27        0.452274        2.05836e-005        1.30949e-005
306       27        0.452496        2.05859e-005        1.30934e-005
307       27        0.452722        2.05882e-005        1.30919e-005
308       27        0.452953        2.05906e-005        1.30904e-005
309       27        0.453188        2.0593e-005        1.30889e-005
310       27        0.453426        2.05954e-005        1.30873e-005
311       27        0.453669        2.05979e-005        1.30857e-005
312       27        0.453915        2.06004e-005        1.30841e-005
313       27        0.454165        2.0603e-005        1.30824e-005
314       27        0.454418        2.06056e-005        1.30808e-005
315       27        0.454675        2.06082e-005        1.30791e-005
316       27        0.454935        2.06108e-005        1.30774e-005
317       27        0.455198        2.06135e-005        1.30756e-005
318       27        0.455463        2.06163e-005        1.30739e-005
319       27        0.455732        2.0619e-005        1.30721e-005
320       27        0.456003        2.06218e-005        1.30703e-005
321       27        0.456276        2.06246e-005        1.30685e-005
322       27        0.456552        2.06274e-005        1.30667e-005
323       27        0.45683        2.06302e-005        1.30649e-005
324       27        0.457109        2.06331e-005        1.3063e-005
325       27        0.457391        2.0636e-005        1.30612e-005
326       27        0.457675        2.06389e-005        1.30593e-005
327       27        0.45796        2.06418e-005        1.30575e-005
328       27        0.458246        2.06447e-005        1.30556e-005
329       27        0.458534        2.06477e-005        1.30537e-005
330       27        0.458823        2.06507e-005        1.30518e-005
331       27        0.459112        2.06536e-005        1.30499e-005
332       27        0.459403        2.06566e-005        1.3048e-005
333       27        0.459695        2.06596e-005        1.3046e-005
334       27        0.459987        2.06626e-005        1.30441e-005
335       27        0.46028        2.06656e-005        1.30422e-005
336       27        0.460574        2.06686e-005        1.30403e-005
337       27        0.460868        2.06716e-005        1.30383e-005
338       27        0.461162        2.06746e-005        1.30364e-005
339       27        0.461457        2.06777e-005        1.30345e-005
340       27        0.461752        2.06807e-005        1.30325e-005
341       27        0.462047        2.06837e-005        1.30306e-005
342       27        0.462343        2.06868e-005        1.30287e-005
343       27        0.462638        2.06898e-005        1.30267e-005
344       27        0.462935        2.06928e-005        1.30248e-005
345       27        0.463231        2.06959e-005        1.30228e-005
346       27        0.463529        2.06989e-005        1.30209e-005
347       27        0.463827        2.0702e-005        1.30189e-005
348       27        0.464125        2.07051e-005        1.3017e-005
349       27        0.464425        2.07082e-005        1.3015e-005
350       27        0.464725        2.07112e-005        1.3013e-005
351       27        0.465027        2.07143e-005        1.30111e-005
352       27        0.465331        2.07175e-005        1.30091e-005
353       27        0.465636        2.07206e-005        1.30071e-005
354       27        0.465944        2.07238e-005        1.30051e-005
355       27        0.466254        2.0727e-005        1.3003e-005
356       27        0.466567        2.07302e-005        1.3001e-005
357       27        0.466883        2.07334e-005        1.29989e-005
358       27        0.467204        2.07367e-005        1.29968e-005
359       27        0.467528        2.07401e-005        1.29947e-005
360       27        0.467858        2.07435e-005        1.29925e-005
361       27        0.468194        2.07469e-005        1.29903e-005
362       27        0.468535        2.07505e-005        1.29881e-005
363       27        0.468884        2.0754e-005        1.29858e-005
364       27        0.46924        2.07577e-005        1.29835e-005
365       27        0.469606        2.07615e-005        1.29811e-005
366       27        0.46998        2.07653e-005        1.29786e-005
367       27        0.470366        2.07693e-005        1.29761e-005
368       27        0.470763        2.07734e-005        1.29735e-005
369       27        0.471172        2.07776e-005        1.29708e-005
370       27        0.471596        2.0782e-005        1.29681e-005
371       27        0.472035        2.07865e-005        1.29652e-005
372       27        0.472491        2.07912e-005        1.29622e-005
373       27        0.472964        2.07961e-005        1.29591e-005
374       27        0.473457        2.08012e-005        1.29559e-005
375       27        0.473971        2.08065e-005        1.29526e-005
376       27        0.474508        2.0812e-005        1.29491e-005
377       27        0.47507        2.08178e-005        1.29454e-005
378       27        0.475658        2.08239e-005        1.29416e-005
379       27        0.476275        2.08303e-005        1.29375e-005
380       27        0.476923        2.0837e-005        1.29333e-005
381       27        0.477605        2.0844e-005        1.29289e-005
382       27        0.478322        2.08514e-005        1.29242e-005
383       27        0.479077        2.08592e-005        1.29193e-005
384       27        0.479873        2.08675e-005        1.29141e-005
385       27        0.480713        2.08762e-005        1.29086e-005
386       27        0.4816        2.08853e-005        1.29028e-005
387       27        0.482537        2.0895e-005        1.28967e-005
388       27        0.483528        2.09053e-005        1.28903e-005
389       27        0.484575        2.09162e-005        1.28835e-005
390       27        0.485684        2.09276e-005        1.28763e-005
391       27        0.486857        2.09398e-005        1.28687e-005
392       27        0.488099        2.09527e-005        1.28606e-005
393       27        0.489415        2.09664e-005        1.28521e-005
394       27        0.490808        2.09808e-005        1.2843e-005
395       27        0.492283        2.09962e-005        1.28335e-005
396       27        0.493846        2.10124e-005        1.28234e-005
397       27        0.4955        2.10297e-005        1.28127e-005
398       27        0.497253        2.10479e-005        1.28013e-005
399       27        0.499108        2.10673e-005        1.27894e-005
400       27        0.501072        2.10878e-005        1.27767e-005
401       27        0.50315        2.11095e-005        1.27633e-005
402       27        0.505348        2.11325e-005        1.27491e-005
403       27        0.507672        2.11568e-005        1.27342e-005
404       27        0.510128        2.11826e-005        1.27184e-005
405       27        0.512722        2.12098e-005        1.27018e-005
406       27        0.51546        2.12386e-005        1.26842e-005
407       27        0.518347        2.1269e-005        1.26658e-005
408       27        0.52139        2.1301e-005        1.26463e-005
409       27        0.524594        2.13349e-005        1.26259e-005
410       27        0.527964        2.13705e-005        1.26044e-005
411       27        0.531505        2.1408e-005        1.25819e-005
412       27        0.535221        2.14475e-005        1.25583e-005
413       27        0.539117        2.14889e-005        1.25337e-005
414       27        0.543195        2.15323e-005        1.25079e-005
415       27        0.547459        2.15778e-005        1.2481e-005
416       27        0.55191        2.16255e-005        1.2453e-005
417       27        0.556548        2.16752e-005        1.24239e-005
418       27        0.561375        2.17271e-005        1.23937e-005
419       27        0.566389        2.17811e-005        1.23623e-005
420       27        0.571588        2.18373e-005        1.233e-005
421       27        0.576967        2.18956e-005        1.22966e-005
422       27        0.582522        2.1956e-005        1.22622e-005
423       27        0.588245        2.20184e-005        1.22268e-005
424       27        0.594129        2.20828e-005        1.21906e-005
425       27        0.600163        2.2149e-005        1.21536e-005
426       27        0.606334        2.22169e-005        1.21159e-005
427       27        0.61263        2.22865e-005        1.20776e-005
428       27        0.619034        2.23575e-005        1.20387e-005
429       27        0.625528        2.24298e-005        1.19995e-005
430       27        0.632094        2.25032e-005        1.196e-005
431       27        0.63871        2.25774e-005        1.19203e-005
432       27        0.645355        2.26522e-005        1.18806e-005
433       27        0.652004        2.27274e-005        1.1841e-005
434       27        0.658635        2.28027e-005        1.18017e-005
435       27        0.665221        2.28777e-005        1.17628e-005
436       27        0.671734        2.29522e-005        1.17245e-005
437       27        0.678143        2.30259e-005        1.1687e-005
438       27        0.684416        2.30982e-005        1.16504e-005
439       27        0.690519        2.31689e-005        1.1615e-005
440       27        0.69642        2.32376e-005        1.15808e-005
441       27        0.702085        2.33038e-005        1.15482e-005
442       27        0.707482        2.33671e-005        1.15173e-005
443       27        0.712571        2.34271e-005        1.14882e-005
444       27        0.71731        2.34831e-005        1.14612e-005
445       27        0.72165        2.35347e-005        1.14367e-005
446       27        0.725536        2.3581e-005        1.14147e-005
447       27        0.728915        2.36214e-005        1.13957e-005
448       27        0.731734        2.36552e-005        1.13799e-005
449       27        0.733943        2.36818e-005        1.13676e-005
450       27        0.735489        2.37005e-005        1.13589e-005
451       27        0.736314        2.37104e-005        1.13544e-005
452       27        0.736333        2.37107e-005        1.13543e-005
453       27        0.735415        2.36996e-005        1.13594e-005
454       27        0.733316        2.36743e-005        1.13711e-005
455       27        0.729601        2.36296e-005        1.13919e-005
456       27        0.72351        2.35567e-005        1.14261e-005
457       27        0.713844        2.34419e-005        1.14809e-005
458       27        0.698867        2.32658e-005        1.15666e-005
459       27        0.6763        2.30041e-005        1.16975e-005
460       27        0.643405        2.26296e-005        1.18918e-005
461       27        0.596879        2.21124e-005        1.21735e-005
462       27        0.531805        2.14107e-005        1.25797e-005
463       27        0.438596        2.04449e-005        1.31857e-005
464       27        0.298875        1.90766e-005        1.41482e-005
465       27        0.0925794        1.72166e-005        1.56942e-005
466       27        -0.163664        1.5146e-005        1.78393e-005
467       27        -0.402814        1.34291e-005        2.00902e-005
468       27        -0.587951        1.22322e-005        2.20216e-005
469       27        -0.726436        1.14096e-005        2.35915e-005
470       27        -0.821791        1.08779e-005        2.47425e-005
471       27        -0.877936        1.05781e-005        2.54502e-005
472       27        -0.906564        1.0431e-005        2.58252e-005
473       27        -0.918034        1.03754e-005        2.59838e-005
474       27        -0.920369        1.03666e-005        2.60224e-005
475       27        -0.919148        1.03752e-005        2.60123e-005
476       27        -0.917368        1.03859e-005        2.59928e-005
477       27        -0.916347        1.03919e-005        2.59813e-005
478       27        -0.915536        1.03959e-005        2.59702e-005
479       27        -0.912106        1.04128e-005        2.59234e-005
480       27        -0.897441        1.04877e-005        2.57297e-005
481       27        -0.840962        1.07837e-005        2.5003e-005
482       27        -0.639756        1.19192e-005        2.2599e-005
483       27        -0.0766642        1.58161e-005        1.70763e-005
484       27        0.553831        2.16699e-005        1.24546e-005
485       27        0.753832        2.39635e-005        1.12763e-005
486       27        0.777424        2.42697e-005        1.11541e-005
487       27        0.759337        2.40659e-005        1.12623e-005
488       27        0.742404        2.387e-005        1.13614e-005
489       27        0.740148        2.38443e-005        1.13747e-005
490       27        0.754484        2.40114e-005        1.12914e-005
491       27        0.777776        2.42817e-005        1.11557e-005
492       27        0.786422        2.43664e-005        1.10982e-005
493       27        0.712088        2.34429e-005        1.15015e-005
494       27        0.378384        1.98363e-005        1.35872e-005
495       27        -0.295822        1.41636e-005        1.90392e-005
496       27        -0.701624        1.15507e-005        2.32981e-005
497       27        -0.819947        1.08939e-005        2.47332e-005
498       27        -0.827535        1.08615e-005        2.48475e-005
499       27        -0.826938        1.09155e-005        2.49562e-005
0       28        -0.8384        1.08212e-005        2.50258e-005
1       28        -0.84791        1.07731e-005        2.51526e-005
2       28        -0.777258        1.11415e-005        2.42383e-005
3       28        -0.423456        1.32916e-005        2.02993e-005
4       28        0.367954        1.97435e-005        1.36655e-005
5       28        0.751183        2.39089e-005        1.12804e-005
6       28        0.843        2.50449e-005        1.07798e-005
7       28        0.854979        2.52015e-005        1.0718e-005
8       28        0.852617        2.51702e-005        1.073e-005
9       28        0.838762        2.49873e-005        1.08007e-005
10       28        0.756045        2.39623e-005        1.12508e-005
11       28        0.402781        2.00878e-005        1.34279e-005
12       28        -0.40987        1.33723e-005        2.0147e-005
13       28        -0.817734        1.08992e-005        2.46906e-005
14       28        -0.932217        1.02994e-005        2.61619e-005
15       28        -0.960101        1.016e-005        2.65374e-005
16       28        -0.961732        1.01511e-005        2.65576e-005
17       28        -0.934014        1.02889e-005        2.61822e-005
18       28        -0.80778        1.0954e-005        2.45689e-005
19       28        -0.370202        1.36486e-005        1.97635e-005
20       28        0.416209        2.02322e-005        1.3344e-005
21       28        0.757813        2.39976e-005        1.12474e-005
22       28        0.843982        2.50595e-005        1.07755e-005
23       28        0.856452        2.52157e-005        1.07083e-005
24       28        0.833592        2.49177e-005        1.08264e-005
25       28        0.749761        2.3882e-005        1.12838e-005
26       28        0.569523        2.18343e-005        1.23538e-005
27       28        0.354048        1.96176e-005        1.37685e-005
28       28        0.209878        1.82577e-005        1.48012e-005
29       28        0.181682        1.80024e-005        1.50116e-005
30       28        0.249644        1.86209e-005        1.45071e-005
31       28        0.364272        1.97107e-005        1.36931e-005
32       28        0.482572        2.09009e-005        1.28999e-005
33       28        0.585675        2.19978e-005        1.22468e-005
34       28        0.669439        2.29348e-005        1.17425e-005
35       28        0.732924        2.36752e-005        1.1376e-005
36       28        0.777636        2.4213e-005        1.11257e-005
37       28        0.808204        2.45881e-005        1.09579e-005
38       28        0.829598        2.48535e-005        1.08417e-005
39       28        0.845159        2.50479e-005        1.07578e-005
40       28        0.856695        2.51926e-005        1.06958e-005
41       28        0.865202        2.52996e-005        1.06503e-005
42       28        0.871353        2.53772e-005        1.06175e-005
43       28        0.875688        2.5432e-005        1.05944e-005
44       28        0.878658        2.54696e-005        1.05785e-005
45       28        0.880627        2.54945e-005        1.05681e-005
46       28        0.881887        2.55105e-005        1.05614e-005
47       28        0.882659        2.55203e-005        1.05573e-005
48       28        0.883103        2.55261e-005        1.0555e-005
49       28        0.883325        2.5529e-005        1.05538e-005
50       28        0.883391        2.553e-005        1.05535e-005
51       28        0.883345        2.55296e-005        1.05539e-005
52       28        0.883216        2.55281e-005        1.05546e-005
53       28        0.883029        2.55259e-005        1.05557e-005
54       28        0.882805        2.55233e-005        1.0557e-005
55       28        0.882558        2.55203e-005        1.05583e-005
56       28        0.882295        2.55171e-005        1.05598e-005
57       28        0.882019        2.55137e-005        1.05613e-005
58       28        0.881726        2.55101e-005        1.05629e-005
59       28        0.881416        2.55063e-005        1.05646e-005
60       28        0.881086        2.55021e-005        1.05664e-005
61       28        0.880737        2.54978e-005        1.05683e-005
62       28        0.880369        2.54932e-005        1.05702e-005
63       28        0.879983        2.54883e-005        1.05723e-005
64       28        0.879578        2.54833e-005        1.05745e-005
65       28        0.879154        2.5478e-005        1.05768e-005
66       28        0.878712        2.54725e-005        1.05792e-005
67       28        0.878254        2.54668e-005        1.05816e-005
68       28        0.877781        2.54609e-005        1.05842e-005
69       28        0.877295        2.54549e-005        1.05868e-005
70       28        0.8768        2.54487e-005        1.05895e-005
71       28        0.876296        2.54425e-005        1.05923e-005
72       28        0.875786        2.54362e-005        1.05951e-005
73       28        0.875273        2.54298e-005        1.05978e-005
74       28        0.874758        2.54235e-005        1.06006e-005
75       28        0.874245        2.54171e-005        1.06034e-005
76       28        0.873734        2.54108e-005        1.06062e-005
77       28        0.873228        2.54045e-005        1.06089e-005
78       28        0.872729        2.53983e-005        1.06117e-005
79       28        0.872237        2.53922e-005        1.06143e-005
80       28        0.871755        2.53862e-005        1.06169e-005
81       28        0.871282        2.53803e-005        1.06195e-005
82       28        0.870821        2.53746e-005        1.0622e-005
83       28        0.870371        2.5369e-005        1.06244e-005
84       28        0.869933        2.53636e-005        1.06268e-005
85       28        0.869507        2.53583e-005        1.06291e-005
86       28        0.869093        2.53531e-005        1.06314e-005
87       28        0.868692        2.53482e-005        1.06336e-005
88       28        0.868303        2.53433e-005        1.06357e-005
89       28        0.867926        2.53387e-005        1.06377e-005
90       28        0.86756        2.53341e-005        1.06397e-005
91       28        0.867205        2.53297e-005        1.06416e-005
92       28        0.866862        2.53255e-005        1.06435e-005
93       28        0.866528        2.53213e-005        1.06453e-005
94       28        0.866205        2.53173e-005        1.06471e-005
95       28        0.865891        2.53135e-005        1.06488e-005
96       28        0.865587        2.53097e-005        1.06504e-005
97       28        0.865291        2.5306e-005        1.0652e-005
98       28        0.865003        2.53024e-005        1.06536e-005
99       28        0.864723        2.5299e-005        1.06551e-005
100       28        0.864451        2.52956e-005        1.06566e-005
101       28        0.864186        2.52923e-005        1.0658e-005
102       28        0.863928        2.52891e-005        1.06594e-005
103       28        0.863676        2.5286e-005        1.06608e-005
104       28        0.86343        2.52829e-005        1.06621e-005
105       28        0.86319        2.52799e-005        1.06634e-005
106       28        0.862955        2.5277e-005        1.06647e-005
107       28        0.862726        2.52742e-005        1.0666e-005
108       28        0.862501        2.52714e-005        1.06672e-005
109       28        0.862281        2.52686e-005        1.06684e-005
110       28        0.862065        2.52659e-005        1.06695e-005
111       28        0.861853        2.52633e-005        1.06707e-005
112       28        0.861645        2.52607e-005        1.06718e-005
113       28        0.861441        2.52582e-005        1.06729e-005
114       28        0.86124        2.52557e-005        1.0674e-005
115       28        0.861042        2.52532e-005        1.06751e-005
116       28        0.860848        2.52508e-005        1.06761e-005
117       28        0.860656        2.52484e-005        1.06772e-005
118       28        0.860467        2.5246e-005        1.06782e-005
119       28        0.86028        2.52437e-005        1.06792e-005
120       28        0.860096        2.52414e-005        1.06802e-005
121       28        0.859914        2.52392e-005        1.06812e-005
122       28        0.859735        2.52369e-005        1.06821e-005
123       28        0.859557        2.52347e-005        1.06831e-005
124       28        0.859381        2.52325e-005        1.0684e-005
125       28        0.859207        2.52303e-005        1.0685e-005
126       28        0.859034        2.52282e-005        1.06859e-005
127       28        0.858863        2.5226e-005        1.06868e-005
128       28        0.858693        2.52239e-005        1.06878e-005
129       28        0.858525        2.52218e-005        1.06887e-005
130       28        0.858357        2.52197e-005        1.06896e-005
131       28        0.85819        2.52176e-005        1.06905e-005
132       28        0.858025        2.52156e-005        1.06914e-005
133       28        0.85786        2.52135e-005        1.06923e-005
134       28        0.857696        2.52114e-005        1.06931e-005
135       28        0.857532        2.52094e-005        1.0694e-005
136       28        0.857369        2.52074e-005        1.06949e-005
137       28        0.857206        2.52053e-005        1.06958e-005
138       28        0.857044        2.52033e-005        1.06966e-005
139       28        0.856882        2.52013e-005        1.06975e-005
140       28        0.85672        2.51992e-005        1.06984e-005
141       28        0.856559        2.51972e-005        1.06993e-005
142       28        0.856397        2.51952e-005        1.07001e-005
143       28        0.856236        2.51932e-005        1.0701e-005
144       28        0.856075        2.51912e-005        1.07019e-005
145       28        0.855913        2.51891e-005        1.07027e-005
146       28        0.855752        2.51871e-005        1.07036e-005
147       28        0.85559        2.51851e-005        1.07045e-005
148       28        0.855429        2.51831e-005        1.07053e-005
149       28        0.855267        2.51811e-005        1.07062e-005
150       28        0.855106        2.5179e-005        1.07071e-005
151       28        0.854944        2.5177e-005        1.0708e-005
152       28        0.854782        2.5175e-005        1.07088e-005
153       28        0.85462        2.5173e-005        1.07097e-005
154       28        0.854458        2.51709e-005        1.07106e-005
155       28        0.854295        2.51689e-005        1.07115e-005
156       28        0.854133        2.51669e-005        1.07123e-005
157       28        0.853971        2.51648e-005        1.07132e-005
158       28        0.853808        2.51628e-005        1.07141e-005
159       28        0.853646        2.51608e-005        1.0715e-005
160       28        0.853483        2.51587e-005        1.07158e-005
161       28        0.853321        2.51567e-005        1.07167e-005
162       28        0.853159        2.51547e-005        1.07176e-005
163       28        0.852997        2.51526e-005        1.07185e-005
164       28        0.852835        2.51506e-005        1.07193e-005
165       28        0.852673        2.51486e-005        1.07202e-005
166       28        0.852511        2.51466e-005        1.07211e-005
167       28        0.85235        2.51446e-005        1.07219e-005
168       28        0.852189        2.51426e-005        1.07228e-005
169       28        0.852029        2.51405e-005        1.07237e-005
170       28        0.851868        2.51385e-005        1.07245e-005
171       28        0.851709        2.51365e-005        1.07254e-005
172       28        0.85155        2.51346e-005        1.07262e-005
173       28        0.851391        2.51326e-005        1.07271e-005
174       28        0.851233        2.51306e-005        1.0728e-005
175       28        0.851076        2.51286e-005        1.07288e-005
176       28        0.850919        2.51267e-005        1.07296e-005
177       28        0.850763        2.51247e-005        1.07305e-005
178       28        0.850608        2.51228e-005        1.07313e-005
179       28        0.850454        2.51209e-005        1.07322e-005
180       28        0.850301        2.51189e-005        1.0733e-005
181       28        0.850148        2.5117e-005        1.07338e-005
182       28        0.849997        2.51151e-005        1.07346e-005
183       28        0.849847        2.51133e-005        1.07354e-005
184       28        0.849697        2.51114e-005        1.07362e-005
185       28        0.849549        2.51095e-005        1.0737e-005
186       28        0.849402        2.51077e-005        1.07378e-005
187       28        0.849256        2.51059e-005        1.07386e-005
188       28        0.849112        2.51041e-005        1.07394e-005
189       28        0.848968        2.51023e-005        1.07402e-005
190       28        0.848826        2.51005e-005        1.07409e-005
191       28        0.848686        2.50988e-005        1.07417e-005
192       28        0.848546        2.5097e-005        1.07424e-005
193       28        0.848408        2.50953e-005        1.07432e-005
194       28        0.848272        2.50936e-005        1.07439e-005
195       28        0.848137        2.50919e-005        1.07447e-005
196       28        0.848003        2.50902e-005        1.07454e-005
197       28        0.847871        2.50886e-005        1.07461e-005
198       28        0.847741        2.5087e-005        1.07468e-005
199       28        0.847612        2.50853e-005        1.07475e-005
200       28        0.847485        2.50838e-005        1.07482e-005
201       28        0.847359        2.50822e-005        1.07488e-005
202       28        0.847235        2.50806e-005        1.07495e-005
203       28        0.847113        2.50791e-005        1.07502e-005
204       28        0.846992        2.50776e-005        1.07508e-005
205       28        0.846873        2.50761e-005        1.07515e-005
206       28        0.846756        2.50747e-005        1.07521e-005
207       28        0.846641        2.50732e-005        1.07527e-005
208       28        0.846527        2.50718e-005        1.07533e-005
209       28        0.846415        2.50704e-005        1.07539e-005
210       28        0.846305        2.5069e-005        1.07545e-005
211       28        0.846197        2.50677e-005        1.07551e-005
212       28        0.84609        2.50663e-005        1.07557e-005
213       28        0.845985        2.5065e-005        1.07563e-005
214       28        0.845882        2.50637e-005        1.07568e-005
215       28        0.845781        2.50625e-005        1.07574e-005
216       28        0.845682        2.50612e-005        1.07579e-005
217       28        0.845585        2.506e-005        1.07584e-005
218       28        0.84549        2.50588e-005        1.07589e-005
219       28        0.845396        2.50577e-005        1.07594e-005
220       28        0.845304        2.50565e-005        1.07599e-005
221       28        0.845215        2.50554e-005        1.07604e-005
222       28        0.845127        2.50543e-005        1.07609e-005
223       28        0.845041        2.50532e-005        1.07614e-005
224       28        0.844957        2.50522e-005        1.07618e-005
225       28        0.844875        2.50512e-005        1.07623e-005
226       28        0.844795        2.50502e-005        1.07627e-005
227       28        0.844717        2.50492e-005        1.07631e-005
228       28        0.84464        2.50482e-005        1.07635e-005
229       28        0.844566        2.50473e-005        1.07639e-005
230       28        0.844494        2.50464e-005        1.07643e-005
231       28        0.844423        2.50455e-005        1.07647e-005
232       28        0.844355        2.50447e-005        1.07651e-005
233       28        0.844288        2.50438e-005        1.07654e-005
234       28        0.844224        2.5043e-005        1.07658e-005
235       28        0.844161        2.50423e-005        1.07661e-005
236       28        0.8441        2.50415e-005        1.07664e-005
237       28        0.844042        2.50408e-005        1.07668e-005
238       28        0.843985        2.50401e-005        1.07671e-005
239       28        0.84393        2.50394e-005        1.07674e-005
240       28        0.843877        2.50387e-005        1.07676e-005
241       28        0.843827        2.50381e-005        1.07679e-005
242       28        0.843778        2.50375e-005        1.07682e-005
243       28        0.843731        2.50369e-005        1.07684e-005
244       28        0.843686        2.50363e-005        1.07687e-005
245       28        0.843643        2.50358e-005        1.07689e-005
246       28        0.843602        2.50353e-005        1.07691e-005
247       28        0.843563        2.50348e-005        1.07693e-005
248       28        0.843526        2.50343e-005        1.07695e-005
249       28        0.843492        2.50339e-005        1.07697e-005
250       28        0.843459        2.50335e-005        1.07699e-005
251       28        0.843428        2.50331e-005        1.07701e-005
252       28        0.843398        2.50327e-005        1.07702e-005
253       28        0.843371        2.50324e-005        1.07704e-005
254       28        0.843346        2.50321e-005        1.07705e-005
255       28        0.843323        2.50318e-005        1.07706e-005
256       28        0.843302        2.50315e-005        1.07708e-005
257       28        0.843283        2.50313e-005        1.07709e-005
258       28        0.843266        2.50311e-005        1.0771e-005
259       28        0.843251        2.50309e-005        1.0771e-005
260       28        0.843238        2.50307e-005        1.07711e-005
261       28        0.843226        2.50306e-005        1.07712e-005
262       28        0.843217        2.50305e-005        1.07712e-005
263       28        0.84321        2.50304e-005        1.07713e-005
264       28        0.843204        2.50303e-005        1.07713e-005
265       28        0.843201        2.50303e-005        1.07713e-005
266       28        0.8432        2.50303e-005        1.07713e-005
267       28        0.8432        2.50303e-005        1.07713e-005
268       28        0.843203        2.50303e-005        1.07713e-005
269       28        0.843207        2.50304e-005        1.07713e-005
270       28        0.843214        2.50304e-005        1.07712e-005
271       28        0.843222        2.50305e-005        1.07712e-005
272       28        0.843233        2.50307e-005        1.07711e-005
273       28        0.843245        2.50308e-005        1.07711e-005
274       28        0.843259        2.5031e-005        1.0771e-005
275       28        0.843275        2.50312e-005        1.07709e-005
276       28        0.843293        2.50314e-005        1.07708e-005
277       28        0.843313        2.50317e-005        1.07707e-005
278       28        0.843335        2.5032e-005        1.07706e-005
279       28        0.843359        2.50323e-005        1.07705e-005
280       28        0.843384        2.50326e-005        1.07703e-005
281       28        0.843412        2.50329e-005        1.07702e-005
282       28        0.843441        2.50333e-005        1.077e-005
283       28        0.843473        2.50337e-005        1.07698e-005
284       28        0.843506        2.50341e-005        1.07697e-005
285       28        0.843541        2.50345e-005        1.07695e-005
286       28        0.843578        2.5035e-005        1.07693e-005
287       28        0.843616        2.50355e-005        1.07691e-005
288       28        0.843657        2.5036e-005        1.07688e-005
289       28        0.843699        2.50365e-005        1.07686e-005
290       28        0.843743        2.5037e-005        1.07684e-005
291       28        0.843789        2.50376e-005        1.07681e-005
292       28        0.843836        2.50382e-005        1.07679e-005
293       28        0.843885        2.50388e-005        1.07676e-005
294       28        0.843936        2.50395e-005        1.07673e-005
295       28        0.843989        2.50401e-005        1.07671e-005
296       28        0.844043        2.50408e-005        1.07668e-005
297       28        0.844099        2.50415e-005        1.07665e-005
298       28        0.844156        2.50422e-005        1.07661e-005
299       28        0.844215        2.50429e-005        1.07658e-005
300       28        0.844276        2.50437e-005        1.07655e-005
301       28        0.844338        2.50445e-005        1.07652e-005
302       28        0.844402        2.50453e-005        1.07648e-005
303       28        0.844467        2.50461e-005        1.07645e-005
304       28        0.844533        2.50469e-005        1.07641e-005
305       28        0.844601        2.50478e-005        1.07637e-005
306       28        0.84467        2.50486e-005        1.07634e-005
307       28        0.844741        2.50495e-005        1.0763e-005
308       28        0.844813        2.50504e-005        1.07626e-005
309       28        0.844886        2.50513e-005        1.07622e-005
310       28        0.844961        2.50523e-005        1.07618e-005
311       28        0.845037        2.50532e-005        1.07614e-005
312       28        0.845113        2.50542e-005        1.0761e-005
313       28        0.845191        2.50551e-005        1.07606e-005
314       28        0.84527        2.50561e-005        1.07601e-005
315       28        0.84535        2.50571e-005        1.07597e-005
316       28        0.845431        2.50581e-005        1.07593e-005
317       28        0.845513        2.50592e-005        1.07588e-005
318       28        0.845596        2.50602e-005        1.07584e-005
319       28        0.84568        2.50612e-005        1.07579e-005
320       28        0.845765        2.50623e-005        1.07575e-005
321       28        0.84585        2.50634e-005        1.0757e-005
322       28        0.845936        2.50644e-005        1.07565e-005
323       28        0.846023        2.50655e-005        1.07561e-005
324       28        0.84611        2.50666e-005        1.07556e-005
325       28        0.846198        2.50677e-005        1.07551e-005
326       28        0.846287        2.50688e-005        1.07547e-005
327       28        0.846376        2.50699e-005        1.07542e-005
328       28        0.846465        2.50711e-005        1.07537e-005
329       28        0.846555        2.50722e-005        1.07532e-005
330       28        0.846645        2.50733e-005        1.07527e-005
331       28        0.846736        2.50744e-005        1.07522e-005
332       28        0.846827        2.50756e-005        1.07517e-005
333       28        0.846918        2.50767e-005        1.07513e-005
334       28        0.84701        2.50779e-005        1.07508e-005
335       28        0.847101        2.5079e-005        1.07503e-005
336       28        0.847193        2.50802e-005        1.07498e-005
337       28        0.847285        2.50813e-005        1.07493e-005
338       28        0.847378        2.50825e-005        1.07488e-005
339       28        0.84747        2.50836e-005        1.07483e-005
340       28        0.847563        2.50848e-005        1.07478e-005
341       28        0.847656        2.5086e-005        1.07473e-005
342       28        0.847749        2.50871e-005        1.07468e-005
343       28        0.847842        2.50883e-005        1.07463e-005
344       28        0.847935        2.50895e-005        1.07458e-005
345       28        0.848029        2.50906e-005        1.07453e-005
346       28        0.848123        2.50918e-005        1.07448e-005
347       28        0.848217        2.5093e-005        1.07443e-005
348       28        0.848312        2.50942e-005        1.07437e-005
349       28        0.848407        2.50954e-005        1.07432e-005
350       28        0.848502        2.50966e-005        1.07427e-005
351       28        0.848599        2.50978e-005        1.07422e-005
352       28        0.848695        2.5099e-005        1.07417e-005
353       28        0.848793        2.51002e-005        1.07412e-005
354       28        0.848891        2.51014e-005        1.07406e-005
355       28        0.848991        2.51027e-005        1.07401e-005
356       28        0.849091        2.51039e-005        1.07395e-005
357       28        0.849193        2.51052e-005        1.0739e-005
358       28        0.849297        2.51065e-005        1.07384e-005
359       28        0.849402        2.51078e-005        1.07379e-005
360       28        0.849509        2.51091e-005        1.07373e-005
361       28        0.849617        2.51105e-005        1.07367e-005
362       28        0.849729        2.51119e-005        1.07361e-005
363       28        0.849842        2.51133e-005        1.07355e-005
364       28        0.849959        2.51148e-005        1.07349e-005
365       28        0.850079        2.51163e-005        1.07342e-005
366       28        0.850202        2.51178e-005        1.07336e-005
367       28        0.850328        2.51194e-005        1.07329e-005
368       28        0.850459        2.5121e-005        1.07322e-005
369       28        0.850594        2.51227e-005        1.07314e-005
370       28        0.850735        2.51245e-005        1.07307e-005
371       28        0.85088        2.51263e-005        1.07299e-005
372       28        0.851031        2.51282e-005        1.07291e-005
373       28        0.851188        2.51301e-005        1.07282e-005
374       28        0.851352        2.51322e-005        1.07273e-005
375       28        0.851523        2.51343e-005        1.07264e-005
376       28        0.851702        2.51365e-005        1.07255e-005
377       28        0.851889        2.51388e-005        1.07244e-005
378       28        0.852085        2.51413e-005        1.07234e-005
379       28        0.85229        2.51438e-005        1.07223e-005
380       28        0.852506        2.51465e-005        1.07211e-005
381       28        0.852733        2.51494e-005        1.07199e-005
382       28        0.852972        2.51523e-005        1.07186e-005
383       28        0.853223        2.51555e-005        1.07172e-005
384       28        0.853488        2.51588e-005        1.07158e-005
385       28        0.853767        2.51622e-005        1.07143e-005
386       28        0.854062        2.51659e-005        1.07127e-005
387       28        0.854373        2.51698e-005        1.0711e-005
388       28        0.854701        2.51739e-005        1.07092e-005
389       28        0.855048        2.51782e-005        1.07073e-005
390       28        0.855415        2.51827e-005        1.07054e-005
391       28        0.855802        2.51876e-005        1.07033e-005
392       28        0.856212        2.51927e-005        1.0701e-005
393       28        0.856645        2.51981e-005        1.06987e-005
394       28        0.857103        2.52038e-005        1.06962e-005
395       28        0.857587        2.52098e-005        1.06936e-005
396       28        0.858099        2.52162e-005        1.06908e-005
397       28        0.858641        2.52229e-005        1.06879e-005
398       28        0.859213        2.523e-005        1.06848e-005
399       28        0.859818        2.52376e-005        1.06815e-005
400       28        0.860457        2.52455e-005        1.06781e-005
401       28        0.861132        2.5254e-005        1.06744e-005
402       28        0.861845        2.52628e-005        1.06706e-005
403       28        0.862597        2.52722e-005        1.06665e-005
404       28        0.863391        2.52821e-005        1.06622e-005
405       28        0.864228        2.52926e-005        1.06577e-005
406       28        0.865109        2.53036e-005        1.06529e-005
407       28        0.866037        2.53152e-005        1.06479e-005
408       28        0.867014        2.53274e-005        1.06427e-005
409       28        0.868039        2.53402e-005        1.06371e-005
410       28        0.869116        2.53537e-005        1.06313e-005
411       28        0.870246        2.53678e-005        1.06253e-005
412       28        0.871428        2.53826e-005        1.06189e-005
413       28        0.872665        2.53981e-005        1.06122e-005
414       28        0.873957        2.54142e-005        1.06053e-005
415       28        0.875304        2.54311e-005        1.0598e-005
416       28        0.876706        2.54487e-005        1.05905e-005
417       28        0.878164        2.54669e-005        1.05827e-005
418       28        0.879675        2.54859e-005        1.05746e-005
419       28        0.881239        2.55055e-005        1.05662e-005
420       28        0.882854        2.55258e-005        1.05575e-005
421       28        0.884518        2.55467e-005        1.05486e-005
422       28        0.886228        2.55682e-005        1.05394e-005
423       28        0.887979        2.55903e-005        1.05301e-005
424       28        0.889768        2.56129e-005        1.05205e-005
425       28        0.891588        2.56358e-005        1.05108e-005
426       28        0.893434        2.56592e-005        1.0501e-005
427       28        0.895298        2.56827e-005        1.0491e-005
428       28        0.897172        2.57065e-005        1.04811e-005
429       28        0.899048        2.57303e-005        1.04711e-005
430       28        0.900915        2.5754e-005        1.04612e-005
431       28        0.902764        2.57775e-005        1.04514e-005
432       28        0.904584        2.58006e-005        1.04418e-005
433       28        0.906363        2.58233e-005        1.04324e-005
434       28        0.908092        2.58454e-005        1.04232e-005
435       28        0.909759        2.58667e-005        1.04145e-005
436       28        0.911354        2.58871e-005        1.04061e-005
437       28        0.912864        2.59065e-005        1.03982e-005
438       28        0.91428        2.59247e-005        1.03907e-005
439       28        0.915591        2.59416e-005        1.03839e-005
440       28        0.91679        2.59571e-005        1.03777e-005
441       28        0.917868        2.59712e-005        1.03721e-005
442       28        0.91882        2.59837e-005        1.03672e-005
443       28        0.919639        2.59946e-005        1.03631e-005
444       28        0.92032        2.60037e-005        1.03597e-005
445       28        0.920855        2.6011e-005        1.0357e-005
446       28        0.921237        2.60164e-005        1.03552e-005
447       28        0.921459        2.60197e-005        1.03542e-005
448       28        0.921514        2.60208e-005        1.03541e-005
449       28        0.921402        2.60198e-005        1.03548e-005
450       28        0.921126        2.60165e-005        1.03564e-005
451       28        0.920695        2.60112e-005        1.03587e-005
452       28        0.920129        2.6004e-005        1.03617e-005
453       28        0.919445        2.59951e-005        1.03653e-005
454       28        0.918647        2.59845e-005        1.03693e-005
455       28        0.917686        2.59715e-005        1.03741e-005
456       28        0.916399        2.59541e-005        1.03805e-005
457       28        0.914448        2.59277e-005        1.03902e-005
458       28        0.911256        2.58849e-005        1.04062e-005
459       28        0.905974        2.58152e-005        1.04332e-005
460       28        0.897504        2.5705e-005        1.0477e-005
461       28        0.884523        2.55382e-005        1.0545e-005
462       28        0.865262        2.52936e-005        1.06471e-005
463       28        0.836579        2.49338e-005        1.08011e-005
464       28        0.791894        2.43826e-005        1.1045e-005
465       28        0.719633        2.35179e-005        1.14516e-005
466       28        0.606457        2.223e-005        1.21215e-005
467       28        0.438426        2.04519e-005        1.31925e-005
468       28        0.190908        1.80867e-005        1.49434e-005
469       28        -0.132852        1.53868e-005        1.7573e-005
470       28        -0.435654        1.32113e-005        2.04244e-005
471       28        -0.648428        1.18654e-005        2.26929e-005
472       28        -0.781874        1.10961e-005        2.42512e-005
473       28        -0.857013        1.06888e-005        2.5184e-005
474       28        -0.897123        1.04797e-005        2.57019e-005
475       28        -0.918911        1.03692e-005        2.59911e-005
476       28        -0.930886        1.03094e-005        2.61525e-005
477       28        -0.937811        1.0275e-005        2.62464e-005
478       28        -0.941389        1.02572e-005        2.62949e-005
479       28        -0.941017        1.02592e-005        2.62901e-005
480       28        -0.931364        1.03083e-005        2.61621e-005
481       28        -0.888526        1.05281e-005        2.55996e-005
482       28        -0.720526        1.14438e-005        2.3523e-005
483       28        -0.184842        1.49787e-005        1.80198e-005
484       28        0.52734        2.13819e-005        1.2619e-005
485       28        0.766062        2.41028e-005        1.12039e-005
486       28        0.803811        2.45853e-005        1.10049e-005
487       28        0.793834        2.4477e-005        1.10662e-005
488       28        0.782163        2.4341e-005        1.1134e-005
489       28        0.781803        2.43374e-005        1.11363e-005
490       28        0.793726        2.44777e-005        1.10678e-005
491       28        0.808306        2.46443e-005        1.09818e-005
492       28        0.792109        2.44224e-005        1.10606e-005
493       28        0.637988        2.25794e-005        1.19299e-005
494       28        0.106836        1.73265e-005        1.55708e-005
495       28        -0.554516        1.24346e-005        2.16499e-005
496       28        -0.804318        1.09742e-005        2.45292e-005
497       28        -0.850441        1.07323e-005        2.5121e-005
498       28        -0.832614        1.08365e-005        2.49166e-005
499       28        -0.824205        1.09312e-005        2.4924e-005
0       29        -0.834536        1.08426e-005        2.49785e-005
1       29        -0.853085        1.07468e-005        2.52213e-005
2       29        -0.809699        1.09632e-005        2.46368e-005
3       29        -0.524976        1.26271e-005        2.13451e-005
4       29        0.266889        1.87747e-005        1.43769e-005
5       29        0.729437        2.36473e-005        1.14022e-005
6       29        0.849504        2.51192e-005        1.07416e-005
7       29        0.8695        2.53769e-005        1.0637e-005
8       29        0.868312        2.53615e-005        1.06432e-005
9       29        0.851606        2.51426e-005        1.07291e-005
10       29        0.76002        2.40053e-005        1.12262e-005
11       29        0.379925        1.98602e-005        1.35826e-005
12       29        -0.46413        1.30099e-005        2.0694e-005
13       29        -0.853376        1.07032e-005        2.51263e-005
14       29        -0.957489        1.01667e-005        2.64858e-005
15       29        -0.982731        1.00424e-005        2.68307e-005
16       29        -0.986697        1.00224e-005        2.68836e-005
17       29        -0.970063        1.01032e-005        2.66534e-005
18       29        -0.878688        1.05699e-005        2.54496e-005
19       29        -0.51415        1.26919e-005        2.12237e-005
20       29        0.32854        1.93711e-005        1.39467e-005
21       29        0.741542        2.38027e-005        1.13391e-005
22       29        0.849718        2.51346e-005        1.07459e-005
23       29        0.872432        2.54244e-005        1.06257e-005
24       29        0.871347        2.54036e-005        1.06285e-005
25       29        0.852639        2.51574e-005        1.07243e-005
26       29        0.811827        2.46531e-005        1.09471e-005
27       29        0.761241        2.40406e-005        1.1229e-005
28       29        0.728925        2.36517e-005        1.14103e-005
29       29        0.730457        2.3666e-005        1.13997e-005
30       29        0.76038        2.4019e-005        1.12286e-005
31       29        0.801993        2.45198e-005        1.09955e-005
32       29        0.841174        2.50016e-005        1.07808e-005
33       29        0.872193        2.53917e-005        1.06146e-005
34       29        0.894717        2.5681e-005        1.04964e-005
35       29        0.910162        2.58829e-005        1.04168e-005
36       29        0.920482        2.60193e-005        1.03642e-005
37       29        0.927652        2.61141e-005        1.03276e-005
38       29        0.933071        2.61852e-005        1.02998e-005
39       29        0.937402        2.62416e-005        1.02774e-005
40       29        0.940849        2.62861e-005        1.02594e-005
41       29        0.943464        2.63198e-005        1.02457e-005
42       29        0.945316        2.63435e-005        1.0236e-005
43       29        0.946517        2.63588e-005        1.02296e-005
44       29        0.947207        2.63676e-005        1.02259e-005
45       29        0.947527        2.63716e-005        1.02242e-005
46       29        0.947598        2.63724e-005        1.02238e-005
47       29        0.947516        2.63713e-005        1.02242e-005
48       29        0.94735        2.63692e-005        1.02251e-005
49       29        0.947143        2.63667e-005        1.02262e-005
50       29        0.946921        2.6364e-005        1.02275e-005
51       29        0.946699        2.63613e-005        1.02287e-005
52       29        0.946486        2.63587e-005        1.02299e-005
53       29        0.946285        2.63563e-005        1.0231e-005
54       29        0.9461        2.63542e-005        1.02321e-005
55       29        0.945931        2.63522e-005        1.0233e-005
56       29        0.945774        2.63503e-005        1.02339e-005
57       29        0.945628        2.63486e-005        1.02347e-005
58       29        0.945488        2.63469e-005        1.02355e-005
59       29        0.945352        2.63452e-005        1.02363e-005
60       29        0.945217        2.63436e-005        1.0237e-005
61       29        0.945084        2.63419e-005        1.02377e-005
62       29        0.94495        2.63402e-005        1.02384e-005
63       29        0.944816        2.63386e-005        1.02391e-005
64       29        0.944681        2.63369e-005        1.02399e-005
65       29        0.944543        2.63352e-005        1.02406e-005
66       29        0.944404        2.63335e-005        1.02414e-005
67       29        0.944263        2.63317e-005        1.02422e-005
68       29        0.94412        2.633e-005        1.02429e-005
69       29        0.943975        2.63282e-005        1.02437e-005
70       29        0.94383        2.63264e-005        1.02445e-005
71       29        0.943683        2.63247e-005        1.02453e-005
72       29        0.943536        2.63229e-005        1.02462e-005
73       29        0.943389        2.63211e-005        1.0247e-005
74       29        0.943242        2.63193e-005        1.02478e-005
75       29        0.943096        2.63175e-005        1.02486e-005
76       29        0.942951        2.63158e-005        1.02494e-005
77       29        0.942807        2.6314e-005        1.02502e-005
78       29        0.942665        2.63122e-005        1.02509e-005
79       29        0.942525        2.63105e-005        1.02517e-005
80       29        0.942388        2.63088e-005        1.02524e-005
81       29        0.942254        2.63071e-005        1.02532e-005
82       29        0.942122        2.63055e-005        1.02539e-005
83       29        0.941994        2.63039e-005        1.02546e-005
84       29        0.94187        2.63024e-005        1.02552e-005
85       29        0.941748        2.63009e-005        1.02559e-005
86       29        0.94163        2.62994e-005        1.02565e-005
87       29        0.941516        2.6298e-005        1.02572e-005
88       29        0.941404        2.62966e-005        1.02578e-005
89       29        0.941296        2.62953e-005        1.02584e-005
90       29        0.941192        2.6294e-005        1.02589e-005
91       29        0.94109        2.62927e-005        1.02595e-005
92       29        0.940991        2.62915e-005        1.026e-005
93       29        0.940895        2.62903e-005        1.02605e-005
94       29        0.940801        2.62891e-005        1.0261e-005
95       29        0.94071        2.6288e-005        1.02615e-005
96       29        0.940622        2.62869e-005        1.0262e-005
97       29        0.940535        2.62858e-005        1.02625e-005
98       29        0.940451        2.62848e-005        1.02629e-005
99       29        0.94037        2.62838e-005        1.02634e-005
100       29        0.94029        2.62828e-005        1.02638e-005
101       29        0.940212        2.62818e-005        1.02642e-005
102       29        0.940137        2.62808e-005        1.02646e-005
103       29        0.940063        2.62799e-005        1.0265e-005
104       29        0.93999        2.6279e-005        1.02654e-005
105       29        0.93992        2.62781e-005        1.02658e-005
106       29        0.939851        2.62772e-005        1.02662e-005
107       29        0.939784        2.62764e-005        1.02665e-005
108       29        0.939718        2.62756e-005        1.02669e-005
109       29        0.939653        2.62748e-005        1.02672e-005
110       29        0.93959        2.6274e-005        1.02675e-005
111       29        0.939528        2.62732e-005        1.02679e-005
112       29        0.939467        2.62724e-005        1.02682e-005
113       29        0.939407        2.62716e-005        1.02685e-005
114       29        0.939349        2.62709e-005        1.02688e-005
115       29        0.939291        2.62702e-005        1.02691e-005
116       29        0.939234        2.62694e-005        1.02694e-005
117       29        0.939179        2.62687e-005        1.02697e-005
118       29        0.939124        2.6268e-005        1.027e-005
119       29        0.93907        2.62673e-005        1.02703e-005
120       29        0.939017        2.62667e-005        1.02706e-005
121       29        0.938964        2.6266e-005        1.02709e-005
122       29        0.938913        2.62653e-005        1.02711e-005
123       29        0.938862        2.62647e-005        1.02714e-005
124       29        0.938811        2.6264e-005        1.02717e-005
125       29        0.938762        2.62634e-005        1.02719e-005
126       29        0.938712        2.62628e-005        1.02722e-005
127       29        0.938664        2.62621e-005        1.02724e-005
128       29        0.938616        2.62615e-005        1.02727e-005
129       29        0.938568        2.62609e-005        1.02729e-005
130       29        0.938521        2.62603e-005        1.02732e-005
131       29        0.938474        2.62597e-005        1.02734e-005
132       29        0.938428        2.62591e-005        1.02737e-005
133       29        0.938382        2.62585e-005        1.02739e-005
134       29        0.938336        2.62579e-005        1.02742e-005
135       29        0.938291        2.62573e-005        1.02744e-005
136       29        0.938245        2.62568e-005        1.02746e-005
137       29        0.938201        2.62562e-005        1.02749e-005
138       29        0.938156        2.62556e-005        1.02751e-005
139       29        0.938111        2.6255e-005        1.02753e-005
140       29        0.938067        2.62545e-005        1.02756e-005
141       29        0.938023        2.62539e-005        1.02758e-005
142       29        0.937979        2.62533e-005        1.0276e-005
143       29        0.937935        2.62527e-005        1.02762e-005
144       29        0.937892        2.62522e-005        1.02765e-005
145       29        0.937848        2.62516e-005        1.02767e-005
146       29        0.937805        2.62511e-005        1.02769e-005
147       29        0.937761        2.62505e-005        1.02772e-005
148       29        0.937718        2.62499e-005        1.02774e-005
149       29        0.937675        2.62494e-005        1.02776e-005
150       29        0.937632        2.62488e-005        1.02778e-005
151       29        0.937589        2.62483e-005        1.02781e-005
152       29        0.937546        2.62477e-005        1.02783e-005
153       29        0.937503        2.62471e-005        1.02785e-005
154       29        0.937461        2.62466e-005        1.02787e-005
155       29        0.937418        2.6246e-005        1.02789e-005
156       29        0.937375        2.62455e-005        1.02792e-005
157       29        0.937333        2.62449e-005        1.02794e-005
158       29        0.93729        2.62444e-005        1.02796e-005
159       29        0.937248        2.62438e-005        1.02798e-005
160       29        0.937206        2.62433e-005        1.028e-005
161       29        0.937164        2.62427e-005        1.02803e-005
162       29        0.937122        2.62422e-005        1.02805e-005
163       29        0.93708        2.62416e-005        1.02807e-005
164       29        0.937038        2.62411e-005        1.02809e-005
165       29        0.936996        2.62406e-005        1.02811e-005
166       29        0.936955        2.624e-005        1.02813e-005
167       29        0.936914        2.62395e-005        1.02816e-005
168       29        0.936873        2.6239e-005        1.02818e-005
169       29        0.936832        2.62384e-005        1.0282e-005
170       29        0.936791        2.62379e-005        1.02822e-005
171       29        0.93675        2.62374e-005        1.02824e-005
172       29        0.93671        2.62368e-005        1.02826e-005
173       29        0.93667        2.62363e-005        1.02828e-005
174       29        0.93663        2.62358e-005        1.0283e-005
175       29        0.93659        2.62353e-005        1.02832e-005
176       29        0.936551        2.62348e-005        1.02834e-005
177       29        0.936512        2.62343e-005        1.02836e-005
178       29        0.936473        2.62338e-005        1.02838e-005
179       29        0.936434        2.62333e-005        1.0284e-005
180       29        0.936396        2.62328e-005        1.02842e-005
181       29        0.936358        2.62323e-005        1.02844e-005
182       29        0.936321        2.62318e-005        1.02846e-005
183       29        0.936283        2.62313e-005        1.02848e-005
184       29        0.936246        2.62308e-005        1.0285e-005
185       29        0.93621        2.62303e-005        1.02852e-005
186       29        0.936173        2.62299e-005        1.02854e-005
187       29        0.936137        2.62294e-005        1.02856e-005
188       29        0.936102        2.62289e-005        1.02858e-005
189       29        0.936067        2.62285e-005        1.02859e-005
190       29        0.936032        2.6228e-005        1.02861e-005
191       29        0.935997        2.62276e-005        1.02863e-005
192       29        0.935963        2.62271e-005        1.02865e-005
193       29        0.93593        2.62267e-005        1.02867e-005
194       29        0.935896        2.62262e-005        1.02868e-005
195       29        0.935863        2.62258e-005        1.0287e-005
196       29        0.935831        2.62254e-005        1.02872e-005
197       29        0.935799        2.6225e-005        1.02873e-005
198       29        0.935767        2.62246e-005        1.02875e-005
199       29        0.935736        2.62242e-005        1.02877e-005
200       29        0.935706        2.62238e-005        1.02878e-005
201       29        0.935675        2.62234e-005        1.0288e-005
202       29        0.935645        2.6223e-005        1.02881e-005
203       29        0.935616        2.62226e-005        1.02883e-005
204       29        0.935587        2.62222e-005        1.02884e-005
205       29        0.935559        2.62218e-005        1.02886e-005
206       29        0.935531        2.62215e-005        1.02887e-005
207       29        0.935503        2.62211e-005        1.02889e-005
208       29        0.935476        2.62208e-005        1.0289e-005
209       29        0.935449        2.62204e-005        1.02891e-005
210       29        0.935423        2.62201e-005        1.02893e-005
211       29        0.935397        2.62197e-005        1.02894e-005
212       29        0.935372        2.62194e-005        1.02895e-005
213       29        0.935347        2.62191e-005        1.02897e-005
214       29        0.935323        2.62188e-005        1.02898e-005
215       29        0.935299        2.62185e-005        1.02899e-005
216       29        0.935276        2.62181e-005        1.029e-005
217       29        0.935253        2.62178e-005        1.02902e-005
218       29        0.93523        2.62176e-005        1.02903e-005
219       29        0.935208        2.62173e-005        1.02904e-005
220       29        0.935187        2.6217e-005        1.02905e-005
221       29        0.935166        2.62167e-005        1.02906e-005
222       29        0.935145        2.62164e-005        1.02907e-005
223       29        0.935125        2.62162e-005        1.02908e-005
224       29        0.935105        2.62159e-005        1.02909e-005
225       29        0.935086        2.62157e-005        1.0291e-005
226       29        0.935068        2.62154e-005        1.02911e-005
227       29        0.935049        2.62152e-005        1.02912e-005
228       29        0.935032        2.6215e-005        1.02913e-005
229       29        0.935014        2.62147e-005        1.02914e-005
230       29        0.934998        2.62145e-005        1.02915e-005
231       29        0.934981        2.62143e-005        1.02916e-005
232       29        0.934965        2.62141e-005        1.02916e-005
233       29        0.93495        2.62139e-005        1.02917e-005
234       29        0.934935        2.62137e-005        1.02918e-005
235       29        0.934921        2.62135e-005        1.02919e-005
236       29        0.934907        2.62133e-005        1.02919e-005
237       29        0.934893        2.62131e-005        1.0292e-005
238       29        0.93488        2.6213e-005        1.02921e-005
239       29        0.934868        2.62128e-005        1.02921e-005
240       29        0.934856        2.62127e-005        1.02922e-005
241       29        0.934844        2.62125e-005        1.02923e-005
242       29        0.934833        2.62124e-005        1.02923e-005
243       29        0.934822        2.62122e-005        1.02924e-005
244       29        0.934812        2.62121e-005        1.02924e-005
245       29        0.934802        2.6212e-005        1.02925e-005
246       29        0.934793        2.62118e-005        1.02925e-005
247       29        0.934784        2.62117e-005        1.02926e-005
248       29        0.934776        2.62116e-005        1.02926e-005
249       29        0.934768        2.62115e-005        1.02927e-005
250       29        0.93476        2.62114e-005        1.02927e-005
251       29        0.934753        2.62113e-005        1.02927e-005
252       29        0.934747        2.62112e-005        1.02928e-005
253       29        0.934741        2.62112e-005        1.02928e-005
254       29        0.934735        2.62111e-005        1.02928e-005
255       29        0.93473        2.6211e-005        1.02929e-005
256       29        0.934725        2.6211e-005        1.02929e-005
257       29        0.934721        2.62109e-005        1.02929e-005
258       29        0.934717        2.62108e-005        1.02929e-005
259       29        0.934714        2.62108e-005        1.02929e-005
260       29        0.934711        2.62108e-005        1.02929e-005
261       29        0.934709        2.62107e-005        1.0293e-005
262       29        0.934707        2.62107e-005        1.0293e-005
263       29        0.934705        2.62107e-005        1.0293e-005
264       29        0.934704        2.62107e-005        1.0293e-005
265       29        0.934704        2.62107e-005        1.0293e-005
266       29        0.934704        2.62107e-005        1.0293e-005
267       29        0.934704        2.62107e-005        1.0293e-005
268       29        0.934705        2.62107e-005        1.0293e-005
269       29        0.934706        2.62107e-005        1.0293e-005
270       29        0.934708        2.62107e-005        1.0293e-005
271       29        0.93471        2.62108e-005        1.0293e-005
272       29        0.934712        2.62108e-005        1.02929e-005
273       29        0.934715        2.62108e-005        1.02929e-005
274       29        0.934719        2.62109e-005        1.02929e-005
275       29        0.934723        2.62109e-005        1.02929e-005
276       29        0.934727        2.6211e-005        1.02929e-005
277       29        0.934732        2.6211e-005        1.02928e-005
278       29        0.934737        2.62111e-005        1.02928e-005
279       29        0.934743        2.62112e-005        1.02928e-005
280       29        0.934749        2.62113e-005        1.02928e-005
281       29        0.934756        2.62114e-005        1.02927e-005
282       29        0.934763        2.62114e-005        1.02927e-005
283       29        0.93477        2.62115e-005        1.02926e-005
284       29        0.934778        2.62116e-005        1.02926e-005
285       29        0.934786        2.62118e-005        1.02926e-005
286       29        0.934795        2.62119e-005        1.02925e-005
287       29        0.934804        2.6212e-005        1.02925e-005
288       29        0.934814        2.62121e-005        1.02924e-005
289       29        0.934824        2.62122e-005        1.02924e-005
290       29        0.934834        2.62124e-005        1.02923e-005
291       29        0.934845        2.62125e-005        1.02923e-005
292       29        0.934856        2.62127e-005        1.02922e-005
293       29        0.934868        2.62128e-005        1.02921e-005
294       29        0.93488        2.6213e-005        1.02921e-005
295       29        0.934892        2.62131e-005        1.0292e-005
296       29        0.934905        2.62133e-005        1.0292e-005
297       29        0.934918        2.62135e-005        1.02919e-005
298       29        0.934932        2.62137e-005        1.02918e-005
299       29        0.934946        2.62139e-005        1.02917e-005
300       29        0.93496        2.6214e-005        1.02917e-005
301       29        0.934975        2.62142e-005        1.02916e-005
302       29        0.93499        2.62144e-005        1.02915e-005
303       29        0.935005        2.62146e-005        1.02914e-005
304       29        0.935021        2.62148e-005        1.02914e-005
305       29        0.935037        2.6215e-005        1.02913e-005
306       29        0.935054        2.62153e-005        1.02912e-005
307       29        0.93507        2.62155e-005        1.02911e-005
308       29        0.935088        2.62157e-005        1.0291e-005
309       29        0.935105        2.62159e-005        1.02909e-005
310       29        0.935123        2.62162e-005        1.02908e-005
311       29        0.935141        2.62164e-005        1.02907e-005
312       29        0.935159        2.62166e-005        1.02906e-005
313       29        0.935178        2.62169e-005        1.02906e-005
314       29        0.935196        2.62171e-005        1.02905e-005
315       29        0.935216        2.62174e-005        1.02904e-005
316       29        0.935235        2.62176e-005        1.02903e-005
317       29        0.935255        2.62179e-005        1.02902e-005
318       29        0.935274        2.62182e-005        1.02901e-005
319       29        0.935295        2.62184e-005        1.029e-005
320       29        0.935315        2.62187e-005        1.02898e-005
321       29        0.935335        2.6219e-005        1.02897e-005
322       29        0.935356        2.62192e-005        1.02896e-005
323       29        0.935377        2.62195e-005        1.02895e-005
324       29        0.935398        2.62198e-005        1.02894e-005
325       29        0.935419        2.62201e-005        1.02893e-005
326       29        0.935441        2.62203e-005        1.02892e-005
327       29        0.935462        2.62206e-005        1.02891e-005
328       29        0.935484        2.62209e-005        1.0289e-005
329       29        0.935506        2.62212e-005        1.02889e-005
330       29        0.935528        2.62215e-005        1.02888e-005
331       29        0.93555        2.62218e-005        1.02886e-005
332       29        0.935572        2.62221e-005        1.02885e-005
333       29        0.935595        2.62224e-005        1.02884e-005
334       29        0.935617        2.62227e-005        1.02883e-005
335       29        0.93564        2.6223e-005        1.02882e-005
336       29        0.935663        2.62233e-005        1.02881e-005
337       29        0.935685        2.62236e-005        1.02879e-005
338       29        0.935708        2.62239e-005        1.02878e-005
339       29        0.935731        2.62242e-005        1.02877e-005
340       29        0.935754        2.62245e-005        1.02876e-005
341       29        0.935778        2.62248e-005        1.02875e-005
342       29        0.935801        2.62251e-005        1.02874e-005
343       29        0.935824        2.62254e-005        1.02872e-005
344       29        0.935848        2.62257e-005        1.02871e-005
345       29        0.935872        2.6226e-005        1.0287e-005
346       29        0.935896        2.62263e-005        1.02869e-005
347       29        0.93592        2.62266e-005        1.02867e-005
348       29        0.935944        2.6227e-005        1.02866e-005
349       29        0.935968        2.62273e-005        1.02865e-005
350       29        0.935993        2.62276e-005        1.02864e-005
351       29        0.936018        2.62279e-005        1.02862e-005
352       29        0.936043        2.62283e-005        1.02861e-005
353       29        0.936069        2.62286e-005        1.0286e-005
354       29        0.936095        2.62289e-005        1.02858e-005
355       29        0.936121        2.62293e-005        1.02857e-005
356       29        0.936148        2.62296e-005        1.02856e-005
357       29        0.936175        2.623e-005        1.02854e-005
358       29        0.936202        2.62303e-005        1.02853e-005
359       29        0.936231        2.62307e-005        1.02851e-005
360       29        0.936259        2.62311e-005        1.0285e-005
361       29        0.936289        2.62315e-005        1.02848e-005
362       29        0.936319        2.62319e-005        1.02847e-005
363       29        0.93635        2.62323e-005        1.02845e-005
364       29        0.936382        2.62327e-005        1.02844e-005
365       29        0.936415        2.62331e-005        1.02842e-005
366       29        0.936449        2.62336e-005        1.0284e-005
367       29        0.936484        2.6234e-005        1.02838e-005
368       29        0.93652        2.62345e-005        1.02836e-005
369       29        0.936558        2.6235e-005        1.02834e-005
370       29        0.936597        2.62355e-005        1.02832e-005
371       29        0.936638        2.6236e-005        1.0283e-005
372       29        0.93668        2.62366e-005        1.02828e-005
373       29        0.936724        2.62371e-005        1.02826e-005
374       29        0.93677        2.62377e-005        1.02823e-005
375       29        0.936818        2.62383e-005        1.02821e-005
376       29        0.936868        2.6239e-005        1.02818e-005
377       29        0.936921        2.62397e-005        1.02816e-005
378       29        0.936975        2.62404e-005        1.02813e-005
379       29        0.937033        2.62411e-005        1.0281e-005
380       29        0.937093        2.62419e-005        1.02806e-005
381       29        0.937157        2.62427e-005        1.02803e-005
382       29        0.937224        2.62435e-005        1.028e-005
383       29        0.937294        2.62444e-005        1.02796e-005
384       29        0.937367        2.62454e-005        1.02792e-005
385       29        0.937445        2.62464e-005        1.02788e-005
386       29        0.937527        2.62474e-005        1.02784e-005
387       29        0.937613        2.62485e-005        1.02779e-005
388       29        0.937703        2.62497e-005        1.02774e-005
389       29        0.937799        2.62509e-005        1.02769e-005
390       29        0.9379        2.62522e-005        1.02764e-005
391       29        0.938006        2.62535e-005        1.02758e-005
392       29        0.938118        2.6255e-005        1.02752e-005
393       29        0.938236        2.62565e-005        1.02746e-005
394       29        0.938361        2.62581e-005        1.0274e-005
395       29        0.938492        2.62597e-005        1.02733e-005
396       29        0.938631        2.62615e-005        1.02725e-005
397       29        0.938777        2.62634e-005        1.02718e-005
398       29        0.938931        2.62653e-005        1.02709e-005
399       29        0.939094        2.62674e-005        1.02701e-005
400       29        0.939266        2.62696e-005        1.02692e-005
401       29        0.939447        2.62719e-005        1.02682e-005
402       29        0.939639        2.62743e-005        1.02672e-005
403       29        0.93984        2.62769e-005        1.02661e-005
404       29        0.940053        2.62796e-005        1.0265e-005
405       29        0.940277        2.62824e-005        1.02638e-005
406       29        0.940514        2.62854e-005        1.02625e-005
407       29        0.940763        2.62886e-005        1.02612e-005
408       29        0.941025        2.62919e-005        1.02598e-005
409       29        0.941301        2.62954e-005        1.02584e-005
410       29        0.941592        2.62991e-005        1.02568e-005
411       29        0.941897        2.6303e-005        1.02552e-005
412       29        0.942217        2.6307e-005        1.02535e-005
413       29        0.942553        2.63113e-005        1.02517e-005
414       29        0.942905        2.63157e-005        1.02498e-005
415       29        0.943273        2.63204e-005        1.02479e-005
416       29        0.943658        2.63253e-005        1.02458e-005
417       29        0.944059        2.63303e-005        1.02437e-005
418       29        0.944478        2.63356e-005        1.02415e-005
419       29        0.944912        2.63411e-005        1.02391e-005
420       29        0.945364        2.63468e-005        1.02367e-005
421       29        0.945831        2.63527e-005        1.02342e-005
422       29        0.946313        2.63588e-005        1.02317e-005
423       29        0.946808        2.6365e-005        1.0229e-005
424       29        0.947316        2.63715e-005        1.02263e-005
425       29        0.947835        2.6378e-005        1.02236e-005
426       29        0.948362        2.63847e-005        1.02208e-005
427       29        0.948894        2.63914e-005        1.02179e-005
428       29        0.949429        2.63981e-005        1.02151e-005
429       29        0.949962        2.64048e-005        1.02122e-005
430       29        0.95049        2.64115e-005        1.02094e-005
431       29        0.95101        2.6418e-005        1.02066e-005
432       29        0.951516        2.64244e-005        1.02039e-005
433       29        0.952004        2.64305e-005        1.02013e-005
434       29        0.952471        2.64363e-005        1.01988e-005
435       29        0.952911        2.64418e-005        1.01964e-005
436       29        0.953323        2.64469e-005        1.01942e-005
437       29        0.953701        2.64515e-005        1.01921e-005
438       29        0.954044        2.64558e-005        1.01902e-005
439       29        0.954348        2.64595e-005        1.01886e-005
440       29        0.954613        2.64628e-005        1.01872e-005
441       29        0.954837        2.64656e-005        1.01859e-005
442       29        0.95502        2.64679e-005        1.0185e-005
443       29        0.955161        2.64697e-005        1.01842e-005
444       29        0.95526        2.6471e-005        1.01837e-005
445       29        0.955315        2.64718e-005        1.01834e-005
446       29        0.955323        2.64719e-005        1.01834e-005
447       29        0.955277        2.64715e-005        1.01837e-005
448       29        0.955171        2.64702e-005        1.01843e-005
449       29        0.954998        2.64681e-005        1.01853e-005
450       29        0.95476        2.64651e-005        1.01865e-005
451       29        0.954471        2.64614e-005        1.0188e-005
452       29        0.954168        2.64574e-005        1.01896e-005
453       29        0.953911        2.6454e-005        1.01909e-005
454       29        0.953774        2.64521e-005        1.01916e-005
455       29        0.953818        2.64524e-005        1.01913e-005
456       29        0.95404        2.64549e-005        1.01899e-005
457       29        0.954322        2.64579e-005        1.01882e-005
458       29        0.954381        2.64578e-005        1.01876e-005
459       29        0.95379        2.64492e-005        1.01903e-005
460       29        0.95205        2.64258e-005        1.0199e-005
461       29        0.948704        2.63817e-005        1.02161e-005
462       29        0.943377        2.63121e-005        1.02436e-005
463       29        0.935543        2.62097e-005        1.0284e-005
464       29        0.923825        2.60562e-005        1.03442e-005
465       29        0.905141        2.58121e-005        1.04406e-005
466       29        0.874633        2.54193e-005        1.06002e-005
467       29        0.824828        2.47923e-005        1.08667e-005
468       29        0.740451        2.37676e-005        1.13347e-005
469       29        0.596761        2.21263e-005        1.21826e-005
470       29        0.369085        1.97614e-005        1.36623e-005
471       29        0.0453506        1.68203e-005        1.60745e-005
472       29        -0.303538        1.41209e-005        1.91288e-005
473       29        -0.564251        1.23811e-005        2.17676e-005
474       29        -0.733983        1.1367e-005        2.36817e-005
475       29        -0.840644        1.07757e-005        2.49765e-005
476       29        -0.902404        1.04488e-005        2.57617e-005
477       29        -0.93576        1.02772e-005        2.6198e-005
478       29        -0.951009        1.02e-005        2.64008e-005
479       29        -0.952967        1.01906e-005        2.64281e-005
480       29        -0.937752        1.02687e-005        2.62286e-005
481       29        -0.876963        1.05834e-005        2.54382e-005
482       29        -0.662802        1.17767e-005        2.28494e-005
483       29        -0.0613078        1.59369e-005        1.69445e-005
484       29        0.587225        2.20286e-005        1.2245e-005
485       29        0.792659        2.44231e-005        1.10549e-005
486       29        0.826197        2.48552e-005        1.08794e-005
487       29        0.81947        2.47847e-005        1.09218e-005
488       29        0.811237        2.46892e-005        1.09696e-005
489       29        0.811812        2.46969e-005        1.09667e-005
490       29        0.820665        2.48009e-005        1.09158e-005
491       29        0.825133        2.4843e-005        1.08856e-005
492       29        0.778322        2.42448e-005        1.11326e-005
493       29        0.526295        2.13535e-005        1.26154e-005
494       29        -0.176925        1.50323e-005        1.79417e-005
495       29        -0.701889        1.15474e-005        2.32975e-005
496       29        -0.847928        1.07399e-005        2.50756e-005
497       29        -0.857683        1.06962e-005        2.52183e-005
498       29        -0.828801        1.08589e-005        2.48731e-005
499       29        -0.817678        1.09673e-005        2.48435e-005
0       30        -0.829444        1.08703e-005        2.49152e-005
1       30        -0.85292        1.07481e-005        2.52204e-005
2       30        -0.823782        1.08866e-005        2.48116e-005
3       30        -0.577272        1.22974e-005        2.19037e-005
4       30        0.192592        1.80903e-005        1.49212e-005
5       30        0.710168        2.34192e-005        1.1512e-005
6       30        0.851457        2.51395e-005        1.07293e-005
7       30        0.877899        2.54774e-005        1.05898e-005
8       30        0.878755        2.54875e-005        1.0585e-005
9       30        0.86487        2.53062e-005        1.06566e-005
10       30        0.789013        2.43559e-005        1.10647e-005
11       30        0.469451        2.07621e-005        1.29835e-005
12       30        -0.332474        1.3902e-005        1.93851e-005
13       30        -0.805817        1.09566e-005        2.45267e-005
14       30        -0.948518        1.02064e-005        2.63516e-005
15       30        -0.986089        1.00198e-005        2.68604e-005
16       30        -0.992422        9.98844e-006        2.69464e-005
17       30        -0.971917        1.0089e-005        2.66652e-005
18       30        -0.865765        1.06351e-005        2.52779e-005
19       30        -0.465356        1.30079e-005        2.07162e-005
20       30        0.370029        1.9775e-005        1.36589e-005
21       30        0.756843        2.39871e-005        1.12534e-005
22       30        0.858185        2.52406e-005        1.07003e-005
23       30        0.881365        2.55375e-005        1.05781e-005
24       30        0.886451        2.55971e-005        1.0549e-005
25       30        0.88606        2.55849e-005        1.05481e-005
26       30        0.882634        2.55445e-005        1.05675e-005
27       30        0.878131        2.54891e-005        1.05922e-005
28       30        0.878444        2.54891e-005        1.05889e-005
29       30        0.886475        2.55861e-005        1.05442e-005
30       30        0.900107        2.57578e-005        1.04712e-005
31       30        0.915159        2.59511e-005        1.03922e-005
32       30        0.928216        2.61205e-005        1.03244e-005
33       30        0.937894        2.62475e-005        1.02746e-005
34       30        0.944326        2.63328e-005        1.02419e-005
35       30        0.948326        2.63868e-005        1.02219e-005
36       30        0.950871        2.64214e-005        1.02093e-005
37       30        0.952749        2.64466e-005        1.01999e-005
38       30        0.954372        2.64678e-005        1.01915e-005
39       30        0.955799        2.64861e-005        1.0184e-005
40       30        0.956913        2.65001e-005        1.01781e-005
41       30        0.957584        2.65084e-005        1.01744e-005
42       30        0.957764        2.65104e-005        1.01734e-005
43       30        0.957495        2.65067e-005        1.01747e-005
44       30        0.956877        2.64984e-005        1.01778e-005
45       30        0.956028        2.64873e-005        1.01822e-005
46       30        0.955054        2.64746e-005        1.01872e-005
47       30        0.954034        2.64613e-005        1.01925e-005
48       30        0.953018        2.64482e-005        1.01978e-005
49       30        0.952041        2.64356e-005        1.02029e-005
50       30        0.951124        2.64239e-005        1.02077e-005
51       30        0.950279        2.6413e-005        1.02122e-005
52       30        0.94951        2.64032e-005        1.02162e-005
53       30        0.948817        2.63944e-005        1.02199e-005
54       30        0.948193        2.63865e-005        1.02232e-005
55       30        0.947632        2.63794e-005        1.02262e-005
56       30        0.947128        2.6373e-005        1.02288e-005
57       30        0.946674        2.63672e-005        1.02312e-005
58       30        0.946266        2.6362e-005        1.02334e-005
59       30        0.945901        2.63573e-005        1.02353e-005
60       30        0.945576        2.63531e-005        1.0237e-005
61       30        0.945287        2.63494e-005        1.02386e-005
62       30        0.945031        2.63462e-005        1.02399e-005
63       30        0.944806        2.63433e-005        1.02411e-005
64       30        0.944608        2.63407e-005        1.02421e-005
65       30        0.944435        2.63386e-005        1.0243e-005
66       30        0.944286        2.63367e-005        1.02438e-005
67       30        0.944158        2.63351e-005        1.02445e-005
68       30        0.944049        2.63338e-005        1.02451e-005
69       30        0.943957        2.63327e-005        1.02457e-005
70       30        0.94388        2.63318e-005        1.02461e-005
71       30        0.943817        2.63311e-005        1.02465e-005
72       30        0.943765        2.63305e-005        1.02468e-005
73       30        0.943723        2.63301e-005        1.0247e-005
74       30        0.94369        2.63298e-005        1.02473e-005
75       30        0.943664        2.63295e-005        1.02474e-005
76       30        0.943644        2.63294e-005        1.02476e-005
77       30        0.943629        2.63293e-005        1.02477e-005
78       30        0.94362        2.63293e-005        1.02478e-005
79       30        0.943614        2.63293e-005        1.02478e-005
80       30        0.943611        2.63293e-005        1.02479e-005
81       30        0.943611        2.63294e-005        1.02479e-005
82       30        0.943614        2.63295e-005        1.02479e-005
83       30        0.943619        2.63296e-005        1.02479e-005
84       30        0.943625        2.63298e-005        1.02479e-005
85       30        0.943633        2.63299e-005        1.02479e-005
86       30        0.943642        2.63301e-005        1.02479e-005
87       30        0.943652        2.63303e-005        1.02479e-005
88       30        0.943662        2.63305e-005        1.02478e-005
89       30        0.943673        2.63307e-005        1.02478e-005
90       30        0.943684        2.63309e-005        1.02478e-005
91       30        0.943696        2.63311e-005        1.02477e-005
92       30        0.943707        2.63313e-005        1.02477e-005
93       30        0.943719        2.63315e-005        1.02476e-005
94       30        0.94373        2.63317e-005        1.02476e-005
95       30        0.943741        2.63319e-005        1.02476e-005
96       30        0.943751        2.63321e-005        1.02475e-005
97       30        0.943761        2.63322e-005        1.02475e-005
98       30        0.943771        2.63324e-005        1.02475e-005
99       30        0.94378        2.63325e-005        1.02474e-005
100       30        0.943788        2.63327e-005        1.02474e-005
101       30        0.943797        2.63328e-005        1.02474e-005
102       30        0.943804        2.6333e-005        1.02473e-005
103       30        0.943812        2.63331e-005        1.02473e-005
104       30        0.943819        2.63332e-005        1.02473e-005
105       30        0.943825        2.63333e-005        1.02472e-005
106       30        0.943831        2.63334e-005        1.02472e-005
107       30        0.943837        2.63335e-005        1.02472e-005
108       30        0.943842        2.63336e-005        1.02472e-005
109       30        0.943847        2.63337e-005        1.02472e-005
110       30        0.943851        2.63337e-005        1.02472e-005
111       30        0.943855        2.63338e-005        1.02471e-005
112       30        0.943858        2.63339e-005        1.02471e-005
113       30        0.943861        2.63339e-005        1.02471e-005
114       30        0.943864        2.6334e-005        1.02471e-005
115       30        0.943867        2.6334e-005        1.02471e-005
116       30        0.943869        2.63341e-005        1.02471e-005
117       30        0.94387        2.63341e-005        1.02471e-005
118       30        0.943872        2.63341e-005        1.02471e-005
119       30        0.943873        2.63341e-005        1.02471e-005
120       30        0.943874        2.63342e-005        1.02471e-005
121       30        0.943875        2.63342e-005        1.02471e-005
122       30        0.943875        2.63342e-005        1.02471e-005
123       30        0.943875        2.63342e-005        1.02471e-005
124       30        0.943876        2.63342e-005        1.02471e-005
125       30        0.943875        2.63342e-005        1.02471e-005
126       30        0.943875        2.63342e-005        1.02471e-005
127       30        0.943875        2.63342e-005        1.02471e-005
128       30        0.943874        2.63342e-005        1.02471e-005
129       30        0.943874        2.63342e-005        1.02471e-005
130       30        0.943873        2.63342e-005        1.02471e-005
131       30        0.943872        2.63342e-005        1.02471e-005
132       30        0.943871        2.63342e-005        1.02471e-005
133       30        0.94387        2.63342e-005        1.02471e-005
134       30        0.943869        2.63342e-005        1.02471e-005
135       30        0.943868        2.63342e-005        1.02471e-005
136       30        0.943867        2.63342e-005        1.02472e-005
137       30        0.943866        2.63341e-005        1.02472e-005
138       30        0.943864        2.63341e-005        1.02472e-005
139       30        0.943863        2.63341e-005        1.02472e-005
140       30        0.943862        2.63341e-005        1.02472e-005
141       30        0.943861        2.63341e-005        1.02472e-005
142       30        0.94386        2.63341e-005        1.02472e-005
143       30        0.943859        2.63341e-005        1.02472e-005
144       30        0.943858        2.63341e-005        1.02472e-005
145       30        0.943857        2.6334e-005        1.02472e-005
146       30        0.943856        2.6334e-005        1.02472e-005
147       30        0.943855        2.6334e-005        1.02472e-005
148       30        0.943855        2.6334e-005        1.02472e-005
149       30        0.943854        2.6334e-005        1.02472e-005
150       30        0.943853        2.6334e-005        1.02472e-005
151       30        0.943853        2.6334e-005        1.02472e-005
152       30        0.943852        2.6334e-005        1.02472e-005
153       30        0.943852        2.6334e-005        1.02472e-005
154       30        0.943852        2.6334e-005        1.02472e-005
155       30        0.943852        2.6334e-005        1.02472e-005
156       30        0.943852        2.6334e-005        1.02472e-005
157       30        0.943852        2.6334e-005        1.02472e-005
158       30        0.943852        2.6334e-005        1.02472e-005
159       30        0.943852        2.6334e-005        1.02472e-005
160       30        0.943853        2.6334e-005        1.02472e-005
161       30        0.943853        2.6334e-005        1.02472e-005
162       30        0.943854        2.6334e-005        1.02472e-005
163       30        0.943855        2.63341e-005        1.02472e-005
164       30        0.943855        2.63341e-005        1.02472e-005
165       30        0.943856        2.63341e-005        1.02472e-005
166       30        0.943857        2.63341e-005        1.02472e-005
167       30        0.943859        2.63341e-005        1.02472e-005
168       30        0.94386        2.63341e-005        1.02472e-005
169       30        0.943861        2.63341e-005        1.02472e-005
170       30        0.943863        2.63342e-005        1.02472e-005
171       30        0.943864        2.63342e-005        1.02472e-005
172       30        0.943866        2.63342e-005        1.02472e-005
173       30        0.943867        2.63342e-005        1.02472e-005
174       30        0.943869        2.63343e-005        1.02472e-005
175       30        0.943871        2.63343e-005        1.02472e-005
176       30        0.943873        2.63343e-005        1.02472e-005
177       30        0.943875        2.63343e-005        1.02471e-005
178       30        0.943877        2.63344e-005        1.02471e-005
179       30        0.943879        2.63344e-005        1.02471e-005
180       30        0.943881        2.63344e-005        1.02471e-005
181       30        0.943884        2.63345e-005        1.02471e-005
182       30        0.943886        2.63345e-005        1.02471e-005
183       30        0.943889        2.63345e-005        1.02471e-005
184       30        0.943891        2.63345e-005        1.02471e-005
185       30        0.943894        2.63346e-005        1.0247e-005
186       30        0.943896        2.63346e-005        1.0247e-005
187       30        0.943899        2.63347e-005        1.0247e-005
188       30        0.943902        2.63347e-005        1.0247e-005
189       30        0.943904        2.63347e-005        1.0247e-005
190       30        0.943907        2.63348e-005        1.0247e-005
191       30        0.94391        2.63348e-005        1.0247e-005
192       30        0.943913        2.63348e-005        1.02469e-005
193       30        0.943915        2.63349e-005        1.02469e-005
194       30        0.943918        2.63349e-005        1.02469e-005
195       30        0.943921        2.63349e-005        1.02469e-005
196       30        0.943924        2.6335e-005        1.02469e-005
197       30        0.943927        2.6335e-005        1.02469e-005
198       30        0.94393        2.63351e-005        1.02469e-005
199       30        0.943933        2.63351e-005        1.02468e-005
200       30        0.943936        2.63351e-005        1.02468e-005
201       30        0.943939        2.63352e-005        1.02468e-005
202       30        0.943942        2.63352e-005        1.02468e-005
203       30        0.943945        2.63352e-005        1.02468e-005
204       30        0.943948        2.63353e-005        1.02468e-005
205       30        0.943951        2.63353e-005        1.02467e-005
206       30        0.943954        2.63354e-005        1.02467e-005
207       30        0.943957        2.63354e-005        1.02467e-005
208       30        0.94396        2.63354e-005        1.02467e-005
209       30        0.943963        2.63355e-005        1.02467e-005
210       30        0.943966        2.63355e-005        1.02467e-005
211       30        0.943969        2.63356e-005        1.02467e-005
212       30        0.943971        2.63356e-005        1.02466e-005
213       30        0.943974        2.63356e-005        1.02466e-005
214       30        0.943977        2.63357e-005        1.02466e-005
215       30        0.94398        2.63357e-005        1.02466e-005
216       30        0.943983        2.63357e-005        1.02466e-005
217       30        0.943986        2.63358e-005        1.02466e-005
218       30        0.943988        2.63358e-005        1.02466e-005
219       30        0.943991        2.63358e-005        1.02465e-005
220       30        0.943994        2.63359e-005        1.02465e-005
221       30        0.943996        2.63359e-005        1.02465e-005
222       30        0.943999        2.63359e-005        1.02465e-005
223       30        0.944001        2.6336e-005        1.02465e-005
224       30        0.944004        2.6336e-005        1.02465e-005
225       30        0.944006        2.6336e-005        1.02465e-005
226       30        0.944009        2.63361e-005        1.02464e-005
227       30        0.944011        2.63361e-005        1.02464e-005
228       30        0.944014        2.63361e-005        1.02464e-005
229       30        0.944016        2.63362e-005        1.02464e-005
230       30        0.944018        2.63362e-005        1.02464e-005
231       30        0.94402        2.63362e-005        1.02464e-005
232       30        0.944022        2.63362e-005        1.02464e-005
233       30        0.944025        2.63363e-005        1.02464e-005
234       30        0.944027        2.63363e-005        1.02463e-005
235       30        0.944029        2.63363e-005        1.02463e-005
236       30        0.944031        2.63363e-005        1.02463e-005
237       30        0.944032        2.63364e-005        1.02463e-005
238       30        0.944034        2.63364e-005        1.02463e-005
239       30        0.944036        2.63364e-005        1.02463e-005
240       30        0.944038        2.63364e-005        1.02463e-005
241       30        0.944039        2.63365e-005        1.02463e-005
242       30        0.944041        2.63365e-005        1.02463e-005
243       30        0.944043        2.63365e-005        1.02463e-005
244       30        0.944044        2.63365e-005        1.02463e-005
245       30        0.944045        2.63365e-005        1.02462e-005
246       30        0.944047        2.63365e-005        1.02462e-005
247       30        0.944048        2.63366e-005        1.02462e-005
248       30        0.944049        2.63366e-005        1.02462e-005
249       30        0.94405        2.63366e-005        1.02462e-005
250       30        0.944052        2.63366e-005        1.02462e-005
251       30        0.944053        2.63366e-005        1.02462e-005
252       30        0.944054        2.63366e-005        1.02462e-005
253       30        0.944054        2.63366e-005        1.02462e-005
254       30        0.944055        2.63367e-005        1.02462e-005
255       30        0.944056        2.63367e-005        1.02462e-005
256       30        0.944057        2.63367e-005        1.02462e-005
257       30        0.944057        2.63367e-005        1.02462e-005
258       30        0.944058        2.63367e-005        1.02462e-005
259       30        0.944059        2.63367e-005        1.02462e-005
260       30        0.944059        2.63367e-005        1.02462e-005
261       30        0.944059        2.63367e-005        1.02462e-005
262       30        0.94406        2.63367e-005        1.02462e-005
263       30        0.94406        2.63367e-005        1.02462e-005
264       30        0.94406        2.63367e-005        1.02462e-005
265       30        0.94406        2.63367e-005        1.02462e-005
266       30        0.94406        2.63367e-005        1.02462e-005
267       30        0.94406        2.63367e-005        1.02462e-005
268       30        0.94406        2.63367e-005        1.02462e-005
269       30        0.94406        2.63367e-005        1.02462e-005
270       30        0.94406        2.63367e-005        1.02462e-005
271       30        0.94406        2.63367e-005        1.02462e-005
272       30        0.944059        2.63367e-005        1.02462e-005
273       30        0.944059        2.63367e-005        1.02462e-005
274       30        0.944058        2.63367e-005        1.02462e-005
275       30        0.944058        2.63367e-005        1.02462e-005
276       30        0.944057        2.63367e-005        1.02462e-005
277       30        0.944057        2.63367e-005        1.02462e-005
278       30        0.944056        2.63367e-005        1.02462e-005
279       30        0.944055        2.63367e-005        1.02462e-005
280       30        0.944054        2.63367e-005        1.02462e-005
281       30        0.944053        2.63366e-005        1.02462e-005
282       30        0.944052        2.63366e-005        1.02462e-005
283       30        0.944051        2.63366e-005        1.02462e-005
284       30        0.94405        2.63366e-005        1.02462e-005
285       30        0.944049        2.63366e-005        1.02462e-005
286       30        0.944048        2.63366e-005        1.02462e-005
287       30        0.944047        2.63366e-005        1.02462e-005
288       30        0.944045        2.63365e-005        1.02463e-005
289       30        0.944044        2.63365e-005        1.02463e-005
290       30        0.944043        2.63365e-005        1.02463e-005
291       30        0.944041        2.63365e-005        1.02463e-005
292       30        0.94404        2.63365e-005        1.02463e-005
293       30        0.944038        2.63365e-005        1.02463e-005
294       30        0.944037        2.63364e-005        1.02463e-005
295       30        0.944035        2.63364e-005        1.02463e-005
296       30        0.944033        2.63364e-005        1.02463e-005
297       30        0.944032        2.63364e-005        1.02463e-005
298       30        0.94403        2.63364e-005        1.02463e-005
299       30        0.944028        2.63363e-005        1.02463e-005
300       30        0.944027        2.63363e-005        1.02464e-005
301       30        0.944025        2.63363e-005        1.02464e-005
302       30        0.944023        2.63363e-005        1.02464e-005
303       30        0.944021        2.63362e-005        1.02464e-005
304       30        0.944019        2.63362e-005        1.02464e-005
305       30        0.944017        2.63362e-005        1.02464e-005
306       30        0.944016        2.63362e-005        1.02464e-005
307       30        0.944014        2.63362e-005        1.02464e-005
308       30        0.944012        2.63361e-005        1.02464e-005
309       30        0.94401        2.63361e-005        1.02464e-005
310       30        0.944008        2.63361e-005        1.02465e-005
311       30        0.944006        2.63361e-005        1.02465e-005
312       30        0.944004        2.6336e-005        1.02465e-005
313       30        0.944002        2.6336e-005        1.02465e-005
314       30        0.944001        2.6336e-005        1.02465e-005
315       30        0.943999        2.6336e-005        1.02465e-005
316       30        0.943997        2.6336e-005        1.02465e-005
317       30        0.943995        2.63359e-005        1.02465e-005
318       30        0.943993        2.63359e-005        1.02465e-005
319       30        0.943992        2.63359e-005        1.02465e-005
320       30        0.94399        2.63359e-005        1.02466e-005
321       30        0.943988        2.63359e-005        1.02466e-005
322       30        0.943987        2.63358e-005        1.02466e-005
323       30        0.943985        2.63358e-005        1.02466e-005
324       30        0.943984        2.63358e-005        1.02466e-005
325       30        0.943982        2.63358e-005        1.02466e-005
326       30        0.943981        2.63358e-005        1.02466e-005
327       30        0.943979        2.63357e-005        1.02466e-005
328       30        0.943978        2.63357e-005        1.02466e-005
329       30        0.943977        2.63357e-005        1.02466e-005
330       30        0.943976        2.63357e-005        1.02466e-005
331       30        0.943975        2.63357e-005        1.02466e-005
332       30        0.943974        2.63357e-005        1.02467e-005
333       30        0.943973        2.63357e-005        1.02467e-005
334       30        0.943972        2.63357e-005        1.02467e-005
335       30        0.943971        2.63357e-005        1.02467e-005
336       30        0.94397        2.63356e-005        1.02467e-005
337       30        0.94397        2.63356e-005        1.02467e-005
338       30        0.943969        2.63356e-005        1.02467e-005
339       30        0.943969        2.63356e-005        1.02467e-005
340       30        0.943968        2.63356e-005        1.02467e-005
341       30        0.943968        2.63356e-005        1.02467e-005
342       30        0.943968        2.63356e-005        1.02467e-005
343       30        0.943968        2.63356e-005        1.02467e-005
344       30        0.943967        2.63356e-005        1.02467e-005
345       30        0.943968        2.63356e-005        1.02467e-005
346       30        0.943968        2.63356e-005        1.02467e-005
347       30        0.943968        2.63357e-005        1.02467e-005
348       30        0.943968        2.63357e-005        1.02467e-005
349       30        0.943968        2.63357e-005        1.02467e-005
350       30        0.943969        2.63357e-005        1.02467e-005
351       30        0.943969        2.63357e-005        1.02467e-005
352       30        0.94397        2.63357e-005        1.02467e-005
353       30        0.94397        2.63357e-005        1.02467e-005
354       30        0.943971        2.63357e-005        1.02467e-005
355       30        0.943972        2.63357e-005        1.02467e-005
356       30        0.943972        2.63357e-005        1.02467e-005
357       30        0.943973        2.63357e-005        1.02467e-005
358       30        0.943974        2.63358e-005        1.02467e-005
359       30        0.943974        2.63358e-005        1.02467e-005
360       30        0.943975        2.63358e-005        1.02467e-005
361       30        0.943976        2.63358e-005        1.02467e-005
362       30        0.943976        2.63358e-005        1.02467e-005
363       30        0.943977        2.63358e-005        1.02467e-005
364       30        0.943977        2.63358e-005        1.02467e-005
365       30        0.943977        2.63358e-005        1.02467e-005
366       30        0.943978        2.63358e-005        1.02467e-005
367       30        0.943978        2.63358e-005        1.02467e-005
368       30        0.943978        2.63358e-005        1.02467e-005
369       30        0.943977        2.63358e-005        1.02467e-005
370       30        0.943977        2.63358e-005        1.02467e-005
371       30        0.943976        2.63358e-005        1.02467e-005
372       30        0.943975        2.63358e-005        1.02467e-005
373       30        0.943973        2.63358e-005        1.02467e-005
374       30        0.943972        2.63358e-005        1.02467e-005
375       30        0.94397        2.63357e-005        1.02467e-005
376       30        0.943967        2.63357e-005        1.02467e-005
377       30        0.943964        2.63356e-005        1.02467e-005
378       30        0.94396        2.63356e-005        1.02468e-005
379       30        0.943956        2.63355e-005        1.02468e-005
380       30        0.943952        2.63355e-005        1.02468e-005
381       30        0.943946        2.63354e-005        1.02468e-005
382       30        0.94394        2.63353e-005        1.02468e-005
383       30        0.943933        2.63352e-005        1.02469e-005
384       30        0.943925        2.63351e-005        1.02469e-005
385       30        0.943917        2.6335e-005        1.0247e-005
386       30        0.943907        2.63348e-005        1.0247e-005
387       30        0.943897        2.63347e-005        1.0247e-005
388       30        0.943885        2.63345e-005        1.02471e-005
389       30        0.943872        2.63343e-005        1.02472e-005
390       30        0.943858        2.63341e-005        1.02472e-005
391       30        0.943842        2.63339e-005        1.02473e-005
392       30        0.943825        2.63336e-005        1.02474e-005
393       30        0.943807        2.63334e-005        1.02475e-005
394       30        0.943787        2.63331e-005        1.02476e-005
395       30        0.943765        2.63328e-005        1.02477e-005
396       30        0.943742        2.63324e-005        1.02478e-005
397       30        0.943717        2.63321e-005        1.02479e-005
398       30        0.94369        2.63317e-005        1.0248e-005
399       30        0.943661        2.63312e-005        1.02481e-005
400       30        0.94363        2.63308e-005        1.02483e-005
401       30        0.943597        2.63303e-005        1.02484e-005
402       30        0.943562        2.63298e-005        1.02486e-005
403       30        0.943525        2.63293e-005        1.02488e-005
404       30        0.943486        2.63287e-005        1.02489e-005
405       30        0.943444        2.63281e-005        1.02491e-005
406       30        0.943401        2.63274e-005        1.02493e-005
407       30        0.943355        2.63268e-005        1.02495e-005
408       30        0.943307        2.63261e-005        1.02497e-005
409       30        0.943257        2.63253e-005        1.025e-005
410       30        0.943205        2.63246e-005        1.02502e-005
411       30        0.943151        2.63238e-005        1.02504e-005
412       30        0.943095        2.63229e-005        1.02507e-005
413       30        0.943037        2.6322e-005        1.02509e-005
414       30        0.942977        2.63211e-005        1.02512e-005
415       30        0.942915        2.63202e-005        1.02515e-005
416       30        0.942851        2.63192e-005        1.02517e-005
417       30        0.942786        2.63182e-005        1.0252e-005
418       30        0.942719        2.63172e-005        1.02523e-005
419       30        0.942652        2.63161e-005        1.02526e-005
420       30        0.942582        2.6315e-005        1.02529e-005
421       30        0.942512        2.63139e-005        1.02531e-005
422       30        0.942441        2.63128e-005        1.02534e-005
423       30        0.942368        2.63116e-005        1.02537e-005
424       30        0.942294        2.63104e-005        1.0254e-005
425       30        0.942218        2.63092e-005        1.02543e-005
426       30        0.942141        2.6308e-005        1.02546e-005
427       30        0.942062        2.63067e-005        1.0255e-005
428       30        0.941982        2.63054e-005        1.02553e-005
429       30        0.9419        2.63041e-005        1.02556e-005
430       30        0.941818        2.63027e-005        1.02559e-005
431       30        0.941736        2.63014e-005        1.02562e-005
432       30        0.941657        2.63e-005        1.02565e-005
433       30        0.941582        2.62987e-005        1.02568e-005
434       30        0.941514        2.62975e-005        1.0257e-005
435       30        0.941459        2.62965e-005        1.02572e-005
436       30        0.941422        2.62957e-005        1.02572e-005
437       30        0.94141        2.62952e-005        1.02572e-005
438       30        0.94143        2.62951e-005        1.02569e-005
439       30        0.941491        2.62956e-005        1.02565e-005
440       30        0.941603        2.62968e-005        1.02558e-005
441       30        0.941773        2.62987e-005        1.02548e-005
442       30        0.942012        2.63016e-005        1.02535e-005
443       30        0.942329        2.63056e-005        1.02518e-005
444       30        0.942732        2.63107e-005        1.02497e-005
445       30        0.943225        2.6317e-005        1.02471e-005
446       30        0.943805        2.63246e-005        1.02441e-005
447       30        0.944459        2.63331e-005        1.02407e-005
448       30        0.94516        2.63423e-005        1.02371e-005
449       30        0.945877        2.63517e-005        1.02334e-005
450       30        0.946582        2.6361e-005        1.02298e-005
451       30        0.947267        2.637e-005        1.02263e-005
452       30        0.947965        2.63793e-005        1.02227e-005
453       30        0.948754        2.63898e-005        1.02187e-005
454       30        0.949757        2.6403e-005        1.02136e-005
455       30        0.951099        2.64206e-005        1.02067e-005
456       30        0.952844        2.64432e-005        1.01976e-005
457       30        0.954908        2.64697e-005        1.01868e-005
458       30        0.957007        2.64965e-005        1.01757e-005
459       30        0.958705        2.65181e-005        1.01668e-005
460       30        0.959564        2.65292e-005        1.01623e-005
461       30        0.95934        2.65266e-005        1.01635e-005
462       30        0.958063        2.65104e-005        1.01703e-005
463       30        0.955908        2.64825e-005        1.01816e-005
464       30        0.952801        2.64419e-005        1.01976e-005
465       30        0.948002        2.63788e-005        1.02222e-005
466       30        0.940061        2.6274e-005        1.02627e-005
467       30        0.92663        2.60972e-005        1.03315e-005
468       30        0.903134        2.57902e-005        1.04527e-005
469       30        0.861122        2.52518e-005        1.06736e-005
470       30        0.787397        2.43359e-005        1.10735e-005
471       30        0.662129        2.28589e-005        1.17895e-005
472       30        0.466047        2.07346e-005        1.30105e-005
473       30        0.183363        1.80167e-005        1.49983e-005
474       30        -0.176852        1.50499e-005        1.79614e-005
475       30        -0.505544        1.27538e-005        2.11443e-005
476       30        -0.727491        1.14015e-005        2.35998e-005
477       30        -0.853765        1.0699e-005        2.51264e-005
478       30        -0.911447        1.03933e-005        2.58578e-005
479       30        -0.922969        1.03337e-005        2.60074e-005
480       30        -0.887759        1.05189e-005        2.55576e-005
481       30        -0.760466        1.1212e-005        2.39855e-005
482       30        -0.402272        1.3426e-005        2.00748e-005
483       30        0.266148        1.87714e-005        1.4385e-005
484       30        0.704029        2.33486e-005        1.15479e-005
485       30        0.828125        2.48585e-005        1.08599e-005
486       30        0.8455        2.50907e-005        1.07725e-005
487       30        0.838633        2.50156e-005        1.08143e-005
488       30        0.83239        2.49441e-005        1.08509e-005
489       30        0.833149        2.49544e-005        1.08471e-005
490       30        0.83858        2.50166e-005        1.08153e-005
491       30        0.832436        2.49267e-005        1.08428e-005
492       30        0.752995        2.39356e-005        1.12726e-005
493       30        0.403349        2.00868e-005        1.34196e-005
494       30        -0.387118        1.35224e-005        1.99148e-005
495       30        -0.780813        1.11001e-005        2.42342e-005
496       30        -0.86648        1.06432e-005        2.5315e-005
497       30        -0.857351        1.06999e-005        2.52186e-005
498       30        -0.823122        1.08911e-005        2.48055e-005
499       30        -0.810906        1.10047e-005        2.47599e-005
0       31        -0.823782        1.09011e-005        2.48447e-005
1       31        -0.849869        1.07644e-005        2.51815e-005
2       31        -0.827368        1.08668e-005        2.48555e-005
3       31        -0.597453        1.21715e-005        2.21214e-005
4       31        0.156738        1.77672e-005        1.51896e-005
5       31        0.700127        2.32998e-005        1.15689e-005
6       31        0.852347        2.51476e-005        1.07233e-005
7       31        0.882671        2.55335e-005        1.05626e-005
8       31        0.885723        2.55713e-005        1.0546e-005
9       31        0.87802        2.54697e-005        1.05853e-005
10       31        0.832351        2.48879e-005        1.08268e-005
11       31        0.63226        2.25111e-005        1.19622e-005
12       31        0.0293133        1.66733e-005        1.61917e-005
13       31        -0.598152        1.21604e-005        2.21167e-005
14       31        -0.858425        1.06703e-005        2.51761e-005
15       31        -0.939291        1.02491e-005        2.6219e-005
16       31        -0.952859        1.01803e-005        2.63986e-005
17       31        -0.910624        1.03967e-005        2.58449e-005
18       31        -0.730127        1.13818e-005        2.36211e-005
19       31        -0.193284        1.49203e-005        1.81018e-005
20       31        0.521369        2.13202e-005        1.26579e-005
21       31        0.79797        2.44863e-005        1.10248e-005
22       31        0.870211        2.53915e-005        1.06356e-005
23       31        0.888354        2.56227e-005        1.05394e-005
24       31        0.894525        2.56965e-005        1.05048e-005
25       31        0.898813        2.57453e-005        1.04797e-005
26       31        0.90392        2.58141e-005        1.04542e-005
27       31        0.909174        2.58836e-005        1.04274e-005
28       31        0.91554        2.59634e-005        1.03932e-005
29       31        0.923415        2.60615e-005        1.03506e-005
30       31        0.931775        2.61667e-005        1.03058e-005
31       31        0.939264        2.62643e-005        1.02671e-005
32       31        0.945016        2.63409e-005        1.0238e-005
33       31        0.948881        2.63926e-005        1.02185e-005
34       31        0.951178        2.64235e-005        1.0207e-005
35       31        0.952436        2.64406e-005        1.02008e-005
36       31        0.953142        2.64501e-005        1.01973e-005
37       31        0.953582        2.64555e-005        1.01948e-005
38       31        0.953812        2.64577e-005        1.01934e-005
39       31        0.953711        2.64555e-005        1.01935e-005
40       31        0.953097        2.64465e-005        1.01963e-005
41       31        0.951825        2.64292e-005        1.02026e-005
42       31        0.949858        2.64031e-005        1.02126e-005
43       31        0.947282        2.63693e-005        1.02259e-005
44       31        0.944267        2.633e-005        1.02414e-005
45       31        0.940995        2.62875e-005        1.02584e-005
46       31        0.937608        2.62436e-005        1.0276e-005
47       31        0.934194        2.61994e-005        1.02938e-005
48       31        0.930803        2.61555e-005        1.03115e-005
49       31        0.927478        2.61125e-005        1.03288e-005
50       31        0.924261        2.6071e-005        1.03456e-005
51       31        0.921194        2.60314e-005        1.03616e-005
52       31        0.918307        2.59942e-005        1.03767e-005
53       31        0.915615        2.59595e-005        1.03908e-005
54       31        0.913117        2.59274e-005        1.04039e-005
55       31        0.910809        2.58977e-005        1.0416e-005
56       31        0.908687        2.58704e-005        1.04271e-005
57       31        0.906747        2.58454e-005        1.04373e-005
58       31        0.904991        2.58228e-005        1.04465e-005
59       31        0.903417        2.58026e-005        1.04548e-005
60       31        0.902019        2.57846e-005        1.04621e-005
61       31        0.90079        2.57688e-005        1.04685e-005
62       31        0.899718        2.5755e-005        1.04742e-005
63       31        0.898792        2.57431e-005        1.0479e-005
64       31        0.898001        2.5733e-005        1.04832e-005
65       31        0.897334        2.57244e-005        1.04867e-005
66       31        0.896782        2.57174e-005        1.04896e-005
67       31        0.896334        2.57117e-005        1.0492e-005
68       31        0.895979        2.57072e-005        1.04939e-005
69       31        0.895709        2.57038e-005        1.04953e-005
70       31        0.895512        2.57014e-005        1.04964e-005
71       31        0.89538        2.56998e-005        1.04971e-005
72       31        0.895304        2.56989e-005        1.04976e-005
73       31        0.895276        2.56986e-005        1.04978e-005
74       31        0.89529        2.56989e-005        1.04977e-005
75       31        0.89534        2.56996e-005        1.04975e-005
76       31        0.89542        2.57008e-005        1.04971e-005
77       31        0.895524        2.57022e-005        1.04966e-005
78       31        0.895649        2.57039e-005        1.0496e-005
79       31        0.895791        2.57058e-005        1.04953e-005
80       31        0.895946        2.57078e-005        1.04945e-005
81       31        0.896111        2.571e-005        1.04936e-005
82       31        0.896285        2.57123e-005        1.04927e-005
83       31        0.896465        2.57147e-005        1.04918e-005
84       31        0.896649        2.57171e-005        1.04909e-005
85       31        0.896835        2.57195e-005        1.04899e-005
86       31        0.897022        2.5722e-005        1.0489e-005
87       31        0.89721        2.57244e-005        1.0488e-005
88       31        0.897397        2.57269e-005        1.0487e-005
89       31        0.897582        2.57293e-005        1.04861e-005
90       31        0.897765        2.57317e-005        1.04851e-005
91       31        0.897945        2.57341e-005        1.04842e-005
92       31        0.898121        2.57364e-005        1.04833e-005
93       31        0.898294        2.57386e-005        1.04824e-005
94       31        0.898463        2.57408e-005        1.04815e-005
95       31        0.898627        2.5743e-005        1.04807e-005
96       31        0.898787        2.57451e-005        1.04799e-005
97       31        0.898942        2.57471e-005        1.04791e-005
98       31        0.899093        2.57491e-005        1.04783e-005
99       31        0.89924        2.5751e-005        1.04775e-005
100       31        0.899382        2.57528e-005        1.04768e-005
101       31        0.899519        2.57546e-005        1.04761e-005
102       31        0.899652        2.57564e-005        1.04754e-005
103       31        0.89978        2.5758e-005        1.04747e-005
104       31        0.899905        2.57597e-005        1.04741e-005
105       31        0.900025        2.57612e-005        1.04735e-005
106       31        0.900141        2.57627e-005        1.04729e-005
107       31        0.900253        2.57642e-005        1.04723e-005
108       31        0.900362        2.57656e-005        1.04717e-005
109       31        0.900467        2.5767e-005        1.04712e-005
110       31        0.900568        2.57683e-005        1.04706e-005
111       31        0.900666        2.57695e-005        1.04701e-005
112       31        0.900761        2.57708e-005        1.04696e-005
113       31        0.900852        2.5772e-005        1.04692e-005
114       31        0.900941        2.57731e-005        1.04687e-005
115       31        0.901026        2.57742e-005        1.04683e-005
116       31        0.901109        2.57753e-005        1.04678e-005
117       31        0.90119        2.57763e-005        1.04674e-005
118       31        0.901268        2.57774e-005        1.0467e-005
119       31        0.901344        2.57783e-005        1.04666e-005
120       31        0.901417        2.57793e-005        1.04662e-005
121       31        0.901489        2.57802e-005        1.04659e-005
122       31        0.901558        2.57811e-005        1.04655e-005
123       31        0.901626        2.5782e-005        1.04651e-005
124       31        0.901692        2.57829e-005        1.04648e-005
125       31        0.901757        2.57837e-005        1.04645e-005
126       31        0.901821        2.57845e-005        1.04641e-005
127       31        0.901883        2.57853e-005        1.04638e-005
128       31        0.901943        2.57861e-005        1.04635e-005
129       31        0.902003        2.57869e-005        1.04632e-005
130       31        0.902062        2.57876e-005        1.04629e-005
131       31        0.90212        2.57884e-005        1.04626e-005
132       31        0.902177        2.57891e-005        1.04623e-005
133       31        0.902234        2.57899e-005        1.0462e-005
134       31        0.90229        2.57906e-005        1.04617e-005
135       31        0.902345        2.57913e-005        1.04614e-005
136       31        0.9024        2.5792e-005        1.04611e-005
137       31        0.902455        2.57927e-005        1.04608e-005
138       31        0.902509        2.57934e-005        1.04605e-005
139       31        0.902563        2.57941e-005        1.04603e-005
140       31        0.902617        2.57948e-005        1.046e-005
141       31        0.902671        2.57955e-005        1.04597e-005
142       31        0.902725        2.57962e-005        1.04594e-005
143       31        0.902779        2.57969e-005        1.04591e-005
144       31        0.902832        2.57976e-005        1.04589e-005
145       31        0.902886        2.57983e-005        1.04586e-005
146       31        0.90294        2.5799e-005        1.04583e-005
147       31        0.902994        2.57997e-005        1.0458e-005
148       31        0.903048        2.58004e-005        1.04577e-005
149       31        0.903102        2.58011e-005        1.04575e-005
150       31        0.903157        2.58018e-005        1.04572e-005
151       31        0.903212        2.58025e-005        1.04569e-005
152       31        0.903266        2.58033e-005        1.04566e-005
153       31        0.903321        2.5804e-005        1.04563e-005
154       31        0.903377        2.58047e-005        1.0456e-005
155       31        0.903432        2.58054e-005        1.04558e-005
156       31        0.903488        2.58061e-005        1.04555e-005
157       31        0.903544        2.58069e-005        1.04552e-005
158       31        0.9036        2.58076e-005        1.04549e-005
159       31        0.903656        2.58083e-005        1.04546e-005
160       31        0.903712        2.5809e-005        1.04543e-005
161       31        0.903769        2.58098e-005        1.0454e-005
162       31        0.903825        2.58105e-005        1.04537e-005
163       31        0.903882        2.58113e-005        1.04534e-005
164       31        0.903939        2.5812e-005        1.04531e-005
165       31        0.903996        2.58127e-005        1.04528e-005
166       31        0.904053        2.58135e-005        1.04525e-005
167       31        0.90411        2.58142e-005        1.04522e-005
168       31        0.904167        2.5815e-005        1.04519e-005
169       31        0.904225        2.58157e-005        1.04516e-005
170       31        0.904282        2.58164e-005        1.04513e-005
171       31        0.904339        2.58172e-005        1.0451e-005
172       31        0.904396        2.58179e-005        1.04507e-005
173       31        0.904453        2.58187e-005        1.04504e-005
174       31        0.90451        2.58194e-005        1.04502e-005
175       31        0.904566        2.58201e-005        1.04499e-005
176       31        0.904623        2.58209e-005        1.04496e-005
177       31        0.904679        2.58216e-005        1.04493e-005
178       31        0.904735        2.58223e-005        1.0449e-005
179       31        0.904791        2.58231e-005        1.04487e-005
180       31        0.904847        2.58238e-005        1.04484e-005
181       31        0.904902        2.58245e-005        1.04481e-005
182       31        0.904958        2.58252e-005        1.04478e-005
183       31        0.905012        2.58259e-005        1.04475e-005
184       31        0.905067        2.58266e-005        1.04473e-005
185       31        0.905121        2.58273e-005        1.0447e-005
186       31        0.905175        2.5828e-005        1.04467e-005
187       31        0.905228        2.58287e-005        1.04464e-005
188       31        0.905281        2.58294e-005        1.04461e-005
189       31        0.905334        2.58301e-005        1.04459e-005
190       31        0.905386        2.58308e-005        1.04456e-005
191       31        0.905437        2.58314e-005        1.04453e-005
192       31        0.905488        2.58321e-005        1.04451e-005
193       31        0.905539        2.58328e-005        1.04448e-005
194       31        0.905589        2.58334e-005        1.04445e-005
195       31        0.905638        2.5834e-005        1.04443e-005
196       31        0.905687        2.58347e-005        1.0444e-005
197       31        0.905736        2.58353e-005        1.04438e-005
198       31        0.905784        2.58359e-005        1.04435e-005
199       31        0.905831        2.58365e-005        1.04433e-005
200       31        0.905878        2.58371e-005        1.0443e-005
201       31        0.905924        2.58377e-005        1.04428e-005
202       31        0.905969        2.58383e-005        1.04426e-005
203       31        0.906014        2.58389e-005        1.04423e-005
204       31        0.906059        2.58395e-005        1.04421e-005
205       31        0.906102        2.58401e-005        1.04419e-005
206       31        0.906145        2.58406e-005        1.04416e-005
207       31        0.906188        2.58412e-005        1.04414e-005
208       31        0.906229        2.58417e-005        1.04412e-005
209       31        0.90627        2.58422e-005        1.0441e-005
210       31        0.906311        2.58428e-005        1.04408e-005
211       31        0.90635        2.58433e-005        1.04406e-005
212       31        0.906389        2.58438e-005        1.04404e-005
213       31        0.906427        2.58443e-005        1.04402e-005
214       31        0.906465        2.58448e-005        1.044e-005
215       31        0.906502        2.58452e-005        1.04398e-005
216       31        0.906538        2.58457e-005        1.04396e-005
217       31        0.906574        2.58462e-005        1.04394e-005
218       31        0.906608        2.58466e-005        1.04392e-005
219       31        0.906643        2.5847e-005        1.04391e-005
220       31        0.906676        2.58475e-005        1.04389e-005
221       31        0.906709        2.58479e-005        1.04387e-005
222       31        0.906741        2.58483e-005        1.04385e-005
223       31        0.906772        2.58487e-005        1.04384e-005
224       31        0.906802        2.58491e-005        1.04382e-005
225       31        0.906832        2.58495e-005        1.04381e-005
226       31        0.906861        2.58499e-005        1.04379e-005
227       31        0.906889        2.58502e-005        1.04378e-005
228       31        0.906917        2.58506e-005        1.04376e-005
229       31        0.906944        2.5851e-005        1.04375e-005
230       31        0.90697        2.58513e-005        1.04373e-005
231       31        0.906996        2.58516e-005        1.04372e-005
232       31        0.90702        2.58519e-005        1.04371e-005
233       31        0.907044        2.58522e-005        1.0437e-005
234       31        0.907067        2.58525e-005        1.04368e-005
235       31        0.90709        2.58528e-005        1.04367e-005
236       31        0.907112        2.58531e-005        1.04366e-005
237       31        0.907133        2.58534e-005        1.04365e-005
238       31        0.907153        2.58537e-005        1.04364e-005
239       31        0.907173        2.58539e-005        1.04363e-005
240       31        0.907191        2.58542e-005        1.04362e-005
241       31        0.90721        2.58544e-005        1.04361e-005
242       31        0.907227        2.58546e-005        1.0436e-005
243       31        0.907244        2.58548e-005        1.04359e-005
244       31        0.907259        2.5855e-005        1.04358e-005
245       31        0.907275        2.58552e-005        1.04358e-005
246       31        0.907289        2.58554e-005        1.04357e-005
247       31        0.907303        2.58556e-005        1.04356e-005
248       31        0.907316        2.58558e-005        1.04355e-005
249       31        0.907328        2.58559e-005        1.04355e-005
250       31        0.90734        2.58561e-005        1.04354e-005
251       31        0.90735        2.58562e-005        1.04354e-005
252       31        0.90736        2.58563e-005        1.04353e-005
253       31        0.90737        2.58565e-005        1.04353e-005
254       31        0.907378        2.58566e-005        1.04352e-005
255       31        0.907386        2.58567e-005        1.04352e-005
256       31        0.907393        2.58568e-005        1.04351e-005
257       31        0.9074        2.58569e-005        1.04351e-005
258       31        0.907405        2.58569e-005        1.04351e-005
259       31        0.90741        2.5857e-005        1.04351e-005
260       31        0.907415        2.5857e-005        1.0435e-005
261       31        0.907418        2.58571e-005        1.0435e-005
262       31        0.907421        2.58571e-005        1.0435e-005
263       31        0.907423        2.58572e-005        1.0435e-005
264       31        0.907424        2.58572e-005        1.0435e-005
265       31        0.907425        2.58572e-005        1.0435e-005
266       31        0.907425        2.58572e-005        1.0435e-005
267       31        0.907424        2.58572e-005        1.0435e-005
268       31        0.907422        2.58571e-005        1.0435e-005
269       31        0.90742        2.58571e-005        1.0435e-005
270       31        0.907417        2.58571e-005        1.0435e-005
271       31        0.907413        2.5857e-005        1.0435e-005
272       31        0.907409        2.5857e-005        1.04351e-005
273       31        0.907404        2.58569e-005        1.04351e-005
274       31        0.907398        2.58568e-005        1.04351e-005
275       31        0.907391        2.58568e-005        1.04352e-005
276       31        0.907384        2.58567e-005        1.04352e-005
277       31        0.907376        2.58566e-005        1.04352e-005
278       31        0.907368        2.58564e-005        1.04353e-005
279       31        0.907358        2.58563e-005        1.04353e-005
280       31        0.907348        2.58562e-005        1.04354e-005
281       31        0.907338        2.58561e-005        1.04354e-005
282       31        0.907326        2.58559e-005        1.04355e-005
283       31        0.907314        2.58558e-005        1.04356e-005
284       31        0.907302        2.58556e-005        1.04356e-005
285       31        0.907288        2.58554e-005        1.04357e-005
286       31        0.907274        2.58552e-005        1.04358e-005
287       31        0.90726        2.58551e-005        1.04358e-005
288       31        0.907244        2.58549e-005        1.04359e-005
289       31        0.907228        2.58547e-005        1.0436e-005
290       31        0.907212        2.58544e-005        1.04361e-005
291       31        0.907195        2.58542e-005        1.04362e-005
292       31        0.907177        2.5854e-005        1.04363e-005
293       31        0.907159        2.58538e-005        1.04364e-005
294       31        0.90714        2.58535e-005        1.04365e-005
295       31        0.90712        2.58533e-005        1.04366e-005
296       31        0.9071        2.5853e-005        1.04367e-005
297       31        0.90708        2.58527e-005        1.04368e-005
298       31        0.907059        2.58525e-005        1.04369e-005
299       31        0.907037        2.58522e-005        1.0437e-005
300       31        0.907015        2.58519e-005        1.04371e-005
301       31        0.906992        2.58516e-005        1.04372e-005
302       31        0.906969        2.58513e-005        1.04374e-005
303       31        0.906945        2.5851e-005        1.04375e-005
304       31        0.906921        2.58507e-005        1.04376e-005
305       31        0.906896        2.58504e-005        1.04377e-005
306       31        0.906871        2.58501e-005        1.04379e-005
307       31        0.906846        2.58497e-005        1.0438e-005
308       31        0.90682        2.58494e-005        1.04381e-005
309       31        0.906794        2.58491e-005        1.04383e-005
310       31        0.906768        2.58487e-005        1.04384e-005
311       31        0.906741        2.58484e-005        1.04386e-005
312       31        0.906714        2.5848e-005        1.04387e-005
313       31        0.906686        2.58477e-005        1.04388e-005
314       31        0.906659        2.58473e-005        1.0439e-005
315       31        0.906631        2.58469e-005        1.04391e-005
316       31        0.906603        2.58466e-005        1.04393e-005
317       31        0.906574        2.58462e-005        1.04394e-005
318       31        0.906546        2.58458e-005        1.04396e-005
319       31        0.906517        2.58455e-005        1.04397e-005
320       31        0.906488        2.58451e-005        1.04399e-005
321       31        0.906459        2.58447e-005        1.044e-005
322       31        0.90643        2.58444e-005        1.04402e-005
323       31        0.906401        2.5844e-005        1.04403e-005
324       31        0.906372        2.58436e-005        1.04405e-005
325       31        0.906343        2.58432e-005        1.04406e-005
326       31        0.906314        2.58429e-005        1.04408e-005
327       31        0.906285        2.58425e-005        1.04409e-005
328       31        0.906256        2.58421e-005        1.04411e-005
329       31        0.906227        2.58417e-005        1.04412e-005
330       31        0.906198        2.58414e-005        1.04414e-005
331       31        0.906169        2.5841e-005        1.04415e-005
332       31        0.906141        2.58406e-005        1.04417e-005
333       31        0.906112        2.58403e-005        1.04418e-005
334       31        0.906084        2.58399e-005        1.0442e-005
335       31        0.906055        2.58395e-005        1.04421e-005
336       31        0.906027        2.58392e-005        1.04423e-005
337       31        0.905999        2.58388e-005        1.04424e-005
338       31        0.905972        2.58384e-005        1.04426e-005
339       31        0.905944        2.58381e-005        1.04427e-005
340       31        0.905917        2.58377e-005        1.04429e-005
341       31        0.905889        2.58374e-005        1.0443e-005
342       31        0.905862        2.5837e-005        1.04432e-005
343       31        0.905835        2.58367e-005        1.04433e-005
344       31        0.905809        2.58364e-005        1.04434e-005
345       31        0.905782        2.5836e-005        1.04436e-005
346       31        0.905755        2.58357e-005        1.04437e-005
347       31        0.905729        2.58353e-005        1.04439e-005
348       31        0.905702        2.5835e-005        1.0444e-005
349       31        0.905675        2.58346e-005        1.04441e-005
350       31        0.905649        2.58343e-005        1.04443e-005
351       31        0.905622        2.5834e-005        1.04444e-005
352       31        0.905595        2.58336e-005        1.04446e-005
353       31        0.905567        2.58333e-005        1.04447e-005
354       31        0.90554        2.58329e-005        1.04449e-005
355       31        0.905511        2.58325e-005        1.0445e-005
356       31        0.905483        2.58322e-005        1.04452e-005
357       31        0.905453        2.58318e-005        1.04453e-005
358       31        0.905423        2.58314e-005        1.04455e-005
359       31        0.905392        2.5831e-005        1.04456e-005
360       31        0.90536        2.58306e-005        1.04458e-005
361       31        0.905327        2.58302e-005        1.0446e-005
362       31        0.905293        2.58297e-005        1.04461e-005
363       31        0.905257        2.58293e-005        1.04463e-005
364       31        0.90522        2.58288e-005        1.04465e-005
365       31        0.90518        2.58283e-005        1.04467e-005
366       31        0.905139        2.58278e-005        1.0447e-005
367       31        0.905096        2.58272e-005        1.04472e-005
368       31        0.90505        2.58266e-005        1.04474e-005
369       31        0.905001        2.5826e-005        1.04477e-005
370       31        0.904949        2.58253e-005        1.0448e-005
371       31        0.904894        2.58246e-005        1.04482e-005
372       31        0.904836        2.58239e-005        1.04485e-005
373       31        0.904773        2.58231e-005        1.04489e-005
374       31        0.904707        2.58222e-005        1.04492e-005
375       31        0.904636        2.58213e-005        1.04496e-005
376       31        0.90456        2.58203e-005        1.045e-005
377       31        0.904479        2.58193e-005        1.04504e-005
378       31        0.904392        2.58181e-005        1.04509e-005
379       31        0.904299        2.58169e-005        1.04513e-005
380       31        0.9042        2.58156e-005        1.04519e-005
381       31        0.904094        2.58143e-005        1.04524e-005
382       31        0.90398        2.58128e-005        1.0453e-005
383       31        0.903859        2.58112e-005        1.04536e-005
384       31        0.903728        2.58095e-005        1.04543e-005
385       31        0.903589        2.58077e-005        1.04551e-005
386       31        0.90344        2.58058e-005        1.04558e-005
387       31        0.903281        2.58037e-005        1.04567e-005
388       31        0.903111        2.58015e-005        1.04575e-005
389       31        0.902929        2.57992e-005        1.04585e-005
390       31        0.902735        2.57967e-005        1.04595e-005
391       31        0.902528        2.5794e-005        1.04606e-005
392       31        0.902307        2.57911e-005        1.04617e-005
393       31        0.902071        2.5788e-005        1.04629e-005
394       31        0.90182        2.57848e-005        1.04642e-005
395       31        0.901552        2.57813e-005        1.04656e-005
396       31        0.901268        2.57776e-005        1.04671e-005
397       31        0.900965        2.57737e-005        1.04687e-005
398       31        0.900643        2.57695e-005        1.04704e-005
399       31        0.9003        2.5765e-005        1.04721e-005
400       31        0.899937        2.57603e-005        1.0474e-005
401       31        0.899551        2.57553e-005        1.0476e-005
402       31        0.899142        2.575e-005        1.04781e-005
403       31        0.898709        2.57443e-005        1.04804e-005
404       31        0.89825        2.57383e-005        1.04828e-005
405       31        0.897764        2.5732e-005        1.04853e-005
406       31        0.89725        2.57253e-005        1.04879e-005
407       31        0.896706        2.57183e-005        1.04908e-005
408       31        0.896132        2.57108e-005        1.04937e-005
409       31        0.895526        2.57029e-005        1.04969e-005
410       31        0.894887        2.56946e-005        1.05002e-005
411       31        0.894213        2.56859e-005        1.05037e-005
412       31        0.893504        2.56766e-005        1.05074e-005
413       31        0.892757        2.56669e-005        1.05112e-005
414       31        0.891972        2.56567e-005        1.05153e-005
415       31        0.891148        2.5646e-005        1.05196e-005
416       31        0.890283        2.56347e-005        1.05241e-005
417       31        0.889377        2.56229e-005        1.05288e-005
418       31        0.888429        2.56106e-005        1.05337e-005
419       31        0.887437        2.55977e-005        1.05388e-005
420       31        0.886403        2.55843e-005        1.05442e-005
421       31        0.885325        2.55703e-005        1.05498e-005
422       31        0.884204        2.55558e-005        1.05556e-005
423       31        0.883041        2.55407e-005        1.05617e-005
424       31        0.881837        2.55251e-005        1.05679e-005
425       31        0.880595        2.5509e-005        1.05744e-005
426       31        0.879317        2.54925e-005        1.05811e-005
427       31        0.878008        2.54756e-005        1.05879e-005
428       31        0.876675        2.54584e-005        1.05949e-005
429       31        0.875325        2.54409e-005        1.06019e-005
430       31        0.87397        2.54234e-005        1.0609e-005
431       31        0.872623        2.54061e-005        1.0616e-005
432       31        0.871301        2.5389e-005        1.06229e-005
433       31        0.870024        2.53725e-005        1.06296e-005
434       31        0.868816        2.53569e-005        1.06359e-005
435       31        0.867704        2.53425e-005        1.06417e-005
436       31        0.866724        2.53297e-005        1.06468e-005
437       31        0.865913        2.53192e-005        1.0651e-005
438       31        0.865313        2.53113e-005        1.0654e-005
439       31        0.864969        2.53066e-005        1.06557e-005
440       31        0.864925        2.53058e-005        1.06559e-005
441       31        0.865225        2.53093e-005        1.06541e-005
442       31        0.865915        2.53178e-005        1.06504e-005
443       31        0.867046        2.5332e-005        1.06443e-005
444       31        0.86867        2.53523e-005        1.06355e-005
445       31        0.870831        2.53795e-005        1.0624e-005
446       31        0.873551        2.54139e-005        1.06095e-005
447       31        0.876817        2.54553e-005        1.05921e-005
448       31        0.880576        2.55031e-005        1.05721e-005
449       31        0.884737        2.55562e-005        1.05502e-005
450       31        0.889207        2.56134e-005        1.05266e-005
451       31        0.893919        2.5674e-005        1.0502e-005
452       31        0.898876        2.57381e-005        1.04761e-005
453       31        0.904153        2.58066e-005        1.04487e-005
454       31        0.909883        2.5881e-005        1.0419e-005
455       31        0.916208        2.59632e-005        1.03861e-005
456       31        0.923174        2.60535e-005        1.03499e-005
457       31        0.930581        2.61493e-005        1.03113e-005
458       31        0.937899        2.62437e-005        1.02731e-005
459       31        0.94438        2.63276e-005        1.02393e-005
460       31        0.949376        2.63929e-005        1.02136e-005
461       31        0.952686        2.64371e-005        1.01969e-005
462       31        0.954622        2.64638e-005        1.01875e-005
463       31        0.955724        2.64797e-005        1.01823e-005
464       31        0.956319        2.64884e-005        1.01796e-005
465       31        0.956218        2.64876e-005        1.01804e-005
466       31        0.954771        2.64692e-005        1.0188e-005
467       31        0.951033        2.64203e-005        1.02073e-005
468       31        0.943559        2.63221e-005        1.02456e-005
469       31        0.929994        2.61441e-005        1.03153e-005
470       31        0.906597        2.58387e-005        1.04361e-005
471       31        0.867796        2.53386e-005        1.06391e-005
472       31        0.806256        2.45679e-005        1.09702e-005
473       31        0.705604        2.33591e-005        1.1535e-005
474       31        0.530075        2.13999e-005        1.25952e-005
475       31        0.237051        1.8499e-005        1.45948e-005
476       31        -0.162158        1.51561e-005        1.78243e-005
477       31        -0.502069        1.27677e-005        2.10939e-005
478       31        -0.681463        1.16566e-005        2.30423e-005
479       31        -0.725373        1.13993e-005        2.35452e-005
480       31        -0.639117        1.19084e-005        2.25642e-005
481       31        -0.365708        1.36735e-005        1.97108e-005
482       31        0.145997        1.76783e-005        1.52769e-005
483       31        0.610993        2.22768e-005        1.20921e-005
484       31        0.809174        2.46019e-005        1.09534e-005
485       31        0.858608        2.5236e-005        1.06938e-005
486       31        0.860717        2.52768e-005        1.06885e-005
487       31        0.853043        2.51896e-005        1.07337e-005
488       31        0.848        2.51322e-005        1.07634e-005
489       31        0.84851        2.51398e-005        1.07611e-005
490       31        0.850764        2.5163e-005        1.07468e-005
491       31        0.835437        2.49595e-005        1.08246e-005
492       31        0.728497        2.36434e-005        1.14111e-005
493       31        0.303077        1.91091e-005        1.41129e-005
494       31        -0.505096        1.27392e-005        2.11108e-005
495       31        -0.819229        1.08892e-005        2.47048e-005
496       31        -0.87347        1.06076e-005        2.54074e-005
497       31        -0.8545        1.07165e-005        2.51858e-005
498       31        -0.817376        1.09232e-005        2.47361e-005
499       31        -0.804454        1.10403e-005        2.46803e-005
0       32        -0.817613        1.09346e-005        2.47679e-005
1       32        -0.844442        1.0793e-005        2.51118e-005
2       32        -0.82262        1.08919e-005        2.47949e-005
3       32        -0.590761        1.22107e-005        2.20447e-005
4       32        0.16711        1.78562e-005        1.51083e-005
5       32        0.704333        2.33459e-005        1.15431e-005
6       32        0.855034        2.51775e-005        1.07072e-005
7       32        0.88576        2.55686e-005        1.05445e-005
8       32        0.890001        2.56215e-005        1.05216e-005
9       32        0.887851        2.55904e-005        1.05314e-005
10       32        0.869441        2.53485e-005        1.06257e-005
11       32        0.782154        2.42513e-005        1.1093e-005
12       32        0.487566        2.09411e-005        1.28603e-005
13       32        -0.0696462        1.5868e-005        1.70125e-005
14       32        -0.511133        1.27052e-005        2.11818e-005
15       32        -0.698541        1.1559e-005        2.32431e-005
16       32        -0.734209        1.13536e-005        2.3659e-005
17       32        -0.637195        1.1924e-005        2.25503e-005
18       32        -0.311699        1.40559e-005        1.91967e-005
19       32        0.28225        1.89215e-005        1.42684e-005
20       32        0.70005        2.32989e-005        1.15693e-005
21       32        0.84267        2.50352e-005        1.07791e-005
22       32        0.882039        2.55375e-005        1.0571e-005
23       32        0.894246        2.56924e-005        1.0506e-005
24       32        0.899843        2.57571e-005        1.04737e-005
25       32        0.903501        2.57977e-005        1.04519e-005
26       32        0.906807        2.58437e-005        1.0436e-005
27       32        0.909834        2.58841e-005        1.04207e-005
28       32        0.913973        2.59347e-005        1.0398e-005
29       32        0.919491        2.60025e-005        1.03678e-005
30       32        0.925218        2.60754e-005        1.03375e-005
31       32        0.929821        2.61357e-005        1.03138e-005
32       32        0.932547        2.61722e-005        1.03001e-005
33       32        0.933384        2.61843e-005        1.02962e-005
34       32        0.932758        2.61769e-005        1.02997e-005
35       32        0.931126        2.61557e-005        1.03082e-005
36       32        0.928693        2.61233e-005        1.03205e-005
37       32        0.925379        2.60787e-005        1.03371e-005
38       32        0.920971        2.60196e-005        1.03592e-005
39       32        0.915301        2.59442e-005        1.03879e-005
40       32        0.908313        2.58523e-005        1.04237e-005
41       32        0.900028        2.57446e-005        1.04667e-005
42       32        0.890547        2.56227e-005        1.05164e-005
43       32        0.880093        2.54895e-005        1.05716e-005
44       32        0.868981        2.5349e-005        1.06308e-005
45       32        0.857495        2.52046e-005        1.06924e-005
46       32        0.845794        2.50584e-005        1.07555e-005
47       32        0.833917        2.49106e-005        1.08198e-005
48       32        0.821872        2.47616e-005        1.08854e-005
49       32        0.809731        2.46121e-005        1.09518e-005
50       32        0.797646        2.44641e-005        1.10183e-005
51       32        0.785817        2.43201e-005        1.10838e-005
52       32        0.774424        2.4182e-005        1.11472e-005
53       32        0.763592        2.40515e-005        1.12077e-005
54       32        0.753387        2.3929e-005        1.1265e-005
55       32        0.743845        2.3815e-005        1.13189e-005
56       32        0.734995        2.37098e-005        1.1369e-005
57       32        0.726867        2.36135e-005        1.14153e-005
58       32        0.719491        2.35264e-005        1.14574e-005
59       32        0.712878        2.34486e-005        1.14952e-005
60       32        0.707018        2.33799e-005        1.15289e-005
61       32        0.701877        2.33197e-005        1.15585e-005
62       32        0.697409        2.32675e-005        1.15843e-005
63       32        0.693562        2.32227e-005        1.16065e-005
64       32        0.690288        2.31846e-005        1.16255e-005
65       32        0.687539        2.31527e-005        1.16414e-005
66       32        0.685272        2.31264e-005        1.16546e-005
67       32        0.68344        2.31052e-005        1.16653e-005
68       32        0.681998        2.30885e-005        1.16737e-005
69       32        0.680901        2.30759e-005        1.16801e-005
70       32        0.680107        2.30667e-005        1.16847e-005
71       32        0.679578        2.30607e-005        1.16879e-005
72       32        0.679279        2.30573e-005        1.16896e-005
73       32        0.679178        2.30562e-005        1.16902e-005
74       32        0.679247        2.3057e-005        1.16899e-005
75       32        0.67946        2.30595e-005        1.16887e-005
76       32        0.679795        2.30635e-005        1.16867e-005
77       32        0.68023        2.30685e-005        1.16842e-005
78       32        0.680748        2.30746e-005        1.16812e-005
79       32        0.681333        2.30814e-005        1.16779e-005
80       32        0.681972        2.30888e-005        1.16742e-005
81       32        0.682652        2.30968e-005        1.16702e-005
82       32        0.683364        2.3105e-005        1.16661e-005
83       32        0.684099        2.31136e-005        1.16618e-005
84       32        0.684849        2.31223e-005        1.16575e-005
85       32        0.685608        2.31311e-005        1.16531e-005
86       32        0.68637        2.314e-005        1.16487e-005
87       32        0.687131        2.31489e-005        1.16443e-005
88       32        0.687888        2.31577e-005        1.16399e-005
89       32        0.688636        2.31664e-005        1.16356e-005
90       32        0.689374        2.3175e-005        1.16313e-005
91       32        0.690099        2.31835e-005        1.16271e-005
92       32        0.69081        2.31918e-005        1.1623e-005
93       32        0.691505        2.31999e-005        1.1619e-005
94       32        0.692183        2.32078e-005        1.16151e-005
95       32        0.692845        2.32155e-005        1.16113e-005
96       32        0.693488        2.3223e-005        1.16076e-005
97       32        0.694113        2.32303e-005        1.1604e-005
98       32        0.694721        2.32374e-005        1.16004e-005
99       32        0.695309        2.32443e-005        1.15971e-005
100       32        0.69588        2.3251e-005        1.15938e-005
101       32        0.696433        2.32574e-005        1.15906e-005
102       32        0.696968        2.32637e-005        1.15875e-005
103       32        0.697486        2.32698e-005        1.15845e-005
104       32        0.697987        2.32756e-005        1.15816e-005
105       32        0.698472        2.32813e-005        1.15788e-005
106       32        0.698941        2.32868e-005        1.15761e-005
107       32        0.699395        2.32921e-005        1.15735e-005
108       32        0.699834        2.32972e-005        1.1571e-005
109       32        0.700258        2.33022e-005        1.15685e-005
110       32        0.70067        2.3307e-005        1.15662e-005
111       32        0.701068        2.33117e-005        1.15639e-005
112       32        0.701453        2.33162e-005        1.15617e-005
113       32        0.701827        2.33206e-005        1.15595e-005
114       32        0.70219        2.33248e-005        1.15574e-005
115       32        0.702542        2.33289e-005        1.15554e-005
116       32        0.702883        2.33329e-005        1.15534e-005
117       32        0.703216        2.33368e-005        1.15515e-005
118       32        0.703539        2.33406e-005        1.15497e-005
119       32        0.703854        2.33443e-005        1.15478e-005
120       32        0.704161        2.33479e-005        1.15461e-005
121       32        0.704461        2.33514e-005        1.15444e-005
122       32        0.704754        2.33548e-005        1.15427e-005
123       32        0.70504        2.33582e-005        1.1541e-005
124       32        0.705321        2.33615e-005        1.15394e-005
125       32        0.705597        2.33647e-005        1.15378e-005
126       32        0.705868        2.33679e-005        1.15363e-005
127       32        0.706135        2.3371e-005        1.15347e-005
128       32        0.706397        2.33741e-005        1.15332e-005
129       32        0.706657        2.33772e-005        1.15317e-005
130       32        0.706913        2.33802e-005        1.15303e-005
131       32        0.707167        2.33832e-005        1.15288e-005
132       32        0.707418        2.33861e-005        1.15274e-005
133       32        0.707668        2.3389e-005        1.15259e-005
134       32        0.707915        2.3392e-005        1.15245e-005
135       32        0.708162        2.33948e-005        1.15231e-005
136       32        0.708407        2.33977e-005        1.15217e-005
137       32        0.708652        2.34006e-005        1.15203e-005
138       32        0.708896        2.34035e-005        1.15189e-005
139       32        0.70914        2.34063e-005        1.15175e-005
140       32        0.709384        2.34092e-005        1.15161e-005
141       32        0.709628        2.34121e-005        1.15147e-005
142       32        0.709872        2.34149e-005        1.15133e-005
143       32        0.710116        2.34178e-005        1.15119e-005
144       32        0.710361        2.34207e-005        1.15105e-005
145       32        0.710607        2.34236e-005        1.15091e-005
146       32        0.710854        2.34265e-005        1.15077e-005
147       32        0.711101        2.34294e-005        1.15063e-005
148       32        0.711349        2.34323e-005        1.15048e-005
149       32        0.711598        2.34353e-005        1.15034e-005
150       32        0.711848        2.34382e-005        1.1502e-005
151       32        0.712099        2.34412e-005        1.15005e-005
152       32        0.712352        2.34441e-005        1.14991e-005
153       32        0.712605        2.34471e-005        1.14976e-005
154       32        0.712859        2.34501e-005        1.14962e-005
155       32        0.713114        2.34531e-005        1.14947e-005
156       32        0.71337        2.34561e-005        1.14933e-005
157       32        0.713626        2.34591e-005        1.14918e-005
158       32        0.713884        2.34622e-005        1.14903e-005
159       32        0.714142        2.34652e-005        1.14889e-005
160       32        0.714401        2.34683e-005        1.14874e-005
161       32        0.71466        2.34713e-005        1.14859e-005
162       32        0.71492        2.34744e-005        1.14844e-005
163       32        0.71518        2.34775e-005        1.14829e-005
164       32        0.715441        2.34805e-005        1.14814e-005
165       32        0.715702        2.34836e-005        1.14799e-005
166       32        0.715963        2.34867e-005        1.14785e-005
167       32        0.716223        2.34898e-005        1.1477e-005
168       32        0.716484        2.34928e-005        1.14755e-005
169       32        0.716745        2.34959e-005        1.1474e-005
170       32        0.717005        2.3499e-005        1.14725e-005
171       32        0.717264        2.35021e-005        1.1471e-005
172       32        0.717524        2.35051e-005        1.14695e-005
173       32        0.717782        2.35082e-005        1.14681e-005
174       32        0.71804        2.35112e-005        1.14666e-005
175       32        0.718297        2.35142e-005        1.14651e-005
176       32        0.718552        2.35173e-005        1.14637e-005
177       32        0.718807        2.35203e-005        1.14622e-005
178       32        0.719061        2.35233e-005        1.14608e-005
179       32        0.719313        2.35262e-005        1.14593e-005
180       32        0.719564        2.35292e-005        1.14579e-005
181       32        0.719813        2.35322e-005        1.14565e-005
182       32        0.720061        2.35351e-005        1.14551e-005
183       32        0.720307        2.3538e-005        1.14537e-005
184       32        0.720551        2.35409e-005        1.14523e-005
185       32        0.720793        2.35437e-005        1.14509e-005
186       32        0.721034        2.35466e-005        1.14495e-005
187       32        0.721272        2.35494e-005        1.14482e-005
188       32        0.721509        2.35522e-005        1.14468e-005
189       32        0.721743        2.3555e-005        1.14455e-005
190       32        0.721975        2.35577e-005        1.14442e-005
191       32        0.722204        2.35604e-005        1.14428e-005
192       32        0.722431        2.35631e-005        1.14416e-005
193       32        0.722656        2.35658e-005        1.14403e-005
194       32        0.722878        2.35684e-005        1.1439e-005
195       32        0.723098        2.3571e-005        1.14378e-005
196       32        0.723315        2.35736e-005        1.14365e-005
197       32        0.72353        2.35761e-005        1.14353e-005
198       32        0.723741        2.35786e-005        1.14341e-005
199       32        0.72395        2.35811e-005        1.14329e-005
200       32        0.724157        2.35835e-005        1.14317e-005
201       32        0.72436        2.3586e-005        1.14306e-005
202       32        0.724561        2.35883e-005        1.14294e-005
203       32        0.724758        2.35907e-005        1.14283e-005
204       32        0.724953        2.3593e-005        1.14272e-005
205       32        0.725145        2.35952e-005        1.14261e-005
206       32        0.725333        2.35975e-005        1.1425e-005
207       32        0.725519        2.35997e-005        1.1424e-005
208       32        0.725702        2.36018e-005        1.14229e-005
209       32        0.725882        2.3604e-005        1.14219e-005
210       32        0.726058        2.36061e-005        1.14209e-005
211       32        0.726232        2.36081e-005        1.14199e-005
212       32        0.726402        2.36101e-005        1.1419e-005
213       32        0.72657        2.36121e-005        1.1418e-005
214       32        0.726734        2.36141e-005        1.14171e-005
215       32        0.726895        2.3616e-005        1.14161e-005
216       32        0.727053        2.36179e-005        1.14153e-005
217       32        0.727207        2.36197e-005        1.14144e-005
218       32        0.727359        2.36215e-005        1.14135e-005
219       32        0.727507        2.36232e-005        1.14127e-005
220       32        0.727653        2.3625e-005        1.14118e-005
221       32        0.727795        2.36267e-005        1.1411e-005
222       32        0.727933        2.36283e-005        1.14102e-005
223       32        0.728069        2.36299e-005        1.14095e-005
224       32        0.728201        2.36315e-005        1.14087e-005
225       32        0.728331        2.3633e-005        1.1408e-005
226       32        0.728457        2.36345e-005        1.14073e-005
227       32        0.728579        2.3636e-005        1.14066e-005
228       32        0.728699        2.36374e-005        1.14059e-005
229       32        0.728815        2.36388e-005        1.14052e-005
230       32        0.728929        2.36401e-005        1.14046e-005
231       32        0.729039        2.36414e-005        1.1404e-005
232       32        0.729145        2.36427e-005        1.14034e-005
233       32        0.729249        2.36439e-005        1.14028e-005
234       32        0.729349        2.36451e-005        1.14022e-005
235       32        0.729447        2.36463e-005        1.14017e-005
236       32        0.729541        2.36474e-005        1.14011e-005
237       32        0.729632        2.36485e-005        1.14006e-005
238       32        0.729719        2.36495e-005        1.14001e-005
239       32        0.729804        2.36505e-005        1.13996e-005
240       32        0.729885        2.36515e-005        1.13992e-005
241       32        0.729963        2.36524e-005        1.13987e-005
242       32        0.730038        2.36533e-005        1.13983e-005
243       32        0.73011        2.36541e-005        1.13979e-005
244       32        0.730178        2.36549e-005        1.13975e-005
245       32        0.730244        2.36557e-005        1.13971e-005
246       32        0.730306        2.36565e-005        1.13968e-005
247       32        0.730365        2.36572e-005        1.13964e-005
248       32        0.730421        2.36578e-005        1.13961e-005
249       32        0.730474        2.36585e-005        1.13958e-005
250       32        0.730523        2.3659e-005        1.13955e-005
251       32        0.73057        2.36596e-005        1.13953e-005
252       32        0.730613        2.36601e-005        1.1395e-005
253       32        0.730653        2.36606e-005        1.13948e-005
254       32        0.73069        2.3661e-005        1.13946e-005
255       32        0.730724        2.36614e-005        1.13944e-005
256       32        0.730755        2.36618e-005        1.13942e-005
257       32        0.730782        2.36621e-005        1.13941e-005
258       32        0.730807        2.36624e-005        1.13939e-005
259       32        0.730828        2.36627e-005        1.13938e-005
260       32        0.730847        2.36629e-005        1.13937e-005
261       32        0.730862        2.36631e-005        1.13936e-005
262       32        0.730874        2.36632e-005        1.13936e-005
263       32        0.730883        2.36633e-005        1.13935e-005
264       32        0.730889        2.36634e-005        1.13935e-005
265       32        0.730891        2.36634e-005        1.13935e-005
266       32        0.730891        2.36634e-005        1.13935e-005
267       32        0.730888        2.36634e-005        1.13935e-005
268       32        0.730881        2.36633e-005        1.13935e-005
269       32        0.730872        2.36632e-005        1.13936e-005
270       32        0.730859        2.3663e-005        1.13936e-005
271       32        0.730843        2.36629e-005        1.13937e-005
272       32        0.730825        2.36626e-005        1.13938e-005
273       32        0.730803        2.36624e-005        1.1394e-005
274       32        0.730778        2.36621e-005        1.13941e-005
275       32        0.73075        2.36618e-005        1.13943e-005
276       32        0.73072        2.36614e-005        1.13944e-005
277       32        0.730686        2.3661e-005        1.13946e-005
278       32        0.730649        2.36605e-005        1.13948e-005
279       32        0.730609        2.36601e-005        1.13951e-005
280       32        0.730567        2.36596e-005        1.13953e-005
281       32        0.730521        2.3659e-005        1.13956e-005
282       32        0.730473        2.36585e-005        1.13958e-005
283       32        0.730421        2.36578e-005        1.13961e-005
284       32        0.730367        2.36572e-005        1.13964e-005
285       32        0.73031        2.36565e-005        1.13968e-005
286       32        0.73025        2.36558e-005        1.13971e-005
287       32        0.730187        2.36551e-005        1.13975e-005
288       32        0.730122        2.36543e-005        1.13978e-005
289       32        0.730054        2.36535e-005        1.13982e-005
290       32        0.729983        2.36526e-005        1.13986e-005
291       32        0.729909        2.36518e-005        1.1399e-005
292       32        0.729833        2.36509e-005        1.13995e-005
293       32        0.729754        2.36499e-005        1.13999e-005
294       32        0.729672        2.3649e-005        1.14004e-005
295       32        0.729589        2.3648e-005        1.14009e-005
296       32        0.729502        2.36469e-005        1.14014e-005
297       32        0.729413        2.36459e-005        1.14019e-005
298       32        0.729322        2.36448e-005        1.14024e-005
299       32        0.729228        2.36437e-005        1.14029e-005
300       32        0.729133        2.36426e-005        1.14035e-005
301       32        0.729034        2.36414e-005        1.1404e-005
302       32        0.728934        2.36402e-005        1.14046e-005
303       32        0.728832        2.3639e-005        1.14052e-005
304       32        0.728727        2.36378e-005        1.14058e-005
305       32        0.728621        2.36365e-005        1.14064e-005
306       32        0.728513        2.36352e-005        1.1407e-005
307       32        0.728402        2.36339e-005        1.14076e-005
308       32        0.728291        2.36326e-005        1.14082e-005
309       32        0.728177        2.36312e-005        1.14089e-005
310       32        0.728062        2.36299e-005        1.14095e-005
311       32        0.727945        2.36285e-005        1.14102e-005
312       32        0.727827        2.36271e-005        1.14109e-005
313       32        0.727707        2.36257e-005        1.14116e-005
314       32        0.727587        2.36242e-005        1.14122e-005
315       32        0.727465        2.36228e-005        1.14129e-005
316       32        0.727342        2.36213e-005        1.14136e-005
317       32        0.727218        2.36199e-005        1.14143e-005
318       32        0.727093        2.36184e-005        1.14151e-005
319       32        0.726967        2.36169e-005        1.14158e-005
320       32        0.726841        2.36154e-005        1.14165e-005
321       32        0.726714        2.36139e-005        1.14172e-005
322       32        0.726586        2.36124e-005        1.14179e-005
323       32        0.726458        2.36109e-005        1.14187e-005
324       32        0.72633        2.36094e-005        1.14194e-005
325       32        0.726202        2.36078e-005        1.14201e-005
326       32        0.726073        2.36063e-005        1.14209e-005
327       32        0.725944        2.36048e-005        1.14216e-005
328       32        0.725816        2.36033e-005        1.14223e-005
329       32        0.725688        2.36018e-005        1.1423e-005
330       32        0.72556        2.36002e-005        1.14238e-005
331       32        0.725432        2.35987e-005        1.14245e-005
332       32        0.725305        2.35972e-005        1.14252e-005
333       32        0.725178        2.35957e-005        1.1426e-005
334       32        0.725051        2.35942e-005        1.14267e-005
335       32        0.724926        2.35927e-005        1.14274e-005
336       32        0.724801        2.35913e-005        1.14281e-005
337       32        0.724676        2.35898e-005        1.14288e-005
338       32        0.724552        2.35883e-005        1.14295e-005
339       32        0.724429        2.35869e-005        1.14302e-005
340       32        0.724307        2.35854e-005        1.14309e-005
341       32        0.724185        2.3584e-005        1.14316e-005
342       32        0.724064        2.35825e-005        1.14323e-005
343       32        0.723944        2.35811e-005        1.1433e-005
344       32        0.723824        2.35797e-005        1.14337e-005
345       32        0.723705        2.35783e-005        1.14343e-005
346       32        0.723586        2.35769e-005        1.1435e-005
347       32        0.723467        2.35755e-005        1.14357e-005
348       32        0.723349        2.35741e-005        1.14364e-005
349       32        0.72323        2.35727e-005        1.14371e-005
350       32        0.723111        2.35713e-005        1.14377e-005
351       32        0.722992        2.35699e-005        1.14384e-005
352       32        0.722872        2.35685e-005        1.14391e-005
353       32        0.722751        2.3567e-005        1.14398e-005
354       32        0.722629        2.35656e-005        1.14405e-005
355       32        0.722505        2.35641e-005        1.14412e-005
356       32        0.722379        2.35626e-005        1.14419e-005
357       32        0.722251        2.35611e-005        1.14426e-005
358       32        0.72212        2.35596e-005        1.14434e-005
359       32        0.721985        2.3558e-005        1.14442e-005
360       32        0.721847        2.35564e-005        1.1445e-005
361       32        0.721704        2.35547e-005        1.14458e-005
362       32        0.721555        2.35529e-005        1.14466e-005
363       32        0.721401        2.35511e-005        1.14475e-005
364       32        0.721241        2.35492e-005        1.14484e-005
365       32        0.721073        2.35472e-005        1.14494e-005
366       32        0.720897        2.35451e-005        1.14504e-005
367       32        0.720712        2.3543e-005        1.14514e-005
368       32        0.720516        2.35407e-005        1.14526e-005
369       32        0.72031        2.35382e-005        1.14537e-005
370       32        0.720092        2.35356e-005        1.1455e-005
371       32        0.71986        2.35329e-005        1.14563e-005
372       32        0.719614        2.353e-005        1.14577e-005
373       32        0.719352        2.35269e-005        1.14592e-005
374       32        0.719073        2.35236e-005        1.14608e-005
375       32        0.718775        2.35201e-005        1.14625e-005
376       32        0.718458        2.35164e-005        1.14643e-005
377       32        0.718118        2.35124e-005        1.14663e-005
378       32        0.717755        2.35081e-005        1.14683e-005
379       32        0.717367        2.35035e-005        1.14705e-005
380       32        0.716952        2.34986e-005        1.14729e-005
381       32        0.716508        2.34934e-005        1.14755e-005
382       32        0.716033        2.34878e-005        1.14782e-005
383       32        0.715524        2.34818e-005        1.14811e-005
384       32        0.71498        2.34754e-005        1.14842e-005
385       32        0.714398        2.34685e-005        1.14875e-005
386       32        0.713776        2.34612e-005        1.14911e-005
387       32        0.71311        2.34533e-005        1.14949e-005
388       32        0.712398        2.34449e-005        1.1499e-005
389       32        0.711638        2.3436e-005        1.15033e-005
390       32        0.710825        2.34264e-005        1.1508e-005
391       32        0.709958        2.34162e-005        1.15129e-005
392       32        0.709032        2.34053e-005        1.15182e-005
393       32        0.708044        2.33937e-005        1.15239e-005
394       32        0.70699        2.33813e-005        1.15299e-005
395       32        0.705867        2.33681e-005        1.15364e-005
396       32        0.704671        2.33541e-005        1.15433e-005
397       32        0.703397        2.33391e-005        1.15506e-005
398       32        0.702041        2.33232e-005        1.15584e-005
399       32        0.7006        2.33064e-005        1.15667e-005
400       32        0.699067        2.32884e-005        1.15755e-005
401       32        0.697438        2.32693e-005        1.15849e-005
402       32        0.695708        2.32491e-005        1.15948e-005
403       32        0.693873        2.32277e-005        1.16054e-005
404       32        0.691926        2.3205e-005        1.16167e-005
405       32        0.689862        2.31809e-005        1.16286e-005
406       32        0.687676        2.31554e-005        1.16412e-005
407       32        0.685361        2.31285e-005        1.16547e-005
408       32        0.682912        2.31001e-005        1.16689e-005
409       32        0.680323        2.307e-005        1.16839e-005
410       32        0.677587        2.30383e-005        1.16998e-005
411       32        0.6747        2.30049e-005        1.17166e-005
412       32        0.671655        2.29697e-005        1.17344e-005
413       32        0.668446        2.29327e-005        1.17531e-005
414       32        0.665069        2.28938e-005        1.17729e-005
415       32        0.661517        2.2853e-005        1.17937e-005
416       32        0.657788        2.28102e-005        1.18156e-005
417       32        0.653876        2.27654e-005        1.18386e-005
418       32        0.649779        2.27186e-005        1.18628e-005
419       32        0.645495        2.26698e-005        1.18881e-005
420       32        0.641023        2.2619e-005        1.19146e-005
421       32        0.636364        2.25661e-005        1.19423e-005
422       32        0.631521        2.25113e-005        1.19711e-005
423       32        0.6265        2.24547e-005        1.20011e-005
424       32        0.62131        2.23963e-005        1.20322e-005
425       32        0.615961        2.23364e-005        1.20644e-005
426       32        0.610472        2.2275e-005        1.20974e-005
427       32        0.604864        2.22125e-005        1.21313e-005
428       32        0.599166        2.21492e-005        1.21659e-005
429       32        0.593415        2.20855e-005        1.22009e-005
430       32        0.587656        2.2022e-005        1.2236e-005
431       32        0.581946        2.19591e-005        1.2271e-005
432       32        0.576349        2.18977e-005        1.23053e-005
433       32        0.570944        2.18385e-005        1.23386e-005
434       32        0.565819        2.17826e-005        1.23702e-005
435       32        0.56108        2.1731e-005        1.23996e-005
436       32        0.556848        2.16851e-005        1.24258e-005
437       32        0.553264        2.16462e-005        1.24481e-005
438       32        0.550478        2.1616e-005        1.24654e-005
439       32        0.548647        2.15962e-005        1.24768e-005
440       32        0.547927        2.15883e-005        1.24812e-005
441       32        0.548478        2.15942e-005        1.24777e-005
442       32        0.550474        2.16156e-005        1.24652e-005
443       32        0.554118        2.16549e-005        1.24425e-005
444       32        0.559634        2.17145e-005        1.24081e-005
445       32        0.567249        2.17971e-005        1.23608e-005
446       32        0.577149        2.1905e-005        1.22996e-005
447       32        0.589424        2.20395e-005        1.22241e-005
448       32        0.604052        2.22009e-005        1.21348e-005
449       32        0.620905        2.23885e-005        1.20329e-005
450       32        0.639809        2.2601e-005        1.19196e-005
451       32        0.660621        2.28375e-005        1.17963e-005
452       32        0.683266        2.3098e-005        1.16637e-005
453       32        0.707684        2.33824e-005        1.15225e-005
454       32        0.733731        2.36898e-005        1.13738e-005
455       32        0.761111        2.4017e-005        1.12195e-005
456       32        0.789303        2.43579e-005        1.10624e-005
457       32        0.817409        2.47017e-005        1.09076e-005
458       32        0.84409        2.50318e-005        1.07624e-005
459       32        0.867871        2.53295e-005        1.06345e-005
460       32        0.887803        2.55828e-005        1.05288e-005
461       32        0.903971        2.57919e-005        1.04446e-005
462       32        0.917233        2.59662e-005        1.03767e-005
463       32        0.92838        2.61139e-005        1.03201e-005
464       32        0.93771        2.62376e-005        1.02726e-005
465       32        0.945109        2.63348e-005        1.02347e-005
466       32        0.950155        2.64015e-005        1.02089e-005
467       32        0.952399        2.64332e-005        1.01983e-005
468       32        0.951538        2.64242e-005        1.02036e-005
469       32        0.947034        2.63665e-005        1.02273e-005
470       32        0.937859        2.62462e-005        1.02745e-005
471       32        0.922885        2.6049e-005        1.03511e-005
472       32        0.901672        2.57744e-005        1.04616e-005
473       32        0.870087        2.53688e-005        1.06274e-005
474       32        0.81505        2.46741e-005        1.09212e-005
475       32        0.712223        2.34318e-005        1.14945e-005
476       32        0.530968        2.14057e-005        1.25873e-005
477       32        0.278761        1.88832e-005        1.42893e-005
478       32        0.0453161        1.68074e-005        1.60627e-005
479       32        -0.0383526        1.61166e-005        1.67467e-005
480       32        0.0890546        1.71788e-005        1.57151e-005
481       32        0.365039        1.97133e-005        1.36843e-005
482       32        0.640652        2.26068e-005        1.19126e-005
483       32        0.806084        2.45503e-005        1.09642e-005
484       32        0.866805        2.53206e-005        1.0642e-005
485       32        0.877682        2.54748e-005        1.0591e-005
486       32        0.87241        2.54216e-005        1.06248e-005
487       32        0.864759        2.53336e-005        1.06693e-005
488       32        0.860419        2.52837e-005        1.06946e-005
489       32        0.860451        2.5285e-005        1.06948e-005
490       32        0.860362        2.52798e-005        1.06936e-005
491       32        0.839448        2.50071e-005        1.08018e-005
492       32        0.717585        2.35142e-005        1.14733e-005
493       32        0.253757        1.86446e-005        1.4466e-005
494       32        -0.552019        1.24402e-005        2.16056e-005
495       32        -0.832995        1.0815e-005        2.48766e-005
496       32        -0.874222        1.06046e-005        2.54194e-005
497       32        -0.850752        1.07375e-005        2.51408e-005
498       32        -0.812004        1.09532e-005        2.46712e-005
499       32        -0.798387        1.10739e-005        2.46057e-005
0       33        -0.811228        1.09695e-005        2.46887e-005
1       33        -0.836919        1.08331e-005        2.50162e-005
2       33        -0.809919        1.09607e-005        2.46367e-005
3       33        -0.558493        1.24095e-005        2.16923e-005
4       33        0.221152        1.83409e-005        1.4702e-005
5       33        0.723814        2.3571e-005        1.14295e-005
6       33        0.861447        2.52555e-005        1.06717e-005
7       33        0.88905        2.56079e-005        1.0526e-005
8       33        0.892919        2.56565e-005        1.05053e-005
9       33        0.893351        2.56588e-005        1.05017e-005
10       33        0.889398        2.56019e-005        1.05199e-005
11       33        0.862929        2.52514e-005        1.06542e-005
12       33        0.769263        2.40887e-005        1.11616e-005
13       33        0.557531        2.16845e-005        1.2417e-005
14       33        0.282155        1.8916e-005        1.42656e-005
15       33        0.0686027        1.70103e-005        1.58825e-005
16       33        0.00736524        1.65e-005        1.63789e-005
17       33        0.128469        1.75294e-005        1.5416e-005
18       33        0.393068        1.99971e-005        1.34977e-005
19       33        0.666284        2.29017e-005        1.17626e-005
20       33        0.81647        2.46932e-005        1.09141e-005
21       33        0.87136        2.53947e-005        1.06247e-005
22       33        0.889685        2.56313e-005        1.0529e-005
23       33        0.89732        2.57259e-005        1.04875e-005
24       33        0.898707        2.57334e-005        1.0476e-005
25       33        0.890822        2.56232e-005        1.05137e-005
26       33        0.873188        2.54017e-005        1.06082e-005
27       33        0.853677        2.51554e-005        1.07123e-005
28       33        0.841535        2.49992e-005        1.07759e-005
29       33        0.838431        2.49583e-005        1.07917e-005
30       33        0.840499        2.49835e-005        1.07803e-005
31       33        0.842577        2.50093e-005        1.0769e-005
32       33        0.84141        2.49947e-005        1.07753e-005
33       33        0.836013        2.4928e-005        1.08047e-005
34       33        0.82677        2.48139e-005        1.08551e-005
35       33        0.814138        2.46575e-005        1.09238e-005
36       33        0.797775        2.44555e-005        1.1013e-005
37       33        0.776753        2.41979e-005        1.11286e-005
38       33        0.750421        2.38795e-005        1.12751e-005
39       33        0.719179        2.35079e-005        1.14519e-005
40       33        0.684411        2.31021e-005        1.16524e-005
41       33        0.647644        2.26817e-005        1.18688e-005
42       33        0.609961        2.22597e-005        1.20953e-005
43       33        0.57205        2.1844e-005        1.2328e-005
44       33        0.534372        2.14389e-005        1.2564e-005
45       33        0.497092        2.10456e-005        1.2802e-005
46       33        0.460024        2.06618e-005        1.30431e-005
47       33        0.422799        2.02833e-005        1.32898e-005
48       33        0.38518        1.99078e-005        1.35438e-005
49       33        0.347298        1.95366e-005        1.38044e-005
50       33        0.30967        1.91746e-005        1.40682e-005
51       33        0.272998        1.88281e-005        1.43299e-005
52       33        0.237925        1.85023e-005        1.45847e-005
53       33        0.204884        1.82005e-005        1.48287e-005
54       33        0.174107        1.79236e-005        1.50596e-005
55       33        0.145699        1.76717e-005        1.52757e-005
56       33        0.119721        1.74443e-005        1.5476e-005
57       33        0.0962256        1.72411e-005        1.56594e-005
58       33        0.0752396        1.70615e-005        1.58249e-005
59       33        0.0567303        1.69046e-005        1.59723e-005
60       33        0.0405886        1.6769e-005        1.6102e-005
61       33        0.0266433        1.66526e-005        1.62148e-005
62       33        0.0146935        1.65535e-005        1.63121e-005
63       33        0.00454015        1.64698e-005        1.63952e-005
64       33        -0.00399848        1.63997e-005        1.64654e-005
65       33        -0.0110858        1.63417e-005        1.65239e-005
66       33        -0.0168731        1.62946e-005        1.65718e-005
67       33        -0.021504        1.62569e-005        1.66103e-005
68       33        -0.0251156        1.62277e-005        1.66404e-005
69       33        -0.0278362        1.62057e-005        1.66631e-005
70       33        -0.0297827        1.619e-005        1.66794e-005
71       33        -0.0310593        1.61797e-005        1.66901e-005
72       33        -0.0317586        1.61741e-005        1.66961e-005
73       33        -0.0319626        1.61726e-005        1.66978e-005
74       33        -0.031744        1.61744e-005        1.66961e-005
75       33        -0.0311678        1.61791e-005        1.66913e-005
76       33        -0.0302915        1.61863e-005        1.66841e-005
77       33        -0.0291659        1.61955e-005        1.66748e-005
78       33        -0.0278355        1.62063e-005        1.66637e-005
79       33        -0.026339        1.62185e-005        1.66513e-005
80       33        -0.0247102        1.62317e-005        1.66378e-005
81       33        -0.022978        1.62458e-005        1.66235e-005
82       33        -0.0211677        1.62606e-005        1.66085e-005
83       33        -0.0193009        1.62758e-005        1.6593e-005
84       33        -0.017396        1.62913e-005        1.65772e-005
85       33        -0.015469        1.63071e-005        1.65613e-005
86       33        -0.013533        1.63229e-005        1.65453e-005
87       33        -0.0115993        1.63387e-005        1.65293e-005
88       33        -0.00967727        1.63544e-005        1.65135e-005
89       33        -0.00777467        1.637e-005        1.64978e-005
90       33        -0.00589785        1.63854e-005        1.64824e-005
91       33        -0.00405199        1.64006e-005        1.64672e-005
92       33        -0.00224123        1.64155e-005        1.64523e-005
93       33        -0.000468787        1.643e-005        1.64377e-005
94       33        0.00126285        1.64443e-005        1.64235e-005
95       33        0.00295188        1.64582e-005        1.64097e-005
96       33        0.00459704        1.64717e-005        1.63962e-005
97       33        0.00619755        1.64849e-005        1.63831e-005
98       33        0.00775305        1.64978e-005        1.63704e-005
99       33        0.00926351        1.65102e-005        1.6358e-005
100       33        0.0107292        1.65224e-005        1.6346e-005
101       33        0.0121506        1.65341e-005        1.63344e-005
102       33        0.0135285        1.65455e-005        1.63232e-005
103       33        0.0148638        1.65566e-005        1.63123e-005
104       33        0.0161574        1.65673e-005        1.63018e-005
105       33        0.0174106        1.65777e-005        1.62915e-005
106       33        0.0186246        1.65877e-005        1.62817e-005
107       33        0.0198006        1.65975e-005        1.62721e-005
108       33        0.0209401        1.6607e-005        1.62628e-005
109       33        0.0220445        1.66161e-005        1.62538e-005
110       33        0.0231153        1.6625e-005        1.62452e-005
111       33        0.0241539        1.66337e-005        1.62367e-005
112       33        0.0251618        1.66421e-005        1.62285e-005
113       33        0.0261405        1.66502e-005        1.62206e-005
114       33        0.0270915        1.66581e-005        1.62129e-005
115       33        0.0280164        1.66658e-005        1.62054e-005
116       33        0.0289165        1.66733e-005        1.61981e-005
117       33        0.0297935        1.66806e-005        1.6191e-005
118       33        0.0306488        1.66878e-005        1.61841e-005
119       33        0.0314837        1.66947e-005        1.61773e-005
120       33        0.0322998        1.67015e-005        1.61707e-005
121       33        0.0330985        1.67082e-005        1.61643e-005
122       33        0.0338811        1.67148e-005        1.61579e-005
123       33        0.0346489        1.67212e-005        1.61517e-005
124       33        0.0354033        1.67275e-005        1.61456e-005
125       33        0.0361455        1.67337e-005        1.61396e-005
126       33        0.0368768        1.67398e-005        1.61337e-005
127       33        0.0375983        1.67458e-005        1.61279e-005
128       33        0.0383112        1.67518e-005        1.61222e-005
129       33        0.0390165        1.67577e-005        1.61165e-005
130       33        0.0397153        1.67636e-005        1.61108e-005
131       33        0.0404087        1.67694e-005        1.61052e-005
132       33        0.0410974        1.67751e-005        1.60997e-005
133       33        0.0417825        1.67809e-005        1.60942e-005
134       33        0.0424647        1.67866e-005        1.60887e-005
135       33        0.0431449        1.67923e-005        1.60832e-005
136       33        0.0438237        1.6798e-005        1.60777e-005
137       33        0.0445018        1.68037e-005        1.60723e-005
138       33        0.0451798        1.68094e-005        1.60668e-005
139       33        0.0458584        1.68151e-005        1.60614e-005
140       33        0.046538        1.68208e-005        1.60559e-005
141       33        0.047219        1.68265e-005        1.60504e-005
142       33        0.047902        1.68322e-005        1.60449e-005
143       33        0.0485872        1.6838e-005        1.60394e-005
144       33        0.0492749        1.68438e-005        1.60339e-005
145       33        0.0499654        1.68496e-005        1.60284e-005
146       33        0.0506589        1.68554e-005        1.60228e-005
147       33        0.0513557        1.68613e-005        1.60172e-005
148       33        0.0520557        1.68672e-005        1.60116e-005
149       33        0.0527592        1.68731e-005        1.6006e-005
150       33        0.0534661        1.68791e-005        1.60003e-005
151       33        0.0541765        1.6885e-005        1.59946e-005
152       33        0.0548903        1.68911e-005        1.59889e-005
153       33        0.0556075        1.68971e-005        1.59832e-005
154       33        0.056328        1.69032e-005        1.59774e-005
155       33        0.0570516        1.69093e-005        1.59716e-005
156       33        0.0577782        1.69154e-005        1.59658e-005
157       33        0.0585077        1.69216e-005        1.596e-005
158       33        0.0592399        1.69278e-005        1.59541e-005
159       33        0.0599745        1.6934e-005        1.59482e-005
160       33        0.0607113        1.69402e-005        1.59423e-005
161       33        0.0614501        1.69465e-005        1.59365e-005
162       33        0.0621905        1.69527e-005        1.59305e-005
163       33        0.0629324        1.6959e-005        1.59246e-005
164       33        0.0636754        1.69653e-005        1.59187e-005
165       33        0.0644192        1.69716e-005        1.59128e-005
166       33        0.0651636        1.69779e-005        1.59068e-005
167       33        0.0659082        1.69842e-005        1.59009e-005
168       33        0.0666527        1.69905e-005        1.5895e-005
169       33        0.0673967        1.69968e-005        1.58891e-005
170       33        0.06814        1.70031e-005        1.58831e-005
171       33        0.0688823        1.70094e-005        1.58772e-005
172       33        0.0696231        1.70157e-005        1.58713e-005
173       33        0.0703622        1.7022e-005        1.58655e-005
174       33        0.0710993        1.70283e-005        1.58596e-005
175       33        0.071834        1.70345e-005        1.58538e-005
176       33        0.0725661        1.70407e-005        1.5848e-005
177       33        0.0732952        1.70469e-005        1.58422e-005
178       33        0.074021        1.70531e-005        1.58364e-005
179       33        0.0747433        1.70593e-005        1.58307e-005
180       33        0.0754616        1.70654e-005        1.5825e-005
181       33        0.0761759        1.70715e-005        1.58193e-005
182       33        0.0768857        1.70775e-005        1.58137e-005
183       33        0.0775908        1.70835e-005        1.58081e-005
184       33        0.078291        1.70895e-005        1.58026e-005
185       33        0.078986        1.70954e-005        1.57971e-005
186       33        0.0796756        1.71013e-005        1.57916e-005
187       33        0.0803594        1.71071e-005        1.57862e-005
188       33        0.0810374        1.71129e-005        1.57808e-005
189       33        0.0817093        1.71186e-005        1.57755e-005
190       33        0.0823748        1.71243e-005        1.57703e-005
191       33        0.0830339        1.713e-005        1.5765e-005
192       33        0.0836862        1.71355e-005        1.57599e-005
193       33        0.0843317        1.71411e-005        1.57548e-005
194       33        0.0849701        1.71465e-005        1.57498e-005
195       33        0.0856013        1.71519e-005        1.57448e-005
196       33        0.0862251        1.71573e-005        1.57399e-005
197       33        0.0868414        1.71625e-005        1.5735e-005
198       33        0.08745        1.71677e-005        1.57302e-005
199       33        0.0880509        1.71729e-005        1.57255e-005
200       33        0.0886438        1.7178e-005        1.57208e-005
201       33        0.0892288        1.7183e-005        1.57162e-005
202       33        0.0898056        1.71879e-005        1.57116e-005
203       33        0.0903742        1.71928e-005        1.57072e-005
204       33        0.0909345        1.71976e-005        1.57027e-005
205       33        0.0914863        1.72023e-005        1.56984e-005
206       33        0.0920297        1.7207e-005        1.56941e-005
207       33        0.0925645        1.72116e-005        1.56899e-005
208       33        0.0930907        1.72161e-005        1.56858e-005
209       33        0.0936082        1.72206e-005        1.56817e-005
210       33        0.0941169        1.72249e-005        1.56777e-005
211       33        0.0946168        1.72292e-005        1.56738e-005
212       33        0.0951078        1.72334e-005        1.56699e-005
213       33        0.09559        1.72376e-005        1.56661e-005
214       33        0.0960632        1.72417e-005        1.56624e-005
215       33        0.0965274        1.72456e-005        1.56588e-005
216       33        0.0969826        1.72496e-005        1.56552e-005
217       33        0.0974288        1.72534e-005        1.56517e-005
218       33        0.0978659        1.72572e-005        1.56483e-005
219       33        0.0982939        1.72608e-005        1.56449e-005
220       33        0.0987128        1.72644e-005        1.56416e-005
221       33        0.0991225        1.7268e-005        1.56384e-005
222       33        0.0995231        1.72714e-005        1.56353e-005
223       33        0.0999146        1.72748e-005        1.56322e-005
224       33        0.100297        1.72781e-005        1.56292e-005
225       33        0.10067        1.72813e-005        1.56263e-005
226       33        0.101034        1.72844e-005        1.56234e-005
227       33        0.101389        1.72875e-005        1.56207e-005
228       33        0.101734        1.72905e-005        1.5618e-005
229       33        0.10207        1.72934e-005        1.56153e-005
230       33        0.102398        1.72962e-005        1.56128e-005
231       33        0.102715        1.72989e-005        1.56103e-005
232       33        0.103024        1.73016e-005        1.56079e-005
233       33        0.103324        1.73042e-005        1.56055e-005
234       33        0.103614        1.73067e-005        1.56033e-005
235       33        0.103895        1.73091e-005        1.56011e-005
236       33        0.104167        1.73115e-005        1.55989e-005
237       33        0.10443        1.73137e-005        1.55969e-005
238       33        0.104684        1.73159e-005        1.55949e-005
239       33        0.104928        1.7318e-005        1.5593e-005
240       33        0.105163        1.73201e-005        1.55911e-005
241       33        0.105389        1.7322e-005        1.55894e-005
242       33        0.105606        1.73239e-005        1.55877e-005
243       33        0.105814        1.73257e-005        1.55861e-005
244       33        0.106013        1.73274e-005        1.55845e-005
245       33        0.106202        1.7329e-005        1.5583e-005
246       33        0.106383        1.73306e-005        1.55816e-005
247       33        0.106554        1.73321e-005        1.55803e-005
248       33        0.106716        1.73335e-005        1.5579e-005
249       33        0.106869        1.73348e-005        1.55778e-005
250       33        0.107013        1.73361e-005        1.55767e-005
251       33        0.107148        1.73372e-005        1.55756e-005
252       33        0.107274        1.73383e-005        1.55746e-005
253       33        0.107391        1.73393e-005        1.55737e-005
254       33        0.107498        1.73402e-005        1.55729e-005
255       33        0.107597        1.73411e-005        1.55721e-005
256       33        0.107686        1.73419e-005        1.55714e-005
257       33        0.107767        1.73426e-005        1.55708e-005
258       33        0.107839        1.73432e-005        1.55702e-005
259       33        0.107901        1.73437e-005        1.55698e-005
260       33        0.107955        1.73442e-005        1.55693e-005
261       33        0.107999        1.73446e-005        1.5569e-005
262       33        0.108035        1.73449e-005        1.55687e-005
263       33        0.108061        1.73451e-005        1.55685e-005
264       33        0.108079        1.73453e-005        1.55684e-005
265       33        0.108088        1.73453e-005        1.55683e-005
266       33        0.108087        1.73453e-005        1.55683e-005
267       33        0.108078        1.73453e-005        1.55684e-005
268       33        0.10806        1.73451e-005        1.55685e-005
269       33        0.108033        1.73449e-005        1.55687e-005
270       33        0.107998        1.73446e-005        1.5569e-005
271       33        0.107953        1.73442e-005        1.55693e-005
272       33        0.1079        1.73437e-005        1.55698e-005
273       33        0.107838        1.73432e-005        1.55703e-005
274       33        0.107767        1.73426e-005        1.55708e-005
275       33        0.107687        1.73419e-005        1.55714e-005
276       33        0.107599        1.73411e-005        1.55721e-005
277       33        0.107502        1.73403e-005        1.55729e-005
278       33        0.107397        1.73394e-005        1.55737e-005
279       33        0.107283        1.73384e-005        1.55746e-005
280       33        0.10716        1.73373e-005        1.55755e-005
281       33        0.107029        1.73362e-005        1.55766e-005
282       33        0.10689        1.7335e-005        1.55777e-005
283       33        0.106742        1.73337e-005        1.55788e-005
284       33        0.106586        1.73324e-005        1.558e-005
285       33        0.106422        1.7331e-005        1.55813e-005
286       33        0.10625        1.73295e-005        1.55827e-005
287       33        0.106069        1.73279e-005        1.55841e-005
288       33        0.105881        1.73263e-005        1.55855e-005
289       33        0.105684        1.73246e-005        1.55871e-005
290       33        0.10548        1.73228e-005        1.55887e-005
291       33        0.105268        1.7321e-005        1.55903e-005
292       33        0.105048        1.73191e-005        1.5592e-005
293       33        0.104821        1.73171e-005        1.55938e-005
294       33        0.104587        1.73151e-005        1.55957e-005
295       33        0.104345        1.7313e-005        1.55976e-005
296       33        0.104096        1.73109e-005        1.55995e-005
297       33        0.103839        1.73087e-005        1.56015e-005
298       33        0.103576        1.73064e-005        1.56036e-005
299       33        0.103307        1.73041e-005        1.56057e-005
300       33        0.10303        1.73017e-005        1.56078e-005
301       33        0.102747        1.72992e-005        1.56101e-005
302       33        0.102458        1.72967e-005        1.56123e-005
303       33        0.102163        1.72942e-005        1.56146e-005
304       33        0.101861        1.72916e-005        1.5617e-005
305       33        0.101555        1.7289e-005        1.56194e-005
306       33        0.101242        1.72863e-005        1.56218e-005
307       33        0.100924        1.72835e-005        1.56243e-005
308       33        0.100601        1.72807e-005        1.56269e-005
309       33        0.100273        1.72779e-005        1.56294e-005
310       33        0.0999409        1.7275e-005        1.5632e-005
311       33        0.099604        1.72721e-005        1.56347e-005
312       33        0.0992628        1.72692e-005        1.56373e-005
313       33        0.0989177        1.72662e-005        1.56401e-005
314       33        0.098569        1.72632e-005        1.56428e-005
315       33        0.0982168        1.72602e-005        1.56456e-005
316       33        0.0978615        1.72571e-005        1.56483e-005
317       33        0.0975032        1.72541e-005        1.56512e-005
318       33        0.0971424        1.7251e-005        1.5654e-005
319       33        0.0967792        1.72478e-005        1.56568e-005
320       33        0.096414        1.72447e-005        1.56597e-005
321       33        0.0960471        1.72415e-005        1.56626e-005
322       33        0.0956786        1.72384e-005        1.56655e-005
323       33        0.095309        1.72352e-005        1.56684e-005
324       33        0.0949385        1.7232e-005        1.56713e-005
325       33        0.0945673        1.72288e-005        1.56742e-005
326       33        0.0941958        1.72256e-005        1.56771e-005
327       33        0.0938243        1.72224e-005        1.568e-005
328       33        0.0934529        1.72193e-005        1.5683e-005
329       33        0.093082        1.72161e-005        1.56859e-005
330       33        0.0927118        1.72129e-005        1.56888e-005
331       33        0.0923425        1.72097e-005        1.56917e-005
332       33        0.0919744        1.72066e-005        1.56946e-005
333       33        0.0916077        1.72034e-005        1.56975e-005
334       33        0.0912426        1.72003e-005        1.57004e-005
335       33        0.0908791        1.71972e-005        1.57032e-005
336       33        0.0905176        1.71941e-005        1.57061e-005
337       33        0.090158        1.7191e-005        1.57089e-005
338       33        0.0898005        1.71879e-005        1.57117e-005
339       33        0.0894452        1.71849e-005        1.57145e-005
340       33        0.0890921        1.71819e-005        1.57173e-005
341       33        0.0887411        1.71788e-005        1.57201e-005
342       33        0.0883922        1.71759e-005        1.57228e-005
343       33        0.0880453        1.71729e-005        1.57255e-005
344       33        0.0877003        1.71699e-005        1.57283e-005
345       33        0.0873569        1.7167e-005        1.5731e-005
346       33        0.087015        1.71641e-005        1.57337e-005
347       33        0.0866741        1.71612e-005        1.57364e-005
348       33        0.086334        1.71582e-005        1.5739e-005
349       33        0.0859942        1.71553e-005        1.57417e-005
350       33        0.0856542        1.71524e-005        1.57444e-005
351       33        0.0853134        1.71495e-005        1.57471e-005
352       33        0.0849711        1.71466e-005        1.57498e-005
353       33        0.0846266        1.71436e-005        1.57525e-005
354       33        0.084279        1.71407e-005        1.57553e-005
355       33        0.0839275        1.71377e-005        1.5758e-005
356       33        0.0835709        1.71346e-005        1.57609e-005
357       33        0.0832082        1.71315e-005        1.57637e-005
358       33        0.0828381        1.71284e-005        1.57667e-005
359       33        0.0824593        1.71251e-005        1.57696e-005
360       33        0.0820702        1.71218e-005        1.57727e-005
361       33        0.0816694        1.71184e-005        1.57759e-005
362       33        0.081255        1.71148e-005        1.57792e-005
363       33        0.0808252        1.71112e-005        1.57826e-005
364       33        0.080378        1.71073e-005        1.57861e-005
365       33        0.0799113        1.71034e-005        1.57898e-005
366       33        0.0794228        1.70992e-005        1.57937e-005
367       33        0.07891        1.70948e-005        1.57977e-005
368       33        0.0783703        1.70902e-005        1.5802e-005
369       33        0.077801        1.70854e-005        1.58065e-005
370       33        0.077199        1.70802e-005        1.58113e-005
371       33        0.0765613        1.70748e-005        1.58163e-005
372       33        0.0758846        1.7069e-005        1.58217e-005
373       33        0.0751653        1.70629e-005        1.58274e-005
374       33        0.0743997        1.70564e-005        1.58335e-005
375       33        0.073584        1.70494e-005        1.58399e-005
376       33        0.0727139        1.7042e-005        1.58468e-005
377       33        0.0717852        1.70341e-005        1.58542e-005
378       33        0.0707932        1.70257e-005        1.58621e-005
379       33        0.0697333        1.70167e-005        1.58705e-005
380       33        0.0686002        1.70071e-005        1.58795e-005
381       33        0.0673889        1.69968e-005        1.58891e-005
382       33        0.0660936        1.69858e-005        1.58995e-005
383       33        0.0647086        1.69741e-005        1.59105e-005
384       33        0.0632279        1.69615e-005        1.59223e-005
385       33        0.061645        1.69481e-005        1.59349e-005
386       33        0.0599534        1.69338e-005        1.59484e-005
387       33        0.0581461        1.69185e-005        1.59628e-005
388       33        0.0562159        1.69022e-005        1.59783e-005
389       33        0.0541554        1.68849e-005        1.59948e-005
390       33        0.0519566        1.68663e-005        1.60124e-005
391       33        0.0496116        1.68466e-005        1.60312e-005
392       33        0.0471118        1.68256e-005        1.60513e-005
393       33        0.0444486        1.68032e-005        1.60727e-005
394       33        0.041613        1.67794e-005        1.60955e-005
395       33        0.0385957        1.67541e-005        1.61198e-005
396       33        0.035387        1.67273e-005        1.61457e-005
397       33        0.0319771        1.66988e-005        1.61733e-005
398       33        0.0283558        1.66686e-005        1.62026e-005
399       33        0.0245128        1.66367e-005        1.62338e-005
400       33        0.0204374        1.66028e-005        1.62669e-005
401       33        0.016119        1.6567e-005        1.63021e-005
402       33        0.0115466        1.65292e-005        1.63394e-005
403       33        0.00670931        1.64893e-005        1.6379e-005
404       33        0.00159612        1.64472e-005        1.6421e-005
405       33        -0.0038038        1.64029e-005        1.64654e-005
406       33        -0.00950113        1.63562e-005        1.65123e-005
407       33        -0.0155062        1.63072e-005        1.6562e-005
408       33        -0.021829        1.62557e-005        1.66144e-005
409       33        -0.0284788        1.62017e-005        1.66697e-005
410       33        -0.0354641        1.61452e-005        1.6728e-005
411       33        -0.0427924        1.60861e-005        1.67894e-005
412       33        -0.05047        1.60244e-005        1.68539e-005
413       33        -0.0585016        1.59601e-005        1.69217e-005
414       33        -0.0668902        1.58933e-005        1.69927e-005
415       33        -0.0756366        1.58238e-005        1.70671e-005
416       33        -0.0847392        1.57518e-005        1.71448e-005
417       33        -0.0941933        1.56774e-005        1.72259e-005
418       33        -0.103991        1.56007e-005        1.73104e-005
419       33        -0.114121        1.55217e-005        1.73981e-005
420       33        -0.124568        1.54406e-005        1.7489e-005
421       33        -0.13531        1.53577e-005        1.75829e-005
422       33        -0.146323        1.52731e-005        1.76797e-005
423       33        -0.157574        1.51872e-005        1.77791e-005
424       33        -0.169024        1.51002e-005        1.78809e-005
425       33        -0.18063        1.50125e-005        1.79846e-005
426       33        -0.192338        1.49245e-005        1.80897e-005
427       33        -0.204087        1.48367e-005        1.81959e-005
428       33        -0.215808        1.47496e-005        1.83023e-005
429       33        -0.227419        1.46638e-005        1.84083e-005
430       33        -0.238829        1.458e-005        1.85131e-005
431       33        -0.249936        1.44987e-005        1.86155e-005
432       33        -0.260632        1.44209e-005        1.87147e-005
433       33        -0.270796        1.43473e-005        1.88094e-005
434       33        -0.2803        1.42787e-005        1.88983e-005
435       33        -0.289001        1.42163e-005        1.898e-005
436       33        -0.296738        1.41609e-005        1.90529e-005
437       33        -0.303329        1.41138e-005        1.91152e-005
438       33        -0.308579        1.40764e-005        1.91649e-005
439       33        -0.312288        1.405e-005        1.92001e-005
440       33        -0.314251        1.4036e-005        1.92186e-005
441       33        -0.314243        1.4036e-005        1.92184e-005
442       33        -0.311981        1.40519e-005        1.91967e-005
443       33        -0.307084        1.40865e-005        1.91499e-005
444       33        -0.299038        1.41436e-005        1.90734e-005
445       33        -0.2872        1.4228e-005        1.89616e-005
446       33        -0.270836        1.43456e-005        1.88079e-005
447       33        -0.24917        1.45027e-005        1.86064e-005
448       33        -0.22143        1.47063e-005        1.83514e-005
449       33        -0.186853        1.49639e-005        1.80383e-005
450       33        -0.144654        1.52841e-005        1.7663e-005
451       33        -0.0940333        1.5677e-005        1.72227e-005
452       33        -0.0343118        1.61529e-005        1.67168e-005
453       33        0.034675        1.672e-005        1.61502e-005
454       33        0.112097        1.73793e-005        1.55364e-005
455       33        0.195966        1.81218e-005        1.48968e-005
456       33        0.283436        1.89284e-005        1.42567e-005
457       33        0.371184        1.9772e-005        1.3641e-005
458       33        0.455777        2.06192e-005        1.30716e-005
459       33        0.53446        2.14394e-005        1.25632e-005
460       33        0.606308        2.22183e-005        1.2117e-005
461       33        0.672316        2.29618e-005        1.17225e-005
462       33        0.733166        2.36719e-005        1.13716e-005
463       33        0.787025        2.43199e-005        1.10703e-005
464       33        0.831506        2.48678e-005        1.08273e-005
465       33        0.866441        2.53054e-005        1.06396e-005
466       33        0.893267        2.56465e-005        1.04975e-005
467       33        0.913708        2.59126e-005        1.03919e-005
468       33        0.928893        2.6116e-005        1.03156e-005
469       33        0.938415        2.62453e-005        1.02684e-005
470       33        0.941208        2.6284e-005        1.02549e-005
471       33        0.936899        2.62274e-005        1.0277e-005
472       33        0.927166        2.61049e-005        1.0329e-005
473       33        0.913102        2.59276e-005        1.04042e-005
474       33        0.892321        2.56603e-005        1.05131e-005
475       33        0.858533        2.52278e-005        1.06911e-005
476       33        0.802007        2.45215e-005        1.09961e-005
477       33        0.720667        2.35435e-005        1.14522e-005
478       33        0.638928        2.26014e-005        1.19303e-005
479       33        0.607736        2.22506e-005        1.21173e-005
480       33        0.655791        2.27912e-005        1.18293e-005
481       33        0.747387        2.38577e-005        1.12991e-005
482       33        0.828758        2.48442e-005        1.08467e-005
483       33        0.874504        2.54174e-005        1.06008e-005
484       33        0.889953        2.56213e-005        1.0522e-005
485       33        0.889295        2.56246e-005        1.05303e-005
486       33        0.882703        2.55532e-005        1.05704e-005
487       33        0.875544        2.54697e-005        1.06116e-005
488       33        0.871322        2.542e-005        1.06357e-005
489       33        0.870685        2.54123e-005        1.06393e-005
490       33        0.869308        2.53911e-005        1.0645e-005
491       33        0.847146        2.51024e-005        1.07598e-005
492       33        0.725408        2.36052e-005        1.14279e-005
493       33        0.263206        1.87316e-005        1.43968e-005
494       33        -0.548615        1.24618e-005        2.15696e-005
495       33        -0.830568        1.08289e-005        2.48483e-005
496       33        -0.87108        1.0622e-005        2.53812e-005
497       33        -0.846728        1.07597e-005        2.50916e-005
498       33        -0.80721        1.098e-005        2.46132e-005
499       33        -0.792828        1.11048e-005        2.45375e-005
0       34        -0.805165        1.10028e-005        2.46139e-005
1       34        -0.828119        1.08806e-005        2.49059e-005
2       34        -0.790984        1.10652e-005        2.44051e-005
3       34        -0.506612        1.27382e-005        2.11411e-005
4       34        0.298961        1.90634e-005        1.41372e-005
5       34        0.751891        2.39021e-005        1.12692e-005
6       34        0.870652        2.53718e-005        1.06226e-005
7       34        0.893165        2.56611e-005        1.05046e-005
8       34        0.895686        2.56937e-005        1.04914e-005
9       34        0.896602        2.57042e-005        1.04861e-005
10       34        0.89789        2.57171e-005        1.04779e-005
11       34        0.893442        2.56517e-005        1.04978e-005
12       34        0.870574        2.53538e-005        1.06159e-005
13       34        0.814964        2.46623e-005        1.09169e-005
14       34        0.735597        2.37105e-005        1.13625e-005
15       34        0.664186        2.28845e-005        1.17785e-005
16       34        0.636741        2.25779e-005        1.1944e-005
17       34        0.670652        2.29682e-005        1.17454e-005
18       34        0.746859        2.38584e-005        1.13054e-005
19       34        0.821446        2.47581e-005        1.08885e-005
20       34        0.864875        2.53076e-005        1.06572e-005
21       34        0.883808        2.55551e-005        1.05595e-005
22       34        0.891414        2.56506e-005        1.05187e-005
23       34        0.891767        2.56471e-005        1.05135e-005
24       34        0.873684        2.53993e-005        1.0602e-005
25       34        0.811678        2.46124e-005        1.09307e-005
26       34        0.698086        2.32612e-005        1.15733e-005
27       34        0.579269        2.1926e-005        1.22853e-005
28       34        0.501306        2.1091e-005        1.27756e-005
29       34        0.467891        2.07417e-005        1.2991e-005
30       34        0.460377        2.06618e-005        1.30385e-005
31       34        0.45786        2.06346e-005        1.30542e-005
32       34        0.447816        2.05317e-005        1.31202e-005
33       34        0.425658        2.03078e-005        1.32679e-005
34       34        0.391513        1.99678e-005        1.34989e-005
35       34        0.346089        1.95236e-005        1.38119e-005
36       34        0.287881        1.89677e-005        1.42229e-005
37       34        0.214276        1.82862e-005        1.47592e-005
38       34        0.125157        1.74923e-005        1.54345e-005
39       34        0.0258032        1.66461e-005        1.62221e-005
40       34        -0.0743539        1.58326e-005        1.70547e-005
41       34        -0.166568        1.51173e-005        1.78572e-005
42       34        -0.246244        1.45242e-005        1.85796e-005
43       34        -0.312733        1.40464e-005        1.92036e-005
44       34        -0.367597        1.36635e-005        1.97337e-005
45       34        -0.413232        1.33527e-005        2.01852e-005
46       34        -0.45205        1.30938e-005        2.05772e-005
47       34        -0.485966        1.28715e-005        2.09258e-005
48       34        -0.516156        1.2677e-005        2.12412e-005
49       34        -0.543107        1.25059e-005        2.1527e-005
50       34        -0.566901        1.23569e-005        2.17827e-005
51       34        -0.587538        1.22294e-005        2.20074e-005
52       34        -0.60515        1.21218e-005        2.22013e-005
53       34        -0.620032        1.20318e-005        2.23669e-005
54       34        -0.632566        1.19567e-005        2.25077e-005
55       34        -0.643135        1.18939e-005        2.26274e-005
56       34        -0.652051        1.18413e-005        2.27291e-005
57       34        -0.659556        1.17974e-005        2.28153e-005
58       34        -0.665831        1.17608e-005        2.28878e-005
59       34        -0.671037        1.17306e-005        2.29482e-005
60       34        -0.675325        1.17059e-005        2.29982e-005
61       34        -0.678845        1.16857e-005        2.30395e-005
62       34        -0.681728        1.16692e-005        2.30733e-005
63       34        -0.684081        1.16557e-005        2.31011e-005
64       34        -0.685987        1.16449e-005        2.31236e-005
65       34        -0.687511        1.16362e-005        2.31417e-005
66       34        -0.688704        1.16295e-005        2.31559e-005
67       34        -0.689611        1.16244e-005        2.31668e-005
68       34        -0.690274        1.16207e-005        2.31748e-005
69       34        -0.690728        1.16182e-005        2.31803e-005
70       34        -0.691005        1.16168e-005        2.31838e-005
71       34        -0.691132        1.16161e-005        2.31855e-005
72       34        -0.691131        1.16163e-005        2.31857e-005
73       34        -0.691021        1.1617e-005        2.31846e-005
74       34        -0.690819        1.16182e-005        2.31824e-005
75       34        -0.690539        1.16199e-005        2.31793e-005
76       34        -0.690194        1.1622e-005        2.31754e-005
77       34        -0.689796        1.16243e-005        2.31709e-005
78       34        -0.689353        1.16269e-005        2.31658e-005
79       34        -0.688875        1.16298e-005        2.31604e-005
80       34        -0.688369        1.16327e-005        2.31545e-005
81       34        -0.68784        1.16358e-005        2.31484e-005
82       34        -0.687295        1.1639e-005        2.31422e-005
83       34        -0.686738        1.16422e-005        2.31357e-005
84       34        -0.686173        1.16455e-005        2.31292e-005
85       34        -0.685603        1.16489e-005        2.31226e-005
86       34        -0.685031        1.16522e-005        2.3116e-005
87       34        -0.68446        1.16555e-005        2.31094e-005
88       34        -0.683892        1.16588e-005        2.31028e-005
89       34        -0.683328        1.16621e-005        2.30963e-005
90       34        -0.68277        1.16654e-005        2.30899e-005
91       34        -0.682218        1.16686e-005        2.30835e-005
92       34        -0.681675        1.16718e-005        2.30773e-005
93       34        -0.681141        1.16749e-005        2.30711e-005
94       34        -0.680616        1.16779e-005        2.30651e-005
95       34        -0.680101        1.1681e-005        2.30591e-005
96       34        -0.679597        1.16839e-005        2.30533e-005
97       34        -0.679103        1.16868e-005        2.30476e-005
98       34        -0.67862        1.16896e-005        2.3042e-005
99       34        -0.678148        1.16924e-005        2.30366e-005
100       34        -0.677687        1.16951e-005        2.30313e-005
101       34        -0.677237        1.16977e-005        2.30261e-005
102       34        -0.676798        1.17003e-005        2.30211e-005
103       34        -0.67637        1.17028e-005        2.30161e-005
104       34        -0.675953        1.17052e-005        2.30113e-005
105       34        -0.675547        1.17076e-005        2.30067e-005
106       34        -0.675151        1.17099e-005        2.30021e-005
107       34        -0.674766        1.17122e-005        2.29977e-005
108       34        -0.67439        1.17144e-005        2.29934e-005
109       34        -0.674025        1.17165e-005        2.29892e-005
110       34        -0.673669        1.17186e-005        2.29851e-005
111       34        -0.673323        1.17206e-005        2.29811e-005
112       34        -0.672986        1.17226e-005        2.29772e-005
113       34        -0.672657        1.17245e-005        2.29734e-005
114       34        -0.672337        1.17264e-005        2.29698e-005
115       34        -0.672025        1.17282e-005        2.29662e-005
116       34        -0.671721        1.173e-005        2.29627e-005
117       34        -0.671425        1.17317e-005        2.29593e-005
118       34        -0.671135        1.17334e-005        2.29559e-005
119       34        -0.670852        1.17351e-005        2.29527e-005
120       34        -0.670576        1.17367e-005        2.29495e-005
121       34        -0.670306        1.17383e-005        2.29464e-005
122       34        -0.670042        1.17398e-005        2.29434e-005
123       34        -0.669783        1.17413e-005        2.29404e-005
124       34        -0.66953        1.17428e-005        2.29375e-005
125       34        -0.669281        1.17443e-005        2.29346e-005
126       34        -0.669036        1.17457e-005        2.29318e-005
127       34        -0.668796        1.17471e-005        2.2929e-005
128       34        -0.668559        1.17485e-005        2.29263e-005
129       34        -0.668326        1.17499e-005        2.29236e-005
130       34        -0.668097        1.17512e-005        2.2921e-005
131       34        -0.66787        1.17525e-005        2.29184e-005
132       34        -0.667646        1.17539e-005        2.29158e-005
133       34        -0.667424        1.17551e-005        2.29132e-005
134       34        -0.667204        1.17564e-005        2.29107e-005
135       34        -0.666986        1.17577e-005        2.29082e-005
136       34        -0.666769        1.1759e-005        2.29057e-005
137       34        -0.666554        1.17602e-005        2.29032e-005
138       34        -0.666341        1.17615e-005        2.29008e-005
139       34        -0.666128        1.17627e-005        2.28983e-005
140       34        -0.665916        1.1764e-005        2.28959e-005
141       34        -0.665704        1.17652e-005        2.28934e-005
142       34        -0.665493        1.17664e-005        2.2891e-005
143       34        -0.665283        1.17677e-005        2.28886e-005
144       34        -0.665072        1.17689e-005        2.28861e-005
145       34        -0.664862        1.17701e-005        2.28837e-005
146       34        -0.664651        1.17713e-005        2.28813e-005
147       34        -0.664441        1.17726e-005        2.28788e-005
148       34        -0.66423        1.17738e-005        2.28764e-005
149       34        -0.664019        1.1775e-005        2.2874e-005
150       34        -0.663807        1.17763e-005        2.28715e-005
151       34        -0.663595        1.17775e-005        2.28691e-005
152       34        -0.663383        1.17787e-005        2.28666e-005
153       34        -0.66317        1.178e-005        2.28642e-005
154       34        -0.662957        1.17812e-005        2.28617e-005
155       34        -0.662743        1.17825e-005        2.28592e-005
156       34        -0.662529        1.17837e-005        2.28568e-005
157       34        -0.662314        1.1785e-005        2.28543e-005
158       34        -0.662099        1.17862e-005        2.28518e-005
159       34        -0.661883        1.17875e-005        2.28493e-005
160       34        -0.661667        1.17887e-005        2.28468e-005
161       34        -0.661451        1.179e-005        2.28443e-005
162       34        -0.661234        1.17913e-005        2.28418e-005
163       34        -0.661017        1.17925e-005        2.28393e-005
164       34        -0.6608        1.17938e-005        2.28368e-005
165       34        -0.660583        1.17951e-005        2.28343e-005
166       34        -0.660366        1.17963e-005        2.28318e-005
167       34        -0.660148        1.17976e-005        2.28293e-005
168       34        -0.659931        1.17989e-005        2.28268e-005
169       34        -0.659714        1.18001e-005        2.28243e-005
170       34        -0.659497        1.18014e-005        2.28218e-005
171       34        -0.65928        1.18027e-005        2.28193e-005
172       34        -0.659064        1.18039e-005        2.28168e-005
173       34        -0.658848        1.18052e-005        2.28143e-005
174       34        -0.658632        1.18064e-005        2.28118e-005
175       34        -0.658417        1.18077e-005        2.28093e-005
176       34        -0.658203        1.18089e-005        2.28068e-005
177       34        -0.65799        1.18102e-005        2.28044e-005
178       34        -0.657777        1.18114e-005        2.28019e-005
179       34        -0.657565        1.18127e-005        2.27995e-005
180       34        -0.657354        1.18139e-005        2.27971e-005
181       34        -0.657145        1.18151e-005        2.27946e-005
182       34        -0.656936        1.18164e-005        2.27922e-005
183       34        -0.656729        1.18176e-005        2.27899e-005
184       34        -0.656522        1.18188e-005        2.27875e-005
185       34        -0.656318        1.182e-005        2.27851e-005
186       34        -0.656114        1.18212e-005        2.27828e-005
187       34        -0.655912        1.18223e-005        2.27805e-005
188       34        -0.655712        1.18235e-005        2.27781e-005
189       34        -0.655513        1.18247e-005        2.27759e-005
190       34        -0.655316        1.18258e-005        2.27736e-005
191       34        -0.655121        1.1827e-005        2.27713e-005
192       34        -0.654927        1.18281e-005        2.27691e-005
193       34        -0.654736        1.18292e-005        2.27669e-005
194       34        -0.654546        1.18303e-005        2.27647e-005
195       34        -0.654358        1.18314e-005        2.27626e-005
196       34        -0.654172        1.18325e-005        2.27604e-005
197       34        -0.653989        1.18336e-005        2.27583e-005
198       34        -0.653807        1.18347e-005        2.27562e-005
199       34        -0.653628        1.18357e-005        2.27542e-005
200       34        -0.65345        1.18367e-005        2.27521e-005
201       34        -0.653275        1.18378e-005        2.27501e-005
202       34        -0.653102        1.18388e-005        2.27481e-005
203       34        -0.652932        1.18398e-005        2.27462e-005
204       34        -0.652764        1.18408e-005        2.27442e-005
205       34        -0.652598        1.18417e-005        2.27423e-005
206       34        -0.652434        1.18427e-005        2.27405e-005
207       34        -0.652273        1.18436e-005        2.27386e-005
208       34        -0.652115        1.18446e-005        2.27368e-005
209       34        -0.651959        1.18455e-005        2.2735e-005
210       34        -0.651805        1.18464e-005        2.27332e-005
211       34        -0.651654        1.18473e-005        2.27315e-005
212       34        -0.651506        1.18481e-005        2.27298e-005
213       34        -0.65136        1.1849e-005        2.27281e-005
214       34        -0.651217        1.18498e-005        2.27265e-005
215       34        -0.651076        1.18507e-005        2.27249e-005
216       34        -0.650938        1.18515e-005        2.27233e-005
217       34        -0.650802        1.18523e-005        2.27217e-005
218       34        -0.65067        1.1853e-005        2.27202e-005
219       34        -0.65054        1.18538e-005        2.27187e-005
220       34        -0.650412        1.18546e-005        2.27172e-005
221       34        -0.650287        1.18553e-005        2.27158e-005
222       34        -0.650165        1.1856e-005        2.27144e-005
223       34        -0.650046        1.18567e-005        2.2713e-005
224       34        -0.649929        1.18574e-005        2.27117e-005
225       34        -0.649816        1.18581e-005        2.27104e-005
226       34        -0.649704        1.18587e-005        2.27091e-005
227       34        -0.649596        1.18593e-005        2.27079e-005
228       34        -0.64949        1.186e-005        2.27067e-005
229       34        -0.649388        1.18606e-005        2.27055e-005
230       34        -0.649287        1.18612e-005        2.27043e-005
231       34        -0.64919        1.18617e-005        2.27032e-005
232       34        -0.649096        1.18623e-005        2.27021e-005
233       34        -0.649004        1.18628e-005        2.27011e-005
234       34        -0.648915        1.18633e-005        2.27001e-005
235       34        -0.648829        1.18638e-005        2.26991e-005
236       34        -0.648745        1.18643e-005        2.26981e-005
237       34        -0.648665        1.18648e-005        2.26972e-005
238       34        -0.648587        1.18653e-005        2.26963e-005
239       34        -0.648512        1.18657e-005        2.26954e-005
240       34        -0.64844        1.18661e-005        2.26946e-005
241       34        -0.64837        1.18665e-005        2.26938e-005
242       34        -0.648304        1.18669e-005        2.26931e-005
243       34        -0.64824        1.18673e-005        2.26923e-005
244       34        -0.648179        1.18677e-005        2.26916e-005
245       34        -0.648121        1.1868e-005        2.2691e-005
246       34        -0.648065        1.18683e-005        2.26903e-005
247       34        -0.648013        1.18686e-005        2.26897e-005
248       34        -0.647963        1.18689e-005        2.26892e-005
249       34        -0.647916        1.18692e-005        2.26886e-005
250       34        -0.647872        1.18695e-005        2.26881e-005
251       34        -0.647831        1.18697e-005        2.26876e-005
252       34        -0.647792        1.18699e-005        2.26872e-005
253       34        -0.647756        1.18701e-005        2.26868e-005
254       34        -0.647724        1.18703e-005        2.26864e-005
255       34        -0.647693        1.18705e-005        2.26861e-005
256       34        -0.647666        1.18707e-005        2.26858e-005
257       34        -0.647642        1.18708e-005        2.26855e-005
258       34        -0.64762        1.18709e-005        2.26852e-005
259       34        -0.647601        1.18711e-005        2.2685e-005
260       34        -0.647585        1.18711e-005        2.26848e-005
261       34        -0.647572        1.18712e-005        2.26847e-005
262       34        -0.647562        1.18713e-005        2.26846e-005
263       34        -0.647554        1.18713e-005        2.26845e-005
264       34        -0.647549        1.18714e-005        2.26844e-005
265       34        -0.647547        1.18714e-005        2.26844e-005
266       34        -0.647548        1.18714e-005        2.26844e-005
267       34        -0.647551        1.18713e-005        2.26844e-005
268       34        -0.647558        1.18713e-005        2.26845e-005
269       34        -0.647567        1.18713e-005        2.26846e-005
270       34        -0.647578        1.18712e-005        2.26847e-005
271       34        -0.647593        1.18711e-005        2.26849e-005
272       34        -0.64761        1.1871e-005        2.26851e-005
273       34        -0.64763        1.18709e-005        2.26853e-005
274       34        -0.647653        1.18708e-005        2.26856e-005
275       34        -0.647678        1.18706e-005        2.26859e-005
276       34        -0.647707        1.18704e-005        2.26862e-005
277       34        -0.647737        1.18703e-005        2.26866e-005
278       34        -0.647771        1.18701e-005        2.2687e-005
279       34        -0.647807        1.18698e-005        2.26874e-005
280       34        -0.647846        1.18696e-005        2.26878e-005
281       34        -0.647887        1.18694e-005        2.26883e-005
282       34        -0.647931        1.18691e-005        2.26888e-005
283       34        -0.647978        1.18688e-005        2.26893e-005
284       34        -0.648027        1.18686e-005        2.26899e-005
285       34        -0.648079        1.18682e-005        2.26905e-005
286       34        -0.648133        1.18679e-005        2.26911e-005
287       34        -0.64819        1.18676e-005        2.26918e-005
288       34        -0.648249        1.18672e-005        2.26924e-005
289       34        -0.648311        1.18669e-005        2.26931e-005
290       34        -0.648375        1.18665e-005        2.26939e-005
291       34        -0.648441        1.18661e-005        2.26946e-005
292       34        -0.64851        1.18657e-005        2.26954e-005
293       34        -0.648581        1.18653e-005        2.26962e-005
294       34        -0.648654        1.18649e-005        2.26971e-005
295       34        -0.64873        1.18644e-005        2.26979e-005
296       34        -0.648808        1.1864e-005        2.26988e-005
297       34        -0.648888        1.18635e-005        2.26997e-005
298       34        -0.64897        1.1863e-005        2.27007e-005
299       34        -0.649054        1.18625e-005        2.27017e-005
300       34        -0.64914        1.1862e-005        2.27026e-005
301       34        -0.649228        1.18615e-005        2.27037e-005
302       34        -0.649318        1.1861e-005        2.27047e-005
303       34        -0.64941        1.18604e-005        2.27057e-005
304       34        -0.649504        1.18599e-005        2.27068e-005
305       34        -0.649599        1.18593e-005        2.27079e-005
306       34        -0.649696        1.18587e-005        2.2709e-005
307       34        -0.649795        1.18582e-005        2.27102e-005
308       34        -0.649895        1.18576e-005        2.27113e-005
309       34        -0.649997        1.1857e-005        2.27125e-005
310       34        -0.6501        1.18564e-005        2.27136e-005
311       34        -0.650205        1.18558e-005        2.27148e-005
312       34        -0.65031        1.18551e-005        2.27161e-005
313       34        -0.650417        1.18545e-005        2.27173e-005
314       34        -0.650525        1.18539e-005        2.27185e-005
315       34        -0.650634        1.18532e-005        2.27198e-005
316       34        -0.650744        1.18526e-005        2.2721e-005
317       34        -0.650855        1.18519e-005        2.27223e-005
318       34        -0.650967        1.18513e-005        2.27236e-005
319       34        -0.65108        1.18506e-005        2.27249e-005
320       34        -0.651193        1.185e-005        2.27262e-005
321       34        -0.651306        1.18493e-005        2.27275e-005
322       34        -0.65142        1.18486e-005        2.27288e-005
323       34        -0.651535        1.1848e-005        2.27301e-005
324       34        -0.65165        1.18473e-005        2.27314e-005
325       34        -0.651765        1.18466e-005        2.27328e-005
326       34        -0.651881        1.18459e-005        2.27341e-005
327       34        -0.651996        1.18453e-005        2.27354e-005
328       34        -0.652112        1.18446e-005        2.27367e-005
329       34        -0.652227        1.18439e-005        2.27381e-005
330       34        -0.652343        1.18432e-005        2.27394e-005
331       34        -0.652458        1.18425e-005        2.27407e-005
332       34        -0.652573        1.18419e-005        2.2742e-005
333       34        -0.652688        1.18412e-005        2.27434e-005
334       34        -0.652803        1.18405e-005        2.27447e-005
335       34        -0.652917        1.18399e-005        2.2746e-005
336       34        -0.653032        1.18392e-005        2.27473e-005
337       34        -0.653146        1.18385e-005        2.27486e-005
338       34        -0.653259        1.18379e-005        2.27499e-005
339       34        -0.653372        1.18372e-005        2.27512e-005
340       34        -0.653485        1.18365e-005        2.27525e-005
341       34        -0.653598        1.18359e-005        2.27538e-005
342       34        -0.653711        1.18352e-005        2.27551e-005
343       34        -0.653823        1.18346e-005        2.27564e-005
344       34        -0.653935        1.18339e-005        2.27577e-005
345       34        -0.654048        1.18332e-005        2.2759e-005
346       34        -0.65416        1.18326e-005        2.27603e-005
347       34        -0.654273        1.18319e-005        2.27616e-005
348       34        -0.654386        1.18313e-005        2.27629e-005
349       34        -0.654499        1.18306e-005        2.27642e-005
350       34        -0.654614        1.18299e-005        2.27655e-005
351       34        -0.654729        1.18292e-005        2.27668e-005
352       34        -0.654846        1.18286e-005        2.27681e-005
353       34        -0.654964        1.18279e-005        2.27695e-005
354       34        -0.655083        1.18272e-005        2.27709e-005
355       34        -0.655205        1.18264e-005        2.27723e-005
356       34        -0.655329        1.18257e-005        2.27737e-005
357       34        -0.655456        1.1825e-005        2.27751e-005
358       34        -0.655586        1.18242e-005        2.27766e-005
359       34        -0.65572        1.18234e-005        2.27782e-005
360       34        -0.655857        1.18226e-005        2.27797e-005
361       34        -0.656        1.18218e-005        2.27814e-005
362       34        -0.656147        1.18209e-005        2.2783e-005
363       34        -0.6563        1.182e-005        2.27848e-005
364       34        -0.656459        1.18191e-005        2.27866e-005
365       34        -0.656625        1.18181e-005        2.27885e-005
366       34        -0.656799        1.18171e-005        2.27905e-005
367       34        -0.65698        1.1816e-005        2.27926e-005
368       34        -0.657171        1.18149e-005        2.27948e-005
369       34        -0.657372        1.18137e-005        2.27971e-005
370       34        -0.657584        1.18125e-005        2.27995e-005
371       34        -0.657807        1.18111e-005        2.28021e-005
372       34        -0.658043        1.18098e-005        2.28048e-005
373       34        -0.658292        1.18083e-005        2.28076e-005
374       34        -0.658556        1.18067e-005        2.28106e-005
375       34        -0.658836        1.18051e-005        2.28138e-005
376       34        -0.659132        1.18034e-005        2.28172e-005
377       34        -0.659446        1.18015e-005        2.28208e-005
378       34        -0.65978        1.17995e-005        2.28246e-005
379       34        -0.660133        1.17975e-005        2.28287e-005
380       34        -0.660509        1.17953e-005        2.2833e-005
381       34        -0.660907        1.17929e-005        2.28376e-005
382       34        -0.66133        1.17904e-005        2.28424e-005
383       34        -0.661778        1.17878e-005        2.28476e-005
384       34        -0.662254        1.1785e-005        2.2853e-005
385       34        -0.662759        1.17821e-005        2.28588e-005
386       34        -0.663294        1.17789e-005        2.2865e-005
387       34        -0.663861        1.17756e-005        2.28715e-005
388       34        -0.664461        1.17721e-005        2.28784e-005
389       34        -0.665097        1.17684e-005        2.28857e-005
390       34        -0.665769        1.17644e-005        2.28935e-005
391       34        -0.66648        1.17603e-005        2.29016e-005
392       34        -0.667231        1.17559e-005        2.29103e-005
393       34        -0.668024        1.17513e-005        2.29194e-005
394       34        -0.66886        1.17464e-005        2.29291e-005
395       34        -0.669742        1.17412e-005        2.29393e-005
396       34        -0.67067        1.17358e-005        2.295e-005
397       34        -0.671648        1.17301e-005        2.29613e-005
398       34        -0.672675        1.17242e-005        2.29732e-005
399       34        -0.673755        1.17179e-005        2.29857e-005
400       34        -0.674888        1.17113e-005        2.29988e-005
401       34        -0.676077        1.17044e-005        2.30126e-005
402       34        -0.677322        1.16972e-005        2.30271e-005
403       34        -0.678626        1.16896e-005        2.30422e-005
404       34        -0.679989        1.16817e-005        2.30581e-005
405       34        -0.681413        1.16735e-005        2.30746e-005
406       34        -0.682898        1.16649e-005        2.30919e-005
407       34        -0.684447        1.1656e-005        2.311e-005
408       34        -0.68606        1.16467e-005        2.31288e-005
409       34        -0.687737        1.1637e-005        2.31485e-005
410       34        -0.689479        1.1627e-005        2.31688e-005
411       34        -0.691287        1.16166e-005        2.319e-005
412       34        -0.693161        1.16058e-005        2.3212e-005
413       34        -0.695101        1.15947e-005        2.32348e-005
414       34        -0.697106        1.15832e-005        2.32583e-005
415       34        -0.699176        1.15714e-005        2.32827e-005
416       34        -0.70131        1.15592e-005        2.33078e-005
417       34        -0.703508        1.15466e-005        2.33337e-005
418       34        -0.705767        1.15337e-005        2.33604e-005
419       34        -0.708087        1.15205e-005        2.33878e-005
420       34        -0.710465        1.1507e-005        2.3416e-005
421       34        -0.712899        1.14931e-005        2.34448e-005
422       34        -0.715385        1.1479e-005        2.34743e-005
423       34        -0.71792        1.14646e-005        2.35044e-005
424       34        -0.7205        1.145e-005        2.35351e-005
425       34        -0.723118        1.14352e-005        2.35662e-005
426       34        -0.725768        1.14202e-005        2.35978e-005
427       34        -0.728444        1.14051e-005        2.36297e-005
428       34        -0.731135        1.13899e-005        2.36618e-005
429       34        -0.733831        1.13746e-005        2.36939e-005
430       34        -0.736518        1.13595e-005        2.37259e-005
431       34        -0.739182        1.13444e-005        2.37577e-005
432       34        -0.741806        1.13296e-005        2.3789e-005
433       34        -0.744374        1.13151e-005        2.38196e-005
434       34        -0.74687        1.1301e-005        2.38494e-005
435       34        -0.749272        1.12874e-005        2.3878e-005
436       34        -0.751555        1.12745e-005        2.39052e-005
437       34        -0.753688        1.12624e-005        2.39306e-005
438       34        -0.755637        1.12513e-005        2.39537e-005
439       34        -0.757373        1.12415e-005        2.39743e-005
440       34        -0.758872        1.1233e-005        2.39921e-005
441       34        -0.760108        1.12259e-005        2.40066e-005
442       34        -0.761039        1.12205e-005        2.40175e-005
443       34        -0.761578        1.12173e-005        2.40235e-005
444       34        -0.76158        1.1217e-005        2.4023e-005
445       34        -0.760843        1.12208e-005        2.40134e-005
446       34        -0.75912        1.12301e-005        2.39918e-005
447       34        -0.756137        1.12463e-005        2.39549e-005
448       34        -0.751582        1.12712e-005        2.38989e-005
449       34        -0.745075        1.13071e-005        2.38195e-005
450       34        -0.736115        1.13568e-005        2.37109e-005
451       34        -0.724047        1.14245e-005        2.3566e-005
452       34        -0.708064        1.15151e-005        2.33763e-005
453       34        -0.687255        1.16347e-005        2.31326e-005
454       34        -0.660608        1.17903e-005        2.28256e-005
455       34        -0.626783        1.19917e-005        2.24435e-005
456       34        -0.583682        1.22544e-005        2.19676e-005
457       34        -0.528172        1.26022e-005        2.13712e-005
458       34        -0.456222        1.30683e-005        2.0623e-005
459       34        -0.363076        1.3697e-005        1.96928e-005
460       34        -0.243407        1.45479e-005        1.85571e-005
461       34        -0.0938905        1.56827e-005        1.72265e-005
462       34        0.0782868        1.70943e-005        1.58071e-005
463       34        0.250079        1.86227e-005        1.45022e-005
464       34        0.398439        2.00465e-005        1.34586e-005
465       34        0.518268        2.12725e-005        1.26689e-005
466       34        0.61802        2.23507e-005        1.20473e-005
467       34        0.70793        2.33731e-005        1.1515e-005
468       34        0.790202        2.43543e-005        1.10508e-005
469       34        0.856808        2.51822e-005        1.06902e-005
470       34        0.902119        2.5761e-005        1.04515e-005
471       34        0.925144        2.606e-005        1.03321e-005
472       34        0.929135        2.61211e-005        1.03151e-005
473       34        0.922087        2.60402e-005        1.03559e-005
474       34        0.909737        2.5886e-005        1.04225e-005
475       34        0.894036        2.56857e-005        1.05055e-005
476       34        0.873969        2.54285e-005        1.06111e-005
477       34        0.849707        2.51198e-005        1.07397e-005
478       34        0.826977        2.48309e-005        1.08603e-005
479       34        0.816814        2.47005e-005        1.09136e-005
480       34        0.825263        2.48067e-005        1.08683e-005
481       34        0.844359        2.50461e-005        1.07656e-005
482       34        0.865158        2.5306e-005        1.06534e-005
483       34        0.882605        2.55239e-005        1.05593e-005
484       34        0.893574        2.56664e-005        1.05024e-005
485       34        0.895727        2.5704e-005        1.04952e-005
486       34        0.891623        2.56641e-005        1.0522e-005
487       34        0.885269        2.55903e-005        1.05586e-005
488       34        0.880782        2.55373e-005        1.05842e-005
489       34        0.879416        2.55209e-005        1.05918e-005
490       34        0.877584        2.54942e-005        1.06001e-005
491       34        0.857309        2.52285e-005        1.07045e-005
492       34        0.746374        2.38521e-005        1.13079e-005
493       34        0.314901        1.92185e-005        1.40268e-005
494       34        -0.510215        1.27061e-005        2.11639e-005
495       34        -0.817177        1.09024e-005        2.46841e-005
496       34        -0.865571        1.06517e-005        2.53122e-005
497       34        -0.842896        1.07805e-005        2.5044e-005
498       34        -0.803201        1.10021e-005        2.45642e-005
499       34        -0.788009        1.11315e-005        2.44784e-005
0       35        -0.800083        1.10307e-005        2.45513e-005
1       35        -0.819538        1.0927e-005        2.47983e-005
2       35        -0.77022        1.11808e-005        2.41531e-005
3       35        -0.448941        1.31134e-005        2.05442e-005
4       35        0.37218        1.9768e-005        1.36247e-005
5       35        0.777598        2.42093e-005        1.11244e-005
6       35        0.878974        2.54766e-005        1.05781e-005
7       35        0.896602        2.57044e-005        1.04862e-005
8       35        0.897577        2.57174e-005        1.04813e-005
9       35        0.898107        2.57236e-005        1.04783e-005
10       35        0.900724        2.57552e-005        1.04637e-005
11       35        0.90264        2.57737e-005        1.04512e-005
12       35        0.898142        2.57099e-005        1.04723e-005
13       35        0.879724        2.54738e-005        1.0569e-005
14       35        0.845677        2.50496e-005        1.0753e-005
15       35        0.807408        2.45784e-005        1.09623e-005
16       35        0.787781        2.43421e-005        1.10721e-005
17       35        0.799862        2.44962e-005        1.10084e-005
18       35        0.832544        2.49007e-005        1.08304e-005
19       35        0.862237        2.52697e-005        1.06693e-005
20       35        0.879129        2.54909e-005        1.05824e-005
21       35        0.88621        2.55862e-005        1.0547e-005
22       35        0.885814        2.55769e-005        1.05474e-005
23       35        0.867877        2.53394e-005        1.06385e-005
24       35        0.786352        2.43125e-005        1.10744e-005
25       35        0.536083        2.14619e-005        1.2556e-005
26       35        0.122605        1.74746e-005        1.54583e-005
27       35        -0.222108        1.4701e-005        1.83573e-005
28       35        -0.389807        1.35116e-005        1.99525e-005
29       35        -0.447036        1.31281e-005        2.0528e-005
30       35        -0.458732        1.30515e-005        2.06483e-005
31       35        -0.460909        1.30379e-005        2.06717e-005
32       35        -0.469313        1.29831e-005        2.07586e-005
33       35        -0.487946        1.28618e-005        2.09515e-005
34       35        -0.51413        1.26933e-005        2.12256e-005
35       35        -0.544097        1.25035e-005        2.15441e-005
36       35        -0.576394        1.23022e-005        2.18931e-005
37       35        -0.610985        1.20905e-005        2.22736e-005
38       35        -0.647103        1.18736e-005        2.26785e-005
39       35        -0.682443        1.16656e-005        2.30828e-005
40       35        -0.714259        1.1482e-005        2.3454e-005
41       35        -0.740853        1.13311e-005        2.37695e-005
42       35        -0.761923        1.12132e-005        2.4023e-005
43       35        -0.77801        1.11239e-005        2.42183e-005
44       35        -0.789991        1.10577e-005        2.43643e-005
45       35        -0.798865        1.10087e-005        2.44726e-005
46       35        -0.805608        1.09713e-005        2.45545e-005
47       35        -0.810983        1.09414e-005        2.46194e-005
48       35        -0.815383        1.09167e-005        2.46723e-005
49       35        -0.818819        1.08975e-005        2.47135e-005
50       35        -0.821087        1.08847e-005        2.47406e-005
51       35        -0.821992        1.08795e-005        2.47513e-005
52       35        -0.821499        1.08822e-005        2.47451e-005
53       35        -0.819759        1.08918e-005        2.47239e-005
54       35        -0.81704        1.09069e-005        2.46908e-005
55       35        -0.813644        1.09257e-005        2.46497e-005
56       35        -0.809835        1.09469e-005        2.46036e-005
57       35        -0.805814        1.09693e-005        2.45551e-005
58       35        -0.801725        1.09921e-005        2.45057e-005
59       35        -0.797678        1.10147e-005        2.44569e-005
60       35        -0.793767        1.10366e-005        2.44098e-005
61       35        -0.790074        1.10572e-005        2.43653e-005
62       35        -0.78666        1.10763e-005        2.43242e-005
63       35        -0.783561        1.10937e-005        2.42869e-005
64       35        -0.780791        1.11092e-005        2.42536e-005
65       35        -0.778343        1.11229e-005        2.42242e-005
66       35        -0.776203        1.11349e-005        2.41985e-005
67       35        -0.774351        1.11453e-005        2.41763e-005
68       35        -0.772765        1.11542e-005        2.41573e-005
69       35        -0.771426        1.11618e-005        2.41412e-005
70       35        -0.770311        1.11681e-005        2.41279e-005
71       35        -0.769399        1.11732e-005        2.4117e-005
72       35        -0.768668        1.11773e-005        2.41083e-005
73       35        -0.768097        1.11806e-005        2.41015e-005
74       35        -0.767666        1.1183e-005        2.40964e-005
75       35        -0.767357        1.11848e-005        2.40928e-005
76       35        -0.767155        1.11859e-005        2.40904e-005
77       35        -0.767044        1.11866e-005        2.40891e-005
78       35        -0.767011        1.11868e-005        2.40887e-005
79       35        -0.767045        1.11866e-005        2.40892e-005
80       35        -0.767135        1.11861e-005        2.40903e-005
81       35        -0.767272        1.11854e-005        2.4092e-005
82       35        -0.767446        1.11844e-005        2.40941e-005
83       35        -0.767651        1.11833e-005        2.40966e-005
84       35        -0.767881        1.1182e-005        2.40993e-005
85       35        -0.768129        1.11806e-005        2.41023e-005
86       35        -0.768391        1.11791e-005        2.41055e-005
87       35        -0.768663        1.11776e-005        2.41088e-005
88       35        -0.768942        1.11761e-005        2.41122e-005
89       35        -0.769223        1.11745e-005        2.41156e-005
90       35        -0.769505        1.11729e-005        2.4119e-005
91       35        -0.769785        1.11714e-005        2.41224e-005
92       35        -0.770061        1.11698e-005        2.41257e-005
93       35        -0.770332        1.11683e-005        2.4129e-005
94       35        -0.770597        1.11669e-005        2.41322e-005
95       35        -0.770854        1.11654e-005        2.41353e-005
96       35        -0.771104        1.1164e-005        2.41383e-005
97       35        -0.771344        1.11627e-005        2.41413e-005
98       35        -0.771576        1.11614e-005        2.41441e-005
99       35        -0.771798        1.11602e-005        2.41468e-005
100       35        -0.772011        1.1159e-005        2.41493e-005
101       35        -0.772214        1.11579e-005        2.41518e-005
102       35        -0.772408        1.11568e-005        2.41541e-005
103       35        -0.772593        1.11558e-005        2.41564e-005
104       35        -0.772769        1.11548e-005        2.41585e-005
105       35        -0.772936        1.11539e-005        2.41605e-005
106       35        -0.773094        1.1153e-005        2.41625e-005
107       35        -0.773245        1.11521e-005        2.41643e-005
108       35        -0.773387        1.11513e-005        2.4166e-005
109       35        -0.773523        1.11506e-005        2.41677e-005
110       35        -0.773651        1.11499e-005        2.41692e-005
111       35        -0.773773        1.11492e-005        2.41707e-005
112       35        -0.773889        1.11486e-005        2.41721e-005
113       35        -0.773999        1.11479e-005        2.41734e-005
114       35        -0.774103        1.11474e-005        2.41747e-005
115       35        -0.774203        1.11468e-005        2.41759e-005
116       35        -0.774298        1.11463e-005        2.41771e-005
117       35        -0.774389        1.11458e-005        2.41782e-005
118       35        -0.774477        1.11453e-005        2.41792e-005
119       35        -0.774561        1.11448e-005        2.41802e-005
120       35        -0.774642        1.11444e-005        2.41812e-005
121       35        -0.77472        1.11439e-005        2.41822e-005
122       35        -0.774796        1.11435e-005        2.41831e-005
123       35        -0.77487        1.11431e-005        2.4184e-005
124       35        -0.774943        1.11427e-005        2.41848e-005
125       35        -0.775014        1.11423e-005        2.41857e-005
126       35        -0.775084        1.11419e-005        2.41865e-005
127       35        -0.775154        1.11415e-005        2.41874e-005
128       35        -0.775222        1.11411e-005        2.41882e-005
129       35        -0.775291        1.11407e-005        2.4189e-005
130       35        -0.775359        1.11404e-005        2.41899e-005
131       35        -0.775428        1.114e-005        2.41907e-005
132       35        -0.775497        1.11396e-005        2.41915e-005
133       35        -0.775566        1.11392e-005        2.41923e-005
134       35        -0.775636        1.11388e-005        2.41932e-005
135       35        -0.775707        1.11384e-005        2.4194e-005
136       35        -0.775779        1.1138e-005        2.41949e-005
137       35        -0.775852        1.11376e-005        2.41958e-005
138       35        -0.775925        1.11372e-005        2.41966e-005
139       35        -0.776001        1.11368e-005        2.41975e-005
140       35        -0.776077        1.11363e-005        2.41985e-005
141       35        -0.776155        1.11359e-005        2.41994e-005
142       35        -0.776234        1.11354e-005        2.42003e-005
143       35        -0.776314        1.1135e-005        2.42013e-005
144       35        -0.776396        1.11345e-005        2.42023e-005
145       35        -0.77648        1.11341e-005        2.42033e-005
146       35        -0.776565        1.11336e-005        2.42043e-005
147       35        -0.776651        1.11331e-005        2.42053e-005
148       35        -0.776739        1.11326e-005        2.42064e-005
149       35        -0.776828        1.11321e-005        2.42074e-005
150       35        -0.776919        1.11316e-005        2.42085e-005
151       35        -0.777011        1.11311e-005        2.42096e-005
152       35        -0.777105        1.11305e-005        2.42107e-005
153       35        -0.777199        1.113e-005        2.42119e-005
154       35        -0.777295        1.11295e-005        2.4213e-005
155       35        -0.777393        1.11289e-005        2.42142e-005
156       35        -0.777491        1.11283e-005        2.42154e-005
157       35        -0.777591        1.11278e-005        2.42165e-005
158       35        -0.777691        1.11272e-005        2.42177e-005
159       35        -0.777793        1.11266e-005        2.4219e-005
160       35        -0.777895        1.11261e-005        2.42202e-005
161       35        -0.777998        1.11255e-005        2.42214e-005
162       35        -0.778102        1.11249e-005        2.42226e-005
163       35        -0.778206        1.11243e-005        2.42239e-005
164       35        -0.778312        1.11237e-005        2.42252e-005
165       35        -0.778417        1.11231e-005        2.42264e-005
166       35        -0.778523        1.11225e-005        2.42277e-005
167       35        -0.77863        1.11219e-005        2.42289e-005
168       35        -0.778736        1.11213e-005        2.42302e-005
169       35        -0.778843        1.11207e-005        2.42315e-005
170       35        -0.77895        1.11201e-005        2.42328e-005
171       35        -0.779057        1.11195e-005        2.42341e-005
172       35        -0.779164        1.11189e-005        2.42353e-005
173       35        -0.779271        1.11183e-005        2.42366e-005
174       35        -0.779378        1.11177e-005        2.42379e-005
175       35        -0.779485        1.11171e-005        2.42392e-005
176       35        -0.779591        1.11165e-005        2.42404e-005
177       35        -0.779697        1.11159e-005        2.42417e-005
178       35        -0.779802        1.11153e-005        2.4243e-005
179       35        -0.779907        1.11147e-005        2.42442e-005
180       35        -0.780012        1.11141e-005        2.42455e-005
181       35        -0.780116        1.11135e-005        2.42467e-005
182       35        -0.780219        1.1113e-005        2.42479e-005
183       35        -0.780321        1.11124e-005        2.42492e-005
184       35        -0.780423        1.11118e-005        2.42504e-005
185       35        -0.780524        1.11112e-005        2.42516e-005
186       35        -0.780624        1.11107e-005        2.42528e-005
187       35        -0.780724        1.11101e-005        2.4254e-005
188       35        -0.780822        1.11096e-005        2.42551e-005
189       35        -0.78092        1.1109e-005        2.42563e-005
190       35        -0.781016        1.11085e-005        2.42575e-005
191       35        -0.781111        1.11079e-005        2.42586e-005
192       35        -0.781206        1.11074e-005        2.42597e-005
193       35        -0.781299        1.11069e-005        2.42608e-005
194       35        -0.781391        1.11064e-005        2.42619e-005
195       35        -0.781482        1.11058e-005        2.4263e-005
196       35        -0.781572        1.11053e-005        2.42641e-005
197       35        -0.781661        1.11048e-005        2.42652e-005
198       35        -0.781748        1.11043e-005        2.42662e-005
199       35        -0.781835        1.11039e-005        2.42672e-005
200       35        -0.78192        1.11034e-005        2.42683e-005
201       35        -0.782003        1.11029e-005        2.42693e-005
202       35        -0.782086        1.11024e-005        2.42702e-005
203       35        -0.782167        1.1102e-005        2.42712e-005
204       35        -0.782247        1.11015e-005        2.42722e-005
205       35        -0.782326        1.11011e-005        2.42731e-005
206       35        -0.782403        1.11007e-005        2.4274e-005
207       35        -0.782479        1.11002e-005        2.42749e-005
208       35        -0.782553        1.10998e-005        2.42758e-005
209       35        -0.782627        1.10994e-005        2.42767e-005
210       35        -0.782699        1.1099e-005        2.42776e-005
211       35        -0.782769        1.10986e-005        2.42784e-005
212       35        -0.782839        1.10982e-005        2.42792e-005
213       35        -0.782906        1.10978e-005        2.42801e-005
214       35        -0.782973        1.10974e-005        2.42809e-005
215       35        -0.783038        1.10971e-005        2.42816e-005
216       35        -0.783102        1.10967e-005        2.42824e-005
217       35        -0.783164        1.10964e-005        2.42831e-005
218       35        -0.783226        1.1096e-005        2.42839e-005
219       35        -0.783285        1.10957e-005        2.42846e-005
220       35        -0.783344        1.10954e-005        2.42853e-005
221       35        -0.783401        1.1095e-005        2.4286e-005
222       35        -0.783456        1.10947e-005        2.42866e-005
223       35        -0.783511        1.10944e-005        2.42873e-005
224       35        -0.783564        1.10941e-005        2.42879e-005
225       35        -0.783615        1.10938e-005        2.42885e-005
226       35        -0.783666        1.10935e-005        2.42891e-005
227       35        -0.783715        1.10933e-005        2.42897e-005
228       35        -0.783762        1.1093e-005        2.42903e-005
229       35        -0.783809        1.10927e-005        2.42908e-005
230       35        -0.783853        1.10925e-005        2.42914e-005
231       35        -0.783897        1.10922e-005        2.42919e-005
232       35        -0.783939        1.1092e-005        2.42924e-005
233       35        -0.78398        1.10918e-005        2.42929e-005
234       35        -0.78402        1.10916e-005        2.42934e-005
235       35        -0.784058        1.10913e-005        2.42938e-005
236       35        -0.784095        1.10911e-005        2.42943e-005
237       35        -0.784131        1.10909e-005        2.42947e-005
238       35        -0.784166        1.10907e-005        2.42951e-005
239       35        -0.784199        1.10905e-005        2.42955e-005
240       35        -0.784231        1.10904e-005        2.42959e-005
241       35        -0.784261        1.10902e-005        2.42963e-005
242       35        -0.784291        1.109e-005        2.42966e-005
243       35        -0.784319        1.10899e-005        2.42969e-005
244       35        -0.784345        1.10897e-005        2.42973e-005
245       35        -0.784371        1.10896e-005        2.42976e-005
246       35        -0.784395        1.10894e-005        2.42979e-005
247       35        -0.784418        1.10893e-005        2.42981e-005
248       35        -0.78444        1.10892e-005        2.42984e-005
249       35        -0.78446        1.10891e-005        2.42986e-005
250       35        -0.784479        1.1089e-005        2.42989e-005
251       35        -0.784497        1.10889e-005        2.42991e-005
252       35        -0.784514        1.10888e-005        2.42993e-005
253       35        -0.784529        1.10887e-005        2.42995e-005
254       35        -0.784543        1.10886e-005        2.42996e-005
255       35        -0.784556        1.10885e-005        2.42998e-005
256       35        -0.784568        1.10885e-005        2.42999e-005
257       35        -0.784579        1.10884e-005        2.43001e-005
258       35        -0.784588        1.10884e-005        2.43002e-005
259       35        -0.784596        1.10883e-005        2.43003e-005
260       35        -0.784603        1.10883e-005        2.43003e-005
261       35        -0.784608        1.10882e-005        2.43004e-005
262       35        -0.784613        1.10882e-005        2.43005e-005
263       35        -0.784616        1.10882e-005        2.43005e-005
264       35        -0.784618        1.10882e-005        2.43005e-005
265       35        -0.784618        1.10882e-005        2.43005e-005
266       35        -0.784618        1.10882e-005        2.43005e-005
267       35        -0.784616        1.10882e-005        2.43005e-005
268       35        -0.784613        1.10882e-005        2.43005e-005
269       35        -0.784609        1.10882e-005        2.43004e-005
270       35        -0.784604        1.10883e-005        2.43004e-005
271       35        -0.784597        1.10883e-005        2.43003e-005
272       35        -0.78459        1.10883e-005        2.43002e-005
273       35        -0.784581        1.10884e-005        2.43001e-005
274       35        -0.784571        1.10885e-005        2.43e-005
275       35        -0.78456        1.10885e-005        2.42998e-005
276       35        -0.784547        1.10886e-005        2.42997e-005
277       35        -0.784534        1.10887e-005        2.42995e-005
278       35        -0.784519        1.10887e-005        2.42994e-005
279       35        -0.784503        1.10888e-005        2.42992e-005
280       35        -0.784486        1.10889e-005        2.4299e-005
281       35        -0.784468        1.1089e-005        2.42987e-005
282       35        -0.784449        1.10891e-005        2.42985e-005
283       35        -0.784429        1.10893e-005        2.42983e-005
284       35        -0.784407        1.10894e-005        2.4298e-005
285       35        -0.784385        1.10895e-005        2.42977e-005
286       35        -0.784361        1.10896e-005        2.42975e-005
287       35        -0.784336        1.10898e-005        2.42972e-005
288       35        -0.784311        1.10899e-005        2.42969e-005
289       35        -0.784284        1.10901e-005        2.42965e-005
290       35        -0.784256        1.10902e-005        2.42962e-005
291       35        -0.784227        1.10904e-005        2.42959e-005
292       35        -0.784197        1.10906e-005        2.42955e-005
293       35        -0.784166        1.10907e-005        2.42951e-005
294       35        -0.784134        1.10909e-005        2.42948e-005
295       35        -0.784101        1.10911e-005        2.42944e-005
296       35        -0.784068        1.10913e-005        2.4294e-005
297       35        -0.784033        1.10915e-005        2.42935e-005
298       35        -0.783997        1.10917e-005        2.42931e-005
299       35        -0.783961        1.10919e-005        2.42927e-005
300       35        -0.783924        1.10921e-005        2.42922e-005
301       35        -0.783885        1.10923e-005        2.42918e-005
302       35        -0.783847        1.10925e-005        2.42913e-005
303       35        -0.783807        1.10928e-005        2.42908e-005
304       35        -0.783766        1.1093e-005        2.42904e-005
305       35        -0.783725        1.10932e-005        2.42899e-005
306       35        -0.783684        1.10935e-005        2.42894e-005
307       35        -0.783641        1.10937e-005        2.42889e-005
308       35        -0.783598        1.10939e-005        2.42884e-005
309       35        -0.783555        1.10942e-005        2.42878e-005
310       35        -0.783511        1.10944e-005        2.42873e-005
311       35        -0.783466        1.10947e-005        2.42868e-005
312       35        -0.783421        1.10949e-005        2.42862e-005
313       35        -0.783376        1.10952e-005        2.42857e-005
314       35        -0.78333        1.10954e-005        2.42851e-005
315       35        -0.783284        1.10957e-005        2.42846e-005
316       35        -0.783238        1.1096e-005        2.4284e-005
317       35        -0.783191        1.10962e-005        2.42835e-005
318       35        -0.783145        1.10965e-005        2.42829e-005
319       35        -0.783098        1.10968e-005        2.42824e-005
320       35        -0.783051        1.1097e-005        2.42818e-005
321       35        -0.783004        1.10973e-005        2.42813e-005
322       35        -0.782958        1.10976e-005        2.42807e-005
323       35        -0.782911        1.10978e-005        2.42802e-005
324       35        -0.782865        1.10981e-005        2.42796e-005
325       35        -0.782818        1.10983e-005        2.4279e-005
326       35        -0.782772        1.10986e-005        2.42785e-005
327       35        -0.782727        1.10989e-005        2.4278e-005
328       35        -0.782682        1.10991e-005        2.42774e-005
329       35        -0.782637        1.10994e-005        2.42769e-005
330       35        -0.782593        1.10996e-005        2.42764e-005
331       35        -0.782549        1.10999e-005        2.42758e-005
332       35        -0.782506        1.11001e-005        2.42753e-005
333       35        -0.782464        1.11003e-005        2.42748e-005
334       35        -0.782422        1.11006e-005        2.42743e-005
335       35        -0.782381        1.11008e-005        2.42738e-005
336       35        -0.78234        1.1101e-005        2.42734e-005
337       35        -0.782301        1.11013e-005        2.42729e-005
338       35        -0.782262        1.11015e-005        2.42724e-005
339       35        -0.782225        1.11017e-005        2.4272e-005
340       35        -0.782188        1.11019e-005        2.42715e-005
341       35        -0.782152        1.11021e-005        2.42711e-005
342       35        -0.782116        1.11023e-005        2.42707e-005
343       35        -0.782082        1.11025e-005        2.42703e-005
344       35        -0.782049        1.11027e-005        2.42699e-005
345       35        -0.782016        1.11029e-005        2.42695e-005
346       35        -0.781985        1.11031e-005        2.42691e-005
347       35        -0.781954        1.11032e-005        2.42688e-005
348       35        -0.781923        1.11034e-005        2.42684e-005
349       35        -0.781894        1.11036e-005        2.42681e-005
350       35        -0.781865        1.11037e-005        2.42677e-005
351       35        -0.781837        1.11039e-005        2.42674e-005
352       35        -0.781808        1.11041e-005        2.4267e-005
353       35        -0.781781        1.11042e-005        2.42667e-005
354       35        -0.781753        1.11044e-005        2.42664e-005
355       35        -0.781725        1.11045e-005        2.42661e-005
356       35        -0.781697        1.11047e-005        2.42657e-005
357       35        -0.781669        1.11048e-005        2.42654e-005
358       35        -0.78164        1.1105e-005        2.4265e-005
359       35        -0.78161        1.11052e-005        2.42647e-005
360       35        -0.781579        1.11054e-005        2.42643e-005
361       35        -0.781547        1.11055e-005        2.42639e-005
362       35        -0.781513        1.11057e-005        2.42635e-005
363       35        -0.781476        1.11059e-005        2.42631e-005
364       35        -0.781438        1.11062e-005        2.42626e-005
365       35        -0.781396        1.11064e-005        2.42621e-005
366       35        -0.781351        1.11066e-005        2.42616e-005
367       35        -0.781303        1.11069e-005        2.4261e-005
368       35        -0.78125        1.11072e-005        2.42604e-005
369       35        -0.781192        1.11075e-005        2.42597e-005
370       35        -0.781128        1.11079e-005        2.42589e-005
371       35        -0.781059        1.11083e-005        2.42581e-005
372       35        -0.780983        1.11087e-005        2.42571e-005
373       35        -0.780899        1.11092e-005        2.42561e-005
374       35        -0.780808        1.11097e-005        2.4255e-005
375       35        -0.780707        1.11102e-005        2.42538e-005
376       35        -0.780597        1.11109e-005        2.42525e-005
377       35        -0.780475        1.11115e-005        2.4251e-005
378       35        -0.780342        1.11123e-005        2.42494e-005
379       35        -0.780197        1.11131e-005        2.42477e-005
380       35        -0.780037        1.1114e-005        2.42457e-005
381       35        -0.779863        1.1115e-005        2.42436e-005
382       35        -0.779672        1.1116e-005        2.42413e-005
383       35        -0.779464        1.11172e-005        2.42388e-005
384       35        -0.779237        1.11185e-005        2.42361e-005
385       35        -0.77899        1.11198e-005        2.42331e-005
386       35        -0.778722        1.11213e-005        2.42299e-005
387       35        -0.77843        1.1123e-005        2.42264e-005
388       35        -0.778113        1.11247e-005        2.42226e-005
389       35        -0.77777        1.11267e-005        2.42184e-005
390       35        -0.777398        1.11287e-005        2.42139e-005
391       35        -0.776996        1.1131e-005        2.42091e-005
392       35        -0.776562        1.11334e-005        2.42039e-005
393       35        -0.776093        1.1136e-005        2.41982e-005
394       35        -0.775588        1.11389e-005        2.41921e-005
395       35        -0.775044        1.11419e-005        2.41856e-005
396       35        -0.774459        1.11452e-005        2.41786e-005
397       35        -0.77383        1.11487e-005        2.4171e-005
398       35        -0.773155        1.11525e-005        2.41629e-005
399       35        -0.772432        1.11565e-005        2.41542e-005
400       35        -0.771657        1.11609e-005        2.41449e-005
401       35        -0.770828        1.11655e-005        2.41349e-005
402       35        -0.769942        1.11705e-005        2.41243e-005
403       35        -0.768996        1.11758e-005        2.41129e-005
404       35        -0.767988        1.11815e-005        2.41008e-005
405       35        -0.766914        1.11875e-005        2.40879e-005
406       35        -0.765771        1.11939e-005        2.40743e-005
407       35        -0.764558        1.12008e-005        2.40597e-005
408       35        -0.76327        1.1208e-005        2.40443e-005
409       35        -0.761906        1.12157e-005        2.4028e-005
410       35        -0.760463        1.12238e-005        2.40107e-005
411       35        -0.758939        1.12324e-005        2.39925e-005
412       35        -0.757333        1.12415e-005        2.39733e-005
413       35        -0.755644        1.1251e-005        2.39532e-005
414       35        -0.75387        1.1261e-005        2.3932e-005
415       35        -0.752013        1.12715e-005        2.39099e-005
416       35        -0.750073        1.12825e-005        2.38868e-005
417       35        -0.748053        1.12939e-005        2.38628e-005
418       35        -0.745957        1.13058e-005        2.38378e-005
419       35        -0.743789        1.13181e-005        2.38121e-005
420       35        -0.741557        1.13308e-005        2.37856e-005
421       35        -0.739269        1.13438e-005        2.37585e-005
422       35        -0.736937        1.13571e-005        2.37309e-005
423       35        -0.734575        1.13705e-005        2.3703e-005
424       35        -0.732198        1.13841e-005        2.36749e-005
425       35        -0.729829        1.13976e-005        2.3647e-005
426       35        -0.72749        1.1411e-005        2.36194e-005
427       35        -0.725211        1.14241e-005        2.35926e-005
428       35        -0.723024        1.14366e-005        2.35669e-005
429       35        -0.720969        1.14484e-005        2.35428e-005
430       35        -0.719088        1.14592e-005        2.35207e-005
431       35        -0.717432        1.14687e-005        2.35013e-005
432       35        -0.716062        1.14766e-005        2.34853e-005
433       35        -0.715047        1.14825e-005        2.34735e-005
434       35        -0.714466        1.14858e-005        2.34667e-005
435       35        -0.714404        1.14862e-005        2.3466e-005
436       35        -0.714954        1.14831e-005        2.34725e-005
437       35        -0.716209        1.14759e-005        2.34873e-005
438       35        -0.718273        1.14641e-005        2.35117e-005
439       35        -0.721261        1.14471e-005        2.35469e-005
440       35        -0.7253        1.1424e-005        2.35947e-005
441       35        -0.730516        1.13943e-005        2.36564e-005
442       35        -0.737006        1.13575e-005        2.37333e-005
443       35        -0.744801        1.13133e-005        2.3826e-005
444       35        -0.753853        1.12621e-005        2.39339e-005
445       35        -0.764035        1.12048e-005        2.40558e-005
446       35        -0.775164        1.11423e-005        2.41894e-005
447       35        -0.787005        1.10761e-005        2.4332e-005
448       35        -0.799252        1.10078e-005        2.44801e-005
449       35        -0.811487        1.09399e-005        2.46286e-005
450       35        -0.823171        1.08754e-005        2.47709e-005
451       35        -0.833712        1.08174e-005        2.48999e-005
452       35        -0.842593        1.07688e-005        2.50092e-005
453       35        -0.849453        1.07315e-005        2.50942e-005
454       35        -0.853986        1.0707e-005        2.51507e-005
455       35        -0.855654        1.0698e-005        2.51714e-005
456       35        -0.853383        1.071e-005        2.51426e-005
457       35        -0.845563        1.07519e-005        2.50443e-005
458       35        -0.830461        1.08335e-005        2.48561e-005
459       35        -0.806698        1.09631e-005        2.45629e-005
460       35        -0.773001        1.11495e-005        2.41528e-005
461       35        -0.727256        1.14076e-005        2.36068e-005
462       35        -0.666876        1.1758e-005        2.29063e-005
463       35        -0.590868        1.22161e-005        2.20568e-005
464       35        -0.498281        1.27999e-005        2.10673e-005
465       35        -0.381812        1.35744e-005        1.98856e-005
466       35        -0.224044        1.46967e-005        1.83874e-005
467       35        -0.00586174        1.63976e-005        1.6494e-005
468       35        0.259097        1.87151e-005        1.44434e-005
469       35        0.512128        2.12177e-005        1.2714e-005
470       35        0.714948        2.34617e-005        1.14779e-005
471       35        0.847386        2.50564e-005        1.07375e-005
472       35        0.904413        2.57893e-005        1.0439e-005
473       35        0.915691        2.59502e-005        1.03863e-005
474       35        0.909879        2.58836e-005        1.042e-005
475       35        0.900081        2.57612e-005        1.04729e-005
476       35        0.890318        2.56362e-005        1.05243e-005
477       35        0.88122        2.55169e-005        1.05711e-005
478       35        0.870933        2.53801e-005        1.06231e-005
479       35        0.854426        2.5165e-005        1.07084e-005
480       35        0.826693        2.48197e-005        1.08585e-005
481       35        0.798826        2.44775e-005        1.10114e-005
482       35        0.795582        2.44369e-005        1.10288e-005
483       35        0.825137        2.4799e-005        1.08663e-005
484       35        0.866948        2.53209e-005        1.06407e-005
485       35        0.891998        2.56476e-005        1.05113e-005
486       35        0.897406        2.57315e-005        1.04888e-005
487       35        0.893444        2.56895e-005        1.05133e-005
488       35        0.88882        2.56358e-005        1.05399e-005
489       35        0.88675        2.56113e-005        1.05516e-005
490       35        0.884828        2.55842e-005        1.05608e-005
491       35        0.867635        2.53576e-005        1.06488e-005
492       35        0.771544        2.41526e-005        1.11657e-005
493       35        0.383922        1.98881e-005        1.35475e-005
494       35        -0.448401        1.31089e-005        2.0526e-005
495       35        -0.796745        1.10148e-005        2.44342e-005
496       35        -0.859174        1.06857e-005        2.52311e-005
497       35        -0.839932        1.07962e-005        2.50064e-005
498       35        -0.800431        1.10172e-005        2.45298e-005
499       35        -0.784422        1.11515e-005        2.44344e-005
0       36        -0.796971        1.10477e-005        2.45128e-005
1       36        -0.813241        1.09607e-005        2.47187e-005
2       36        -0.753054        1.12767e-005        2.39458e-005
3       36        -0.400264        1.34381e-005        2.00525e-005
4       36        0.424469        2.02866e-005        1.32698e-005
5       36        0.795278        2.44226e-005        1.10257e-005
6       36        0.884559        2.55464e-005        1.0548e-005
7       36        0.898776        2.57309e-005        1.04742e-005
8       36        0.898585        2.57281e-005        1.04751e-005
9       36        0.89854        2.57264e-005        1.04748e-005
10       36        0.900857        2.57539e-005        1.04618e-005
11       36        0.902248        2.57659e-005        1.04521e-005
12       36        0.893462        2.5645e-005        1.04949e-005
13       36        0.855618        2.51597e-005        1.06934e-005
14       36        0.771097        2.4129e-005        1.11598e-005
15       36        0.668416        2.29336e-005        1.17539e-005
16       36        0.620301        2.23932e-005        1.20427e-005
17       36        0.663147        2.28792e-005        1.1788e-005
18       36        0.758982        2.39959e-005        1.12335e-005
19       36        0.836262        2.49372e-005        1.0806e-005
20       36        0.871098        2.53877e-005        1.06246e-005
21       36        0.880681        2.55187e-005        1.05775e-005
22       36        0.872669        2.54157e-005        1.06196e-005
23       36        0.821612        2.47699e-005        1.08919e-005
24       36        0.614615        2.23355e-005        1.20801e-005
25       36        0.0319044        1.67019e-005        1.61775e-005
26       36        -0.523462        1.26301e-005        2.13179e-005
27       36        -0.758119        1.12291e-005        2.39657e-005
28       36        -0.832871        1.08199e-005        2.48849e-005
29       36        -0.850442        1.07273e-005        2.51093e-005
30       36        -0.849427        1.07341e-005        2.50997e-005
31       36        -0.844991        1.0759e-005        2.50465e-005
32       36        -0.843061        1.07695e-005        2.50226e-005
33       36        -0.845057        1.07581e-005        2.50461e-005
34       36        -0.849085        1.07358e-005        2.5095e-005
35       36        -0.852421        1.07175e-005        2.5136e-005
36       36        -0.853663        1.07106e-005        2.5151e-005
37       36        -0.852689        1.07155e-005        2.51379e-005
38       36        -0.849863        1.07301e-005        2.51013e-005
39       36        -0.845417        1.07537e-005        2.50449e-005
40       36        -0.83912        1.07879e-005        2.49667e-005
41       36        -0.830467        1.08352e-005        2.48603e-005
42       36        -0.819035        1.08981e-005        2.47202e-005
43       36        -0.804601        1.09775e-005        2.45436e-005
44       36        -0.787164        1.10739e-005        2.4331e-005
45       36        -0.767064        1.11856e-005        2.40874e-005
46       36        -0.745075        1.13087e-005        2.38229e-005
47       36        -0.722222        1.14379e-005        2.35506e-005
48       36        -0.699357        1.15685e-005        2.32811e-005
49       36        -0.676811        1.16988e-005        2.30185e-005
50       36        -0.654421        1.18299e-005        2.27611e-005
51       36        -0.631858        1.19639e-005        2.25053e-005
52       36        -0.608958        1.21018e-005        2.22493e-005
53       36        -0.585842        1.22428e-005        2.19943e-005
54       36        -0.562855        1.2385e-005        2.17441e-005
55       36        -0.540411        1.25256e-005        2.15028e-005
56       36        -0.518867        1.26621e-005        2.12739e-005
57       36        -0.498463        1.27928e-005        2.10593e-005
58       36        -0.479338        1.29165e-005        2.08602e-005
59       36        -0.461578        1.30325e-005        2.0677e-005
60       36        -0.445251        1.314e-005        2.05099e-005
61       36        -0.430411        1.32384e-005        2.03593e-005
62       36        -0.417086        1.33275e-005        2.02249e-005
63       36        -0.405263        1.34069e-005        2.01063e-005
64       36        -0.394885        1.34771e-005        2.00029e-005
65       36        -0.385865        1.35383e-005        1.99133e-005
66       36        -0.3781        1.35913e-005        1.98366e-005
67       36        -0.371483        1.36366e-005        1.97714e-005
68       36        -0.36591        1.36748e-005        1.97167e-005
69       36        -0.361282        1.37067e-005        1.96714e-005
70       36        -0.357503        1.37327e-005        1.96344e-005
71       36        -0.354481        1.37536e-005        1.9605e-005
72       36        -0.35213        1.37699e-005        1.95821e-005
73       36        -0.350369        1.37821e-005        1.9565e-005
74       36        -0.349125        1.37908e-005        1.95529e-005
75       36        -0.348329        1.37963e-005        1.95452e-005
76       36        -0.347921        1.37992e-005        1.95413e-005
77       36        -0.347848        1.37997e-005        1.95406e-005
78       36        -0.34806        1.37982e-005        1.95427e-005
79       36        -0.348514        1.37951e-005        1.95471e-005
80       36        -0.34917        1.37906e-005        1.95535e-005
81       36        -0.349995        1.37848e-005        1.95615e-005
82       36        -0.350958        1.37782e-005        1.95709e-005
83       36        -0.352033        1.37707e-005        1.95814e-005
84       36        -0.353196        1.37627e-005        1.95927e-005
85       36        -0.354427        1.37542e-005        1.96047e-005
86       36        -0.355708        1.37453e-005        1.96172e-005
87       36        -0.357024        1.37363e-005        1.96301e-005
88       36        -0.358361        1.3727e-005        1.96432e-005
89       36        -0.359708        1.37178e-005        1.96563e-005
90       36        -0.361056        1.37085e-005        1.96695e-005
91       36        -0.362397        1.36993e-005        1.96827e-005
92       36        -0.363723        1.36901e-005        1.96957e-005
93       36        -0.365029        1.36812e-005        1.97085e-005
94       36        -0.36631        1.36724e-005        1.9721e-005
95       36        -0.367562        1.36638e-005        1.97333e-005
96       36        -0.368784        1.36554e-005        1.97453e-005
97       36        -0.369971        1.36473e-005        1.9757e-005
98       36        -0.371123        1.36394e-005        1.97684e-005
99       36        -0.372238        1.36317e-005        1.97793e-005
100       36        -0.373316        1.36243e-005        1.97899e-005
101       36        -0.374356        1.36172e-005        1.98002e-005
102       36        -0.375358        1.36104e-005        1.98101e-005
103       36        -0.376323        1.36038e-005        1.98196e-005
104       36        -0.377251        1.35974e-005        1.98287e-005
105       36        -0.378143        1.35913e-005        1.98375e-005
106       36        -0.378999        1.35855e-005        1.9846e-005
107       36        -0.379822        1.35799e-005        1.98541e-005
108       36        -0.380611        1.35745e-005        1.98619e-005
109       36        -0.381368        1.35693e-005        1.98694e-005
110       36        -0.382095        1.35644e-005        1.98766e-005
111       36        -0.382793        1.35596e-005        1.98835e-005
112       36        -0.383463        1.35551e-005        1.98901e-005
113       36        -0.384106        1.35507e-005        1.98965e-005
114       36        -0.384725        1.35465e-005        1.99026e-005
115       36        -0.38532        1.35424e-005        1.99085e-005
116       36        -0.385894        1.35385e-005        1.99142e-005
117       36        -0.386447        1.35348e-005        1.99197e-005
118       36        -0.386981        1.35311e-005        1.9925e-005
119       36        -0.387498        1.35276e-005        1.99301e-005
120       36        -0.387998        1.35242e-005        1.99351e-005
121       36        -0.388484        1.35209e-005        1.99399e-005
122       36        -0.388957        1.35177e-005        1.99446e-005
123       36        -0.389417        1.35146e-005        1.99491e-005
124       36        -0.389866        1.35115e-005        1.99536e-005
125       36        -0.390306        1.35085e-005        1.9958e-005
126       36        -0.390737        1.35056e-005        1.99622e-005
127       36        -0.391161        1.35027e-005        1.99664e-005
128       36        -0.391578        1.34999e-005        1.99706e-005
129       36        -0.39199        1.34971e-005        1.99747e-005
130       36        -0.392398        1.34943e-005        1.99787e-005
131       36        -0.392803        1.34916e-005        1.99827e-005
132       36        -0.393205        1.34889e-005        1.99867e-005
133       36        -0.393605        1.34861e-005        1.99907e-005
134       36        -0.394004        1.34834e-005        1.99947e-005
135       36        -0.394402        1.34807e-005        1.99986e-005
136       36        -0.394801        1.3478e-005        2.00026e-005
137       36        -0.395201        1.34753e-005        2.00066e-005
138       36        -0.395602        1.34726e-005        2.00106e-005
139       36        -0.396005        1.34699e-005        2.00146e-005
140       36        -0.396411        1.34671e-005        2.00186e-005
141       36        -0.396819        1.34644e-005        2.00227e-005
142       36        -0.397229        1.34616e-005        2.00267e-005
143       36        -0.397644        1.34588e-005        2.00309e-005
144       36        -0.398061        1.34559e-005        2.0035e-005
145       36        -0.398483        1.34531e-005        2.00392e-005
146       36        -0.398908        1.34502e-005        2.00434e-005
147       36        -0.399337        1.34473e-005        2.00477e-005
148       36        -0.39977        1.34444e-005        2.0052e-005
149       36        -0.400207        1.34414e-005        2.00564e-005
150       36        -0.400649        1.34384e-005        2.00608e-005
151       36        -0.401094        1.34354e-005        2.00652e-005
152       36        -0.401544        1.34324e-005        2.00697e-005
153       36        -0.401997        1.34293e-005        2.00742e-005
154       36        -0.402455        1.34262e-005        2.00788e-005
155       36        -0.402916        1.34231e-005        2.00834e-005
156       36        -0.40338        1.34199e-005        2.0088e-005
157       36        -0.403848        1.34168e-005        2.00927e-005
158       36        -0.40432        1.34136e-005        2.00974e-005
159       36        -0.404794        1.34104e-005        2.01021e-005
160       36        -0.405271        1.34072e-005        2.01068e-005
161       36        -0.405751        1.34039e-005        2.01116e-005
162       36        -0.406233        1.34007e-005        2.01164e-005
163       36        -0.406717        1.33974e-005        2.01213e-005
164       36        -0.407204        1.33941e-005        2.01261e-005
165       36        -0.407691        1.33908e-005        2.0131e-005
166       36        -0.40818        1.33875e-005        2.01359e-005
167       36        -0.408671        1.33842e-005        2.01408e-005
168       36        -0.409162        1.33809e-005        2.01457e-005
169       36        -0.409653        1.33776e-005        2.01506e-005
170       36        -0.410145        1.33743e-005        2.01555e-005
171       36        -0.410637        1.3371e-005        2.01605e-005
172       36        -0.411129        1.33677e-005        2.01654e-005
173       36        -0.41162        1.33644e-005        2.01703e-005
174       36        -0.41211        1.33611e-005        2.01752e-005
175       36        -0.412599        1.33578e-005        2.01801e-005
176       36        -0.413087        1.33545e-005        2.0185e-005
177       36        -0.413574        1.33512e-005        2.01899e-005
178       36        -0.414058        1.3348e-005        2.01947e-005
179       36        -0.414541        1.33447e-005        2.01996e-005
180       36        -0.415021        1.33415e-005        2.02044e-005
181       36        -0.415499        1.33383e-005        2.02092e-005
182       36        -0.415974        1.33351e-005        2.02139e-005
183       36        -0.416446        1.33319e-005        2.02187e-005
184       36        -0.416915        1.33288e-005        2.02234e-005
185       36        -0.417381        1.33256e-005        2.02281e-005
186       36        -0.417843        1.33225e-005        2.02327e-005
187       36        -0.418302        1.33194e-005        2.02373e-005
188       36        -0.418756        1.33164e-005        2.02419e-005
189       36        -0.419207        1.33134e-005        2.02464e-005
190       36        -0.419654        1.33104e-005        2.02509e-005
191       36        -0.420096        1.33074e-005        2.02553e-005
192       36        -0.420533        1.33045e-005        2.02597e-005
193       36        -0.420966        1.33016e-005        2.02641e-005
194       36        -0.421394        1.32987e-005        2.02684e-005
195       36        -0.421818        1.32959e-005        2.02726e-005
196       36        -0.422236        1.32931e-005        2.02768e-005
197       36        -0.422649        1.32903e-005        2.0281e-005
198       36        -0.423057        1.32876e-005        2.02851e-005
199       36        -0.42346        1.32849e-005        2.02892e-005
200       36        -0.423857        1.32822e-005        2.02932e-005
201       36        -0.424249        1.32796e-005        2.02971e-005
202       36        -0.424635        1.3277e-005        2.0301e-005
203       36        -0.425016        1.32745e-005        2.03048e-005
204       36        -0.425391        1.3272e-005        2.03086e-005
205       36        -0.42576        1.32695e-005        2.03123e-005
206       36        -0.426123        1.32671e-005        2.0316e-005
207       36        -0.426481        1.32647e-005        2.03196e-005
208       36        -0.426833        1.32623e-005        2.03231e-005
209       36        -0.427178        1.326e-005        2.03266e-005
210       36        -0.427518        1.32578e-005        2.03301e-005
211       36        -0.427851        1.32555e-005        2.03334e-005
212       36        -0.428179        1.32533e-005        2.03367e-005
213       36        -0.4285        1.32512e-005        2.034e-005
214       36        -0.428816        1.32491e-005        2.03432e-005
215       36        -0.429125        1.3247e-005        2.03463e-005
216       36        -0.429428        1.3245e-005        2.03493e-005
217       36        -0.429725        1.3243e-005        2.03523e-005
218       36        -0.430016        1.32411e-005        2.03553e-005
219       36        -0.4303        1.32392e-005        2.03581e-005
220       36        -0.430578        1.32373e-005        2.0361e-005
221       36        -0.43085        1.32355e-005        2.03637e-005
222       36        -0.431116        1.32337e-005        2.03664e-005
223       36        -0.431376        1.3232e-005        2.0369e-005
224       36        -0.431629        1.32303e-005        2.03716e-005
225       36        -0.431876        1.32287e-005        2.03741e-005
226       36        -0.432117        1.32271e-005        2.03765e-005
227       36        -0.432351        1.32255e-005        2.03789e-005
228       36        -0.43258        1.3224e-005        2.03812e-005
229       36        -0.432802        1.32225e-005        2.03834e-005
230       36        -0.433018        1.32211e-005        2.03856e-005
231       36        -0.433228        1.32197e-005        2.03877e-005
232       36        -0.433431        1.32183e-005        2.03898e-005
233       36        -0.433628        1.3217e-005        2.03918e-005
234       36        -0.433819        1.32157e-005        2.03937e-005
235       36        -0.434004        1.32145e-005        2.03956e-005
236       36        -0.434183        1.32133e-005        2.03974e-005
237       36        -0.434355        1.32122e-005        2.03992e-005
238       36        -0.434521        1.32111e-005        2.04008e-005
239       36        -0.434681        1.321e-005        2.04025e-005
240       36        -0.434835        1.3209e-005        2.0404e-005
241       36        -0.434983        1.3208e-005        2.04055e-005
242       36        -0.435125        1.3207e-005        2.0407e-005
243       36        -0.43526        1.32061e-005        2.04083e-005
244       36        -0.43539        1.32053e-005        2.04096e-005
245       36        -0.435513        1.32045e-005        2.04109e-005
246       36        -0.43563        1.32037e-005        2.04121e-005
247       36        -0.435741        1.3203e-005        2.04132e-005
248       36        -0.435846        1.32023e-005        2.04143e-005
249       36        -0.435945        1.32016e-005        2.04153e-005
250       36        -0.436038        1.3201e-005        2.04162e-005
251       36        -0.436124        1.32004e-005        2.04171e-005
252       36        -0.436205        1.31999e-005        2.04179e-005
253       36        -0.436279        1.31994e-005        2.04186e-005
254       36        -0.436348        1.31989e-005        2.04193e-005
255       36        -0.436411        1.31985e-005        2.042e-005
256       36        -0.436467        1.31981e-005        2.04206e-005
257       36        -0.436517        1.31978e-005        2.04211e-005
258       36        -0.436562        1.31975e-005        2.04215e-005
259       36        -0.4366        1.31972e-005        2.04219e-005
260       36        -0.436633        1.3197e-005        2.04222e-005
261       36        -0.436659        1.31968e-005        2.04225e-005
262       36        -0.43668        1.31967e-005        2.04227e-005
263       36        -0.436694        1.31966e-005        2.04229e-005
264       36        -0.436703        1.31966e-005        2.04229e-005
265       36        -0.436706        1.31965e-005        2.0423e-005
266       36        -0.436702        1.31966e-005        2.04229e-005
267       36        -0.436693        1.31966e-005        2.04228e-005
268       36        -0.436678        1.31967e-005        2.04227e-005
269       36        -0.436657        1.31969e-005        2.04225e-005
270       36        -0.436631        1.3197e-005        2.04222e-005
271       36        -0.436598        1.31973e-005        2.04219e-005
272       36        -0.43656        1.31975e-005        2.04215e-005
273       36        -0.436516        1.31978e-005        2.0421e-005
274       36        -0.436466        1.31981e-005        2.04205e-005
275       36        -0.43641        1.31985e-005        2.042e-005
276       36        -0.436348        1.31989e-005        2.04194e-005
277       36        -0.436281        1.31994e-005        2.04187e-005
278       36        -0.436209        1.31998e-005        2.04179e-005
279       36        -0.43613        1.32004e-005        2.04171e-005
280       36        -0.436046        1.32009e-005        2.04163e-005
281       36        -0.435957        1.32015e-005        2.04154e-005
282       36        -0.435862        1.32022e-005        2.04144e-005
283       36        -0.435761        1.32028e-005        2.04134e-005
284       36        -0.435655        1.32035e-005        2.04123e-005
285       36        -0.435544        1.32043e-005        2.04112e-005
286       36        -0.435427        1.3205e-005        2.041e-005
287       36        -0.435305        1.32059e-005        2.04088e-005
288       36        -0.435178        1.32067e-005        2.04075e-005
289       36        -0.435046        1.32076e-005        2.04062e-005
290       36        -0.434908        1.32085e-005        2.04048e-005
291       36        -0.434766        1.32094e-005        2.04033e-005
292       36        -0.434618        1.32104e-005        2.04018e-005
293       36        -0.434466        1.32114e-005        2.04003e-005
294       36        -0.434309        1.32125e-005        2.03987e-005
295       36        -0.434148        1.32136e-005        2.03971e-005
296       36        -0.433982        1.32147e-005        2.03954e-005
297       36        -0.433811        1.32158e-005        2.03937e-005
298       36        -0.433636        1.3217e-005        2.03919e-005
299       36        -0.433457        1.32182e-005        2.03901e-005
300       36        -0.433273        1.32194e-005        2.03882e-005
301       36        -0.433086        1.32206e-005        2.03863e-005
302       36        -0.432895        1.32219e-005        2.03844e-005
303       36        -0.4327        1.32232e-005        2.03824e-005
[truncated: 20,423,004 more chars]
