# Supplementary material for: Lattice Boltzmann simulation for phase separation with chemical reaction controlled by ultrasound field
Source: PLoS One. 2025 Jul 18;20(7):e0324607. doi: 10.1371/journal.pone.0324607 (PMC12273979; doi:10.1371/journal.pone.0324607)
Supplement: S1 Data — The computational data were visualized to generate the figures presented in this work. (ZIP) [file pone.0324607.s001.zip › S1_Data/Data for Fig 7/Fig 7I.txt]

zone  i=500,j=200,f=point
0       25        0.627945        2.25665e-006        1.20435e-006
1       25        0.642071        2.27136e-006        1.19519e-006
2       25        0.659254        2.29066e-006        1.18481e-006
3       25        0.685435        2.32041e-006        1.16919e-006
4       25        0.716445        2.35596e-006        1.15086e-006
5       25        0.749617        2.3941e-006        1.13132e-006
6       25        0.779493        2.42903e-006        1.11405e-006
7       25        0.790107        2.4406e-006        1.10754e-006
8       25        0.746575        2.38671e-006        1.13127e-006
9       25        0.596642        2.21436e-006        1.21936e-006
10       25        0.329931        1.93932e-006        1.39432e-006
11       25        0.0348183        1.67405e-006        1.61677e-006
12       25        -0.160862        1.51775e-006        1.78263e-006
13       25        -0.192976        1.49345e-006        1.81134e-006
14       25        -0.0504512        1.60411e-006        1.68711e-006
15       25        0.236752        1.85135e-006        1.46106e-006
16       25        0.541826        2.15453e-006        1.25326e-006
17       25        0.746934        2.38618e-006        1.13061e-006
18       25        0.837647        2.49696e-006        1.08051e-006
19       25        0.86674        2.53389e-006        1.06505e-006
20       25        0.869832        2.53826e-006        1.06359e-006
21       25        0.836099        2.49565e-006        1.08161e-006
22       25        0.664622        2.29041e-006        1.17834e-006
23       25        0.0927017        1.72281e-006        1.57028e-006
24       25        -0.593346        1.21986e-006        2.20799e-006
25       25        -0.848779        1.07306e-006        2.50751e-006
26       25        -0.916071        1.03788e-006        2.59414e-006
27       25        -0.930457        1.0307e-006        2.61351e-006
28       25        -0.930886        1.03046e-006        2.61404e-006
29       25        -0.926184        1.03287e-006        2.60786e-006
30       25        -0.908002        1.04223e-006        2.58406e-006
31       25        -0.838777        1.07875e-006        2.49573e-006
32       25        -0.601155        1.21545e-006        2.21725e-006
33       25        0.0101526        1.6531e-006        1.6364e-006
34       25        0.609036        2.22666e-006        1.21102e-006
35       25        0.751503        2.39053e-006        1.12751e-006
36       25        0.527913        2.13932e-006        1.26185e-006
37       25        -0.225552        1.46861e-006        1.84019e-006
38       25        -0.750175        1.12706e-006        2.38641e-006
39       25        -0.904279        1.04356e-006        2.57776e-006
40       25        -0.939046        1.026e-006        2.62405e-006
41       25        -0.944104        1.02361e-006        2.63119e-006
42       25        -0.942793        1.02421e-006        2.62929e-006
43       25        -0.940729        1.02512e-006        2.6262e-006
44       25        -0.934669        1.02806e-006        2.61782e-006
45       25        -0.904898        1.04321e-006        2.57847e-006
46       25        -0.779356        1.1107e-006        2.42141e-006
47       25        -0.350643        1.37887e-006        1.95797e-006
48       25        0.417598        2.02576e-006        1.33422e-006
49       25        0.753435        2.39466e-006        1.12728e-006
50       25        0.833924        2.49336e-006        1.08297e-006
51       25        0.827095        2.48528e-006        1.08686e-006
52       25        0.723908        2.36028e-006        1.14439e-006
53       25        0.343179        1.95272e-006        1.38548e-006
54       25        -0.409483        1.33805e-006        2.01515e-006
55       25        -0.80053        1.09852e-006        2.44611e-006
56       25        -0.911986        1.0393e-006        2.58709e-006
57       25        -0.937196        1.02666e-006        2.62086e-006
58       25        -0.94138        1.0246e-006        2.62658e-006
59       25        -0.940987        1.02483e-006        2.62612e-006
60       25        -0.938377        1.02618e-006        2.62275e-006
61       25        -0.932257        1.02925e-006        2.61455e-006
62       25        -0.920455        1.0353e-006        2.59904e-006
63       25        -0.900301        1.04581e-006        2.57305e-006
64       25        -0.87143        1.06109e-006        2.53636e-006
65       25        -0.838685        1.07876e-006        2.49552e-006
66       25        -0.809262        1.09482e-006        2.45923e-006
67       25        -0.786892        1.10709e-006        2.43179e-006
68       25        -0.769378        1.11678e-006        2.41047e-006
69       25        -0.750333        1.12736e-006        2.38741e-006
70       25        -0.719404        1.14481e-006        2.35053e-006
71       25        -0.665551        1.17621e-006        2.28839e-006
72       25        -0.586868        1.22392e-006        2.20104e-006
73       25        -0.493439        1.28324e-006        2.10187e-006
74       25        -0.400525        1.34496e-006        2.0075e-006
75       25        -0.320288        1.4005e-006        1.92923e-006
76       25        -0.261857        1.44236e-006        1.87411e-006
77       25        -0.235069        1.46198e-006        1.8494e-006
78       25        -0.245677        1.45415e-006        1.85911e-006
79       25        -0.287081        1.42409e-006        1.89765e-006
80       25        -0.344778        1.38319e-006        1.95262e-006
81       25        -0.4021        1.34362e-006        2.00867e-006
82       25        -0.44493        1.31479e-006        2.05157e-006
83       25        -0.465228        1.30125e-006        2.07208e-006
84       25        -0.457718        1.30619e-006        2.06439e-006
85       25        -0.423257        1.32925e-006        2.02967e-006
86       25        -0.367207        1.36746e-006        1.9742e-006
87       25        -0.29107        1.42096e-006        1.90104e-006
88       25        -0.192749        1.49305e-006        1.81044e-006
89       25        -0.0781449        1.5816e-006        1.71015e-006
90       25        0.0320151        1.6714e-006        1.61873e-006
91       25        0.116698        1.74372e-006        1.55166e-006
92       25        0.168571        1.78956e-006        1.51195e-006
93       25        0.194623        1.81302e-006        1.49238e-006
94       25        0.212554        1.82932e-006        1.47903e-006
95       25        0.239047        1.85369e-006        1.45955e-006
96       25        0.278687        1.89069e-006        1.43083e-006
97       25        0.325233        1.93502e-006        1.39778e-006
98       25        0.368927        1.97752e-006        1.36741e-006
99       25        0.402448        2.01071e-006        1.34452e-006
100       25        0.422861        2.03121e-006        1.33078e-006
101       25        0.430127        2.03857e-006        1.32594e-006
102       25        0.4283        2.03673e-006        1.32717e-006
103       25        0.424159        2.03258e-006        1.32995e-006
104       25        0.423714        2.03214e-006        1.33026e-006
105       25        0.430006        2.03849e-006        1.32605e-006
106       25        0.441632        2.05029e-006        1.31831e-006
107       25        0.452942        2.06182e-006        1.31081e-006
108       25        0.458497        2.06747e-006        1.30713e-006
109       25        0.456774        2.06567e-006        1.30824e-006
110       25        0.449071        2.05778e-006        1.31332e-006
111       25        0.437513        2.046e-006        1.32098e-006
112       25        0.424396        2.03271e-006        1.32973e-006
113       25        0.411748        2.01997e-006        1.33821e-006
114       25        0.401145        2.00932e-006        1.34535e-006
115       25        0.393251        2.00143e-006        1.35068e-006
116       25        0.385566        1.99381e-006        1.35592e-006
117       25        0.372787        1.98118e-006        1.36466e-006
118       25        0.350767        1.95962e-006        1.37986e-006
119       25        0.319619        1.92949e-006        1.40163e-006
120       25        0.283987        1.89556e-006        1.42693e-006
121       25        0.250787        1.86444e-006        1.45089e-006
122       25        0.224987        1.8406e-006        1.46977e-006
123       25        0.206517        1.82372e-006        1.48343e-006
124       25        0.190936        1.80959e-006        1.49506e-006
125       25        0.17292        1.79339e-006        1.50861e-006
126       25        0.149311        1.77237e-006        1.52655e-006
127       25        0.119834        1.74647e-006        1.54924e-006
128       25        0.0864653        1.71757e-006        1.5753e-006
129       25        0.0524676        1.68859e-006        1.60227e-006
130       25        0.0208686        1.66207e-006        1.62775e-006
131       25        -0.00712082        1.63893e-006        1.65064e-006
132       25        -0.0323011        1.61838e-006        1.67151e-006
133       25        -0.0561426        1.59914e-006        1.69149e-006
134       25        -0.0796014        1.58042e-006        1.71136e-006
135       25        -0.103297        1.56173e-006        1.73168e-006
136       25        -0.127958        1.54253e-006        1.75309e-006
137       25        -0.154025        1.52246e-006        1.77598e-006
138       25        -0.180887        1.50204e-006        1.79987e-006
139       25        -0.206982        1.48245e-006        1.82335e-006
140       25        -0.230773        1.4648e-006        1.84503e-006
141       25        -0.251594        1.44953e-006        1.8642e-006
142       25        -0.269835        1.43627e-006        1.88115e-006
143       25        -0.286724        1.42411e-006        1.897e-006
144       25        -0.303754        1.41195e-006        1.91311e-006
145       25        -0.321892        1.39911e-006        1.9304e-006
146       25        -0.341058        1.38565e-006        1.94882e-006
147       25        -0.360377        1.3722e-006        1.96756e-006
148       25        -0.378985        1.35938e-006        1.98578e-006
149       25        -0.396473        1.34743e-006        2.00306e-006
150       25        -0.412726        1.33642e-006        2.01924e-006
151       25        -0.427756        1.32631e-006        2.03432e-006
152       25        -0.441811        1.31694e-006        2.04853e-006
153       25        -0.45534        1.30798e-006        2.06231e-006
154       25        -0.468684        1.2992e-006        2.07598e-006
155       25        -0.481865        1.29058e-006        2.08957e-006
156       25        -0.494617        1.2823e-006        2.10281e-006
157       25        -0.506541        1.2746e-006        2.11525e-006
158       25        -0.517332        1.26767e-006        2.12658e-006
159       25        -0.526984        1.26152e-006        2.13678e-006
160       25        -0.535833        1.2559e-006        2.14618e-006
161       25        -0.544428        1.25048e-006        2.15535e-006
162       25        -0.553245        1.24494e-006        2.16481e-006
163       25        -0.562391        1.23922e-006        2.17465e-006
164       25        -0.571533        1.23352e-006        2.18454e-006
165       25        -0.580096        1.22821e-006        2.19383e-006
166       25        -0.587565        1.2236e-006        2.20199e-006
167       25        -0.593737        1.21981e-006        2.20876e-006
168       25        -0.598813        1.21671e-006        2.21435e-006
169       25        -0.603312        1.21397e-006        2.21933e-006
170       25        -0.607839        1.21122e-006        2.22436e-006
171       25        -0.612812        1.20821e-006        2.22988e-006
172       25        -0.618284        1.20489e-006        2.23597e-006
173       25        -0.623951        1.20147e-006        2.24228e-006
174       25        -0.629339        1.19822e-006        2.24831e-006
175       25        -0.634056        1.19539e-006        2.2536e-006
176       25        -0.637967        1.19305e-006        2.25801e-006
177       25        -0.641204        1.19113e-006        2.26168e-006
178       25        -0.644045        1.18945e-006        2.26491e-006
179       25        -0.646753        1.18784e-006        2.26799e-006
180       25        -0.649481        1.18623e-006        2.27109e-006
181       25        -0.652256        1.18459e-006        2.27425e-006
182       25        -0.655046        1.18294e-006        2.27743e-006
183       25        -0.657822        1.1813e-006        2.2806e-006
184       25        -0.6606        1.17966e-006        2.28378e-006
185       25        -0.663408        1.17801e-006        2.28699e-006
186       25        -0.666228        1.17635e-006        2.29022e-006
187       25        -0.668964        1.17475e-006        2.29336e-006
188       25        -0.671451        1.17329e-006        2.29622e-006
189       25        -0.673533        1.17207e-006        2.29862e-006
190       25        -0.675142        1.17114e-006        2.30048e-006
191       25        -0.67636        1.17043e-006        2.3019e-006
192       25        -0.6774        1.16984e-006        2.30312e-006
193       25        -0.67853        1.16919e-006        2.30444e-006
194       25        -0.679954        1.16836e-006        2.3061e-006
195       25        -0.681731        1.16733e-006        2.30815e-006
196       25        -0.683755        1.16615e-006        2.31049e-006
197       25        -0.685805        1.16495e-006        2.31286e-006
198       25        -0.687646        1.16388e-006        2.31499e-006
199       25        -0.689117        1.16303e-006        2.3167e-006
200       25        -0.690179        1.16242e-006        2.31795e-006
201       25        -0.690906        1.16201e-006        2.31881e-006
202       25        -0.691447        1.1617e-006        2.31945e-006
203       25        -0.691965        1.16141e-006        2.32007e-006
204       25        -0.692598        1.16105e-006        2.32082e-006
205       25        -0.693417        1.16058e-006        2.32178e-006
206       25        -0.694426        1.16e-006        2.32296e-006
207       25        -0.695567        1.15934e-006        2.32429e-006
208       25        -0.696742        1.15866e-006        2.32567e-006
209       25        -0.697846        1.15802e-006        2.32695e-006
210       25        -0.698782        1.15748e-006        2.32805e-006
211       25        -0.699494        1.15708e-006        2.32889e-006
212       25        -0.699972        1.15681e-006        2.32945e-006
213       25        -0.700264        1.15664e-006        2.32981e-006
214       25        -0.700462        1.15653e-006        2.33005e-006
215       25        -0.70068        1.15642e-006        2.33032e-006
216       25        -0.701017        1.15623e-006        2.33072e-006
217       25        -0.701528        1.15593e-006        2.33132e-006
218       25        -0.702201        1.15555e-006        2.33211e-006
219       25        -0.702965        1.15511e-006        2.33301e-006
220       25        -0.703712        1.15468e-006        2.33388e-006
221       25        -0.704337        1.15432e-006        2.33461e-006
222       25        -0.70477        1.15407e-006        2.33512e-006
223       25        -0.704998        1.15394e-006        2.3354e-006
224       25        -0.705064        1.15391e-006        2.33549e-006
225       25        -0.705055        1.15392e-006        2.33549e-006
226       25        -0.705072        1.15392e-006        2.33552e-006
227       25        -0.705202        1.15384e-006        2.33568e-006
228       25        -0.705487        1.15368e-006        2.33601e-006
229       25        -0.705913        1.15344e-006        2.33651e-006
230       25        -0.706419        1.15315e-006        2.33711e-006
231       25        -0.706916        1.15286e-006        2.33769e-006
232       25        -0.707322        1.15263e-006        2.33817e-006
233       25        -0.707583        1.15248e-006        2.33847e-006
234       25        -0.707686        1.15242e-006        2.3386e-006
235       25        -0.70766        1.15244e-006        2.33858e-006
236       25        -0.707565        1.1525e-006        2.33847e-006
237       25        -0.707478        1.15255e-006        2.33838e-006
238       25        -0.70747        1.15256e-006        2.33837e-006
239       25        -0.707583        1.1525e-006        2.33851e-006
240       25        -0.707817        1.15236e-006        2.33878e-006
241       25        -0.708132        1.15218e-006        2.33915e-006
242       25        -0.708461        1.15199e-006        2.33954e-006
243       25        -0.708735        1.15183e-006        2.33985e-006
244       25        -0.7089        1.15174e-006        2.34005e-006
245       25        -0.708941        1.15172e-006        2.3401e-006
246       25        -0.708876        1.15175e-006        2.34003e-006
247       25        -0.708753        1.15183e-006        2.33989e-006
248       25        -0.708629        1.1519e-006        2.33974e-006
249       25        -0.708556        1.15194e-006        2.33966e-006
250       25        -0.708565        1.15194e-006        2.33967e-006
251       25        -0.708662        1.15188e-006        2.33979e-006
252       25        -0.70883        1.15178e-006        2.33998e-006
253       25        -0.70903        1.15167e-006        2.34021e-006
254       25        -0.709214        1.15156e-006        2.34043e-006
255       25        -0.709333        1.15149e-006        2.34056e-006
256       25        -0.709348        1.15148e-006        2.34058e-006
257       25        -0.709247        1.15154e-006        2.34046e-006
258       25        -0.709049        1.15166e-006        2.34023e-006
259       25        -0.708804        1.1518e-006        2.33995e-006
260       25        -0.708577        1.15193e-006        2.33968e-006
261       25        -0.708424        1.15202e-006        2.3395e-006
262       25        -0.708379        1.15204e-006        2.33945e-006
263       25        -0.708439        1.152e-006        2.33951e-006
264       25        -0.708564        1.15193e-006        2.33965e-006
265       25        -0.708694        1.15185e-006        2.3398e-006
266       25        -0.708759        1.15181e-006        2.33987e-006
267       25        -0.708703        1.15184e-006        2.3398e-006
268       25        -0.708498        1.15196e-006        2.33956e-006
269       25        -0.708159        1.15215e-006        2.33916e-006
270       25        -0.707738        1.1524e-006        2.33867e-006
271       25        -0.707315        1.15264e-006        2.33817e-006
272       25        -0.706972        1.15284e-006        2.33777e-006
273       25        -0.706759        1.15296e-006        2.33752e-006
274       25        -0.706675        1.153e-006        2.33741e-006
275       25        -0.70667        1.153e-006        2.3374e-006
276       25        -0.706659        1.153e-006        2.33738e-006
277       25        -0.706555        1.15306e-006        2.33725e-006
278       25        -0.706294        1.15321e-006        2.33694e-006
279       25        -0.705859        1.15346e-006        2.33642e-006
280       25        -0.705284        1.15379e-006        2.33575e-006
281       25        -0.704641        1.15416e-006        2.335e-006
282       25        -0.70401        1.15452e-006        2.33426e-006
283       25        -0.70346        1.15483e-006        2.33361e-006
284       25        -0.703019        1.15508e-006        2.33309e-006
285       25        -0.702678        1.15528e-006        2.33268e-006
286       25        -0.70239        1.15544e-006        2.33234e-006
287       25        -0.702087        1.15561e-006        2.33197e-006
288       25        -0.701698        1.15583e-006        2.33151e-006
289       25        -0.701165        1.15613e-006        2.33088e-006
290       25        -0.700454        1.15654e-006        2.33004e-006
291       25        -0.699564        1.15705e-006        2.329e-006
292       25        -0.698536        1.15764e-006        2.3278e-006
293       25        -0.697451        1.15827e-006        2.32653e-006
294       25        -0.696409        1.15887e-006        2.32532e-006
295       25        -0.6955        1.1594e-006        2.32425e-006
296       25        -0.69477        1.15981e-006        2.3234e-006
297       25        -0.694193        1.16014e-006        2.32271e-006
298       25        -0.693662        1.16044e-006        2.32208e-006
299       25        -0.69302        1.16081e-006        2.32132e-006
300       25        -0.692114        1.16133e-006        2.32025e-006
301       25        -0.690853        1.16205e-006        2.31878e-006
302       25        -0.689256        1.16298e-006        2.31693e-006
303       25        -0.687449        1.16403e-006        2.31484e-006
304       25        -0.685628        1.16509e-006        2.31273e-006
305       25        -0.683971        1.16605e-006        2.31081e-006
306       25        -0.682564        1.16687e-006        2.30917e-006
307       25        -0.681363        1.16756e-006        2.30777e-006
308       25        -0.680211        1.16822e-006        2.30642e-006
309       25        -0.678902        1.16898e-006        2.3049e-006
310       25        -0.677272        1.16993e-006        2.303e-006
311       25        -0.675259        1.1711e-006        2.30068e-006
312       25        -0.672921        1.17247e-006        2.29799e-006
313       25        -0.670395        1.17395e-006        2.29509e-006
314       25        -0.667827        1.17546e-006        2.29214e-006
315       25        -0.665307        1.17694e-006        2.28924e-006
316       25        -0.662831        1.17839e-006        2.2864e-006
317       25        -0.660328        1.17986e-006        2.28354e-006
318       25        -0.657717        1.1814e-006        2.28055e-006
319       25        -0.654955        1.18303e-006        2.2774e-006
320       25        -0.652042        1.18475e-006        2.27408e-006
321       25        -0.648982        1.18657e-006        2.2706e-006
322       25        -0.645746        1.18848e-006        2.26693e-006
323       25        -0.642255        1.19056e-006        2.26297e-006
324       25        -0.638399        1.19286e-006        2.25862e-006
325       25        -0.634108        1.19543e-006        2.25379e-006
326       25        -0.629425        1.19824e-006        2.24853e-006
327       25        -0.624537        1.20118e-006        2.24307e-006
328       25        -0.619687        1.20411e-006        2.23765e-006
329       25        -0.615019        1.20693e-006        2.23244e-006
330       25        -0.61044        1.2097e-006        2.22734e-006
331       25        -0.605593        1.21264e-006        2.22196e-006
332       25        -0.599983        1.21605e-006        2.21576e-006
333       25        -0.593196        1.22021e-006        2.20829e-006
334       25        -0.585092        1.2252e-006        2.19943e-006
335       25        -0.575878        1.2309e-006        2.1894e-006
336       25        -0.566054        1.23702e-006        2.17876e-006
337       25        -0.55623        1.24316e-006        2.16817e-006
338       25        -0.546844        1.24905e-006        2.1581e-006
339       25        -0.537899        1.25469e-006        2.14854e-006
340       25        -0.528885        1.2604e-006        2.13895e-006
341       25        -0.519009        1.2667e-006        2.12851e-006
342       25        -0.507544        1.27405e-006        2.11645e-006
343       25        -0.494058        1.28276e-006        2.10238e-006
344       25        -0.478541        1.29286e-006        2.08631e-006
345       25        -0.461472        1.30406e-006        2.06877e-006
346       25        -0.44368        1.31584e-006        2.05064e-006
347       25        -0.426024        1.32763e-006        2.03281e-006
348       25        -0.409064        1.33905e-006        2.01581e-006
349       25        -0.392725        1.35013e-006        1.99956e-006
350       25        -0.376207        1.36143e-006        1.98326e-006
351       25        -0.358345        1.37376e-006        1.9658e-006
352       25        -0.338126        1.38785e-006        1.9462e-006
353       25        -0.314964        1.40416e-006        1.92399e-006
354       25        -0.28895        1.4227e-006        1.89934e-006
355       25        -0.261177        1.44276e-006        1.87336e-006
356       25        -0.233489        1.46302e-006        1.84779e-006
357       25        -0.207464        1.4823e-006        1.82404e-006
358       25        -0.183631        1.50017e-006        1.80256e-006
359       25        -0.161558        1.51691e-006        1.78288e-006
360       25        -0.140042        1.53339e-006        1.7639e-006
361       25        -0.117074        1.55118e-006        1.74384e-006
362       25        -0.0904231        1.57208e-006        1.72085e-006
363       25        -0.059063        1.59703e-006        1.69419e-006
364       25        -0.0239006        1.62545e-006        1.66476e-006
365       25        0.012906        1.65571e-006        1.63448e-006
366       25        0.0492165        1.68609e-006        1.60512e-006
367       25        0.0840464        1.71574e-006        1.57743e-006
368       25        0.11788        1.74501e-006        1.55097e-006
369       25        0.151457        1.77455e-006        1.52515e-006
370       25        0.184246        1.80387e-006        1.50034e-006
371       25        0.214759        1.83156e-006        1.47759e-006
372       25        0.242528        1.8571e-006        1.45716e-006
373       25        0.269134        1.88189e-006        1.43784e-006
374       25        0.296685        1.9079e-006        1.4181e-006
375       25        0.32582        1.9358e-006        1.39752e-006
376       25        0.355841        1.96494e-006        1.37661e-006
377       25        0.386026        1.99466e-006        1.35587e-006
378       25        0.415924        2.02453e-006        1.33564e-006
379       25        0.444704        2.0537e-006        1.31645e-006
380       25        0.470787        2.08049e-006        1.29929e-006
381       25        0.491964        2.1025e-006        1.28552e-006
382       25        0.506072        2.11732e-006        1.27645e-006
383       25        0.512647        2.12428e-006        1.27225e-006
384       25        0.514145        2.12589e-006        1.27131e-006
385       25        0.515306        2.12717e-006        1.2706e-006
386       25        0.52116        2.13344e-006        1.2669e-006
387       25        0.534189        2.14738e-006        1.25867e-006
388       25        0.552903        2.16751e-006        1.24692e-006
389       25        0.573082        2.18942e-006        1.23436e-006
390       25        0.588756        2.20663e-006        1.22472e-006
391       25        0.59339        2.21177e-006        1.2219e-006
392       25        0.583329        2.20074e-006        1.2281e-006
393       25        0.560175        2.17552e-006        1.24246e-006
394       25        0.529271        2.14234e-006        1.26191e-006
395       25        0.497282        2.10852e-006        1.28236e-006
396       25        0.472729        2.08297e-006        1.29831e-006
397       25        0.46459        2.07456e-006        1.30364e-006
398       25        0.479921        2.09044e-006        1.29363e-006
399       25        0.517211        2.12964e-006        1.26965e-006
400       25        0.562326        2.17806e-006        1.24123e-006
401       25        0.596402        2.2154e-006        1.22022e-006
402       25        0.60651        2.22664e-006        1.21408e-006
403       25        0.589768        2.20817e-006        1.22433e-006
404       25        0.552079        2.16714e-006        1.24774e-006
405       25        0.505078        2.11699e-006        1.27752e-006
406       25        0.463029        2.07313e-006        1.30478e-006
407       25        0.436667        2.04613e-006        1.32218e-006
408       25        0.431643        2.04098e-006        1.32549e-006
409       25        0.449863        2.05954e-006        1.3134e-006
410       25        0.482447        2.0932e-006        1.29207e-006
411       25        0.507389        2.11928e-006        1.27595e-006
412       25        0.499687        2.11114e-006        1.28087e-006
413       25        0.439831        2.0492e-006        1.31998e-006
414       25        0.322839        1.93328e-006        1.39987e-006
415       25        0.172953        1.79407e-006        1.50913e-006
416       25        0.0471211        1.68464e-006        1.6071e-006
417       25        0.00201835        1.64695e-006        1.64363e-006
418       25        0.0533011        1.68993e-006        1.60221e-006
419       25        0.164813        1.78689e-006        1.51538e-006
420       25        0.274356        1.88718e-006        1.43437e-006
421       25        0.332669        1.94263e-006        1.39288e-006
422       25        0.313498        1.92404e-006        1.40625e-006
423       25        0.195592        1.81432e-006        1.492e-006
424       25        -0.0310224        1.62016e-006        1.67121e-006
425       25        -0.311936        1.40681e-006        1.9218e-006
426       25        -0.556562        1.24323e-006        2.16901e-006
427       25        -0.726954        1.14048e-006        2.35939e-006
428       25        -0.821238        1.08763e-006        2.47253e-006
429       25        -0.866161        1.06366e-006        2.52914e-006
430       25        -0.8878        1.05237e-006        2.55702e-006
431       25        -0.898421        1.04699e-006        2.57111e-006
432       25        -0.903617        1.04445e-006        2.57823e-006
433       25        -0.906731        1.04296e-006        2.58259e-006
434       25        -0.909766        1.0415e-006        2.58683e-006
435       25        -0.91346        1.03965e-006        2.59177e-006
436       25        -0.917515        1.03753e-006        2.59701e-006
437       25        -0.921526        1.0355e-006        2.60233e-006
438       25        -0.925079        1.03367e-006        2.60699e-006
439       25        -0.927933        1.03214e-006        2.61057e-006
440       25        -0.930594        1.0307e-006        2.61388e-006
441       25        -0.933923        1.02902e-006        2.6183e-006
442       25        -0.937578        1.02715e-006        2.62311e-006
443       25        -0.93973        1.02596e-006        2.62572e-006
444       25        -0.934463        1.02849e-006        2.61838e-006
445       25        -0.896047        1.04808e-006        2.56768e-006
446       25        -0.722712        1.14287e-006        2.35433e-006
447       25        -0.146568        1.52837e-006        1.76963e-006
448       25        0.56588        2.18107e-006        1.23854e-006
449       25        0.804156        2.45617e-006        1.09905e-006
450       25        0.853804        2.51861e-006        1.07241e-006
451       25        0.854454        2.51987e-006        1.07224e-006
452       25        0.819502        2.47618e-006        1.09113e-006
453       25        0.659887        2.28613e-006        1.18173e-006
454       25        0.124635        1.75102e-006        1.54584e-006
455       25        -0.594917        1.21878e-006        2.20951e-006
456       25        -0.863411        1.06501e-006        2.52538e-006
457       25        -0.934214        1.02838e-006        2.61745e-006
458       25        -0.950531        1.02038e-006        2.63981e-006
459       25        -0.952125        1.01969e-006        2.64222e-006
460       25        -0.949357        1.02098e-006        2.63826e-006
461       25        -0.941535        1.02482e-006        2.62755e-006
462       25        -0.906571        1.04269e-006        2.5815e-006
463       25        -0.752869        1.126e-006        2.3906e-006
464       25        -0.22288        1.47102e-006        1.83829e-006
465       25        0.553894        2.16739e-006        1.24562e-006
466       25        0.81251        2.46485e-006        1.09376e-006
467       25        0.798633        2.44741e-006        1.1012e-006
468       25        0.496343        2.10565e-006        1.28182e-006
469       25        -0.286309        1.42466e-006        1.89695e-006
470       25        -0.762719        1.12056e-006        2.40258e-006
471       25        -0.904531        1.04395e-006        2.57936e-006
472       25        -0.937381        1.02716e-006        2.62264e-006
473       25        -0.941269        1.02524e-006        2.62794e-006
474       25        -0.937272        1.02726e-006        2.6226e-006
475       25        -0.925899        1.03303e-006        2.6075e-006
476       25        -0.885321        1.05402e-006        2.5547e-006
477       25        -0.731341        1.13853e-006        2.36572e-006
478       25        -0.24139        1.45758e-006        1.85552e-006
479       25        0.499506        2.11007e-006        1.28045e-006
480       25        0.7806        2.42772e-006        1.11222e-006
481       25        0.838527        2.50035e-006        1.08102e-006
482       25        0.838735        2.50174e-006        1.08139e-006
483       25        0.828702        2.48969e-006        1.08704e-006
484       25        0.819702        2.4788e-006        1.09207e-006
485       25        0.8129        2.4706e-006        1.09588e-006
486       25        0.806704        2.46318e-006        1.09938e-006
487       25        0.799363        2.45441e-006        1.10354e-006
488       25        0.789927        2.44305e-006        1.10885e-006
489       25        0.777977        2.42878e-006        1.11562e-006
490       25        0.762801        2.41078e-006        1.12429e-006
491       25        0.743698        2.38808e-006        1.13518e-006
492       25        0.721487        2.3619e-006        1.14795e-006
493       25        0.698583        2.33524e-006        1.16129e-006
494       25        0.677484        2.31133e-006        1.17391e-006
495       25        0.658573        2.29006e-006        1.18531e-006
496       25        0.642015        2.27145e-006        1.19531e-006
497       25        0.629383        2.25732e-006        1.20297e-006
498       25        0.620533        2.24739e-006        1.20833e-006
499       25        0.623565        2.25252e-006        1.20742e-006
0       26        0.676266        2.31173e-006        1.17554e-006
1       26        0.691617        2.32816e-006        1.16586e-006
2       26        0.7089        2.34806e-006        1.15568e-006
3       26        0.735532        2.3789e-006        1.14009e-006
4       26        0.766117        2.41456e-006        1.12232e-006
5       26        0.795957        2.44921e-006        1.10496e-006
6       26        0.8122        2.46772e-006        1.09537e-006
7       26        0.775484        2.42133e-006        1.11498e-006
8       26        0.588247        2.20491e-006        1.22438e-006
9       26        0.150623        1.77393e-006        1.52589e-006
10       26        -0.339764        1.38717e-006        1.94844e-006
11       26        -0.616767        1.20622e-006        2.23503e-006
12       26        -0.727928        1.1405e-006        2.36174e-006
13       26        -0.742838        1.13193e-006        2.37919e-006
14       26        -0.668772        1.17485e-006        2.29312e-006
15       26        -0.44857        1.3128e-006        2.05593e-006
16       26        0.00216603        1.64704e-006        1.64348e-006
17       26        0.515011        2.12602e-006        1.27028e-006
18       26        0.792325        2.43963e-006        1.10464e-006
19       26        0.884543        2.55467e-006        1.05483e-006
20       26        0.901177        2.57656e-006        1.04632e-006
21       26        0.858242        2.52176e-006        1.06899e-006
22       26        0.632287        2.25319e-006        1.19729e-006
23       26        -0.0954651        1.56812e-006        1.72519e-006
24       26        -0.732776        1.13697e-006        2.36586e-006
25       26        -0.921232        1.03461e-006        2.59933e-006
26       26        -0.962511        1.01384e-006        2.6545e-006
27       26        -0.969148        1.01067e-006        2.66381e-006
28       26        -0.969047        1.01064e-006        2.66348e-006
29       26        -0.968178        1.01108e-006        2.66233e-006
30       26        -0.96274        1.01383e-006        2.65508e-006
31       26        -0.931848        1.02934e-006        2.61369e-006
32       26        -0.795422        1.10182e-006        2.44095e-006
33       26        -0.316873        1.4027e-006        1.92567e-006
34       26        0.479908        2.08843e-006        1.2924e-006
35       26        0.729864        2.36399e-006        1.13938e-006
36       26        0.516588        2.12693e-006        1.26883e-006
37       26        -0.286509        1.42436e-006        1.89693e-006
38       26        -0.800476        1.09886e-006        2.44672e-006
39       26        -0.941402        1.02419e-006        2.62558e-006
40       26        -0.972066        1.00893e-006        2.66701e-006
41       26        -0.977337        1.0064e-006        2.67437e-006
42       26        -0.977943        1.00597e-006        2.67487e-006
43       26        -0.978693        1.00544e-006        2.67545e-006
44       26        -0.977848        1.00568e-006        2.67383e-006
45       26        -0.961385        1.01369e-006        2.65112e-006
46       26        -0.869788        1.06082e-006        2.53155e-006
47       26        -0.495196        1.28146e-006        2.10264e-006
48       26        0.354187        1.96294e-006        1.37748e-006
49       26        0.760058        2.40171e-006        1.12313e-006
50       26        0.863764        2.52966e-006        1.06643e-006
51       26        0.874994        2.54421e-006        1.06059e-006
52       26        0.819359        2.47398e-006        1.09032e-006
53       26        0.576293        2.1918e-006        1.23174e-006
54       26        -0.0755425        1.58378e-006        1.70806e-006
55       26        -0.647376        1.18666e-006        2.26713e-006
56       26        -0.86532        1.06351e-006        2.52666e-006
57       26        -0.930134        1.0298e-006        2.6104e-006
58       26        -0.945878        1.02178e-006        2.63116e-006
59       26        -0.942952        1.02329e-006        2.62736e-006
60       26        -0.927735        1.03113e-006        2.60749e-006
61       26        -0.899034        1.04599e-006        2.57024e-006
62       26        -0.850032        1.07207e-006        2.50835e-006
63       26        -0.769787        1.1164e-006        2.41065e-006
64       26        -0.657378        1.18168e-006        2.28031e-006
65       26        -0.535993        1.25655e-006        2.14763e-006
66       26        -0.432705        1.32384e-006        2.0406e-006
67       26        -0.355816        1.37608e-006        1.96414e-006
68       26        -0.294179        1.41943e-006        1.90491e-006
69       26        -0.226746        1.46836e-006        1.84207e-006
70       26        -0.126434        1.54413e-006        1.75224e-006
71       26        0.0235217        1.66464e-006        1.62594e-006
72       26        0.199427        1.81741e-006        1.48882e-006
73       26        0.353945        1.96246e-006        1.37748e-006
74       26        0.462735        2.07108e-006        1.30387e-006
75       26        0.530888        2.14204e-006        1.2597e-006
76       26        0.570255        2.18414e-006        1.23487e-006
77       26        0.586322        2.20157e-006        1.22489e-006
78       26        0.580178        2.19487e-006        1.22868e-006
79       26        0.555        2.16777e-006        1.24446e-006
80       26        0.515676        2.12615e-006        1.26952e-006
81       26        0.470513        2.07927e-006        1.29888e-006
82       26        0.432087        2.04021e-006        1.32441e-006
83       26        0.412478        2.02049e-006        1.33758e-006
84       26        0.420708        2.02872e-006        1.33202e-006
85       26        0.453544        2.06196e-006        1.31011e-006
86       26        0.498595        2.10838e-006        1.28059e-006
87       26        0.547652        2.16011e-006        1.2492e-006
88       26        0.598401        2.21506e-006        1.2176e-006
89       26        0.647449        2.26966e-006        1.18789e-006
90       26        0.687984        2.3159e-006        1.16394e-006
91       26        0.715779        2.34826e-006        1.14786e-006
92       26        0.731139        2.36651e-006        1.13914e-006
93       26        0.737502        2.3742e-006        1.1356e-006
94       26        0.741426        2.37898e-006        1.13343e-006
95       26        0.748832        2.38788e-006        1.12927e-006
96       26        0.760897        2.40234e-006        1.12249e-006
97       26        0.775086        2.41941e-006        1.11454e-006
98       26        0.788084        2.43512e-006        1.10729e-006
99       26        0.797794        2.44688e-006        1.10188e-006
100       26        0.803687        2.45408e-006        1.09863e-006
101       26        0.805771        2.45665e-006        1.09749e-006
102       26        0.805216        2.456e-006        1.09781e-006
103       26        0.804071        2.45467e-006        1.09847e-006
104       26        0.80413        2.45478e-006        1.09846e-006
105       26        0.806389        2.45751e-006        1.0972e-006
106       26        0.810537        2.46253e-006        1.09489e-006
107       26        0.814744        2.46763e-006        1.09255e-006
108       26        0.817167        2.47053e-006        1.09119e-006
109       26        0.81729        2.47065e-006        1.0911e-006
110       26        0.81547        2.46841e-006        1.0921e-006
111       26        0.812326        2.46453e-006        1.09382e-006
112       26        0.808662        2.45999e-006        1.09581e-006
113       26        0.805299        2.45583e-006        1.09764e-006
114       26        0.802874        2.45281e-006        1.09895e-006
115       26        0.801689        2.45131e-006        1.09959e-006
116       26        0.80083        2.4502e-006        1.10003e-006
117       26        0.798338        2.44708e-006        1.10137e-006
118       26        0.792713        2.44016e-006        1.10446e-006
119       26        0.78394        2.42947e-006        1.1093e-006
120       26        0.773593        2.41693e-006        1.11505e-006
121       26        0.764063        2.40543e-006        1.12038e-006
122       26        0.757097        2.39703e-006        1.12427e-006
123       26        0.752698        2.39169e-006        1.12671e-006
124       26        0.749374        2.38761e-006        1.12853e-006
125       26        0.745327        2.3827e-006        1.13078e-006
126       26        0.739413        2.37561e-006        1.1341e-006
127       26        0.731388        2.36605e-006        1.13864e-006
128       26        0.721795        2.35468e-006        1.14409e-006
129       26        0.711719        2.34282e-006        1.14985e-006
130       26        0.70222        2.3317e-006        1.15532e-006
131       26        0.693696        2.32175e-006        1.16024e-006
132       26        0.685835        2.31261e-006        1.16479e-006
133       26        0.678137        2.30369e-006        1.16926e-006
134       26        0.670284        2.29466e-006        1.17386e-006
135       26        0.661998        2.28519e-006        1.17874e-006
136       26        0.652812        2.27474e-006        1.18419e-006
137       26        0.642344        2.26292e-006        1.19043e-006
138       26        0.630746        2.24991e-006        1.19739e-006
139       26        0.618696        2.23648e-006        1.20467e-006
140       26        0.606999        2.22354e-006        1.21179e-006
141       26        0.596148        2.2116e-006        1.21843e-006
142       26        0.586098        2.2006e-006        1.22462e-006
143       26        0.576264        2.18989e-006        1.23071e-006
144       26        0.565744        2.17851e-006        1.23725e-006
145       26        0.553839        2.1657e-006        1.24471e-006
146       26        0.540464        2.15141e-006        1.25315e-006
147       26        0.526064        2.13613e-006        1.2623e-006
148       26        0.511174        2.12046e-006        1.27183e-006
149       26        0.496132        2.10473e-006        1.28153e-006
150       26        0.481162        2.08919e-006        1.29125e-006
151       26        0.466404        2.07398e-006        1.30091e-006
152       26        0.451728        2.05896e-006        1.31058e-006
153       26        0.436748        2.04374e-006        1.32053e-006
154       26        0.421131        2.02798e-006        1.33097e-006
155       26        0.404847        2.01168e-006        1.34195e-006
156       26        0.388208        1.99514e-006        1.35325e-006
157       26        0.371759        1.97892e-006        1.36451e-006
158       26        0.356013        1.96351e-006        1.37537e-006
159       26        0.341136        1.94905e-006        1.3857e-006
160       26        0.326785        1.93519e-006        1.39574e-006
161       26        0.31224        1.92125e-006        1.40598e-006
162       26        0.296806        1.90656e-006        1.41693e-006
163       26        0.280284        1.89095e-006        1.42874e-006
164       26        0.263189        1.87493e-006        1.44106e-006
165       26        0.246526        1.85943e-006        1.45317e-006
166       26        0.23133        1.8454e-006        1.46429e-006
167       26        0.218163        1.83332e-006        1.47398e-006
168       26        0.206836        1.82299e-006        1.48237e-006
169       26        0.196479        1.81359e-006        1.49008e-006
170       26        0.185959        1.80409e-006        1.49795e-006
171       26        0.174425        1.79373e-006        1.50663e-006
172       26        0.161704        1.78238e-006        1.51626e-006
173       26        0.148353        1.77053e-006        1.52642e-006
174       26        0.135348        1.75906e-006        1.53639e-006
175       26        0.123573        1.74874e-006        1.54546e-006
176       26        0.11343        1.73989e-006        1.55332e-006
177       26        0.104755        1.73236e-006        1.56007e-006
178       26        0.0970298        1.72568e-006        1.5661e-006
179       26        0.0896996        1.71936e-006        1.57184e-006
180       26        0.0823994        1.71308e-006        1.57758e-006
181       26        0.075001        1.70675e-006        1.58342e-006
182       26        0.0675147        1.70036e-006        1.58935e-006
183       26        0.0599532        1.69393e-006        1.59536e-006
184       26        0.0522735        1.68743e-006        1.60149e-006
185       26        0.0444398        1.68082e-006        1.60776e-006
186       26        0.0365442        1.67419e-006        1.61411e-006
187       26        0.0288801        1.66777e-006        1.62029e-006
188       26        0.0218869        1.66193e-006        1.62595e-006
189       26        0.0159738        1.65701e-006        1.63075e-006
190       26        0.0113014        1.65313e-006        1.63455e-006
191       26        0.00764902        1.6501e-006        1.63753e-006
192       26        0.00445657        1.64746e-006        1.64013e-006
193       26        0.00103747        1.64463e-006        1.64293e-006
194       26        -0.00313891        1.64119e-006        1.64635e-006
195       26        -0.00823067        1.637e-006        1.65053e-006
196       26        -0.0139704        1.63229e-006        1.65526e-006
197       26        -0.0197937        1.62753e-006        1.66007e-006
198       26        -0.0250815        1.62322e-006        1.66444e-006
199       26        -0.0293945        1.6197e-006        1.66802e-006
200       26        -0.0326023        1.6171e-006        1.67069e-006
201       26        -0.0348809        1.61525e-006        1.67258e-006
202       26        -0.0366141        1.61384e-006        1.67402e-006
203       26        -0.03825        1.61251e-006        1.67538e-006
204       26        -0.0401669        1.61096e-006        1.67698e-006
205       26        -0.0425813        1.609e-006        1.67899e-006
206       26        -0.0455155        1.60663e-006        1.68145e-006
207       26        -0.0488194        1.60397e-006        1.68421e-006
208       26        -0.0522299        1.60122e-006        1.68708e-006
209       26        -0.055444        1.59864e-006        1.68978e-006
210       26        -0.058194        1.59643e-006        1.69209e-006
211       26        -0.0603122        1.59473e-006        1.69387e-006
212       26        -0.0617744        1.59356e-006        1.6951e-006
213       26        -0.0627116        1.5928e-006        1.69589e-006
214       26        -0.0633825        1.59226e-006        1.69645e-006
215       26        -0.0641025        1.59168e-006        1.69706e-006
216       26        -0.0651469        1.59085e-006        1.69794e-006
217       26        -0.0666619        1.58964e-006        1.69922e-006
218       26        -0.068616        1.58807e-006        1.70087e-006
219       26        -0.0708114        1.58632e-006        1.70272e-006
220       26        -0.0729541        1.58461e-006        1.70454e-006
221       26        -0.0747555        1.58318e-006        1.70607e-006
222       26        -0.0760263        1.58217e-006        1.70714e-006
223       26        -0.0767297        1.58161e-006        1.70774e-006
224       26        -0.0769866        1.5814e-006        1.70795e-006
225       26        -0.0770357        1.58136e-006        1.70799e-006
226       26        -0.0771586        1.58126e-006        1.7081e-006
227       26        -0.0775891        1.58092e-006        1.70846e-006
228       26        -0.0784391        1.58024e-006        1.70918e-006
229       26        -0.0796682        1.57926e-006        1.71023e-006
230       26        -0.0811052        1.57812e-006        1.71145e-006
231       26        -0.0825113        1.57701e-006        1.71265e-006
232       26        -0.0836616        1.57609e-006        1.71363e-006
233       26        -0.0844109        1.5755e-006        1.71426e-006
234       26        -0.0847273        1.57525e-006        1.71453e-006
235       26        -0.0846928        1.57528e-006        1.7145e-006
236       26        -0.0844766        1.57545e-006        1.71432e-006
237       26        -0.0842881        1.57559e-006        1.71415e-006
238       26        -0.0843156        1.57557e-006        1.71418e-006
239       26        -0.0846677        1.57529e-006        1.71448e-006
240       26        -0.08534        1.57476e-006        1.71505e-006
241       26        -0.0862203        1.57406e-006        1.7158e-006
242       26        -0.08713        1.57334e-006        1.71658e-006
243       26        -0.0878838        1.57275e-006        1.71722e-006
244       26        -0.0883485        1.57238e-006        1.71762e-006
245       26        -0.0884808        1.57228e-006        1.71773e-006
246       26        -0.0883334        1.57239e-006        1.71761e-006
247       26        -0.0880311        1.57263e-006        1.71735e-006
248       26        -0.0877271        1.57287e-006        1.71709e-006
249       26        -0.0875558        1.57301e-006        1.71694e-006
250       26        -0.0875994        1.57297e-006        1.71698e-006
251       26        -0.0878736        1.57276e-006        1.71722e-006
252       26        -0.0883302        1.5724e-006        1.71761e-006
253       26        -0.0888708        1.57197e-006        1.71807e-006
254       26        -0.0893666        1.57158e-006        1.7185e-006
255       26        -0.0896869        1.57133e-006        1.71877e-006
256       26        -0.0897322        1.5713e-006        1.71881e-006
257       26        -0.0894677        1.57151e-006        1.71859e-006
258       26        -0.0889436        1.57192e-006        1.71814e-006
259       26        -0.0882886        1.57244e-006        1.71758e-006
260       26        -0.08767        1.57293e-006        1.71705e-006
261       26        -0.0872411        1.57327e-006        1.71669e-006
262       26        -0.0870937        1.57339e-006        1.71657e-006
263       26        -0.0872268        1.57329e-006        1.71668e-006
264       26        -0.0875426        1.57304e-006        1.71695e-006
265       26        -0.087874        1.57278e-006        1.71724e-006
266       26        -0.088033        1.57266e-006        1.71738e-006
267       26        -0.0878639        1.57279e-006        1.71724e-006
268       26        -0.0872891        1.57325e-006        1.71675e-006
269       26        -0.0863402        1.574e-006        1.71594e-006
270       26        -0.0851593        1.57494e-006        1.71494e-006
271       26        -0.0839628        1.57589e-006        1.71392e-006
272       26        -0.082969        1.57668e-006        1.71307e-006
273       26        -0.0823188        1.5772e-006        1.71252e-006
274       26        -0.0820194        1.57744e-006        1.71227e-006
275       26        -0.0819383        1.5775e-006        1.71221e-006
276       26        -0.0818485        1.57758e-006        1.71213e-006
277       26        -0.0815064        1.57785e-006        1.71185e-006
278       26        -0.0807339        1.57847e-006        1.71119e-006
279       26        -0.079477        1.57947e-006        1.71012e-006
280       26        -0.077822        1.58079e-006        1.70872e-006
281       26        -0.0759604        1.58227e-006        1.70714e-006
282       26        -0.0741203        1.58373e-006        1.70558e-006
283       26        -0.0724899        1.58504e-006        1.7042e-006
284       26        -0.0711615        1.5861e-006        1.70308e-006
285       26        -0.0701096        1.58694e-006        1.70219e-006
286       26        -0.0692063        1.58766e-006        1.70143e-006
287       26        -0.0682608        1.58842e-006        1.70064e-006
288       26        -0.0670686        1.58938e-006        1.69963e-006
289       26        -0.0654601        1.59067e-006        1.69828e-006
290       26        -0.0633406        1.59236e-006        1.69649e-006
291       26        -0.0607174        1.59447e-006        1.69428e-006
292       26        -0.0577135        1.59688e-006        1.69175e-006
293       26        -0.0545548        1.59942e-006        1.6891e-006
294       26        -0.0515189        1.60186e-006        1.68655e-006
295       26        -0.04885        1.60401e-006        1.68432e-006
296       26        -0.0466627        1.60578e-006        1.68249e-006
297       26        -0.0448723        1.60723e-006        1.68099e-006
298       26        -0.0431869        1.6086e-006        1.67959e-006
299       26        -0.0411825        1.61022e-006        1.67792e-006
300       26        -0.0384479        1.61244e-006        1.67564e-006
301       26        -0.0347476        1.61544e-006        1.67256e-006
302       26        -0.030135        1.61919e-006        1.66872e-006
303       26        -0.0249555        1.62341e-006        1.66443e-006
304       26        -0.0197221        1.62768e-006        1.6601e-006
305       26        -0.0149072        1.63162e-006        1.65612e-006
306       26        -0.010743        1.63503e-006        1.65269e-006
307       26        -0.00712023        1.63801e-006        1.64972e-006
308       26        -0.00363241        1.64089e-006        1.64686e-006
309       26        0.000253768        1.64409e-006        1.64367e-006
310       26        0.00497625        1.648e-006        1.63981e-006
311       26        0.0107062        1.65274e-006        1.63514e-006
312       26        0.017307        1.65822e-006        1.62977e-006
313       26        0.0244317        1.66416e-006        1.62399e-006
314       26        0.0316962        1.67023e-006        1.61812e-006
315       26        0.0388485        1.67623e-006        1.61236e-006
316       26        0.0458544        1.68213e-006        1.60674e-006
317       26        0.0528585        1.68805e-006        1.60114e-006
318       26        0.0600548        1.69415e-006        1.5954e-006
319       26        0.0675697        1.70054e-006        1.58943e-006
320       26        0.0754426        1.70726e-006        1.5832e-006
321       26        0.0836936        1.71433e-006        1.57669e-006
322       26        0.0924002        1.72182e-006        1.56985e-006
323       26        0.101718        1.72987e-006        1.56256e-006
324       26        0.111825        1.73864e-006        1.55469e-006
325       26        0.122788        1.7482e-006        1.5462e-006
326       26        0.134432        1.75841e-006        1.53722e-006
327       26        0.146328        1.7689e-006        1.52811e-006
328       26        0.157984        1.77923e-006        1.51922e-006
329       26        0.169156        1.78919e-006        1.51076e-006
330       26        0.180083        1.79899e-006        1.50252e-006
331       26        0.191488        1.80926e-006        1.49396e-006
332       26        0.204279        1.82085e-006        1.48442e-006
333       26        0.219107        1.83437e-006        1.47343e-006
334       26        0.236007        1.84989e-006        1.461e-006
335       26        0.254344        1.86687e-006        1.44762e-006
336       26        0.273042        1.88433e-006        1.43409e-006
337       26        0.291011        1.90126e-006        1.42121e-006
338       26        0.307598        1.91702e-006        1.40941e-006
339       26        0.3229        1.93166e-006        1.39861e-006
340       26        0.337734        1.94596e-006        1.38822e-006
341       26        0.353212        1.96099e-006        1.37746e-006
342       26        0.370169        1.97758e-006        1.36575e-006
343       26        0.388862        1.99601e-006        1.35295e-006
344       26        0.408906        2.01595e-006        1.33935e-006
345       26        0.429394        2.03653e-006        1.32558e-006
346       26        0.44924        2.05665e-006        1.31237e-006
347       26        0.46758        2.07541e-006        1.30028e-006
348       26        0.48405        2.09241e-006        1.28952e-006
349       26        0.498916        2.10788e-006        1.27988e-006
350       26        0.512993        2.12262e-006        1.27082e-006
351       26        0.527229        2.13765e-006        1.26172e-006
352       26        0.542236        2.1536e-006        1.2522e-006
353       26        0.558141        2.17062e-006        1.24219e-006
354       26        0.574598        2.18837e-006        1.2319e-006
355       26        0.590773        2.20597e-006        1.22189e-006
356       26        0.605608        2.22226e-006        1.21278e-006
357       26        0.618412        2.23642e-006        1.20498e-006
358       26        0.629215        2.24846e-006        1.19845e-006
359       26        0.638534        2.25892e-006        1.19286e-006
360       26        0.64708        2.26858e-006        1.18777e-006
361       26        0.655754        2.27843e-006        1.18262e-006
362       26        0.665451        2.28949e-006        1.17689e-006
363       26        0.676474        2.30213e-006        1.17042e-006
364       26        0.688302        2.31579e-006        1.16352e-006
365       26        0.700022        2.32942e-006        1.15673e-006
366       26        0.710923        2.34218e-006        1.15046e-006
367       26        0.720814        2.35386e-006        1.14482e-006
368       26        0.730046        2.36483e-006        1.13958e-006
369       26        0.73908        2.3756e-006        1.13447e-006
370       26        0.747878        2.38615e-006        1.12953e-006
371       26        0.755966        2.39592e-006        1.12502e-006
372       26        0.763139        2.40462e-006        1.12104e-006
373       26        0.769888        2.41283e-006        1.1173e-006
374       26        0.776978        2.42145e-006        1.11337e-006
375       26        0.784708        2.43087e-006        1.10909e-006
376       26        0.792835        2.44083e-006        1.10462e-006
377       26        0.801054        2.45092e-006        1.10011e-006
378       26        0.809174        2.46091e-006        1.09566e-006
379       26        0.816899        2.47047e-006        1.09145e-006
380       26        0.823687        2.47891e-006        1.08777e-006
381       26        0.828832        2.48535e-006        1.085e-006
382       26        0.831709        2.489e-006        1.08347e-006
383       26        0.832218        2.48975e-006        1.08325e-006
384       26        0.831129        2.48849e-006        1.08388e-006
385       26        0.829943        2.48707e-006        1.08455e-006
386       26        0.830236        2.48751e-006        1.08442e-006
387       26        0.832656        2.49064e-006        1.08316e-006
388       26        0.836563        2.49559e-006        1.08108e-006
389       26        0.840742        2.50088e-006        1.07886e-006
390       26        0.843672        2.50467e-006        1.07733e-006
391       26        0.843609        2.50469e-006        1.07741e-006
392       26        0.839654        2.49978e-006        1.07955e-006
393       26        0.832459        2.49085e-006        1.08347e-006
394       26        0.823532        2.47983e-006        1.08835e-006
395       26        0.814461        2.46863e-006        1.0933e-006
396       26        0.807477        2.4601e-006        1.09716e-006
397       26        0.804964        2.45705e-006        1.09856e-006
398       26        0.808974        2.46195e-006        1.09634e-006
399       26        0.819047        2.4744e-006        1.09084e-006
400       26        0.830832        2.4891e-006        1.08447e-006
401       26        0.838972        2.49935e-006        1.08011e-006
402       26        0.84031        2.50112e-006        1.07943e-006
403       26        0.834716        2.49418e-006        1.08247e-006
404       26        0.824242        2.48121e-006        1.08818e-006
405       26        0.811723        2.46571e-006        1.095e-006
406       26        0.800461        2.45184e-006        1.10117e-006
407       26        0.793005        2.44271e-006        1.10529e-006
408       26        0.791078        2.4403e-006        1.10632e-006
409       26        0.796137        2.44645e-006        1.10351e-006
410       26        0.806189        2.45876e-006        1.09797e-006
411       26        0.814618        2.46903e-006        1.09331e-006
412       26        0.813667        2.46776e-006        1.09379e-006
413       26        0.796773        2.44697e-006        1.10305e-006
414       26        0.761348        2.40411e-006        1.1228e-006
415       26        0.713801        2.34793e-006        1.14996e-006
416       26        0.672145        2.29984e-006        1.17433e-006
417       26        0.658031        2.28371e-006        1.18266e-006
418       26        0.67901        2.30755e-006        1.1702e-006
419       26        0.719273        2.354e-006        1.14665e-006
420       26        0.755782        2.39697e-006        1.12572e-006
421       26        0.774021        2.41866e-006        1.11538e-006
422       26        0.76804        2.41121e-006        1.11861e-006
423       26        0.729709        2.36545e-006        1.14026e-006
424       26        0.638832        2.26093e-006        1.19356e-006
425       26        0.462109        2.07129e-006        1.30481e-006
426       26        0.164673        1.78695e-006        1.51563e-006
427       26        -0.201313        1.48759e-006        1.81934e-006
428       26        -0.476094        1.29485e-006        2.08442e-006
429       26        -0.637099        1.19379e-006        2.25745e-006
430       26        -0.734276        1.13672e-006        2.3689e-006
431       26        -0.79207        1.10427e-006        2.43818e-006
432       26        -0.82519        1.08623e-006        2.47913e-006
433       26        -0.848235        1.07389e-006        2.5081e-006
434       26        -0.87139        1.06162e-006        2.53751e-006
435       26        -0.897334        1.04795e-006        2.57069e-006
436       26        -0.921613        1.03524e-006        2.6019e-006
437       26        -0.939639        1.02593e-006        2.62542e-006
438       26        -0.951518        1.01984e-006        2.64102e-006
439       26        -0.958873        1.01602e-006        2.65055e-006
440       26        -0.963503        1.01356e-006        2.65641e-006
441       26        -0.96697        1.01184e-006        2.66109e-006
442       26        -0.969833        1.01047e-006        2.66513e-006
443       26        -0.970806        1.00994e-006        2.66632e-006
444       26        -0.962799        1.01381e-006        2.65519e-006
445       26        -0.914592        1.03823e-006        2.59116e-006
446       26        -0.703715        1.15397e-006        2.33245e-006
447       26        -0.0345509        1.6172e-006        1.67405e-006
448       26        0.644674        2.26764e-006        1.19014e-006
449       26        0.85106        2.51343e-006        1.07314e-006
450       26        0.891082        2.56508e-006        1.05222e-006
451       26        0.888134        2.56162e-006        1.05391e-006
452       26        0.846742        2.50884e-006        1.07582e-006
453       26        0.660875        2.28663e-006        1.18081e-006
454       26        0.0369006        1.67619e-006        1.61547e-006
455       26        -0.699067        1.15628e-006        2.32628e-006
456       26        -0.927281        1.03119e-006        2.60646e-006
457       26        -0.976918        1.00642e-006        2.67331e-006
458       26        -0.98478        1.0028e-006        2.68471e-006
459       26        -0.984018        1.00327e-006        2.68393e-006
460       26        -0.981651        1.00435e-006        2.68047e-006
461       26        -0.975846        1.00717e-006        2.67245e-006
462       26        -0.947965        1.02119e-006        2.63513e-006
463       26        -0.816825        1.09029e-006        2.46766e-006
464       26        -0.319108        1.4016e-006        1.92846e-006
465       26        0.53504        2.14713e-006        1.25746e-006
466       26        0.819897        2.47298e-006        1.08929e-006
467       26        0.783225        2.42784e-006        1.10935e-006
468       26        0.374365        1.98218e-006        1.36319e-006
469       26        -0.496196        1.28161e-006        2.105e-006
470       26        -0.864336        1.06467e-006        2.52692e-006
471       26        -0.955451        1.01756e-006        2.64549e-006
472       26        -0.973289        1.00871e-006        2.66969e-006
473       26        -0.974753        1.00801e-006        2.67175e-006
474       26        -0.973211        1.00874e-006        2.66955e-006
475       26        -0.968923        1.01081e-006        2.6636e-006
476       26        -0.94755        1.02148e-006        2.63478e-006
477       26        -0.845941        1.07457e-006        2.50393e-006
478       26        -0.446633        1.31432e-006        2.05433e-006
479       26        0.414363        2.02279e-006        1.33658e-006
480       26        0.787271        2.43472e-006        1.108e-006
481       26        0.871869        2.5409e-006        1.06253e-006
482       26        0.881031        2.55366e-006        1.05812e-006
483       26        0.874873        2.5463e-006        1.06159e-006
484       26        0.866322        2.53568e-006        1.06624e-006
485       26        0.856329        2.52316e-006        1.07163e-006
486       26        0.844087        2.50786e-006        1.07825e-006
487       26        0.830624        2.49115e-006        1.08559e-006
488       26        0.818546        2.4765e-006        1.09232e-006
489       26        0.809796        2.46632e-006        1.09739e-006
490       26        0.802715        2.45815e-006        1.10152e-006
491       26        0.792174        2.44557e-006        1.1075e-006
492       26        0.775222        2.42529e-006        1.11709e-006
493       26        0.753918        2.40003e-006        1.12926e-006
494       26        0.731908        2.3746e-006        1.14216e-006
495       26        0.710974        2.35059e-006        1.15453e-006
496       26        0.692233        2.32909e-006        1.16561e-006
497       26        0.677869        2.31263e-006        1.17412e-006
498       26        0.667438        2.30056e-006        1.18024e-006
499       26        0.669894        2.30528e-006        1.17976e-006
0       27        0.716122        2.35821e-006        1.15232e-006
1       27        0.731963        2.37549e-006        1.14253e-006
2       27        0.748728        2.39524e-006        1.13287e-006
3       27        0.774345        2.42542e-006        1.11813e-006
4       27        0.802543        2.45861e-006        1.10192e-006
5       27        0.824935        2.48435e-006        1.0888e-006
6       27        0.814334        2.46955e-006        1.09385e-006
7       27        0.681501        2.3101e-006        1.16858e-006
8       27        0.228563        1.84445e-006        1.46759e-006
9       27        -0.411331        1.33821e-006        2.01913e-006
10       27        -0.753297        1.12605e-006        2.39171e-006
11       27        -0.876482        1.05853e-006        2.54304e-006
12       27        -0.915238        1.03822e-006        2.59283e-006
13       27        -0.919867        1.03577e-006        2.59871e-006
14       27        -0.895142        1.04856e-006        2.56654e-006
15       27        -0.806663        1.096e-006        2.4555e-006
16       27        -0.546432        1.2497e-006        2.15833e-006
17       27        0.0374873        1.67687e-006        1.61517e-006
18       27        0.62307        2.24282e-006        1.20281e-006
19       27        0.857696        2.51987e-006        1.06877e-006
20       27        0.912605        2.59028e-006        1.03994e-006
21       27        0.874137        2.54112e-006        1.06021e-006
22       27        0.628607        2.2492e-006        1.19957e-006
23       27        -0.163946        1.51558e-006        1.78558e-006
24       27        -0.777714        1.11172e-006        2.41965e-006
25       27        -0.94617        1.02179e-006        2.63195e-006
26       27        -0.98119        1.00433e-006        2.67917e-006
27       27        -0.98655        1.0018e-006        2.68679e-006
28       27        -0.986726        1.00162e-006        2.68677e-006
29       27        -0.986845        1.0016e-006        2.68704e-006
30       27        -0.984594        1.00274e-006        2.68406e-006
31       27        -0.964925        1.01242e-006        2.65719e-006
32       27        -0.864358        1.06437e-006        2.52626e-006
33       27        -0.459673        1.3054e-006        2.06718e-006
34       27        0.414324        2.02213e-006        1.33619e-006
35       27        0.734947        2.37014e-006        1.13656e-006
36       27        0.57115        2.18535e-006        1.23445e-006
37       27        -0.188205        1.49704e-006        1.80705e-006
38       27        -0.775218        1.11314e-006        2.4167e-006
39       27        -0.945504        1.02206e-006        2.6309e-006
40       27        -0.98461        1.0025e-006        2.68345e-006
41       27        -0.99267        9.98549e-007        2.69451e-006
42       27        -0.994333        9.97615e-007        2.69647e-006
43       27        -0.994717        9.97302e-007        2.69666e-006
44       27        -0.990977        9.99041e-007        2.69128e-006
45       27        -0.965457        1.0116e-006        2.65644e-006
46       27        -0.846595        1.07347e-006        2.503e-006
47       27        -0.406049        1.34108e-006        2.01279e-006
48       27        0.435354        2.04406e-006        1.32258e-006
49       27        0.797118        2.44658e-006        1.10249e-006
50       27        0.889383        2.56198e-006        1.05274e-006
51       27        0.906221        2.58404e-006        1.04408e-006
52       27        0.885257        2.55684e-006        1.05497e-006
53       27        0.774552        2.41886e-006        1.11488e-006
54       27        0.417        2.02576e-006        1.33502e-006
55       27        -0.193647        1.49304e-006        1.81205e-006
56       27        -0.607591        1.21132e-006        2.22399e-006
57       27        -0.779027        1.11106e-006        2.42139e-006
58       27        -0.830846        1.08248e-006        2.48457e-006
59       27        -0.818746        1.08917e-006        2.46986e-006
60       27        -0.756238        1.12414e-006        2.3947e-006
61       27        -0.643045        1.19028e-006        2.26423e-006
62       27        -0.468543        1.30023e-006        2.07734e-006
63       27        -0.211922        1.48017e-006        1.82957e-006
64       27        0.0944628        1.72564e-006        1.57009e-006
65       27        0.339441        1.94892e-006        1.38796e-006
66       27        0.479952        2.08921e-006        1.29283e-006
67       27        0.549705        2.16256e-006        1.24806e-006
68       27        0.587616        2.20366e-006        1.22446e-006
69       27        0.618236        2.23748e-006        1.20576e-006
70       27        0.657565        2.28159e-006        1.18212e-006
71       27        0.711689        2.34378e-006        1.15036e-006
72       27        0.770396        2.4131e-006        1.11685e-006
73       27        0.818998        2.47205e-006        1.08986e-006
74       27        0.851472        2.51223e-006        1.07219e-006
75       27        0.870574        2.53616e-006        1.06192e-006
76       27        0.880863        2.54919e-006        1.05645e-006
77       27        0.884521        2.5539e-006        1.05454e-006
78       27        0.881951        2.55069e-006        1.05592e-006
79       27        0.873998        2.5408e-006        1.06022e-006
80       27        0.861753        2.52561e-006        1.06687e-006
81       27        0.84751        2.50798e-006        1.07462e-006
82       27        0.835353        2.4931e-006        1.08131e-006
83       27        0.829209        2.48555e-006        1.08468e-006
84       27        0.832108        2.48908e-006        1.08307e-006
85       27        0.842646        2.50205e-006        1.07731e-006
86       27        0.856104        2.5187e-006        1.06998e-006
87       27        0.869449        2.53538e-006        1.06279e-006
88       27        0.881979        2.55125e-006        1.05612e-006
89       27        0.893028        2.56549e-006        1.05035e-006
90       27        0.901125        2.57606e-006        1.04617e-006
91       27        0.905695        2.58214e-006        1.04386e-006
92       27        0.907201        2.58434e-006        1.04317e-006
93       27        0.906624        2.58377e-006        1.04355e-006
94       27        0.905794        2.58283e-006        1.04403e-006
95       27        0.906351        2.58372e-006        1.04381e-006
96       27        0.908467        2.58662e-006        1.04278e-006
97       27        0.911291        2.59038e-006        1.04135e-006
98       27        0.913876        2.59376e-006        1.04001e-006
99       27        0.91573        2.59613e-006        1.03903e-006
100       27        0.916823        2.59756e-006        1.03847e-006
101       27        0.917138        2.59801e-006        1.03832e-006
102       27        0.916933        2.59781e-006        1.03846e-006
103       27        0.916698        2.5976e-006        1.03862e-006
104       27        0.916845        2.59782e-006        1.03855e-006
105       27        0.91764        2.59879e-006        1.03811e-006
106       27        0.919059        2.60057e-006        1.03735e-006
107       27        0.920604        2.60254e-006        1.03654e-006
108       27        0.921717        2.60397e-006        1.03595e-006
109       27        0.922218        2.60463e-006        1.0357e-006
110       27        0.92216        2.60456e-006        1.03573e-006
111       27        0.921704        2.60391e-006        1.03594e-006
112       27        0.921146        2.60311e-006        1.0362e-006
113       27        0.920821        2.60266e-006        1.03636e-006
114       27        0.920958        2.60281e-006        1.03628e-006
115       27        0.921641        2.60366e-006        1.03591e-006
116       27        0.922541        2.60479e-006        1.03542e-006
117       27        0.92302        2.60533e-006        1.03514e-006
118       27        0.922626        2.60471e-006        1.03531e-006
119       27        0.92139        2.60301e-006        1.03591e-006
120       27        0.919807        2.60086e-006        1.03669e-006
121       27        0.918558        2.59917e-006        1.03731e-006
122       27        0.918091        2.59848e-006        1.03752e-006
123       27        0.91836        2.59872e-006        1.03734e-006
124       27        0.918953        2.59939e-006        1.03699e-006
125       27        0.919386        2.59986e-006        1.03673e-006
126       27        0.919331        2.59968e-006        1.03671e-006
127       27        0.918698        2.59873e-006        1.03699e-006
128       27        0.917625        2.59722e-006        1.0375e-006
129       27        0.916392        2.59553e-006        1.03811e-006
130       27        0.915244        2.59395e-006        1.03867e-006
131       27        0.914245        2.59256e-006        1.03915e-006
132       27        0.91331        2.59126e-006        1.0396e-006
133       27        0.912331        2.58993e-006        1.04008e-006
134       27        0.91123        2.58846e-006        1.04064e-006
135       27        0.909891        2.58669e-006        1.04132e-006
136       27        0.90814        2.58438e-006        1.04221e-006
137       27        0.905857        2.5814e-006        1.04339e-006
138       27        0.903099        2.57784e-006        1.04483e-006
139       27        0.90008        2.57396e-006        1.04641e-006
140       27        0.897055        2.57008e-006        1.048e-006
141       27        0.894188        2.56643e-006        1.04951e-006
142       27        0.891477        2.56298e-006        1.05095e-006
143       27        0.888736        2.5595e-006        1.0524e-006
144       27        0.885688        2.55563e-006        1.05402e-006
145       27        0.882137        2.55113e-006        1.05591e-006
146       27        0.878078        2.54602e-006        1.05808e-006
147       27        0.873655        2.54046e-006        1.06045e-006
148       27        0.869027        2.53466e-006        1.06293e-006
149       27        0.864315        2.52876e-006        1.06547e-006
150       27        0.859623        2.5229e-006        1.068e-006
151       27        0.855007        2.51715e-006        1.07049e-006
152       27        0.850417        2.51143e-006        1.07298e-006
153       27        0.84573        2.5056e-006        1.07552e-006
154       27        0.840848        2.49955e-006        1.07816e-006
155       27        0.835775        2.49326e-006        1.08092e-006
156       27        0.830629        2.4869e-006        1.08373e-006
157       27        0.825604        2.48069e-006        1.08647e-006
158       27        0.820876        2.47486e-006        1.08905e-006
159       27        0.816492        2.46946e-006        1.09145e-006
160       27        0.812325        2.46433e-006        1.09373e-006
161       27        0.808112        2.45915e-006        1.09604e-006
162       27        0.80361        2.45362e-006        1.09851e-006
163       27        0.798754        2.44768e-006        1.10118e-006
164       27        0.793717        2.44153e-006        1.10396e-006
165       27        0.788834        2.43558e-006        1.10666e-006
166       27        0.784452        2.43024e-006        1.10909e-006
167       27        0.78076        2.42575e-006        1.11113e-006
168       27        0.777686        2.422e-006        1.11283e-006
169       27        0.774929        2.41863e-006        1.11435e-006
170       27        0.772099        2.41519e-006        1.11592e-006
171       27        0.768903        2.41131e-006        1.11769e-006
172       27        0.765282        2.40693e-006        1.11971e-006
173       27        0.761427        2.40228e-006        1.12187e-006
174       27        0.757666        2.39776e-006        1.12397e-006
175       27        0.754294        2.39371e-006        1.12586e-006
176       27        0.751441        2.39027e-006        1.12746e-006
177       27        0.749044        2.38739e-006        1.1288e-006
178       27        0.74693        2.38484e-006        1.12998e-006
179       27        0.744917        2.38242e-006        1.13111e-006
180       27        0.742891        2.37998e-006        1.13224e-006
181       27        0.74082        2.3775e-006        1.13341e-006
182       27        0.73871        2.37497e-006        1.13459e-006
183       27        0.73656        2.3724e-006        1.13581e-006
184       27        0.734342        2.36975e-006        1.13706e-006
185       27        0.732031        2.367e-006        1.13836e-006
186       27        0.729651        2.36417e-006        1.13971e-006
187       27        0.727309        2.36139e-006        1.14104e-006
188       27        0.725173        2.35886e-006        1.14225e-006
189       27        0.723402        2.35675e-006        1.14326e-006
190       27        0.722066        2.35516e-006        1.14401e-006
191       27        0.721088        2.35399e-006        1.14456e-006
192       27        0.720263        2.35299e-006        1.14502e-006
193       27        0.719336        2.35188e-006        1.14554e-006
194       27        0.718108        2.35042e-006        1.14624e-006
195       27        0.716521        2.34854e-006        1.14714e-006
196       27        0.714674        2.34636e-006        1.1482e-006
197       27        0.712778        2.34413e-006        1.14928e-006
198       27        0.711064        2.34212e-006        1.15026e-006
199       27        0.709697        2.34051e-006        1.15105e-006
200       27        0.708724        2.33936e-006        1.1516e-006
201       27        0.708083        2.33859e-006        1.15196e-006
202       27        0.707629        2.33804e-006        1.15221e-006
203       27        0.707198        2.33752e-006        1.15245e-006
204       27        0.706651        2.33687e-006        1.15276e-006
205       27        0.705908        2.33599e-006        1.15318e-006
206       27        0.704963        2.33487e-006        1.15372e-006
207       27        0.70387        2.33359e-006        1.15435e-006
208       27        0.702727        2.33225e-006        1.15501e-006
209       27        0.701646        2.33098e-006        1.15563e-006
210       27        0.70073        2.32991e-006        1.15615e-006
211       27        0.700045        2.3291e-006        1.15655e-006
212       27        0.699602        2.32858e-006        1.1568e-006
213       27        0.699355        2.32827e-006        1.15693e-006
214       27        0.699206        2.32809e-006        1.15701e-006
215       27        0.699033        2.32787e-006        1.15711e-006
216       27        0.698729        2.32751e-006        1.15728e-006
217       27        0.698238        2.32693e-006        1.15756e-006
218       27        0.69757        2.32614e-006        1.15794e-006
219       27        0.696802        2.32525e-006        1.15838e-006
220       27        0.696049        2.32437e-006        1.15882e-006
221       27        0.695423        2.32364e-006        1.15918e-006
222       27        0.695001        2.32314e-006        1.15942e-006
223       27        0.694796        2.32289e-006        1.15953e-006
224       27        0.694763        2.32284e-006        1.15955e-006
225       27        0.694807        2.32288e-006        1.15952e-006
226       27        0.694818        2.32289e-006        1.1595e-006
227       27        0.694703        2.32275e-006        1.15957e-006
228       27        0.694419        2.32241e-006        1.15973e-006
229       27        0.693983        2.3219e-006        1.15998e-006
230       27        0.693464        2.3213e-006        1.16028e-006
231       27        0.692956        2.32071e-006        1.16058e-006
232       27        0.692546        2.32023e-006        1.16081e-006
233       27        0.692293        2.31993e-006        1.16096e-006
234       27        0.692207        2.31983e-006        1.161e-006
235       27        0.692256        2.31988e-006        1.16097e-006
236       27        0.692373        2.32001e-006        1.1609e-006
237       27        0.692476        2.32012e-006        1.16084e-006
238       27        0.692489        2.32013e-006        1.16083e-006
239       27        0.692372        2.31999e-006        1.1609e-006
240       27        0.692126        2.31971e-006        1.16104e-006
241       27        0.691798        2.31933e-006        1.16123e-006
242       27        0.691459        2.31893e-006        1.16143e-006
243       27        0.691181        2.31861e-006        1.16159e-006
244       27        0.691017        2.31842e-006        1.16168e-006
245       27        0.690982        2.31838e-006        1.1617e-006
246       27        0.691055        2.31846e-006        1.16166e-006
247       27        0.691185        2.31861e-006        1.16158e-006
248       27        0.691313        2.31875e-006        1.1615e-006
249       27        0.691387        2.31884e-006        1.16146e-006
250       27        0.691375        2.31882e-006        1.16147e-006
251       27        0.691273        2.31871e-006        1.16153e-006
252       27        0.691097        2.3185e-006        1.16163e-006
253       27        0.690887        2.31826e-006        1.16175e-006
254       27        0.690692        2.31804e-006        1.16187e-006
255       27        0.690562        2.31789e-006        1.16195e-006
256       27        0.690538        2.31787e-006        1.16196e-006
257       27        0.690635        2.31798e-006        1.16191e-006
258       27        0.690833        2.31821e-006        1.16179e-006
259       27        0.691083        2.3185e-006        1.16165e-006
260       27        0.691318        2.31877e-006        1.16151e-006
261       27        0.691477        2.31896e-006        1.16142e-006
262       27        0.691523        2.31902e-006        1.16139e-006
263       27        0.691454        2.31894e-006        1.16144e-006
264       27        0.69131        2.31878e-006        1.16152e-006
265       27        0.691156        2.31861e-006        1.16162e-006
266       27        0.691066        2.31851e-006        1.16167e-006
267       27        0.691104        2.31856e-006        1.16165e-006
268       27        0.6913        2.31879e-006        1.16154e-006
269       27        0.691642        2.31919e-006        1.16134e-006
270       27        0.692074        2.3197e-006        1.16109e-006
271       27        0.692511        2.32021e-006        1.16084e-006
272       27        0.692864        2.32062e-006        1.16064e-006
273       27        0.693077        2.32087e-006        1.16052e-006
274       27        0.693145        2.32096e-006        1.16048e-006
275       27        0.693123        2.32094e-006        1.1605e-006
276       27        0.6931        2.32093e-006        1.16052e-006
277       27        0.693173        2.32102e-006        1.16048e-006
278       27        0.693414        2.32131e-006        1.16035e-006
279       27        0.693843        2.32181e-006        1.1601e-006
280       27        0.694424        2.32249e-006        1.15977e-006
281       27        0.69508        2.32326e-006        1.15939e-006
282       27        0.695719        2.32401e-006        1.15902e-006
283       27        0.696268        2.32465e-006        1.1587e-006
284       27        0.696692        2.32515e-006        1.15846e-006
285       27        0.697002        2.32553e-006        1.15829e-006
286       27        0.69725        2.32583e-006        1.15815e-006
287       27        0.69751        2.32614e-006        1.15801e-006
288       27        0.697859        2.32656e-006        1.15781e-006
289       27        0.698363        2.32716e-006        1.15753e-006
290       27        0.699054        2.32797e-006        1.15713e-006
291       27        0.699929        2.329e-006        1.15663e-006
292       27        0.70094        2.33018e-006        1.15605e-006
293       27        0.702002        2.33143e-006        1.15544e-006
294       27        0.703009        2.33261e-006        1.15486e-006
295       27        0.703867        2.33362e-006        1.15437e-006
296       27        0.704531        2.33441e-006        1.15399e-006
297       27        0.70503        2.33501e-006        1.15371e-006
298       27        0.705474        2.33555e-006        1.15347e-006
299       27        0.706024        2.33621e-006        1.15316e-006
300       27        0.706837        2.33717e-006        1.1527e-006
301       27        0.708002        2.33855e-006        1.15203e-006
302       27        0.709499        2.34031e-006        1.15118e-006
303       27        0.711194        2.3423e-006        1.1502e-006
304       27        0.712891        2.3443e-006        1.14923e-006
305       27        0.714408        2.34609e-006        1.14837e-006
306       27        0.715657        2.34757e-006        1.14766e-006
307       27        0.716678        2.34879e-006        1.14708e-006
308       27        0.717624        2.34992e-006        1.14655e-006
309       27        0.718697        2.3512e-006        1.14595e-006
310       27        0.720061        2.35283e-006        1.14517e-006
311       27        0.721778        2.35486e-006        1.1442e-006
312       27        0.723792        2.35725e-006        1.14305e-006
313       27        0.725969        2.35983e-006        1.14182e-006
314       27        0.72816        2.36243e-006        1.14057e-006
315       27        0.730272        2.36495e-006        1.13938e-006
316       27        0.732292        2.36736e-006        1.13824e-006
317       27        0.734275        2.36973e-006        1.13712e-006
318       27        0.736299        2.37215e-006        1.13598e-006
319       27        0.738412        2.37468e-006        1.13479e-006
320       27        0.740628        2.37733e-006        1.13355e-006
321       27        0.742948        2.38012e-006        1.13224e-006
322       27        0.745394        2.38305e-006        1.13087e-006
323       27        0.748012        2.3862e-006        1.1294e-006
324       27        0.750861        2.38962e-006        1.12781e-006
325       27        0.753965        2.39335e-006        1.12607e-006
326       27        0.75727        2.39733e-006        1.12422e-006
327       27        0.760636        2.40139e-006        1.12233e-006
328       27        0.763895        2.40532e-006        1.12052e-006
329       27        0.766959        2.40904e-006        1.11881e-006
330       27        0.769907        2.41262e-006        1.11718e-006
331       27        0.772978        2.41635e-006        1.11548e-006
332       27        0.776488        2.42062e-006        1.11353e-006
333       27        0.780665        2.42569e-006        1.11121e-006
334       27        0.785533        2.43161e-006        1.10851e-006
335       27        0.790884        2.43812e-006        1.10555e-006
336       27        0.796366        2.4448e-006        1.10252e-006
337       27        0.80162        2.45122e-006        1.09962e-006
338       27        0.806432        2.45713e-006        1.09698e-006
339       27        0.810834        2.46254e-006        1.09457e-006
340       27        0.815099        2.4678e-006        1.09224e-006
341       27        0.819618        2.47336e-006        1.08976e-006
342       27        0.824695        2.47962e-006        1.08699e-006
343       27        0.83042        2.48669e-006        1.08386e-006
344       27        0.836659        2.49439e-006        1.08046e-006
345       27        0.843104        2.50237e-006        1.07695e-006
346       27        0.849374        2.51016e-006        1.07355e-006
347       27        0.855159        2.51736e-006        1.07042e-006
348       27        0.860322        2.52381e-006        1.06764e-006
349       27        0.86494        2.52959e-006        1.06515e-006
350       27        0.869269        2.53502e-006        1.06283e-006
351       27        0.873622        2.54048e-006        1.06049e-006
352       27        0.878203        2.54624e-006        1.05804e-006
353       27        0.883024        2.55232e-006        1.05546e-006
354       27        0.887926        2.55852e-006        1.05285e-006
355       27        0.89262        2.56447e-006        1.05036e-006
356       27        0.896764        2.56975e-006        1.04817e-006
357       27        0.90013        2.57407e-006        1.0464e-006
358       27        0.902721        2.57741e-006        1.04505e-006
359       27        0.904726        2.58e-006        1.044e-006
360       27        0.906388        2.58216e-006        1.04314e-006
361       27        0.907956        2.58423e-006        1.04235e-006
362       27        0.909649        2.58647e-006        1.04148e-006
363       27        0.911542        2.58897e-006        1.04052e-006
364       27        0.913481        2.59156e-006        1.03954e-006
365       27        0.915201        2.5939e-006        1.03869e-006
366       27        0.916512        2.59572e-006        1.03806e-006
367       27        0.917402        2.59699e-006        1.03764e-006
368       27        0.918024        2.59793e-006        1.03737e-006
369       27        0.918567        2.59877e-006        1.03714e-006
370       27        0.919099        2.59957e-006        1.03691e-006
371       27        0.919529        2.60028e-006        1.03675e-006
372       27        0.919778        2.60076e-006        1.03668e-006
373       27        0.919934        2.6011e-006        1.03666e-006
374       27        0.920203        2.60156e-006        1.03656e-006
375       27        0.920726        2.60231e-006        1.03632e-006
376       27        0.921498        2.60339e-006        1.03595e-006
377       27        0.922445        2.60473e-006        1.0355e-006
378       27        0.923499        2.60619e-006        1.03499e-006
379       27        0.924559        2.60763e-006        1.03446e-006
380       27        0.925448        2.60886e-006        1.03403e-006
381       27        0.925923        2.60956e-006        1.03382e-006
382       27        0.925771        2.60943e-006        1.03392e-006
383       27        0.924943        2.60841e-006        1.03437e-006
384       27        0.923645        2.60678e-006        1.03507e-006
385       27        0.922316        2.60506e-006        1.03576e-006
386       27        0.921454        2.60393e-006        1.03621e-006
387       27        0.92126        2.60374e-006        1.03633e-006
388       27        0.921507        2.60414e-006        1.03624e-006
389       27        0.921842        2.60463e-006        1.03609e-006
390       27        0.921873        2.60477e-006        1.03611e-006
391       27        0.921127        2.60387e-006        1.03652e-006
392       27        0.919395        2.60161e-006        1.03742e-006
393       27        0.916965        2.59843e-006        1.03867e-006
394       27        0.914286        2.59501e-006        1.04009e-006
395       27        0.911688        2.59162e-006        1.04143e-006
396       27        0.909676        2.58902e-006        1.04248e-006
397       27        0.908764        2.58784e-006        1.04296e-006
398       27        0.909471        2.58876e-006        1.04259e-006
399       27        0.91173        2.59172e-006        1.04143e-006
400       27        0.914356        2.59521e-006        1.04009e-006
401       27        0.915898        2.59729e-006        1.03933e-006
402       27        0.9156        2.59694e-006        1.03949e-006
403       27        0.913638        2.59439e-006        1.04051e-006
404       27        0.910742        2.59069e-006        1.04204e-006
405       27        0.907562        2.58655e-006        1.04369e-006
406       27        0.904728        2.58284e-006        1.04515e-006
407       27        0.902705        2.58015e-006        1.04618e-006
408       27        0.901987        2.57907e-006        1.04649e-006
409       27        0.903382        2.58082e-006        1.04574e-006
410       27        0.906704        2.58518e-006        1.04403e-006
411       27        0.910146        2.58962e-006        1.04223e-006
412       27        0.911425        2.5912e-006        1.04154e-006
413       27        0.90859        2.5874e-006        1.04296e-006
414       27        0.900987        2.57742e-006        1.04687e-006
415       27        0.890457        2.56381e-006        1.05236e-006
416       27        0.881447        2.55218e-006        1.05707e-006
417       27        0.879173        2.54912e-006        1.05821e-006
418       27        0.885551        2.55723e-006        1.05482e-006
419       27        0.896443        2.57109e-006        1.04905e-006
420       27        0.906241        2.58355e-006        1.04386e-006
421       27        0.911831        2.59051e-006        1.04083e-006
422       27        0.912528        2.59106e-006        1.04033e-006
423       27        0.906634        2.5832e-006        1.04331e-006
424       27        0.887099        2.55786e-006        1.05345e-006
425       27        0.839267        2.49729e-006        1.0789e-006
426       27        0.74153        2.37878e-006        1.13321e-006
427       27        0.580986        2.19681e-006        1.22878e-006
428       27        0.374901        1.98373e-006        1.36353e-006
429       27        0.139555        1.76495e-006        1.53506e-006
430       27        -0.0960767        1.56882e-006        1.72702e-006
431       27        -0.277777        1.43191e-006        1.8904e-006
432       27        -0.397146        1.34839e-006        2.00583e-006
433       27        -0.489049        1.28738e-006        2.09942e-006
434       27        -0.587839        1.2248e-006        2.20475e-006
435       27        -0.702362        1.15596e-006        2.33331e-006
436       27        -0.809059        1.09529e-006        2.45979e-006
437       27        -0.884656        1.05436e-006        2.55382e-006
438       27        -0.931308        1.02989e-006        2.61369e-006
439       27        -0.957354        1.01642e-006        2.64756e-006
440       27        -0.97079        1.00949e-006        2.66507e-006
441       27        -0.977359        1.00623e-006        2.67398e-006
442       27        -0.980048        1.005e-006        2.67792e-006
443       27        -0.977776        1.00612e-006        2.6748e-006
444       27        -0.95888        1.01546e-006        2.64911e-006
445       27        -0.874603        1.05897e-006        2.53934e-006
446       27        -0.557137        1.24268e-006        2.1693e-006
447       27        0.225961        1.8422e-006        1.46961e-006
448       27        0.74614        2.38472e-006        1.13082e-006
449       27        0.888807        2.56088e-006        1.05289e-006
450       27        0.915188        2.59533e-006        1.03928e-006
451       27        0.911296        2.59045e-006        1.04137e-006
452       27        0.87543        2.54411e-006        1.06009e-006
453       27        0.711345        2.34419e-006        1.15096e-006
454       27        0.128514        1.75485e-006        1.54322e-006
455       27        -0.669884        1.17366e-006        2.29335e-006
456       27        -0.931058        1.02911e-006        2.61106e-006
457       27        -0.989191        1e-006        2.68906e-006
458       27        -0.99907        9.95385e-007        2.70322e-006
459       27        -0.999058        9.95415e-007        2.70327e-006
460       27        -0.996934        9.96364e-007        2.70011e-006
461       27        -0.990071        9.99749e-007        2.69075e-006
462       27        -0.957944        1.01587e-006        2.6477e-006
463       27        -0.812603        1.09254e-006        2.46232e-006
464       27        -0.275719        1.43265e-006        1.88748e-006
465       27        0.565583        2.17983e-006        1.2382e-006
466       27        0.82917        2.4841e-006        1.08409e-006
467       27        0.764544        2.40527e-006        1.11976e-006
468       27        0.274465        1.88649e-006        1.43369e-006
469       27        -0.599585        1.21636e-006        2.21544e-006
470       27        -0.906147        1.04244e-006        2.57981e-006
471       27        -0.976134        1.00685e-006        2.67236e-006
472       27        -0.989094        1.00052e-006        2.6902e-006
473       27        -0.990264        9.9996e-007        2.69184e-006
474       27        -0.989629        1.00022e-006        2.69084e-006
475       27        -0.987052        1.00142e-006        2.68714e-006
476       27        -0.970305        1.00964e-006        2.66419e-006
477       27        -0.882862        1.05462e-006        2.54988e-006
478       27        -0.512713        1.2711e-006        2.1225e-006
479       27        0.388871        1.99754e-006        1.35397e-006
480       27        0.798515        2.44776e-006        1.10148e-006
481       27        0.894855        2.56879e-006        1.04978e-006
482       27        0.907828        2.58655e-006        1.04341e-006
483       27        0.900052        2.57688e-006        1.04762e-006
484       27        0.8822        2.55396e-006        1.05701e-006
485       27        0.852819        2.51672e-006        1.07266e-006
486       27        0.81334        2.46764e-006        1.09409e-006
487       27        0.77525        2.42133e-006        1.11524e-006
488       27        0.754475        2.39687e-006        1.12715e-006
489       27        0.76095        2.40535e-006        1.12383e-006
490       27        0.787135        2.43753e-006        1.10943e-006
491       27        0.809107        2.4648e-006        1.09747e-006
492       27        0.811018        2.46768e-006        1.09665e-006
493       27        0.797048        2.45121e-006        1.10466e-006
494       27        0.776482        2.42729e-006        1.11661e-006
495       27        0.754747        2.402e-006        1.12925e-006
496       27        0.734673        2.37854e-006        1.14089e-006
497       27        0.719011        2.3602e-006        1.14997e-006
498       27        0.707274        2.34648e-006        1.15678e-006
499       27        0.709028        2.35074e-006        1.15685e-006
0       28        0.748267        2.39628e-006        1.13389e-006
1       28        0.764118        2.41346e-006        1.12406e-006
2       28        0.779872        2.4322e-006        1.11508e-006
3       28        0.803808        2.46084e-006        1.10152e-006
4       28        0.828332        2.48991e-006        1.08754e-006
5       28        0.839746        2.50202e-006        1.08042e-006
6       28        0.788857        2.43756e-006        1.10754e-006
7       28        0.513113        2.12456e-006        1.27183e-006
8       28        -0.209909        1.48122e-006        1.82719e-006
9       28        -0.729692        1.13944e-006        2.3637e-006
10       28        -0.905666        1.04301e-006        2.57996e-006
11       28        -0.954729        1.01781e-006        2.64423e-006
12       28        -0.967368        1.01145e-006        2.66115e-006
13       28        -0.968676        1.01076e-006        2.6628e-006
14       28        -0.961075        1.0145e-006        2.65241e-006
15       28        -0.929382        1.03051e-006        2.61023e-006
16       28        -0.814997        1.09134e-006        2.46552e-006
17       28        -0.447769        1.31372e-006        2.05573e-006
18       28        0.293775        1.9051e-006        1.42014e-006
19       28        0.769323        2.4109e-006        1.11704e-006
20       28        0.902997        2.57716e-006        1.04466e-006
21       28        0.886144        2.55602e-006        1.0537e-006
22       28        0.656833        2.28083e-006        1.18259e-006
23       28        -0.120902        1.54889e-006        1.74794e-006
24       28        -0.772437        1.11469e-006        2.41335e-006
25       28        -0.95311        1.01808e-006        2.64066e-006
26       28        -0.991318        9.98987e-007        2.69205e-006
27       28        -0.997819        9.95885e-007        2.7012e-006
28       28        -0.998443        9.95548e-007        2.70197e-006
29       28        -0.998433        9.95581e-007        2.70203e-006
30       28        -0.995522        9.97043e-007        2.69813e-006
31       28        -0.97451        1.00741e-006        2.66951e-006
32       28        -0.869742        1.06144e-006        2.53291e-006
33       28        -0.447765        1.31342e-006        2.05526e-006
34       28        0.445781        2.05417e-006        1.31533e-006
35       28        0.775543        2.41869e-006        1.11369e-006
36       28        0.677565        2.30363e-006        1.1699e-006
37       28        0.0613555        1.69667e-006        1.5957e-006
38       28        -0.668547        1.17467e-006        2.29225e-006
39       28        -0.921076        1.03439e-006        2.59838e-006
40       28        -0.984487        1.0022e-006        2.68234e-006
41       28        -0.998925        9.95089e-007        2.70203e-006
42       28        -1.00131        9.93829e-007        2.70505e-006
43       28        -0.997992        9.95418e-007        2.7004e-006
44       28        -0.9813        1.00368e-006        2.67774e-006
45       28        -0.91735        1.03628e-006        2.59345e-006
46       28        -0.692023        1.16087e-006        2.31912e-006
47       28        -0.0732377        1.58631e-006        1.70685e-006
48       28        0.611727        2.23083e-006        1.21003e-006
49       28        0.851161        2.51323e-006        1.07295e-006
50       28        0.911059        2.58958e-006        1.04127e-006
51       28        0.924101        2.60688e-006        1.03464e-006
52       28        0.919192        2.60049e-006        1.03718e-006
53       28        0.88163        2.55162e-006        1.05664e-006
54       28        0.755273        2.39607e-006        1.12587e-006
55       28        0.471166        2.08143e-006        1.29938e-006
56       28        0.0868206        1.71921e-006        1.57624e-006
57       28        -0.217926        1.47549e-006        1.83476e-006
58       28        -0.341354        1.38644e-006        1.95051e-006
59       28        -0.298794        1.41669e-006        1.91002e-006
60       28        -0.1154        1.55381e-006        1.74387e-006
61       28        0.152611        1.77647e-006        1.52503e-006
62       28        0.408334        2.01685e-006        1.34071e-006
63       28        0.604619        2.22246e-006        1.21409e-006
64       28        0.742858        2.37967e-006        1.13213e-006
65       28        0.82734        2.48147e-006        1.08492e-006
66       28        0.870035        2.53475e-006        1.0619e-006
67       28        0.888381        2.55811e-006        1.05221e-006
68       28        0.895966        2.56801e-006        1.04829e-006
69       28        0.900729        2.57432e-006        1.04588e-006
70       28        0.907668        2.58345e-006        1.04233e-006
71       28        0.918914        2.59823e-006        1.03657e-006
72       28        0.931994        2.6154e-006        1.02986e-006
73       28        0.943142        2.63009e-006        1.02416e-006
74       28        0.950473        2.63972e-006        1.02041e-006
75       28        0.954442        2.64488e-006        1.01835e-006
76       28        0.956197        2.64721e-006        1.01746e-006
77       28        0.956298        2.64746e-006        1.01745e-006
78       28        0.954784        2.64556e-006        1.01826e-006
79       28        0.951863        2.64189e-006        1.01983e-006
80       28        0.947813        2.63676e-006        1.02198e-006
81       28        0.943326        2.63102e-006        1.02434e-006
82       28        0.939669        2.62643e-006        1.0263e-006
83       28        0.937931        2.62413e-006        1.02718e-006
84       28        0.938941        2.62537e-006        1.02663e-006
85       28        0.942151        2.62953e-006        1.02496e-006
86       28        0.945954        2.63444e-006        1.02298e-006
87       28        0.949299        2.63876e-006        1.02123e-006
88       28        0.951942        2.64223e-006        1.01988e-006
89       28        0.953771        2.64479e-006        1.019e-006
90       28        0.954492        2.64587e-006        1.01868e-006
91       28        0.954124        2.6455e-006        1.01891e-006
92       28        0.952961        2.64415e-006        1.01958e-006
93       28        0.951357        2.64215e-006        1.02044e-006
94       28        0.949898        2.64033e-006        1.02123e-006
95       28        0.949079        2.63946e-006        1.02173e-006
96       28        0.948889        2.63938e-006        1.02189e-006
97       28        0.94902        2.63965e-006        1.02186e-006
98       28        0.949183        2.63989e-006        1.02179e-006
99       28        0.949265        2.63994e-006        1.02172e-006
100       28        0.949305        2.64003e-006        1.02172e-006
101       28        0.949285        2.64009e-006        1.02176e-006
102       28        0.949241        2.64012e-006        1.02182e-006
103       28        0.949262        2.64023e-006        1.02184e-006
104       28        0.94942        2.64042e-006        1.02175e-006
105       28        0.949792        2.64081e-006        1.02152e-006
106       28        0.950404        2.64157e-006        1.02119e-006
107       28        0.951119        2.64254e-006        1.02083e-006
108       28        0.951752        2.64341e-006        1.02053e-006
109       28        0.952227        2.64406e-006        1.02029e-006
110       28        0.952542        2.64445e-006        1.02012e-006
111       28        0.952752        2.64465e-006        1.01998e-006
112       28        0.952983        2.6449e-006        1.01984e-006
113       28        0.953376        2.64543e-006        1.01965e-006
114       28        0.954006        2.64624e-006        1.01932e-006
115       28        0.954885        2.64737e-006        1.01886e-006
116       28        0.955885        2.64866e-006        1.01833e-006
117       28        0.956786        2.64978e-006        1.01785e-006
118       28        0.957449        2.65056e-006        1.01747e-006
119       28        0.9579        2.65108e-006        1.01721e-006
120       28        0.9583        2.65156e-006        1.01699e-006
121       28        0.958846        2.65222e-006        1.01669e-006
122       28        0.959645        2.6532e-006        1.01625e-006
123       28        0.960664        2.65448e-006        1.01571e-006
124       28        0.961773        2.6559e-006        1.01513e-006
125       28        0.962821        2.65723e-006        1.01457e-006
126       28        0.963704        2.65831e-006        1.01409e-006
127       28        0.964392        2.65915e-006        1.01371e-006
128       28        0.964924        2.65979e-006        1.01341e-006
129       28        0.96537        2.66032e-006        1.01316e-006
130       28        0.965785        2.6608e-006        1.01293e-006
131       28        0.966178        2.66126e-006        1.0127e-006
132       28        0.966532        2.6617e-006        1.01251e-006
133       28        0.966818        2.66208e-006        1.01237e-006
134       28        0.967001        2.66232e-006        1.01227e-006
135       28        0.967026        2.66233e-006        1.01225e-006
136       28        0.966834        2.66205e-006        1.01234e-006
137       28        0.9664        2.66146e-006        1.01255e-006
138       28        0.965758        2.66061e-006        1.01288e-006
139       28        0.96499        2.65961e-006        1.01328e-006
140       28        0.964187        2.65858e-006        1.0137e-006
141       28        0.963403        2.65758e-006        1.01411e-006
142       28        0.962631        2.65659e-006        1.01452e-006
143       28        0.961809        2.65553e-006        1.01495e-006
144       28        0.96086        2.65429e-006        1.01544e-006
145       28        0.959741        2.65285e-006        1.01602e-006
146       28        0.958465        2.65121e-006        1.01669e-006
147       28        0.957084        2.64943e-006        1.01741e-006
148       28        0.955655        2.64758e-006        1.01815e-006
149       28        0.95423        2.64575e-006        1.0189e-006
150       28        0.952849        2.64397e-006        1.01962e-006
151       28        0.951526        2.64227e-006        1.02031e-006
152       28        0.950244        2.6406e-006        1.02098e-006
153       28        0.94897        2.63894e-006        1.02164e-006
154       28        0.947684        2.63727e-006        1.0223e-006
155       28        0.9464        2.63559e-006        1.02297e-006
156       28        0.945163        2.63397e-006        1.0236e-006
157       28        0.944033        2.63249e-006        1.02418e-006
158       28        0.943057        2.63121e-006        1.02469e-006
159       28        0.942232        2.63012e-006        1.02511e-006
160       28        0.941505        2.62915e-006        1.02547e-006
161       28        0.940789        2.62819e-006        1.02583e-006
162       28        0.940012        2.62714e-006        1.02622e-006
163       28        0.939159        2.62599e-006        1.02665e-006
164       28        0.938283        2.62481e-006        1.02709e-006
165       28        0.937476        2.62373e-006        1.02749e-006
166       28        0.936828        2.62285e-006        1.02781e-006
167       28        0.936379        2.62223e-006        1.02803e-006
168       28        0.936098        2.62183e-006        1.02816e-006
169       28        0.935894        2.62152e-006        1.02825e-006
170       28        0.935659        2.62118e-006        1.02836e-006
171       28        0.935317        2.62069e-006        1.02852e-006
172       28        0.934858        2.62006e-006        1.02874e-006
173       28        0.934337        2.61934e-006        1.029e-006
174       28        0.933838        2.61866e-006        1.02924e-006
175       28        0.933429        2.61809e-006        1.02944e-006
176       28        0.933133        2.61768e-006        1.02958e-006
177       28        0.932931        2.61738e-006        1.02968e-006
178       28        0.932776        2.61715e-006        1.02974e-006
179       28        0.932628        2.61693e-006        1.02981e-006
180       28        0.932467        2.61669e-006        1.02988e-006
181       28        0.932291        2.61644e-006        1.02996e-006
182       28        0.932102        2.61617e-006        1.03005e-006
183       28        0.931894        2.61587e-006        1.03015e-006
184       28        0.931656        2.61554e-006        1.03026e-006
185       28        0.931374        2.61515e-006        1.0304e-006
186       28        0.931053        2.6147e-006        1.03055e-006
187       28        0.930724        2.61425e-006        1.03072e-006
188       28        0.930434        2.61385e-006        1.03086e-006
189       28        0.93023        2.61357e-006        1.03096e-006
190       28        0.930131        2.61342e-006        1.031e-006
191       28        0.930115        2.61339e-006        1.031e-006
192       28        0.930128        2.61339e-006        1.03099e-006
193       28        0.930101        2.61333e-006        1.031e-006
194       28        0.929983        2.61316e-006        1.03105e-006
195       28        0.929762        2.61286e-006        1.03116e-006
196       28        0.929466        2.61246e-006        1.03131e-006
197       28        0.929152        2.61204e-006        1.03146e-006
198       28        0.928879        2.61167e-006        1.0316e-006
199       28        0.928689        2.61141e-006        1.03169e-006
200       28        0.928591        2.61127e-006        1.03174e-006
201       28        0.928569        2.61123e-006        1.03175e-006
202       28        0.928584        2.61124e-006        1.03174e-006
203       28        0.928597        2.61125e-006        1.03173e-006
204       28        0.928572        2.61121e-006        1.03173e-006
205       28        0.928493        2.6111e-006        1.03177e-006
206       28        0.928357        2.61091e-006        1.03184e-006
207       28        0.92818        2.61067e-006        1.03193e-006
208       28        0.927986        2.61041e-006        1.03202e-006
209       28        0.927804        2.61017e-006        1.03212e-006
210       28        0.927659        2.60997e-006        1.03219e-006
211       28        0.927568        2.60985e-006        1.03223e-006
212       28        0.927535        2.6098e-006        1.03225e-006
213       28        0.927548        2.60981e-006        1.03224e-006
214       28        0.927581        2.60985e-006        1.03222e-006
215       28        0.927605        2.60987e-006        1.0322e-006
216       28        0.92759        2.60985e-006        1.03221e-006
217       28        0.927523        2.60975e-006        1.03224e-006
218       28        0.927406        2.6096e-006        1.0323e-006
219       28        0.927262        2.60941e-006        1.03237e-006
220       28        0.927119        2.60922e-006        1.03245e-006
221       28        0.927009        2.60907e-006        1.0325e-006
222       28        0.926949        2.60899e-006        1.03253e-006
223       28        0.926944        2.60898e-006        1.03253e-006
224       28        0.926981        2.60902e-006        1.03251e-006
225       28        0.927034        2.60909e-006        1.03248e-006
226       28        0.927075        2.60914e-006        1.03246e-006
227       28        0.927079        2.60914e-006        1.03246e-006
228       28        0.927036        2.60908e-006        1.03248e-006
229       28        0.926953        2.60897e-006        1.03252e-006
230       28        0.926847        2.60883e-006        1.03257e-006
231       28        0.926743        2.60869e-006        1.03263e-006
232       28        0.926666        2.60859e-006        1.03267e-006
233       28        0.926628        2.60854e-006        1.03268e-006
234       28        0.926632        2.60854e-006        1.03268e-006
235       28        0.92667        2.60859e-006        1.03266e-006
236       28        0.926722        2.60866e-006        1.03263e-006
237       28        0.926767        2.60871e-006        1.03261e-006
238       28        0.926787        2.60874e-006        1.0326e-006
239       28        0.92677        2.60871e-006        1.03261e-006
240       28        0.926719        2.60865e-006        1.03263e-006
241       28        0.926646        2.60855e-006        1.03267e-006
242       28        0.92657        2.60845e-006        1.03271e-006
243       28        0.926511        2.60837e-006        1.03274e-006
244       28        0.926481        2.60833e-006        1.03275e-006
245       28        0.926483        2.60833e-006        1.03275e-006
246       28        0.926512        2.60837e-006        1.03274e-006
247       28        0.926553        2.60842e-006        1.03272e-006
248       28        0.926593        2.60847e-006        1.0327e-006
249       28        0.926617        2.60851e-006        1.03268e-006
250       28        0.926618        2.60851e-006        1.03268e-006
251       28        0.926595        2.60848e-006        1.03269e-006
252       28        0.926552        2.60842e-006        1.03272e-006
253       28        0.926499        2.60835e-006        1.03274e-006
254       28        0.926447        2.60829e-006        1.03277e-006
255       28        0.926411        2.60824e-006        1.03279e-006
256       28        0.926401        2.60823e-006        1.0328e-006
257       28        0.926421        2.60825e-006        1.03279e-006
258       28        0.926467        2.60831e-006        1.03276e-006
259       28        0.926527        2.60839e-006        1.03273e-006
260       28        0.926582        2.60847e-006        1.0327e-006
261       28        0.926618        2.60851e-006        1.03269e-006
262       28        0.926622        2.60852e-006        1.03268e-006
263       28        0.926594        2.60848e-006        1.0327e-006
264       28        0.926543        2.60842e-006        1.03273e-006
265       28        0.926487        2.60835e-006        1.03275e-006
266       28        0.926445        2.60829e-006        1.03278e-006
267       28        0.926435        2.60828e-006        1.03278e-006
268       28        0.926465        2.60832e-006        1.03277e-006
269       28        0.926533        2.60842e-006        1.03273e-006
270       28        0.926624        2.60854e-006        1.03269e-006
271       28        0.926715        2.60866e-006        1.03264e-006
272       28        0.926783        2.60875e-006        1.03261e-006
273       28        0.926812        2.60879e-006        1.03259e-006
274       28        0.926799        2.60877e-006        1.0326e-006
275       28        0.926758        2.60872e-006        1.03262e-006
276       28        0.926714        2.60867e-006        1.03265e-006
277       28        0.926692        2.60864e-006        1.03266e-006
278       28        0.926712        2.60867e-006        1.03265e-006
279       28        0.926781        2.60877e-006        1.03262e-006
280       28        0.926887        2.60891e-006        1.03256e-006
281       28        0.927011        2.60907e-006        1.0325e-006
282       28        0.927127        2.60923e-006        1.03244e-006
283       28        0.927215        2.60935e-006        1.0324e-006
284       28        0.927265        2.60942e-006        1.03238e-006
285       28        0.927282        2.60945e-006        1.03237e-006
286       28        0.927279        2.60945e-006        1.03237e-006
287       28        0.927276        2.60945e-006        1.03238e-006
288       28        0.927293        2.60948e-006        1.03237e-006
289       28        0.927345        2.60955e-006        1.03235e-006
290       28        0.927441        2.60968e-006        1.0323e-006
291       28        0.927579        2.60987e-006        1.03223e-006
292       28        0.927749        2.6101e-006        1.03214e-006
293       28        0.927927        2.61034e-006        1.03206e-006
294       28        0.928088        2.61056e-006        1.03198e-006
295       28        0.928206        2.61072e-006        1.03192e-006
296       28        0.928268        2.61081e-006        1.03189e-006
297       28        0.928279        2.61083e-006        1.03189e-006
298       28        0.928266        2.61083e-006        1.0319e-006
299       28        0.928271        2.61084e-006        1.0319e-006
300       28        0.928335        2.61094e-006        1.03187e-006
301       28        0.928485        2.61114e-006        1.0318e-006
302       28        0.928715        2.61145e-006        1.03168e-006
303       28        0.928993        2.61183e-006        1.03154e-006
304       28        0.929264        2.61219e-006        1.03141e-006
305       28        0.929479        2.61249e-006        1.0313e-006
306       28        0.92961        2.61268e-006        1.03124e-006
307       28        0.929667        2.61276e-006        1.03122e-006
308       28        0.929689        2.61281e-006        1.03121e-006
309       28        0.92973        2.61288e-006        1.0312e-006
310       28        0.929837        2.61303e-006        1.03115e-006
311       28        0.930028        2.6133e-006        1.03106e-006
312       28        0.930289        2.61366e-006        1.03093e-006
313       28        0.930583        2.61406e-006        1.03079e-006
314       28        0.930866        2.61445e-006        1.03065e-006
315       28        0.931111        2.6148e-006        1.03053e-006
316       28        0.931312        2.61508e-006        1.03044e-006
317       28        0.931484        2.61533e-006        1.03036e-006
318       28        0.931649        2.61557e-006        1.03028e-006
319       28        0.931826        2.61583e-006        1.0302e-006
320       28        0.932018        2.61611e-006        1.03011e-006
321       28        0.932225        2.61641e-006        1.03002e-006
322       28        0.932448        2.61673e-006        1.02992e-006
323       28        0.932697        2.61709e-006        1.0298e-006
324       28        0.932986        2.6175e-006        1.02966e-006
325       28        0.933322        2.61797e-006        1.0295e-006
326       28        0.933694        2.61849e-006        1.02933e-006
327       28        0.934072        2.61902e-006        1.02914e-006
328       28        0.934414        2.6195e-006        1.02898e-006
329       28        0.934692        2.6199e-006        1.02885e-006
330       28        0.934921        2.62024e-006        1.02875e-006
331       28        0.935163        2.6206e-006        1.02864e-006
332       28        0.935503        2.62108e-006        1.02848e-006
333       28        0.936013        2.62178e-006        1.02823e-006
334       28        0.936715        2.62273e-006        1.02788e-006
335       28        0.937566        2.62388e-006        1.02746e-006
336       28        0.938481        2.62511e-006        1.027e-006
337       28        0.939364        2.6263e-006        1.02656e-006
338       28        0.940156        2.62737e-006        1.02616e-006
339       28        0.940861        2.62832e-006        1.02581e-006
340       28        0.941557        2.62926e-006        1.02546e-006
341       28        0.942364        2.63033e-006        1.02505e-006
342       28        0.94339        2.63168e-006        1.02453e-006
343       28        0.944684        2.63337e-006        1.02386e-006
344       28        0.94622        2.63537e-006        1.02307e-006
345       28        0.947908        2.63757e-006        1.02219e-006
346       28        0.949629        2.63981e-006        1.0213e-006
347       28        0.951271        2.64195e-006        1.02045e-006
348       28        0.952771        2.6439e-006        1.01968e-006
349       28        0.954138        2.64568e-006        1.01897e-006
350       28        0.95544        2.64736e-006        1.01829e-006
351       28        0.956774        2.64907e-006        1.01759e-006
352       28        0.95821        2.6509e-006        1.01683e-006
353       28        0.959751        2.65288e-006        1.01602e-006
354       28        0.961331        2.65492e-006        1.0152e-006
355       28        0.962832        2.65687e-006        1.01442e-006
356       28        0.964126        2.65854e-006        1.01375e-006
357       28        0.965116        2.65984e-006        1.01323e-006
358       28        0.965783        2.66071e-006        1.01289e-006
359       28        0.966176        2.66122e-006        1.01269e-006
360       28        0.96638        2.66146e-006        1.01257e-006
361       28        0.966475        2.66158e-006        1.01252e-006
362       28        0.966521        2.66166e-006        1.01251e-006
363       28        0.966532        2.66169e-006        1.01251e-006
364       28        0.96646        2.66162e-006        1.01255e-006
365       28        0.966224        2.66137e-006        1.0127e-006
366       28        0.965763        2.66084e-006        1.01296e-006
367       28        0.965077        2.66001e-006        1.01334e-006
368       28        0.964227        2.65896e-006        1.0138e-006
369       28        0.963296        2.65781e-006        1.01431e-006
370       28        0.962338        2.65662e-006        1.01482e-006
371       28        0.961352        2.65539e-006        1.01536e-006
372       28        0.960322        2.65413e-006        1.01592e-006
373       28        0.959264        2.65286e-006        1.01651e-006
374       28        0.958234        2.65159e-006        1.01707e-006
375       28        0.957294        2.65041e-006        1.01757e-006
376       28        0.956484        2.64937e-006        1.018e-006
377       28        0.955811        2.64854e-006        1.01837e-006
378       28        0.955263        2.64792e-006        1.01868e-006
379       28        0.954802        2.64738e-006        1.01895e-006
380       28        0.954361        2.64686e-006        1.01919e-006
381       28        0.953847        2.64624e-006        1.01948e-006
382       28        0.95317        2.6454e-006        1.01985e-006
383       28        0.952299        2.64429e-006        1.02031e-006
384       28        0.951288        2.64296e-006        1.02083e-006
385       28        0.950273        2.64162e-006        1.02134e-006
386       28        0.949428        2.64048e-006        1.02177e-006
387       28        0.94883        2.63969e-006        1.02207e-006
388       28        0.948401        2.63916e-006        1.0223e-006
389       28        0.948028        2.63871e-006        1.02251e-006
390       28        0.947592        2.63823e-006        1.02277e-006
391       28        0.946938        2.63742e-006        1.02313e-006
392       28        0.946012        2.63617e-006        1.02359e-006
393       28        0.944944        2.63472e-006        1.02412e-006
394       28        0.943887        2.63334e-006        1.02467e-006
395       28        0.942896        2.63202e-006        1.02517e-006
396       28        0.942084        2.63096e-006        1.02559e-006
397       28        0.941558        2.63023e-006        1.02584e-006
398       28        0.941465        2.63011e-006        1.02589e-006
399       28        0.941813        2.63066e-006        1.02575e-006
400       28        0.942248        2.6313e-006        1.02555e-006
401       28        0.942337        2.63146e-006        1.02552e-006
402       28        0.941877        2.63085e-006        1.02575e-006
403       28        0.940983        2.62962e-006        1.02619e-006
404       28        0.939927        2.6283e-006        1.02676e-006
405       28        0.938858        2.62691e-006        1.02732e-006
406       28        0.937891        2.62563e-006        1.02781e-006
407       28        0.937117        2.62455e-006        1.02818e-006
408       28        0.936743        2.62383e-006        1.02828e-006
409       28        0.937225        2.62434e-006        1.02799e-006
410       28        0.938675        2.62633e-006        1.02728e-006
411       28        0.940543        2.62886e-006        1.02635e-006
412       28        0.942048        2.63086e-006        1.02559e-006
413       28        0.9425        2.63132e-006        1.0253e-006
414       28        0.94167        2.63e-006        1.02564e-006
415       28        0.940079        2.62777e-006        1.0264e-006
416       28        0.938805        2.62597e-006        1.027e-006
417       28        0.939078        2.62612e-006        1.02678e-006
418       28        0.941425        2.6292e-006        1.02557e-006
419       28        0.944833        2.63368e-006        1.02383e-006
420       28        0.948041        2.6378e-006        1.02214e-006
421       28        0.950538        2.64078e-006        1.02075e-006
422       28        0.952521        2.64306e-006        1.01961e-006
423       28        0.953711        2.64456e-006        1.01897e-006
424       28        0.951807        2.64199e-006        1.01992e-006
425       28        0.9421        2.62894e-006        1.02478e-006
426       28        0.918399        2.59773e-006        1.0369e-006
427       28        0.876337        2.54357e-006        1.0589e-006
428       28        0.817985        2.47083e-006        1.09042e-006
429       28        0.745337        2.38346e-006        1.13113e-006
430       28        0.662145        2.28706e-006        1.17954e-006
431       28        0.583187        2.19934e-006        1.22749e-006
432       28        0.511038        2.12214e-006        1.27301e-006
433       28        0.418565        2.02707e-006        1.33379e-006
434       28        0.253501        1.86779e-006        1.44955e-006
435       28        -0.0249475        1.62595e-006        1.66702e-006
436       28        -0.351919        1.3796e-006        1.96151e-006
437       28        -0.612825        1.20912e-006        2.23161e-006
438       28        -0.786151        1.1076e-006        2.43111e-006
439       28        -0.883643        1.0543e-006        2.55109e-006
440       28        -0.93214        1.0288e-006        2.6131e-006
441       28        -0.953331        1.01803e-006        2.64112e-006
442       28        -0.958435        1.01554e-006        2.64813e-006
443       28        -0.9473        1.02113e-006        2.63322e-006
444       28        -0.896966        1.04702e-006        2.56746e-006
445       28        -0.722011        1.14326e-006        2.35349e-006
446       28        -0.21717        1.4755e-006        1.83339e-006
447       28        0.517333        2.12889e-006        1.26905e-006
448       28        0.834431        2.49179e-006        1.08174e-006
449       28        0.9151        2.59446e-006        1.03902e-006
450       28        0.92962        2.61336e-006        1.0315e-006
451       28        0.926653        2.60949e-006        1.03303e-006
452       28        0.902066        2.57777e-006        1.04588e-006
453       28        0.785009        2.43122e-006        1.10892e-006
454       28        0.332965        1.94249e-006        1.39237e-006
455       28        -0.526108        1.26236e-006        2.13634e-006
456       28        -0.890889        1.04994e-006        2.55901e-006
457       28        -0.983958        1.00228e-006        2.68113e-006
458       28        -1.00384        9.92618e-007        2.7086e-006
459       28        -1.00682        9.91191e-007        2.71278e-006
460       28        -1.00482        9.92013e-007        2.70961e-006
461       28        -0.993592        9.97526e-007        2.69424e-006
462       28        -0.94376        1.02275e-006        2.6281e-006
463       28        -0.738683        1.13383e-006        2.3733e-006
464       28        -0.0804228        1.58047e-006        1.71283e-006
465       28        0.647535        2.26992e-006        1.18793e-006
466       28        0.846959        2.50631e-006        1.07449e-006
467       28        0.752365        2.39091e-006        1.12672e-006
468       28        0.208498        1.82554e-006        1.48198e-006
469       28        -0.649727        1.18569e-006        2.27062e-006
470       28        -0.926551        1.03152e-006        2.60538e-006
471       28        -0.987917        1.00057e-006        2.68718e-006
472       28        -0.999373        9.94979e-007        2.70294e-006
473       28        -1.00064        9.94397e-007        2.70478e-006
474       28        -1        9.94657e-007        2.70376e-006
475       28        -0.996397        9.96354e-007        2.69863e-006
476       28        -0.975742        1.00655e-006        2.67051e-006
477       28        -0.874483        1.05879e-006        2.53858e-006
478       28        -0.463303        1.30309e-006        2.07102e-006
479       28        0.439871        2.04855e-006        1.31951e-006
480       28        0.822144        2.47616e-006        1.08824e-006
481       28        0.909849        2.58692e-006        1.04146e-006
482       28        0.914268        2.59312e-006        1.03935e-006
483       28        0.883853        2.55413e-006        1.05534e-006
484       28        0.816547        2.46969e-006        1.09149e-006
485       28        0.702463        2.33345e-006        1.15591e-006
486       28        0.555665        2.1698e-006        1.24479e-006
487       28        0.431206        2.04025e-006        1.3256e-006
488       28        0.386293        1.9955e-006        1.35609e-006
489       28        0.45256        2.06252e-006        1.31176e-006
490       28        0.60475        2.2246e-006        1.2151e-006
491       28        0.748768        2.38985e-006        1.13028e-006
492       28        0.816058        2.47201e-006        1.09305e-006
493       28        0.825602        2.48484e-006        1.08829e-006
494       28        0.811389        2.46869e-006        1.09669e-006
495       28        0.790494        2.44415e-006        1.10871e-006
496       28        0.769838        2.41963e-006        1.1205e-006
497       28        0.753265        2.40008e-006        1.13002e-006
498       28        0.740212        2.38464e-006        1.1375e-006
499       28        0.741147        2.38854e-006        1.1383e-006
0       29        0.774026        2.42727e-006        1.11934e-006
1       29        0.789513        2.4439e-006        1.10969e-006
2       29        0.804075        2.46117e-006        1.10138e-006
3       29        0.826016        2.48761e-006        1.08905e-006
4       29        0.846308        2.51175e-006        1.07753e-006
5       29        0.845366        2.50845e-006        1.07713e-006
6       29        0.749238        2.38945e-006        1.12956e-006
7       29        0.32627        1.93651e-006        1.39741e-006
8       29        -0.49971        1.27972e-006        2.1093e-006
9       29        -0.862117        1.06589e-006        2.52421e-006
10       29        -0.95787        1.01607e-006        2.64801e-006
11       29        -0.979707        1.00512e-006        2.67732e-006
12       29        -0.984029        1.003e-006        2.68323e-006
13       29        -0.984379        1.00281e-006        2.68366e-006
14       29        -0.982203        1.0038e-006        2.68048e-006
15       29        -0.970773        1.00935e-006        2.66467e-006
16       29        -0.921504        1.03446e-006        2.59967e-006
17       29        -0.729193        1.13954e-006        2.36273e-006
18       29        -0.14028        1.53385e-006        1.76484e-006
19       29        0.603814        2.22092e-006        1.21422e-006
20       29        0.869164        2.53403e-006        1.06253e-006
21       29        0.89336        2.56531e-006        1.04993e-006
22       29        0.70839        2.33996e-006        1.15228e-006
23       29        0.0171197        1.65992e-006        1.63175e-006
24       29        -0.725911        1.14108e-006        2.35817e-006
25       29        -0.94799        1.02046e-006        2.63331e-006
26       29        -0.997027        9.95879e-007        2.69904e-006
27       29        -1.00637        9.91404e-007        2.71213e-006
28       29        -1.00758        9.9076e-007        2.71367e-006
29       29        -1.00674        9.91226e-007        2.71266e-006
30       29        -1.00056        9.94321e-007        2.70437e-006
31       29        -0.968607        1.0102e-006        2.66113e-006
32       29        -0.824709        1.08572e-006        2.47676e-006
33       29        -0.297837        1.41702e-006        1.90864e-006
34       29        0.550408        2.16351e-006        1.24773e-006
35       29        0.831726        2.48762e-006        1.08285e-006
36       29        0.789181        2.43544e-006        1.10622e-006
37       29        0.380919        1.98927e-006        1.35913e-006
38       29        -0.420827        1.33134e-006        2.02793e-006
39       29        -0.830948        1.08201e-006        2.48376e-006
40       29        -0.953184        1.01772e-006        2.63992e-006
41       29        -0.984536        1.00198e-006        2.68188e-006
42       29        -0.988324        1.00005e-006        2.68685e-006
43       29        -0.973181        1.00759e-006        2.66644e-006
44       29        -0.917381        1.03626e-006        2.59348e-006
45       29        -0.746899        1.1294e-006        2.38354e-006
46       29        -0.29769        1.41753e-006        1.90905e-006
47       29        0.397198        2.00569e-006        1.34823e-006
48       29        0.783082        2.4288e-006        1.10995e-006
49       29        0.898405        2.5731e-006        1.04781e-006
50       29        0.926627        2.60995e-006        1.03325e-006
51       29        0.933147        2.61884e-006        1.03003e-006
52       29        0.93279        2.61839e-006        1.03022e-006
53       29        0.922468        2.60472e-006        1.03547e-006
54       29        0.887431        2.55957e-006        1.05381e-006
55       29        0.808751        2.46141e-006        1.09635e-006
56       29        0.692494        2.32332e-006        1.16242e-006
57       29        0.583015        2.20039e-006        1.22828e-006
58       29        0.532975        2.14623e-006        1.25953e-006
59       29        0.562877        2.17812e-006        1.24059e-006
60       29        0.650772        2.27487e-006        1.18667e-006
61       29        0.752383        2.39201e-006        1.12722e-006
62       29        0.835801        2.49288e-006        1.08073e-006
63       29        0.893994        2.56587e-006        1.04949e-006
64       29        0.931574        2.61421e-006        1.02982e-006
65       29        0.953336        2.6428e-006        1.01868e-006
66       29        0.963664        2.65648e-006        1.01343e-006
67       29        0.967111        2.66098e-006        1.01165e-006
68       29        0.967363        2.66142e-006        1.01156e-006
69       29        0.966726        2.66079e-006        1.01197e-006
70       29        0.966739        2.6609e-006        1.012e-006
71       29        0.968169        2.66301e-006        1.01135e-006
72       29        0.970429        2.66622e-006        1.01029e-006
73       29        0.97246        2.6691e-006        1.00932e-006
74       29        0.973592        2.67058e-006        1.00874e-006
75       29        0.973844        2.6708e-006        1.00857e-006
76       29        0.973521        2.67039e-006        1.00874e-006
77       29        0.972774        2.66956e-006        1.00918e-006
78       29        0.971598        2.6681e-006        1.00982e-006
79       29        0.970079        2.66623e-006        1.01064e-006
80       29        0.968333        2.66409e-006        1.01159e-006
81       29        0.966614        2.66191e-006        1.01251e-006
82       29        0.965361        2.66037e-006        1.01319e-006
83       29        0.964877        2.65961e-006        1.01339e-006
84       29        0.96538        2.66018e-006        1.0131e-006
85       29        0.966606        2.66185e-006        1.01249e-006
86       29        0.96791        2.66356e-006        1.01182e-006
87       29        0.968844        2.66474e-006        1.01132e-006
88       29        0.969281        2.6653e-006        1.0111e-006
89       29        0.969206        2.66532e-006        1.01118e-006
90       29        0.968579        2.66454e-006        1.01152e-006
91       29        0.967502        2.66316e-006        1.01208e-006
92       29        0.966172        2.66153e-006        1.01281e-006
93       29        0.964762        2.65975e-006        1.01356e-006
94       29        0.963502        2.65818e-006        1.01424e-006
95       29        0.962579        2.65714e-006        1.01478e-006
96       29        0.961979        2.65649e-006        1.01514e-006
97       29        0.961592        2.65604e-006        1.01536e-006
98       29        0.961325        2.65568e-006        1.01549e-006
99       29        0.961144        2.65539e-006        1.01557e-006
100       29        0.961075        2.65537e-006        1.01563e-006
101       29        0.961093        2.6555e-006        1.01566e-006
102       29        0.961177        2.65569e-006        1.01565e-006
103       29        0.961319        2.6559e-006        1.01559e-006
104       29        0.961505        2.65607e-006        1.01546e-006
105       29        0.961748        2.65628e-006        1.0153e-006
106       29        0.96207        2.6567e-006        1.01513e-006
107       29        0.962441        2.65728e-006        1.01497e-006
108       29        0.962809        2.65781e-006        1.0148e-006
109       29        0.963163        2.65828e-006        1.01462e-006
110       29        0.963507        2.65869e-006        1.01443e-006
111       29        0.963856        2.6591e-006        1.01423e-006
112       29        0.964248        2.65961e-006        1.01403e-006
113       29        0.964726        2.66025e-006        1.01379e-006
114       29        0.965303        2.66099e-006        1.01349e-006
115       29        0.965983        2.66185e-006        1.01312e-006
116       29        0.966727        2.6628e-006        1.01273e-006
117       29        0.967464        2.66372e-006        1.01233e-006
118       29        0.968158        2.66459e-006        1.01196e-006
119       29        0.968819        2.66544e-006        1.01162e-006
120       29        0.969496        2.66629e-006        1.01126e-006
121       29        0.970239        2.66723e-006        1.01086e-006
122       29        0.971068        2.66828e-006        1.01042e-006
123       29        0.97196        2.66944e-006        1.00996e-006
124       29        0.972867        2.67061e-006        1.00948e-006
125       29        0.973738        2.67171e-006        1.00902e-006
126       29        0.974535        2.67272e-006        1.0086e-006
127       29        0.97525        2.67363e-006        1.00822e-006
128       29        0.975891        2.67444e-006        1.00788e-006
129       29        0.976476        2.67517e-006        1.00756e-006
130       29        0.977015        2.67583e-006        1.00727e-006
131       29        0.977511        2.67648e-006        1.00702e-006
132       29        0.977959        2.67709e-006        1.00679e-006
133       29        0.978348        2.67762e-006        1.0066e-006
134       29        0.978657        2.67802e-006        1.00644e-006
135       29        0.978863        2.67827e-006        1.00633e-006
136       29        0.978944        2.67836e-006        1.00628e-006
137       29        0.978899        2.67829e-006        1.0063e-006
138       29        0.978746        2.67809e-006        1.00638e-006
139       29        0.978521        2.67782e-006        1.0065e-006
140       29        0.978262        2.67752e-006        1.00665e-006
141       29        0.977989        2.67719e-006        1.0068e-006
142       29        0.977698        2.67682e-006        1.00696e-006
143       29        0.97737        2.67639e-006        1.00713e-006
144       29        0.976984        2.6759e-006        1.00733e-006
145       29        0.976531        2.67533e-006        1.00757e-006
146       29        0.976022        2.67468e-006        1.00784e-006
147       29        0.975482        2.67399e-006        1.00812e-006
148       29        0.974937        2.6733e-006        1.00841e-006
149       29        0.974413        2.67265e-006        1.00869e-006
150       29        0.973924        2.67202e-006        1.00895e-006
151       29        0.973477        2.67145e-006        1.00919e-006
152       29        0.973065        2.67092e-006        1.0094e-006
153       29        0.972684        2.67041e-006        1.00959e-006
154       29        0.972334        2.66995e-006        1.00977e-006
155       29        0.972025        2.66954e-006        1.00993e-006
156       29        0.971777        2.66922e-006        1.01006e-006
157       29        0.971608        2.669e-006        1.01014e-006
158       29        0.971527        2.66889e-006        1.01019e-006
159       29        0.971522        2.66887e-006        1.01019e-006
160       29        0.971568        2.66891e-006        1.01015e-006
161       29        0.97163        2.66897e-006        1.01011e-006
162       29        0.971687        2.66902e-006        1.01007e-006
163       29        0.971733        2.66905e-006        1.01004e-006
164       29        0.971787        2.66909e-006        1.01e-006
165       29        0.971874        2.66918e-006        1.00995e-006
166       29        0.972019        2.66935e-006        1.00987e-006
167       29        0.972225        2.6696e-006        1.00975e-006
168       29        0.972479        2.66991e-006        1.00961e-006
169       29        0.972748        2.67024e-006        1.00947e-006
170       29        0.973001        2.67055e-006        1.00933e-006
171       29        0.973217        2.6708e-006        1.00921e-006
172       29        0.973395        2.67102e-006        1.0091e-006
173       29        0.973553        2.6712e-006        1.00902e-006
174       29        0.973711        2.67139e-006        1.00893e-006
175       29        0.973885        2.6716e-006        1.00883e-006
176       29        0.974077        2.67183e-006        1.00872e-006
177       29        0.974281        2.67208e-006        1.00861e-006
178       29        0.974484        2.67232e-006        1.0085e-006
179       29        0.974679        2.67256e-006        1.00839e-006
180       29        0.974863        2.67279e-006        1.00829e-006
181       29        0.975039        2.67301e-006        1.0082e-006
182       29        0.975206        2.67322e-006        1.00811e-006
183       29        0.97536        2.67341e-006        1.00803e-006
184       29        0.975496        2.67357e-006        1.00795e-006
185       29        0.975608        2.6737e-006        1.00789e-006
186       29        0.975698        2.6738e-006        1.00783e-006
187       29        0.975776        2.67388e-006        1.00779e-006
188       29        0.975858        2.67398e-006        1.00774e-006
189       29        0.975958        2.6741e-006        1.00768e-006
190       29        0.976083        2.67426e-006        1.00762e-006
191       29        0.976225        2.67444e-006        1.00754e-006
192       29        0.976368        2.67462e-006        1.00747e-006
193       29        0.976491        2.67477e-006        1.0074e-006
194       29        0.97658        2.67488e-006        1.00735e-006
195       29        0.976635        2.67494e-006        1.00732e-006
196       29        0.976663        2.67496e-006        1.0073e-006
197       29        0.976683        2.67498e-006        1.00729e-006
198       29        0.97671        2.67501e-006        1.00727e-006
199       29        0.976757        2.67506e-006        1.00724e-006
200       29        0.976824        2.67514e-006        1.0072e-006
201       29        0.976907        2.67525e-006        1.00716e-006
202       29        0.976995        2.67536e-006        1.00711e-006
203       29        0.977077        2.67546e-006        1.00707e-006
204       29        0.977143        2.67555e-006        1.00704e-006
205       29        0.977191        2.67561e-006        1.00701e-006
206       29        0.97722        2.67564e-006        1.00699e-006
207       29        0.977235        2.67565e-006        1.00698e-006
208       29        0.977243        2.67566e-006        1.00698e-006
209       29        0.977252        2.67566e-006        1.00697e-006
210       29        0.977268        2.67568e-006        1.00696e-006
211       29        0.977297        2.67572e-006        1.00694e-006
212       29        0.97734        2.67577e-006        1.00692e-006
213       29        0.977392        2.67584e-006        1.00689e-006
214       29        0.977448        2.67591e-006        1.00686e-006
215       29        0.977496        2.67597e-006        1.00684e-006
216       29        0.977531        2.67601e-006        1.00682e-006
217       29        0.977549        2.67603e-006        1.00681e-006
218       29        0.977551        2.67603e-006        1.00681e-006
219       29        0.977545        2.67602e-006        1.00681e-006
220       29        0.977538        2.676e-006        1.00681e-006
221       29        0.977539        2.676e-006        1.00681e-006
222       29        0.977555        2.67602e-006        1.0068e-006
223       29        0.977584        2.67606e-006        1.00678e-006
224       29        0.977624        2.67611e-006        1.00676e-006
225       29        0.977666        2.67616e-006        1.00674e-006
226       29        0.977701        2.67621e-006        1.00672e-006
227       29        0.977723        2.67624e-006        1.00671e-006
228       29        0.977731        2.67624e-006        1.00671e-006
229       29        0.977725        2.67623e-006        1.00671e-006
230       29        0.977713        2.67622e-006        1.00671e-006
231       29        0.977702        2.6762e-006        1.00672e-006
232       29        0.977699        2.67619e-006        1.00672e-006
233       29        0.977706        2.6762e-006        1.00672e-006
234       29        0.977725        2.67623e-006        1.00671e-006
235       29        0.977752        2.67626e-006        1.00669e-006
236       29        0.977781        2.6763e-006        1.00668e-006
237       29        0.977806        2.67633e-006        1.00666e-006
238       29        0.977821        2.67635e-006        1.00666e-006
239       29        0.977826        2.67636e-006        1.00665e-006
240       29        0.977819        2.67635e-006        1.00666e-006
241       29        0.977806        2.67633e-006        1.00666e-006
242       29        0.977793        2.67631e-006        1.00667e-006
243       29        0.977784        2.6763e-006        1.00667e-006
244       29        0.977784        2.6763e-006        1.00667e-006
245       29        0.977791        2.67631e-006        1.00667e-006
246       29        0.977806        2.67633e-006        1.00666e-006
247       29        0.977823        2.67635e-006        1.00665e-006
248       29        0.977838        2.67637e-006        1.00665e-006
249       29        0.977848        2.67638e-006        1.00664e-006
250       29        0.977852        2.67639e-006        1.00664e-006
251       29        0.977848        2.67638e-006        1.00664e-006
252       29        0.977837        2.67637e-006        1.00665e-006
253       29        0.977822        2.67635e-006        1.00665e-006
254       29        0.977807        2.67633e-006        1.00666e-006
255       29        0.977796        2.67631e-006        1.00667e-006
256       29        0.97779        2.6763e-006        1.00667e-006
257       29        0.977793        2.67631e-006        1.00667e-006
258       29        0.977803        2.67632e-006        1.00666e-006
259       29        0.977817        2.67634e-006        1.00666e-006
260       29        0.97783        2.67636e-006        1.00665e-006
261       29        0.977836        2.67637e-006        1.00665e-006
262       29        0.977833        2.67637e-006        1.00665e-006
263       29        0.977819        2.67635e-006        1.00666e-006
264       29        0.977797        2.67632e-006        1.00667e-006
265       29        0.977771        2.67629e-006        1.00668e-006
266       29        0.977748        2.67625e-006        1.00669e-006
267       29        0.977732        2.67623e-006        1.0067e-006
268       29        0.977728        2.67623e-006        1.0067e-006
269       29        0.977734        2.67624e-006        1.0067e-006
270       29        0.977746        2.67626e-006        1.0067e-006
271       29        0.977759        2.67628e-006        1.00669e-006
272       29        0.977764        2.67629e-006        1.00669e-006
273       29        0.977756        2.67628e-006        1.00669e-006
274       29        0.977735        2.67625e-006        1.0067e-006
275       29        0.977703        2.67621e-006        1.00672e-006
276       29        0.977667        2.67616e-006        1.00674e-006
277       29        0.977636        2.67612e-006        1.00676e-006
278       29        0.977615        2.6761e-006        1.00677e-006
279       29        0.977607        2.67609e-006        1.00677e-006
280       29        0.977609        2.67609e-006        1.00677e-006
281       29        0.977615        2.6761e-006        1.00677e-006
282       29        0.977618        2.67611e-006        1.00677e-006
283       29        0.97761        2.6761e-006        1.00677e-006
284       29        0.977589        2.67608e-006        1.00679e-006
285       29        0.977555        2.67604e-006        1.0068e-006
286       29        0.977513        2.67598e-006        1.00683e-006
287       29        0.977469        2.67593e-006        1.00685e-006
288       29        0.977428        2.67587e-006        1.00687e-006
289       29        0.977394        2.67583e-006        1.00689e-006
290       29        0.97737        2.67581e-006        1.0069e-006
291       29        0.977356        2.67579e-006        1.00691e-006
292       29        0.977348        2.67579e-006        1.00692e-006
293       29        0.977339        2.67578e-006        1.00693e-006
294       29        0.977323        2.67577e-006        1.00694e-006
295       29        0.977292        2.67573e-006        1.00695e-006
296       29        0.977241        2.67567e-006        1.00698e-006
297       29        0.977171        2.67558e-006        1.00702e-006
298       29        0.977088        2.67548e-006        1.00706e-006
299       29        0.977005        2.67537e-006        1.00711e-006
300       29        0.976934        2.67528e-006        1.00715e-006
301       29        0.976883        2.67522e-006        1.00717e-006
302       29        0.976852        2.67519e-006        1.00719e-006
303       29        0.976831        2.67517e-006        1.00721e-006
304       29        0.976804        2.67514e-006        1.00723e-006
305       29        0.976755        2.67509e-006        1.00725e-006
306       29        0.976674        2.67499e-006        1.0073e-006
307       29        0.976564        2.67486e-006        1.00736e-006
308       29        0.976433        2.67469e-006        1.00743e-006
309       29        0.976299        2.67452e-006        1.0075e-006
310       29        0.976177        2.67436e-006        1.00756e-006
311       29        0.976074        2.67424e-006        1.00762e-006
312       29        0.975986        2.67413e-006        1.00767e-006
313       29        0.975902        2.67404e-006        1.00772e-006
314       29        0.975807        2.67393e-006        1.00777e-006
315       29        0.975692        2.67379e-006        1.00784e-006
316       29        0.975552        2.67363e-006        1.00792e-006
317       29        0.97539        2.67343e-006        1.008e-006
318       29        0.975216        2.67321e-006        1.0081e-006
319       29        0.975034        2.67299e-006        1.0082e-006
320       29        0.974848        2.67275e-006        1.0083e-006
321       29        0.974657        2.67252e-006        1.0084e-006
322       29        0.974461        2.67229e-006        1.00851e-006
323       29        0.974261        2.67204e-006        1.00862e-006
324       29        0.974059        2.6718e-006        1.00873e-006
325       29        0.973858        2.67156e-006        1.00884e-006
326       29        0.973655        2.67132e-006        1.00896e-006
327       29        0.973443        2.67106e-006        1.00907e-006
328       29        0.973211        2.67078e-006        1.0092e-006
329       29        0.972951        2.67046e-006        1.00934e-006
330       29        0.972665        2.67011e-006        1.0095e-006
331       29        0.972369        2.66975e-006        1.00966e-006
332       29        0.972088        2.6694e-006        1.00981e-006
333       29        0.971849        2.66911e-006        1.00995e-006
334       29        0.971663        2.66889e-006        1.01005e-006
335       29        0.971527        2.66874e-006        1.01013e-006
336       29        0.971421        2.66863e-006        1.01019e-006
337       29        0.971321        2.66853e-006        1.01026e-006
338       29        0.97121        2.66841e-006        1.01033e-006
339       29        0.971088        2.66828e-006        1.0104e-006
340       29        0.970983        2.66816e-006        1.01046e-006
341       29        0.970938        2.66811e-006        1.01049e-006
342       29        0.970997        2.6682e-006        1.01046e-006
343       29        0.971191        2.66845e-006        1.01036e-006
344       29        0.97152        2.66888e-006        1.01019e-006
345       29        0.971961        2.66946e-006        1.00996e-006
346       29        0.972471        2.67013e-006        1.0097e-006
347       29        0.973006        2.67083e-006        1.00943e-006
348       29        0.973534        2.67152e-006        1.00916e-006
349       29        0.974049        2.67219e-006        1.00889e-006
350       29        0.974568        2.67285e-006        1.00861e-006
351       29        0.975122        2.67355e-006        1.00832e-006
352       29        0.975733        2.67431e-006        1.00799e-006
353       29        0.976401        2.67514e-006        1.00763e-006
354       29        0.977093        2.67601e-006        1.00726e-006
355       29        0.977754        2.67686e-006        1.00692e-006
356       29        0.978322        2.67759e-006        1.00662e-006
357       29        0.978748        2.67813e-006        1.00639e-006
358       29        0.979011        2.67847e-006        1.00626e-006
359       29        0.979119        2.67861e-006        1.0062e-006
360       29        0.9791        2.67856e-006        1.0062e-006
361       29        0.978984        2.67837e-006        1.00624e-006
362       29        0.978791        2.67809e-006        1.00633e-006
363       29        0.978525        2.67775e-006        1.00647e-006
364       29        0.97817        2.67729e-006        1.00666e-006
365       29        0.9777        2.67668e-006        1.0069e-006
366       29        0.977095        2.67593e-006        1.00723e-006
367       29        0.976357        2.67501e-006        1.00763e-006
368       29        0.97551        2.67394e-006        1.00808e-006
369       29        0.97459        2.67276e-006        1.00856e-006
370       29        0.973627        2.67153e-006        1.00907e-006
371       29        0.972631        2.67026e-006        1.00959e-006
372       29        0.97161        2.66895e-006        1.01013e-006
373       29        0.970571        2.66765e-006        1.01068e-006
374       29        0.96954        2.66637e-006        1.01124e-006
375       29        0.968547        2.66512e-006        1.01177e-006
376       29        0.967619        2.66392e-006        1.01225e-006
377       29        0.966778        2.66281e-006        1.01268e-006
378       29        0.966027        2.66186e-006        1.01308e-006
379       29        0.965357        2.66106e-006        1.01346e-006
380       29        0.964743        2.66031e-006        1.01379e-006
381       29        0.96415        2.65956e-006        1.01411e-006
382       29        0.963543        2.65879e-006        1.01443e-006
383       29        0.962901        2.65797e-006        1.01477e-006
384       29        0.962231        2.65708e-006        1.01511e-006
385       29        0.961564        2.65616e-006        1.01543e-006
386       29        0.960947        2.65533e-006        1.01575e-006
387       29        0.960398        2.65461e-006        1.01603e-006
388       29        0.959887        2.6539e-006        1.01627e-006
389       29        0.959392        2.65325e-006        1.01653e-006
390       29        0.958912        2.65271e-006        1.01681e-006
391       29        0.958419        2.65211e-006        1.01708e-006
392       29        0.957912        2.65138e-006        1.01732e-006
393       29        0.957442        2.65071e-006        1.01754e-006
394       29        0.957028        2.65016e-006        1.01775e-006
395       29        0.956622        2.64958e-006        1.01794e-006
396       29        0.956218        2.64908e-006        1.01816e-006
397       29        0.955806        2.64851e-006        1.01836e-006
398       29        0.955442        2.648e-006        1.01853e-006
399       29        0.955169        2.64775e-006        1.01871e-006
400       29        0.954913        2.64754e-006        1.01889e-006
401       29        0.954579        2.64711e-006        1.01907e-006
402       29        0.954138        2.64646e-006        1.01927e-006
403       29        0.953633        2.64572e-006        1.0195e-006
404       29        0.95314        2.64511e-006        1.01976e-006
405       29        0.952647        2.64451e-006        1.02004e-006
406       29        0.952164        2.64392e-006        1.0203e-006
407       29        0.951718        2.6433e-006        1.02052e-006
408       29        0.951428        2.64268e-006        1.02057e-006
409       29        0.951572        2.64269e-006        1.02043e-006
410       29        0.952289        2.64369e-006        1.02009e-006
411       29        0.953415        2.64529e-006        1.01955e-006
412       29        0.954666        2.64703e-006        1.01895e-006
413       29        0.955742        2.64837e-006        1.01837e-006
414       29        0.956485        2.6491e-006        1.01789e-006
415       29        0.956982        2.6496e-006        1.01758e-006
416       29        0.957447        2.65009e-006        1.0173e-006
417       29        0.958168        2.65089e-006        1.01687e-006
418       29        0.959342        2.65245e-006        1.01627e-006
419       29        0.960742        2.65429e-006        1.01556e-006
420       29        0.962139        2.65607e-006        1.01482e-006
421       29        0.963539        2.65766e-006        1.01401e-006
422       29        0.965141        2.65948e-006        1.01307e-006
423       29        0.966889        2.66184e-006        1.0122e-006
424       29        0.967893        2.66333e-006        1.01175e-006
425       29        0.966523        2.66141e-006        1.01241e-006
426       29        0.961054        2.65389e-006        1.01508e-006
427       29        0.950654        2.6397e-006        1.02021e-006
428       29        0.936528        2.62109e-006        1.02743e-006
429       29        0.919888        2.59961e-006        1.03611e-006
430       29        0.90155        2.57585e-006        1.04564e-006
431       29        0.884783        2.55436e-006        1.05445e-006
432       29        0.869226        2.5345e-006        1.06266e-006
433       29        0.845488        2.50439e-006        1.07525e-006
434       29        0.793666        2.44038e-006        1.1035e-006
435       29        0.682867        2.30978e-006        1.16682e-006
436       29        0.476314        2.08538e-006        1.29516e-006
437       29        0.140684        1.76576e-006        1.53403e-006
438       29        -0.260828        1.4442e-006        1.87458e-006
439       29        -0.554583        1.24481e-006        2.16749e-006
440       29        -0.719933        1.14471e-006        2.35157e-006
441       29        -0.798225        1.10039e-006        2.44462e-006
442       29        -0.816907        1.09015e-006        2.46753e-006
443       29        -0.778892        1.11108e-006        2.42111e-006
444       29        -0.640835        1.19116e-006        2.2609e-006
445       29        -0.287744        1.42403e-006        1.89882e-006
446       29        0.318492        1.92922e-006        1.40302e-006
447       29        0.746784        2.38539e-006        1.13041e-006
448       29        0.893689        2.56655e-006        1.05009e-006
449       29        0.930419        2.61412e-006        1.03098e-006
450       29        0.936974        2.62258e-006        1.02756e-006
451       29        0.935368        2.62076e-006        1.02849e-006
452       29        0.921388        2.60263e-006        1.03576e-006
453       29        0.850527        2.51174e-006        1.07299e-006
454       29        0.555135        2.16847e-006        1.24469e-006
455       29        -0.223885        1.47053e-006        1.83952e-006
456       29        -0.772282        1.11438e-006        2.4123e-006
457       29        -0.946336        1.021e-006        2.63035e-006
458       29        -0.991414        9.98447e-007        2.69086e-006
459       29        -1.00191        9.93261e-007        2.70512e-006
460       29        -0.999485        9.94257e-007        2.70128e-006
461       29        -0.975533        1.00613e-006        2.66885e-006
462       29        -0.8786        1.0564e-006        2.5433e-006
463       29        -0.538513        1.25447e-006        2.14948e-006
464       29        0.247686        1.86185e-006        1.45337e-006
465       29        0.757144        2.39688e-006        1.12414e-006
466       29        0.871265        2.53713e-006        1.06159e-006
467       29        0.752374        2.39115e-006        1.12682e-006
468       29        0.189916        1.80877e-006        1.4959e-006
469       29        -0.665362        1.17601e-006        2.28757e-006
470       29        -0.936599        1.02593e-006        2.61744e-006
471       29        -0.996261        9.96013e-007        2.69734e-006
472       29        -1.00755        9.90537e-007        2.71297e-006
473       29        -1.00881        9.89927e-007        2.71471e-006
474       29        -1.00717        9.90697e-007        2.71238e-006
475       29        -0.999253        9.94594e-007        2.70157e-006
476       29        -0.963189        1.01264e-006        2.65317e-006
477       29        -0.808426        1.09451e-006        2.45648e-006
478       29        -0.264805        1.44057e-006        1.87732e-006
479       29        0.562807        2.17686e-006        1.23995e-006
480       29        0.856422        2.51826e-006        1.06945e-006
481       29        0.910019        2.58643e-006        1.04108e-006
482       29        0.872268        2.53824e-006        1.06099e-006
483       29        0.745872        2.38344e-006        1.13052e-006
484       29        0.498076        2.10808e-006        1.28108e-006
485       29        0.13781        1.7629e-006        1.53596e-006
486       29        -0.220141        1.47355e-006        1.83641e-006
487       29        -0.427542        1.32708e-006        2.03506e-006
488       29        -0.471366        1.29787e-006        2.07942e-006
489       29        -0.336455        1.38937e-006        1.94509e-006
490       29        0.0363429        1.67596e-006        1.61614e-006
491       29        0.501839        2.11298e-006        1.27923e-006
492       29        0.761106        2.40371e-006        1.12289e-006
493       29        0.833954        2.49376e-006        1.08311e-006
494       29        0.836362        2.49839e-006        1.08251e-006
495       29        0.819095        2.47816e-006        1.09245e-006
496       29        0.798812        2.45397e-006        1.10395e-006
497       29        0.781746        2.43366e-006        1.11366e-006
498       29        0.767584        2.41669e-006        1.12167e-006
499       29        0.767608        2.4201e-006        1.12322e-006
0       30        0.794505        2.45211e-006        1.10788e-006
1       30        0.809371        2.46799e-006        1.0986e-006
2       30        0.822735        2.48369e-006        1.09091e-006
3       30        0.842695        2.50766e-006        1.07967e-006
4       30        0.85911        2.52704e-006        1.0703e-006
5       30        0.847801        2.51078e-006        1.07551e-006
6       30        0.715176        2.34908e-006        1.14895e-006
7       30        0.1848        1.80509e-006        1.50052e-006
8       30        -0.632252        1.19671e-006        2.25202e-006
9       30        -0.912233        1.03931e-006        2.58776e-006
10       30        -0.976894        1.00635e-006        2.67306e-006
11       30        -0.989541        1.0001e-006        2.69027e-006
12       30        -0.991402        9.99197e-007        2.69285e-006
13       30        -0.991598        9.99061e-007        2.69301e-006
14       30        -0.991277        9.99146e-007        2.69237e-006
15       30        -0.987247        1.00098e-006        2.68646e-006
16       30        -0.964954        1.01208e-006        2.65636e-006
17       30        -0.864357        1.06432e-006        2.52614e-006
18       30        -0.480711        1.29177e-006        2.08909e-006
19       30        0.367995        1.97636e-006        1.36788e-006
20       30        0.809228        2.45958e-006        1.09501e-006
21       30        0.894345        2.56665e-006        1.04944e-006
22       30        0.770908        2.41381e-006        1.11661e-006
23       30        0.225369        1.84158e-006        1.46998e-006
24       30        -0.617398        1.20524e-006        2.23463e-006
25       30        -0.921168        1.03398e-006        2.59758e-006
26       30        -0.994813        9.9671e-007        2.69532e-006
27       30        -1.01086        9.8889e-007        2.71744e-006
28       30        -1.01345        9.87525e-007        2.72072e-006
29       30        -1.01066        9.88958e-007        2.71708e-006
30       30        -0.996535        9.9603e-007        2.69813e-006
31       30        -0.937697        1.02569e-006        2.6197e-006
32       30        -0.704879        1.15336e-006        2.33394e-006
33       30        -0.00604541        1.64082e-006        1.65077e-006
34       30        0.681001        2.30814e-006        1.16817e-006
35       30        0.881192        2.55015e-006        1.0565e-006
36       30        0.871431        2.53783e-006        1.06171e-006
37       30        0.657381        2.28165e-006        1.18237e-006
38       30        0.05834        1.69448e-006        1.59845e-006
39       30        -0.546052        1.24943e-006        2.15705e-006
40       30        -0.805547        1.09596e-006        2.45267e-006
41       30        -0.887317        1.0519e-006        2.55466e-006
42       30        -0.896057        1.04716e-006        2.56547e-006
43       30        -0.843415        1.07528e-006        2.49927e-006
44       30        -0.675921        1.17049e-006        2.30099e-006
45       30        -0.281387        1.42935e-006        1.89384e-006
46       30        0.324258        1.9349e-006        1.39906e-006
47       30        0.732677        2.36841e-006        1.13831e-006
48       30        0.884713        2.55479e-006        1.0547e-006
49       30        0.925955        2.60872e-006        1.03345e-006
50       30        0.934955        2.62087e-006        1.02896e-006
51       30        0.93667        2.62372e-006        1.02832e-006
52       30        0.936734        2.62392e-006        1.02833e-006
53       30        0.934402        2.62053e-006        1.0294e-006
54       30        0.926017        2.60964e-006        1.03375e-006
55       30        0.907889        2.58624e-006        1.04323e-006
56       30        0.882765        2.55408e-006        1.05646e-006
57       30        0.860817        2.52599e-006        1.06803e-006
58       30        0.853772        2.51657e-006        1.07157e-006
59       30        0.866895        2.53282e-006        1.06443e-006
60       30        0.89362        2.56671e-006        1.05022e-006
61       30        0.922092        2.6031e-006        1.03522e-006
62       30        0.945377        2.63321e-006        1.02309e-006
63       30        0.962051        2.65499e-006        1.01449e-006
64       30        0.973023        2.66933e-006        1.00884e-006
65       30        0.979503        2.67796e-006        1.00557e-006
66       30        0.982543        2.68194e-006        1.00401e-006
67       30        0.983302        2.68279e-006        1.00356e-006
68       30        0.982873        2.68232e-006        1.00382e-006
69       30        0.981997        2.68129e-006        1.00431e-006
70       30        0.981202        2.68022e-006        1.00471e-006
71       30        0.980811        2.67981e-006        1.00495e-006
72       30        0.980691        2.67984e-006        1.00508e-006
73       30        0.980525        2.6798e-006        1.00523e-006
74       30        0.980072        2.67917e-006        1.00545e-006
75       30        0.979332        2.67808e-006        1.00579e-006
76       30        0.97843        2.67693e-006        1.00626e-006
77       30        0.977446        2.6758e-006        1.00682e-006
78       30        0.976409        2.6745e-006        1.00738e-006
79       30        0.97541        2.67334e-006        1.00795e-006
80       30        0.974526        2.67232e-006        1.00846e-006
81       30        0.973853        2.67145e-006        1.00881e-006
82       30        0.973528        2.67105e-006        1.00898e-006
83       30        0.973577        2.67095e-006        1.0089e-006
84       30        0.97401        2.67146e-006        1.00865e-006
85       30        0.974654        2.67241e-006        1.00836e-006
86       30        0.97518        2.67313e-006        1.0081e-006
87       30        0.975366        2.67333e-006        1.00799e-006
88       30        0.975151        2.67302e-006        1.00809e-006
89       30        0.974566        2.67232e-006        1.00842e-006
90       30        0.973653        2.67114e-006        1.00889e-006
91       30        0.972531        2.66967e-006        1.00947e-006
92       30        0.971343        2.66824e-006        1.01013e-006
93       30        0.970182        2.6668e-006        1.01076e-006
94       30        0.96914        2.66549e-006        1.01131e-006
95       30        0.9683        2.66451e-006        1.01179e-006
96       30        0.967673        2.6638e-006        1.01215e-006
97       30        0.96725        2.66327e-006        1.01238e-006
98       30        0.967005        2.66293e-006        1.0125e-006
99       30        0.966908        2.66279e-006        1.01254e-006
100       30        0.966947        2.66294e-006        1.01256e-006
101       30        0.967089        2.66322e-006        1.01253e-006
102       30        0.967308        2.66353e-006        1.01242e-006
103       30        0.967571        2.66385e-006        1.01228e-006
104       30        0.967823        2.66409e-006        1.01211e-006
105       30        0.96802        2.66427e-006        1.01198e-006
106       30        0.968158        2.6645e-006        1.01193e-006
107       30        0.968263        2.66473e-006        1.01191e-006
108       30        0.968385        2.66491e-006        1.01186e-006
109       30        0.968588        2.66517e-006        1.01175e-006
110       30        0.968892        2.66556e-006        1.01159e-006
111       30        0.969266        2.66606e-006        1.0114e-006
112       30        0.969668        2.66658e-006        1.01119e-006
113       30        0.970066        2.66711e-006        1.01099e-006
114       30        0.970445        2.66757e-006        1.01078e-006
115       30        0.970825        2.66804e-006        1.01057e-006
116       30        0.971231        2.66855e-006        1.01036e-006
117       30        0.971671        2.66912e-006        1.01013e-006
118       30        0.972155        2.66976e-006        1.00988e-006
119       30        0.972684        2.67045e-006        1.00961e-006
120       30        0.973256        2.67118e-006        1.00931e-006
121       30        0.97386        2.67196e-006        1.00899e-006
122       30        0.974485        2.67278e-006        1.00867e-006
123       30        0.975116        2.67359e-006        1.00834e-006
124       30        0.97574        2.67437e-006        1.00801e-006
125       30        0.976346        2.67515e-006        1.00769e-006
126       30        0.976931        2.67591e-006        1.00738e-006
127       30        0.977495        2.67663e-006        1.00709e-006
128       30        0.978035        2.67731e-006        1.0068e-006
129       30        0.978549        2.67795e-006        1.00652e-006
130       30        0.979032        2.67858e-006        1.00628e-006
131       30        0.97948        2.6792e-006        1.00606e-006
132       30        0.979888        2.67975e-006        1.00585e-006
133       30        0.980254        2.68023e-006        1.00567e-006
134       30        0.980572        2.68063e-006        1.0055e-006
135       30        0.980837        2.68096e-006        1.00535e-006
136       30        0.981037        2.68121e-006        1.00524e-006
137       30        0.981169        2.68137e-006        1.00517e-006
138       30        0.981234        2.68147e-006        1.00515e-006
139       30        0.981245        2.68152e-006        1.00515e-006
140       30        0.981216        2.6815e-006        1.00517e-006
141       30        0.981158        2.68144e-006        1.00521e-006
142       30        0.981074        2.68133e-006        1.00525e-006
143       30        0.98096        2.68119e-006        1.00531e-006
144       30        0.980812        2.68101e-006        1.00539e-006
145       30        0.980628        2.68077e-006        1.00549e-006
146       30        0.980414        2.6805e-006        1.00561e-006
147       30        0.980179        2.68022e-006        1.00574e-006
148       30        0.979937        2.67993e-006        1.00587e-006
149       30        0.979698        2.67964e-006        1.006e-006
150       30        0.979473        2.67936e-006        1.00612e-006
151       30        0.979267        2.6791e-006        1.00623e-006
152       30        0.979083        2.67886e-006        1.00633e-006
153       30        0.978923        2.67865e-006        1.00641e-006
154       30        0.978795        2.67848e-006        1.00648e-006
155       30        0.978704        2.67836e-006        1.00652e-006
156       30        0.97866        2.67832e-006        1.00655e-006
157       30        0.978669        2.67834e-006        1.00655e-006
158       30        0.97873        2.67842e-006        1.00652e-006
159       30        0.978835        2.67855e-006        1.00646e-006
160       30        0.97897        2.67872e-006        1.00639e-006
161       30        0.979122        2.6789e-006        1.0063e-006
162       30        0.979282        2.67909e-006        1.00621e-006
163       30        0.979448        2.67929e-006        1.00612e-006
164       30        0.979625        2.67951e-006        1.00603e-006
165       30        0.979822        2.67976e-006        1.00592e-006
166       30        0.980043        2.68004e-006        1.00581e-006
167       30        0.980289        2.68035e-006        1.00568e-006
168       30        0.98055        2.68068e-006        1.00554e-006
169       30        0.980816        2.68101e-006        1.00539e-006
170       30        0.981076        2.68134e-006        1.00525e-006
171       30        0.981323        2.68165e-006        1.00512e-006
172       30        0.981558        2.68195e-006        1.005e-006
173       30        0.981783        2.68223e-006        1.00488e-006
174       30        0.982006        2.68251e-006        1.00476e-006
175       30        0.982229        2.68279e-006        1.00464e-006
176       30        0.982452        2.68307e-006        1.00452e-006
177       30        0.982671        2.68335e-006        1.0044e-006
178       30        0.982884        2.68361e-006        1.00429e-006
179       30        0.98309        2.68388e-006        1.00418e-006
180       30        0.983288        2.68413e-006        1.00408e-006
181       30        0.98348        2.68438e-006        1.00398e-006
182       30        0.983665        2.68462e-006        1.00388e-006
183       30        0.983842        2.68485e-006        1.00379e-006
184       30        0.984008        2.68505e-006        1.0037e-006
185       30        0.984162        2.68524e-006        1.00362e-006
186       30        0.984303        2.68541e-006        1.00354e-006
187       30        0.984435        2.68558e-006        1.00347e-006
188       30        0.984564        2.68574e-006        1.0034e-006
189       30        0.984696        2.68591e-006        1.00333e-006
190       30        0.98483        2.68608e-006        1.00326e-006
191       30        0.984966        2.68626e-006        1.00319e-006
192       30        0.985098        2.68643e-006        1.00312e-006
193       30        0.98522        2.68658e-006        1.00305e-006
194       30        0.985328        2.68672e-006        1.003e-006
195       30        0.985421        2.68683e-006        1.00295e-006
196       30        0.985503        2.68693e-006        1.0029e-006
197       30        0.98558        2.68703e-006        1.00286e-006
198       30        0.985656        2.68712e-006        1.00282e-006
199       30        0.985736        2.68722e-006        1.00278e-006
200       30        0.985819        2.68733e-006        1.00273e-006
201       30        0.985903        2.68744e-006        1.00269e-006
202       30        0.985985        2.68754e-006        1.00265e-006
203       30        0.986063        2.68764e-006        1.00261e-006
204       30        0.986133        2.68773e-006        1.00257e-006
205       30        0.986195        2.68781e-006        1.00254e-006
206       30        0.986249        2.68788e-006        1.00251e-006
207       30        0.986297        2.68794e-006        1.00248e-006
208       30        0.986341        2.68799e-006        1.00246e-006
209       30        0.986385        2.68805e-006        1.00243e-006
210       30        0.986429        2.6881e-006        1.00241e-006
211       30        0.986476        2.68816e-006        1.00238e-006
212       30        0.986525        2.68823e-006        1.00236e-006
213       30        0.986574        2.68829e-006        1.00233e-006
214       30        0.986622        2.68835e-006        1.00231e-006
215       30        0.986666        2.68841e-006        1.00229e-006
216       30        0.986703        2.68845e-006        1.00227e-006
217       30        0.986733        2.68849e-006        1.00225e-006
218       30        0.986758        2.68852e-006        1.00223e-006
219       30        0.98678        2.68854e-006        1.00222e-006
220       30        0.986801        2.68857e-006        1.00221e-006
221       30        0.986825        2.6886e-006        1.0022e-006
222       30        0.986853        2.68864e-006        1.00218e-006
223       30        0.986884        2.68868e-006        1.00217e-006
224       30        0.986917        2.68872e-006        1.00215e-006
225       30        0.986949        2.68876e-006        1.00213e-006
226       30        0.986976        2.6888e-006        1.00212e-006
227       30        0.986998        2.68882e-006        1.00211e-006
228       30        0.987014        2.68884e-006        1.0021e-006
229       30        0.987025        2.68885e-006        1.00209e-006
230       30        0.987034        2.68886e-006        1.00209e-006
231       30        0.987043        2.68888e-006        1.00208e-006
232       30        0.987055        2.68889e-006        1.00208e-006
233       30        0.98707        2.68891e-006        1.00207e-006
234       30        0.987089        2.68894e-006        1.00206e-006
235       30        0.987109        2.68896e-006        1.00205e-006
236       30        0.987129        2.68899e-006        1.00204e-006
237       30        0.987146        2.68901e-006        1.00203e-006
238       30        0.987159        2.68903e-006        1.00202e-006
239       30        0.987167        2.68904e-006        1.00202e-006
240       30        0.987171        2.68904e-006        1.00202e-006
241       30        0.987173        2.68904e-006        1.00201e-006
242       30        0.987174        2.68904e-006        1.00201e-006
243       30        0.987177        2.68905e-006        1.00201e-006
244       30        0.987182        2.68905e-006        1.00201e-006
245       30        0.987189        2.68906e-006        1.00201e-006
246       30        0.987199        2.68908e-006        1.002e-006
247       30        0.987208        2.68909e-006        1.002e-006
248       30        0.987217        2.6891e-006        1.00199e-006
249       30        0.987224        2.68911e-006        1.00199e-006
250       30        0.987227        2.68911e-006        1.00199e-006
251       30        0.987228        2.68911e-006        1.00199e-006
252       30        0.987225        2.68911e-006        1.00199e-006
253       30        0.987221        2.6891e-006        1.00199e-006
254       30        0.987216        2.6891e-006        1.00199e-006
255       30        0.987211        2.68909e-006        1.00199e-006
256       30        0.987208        2.68909e-006        1.002e-006
257       30        0.987208        2.68909e-006        1.002e-006
258       30        0.98721        2.68909e-006        1.00199e-006
259       30        0.987213        2.68909e-006        1.00199e-006
260       30        0.987216        2.6891e-006        1.00199e-006
261       30        0.987216        2.6891e-006        1.00199e-006
262       30        0.987212        2.6891e-006        1.00199e-006
263       30        0.987204        2.68909e-006        1.002e-006
264       30        0.987192        2.68907e-006        1.00201e-006
265       30        0.987177        2.68905e-006        1.00201e-006
266       30        0.987162        2.68903e-006        1.00202e-006
267       30        0.987149        2.68901e-006        1.00203e-006
268       30        0.987139        2.689e-006        1.00203e-006
269       30        0.987132        2.68899e-006        1.00204e-006
270       30        0.987128        2.68899e-006        1.00204e-006
271       30        0.987123        2.68898e-006        1.00204e-006
272       30        0.987116        2.68897e-006        1.00205e-006
273       30        0.987103        2.68896e-006        1.00205e-006
274       30        0.987085        2.68894e-006        1.00206e-006
275       30        0.987062        2.68891e-006        1.00208e-006
276       30        0.987036        2.68887e-006        1.00209e-006
277       30        0.98701        2.68884e-006        1.0021e-006
278       30        0.986986        2.68881e-006        1.00211e-006
279       30        0.986965        2.68878e-006        1.00212e-006
280       30        0.986947        2.68876e-006        1.00213e-006
281       30        0.986929        2.68873e-006        1.00214e-006
282       30        0.986909        2.68871e-006        1.00216e-006
283       30        0.986884        2.68868e-006        1.00217e-006
284       30        0.986855        2.68865e-006        1.00219e-006
285       30        0.98682        2.6886e-006        1.0022e-006
286       30        0.986781        2.68855e-006        1.00222e-006
287       30        0.986739        2.68849e-006        1.00225e-006
288       30        0.986696        2.68844e-006        1.00227e-006
289       30        0.986653        2.68838e-006        1.00229e-006
290       30        0.986612        2.68833e-006        1.00231e-006
291       30        0.986573        2.68828e-006        1.00233e-006
292       30        0.986533        2.68823e-006        1.00235e-006
293       30        0.986491        2.68818e-006        1.00238e-006
294       30        0.986445        2.68813e-006        1.0024e-006
295       30        0.986392        2.68806e-006        1.00243e-006
296       30        0.986331        2.68798e-006        1.00246e-006
297       30        0.98626        2.68789e-006        1.0025e-006
298       30        0.986183        2.68779e-006        1.00254e-006
299       30        0.986103        2.68769e-006        1.00258e-006
300       30        0.986024        2.68759e-006        1.00262e-006
301       30        0.985948        2.68749e-006        1.00266e-006
302       30        0.985876        2.6874e-006        1.0027e-006
303       30        0.985804        2.68731e-006        1.00274e-006
304       30        0.985728        2.68722e-006        1.00278e-006
305       30        0.98564        2.68711e-006        1.00283e-006
306       30        0.985539        2.68698e-006        1.00288e-006
307       30        0.985422        2.68684e-006        1.00295e-006
308       30        0.985295        2.68667e-006        1.00301e-006
309       30        0.985162        2.68649e-006        1.00308e-006
310       30        0.985028        2.68632e-006        1.00315e-006
311       30        0.984896        2.68615e-006        1.00322e-006
312       30        0.984766        2.68598e-006        1.00329e-006
313       30        0.984633        2.68582e-006        1.00336e-006
314       30        0.984493        2.68564e-006        1.00343e-006
315       30        0.98434        2.68546e-006        1.00352e-006
316       30        0.984174        2.68525e-006        1.00361e-006
317       30        0.983995        2.68502e-006        1.0037e-006
318       30        0.983804        2.68478e-006        1.0038e-006
319       30        0.983604        2.68452e-006        1.00391e-006
320       30        0.983396        2.68425e-006        1.00401e-006
321       30        0.983181        2.68398e-006        1.00413e-006
322       30        0.982959        2.6837e-006        1.00424e-006
323       30        0.982729        2.68341e-006        1.00437e-006
324       30        0.982491        2.68311e-006        1.0045e-006
325       30        0.982247        2.68281e-006        1.00463e-006
326       30        0.981996        2.68249e-006        1.00476e-006
327       30        0.981735        2.68216e-006        1.0049e-006
328       30        0.981462        2.68181e-006        1.00504e-006
329       30        0.981174        2.68145e-006        1.0052e-006
330       30        0.980872        2.68106e-006        1.00536e-006
331       30        0.98056        2.68067e-006        1.00552e-006
332       30        0.980249        2.68027e-006        1.00569e-006
333       30        0.979946        2.67989e-006        1.00585e-006
334       30        0.97966        2.67953e-006        1.006e-006
335       30        0.979394        2.67919e-006        1.00614e-006
336       30        0.979143        2.67887e-006        1.00627e-006
337       30        0.978904        2.67858e-006        1.0064e-006
338       30        0.978672        2.67829e-006        1.00653e-006
339       30        0.978452        2.67802e-006        1.00665e-006
340       30        0.978254        2.67777e-006        1.00675e-006
341       30        0.978097        2.67757e-006        1.00684e-006
342       30        0.978002        2.67745e-006        1.00689e-006
343       30        0.977984        2.67742e-006        1.00689e-006
344       30        0.978049        2.67749e-006        1.00686e-006
345       30        0.978191        2.67767e-006        1.00678e-006
346       30        0.978395        2.67794e-006        1.00668e-006
347       30        0.978641        2.67826e-006        1.00655e-006
348       30        0.978914        2.67862e-006        1.00641e-006
349       30        0.979206        2.679e-006        1.00625e-006
350       30        0.979516        2.67939e-006        1.00609e-006
351       30        0.979848        2.6798e-006        1.00591e-006
352       30        0.980202        2.68023e-006        1.00572e-006
353       30        0.980571        2.68068e-006        1.00551e-006
354       30        0.980935        2.68111e-006        1.00531e-006
355       30        0.981268        2.68152e-006        1.00513e-006
356       30        0.98154        2.68187e-006        1.00499e-006
357       30        0.98173        2.68211e-006        1.00489e-006
358       30        0.981825        2.68222e-006        1.00483e-006
359       30        0.981824        2.68222e-006        1.00483e-006
360       30        0.98173        2.68209e-006        1.00488e-006
361       30        0.98155        2.68183e-006        1.00496e-006
362       30        0.981288        2.68145e-006        1.00508e-006
363       30        0.980949        2.68098e-006        1.00525e-006
364       30        0.980531        2.68044e-006        1.00546e-006
365       30        0.980037        2.6798e-006        1.00572e-006
366       30        0.97947        2.67906e-006        1.00602e-006
367       30        0.978838        2.67827e-006        1.00635e-006
368       30        0.978152        2.67741e-006        1.00672e-006
369       30        0.977425        2.67649e-006        1.0071e-006
370       30        0.976668        2.6755e-006        1.0075e-006
371       30        0.975887        2.6745e-006        1.00791e-006
372       30        0.975089        2.67347e-006        1.00832e-006
373       30        0.974289        2.67242e-006        1.00874e-006
374       30        0.973505        2.67144e-006        1.00915e-006
375       30        0.972758        2.67051e-006        1.00956e-006
376       30        0.972061        2.66962e-006        1.00993e-006
377       30        0.971416        2.66877e-006        1.01026e-006
378       30        0.970822        2.66797e-006        1.01055e-006
379       30        0.970278        2.66727e-006        1.01084e-006
380       30        0.969785        2.66668e-006        1.01111e-006
381       30        0.969346        2.66614e-006        1.01135e-006
382       30        0.968958        2.66563e-006        1.01155e-006
383       30        0.968612        2.66518e-006        1.01173e-006
384       30        0.968287        2.66474e-006        1.01189e-006
385       30        0.967952        2.66424e-006        1.01204e-006
386       30        0.96757        2.6637e-006        1.01222e-006
387       30        0.967104        2.66311e-006        1.01247e-006
388       30        0.966537        2.66233e-006        1.01274e-006
389       30        0.965923        2.66146e-006        1.01304e-006
390       30        0.965373        2.66079e-006        1.01334e-006
391       30        0.964996        2.66035e-006        1.01355e-006
392       30        0.964852        2.66008e-006        1.0136e-006
393       30        0.964919        2.66008e-006        1.01353e-006
394       30        0.965078        2.66029e-006        1.01345e-006
395       30        0.965161        2.66035e-006        1.01339e-006
396       30        0.965058        2.66023e-006        1.01344e-006
397       30        0.964689        2.65973e-006        1.01363e-006
398       30        0.964066        2.65889e-006        1.01394e-006
399       30        0.963291        2.65796e-006        1.01437e-006
400       30        0.962499        2.65706e-006        1.01483e-006
401       30        0.961854        2.65627e-006        1.01518e-006
402       30        0.961453        2.65564e-006        1.01535e-006
403       30        0.961269        2.65524e-006        1.01539e-006
404       30        0.961191        2.65516e-006        1.01543e-006
405       30        0.961077        2.65505e-006        1.01551e-006
406       30        0.960877        2.65488e-006        1.01564e-006
407       30        0.960604        2.65454e-006        1.01579e-006
408       30        0.96033        2.65397e-006        1.01585e-006
409       30        0.96023        2.65367e-006        1.01584e-006
410       30        0.960447        2.65397e-006        1.01573e-006
411       30        0.961025        2.65481e-006        1.01547e-006
412       30        0.961961        2.65613e-006        1.01502e-006
413       30        0.96315        2.65766e-006        1.0144e-006
414       30        0.964414        2.65912e-006        1.01368e-006
415       30        0.965596        2.66053e-006        1.01301e-006
416       30        0.966567        2.66169e-006        1.01247e-006
417       30        0.967316        2.66256e-006        1.01204e-006
418       30        0.967954        2.66348e-006        1.01175e-006
419       30        0.968513        2.66421e-006        1.01146e-006
420       30        0.969082        2.66486e-006        1.01113e-006
421       30        0.969772        2.66556e-006        1.0107e-006
422       30        0.970681        2.66651e-006        1.01014e-006
423       30        0.971752        2.66803e-006        1.00963e-006
424       30        0.972567        2.66937e-006        1.00932e-006
425       30        0.972487        2.66932e-006        1.00938e-006
426       30        0.970968        2.66709e-006        1.01007e-006
427       30        0.967903        2.66249e-006        1.01142e-006
428       30        0.964016        2.65722e-006        1.01335e-006
429       30        0.96007        2.65225e-006        1.01546e-006
430       30        0.956472        2.64742e-006        1.01726e-006
431       30        0.954119        2.64435e-006        1.01848e-006
432       30        0.952644        2.64238e-006        1.01922e-006
433       30        0.949137        2.63757e-006        1.02094e-006
434       30        0.9378        2.6224e-006        1.02664e-006
435       30        0.909059        2.5848e-006        1.04142e-006
436       30        0.848117        2.50734e-006        1.07369e-006
437       30        0.732107        2.36708e-006        1.13832e-006
438       30        0.539217        2.15177e-006        1.25492e-006
439       30        0.275535        1.88841e-006        1.43362e-006
440       30        -0.00901473        1.63866e-006        1.6535e-006
441       30        -0.207382        1.48337e-006        1.82521e-006
442       30        -0.265289        1.44076e-006        1.87847e-006
443       30        -0.174431        1.50809e-006        1.79548e-006
444       30        0.0774836        1.71105e-006        1.58347e-006
445       30        0.425849        2.03506e-006        1.32933e-006
446       30        0.720208        2.35456e-006        1.14585e-006
447       30        0.871626        2.53834e-006        1.06171e-006
448       30        0.923325        2.60477e-006        1.03461e-006
449       30        0.936806        2.6224e-006        1.02766e-006
450       30        0.939313        2.62587e-006        1.02644e-006
451       30        0.938867        2.62557e-006        1.02678e-006
452       30        0.932407        2.61712e-006        1.03011e-006
453       30        0.896332        2.5699e-006        1.04868e-006
454       30        0.740277        2.3772e-006        1.13388e-006
455       30        0.23904        1.85388e-006        1.45972e-006
456       30        -0.460548        1.30468e-006        2.06784e-006
457       30        -0.801883        1.09776e-006        2.44772e-006
458       30        -0.915072        1.03721e-006        2.58986e-006
459       30        -0.948181        1.02007e-006        2.63281e-006
460       30        -0.943537        1.02218e-006        2.62603e-006
461       30        -0.881891        1.05427e-006        2.54655e-006
462       30        -0.66782        1.17482e-006        2.29087e-006
463       30        -0.109984        1.55744e-006        1.73851e-006
464       30        0.574788        2.18981e-006        1.23248e-006
465       30        0.850607        2.51126e-006        1.0727e-006
466       30        0.89392        2.56655e-006        1.04984e-006
467       30        0.768842        2.41134e-006        1.11777e-006
468       30        0.241787        1.85627e-006        1.45759e-006
469       30        -0.629656        1.19719e-006        2.24709e-006
470       30        -0.929332        1.02932e-006        2.60707e-006
471       30        -0.9983        9.9469e-007        2.69925e-006
472       30        -1.01233        9.87863e-007        2.71862e-006
473       30        -1.01406        9.87003e-007        2.72095e-006
474       30        -1.01003        9.88964e-007        2.71538e-006
475       30        -0.991501        9.98246e-007        2.69055e-006
476       30        -0.917278        1.03619e-006        2.59304e-006
477       30        -0.639777        1.19211e-006        2.26031e-006
478       30        0.100784        1.7307e-006        1.56478e-006
479       30        0.713778        2.34559e-006        1.14885e-006
480       30        0.884174        2.55301e-006        1.05454e-006
481       30        0.869354        2.53427e-006        1.06242e-006
482       30        0.699848        2.32993e-006        1.15719e-006
483       30        0.302382        1.91331e-006        1.41404e-006
484       30        -0.22892        1.46679e-006        1.84411e-006
485       30        -0.594297        1.21979e-006        2.20996e-006
486       30        -0.777533        1.11205e-006        2.41993e-006
487       30        -0.854996        1.06945e-006        2.51467e-006
488       30        -0.866576        1.06311e-006        2.52888e-006
489       30        -0.798822        1.09987e-006        2.44492e-006
490       30        -0.549217        1.24765e-006        2.1608e-006
491       30        0.0461123        1.68407e-006        1.60818e-006
492       30        0.625352        2.24636e-006        1.20196e-006
493       30        0.818447        2.47364e-006        1.09116e-006
494       30        0.851444        2.51643e-006        1.07401e-006
495       30        0.841231        2.5051e-006        1.08015e-006
496       30        0.822411        2.48259e-006        1.09078e-006
497       30        0.80535        2.46208e-006        1.10038e-006
498       30        0.790419        2.44397e-006        1.10872e-006
499       30        0.789532        2.44665e-006        1.11092e-006
0       31        0.810569        2.47168e-006        1.09892e-006
1       31        0.8247        2.48641e-006        1.08996e-006
2       31        0.836994        2.50096e-006        1.08294e-006
3       31        0.855277        2.5227e-006        1.07257e-006
4       31        0.86901        2.53855e-006        1.06458e-006
5       31        0.852609        2.516e-006        1.07258e-006
6       31        0.705656        2.33771e-006        1.15433e-006
7       31        0.13667        1.76228e-006        1.53716e-006
8       31        -0.669088        1.17452e-006        2.2932e-006
9       31        -0.926403        1.03181e-006        2.60573e-006
10       31        -0.983462        1.00288e-006        2.68139e-006
11       31        -0.994221        9.97585e-007        2.69609e-006
12       31        -0.995837        9.9679e-007        2.6983e-006
13       31        -0.99628        9.96511e-007        2.69874e-006
14       31        -0.996761        9.96183e-007        2.69915e-006
15       31        -0.995635        9.96567e-007        2.69715e-006
16       31        -0.984691        1.00187e-006        2.682e-006
17       31        -0.927484        1.03085e-006        2.60614e-006
18       31        -0.678835        1.16843e-006        2.30365e-006
19       31        0.0842674        1.71631e-006        1.57761e-006
20       31        0.724697        2.35846e-006        1.1426e-006
21       31        0.888313        2.55873e-006        1.05253e-006
22       31        0.831583        2.48758e-006        1.08299e-006
23       31        0.461539        2.07035e-006        1.30497e-006
24       31        -0.37737        1.36071e-006        1.98452e-006
25       31        -0.832782        1.08072e-006        2.48534e-006
26       31        -0.966998        1.01034e-006        2.65723e-006
27       31        -1.00193        9.92911e-007        2.70423e-006
28       31        -1.00881        9.89372e-007        2.7132e-006
29       31        -1.00073        9.93419e-007        2.70236e-006
30       31        -0.964724        1.0116e-006        2.65449e-006
31       31        -0.838958        1.07769e-006        2.49372e-006
32       31        -0.436088        1.3213e-006        2.04358e-006
33       31        0.354397        1.96328e-006        1.37743e-006
34       31        0.796837        2.44483e-006        1.10201e-006
35       31        0.915049        2.59383e-006        1.03882e-006
36       31        0.918454        2.59828e-006        1.03707e-006
37       31        0.834331        2.49128e-006        1.08163e-006
38       31        0.575828        2.19177e-006        1.2323e-006
39       31        0.117745        1.74568e-006        1.55178e-006
40       31        -0.290129        1.42251e-006        1.90133e-006
41       31        -0.47991        1.29247e-006        2.08854e-006
42       31        -0.501316        1.27837e-006        2.11045e-006
43       31        -0.359534        1.37345e-006        1.96768e-006
44       31        -0.0105197        1.63737e-006        1.65469e-006
45       31        0.431672        2.04062e-006        1.32522e-006
46       31        0.74131        2.37885e-006        1.1335e-006
47       31        0.881212        2.54998e-006        1.05641e-006
48       31        0.926292        2.60838e-006        1.03297e-006
49       31        0.936493        2.62233e-006        1.02796e-006
50       31        0.937268        2.62375e-006        1.02772e-006
51       31        0.936752        2.62382e-006        1.02827e-006
52       31        0.936597        2.62382e-006        1.02843e-006
53       31        0.93642        2.62316e-006        1.02835e-006
54       31        0.935246        2.62138e-006        1.02886e-006
55       31        0.932425        2.61772e-006        1.03033e-006
56       31        0.92917        2.61354e-006        1.03204e-006
57       31        0.927923        2.61175e-006        1.03262e-006
58       31        0.930869        2.61504e-006        1.03088e-006
59       31        0.938758        2.62497e-006        1.02666e-006
60       31        0.94953        2.63905e-006        1.02111e-006
61       31        0.960124        2.65284e-006        1.01563e-006
62       31        0.968999        2.66446e-006        1.01106e-006
63       31        0.97577        2.67334e-006        1.00759e-006
64       31        0.980565        2.67947e-006        1.00507e-006
65       31        0.983735        2.68349e-006        1.00339e-006
66       31        0.985598        2.68584e-006        1.0024e-006
67       31        0.986502        2.68699e-006        1.00192e-006
68       31        0.986786        2.68745e-006        1.00181e-006
69       31        0.986652        2.68729e-006        1.00188e-006
70       31        0.986253        2.68666e-006        1.00205e-006
71       31        0.985733        2.68605e-006        1.00234e-006
72       31        0.985092        2.6853e-006        1.0027e-006
73       31        0.984282        2.68438e-006        1.00317e-006
74       31        0.983266        2.68306e-006        1.0037e-006
75       31        0.982095        2.68147e-006        1.00428e-006
76       31        0.980867        2.67991e-006        1.00493e-006
77       31        0.97968        2.67849e-006        1.00559e-006
78       31        0.97863        2.6772e-006        1.00616e-006
79       31        0.977863        2.67636e-006        1.00662e-006
80       31        0.977469        2.67595e-006        1.00686e-006
81       31        0.977458        2.67588e-006        1.00684e-006
82       31        0.977787        2.67629e-006        1.00667e-006
83       31        0.978299        2.67682e-006        1.00635e-006
84       31        0.978859        2.67752e-006        1.00605e-006
85       31        0.979297        2.67822e-006        1.00587e-006
86       31        0.979418        2.67843e-006        1.00583e-006
87       31        0.97912        2.67798e-006        1.00596e-006
88       31        0.978404        2.67699e-006        1.00631e-006
89       31        0.97736        2.67569e-006        1.00687e-006
90       31        0.976114        2.67407e-006        1.00752e-006
91       31        0.974815        2.67241e-006        1.0082e-006
92       31        0.973585        2.67096e-006        1.00889e-006
93       31        0.97246        2.66955e-006        1.0095e-006
94       31        0.97143        2.66821e-006        1.01003e-006
95       31        0.970505        2.6671e-006        1.01054e-006
96       31        0.969751        2.66618e-006        1.01096e-006
97       31        0.969265        2.66559e-006        1.01122e-006
98       31        0.969077        2.66536e-006        1.01133e-006
99       31        0.969105        2.6654e-006        1.01131e-006
100       31        0.969253        2.66568e-006        1.01127e-006
101       31        0.969491        2.66603e-006        1.01116e-006
102       31        0.969826        2.66643e-006        1.01098e-006
103       31        0.97023        2.66692e-006        1.01075e-006
104       31        0.970593        2.66734e-006        1.01054e-006
105       31        0.970758        2.66753e-006        1.01045e-006
106       31        0.970649        2.66743e-006        1.01052e-006
107       31        0.970371        2.66714e-006        1.01069e-006
108       31        0.970158        2.66687e-006        1.01081e-006
109       31        0.970203        2.66696e-006        1.01079e-006
110       31        0.970547        2.66746e-006        1.01064e-006
111       31        0.971065        2.66815e-006        1.01037e-006
112       31        0.971563        2.66879e-006        1.01011e-006
113       31        0.971904        2.66923e-006        1.00994e-006
114       31        0.97206        2.66939e-006        1.00984e-006
115       31        0.972094        2.66941e-006        1.00981e-006
116       31        0.972112        2.66946e-006        1.00981e-006
117       31        0.972218        2.66965e-006        1.00978e-006
118       31        0.972469        2.67e-006        1.00966e-006
119       31        0.972855        2.67051e-006        1.00946e-006
120       31        0.97332        2.67112e-006        1.00922e-006
121       31        0.973799        2.67177e-006        1.00898e-006
122       31        0.974247        2.67236e-006        1.00875e-006
123       31        0.974656        2.67287e-006        1.00853e-006
124       31        0.975041        2.67336e-006        1.00833e-006
125       31        0.975431        2.67388e-006        1.00813e-006
126       31        0.975853        2.67443e-006        1.00792e-006
127       31        0.976318        2.67502e-006        1.00767e-006
128       31        0.976819        2.67565e-006        1.0074e-006
129       31        0.977337        2.67633e-006        1.00714e-006
130       31        0.977843        2.67703e-006        1.00689e-006
131       31        0.978318        2.67767e-006        1.00665e-006
132       31        0.978757        2.67825e-006        1.00643e-006
133       31        0.979172        2.67877e-006        1.00621e-006
134       31        0.979578        2.67928e-006        1.00599e-006
135       31        0.979983        2.67979e-006        1.00577e-006
136       31        0.980378        2.68029e-006        1.00556e-006
137       31        0.980743        2.68077e-006        1.00538e-006
138       31        0.981057        2.68121e-006        1.00522e-006
139       31        0.981311        2.68156e-006        1.0051e-006
140       31        0.981509        2.68182e-006        1.005e-006
141       31        0.981661        2.68201e-006        1.00492e-006
142       31        0.981778        2.68217e-006        1.00486e-006
143       31        0.981868        2.68229e-006        1.00482e-006
144       31        0.981931        2.68238e-006        1.00478e-006
145       31        0.981964        2.68242e-006        1.00477e-006
146       31        0.981963        2.68244e-006        1.00478e-006
147       31        0.981927        2.68242e-006        1.00481e-006
148       31        0.981855        2.68235e-006        1.00485e-006
149       31        0.981754        2.68224e-006        1.00491e-006
150       31        0.981631        2.68209e-006        1.00498e-006
151       31        0.981497        2.68191e-006        1.00505e-006
152       31        0.981363        2.68174e-006        1.00512e-006
153       31        0.981237        2.68158e-006        1.00518e-006
154       31        0.981128        2.68145e-006        1.00524e-006
155       31        0.981041        2.68136e-006        1.0053e-006
156       31        0.980981        2.6813e-006        1.00533e-006
157       31        0.98095        2.68127e-006        1.00536e-006
158       31        0.980949        2.68127e-006        1.00536e-006
159       31        0.980974        2.68131e-006        1.00534e-006
160       31        0.981022        2.68136e-006        1.00532e-006
161       31        0.981088        2.68144e-006        1.00528e-006
162       31        0.981167        2.68154e-006        1.00524e-006
163       31        0.98126        2.68166e-006        1.00519e-006
164       31        0.981365        2.6818e-006        1.00514e-006
165       31        0.981484        2.68195e-006        1.00507e-006
166       31        0.981619        2.68213e-006        1.005e-006
167       31        0.981767        2.68231e-006        1.00492e-006
168       31        0.981928        2.68251e-006        1.00484e-006
169       31        0.982097        2.68273e-006        1.00475e-006
170       31        0.982271        2.68295e-006        1.00466e-006
171       31        0.982447        2.68318e-006        1.00456e-006
172       31        0.982623        2.68341e-006        1.00447e-006
173       31        0.982798        2.68363e-006        1.00438e-006
174       31        0.982973        2.68386e-006        1.00429e-006
175       31        0.983148        2.68407e-006        1.0042e-006
176       31        0.983321        2.68429e-006        1.0041e-006
177       31        0.983492        2.68451e-006        1.00401e-006
178       31        0.983659        2.68472e-006        1.00393e-006
179       31        0.983822        2.68493e-006        1.00384e-006
180       31        0.983981        2.68514e-006        1.00376e-006
181       31        0.984135        2.68534e-006        1.00368e-006
182       31        0.984287        2.68554e-006        1.0036e-006
183       31        0.984435        2.68573e-006        1.00352e-006
184       31        0.984579        2.68591e-006        1.00345e-006
185       31        0.984719        2.68608e-006        1.00337e-006
186       31        0.984855        2.68625e-006        1.0033e-006
187       31        0.984984        2.68642e-006        1.00323e-006
188       31        0.985109        2.68657e-006        1.00316e-006
189       31        0.985229        2.68673e-006        1.0031e-006
190       31        0.985345        2.68688e-006        1.00304e-006
191       31        0.985456        2.68702e-006        1.00298e-006
192       31        0.985565        2.68716e-006        1.00293e-006
193       31        0.985669        2.6873e-006        1.00287e-006
194       31        0.985769        2.68742e-006        1.00282e-006
195       31        0.985865        2.68754e-006        1.00277e-006
196       31        0.985957        2.68766e-006        1.00272e-006
197       31        0.986047        2.68777e-006        1.00267e-006
198       31        0.986133        2.68788e-006        1.00262e-006
199       31        0.986215        2.68798e-006        1.00258e-006
200       31        0.986295        2.68809e-006        1.00254e-006
201       31        0.98637        2.68818e-006        1.0025e-006
202       31        0.986442        2.68828e-006        1.00246e-006
203       31        0.986509        2.68837e-006        1.00243e-006
204       31        0.986573        2.68845e-006        1.00239e-006
205       31        0.986634        2.68853e-006        1.00236e-006
206       31        0.986692        2.6886e-006        1.00233e-006
207       31        0.98675        2.68867e-006        1.0023e-006
208       31        0.986805        2.68874e-006        1.00227e-006
209       31        0.98686        2.68881e-006        1.00224e-006
210       31        0.986913        2.68888e-006        1.00221e-006
211       31        0.986963        2.68894e-006        1.00219e-006
212       31        0.987011        2.68901e-006        1.00216e-006
213       31        0.987055        2.68906e-006        1.00214e-006
214       31        0.987096        2.68912e-006        1.00212e-006
215       31        0.987134        2.68917e-006        1.0021e-006
216       31        0.987169        2.68921e-006        1.00208e-006
217       31        0.987202        2.68925e-006        1.00206e-006
218       31        0.987235        2.68929e-006        1.00204e-006
219       31        0.987267        2.68933e-006        1.00203e-006
220       31        0.987299        2.68937e-006        1.00201e-006
221       31        0.987331        2.68941e-006        1.00199e-006
222       31        0.987363        2.68945e-006        1.00198e-006
223       31        0.987394        2.68949e-006        1.00196e-006
224       31        0.987423        2.68953e-006        1.00195e-006
225       31        0.987449        2.68956e-006        1.00193e-006
226       31        0.987472        2.68959e-006        1.00192e-006
227       31        0.987493        2.68962e-006        1.00191e-006
228       31        0.987511        2.68964e-006        1.0019e-006
229       31        0.987528        2.68966e-006        1.00189e-006
230       31        0.987546        2.68968e-006        1.00188e-006
231       31        0.987563        2.6897e-006        1.00187e-006
232       31        0.987581        2.68973e-006        1.00186e-006
233       31        0.987599        2.68975e-006        1.00185e-006
234       31        0.987617        2.68978e-006        1.00184e-006
235       31        0.987634        2.6898e-006        1.00184e-006
236       31        0.98765        2.68982e-006        1.00183e-006
237       31        0.987664        2.68984e-006        1.00182e-006
238       31        0.987676        2.68985e-006        1.00181e-006
239       31        0.987686        2.68986e-006        1.00181e-006
240       31        0.987694        2.68987e-006        1.0018e-006
241       31        0.987702        2.68988e-006        1.0018e-006
242       31        0.987709        2.68989e-006        1.00179e-006
243       31        0.987716        2.6899e-006        1.00179e-006
244       31        0.987723        2.68991e-006        1.00179e-006
245       31        0.987731        2.68992e-006        1.00178e-006
246       31        0.987739        2.68993e-006        1.00178e-006
247       31        0.987746        2.68994e-006        1.00178e-006
248       31        0.987752        2.68995e-006        1.00177e-006
249       31        0.987757        2.68996e-006        1.00177e-006
250       31        0.987761        2.68996e-006        1.00177e-006
251       31        0.987764        2.68996e-006        1.00177e-006
252       31        0.987765        2.68997e-006        1.00176e-006
253       31        0.987765        2.68997e-006        1.00177e-006
254       31        0.987764        2.68997e-006        1.00177e-006
255       31        0.987763        2.68997e-006        1.00177e-006
256       31        0.987762        2.68996e-006        1.00177e-006
257       31        0.987761        2.68996e-006        1.00177e-006
258       31        0.98776        2.68996e-006        1.00177e-006
259       31        0.98776        2.68996e-006        1.00177e-006
260       31        0.987759        2.68996e-006        1.00177e-006
261       31        0.987758        2.68996e-006        1.00177e-006
262       31        0.987755        2.68995e-006        1.00177e-006
263       31        0.98775        2.68995e-006        1.00177e-006
264       31        0.987742        2.68994e-006        1.00178e-006
265       31        0.987733        2.68993e-006        1.00178e-006
266       31        0.987722        2.68992e-006        1.00179e-006
267       31        0.987711        2.6899e-006        1.00179e-006
268       31        0.9877        2.68988e-006        1.0018e-006
269       31        0.987689        2.68987e-006        1.00181e-006
270       31        0.987678        2.68985e-006        1.00181e-006
271       31        0.987667        2.68984e-006        1.00182e-006
272       31        0.987655        2.68983e-006        1.00182e-006
273       31        0.987642        2.68982e-006        1.00183e-006
274       31        0.987627        2.6898e-006        1.00184e-006
275       31        0.98761        2.68978e-006        1.00185e-006
276       31        0.987591        2.68975e-006        1.00186e-006
277       31        0.987569        2.68972e-006        1.00187e-006
278       31        0.987545        2.68969e-006        1.00188e-006
279       31        0.98752        2.68966e-006        1.00189e-006
280       31        0.987494        2.68962e-006        1.00191e-006
281       31        0.987468        2.68959e-006        1.00192e-006
282       31        0.98744        2.68956e-006        1.00194e-006
283       31        0.987411        2.68952e-006        1.00195e-006
284       31        0.98738        2.68948e-006        1.00197e-006
285       31        0.987348        2.68944e-006        1.00199e-006
286       31        0.987314        2.6894e-006        1.00201e-006
287       31        0.987277        2.68935e-006        1.00202e-006
288       31        0.987238        2.6893e-006        1.00204e-006
289       31        0.987196        2.68924e-006        1.00207e-006
290       31        0.987152        2.68918e-006        1.00209e-006
291       31        0.987105        2.68913e-006        1.00211e-006
292       31        0.987056        2.68907e-006        1.00214e-006
293       31        0.987005        2.689e-006        1.00217e-006
294       31        0.986951        2.68894e-006        1.0022e-006
295       31        0.986894        2.68887e-006        1.00223e-006
296       31        0.986834        2.68879e-006        1.00226e-006
297       31        0.98677        2.68871e-006        1.00229e-006
298       31        0.986703        2.68862e-006        1.00233e-006
299       31        0.986634        2.68853e-006        1.00236e-006
300       31        0.986561        2.68843e-006        1.0024e-006
301       31        0.986486        2.68834e-006        1.00244e-006
302       31        0.986407        2.68824e-006        1.00248e-006
303       31        0.986325        2.68814e-006        1.00253e-006
304       31        0.986238        2.68803e-006        1.00257e-006
305       31        0.986145        2.68791e-006        1.00262e-006
306       31        0.986047        2.68779e-006        1.00267e-006
307       31        0.985944        2.68766e-006        1.00273e-006
308       31        0.985836        2.68751e-006        1.00278e-006
309       31        0.985723        2.68737e-006        1.00284e-006
310       31        0.985606        2.68721e-006        1.0029e-006
311       31        0.985485        2.68705e-006        1.00296e-006
312       31        0.98536        2.68689e-006        1.00303e-006
313       31        0.985231        2.68673e-006        1.0031e-006
314       31        0.985096        2.68656e-006        1.00317e-006
315       31        0.984956        2.68639e-006        1.00325e-006
316       31        0.98481        2.6862e-006        1.00332e-006
317       31        0.984657        2.68601e-006        1.00341e-006
318       31        0.984498        2.6858e-006        1.00349e-006
319       31        0.984331        2.68559e-006        1.00357e-006
320       31        0.984158        2.68536e-006        1.00366e-006
321       31        0.983977        2.68513e-006        1.00376e-006
322       31        0.983791        2.68489e-006        1.00386e-006
323       31        0.983598        2.68465e-006        1.00396e-006
324       31        0.983401        2.6844e-006        1.00406e-006
325       31        0.9832        2.68415e-006        1.00417e-006
326       31        0.982995        2.68389e-006        1.00428e-006
327       31        0.982785        2.68362e-006        1.00439e-006
328       31        0.982569        2.68334e-006        1.0045e-006
329       31        0.982349        2.68306e-006        1.00462e-006
330       31        0.982125        2.68277e-006        1.00474e-006
331       31        0.981898        2.68248e-006        1.00485e-006
332       31        0.981674        2.68219e-006        1.00497e-006
333       31        0.981454        2.68191e-006        1.00509e-006
334       31        0.981242        2.68164e-006        1.0052e-006
335       31        0.981041        2.68138e-006        1.00531e-006
336       31        0.980853        2.68114e-006        1.0054e-006
337       31        0.98068        2.68092e-006        1.00549e-006
338       31        0.980526        2.68072e-006        1.00558e-006
339       31        0.980394        2.68055e-006        1.00565e-006
340       31        0.980292        2.68042e-006        1.0057e-006
341       31        0.980226        2.68034e-006        1.00573e-006
342       31        0.980204        2.68031e-006        1.00574e-006
343       31        0.98023        2.68034e-006        1.00573e-006
344       31        0.980305        2.68042e-006        1.00568e-006
345       31        0.980427        2.68056e-006        1.00561e-006
346       31        0.980592        2.68076e-006        1.00552e-006
347       31        0.980791        2.68102e-006        1.00542e-006
348       31        0.981019        2.68131e-006        1.0053e-006
349       31        0.981265        2.68162e-006        1.00517e-006
350       31        0.98152        2.68194e-006        1.00504e-006
351       31        0.981768        2.68225e-006        1.0049e-006
352       31        0.981992        2.68252e-006        1.00478e-006
353       31        0.982174        2.68273e-006        1.00467e-006
354       31        0.982302        2.68286e-006        1.00459e-006
355       31        0.982367        2.68292e-006        1.00455e-006
356       31        0.982369        2.6829e-006        1.00454e-006
357       31        0.982311        2.68283e-006        1.00457e-006
358       31        0.982196        2.68268e-006        1.00463e-006
359       31        0.982023        2.68245e-006        1.00472e-006
360       31        0.981779        2.68213e-006        1.00484e-006
361       31        0.981453        2.6817e-006        1.00501e-006
362       31        0.981034        2.68113e-006        1.00522e-006
363       31        0.980526        2.68044e-006        1.00547e-006
364       31        0.979945        2.67966e-006        1.00576e-006
365       31        0.979319        2.67886e-006        1.00609e-006
366       31        0.978678        2.67803e-006        1.00643e-006
367       31        0.978044        2.67721e-006        1.00675e-006
368       31        0.977426        2.67643e-006        1.00708e-006
369       31        0.976818        2.67567e-006        1.00741e-006
370       31        0.976212        2.6749e-006        1.00773e-006
371       31        0.975599        2.67409e-006        1.00804e-006
372       31        0.97498        2.67329e-006        1.00836e-006
373       31        0.974376        2.67249e-006        1.00867e-006
374       31        0.973817        2.67175e-006        1.00896e-006
375       31        0.973328        2.67113e-006        1.00921e-006
376       31        0.972904        2.6706e-006        1.00944e-006
377       31        0.972515        2.6701e-006        1.00965e-006
378       31        0.972126        2.66956e-006        1.00984e-006
379       31        0.971731        2.669e-006        1.01002e-006
380       31        0.971361        2.66851e-006        1.01021e-006
381       31        0.971071        2.66816e-006        1.01037e-006
382       31        0.970899        2.66794e-006        1.01046e-006
383       31        0.970844        2.66784e-006        1.01048e-006
384       31        0.970851        2.66782e-006        1.01046e-006
385       31        0.970807        2.6677e-006        1.01046e-006
386       31        0.970562        2.66733e-006        1.01057e-006
387       31        0.969995        2.66658e-006        1.01086e-006
388       31        0.969107        2.66541e-006        1.01131e-006
389       31        0.96806        2.664e-006        1.01184e-006
390       31        0.967176        2.66283e-006        1.01229e-006
391       31        0.96683        2.66239e-006        1.01247e-006
392       31        0.967208        2.6628e-006        1.01224e-006
393       31        0.968137        2.66392e-006        1.01173e-006
394       31        0.969215        2.66532e-006        1.01117e-006
395       31        0.970051        2.66637e-006        1.01072e-006
396       31        0.970357        2.66678e-006        1.01057e-006
397       31        0.969955        2.66623e-006        1.01077e-006
398       31        0.968813        2.66473e-006        1.01136e-006
399       31        0.967128        2.66265e-006        1.01227e-006
400       31        0.965406        2.66051e-006        1.0132e-006
401       31        0.964271        2.6591e-006        1.01381e-006
402       31        0.964048        2.65873e-006        1.0139e-006
403       31        0.964547        2.65919e-006        1.01357e-006
404       31        0.965291        2.66014e-006        1.01317e-006
405       31        0.965902        2.66097e-006        1.01287e-006
406       31        0.966243        2.66151e-006        1.01273e-006
407       31        0.96633        2.66169e-006        1.01271e-006
408       31        0.966199        2.66136e-006        1.01272e-006
409       31        0.965905        2.66086e-006        1.01282e-006
410       31        0.965599        2.66051e-006        1.013e-006
411       31        0.965599        2.66054e-006        1.01302e-006
412       31        0.966255        2.66144e-006        1.01269e-006
413       31        0.96766        2.66324e-006        1.01195e-006
414       31        0.969533        2.66554e-006        1.01093e-006
415       31        0.971384        2.66788e-006        1.00995e-006
416       31        0.972754        2.66958e-006        1.00921e-006
417       31        0.973439        2.67037e-006        1.00882e-006
418       31        0.973558        2.67067e-006        1.00881e-006
419       31        0.973391        2.67052e-006        1.00892e-006
420       31        0.973283        2.67027e-006        1.00894e-006
421       31        0.973406        2.67016e-006        1.00877e-006
422       31        0.973716        2.67036e-006        1.00853e-006
423       31        0.974065        2.671e-006        1.00842e-006
424       31        0.974263        2.6716e-006        1.00845e-006
425       31        0.974108        2.67148e-006        1.00856e-006
426       31        0.973367        2.67032e-006        1.00887e-006
427       31        0.971916        2.66792e-006        1.00943e-006
428       31        0.970096        2.66545e-006        1.01033e-006
429       31        0.968385        2.66353e-006        1.01133e-006
430       31        0.967135        2.66186e-006        1.01196e-006
431       31        0.966782        2.66146e-006        1.01217e-006
432       31        0.96716        2.66209e-006        1.01202e-006
433       31        0.967239        2.66215e-006        1.01196e-006
434       31        0.965158        2.65928e-006        1.01298e-006
435       31        0.958088        2.64972e-006        1.0165e-006
436       31        0.942009        2.62831e-006        1.02463e-006
437       31        0.911114        2.58828e-006        1.04068e-006
438       31        0.858057        2.52103e-006        1.06888e-006
439       31        0.779136        2.42416e-006        1.11221e-006
440       31        0.683815        2.31218e-006        1.16693e-006
441       31        0.606118        2.2249e-006        1.21361e-006
442       31        0.578131        2.1944e-006        1.23094e-006
443       31        0.610269        2.22977e-006        1.21122e-006
444       31        0.694333        2.325e-006        1.16112e-006
445       31        0.796111        2.44565e-006        1.10318e-006
446       31        0.875549        2.5439e-006        1.05987e-006
447       31        0.917367        2.59721e-006        1.03777e-006
448       31        0.932948        2.61763e-006        1.02976e-006
449       31        0.937357        2.62368e-006        1.02759e-006
450       31        0.938439        2.62527e-006        1.02711e-006
451       31        0.938801        2.62589e-006        1.02698e-006
452       31        0.936817        2.62323e-006        1.02797e-006
453       31        0.922191        2.60368e-006        1.03534e-006
454       31        0.858137        2.52102e-006        1.06879e-006
455       31        0.642467        2.26479e-006        1.19127e-006
456       31        0.167942        1.78977e-006        1.51308e-006
457       31        -0.333548        1.39159e-006        1.94254e-006
458       31        -0.595934        1.21869e-006        2.21159e-006
459       31        -0.693129        1.16005e-006        2.32006e-006
460       31        -0.682484        1.16593e-006        2.30712e-006
461       31        -0.527419        1.26118e-006        2.13713e-006
462       31        -0.121139        1.54886e-006        1.74833e-006
463       31        0.452131        2.06143e-006        1.31163e-006
464       31        0.796168        2.44412e-006        1.10243e-006
465       31        0.906995        2.58331e-006        1.04298e-006
466       31        0.911637        2.58994e-006        1.04081e-006
467       31        0.806844        2.45795e-006        1.09689e-006
468       31        0.387601        1.99596e-006        1.35462e-006
469       31        -0.473091        1.29594e-006        2.07992e-006
470       31        -0.869238        1.06073e-006        2.52995e-006
471       31        -0.977581        1.00482e-006        2.67084e-006
472       31        -1.00461        9.91396e-007        2.70736e-006
473       31        -1.00955        9.88899e-007        2.71391e-006
474       31        -1.00034        9.93431e-007        2.70135e-006
475       31        -0.956558        1.01559e-006        2.64329e-006
476       31        -0.796123        1.10133e-006        2.44156e-006
477       31        -0.302438        1.41399e-006        1.91334e-006
478       31        0.476012        2.08507e-006        1.29536e-006
479       31        0.826392        2.48025e-006        1.08542e-006
480       31        0.878212        2.54526e-006        1.05762e-006
481       31        0.735681        2.37142e-006        1.13633e-006
482       31        0.278459        1.89104e-006        1.43142e-006
483       31        -0.367512        1.36781e-006        1.97531e-006
484       31        -0.741039        1.13233e-006        2.37575e-006
485       31        -0.890601        1.05029e-006        2.55913e-006
486       31        -0.947893        1.02073e-006        2.63375e-006
487       31        -0.969311        1.00988e-006        2.66217e-006
488       31        -0.970456        1.00923e-006        2.66352e-006
489       31        -0.939388        1.02498e-006        2.62231e-006
490       31        -0.805461        1.09625e-006        2.45312e-006
491       31        -0.352554        1.37818e-006        1.96073e-006
492       31        0.453301        2.06233e-006        1.31066e-006
493       31        0.788187        2.43586e-006        1.10751e-006
494       31        0.859028        2.52528e-006        1.06964e-006
495       31        0.857801        2.52533e-006        1.07098e-006
496       31        0.841199        2.50544e-006        1.08033e-006
497       31        0.824602        2.4853e-006        1.08958e-006
498       31        0.80926        2.46662e-006        1.09811e-006
499       31        0.807563        2.4687e-006        1.1009e-006
0       32        0.823044        2.487e-006        1.09202e-006
1       32        0.836455        2.50062e-006        1.08338e-006
2       32        0.847879        2.51419e-006        1.07688e-006
3       32        0.864944        2.53456e-006        1.06724e-006
4       32        0.877564        2.549e-006        1.05986e-006
5       32        0.862591        2.52824e-006        1.06709e-006
6       32        0.72838        2.36405e-006        1.14111e-006
7       32        0.197451        1.81642e-006        1.49095e-006
8       32        -0.634303        1.1954e-006        2.25417e-006
9       32        -0.917601        1.03635e-006        2.59428e-006
10       32        -0.982867        1.00311e-006        2.68043e-006
11       32        -0.996221        9.96482e-007        2.6985e-006
12       32        -0.998922        9.95132e-007        2.70213e-006
13       32        -0.999974        9.94547e-007        2.70339e-006
14       32        -1.00099        9.93927e-007        2.70444e-006
15       32        -1.00107        9.93644e-007        2.70391e-006
16       32        -0.994946        9.9659e-007        2.69536e-006
17       32        -0.958151        1.01509e-006        2.64622e-006
18       32        -0.786431        1.10657e-006        2.42953e-006
19       32        -0.1672        1.51312e-006        1.78849e-006
20       32        0.635606        2.25679e-006        1.19523e-006
21       32        0.878551        2.54634e-006        1.05771e-006
22       32        0.881811        2.55047e-006        1.05598e-006
23       32        0.683757        2.31122e-006        1.16651e-006
24       32        0.0815798        1.71417e-006        1.57988e-006
25       32        -0.568205        1.23553e-006        2.18084e-006
26       32        -0.848149        1.07239e-006        2.50438e-006
27       32        -0.938855        1.02454e-006        2.61979e-006
28       32        -0.95983        1.01359e-006        2.64673e-006
29       32        -0.935676        1.02601e-006        2.61523e-006
30       32        -0.835445        1.07946e-006        2.48906e-006
31       32        -0.546928        1.24935e-006        2.15879e-006
32       32        0.0752238        1.70904e-006        1.58519e-006
33       32        0.65767        2.28174e-006        1.18207e-006
34       32        0.877683        2.54549e-006        1.05827e-006
35       32        0.934177        2.61904e-006        1.02905e-006
36       32        0.938082        2.62429e-006        1.02709e-006
37       32        0.910767        2.58847e-006        1.04112e-006
38       32        0.834497        2.49236e-006        1.08191e-006
39       32        0.695134        2.32591e-006        1.16065e-006
40       32        0.538743        2.1522e-006        1.25577e-006
41       32        0.434977        2.04424e-006        1.32319e-006
42       32        0.419696        2.02865e-006        1.33332e-006
43       32        0.505463        2.11659e-006        1.27678e-006
44       32        0.659171        2.28413e-006        1.18153e-006
45       32        0.803953        2.45444e-006        1.0985e-006
46       32        0.890481        2.56256e-006        1.05182e-006
47       32        0.926442        2.60884e-006        1.033e-006
48       32        0.936383        2.62204e-006        1.02795e-006
49       32        0.937006        2.62341e-006        1.02785e-006
50       32        0.935621        2.62196e-006        1.0287e-006
51       32        0.934733        2.62146e-006        1.02943e-006
52       32        0.934708        2.6216e-006        1.02951e-006
53       32        0.935313        2.62194e-006        1.02901e-006
54       32        0.936283        2.62276e-006        1.02834e-006
55       32        0.937501        2.62408e-006        1.0276e-006
56       32        0.939419        2.62676e-006        1.02668e-006
57       32        0.942643        2.63104e-006        1.02505e-006
58       32        0.947476        2.63698e-006        1.0224e-006
59       32        0.953827        2.64494e-006        1.019e-006
60       32        0.960839        2.65393e-006        1.01532e-006
61       32        0.96742        2.66237e-006        1.01187e-006
62       32        0.972983        2.66974e-006        1.00904e-006
63       32        0.977348        2.67553e-006        1.00682e-006
64       32        0.980653        2.67964e-006        1.00504e-006
65       32        0.983228        2.68288e-006        1.00367e-006
66       32        0.985336        2.68554e-006        1.00255e-006
67       32        0.987085        2.68777e-006        1.00163e-006
68       32        0.988448        2.68962e-006        1.00095e-006
69       32        0.989298        2.69069e-006        1.0005e-006
70       32        0.989545        2.69084e-006        1.00031e-006
71       32        0.989215        2.69041e-006        1.00048e-006
72       32        0.988369        2.68938e-006        1.00094e-006
73       32        0.987132        2.68787e-006        1.00162e-006
74       32        0.985627        2.68594e-006        1.00241e-006
75       32        0.983952        2.68372e-006        1.00326e-006
76       32        0.982182        2.68146e-006        1.00419e-006
77       32        0.98045        2.67935e-006        1.00514e-006
78       32        0.979003        2.67755e-006        1.00592e-006
79       32        0.978149        2.67655e-006        1.0064e-006
80       32        0.978089        2.67652e-006        1.00645e-006
81       32        0.978778        2.67733e-006        1.00606e-006
82       32        0.979931        2.67884e-006        1.00547e-006
83       32        0.981122        2.68026e-006        1.0048e-006
84       32        0.981963        2.68133e-006        1.00436e-006
85       32        0.982209        2.68177e-006        1.00428e-006
86       32        0.981782        2.68123e-006        1.00451e-006
87       32        0.980705        2.67972e-006        1.00502e-006
88       32        0.979047        2.67748e-006        1.00585e-006
89       32        0.976993        2.67486e-006        1.00693e-006
90       32        0.97483        2.6721e-006        1.00807e-006
91       32        0.972782        2.66951e-006        1.00915e-006
92       32        0.970941        2.66725e-006        1.01016e-006
93       32        0.969281        2.66509e-006        1.01102e-006
94       32        0.967608        2.66286e-006        1.01186e-006
95       32        0.965805        2.66055e-006        1.01281e-006
96       32        0.9641        2.65841e-006        1.01372e-006
97       32        0.962887        2.65689e-006        1.01437e-006
98       32        0.962323        2.65619e-006        1.01467e-006
99       32        0.962176        2.65595e-006        1.01473e-006
100       32        0.962105        2.65586e-006        1.01477e-006
101       32        0.962098        2.65581e-006        1.01476e-006
102       32        0.962308        2.65602e-006        1.01463e-006
103       32        0.962767        2.65661e-006        1.01439e-006
104       32        0.963243        2.65721e-006        1.01413e-006
105       32        0.96327        2.65718e-006        1.0141e-006
106       32        0.962549        2.65626e-006        1.01447e-006
107       32        0.961402        2.65483e-006        1.01509e-006
108       32        0.960554        2.65379e-006        1.01555e-006
109       32        0.960535        2.65386e-006        1.0156e-006
110       32        0.961391        2.65503e-006        1.01518e-006
111       32        0.962699        2.65673e-006        1.0145e-006
112       32        0.963852        2.6582e-006        1.01389e-006
113       32        0.964456        2.65897e-006        1.01357e-006
114       32        0.964492        2.65898e-006        1.01354e-006
115       32        0.964145        2.65856e-006        1.01373e-006
116       32        0.963724        2.65811e-006        1.01399e-006
117       32        0.963546        2.65795e-006        1.01411e-006
118       32        0.963775        2.65829e-006        1.014e-006
119       32        0.964362        2.65908e-006        1.01371e-006
120       32        0.965121        2.66011e-006        1.01333e-006
121       32        0.965841        2.66107e-006        1.01297e-006
122       32        0.966404        2.6618e-006        1.01268e-006
123       32        0.96681        2.66234e-006        1.01247e-006
124       32        0.967131        2.66279e-006        1.01232e-006
125       32        0.967469        2.66325e-006        1.01215e-006
126       32        0.967913        2.66383e-006        1.01192e-006
127       32        0.968511        2.6646e-006        1.01161e-006
128       32        0.969255        2.66558e-006        1.01123e-006
129       32        0.970079        2.6667e-006        1.01082e-006
130       32        0.970895        2.6678e-006        1.01041e-006
131       32        0.971641        2.66878e-006        1.01003e-006
132       32        0.972312        2.66964e-006        1.00968e-006
133       32        0.972956        2.67046e-006        1.00934e-006
134       32        0.973641        2.67134e-006        1.00898e-006
135       32        0.974406        2.67232e-006        1.00858e-006
136       32        0.975236        2.6734e-006        1.00815e-006
137       32        0.976073        2.67451e-006        1.00772e-006
138       32        0.976849        2.67553e-006        1.00733e-006
139       32        0.977527        2.67642e-006        1.00698e-006
140       32        0.978104        2.67716e-006        1.00667e-006
141       32        0.978604        2.67781e-006        1.00642e-006
142       32        0.979058        2.67841e-006        1.00619e-006
143       32        0.979488        2.67897e-006        1.00596e-006
144       32        0.979901        2.6795e-006        1.00575e-006
145       32        0.980286        2.68002e-006        1.00555e-006
146       32        0.980625        2.68049e-006        1.00539e-006
147       32        0.980891        2.68086e-006        1.00526e-006
148       32        0.98107        2.68112e-006        1.00518e-006
149       32        0.981158        2.68125e-006        1.00514e-006
150       32        0.98117        2.68127e-006        1.00513e-006
151       32        0.981126        2.68122e-006        1.00516e-006
152       32        0.981052        2.68114e-006        1.0052e-006
153       32        0.980963        2.68104e-006        1.00526e-006
154       32        0.980868        2.68095e-006        1.00532e-006
155       32        0.980772        2.68086e-006        1.00538e-006
156       32        0.980675        2.68075e-006        1.00544e-006
157       32        0.980579        2.68064e-006        1.00549e-006
158       32        0.980491        2.68054e-006        1.00554e-006
159       32        0.980415        2.68045e-006        1.00558e-006
160       32        0.980356        2.68037e-006        1.00562e-006
161       32        0.980318        2.68033e-006        1.00564e-006
162       32        0.980299        2.68032e-006        1.00565e-006
163       32        0.980297        2.68033e-006        1.00566e-006
164       32        0.980307        2.68035e-006        1.00566e-006
165       32        0.980326        2.68038e-006        1.00565e-006
166       32        0.980354        2.68042e-006        1.00564e-006
167       32        0.980394        2.68047e-006        1.00561e-006
168       32        0.98045        2.68054e-006        1.00558e-006
169       32        0.980525        2.68064e-006        1.00555e-006
170       32        0.980618        2.68077e-006        1.0055e-006
171       32        0.980727        2.68091e-006        1.00545e-006
172       32        0.980847        2.68107e-006        1.00539e-006
173       32        0.980972        2.68124e-006        1.00532e-006
174       32        0.981101        2.6814e-006        1.00525e-006
175       32        0.981231        2.68157e-006        1.00518e-006
176       32        0.981363        2.68174e-006        1.00511e-006
177       32        0.981496        2.68191e-006        1.00504e-006
178       32        0.98163        2.68208e-006        1.00498e-006
179       32        0.981762        2.68226e-006        1.00491e-006
180       32        0.981892        2.68243e-006        1.00484e-006
181       32        0.982019        2.6826e-006        1.00478e-006
182       32        0.982146        2.68276e-006        1.00471e-006
183       32        0.982275        2.68293e-006        1.00464e-006
184       32        0.982409        2.6831e-006        1.00457e-006
185       32        0.982548        2.68327e-006        1.0045e-006
186       32        0.982689        2.68345e-006        1.00442e-006
187       32        0.982826        2.68363e-006        1.00435e-006
188       32        0.982956        2.68379e-006        1.00428e-006
189       32        0.983073        2.68394e-006        1.00422e-006
190       32        0.983179        2.68408e-006        1.00417e-006
191       32        0.983277        2.68421e-006        1.00412e-006
192       32        0.983372        2.68433e-006        1.00407e-006
193       32        0.98347        2.68446e-006        1.00402e-006
194       32        0.983572        2.68459e-006        1.00396e-006
195       32        0.98368        2.68472e-006        1.00391e-006
196       32        0.98379        2.68486e-006        1.00385e-006
197       32        0.983899        2.685e-006        1.00379e-006
198       32        0.984002        2.68513e-006        1.00373e-006
199       32        0.984096        2.68525e-006        1.00368e-006
200       32        0.98418        2.68536e-006        1.00364e-006
201       32        0.984256        2.68546e-006        1.0036e-006
202       32        0.984324        2.68555e-006        1.00357e-006
203       32        0.984388        2.68563e-006        1.00353e-006
204       32        0.984452        2.68571e-006        1.0035e-006
205       32        0.984518        2.6858e-006        1.00347e-006
206       32        0.984586        2.68588e-006        1.00343e-006
207       32        0.984657        2.68597e-006        1.00339e-006
208       32        0.984729        2.68607e-006        1.00335e-006
209       32        0.984801        2.68616e-006        1.00332e-006
210       32        0.984868        2.68624e-006        1.00328e-006
211       32        0.984928        2.68632e-006        1.00325e-006
212       32        0.984981        2.68639e-006        1.00322e-006
213       32        0.985026        2.68645e-006        1.0032e-006
214       32        0.985065        2.6865e-006        1.00318e-006
215       32        0.985101        2.68654e-006        1.00316e-006
216       32        0.985137        2.68659e-006        1.00314e-006
217       32        0.985176        2.68664e-006        1.00312e-006
218       32        0.985219        2.68669e-006        1.0031e-006
219       32        0.985264        2.68675e-006        1.00307e-006
220       32        0.985311        2.68681e-006        1.00305e-006
221       32        0.985355        2.68686e-006        1.00302e-006
222       32        0.985396        2.68692e-006        1.003e-006
223       32        0.98543        2.68696e-006        1.00299e-006
224       32        0.98546        2.687e-006        1.00297e-006
225       32        0.985484        2.68703e-006        1.00296e-006
226       32        0.985506        2.68706e-006        1.00295e-006
227       32        0.985528        2.68709e-006        1.00293e-006
228       32        0.98555        2.68711e-006        1.00292e-006
229       32        0.985575        2.68714e-006        1.00291e-006
230       32        0.985601        2.68718e-006        1.00289e-006
231       32        0.985628        2.68721e-006        1.00288e-006
232       32        0.985654        2.68725e-006        1.00287e-006
233       32        0.985678        2.68728e-006        1.00286e-006
234       32        0.985698        2.68731e-006        1.00285e-006
235       32        0.985715        2.68733e-006        1.00284e-006
236       32        0.98573        2.68735e-006        1.00283e-006
237       32        0.985743        2.68736e-006        1.00282e-006
238       32        0.985756        2.68738e-006        1.00281e-006
239       32        0.985769        2.68739e-006        1.00281e-006
240       32        0.985782        2.68741e-006        1.0028e-006
241       32        0.985795        2.68743e-006        1.00279e-006
242       32        0.985808        2.68744e-006        1.00279e-006
243       32        0.98582        2.68746e-006        1.00278e-006
244       32        0.98583        2.68747e-006        1.00278e-006
245       32        0.985839        2.68749e-006        1.00277e-006
246       32        0.985847        2.6875e-006        1.00277e-006
247       32        0.985853        2.6875e-006        1.00276e-006
248       32        0.985858        2.68751e-006        1.00276e-006
249       32        0.985864        2.68751e-006        1.00276e-006
250       32        0.985869        2.68752e-006        1.00275e-006
251       32        0.985874        2.68753e-006        1.00275e-006
252       32        0.985878        2.68753e-006        1.00275e-006
253       32        0.985882        2.68754e-006        1.00275e-006
254       32        0.985885        2.68755e-006        1.00275e-006
255       32        0.985886        2.68755e-006        1.00275e-006
256       32        0.985886        2.68755e-006        1.00275e-006
257       32        0.985884        2.68754e-006        1.00275e-006
258       32        0.985882        2.68754e-006        1.00275e-006
259       32        0.985879        2.68753e-006        1.00275e-006
260       32        0.985876        2.68753e-006        1.00275e-006
261       32        0.985873        2.68753e-006        1.00275e-006
262       32        0.98587        2.68752e-006        1.00275e-006
263       32        0.985867        2.68752e-006        1.00276e-006
264       32        0.985863        2.68752e-006        1.00276e-006
265       32        0.985857        2.68751e-006        1.00276e-006
266       32        0.985849        2.6875e-006        1.00277e-006
267       32        0.985838        2.68749e-006        1.00277e-006
268       32        0.985823        2.68747e-006        1.00278e-006
269       32        0.985806        2.68744e-006        1.00279e-006
270       32        0.985788        2.68742e-006        1.0028e-006
271       32        0.985771        2.6874e-006        1.00281e-006
272       32        0.985755        2.68738e-006        1.00282e-006
273       32        0.98574        2.68736e-006        1.00282e-006
274       32        0.985726        2.68735e-006        1.00283e-006
275       32        0.985712        2.68733e-006        1.00284e-006
276       32        0.985696        2.68731e-006        1.00285e-006
277       32        0.985675        2.68728e-006        1.00286e-006
278       32        0.985648        2.68725e-006        1.00287e-006
279       32        0.985616        2.6872e-006        1.00289e-006
280       32        0.98558        2.68716e-006        1.00291e-006
281       32        0.985541        2.68711e-006        1.00293e-006
282       32        0.985502        2.68706e-006        1.00295e-006
283       32        0.985465        2.68701e-006        1.00297e-006
284       32        0.985431        2.68697e-006        1.00299e-006
285       32        0.985398        2.68693e-006        1.00301e-006
286       32        0.985365        2.68689e-006        1.00302e-006
287       32        0.985329        2.68684e-006        1.00304e-006
288       32        0.985288        2.68678e-006        1.00306e-006
289       32        0.985241        2.68672e-006        1.00309e-006
290       32        0.985188        2.68665e-006        1.00311e-006
291       32        0.98513        2.68658e-006        1.00314e-006
292       32        0.985066        2.6865e-006        1.00318e-006
293       32        0.985001        2.68642e-006        1.00321e-006
294       32        0.984933        2.68634e-006        1.00325e-006
295       32        0.984867        2.68625e-006        1.00329e-006
296       32        0.984801        2.68617e-006        1.00332e-006
297       32        0.984736        2.68609e-006        1.00335e-006
298       32        0.984671        2.686e-006        1.00339e-006
299       32        0.984603        2.68591e-006        1.00342e-006
300       32        0.98453        2.68582e-006        1.00346e-006
301       32        0.984448        2.68571e-006        1.0035e-006
302       32        0.984356        2.68559e-006        1.00355e-006
303       32        0.984257        2.68547e-006        1.00361e-006
304       32        0.984152        2.68534e-006        1.00366e-006
305       32        0.984045        2.6852e-006        1.00372e-006
306       32        0.983941        2.68507e-006        1.00377e-006
307       32        0.983839        2.68494e-006        1.00383e-006
308       32        0.983739        2.68481e-006        1.00388e-006
309       32        0.983636        2.68467e-006        1.00393e-006
310       32        0.983526        2.68453e-006        1.00399e-006
311       32        0.983406        2.68437e-006        1.00405e-006
312       32        0.983277        2.6842e-006        1.00412e-006
313       32        0.98314        2.68403e-006        1.00419e-006
314       32        0.983001        2.68385e-006        1.00426e-006
315       32        0.982862        2.68368e-006        1.00434e-006
316       32        0.982725        2.6835e-006        1.00441e-006
317       32        0.982589        2.68333e-006        1.00448e-006
318       32        0.98245        2.68315e-006        1.00455e-006
319       32        0.982306        2.68297e-006        1.00463e-006
320       32        0.982155        2.68277e-006        1.00471e-006
321       32        0.981996        2.68256e-006        1.00479e-006
322       32        0.981832        2.68235e-006        1.00487e-006
323       32        0.981666        2.68213e-006        1.00496e-006
324       32        0.981499        2.68192e-006        1.00505e-006
325       32        0.981334        2.68172e-006        1.00514e-006
326       32        0.98117        2.68151e-006        1.00522e-006
327       32        0.981007        2.6813e-006        1.00531e-006
328       32        0.980845        2.68109e-006        1.00539e-006
329       32        0.980687        2.68088e-006        1.00547e-006
330       32        0.980535        2.68068e-006        1.00555e-006
331       32        0.980391        2.68048e-006        1.00562e-006
332       32        0.980255        2.68031e-006        1.00569e-006
333       32        0.980128        2.68014e-006        1.00576e-006
334       32        0.980009        2.67999e-006        1.00582e-006
335       32        0.979897        2.67984e-006        1.00588e-006
336       32        0.979799        2.67971e-006        1.00593e-006
337       32        0.979721        2.6796e-006        1.00596e-006
338       32        0.979672        2.67952e-006        1.00599e-006
339       32        0.979659        2.6795e-006        1.00599e-006
340       32        0.979686        2.67953e-006        1.00597e-006
341       32        0.979752        2.67961e-006        1.00594e-006
342       32        0.979849        2.67972e-006        1.00588e-006
343       32        0.979969        2.67987e-006        1.00581e-006
344       32        0.980104        2.68002e-006        1.00574e-006
345       32        0.98025        2.68019e-006        1.00565e-006
346       32        0.980408        2.68036e-006        1.00556e-006
347       32        0.980581        2.68056e-006        1.00546e-006
348       32        0.980771        2.68079e-006        1.00536e-006
349       32        0.980968        2.68103e-006        1.00525e-006
350       32        0.981146        2.68125e-006        1.00515e-006
351       32        0.981267        2.68139e-006        1.00508e-006
352       32        0.981288        2.6814e-006        1.00506e-006
353       32        0.981177        2.68122e-006        1.00511e-006
354       32        0.98092        2.68086e-006        1.00523e-006
355       32        0.980538        2.68033e-006        1.00542e-006
356       32        0.980068        2.67969e-006        1.00565e-006
357       32        0.979557        2.67902e-006        1.00591e-006
358       32        0.979033        2.67834e-006        1.00618e-006
359       32        0.978494        2.67764e-006        1.00646e-006
360       32        0.977905        2.67687e-006        1.00677e-006
361       32        0.977215        2.67597e-006        1.00712e-006
362       32        0.976384        2.67489e-006        1.00755e-006
363       32        0.975409        2.67361e-006        1.00805e-006
364       32        0.974332        2.67217e-006        1.0086e-006
365       32        0.973234        2.67074e-006        1.00916e-006
366       32        0.972198        2.6694e-006        1.0097e-006
367       32        0.971277        2.6682e-006        1.01018e-006
368       32        0.970477        2.66715e-006        1.01059e-006
369       32        0.969765        2.66624e-006        1.01096e-006
370       32        0.969085        2.66537e-006        1.01132e-006
371       32        0.968386        2.66446e-006        1.01168e-006
372       32        0.967646        2.66347e-006        1.01206e-006
373       32        0.966902        2.66248e-006        1.01243e-006
374       32        0.966231        2.66157e-006        1.01277e-006
375       32        0.965699        2.66083e-006        1.01302e-006
376       32        0.965292        2.66028e-006        1.01323e-006
377       32        0.964905        2.65977e-006        1.01342e-006
378       32        0.964406        2.65909e-006        1.01367e-006
379       32        0.963758        2.65819e-006        1.01398e-006
380       32        0.963069        2.65721e-006        1.01431e-006
381       32        0.962535        2.65648e-006        1.01457e-006
382       32        0.962289        2.65616e-006        1.0147e-006
383       32        0.962321        2.65618e-006        1.01467e-006
384       32        0.962479        2.65631e-006        1.01456e-006
385       32        0.962472        2.6562e-006        1.01453e-006
386       32        0.961894        2.65537e-006        1.0148e-006
387       32        0.960445        2.65347e-006        1.01554e-006
388       32        0.958206        2.65052e-006        1.01669e-006
389       32        0.95562        2.64715e-006        1.01803e-006
390       32        0.953524        2.64446e-006        1.01912e-006
391       32        0.953014        2.64374e-006        1.01936e-006
392       32        0.954604        2.64567e-006        1.01849e-006
393       32        0.957642        2.64952e-006        1.01688e-006
394       32        0.960924        2.65379e-006        1.01518e-006
395       32        0.963482        2.65706e-006        1.01383e-006
396       32        0.964608        2.65854e-006        1.01326e-006
397       32        0.963939        2.65764e-006        1.01359e-006
398       32        0.961355        2.65426e-006        1.01492e-006
399       32        0.957292        2.64914e-006        1.01709e-006
400       32        0.953211        2.64401e-006        1.01927e-006
401       32        0.950975        2.64115e-006        1.02045e-006
402       32        0.95152        2.64178e-006        1.02013e-006
403       32        0.954174        2.64507e-006        1.0187e-006
404       32        0.957456        2.64929e-006        1.01698e-006
405       32        0.960401        2.65315e-006        1.01546e-006
406       32        0.962676        2.65623e-006        1.01433e-006
407       32        0.964305        2.65845e-006        1.01353e-006
408       32        0.965218        2.65956e-006        1.01302e-006
409       32        0.965147        2.65943e-006        1.01305e-006
410       32        0.964266        2.65842e-006        1.01356e-006
411       32        0.963534        2.65755e-006        1.01397e-006
412       32        0.964083        2.65827e-006        1.01369e-006
413       32        0.96639        2.66118e-006        1.01246e-006
414       32        0.969844        2.66551e-006        1.01061e-006
415       32        0.973202        2.66984e-006        1.00886e-006
416       32        0.975412        2.6727e-006        1.00771e-006
417       32        0.976023        2.67341e-006        1.00736e-006
418       32        0.975272        2.67261e-006        1.00781e-006
419       32        0.973992        2.67108e-006        1.00853e-006
420       32        0.973067        2.66982e-006        1.00898e-006
421       32        0.972796        2.66915e-006        1.009e-006
422       32        0.9728        2.66888e-006        1.0089e-006
423       32        0.972666        2.66898e-006        1.00907e-006
424       32        0.97252        2.6692e-006        1.0093e-006
425       32        0.972629        2.66942e-006        1.00927e-006
426       32        0.972709        2.66936e-006        1.00917e-006
427       32        0.97213        2.66822e-006        1.00932e-006
428       32        0.970745        2.66649e-006        1.01007e-006
429       32        0.968988        2.66461e-006        1.01113e-006
430       32        0.967395        2.66251e-006        1.01195e-006
431       32        0.966454        2.66139e-006        1.01247e-006
432       32        0.966171        2.66117e-006        1.01268e-006
433       32        0.966101        2.66115e-006        1.01274e-006
434       32        0.965496        2.66032e-006        1.01304e-006
435       32        0.963366        2.6574e-006        1.01408e-006
436       32        0.958591        2.65101e-006        1.01648e-006
437       32        0.94992        2.63982e-006        1.02101e-006
438       32        0.935809        2.62148e-006        1.02832e-006
439       32        0.915562        2.59499e-006        1.03875e-006
440       32        0.891664        2.56404e-006        1.05119e-006
441       32        0.871714        2.53881e-006        1.06182e-006
442       32        0.862507        2.52748e-006        1.06685e-006
443       32        0.866118        2.53235e-006        1.06506e-006
444       32        0.881223        2.55181e-006        1.05715e-006
445       32        0.901518        2.57772e-006        1.04643e-006
446       32        0.918916        2.59957e-006        1.0371e-006
447       32        0.929185        2.61275e-006        1.03171e-006
448       32        0.933555        2.61904e-006        1.02968e-006
449       32        0.935078        2.62133e-006        1.02902e-006
450       32        0.9358        2.62225e-006        1.02864e-006
451       32        0.936525        2.62327e-006        1.02829e-006
452       32        0.936538        2.62325e-006        1.02827e-006
453       32        0.932012        2.61688e-006        1.03042e-006
454       32        0.911068        2.58889e-006        1.04098e-006
455       32        0.844339        2.50396e-006        1.0763e-006
456       32        0.691038        2.32074e-006        1.16282e-006
457       32        0.466823        2.07672e-006        1.30208e-006
458       32        0.253233        1.86789e-006        1.45002e-006
459       32        0.120168        1.7481e-006        1.55016e-006
460       32        0.130418        1.75685e-006        1.54204e-006
461       32        0.305411        1.91687e-006        1.41239e-006
462       32        0.568678        2.18461e-006        1.23709e-006
463       32        0.788741        2.43626e-006        1.10708e-006
464       32        0.897717        2.57138e-006        1.04784e-006
465       32        0.931559        2.61562e-006        1.03039e-006
466       32        0.924902        2.60754e-006        1.03407e-006
467       32        0.858523        2.52235e-006        1.06894e-006
468       32        0.601678        2.21967e-006        1.21614e-006
469       32        -0.0774956        1.58258e-006        1.7101e-006
470       32        -0.652166        1.18388e-006        2.27268e-006
471       32        -0.87511        1.05788e-006        2.53801e-006
472       32        -0.946474        1.02053e-006        2.6295e-006
473       32        -0.963276        1.0118e-006        2.65117e-006
474       32        -0.940279        1.0234e-006        2.62063e-006
475       32        -0.832475        1.08066e-006        2.48445e-006
476       32        -0.493431        1.28344e-006        2.10218e-006
477       32        0.210294        1.82812e-006        1.48141e-006
478       32        0.729817        2.36418e-006        1.13953e-006
479       32        0.878486        2.54547e-006        1.05742e-006
480       32        0.817802        2.46997e-006        1.09024e-006
481       32        0.45637        2.06517e-006        1.30845e-006
482       32        -0.286246        1.42524e-006        1.89759e-006
483       32        -0.758832        1.12222e-006        2.39681e-006
484       32        -0.924179        1.03261e-006        2.60197e-006
485       32        -0.975217        1.00662e-006        2.66929e-006
486       32        -0.99152        9.98565e-007        2.69146e-006
487       32        -0.996631        9.96136e-007        2.69867e-006
488       32        -0.994894        9.97025e-007        2.69639e-006
489       32        -0.976454        1.00625e-006        2.67161e-006
490       32        -0.890397        1.05051e-006        2.55914e-006
491       32        -0.544911        1.25048e-006        2.1564e-006
492       32        0.32094        1.93105e-006        1.40091e-006
493       32        0.761673        2.40337e-006        1.1221e-006
494       32        0.863626        2.53043e-006        1.06691e-006
495       32        0.870226        2.54039e-006        1.06406e-006
496       32        0.855892        2.52322e-006        1.07213e-006
497       32        0.840024        2.50395e-006        1.08096e-006
498       32        0.82454        2.48517e-006        1.08959e-006
499       32        0.822179        2.48669e-006        1.09283e-006
0       33        0.832609        2.49876e-006        1.08674e-006
1       33        0.845382        2.51129e-006        1.07833e-006
2       33        0.856163        2.52406e-006        1.07219e-006
3       33        0.872467        2.54377e-006        1.06309e-006
4       33        0.88531        2.55891e-006        1.05577e-006
5       33        0.87679        2.54609e-006        1.05947e-006
6       33        0.775506        2.41977e-006        1.11423e-006
7       33        0.346246        1.95559e-006        1.38327e-006
8       33        -0.512652        1.27131e-006        2.12273e-006
9       33        -0.879915        1.0562e-006        2.54617e-006
10       33        -0.973841        1.00761e-006        2.66826e-006
11       33        -0.995506        9.96739e-007        2.69727e-006
12       33        -1.00094        9.93993e-007        2.7045e-006
13       33        -1.00311        9.92825e-007        2.70719e-006
14       33        -1.00468        9.91881e-007        2.70886e-006
15       33        -1.00529        9.91355e-007        2.70907e-006
16       33        -1.00095        9.93497e-007        2.70317e-006
17       33        -0.972515        1.00775e-006        2.66508e-006
18       33        -0.835665        1.07936e-006        2.48937e-006
19       33        -0.306065        1.4108e-006        1.91596e-006
20       33        0.575812        2.19092e-006        1.23184e-006
21       33        0.871272        2.5371e-006        1.06157e-006
22       33        0.915338        2.5934e-006        1.03835e-006
23       33        0.841053        2.49882e-006        1.07763e-006
24       33        0.571193        2.18631e-006        1.23494e-006
25       33        0.0416096        1.68062e-006        1.61213e-006
26       33        -0.435345        1.32168e-006        2.04265e-006
27       33        -0.66003        1.17932e-006        2.2818e-006
28       33        -0.722775        1.14206e-006        2.35281e-006
29       33        -0.655359        1.18193e-006        2.2762e-006
30       33        -0.406117        1.34156e-006        2.01364e-006
31       33        0.0914081        1.72312e-006        1.5726e-006
32       33        0.588661        2.20539e-006        1.22415e-006
33       33        0.839108        2.49691e-006        1.0789e-006
34       33        0.921248        2.60158e-006        1.03549e-006
35       33        0.941994        2.62948e-006        1.0251e-006
36       33        0.942949        2.63098e-006        1.02471e-006
37       33        0.934138        2.61925e-006        1.02917e-006
38       33        0.914241        2.59379e-006        1.03964e-006
39       33        0.882391        2.55316e-006        1.05648e-006
40       33        0.848052        2.5096e-006        1.07473e-006
41       33        0.824249        2.47945e-006        1.0874e-006
42       33        0.819978        2.47379e-006        1.08956e-006
43       33        0.839871        2.49853e-006        1.07878e-006
44       33        0.874598        2.5424e-006        1.06026e-006
45       33        0.905623        2.58229e-006        1.04399e-006
46       33        0.923239        2.60541e-006        1.03495e-006
47       33        0.930159        2.61428e-006        1.03131e-006
48       33        0.931997        2.61689e-006        1.03045e-006
49       33        0.931886        2.6173e-006        1.03072e-006
50       33        0.93137        2.61689e-006        1.03109e-006
51       33        0.931295        2.61731e-006        1.03133e-006
52       33        0.931844        2.61806e-006        1.03106e-006
53       33        0.933008        2.61906e-006        1.03025e-006
54       33        0.93481        2.62094e-006        1.02914e-006
55       33        0.937238        2.62375e-006        1.02775e-006
56       33        0.940432        2.62802e-006        1.02613e-006
57       33        0.944487        2.63352e-006        1.02412e-006
58       33        0.949306        2.63952e-006        1.02152e-006
59       33        0.954666        2.64621e-006        1.01863e-006
60       33        0.960211        2.65319e-006        1.01567e-006
61       33        0.96548        2.65966e-006        1.0128e-006
62       33        0.969906        2.66538e-006        1.01049e-006
63       33        0.973283        2.66987e-006        1.00879e-006
64       33        0.976017        2.67339e-006        1.00736e-006
65       33        0.978744        2.67704e-006        1.00599e-006
66       33        0.981889        2.6811e-006        1.00435e-006
67       33        0.985304        2.68532e-006        1.0025e-006
68       33        0.988436        2.68938e-006        1.00088e-006
69       33        0.990734        2.69234e-006        9.99677e-007
70       33        0.99182        2.69353e-006        9.99031e-007
71       33        0.991576        2.69315e-006        9.99136e-007
72       33        0.990145        2.69137e-006        9.99904e-007
73       33        0.987907        2.6886e-006        1.00111e-006
74       33        0.985237        2.68509e-006        1.00248e-006
75       33        0.982232        2.68107e-006        1.00399e-006
76       33        0.978782        2.67664e-006        1.0058e-006
77       33        0.975045        2.67195e-006        1.00779e-006
78       33        0.97172        2.66763e-006        1.00951e-006
79       33        0.969715        2.66504e-006        1.01056e-006
80       33        0.969722        2.66504e-006        1.01055e-006
81       33        0.971632        2.66746e-006        1.00954e-006
82       33        0.974489        2.67121e-006        1.00807e-006
83       33        0.97711        2.67448e-006        1.00667e-006
84       33        0.978372        2.67606e-006        1.00599e-006
85       33        0.977776        2.67535e-006        1.00632e-006
86       33        0.975529        2.67234e-006        1.00745e-006
87       33        0.971993        2.66756e-006        1.00921e-006
88       33        0.967407        2.66146e-006        1.01153e-006
89       33        0.962159        2.65472e-006        1.01428e-006
90       33        0.956941        2.64804e-006        1.01702e-006
91       33        0.952098        2.6418e-006        1.01955e-006
92       33        0.947551        2.63598e-006        1.02194e-006
93       33        0.943086        2.63013e-006        1.02423e-006
94       33        0.938006        2.62342e-006        1.02683e-006
95       33        0.931863        2.61551e-006        1.03004e-006
96       33        0.925498        2.60741e-006        1.0334e-006
97       33        0.920338        2.60083e-006        1.03613e-006
98       33        0.917016        2.5965e-006        1.03785e-006
99       33        0.914837        2.59352e-006        1.03892e-006
100       33        0.912682        2.59066e-006        1.04001e-006
101       33        0.910659        2.588e-006        1.04104e-006
102       33        0.909467        2.58643e-006        1.04166e-006
103       33        0.90934        2.58627e-006        1.04172e-006
104       33        0.909604        2.58652e-006        1.04155e-006
105       33        0.908756        2.58531e-006        1.04195e-006
106       33        0.905841        2.58159e-006        1.04348e-006
107       33        0.901972        2.57681e-006        1.04559e-006
108       33        0.899524        2.57384e-006        1.04695e-006
109       33        0.900056        2.57463e-006        1.04671e-006
110       33        0.903486        2.57903e-006        1.04491e-006
111       33        0.908288        2.5851e-006        1.04235e-006
112       33        0.912434        2.59034e-006        1.04014e-006
113       33        0.91473        2.59327e-006        1.03893e-006
114       33        0.915242        2.59396e-006        1.03867e-006
115       33        0.914611        2.59327e-006        1.03905e-006
116       33        0.913792        2.59236e-006        1.03954e-006
117       33        0.913797        2.59247e-006        1.03958e-006
118       33        0.915139        2.59427e-006        1.0389e-006
119       33        0.917634        2.59754e-006        1.03762e-006
120       33        0.920595        2.60138e-006        1.03608e-006
121       33        0.923301        2.60488e-006        1.03467e-006
122       33        0.925382        2.6076e-006        1.0336e-006
123       33        0.926863        2.60958e-006        1.03285e-006
124       33        0.927973        2.61108e-006        1.0323e-006
125       33        0.929023        2.61248e-006        1.03177e-006
126       33        0.930335        2.61419e-006        1.03109e-006
127       33        0.932118        2.61654e-006        1.03018e-006
128       33        0.934352        2.61949e-006        1.02904e-006
129       33        0.936786        2.62268e-006        1.02779e-006
130       33        0.9391        2.6257e-006        1.0266e-006
131       33        0.941096        2.62829e-006        1.02556e-006
132       33        0.942784        2.63048e-006        1.02468e-006
133       33        0.944353        2.63251e-006        1.02387e-006
134       33        0.946043        2.6347e-006        1.02298e-006
135       33        0.948001        2.63724e-006        1.02197e-006
136       33        0.950189        2.64009e-006        1.02084e-006
137       33        0.952425        2.643e-006        1.01968e-006
138       33        0.954511        2.64571e-006        1.0186e-006
139       33        0.956347        2.64808e-006        1.01764e-006
140       33        0.957943        2.65016e-006        1.01682e-006
141       33        0.959371        2.65203e-006        1.01608e-006
142       33        0.960722        2.65379e-006        1.01538e-006
143       33        0.962069        2.65554e-006        1.01468e-006
144       33        0.963447        2.65735e-006        1.01398e-006
145       33        0.964832        2.65918e-006        1.01327e-006
146       33        0.966153        2.66092e-006        1.0126e-006
147       33        0.967325        2.66248e-006        1.012e-006
148       33        0.968286        2.66376e-006        1.01152e-006
149       33        0.969021        2.66474e-006        1.01115e-006
150       33        0.96956        2.66546e-006        1.01088e-006
151       33        0.969964        2.66602e-006        1.01068e-006
152       33        0.970293        2.66648e-006        1.01052e-006
153       33        0.970584        2.66691e-006        1.01039e-006
154       33        0.970841        2.6673e-006        1.01028e-006
155       33        0.971049        2.66762e-006        1.01019e-006
156       33        0.971194        2.66785e-006        1.01013e-006
157       33        0.971279        2.668e-006        1.0101e-006
158       33        0.971322        2.66808e-006        1.01009e-006
159       33        0.971349        2.66814e-006        1.01008e-006
160       33        0.971387        2.66822e-006        1.01007e-006
161       33        0.971452        2.66834e-006        1.01005e-006
162       33        0.971543        2.66849e-006        1.01002e-006
163       33        0.971645        2.66866e-006        1.00998e-006
164       33        0.971738        2.6688e-006        1.00994e-006
165       33        0.971808        2.66891e-006        1.00991e-006
166       33        0.971858        2.66899e-006        1.00989e-006
167       33        0.971905        2.66907e-006        1.00987e-006
168       33        0.971971        2.66917e-006        1.00984e-006
169       33        0.972071        2.66931e-006        1.0098e-006
170       33        0.97221        2.66951e-006        1.00973e-006
171       33        0.972379        2.66975e-006        1.00965e-006
172       33        0.972563        2.67e-006        1.00956e-006
173       33        0.97275        2.67025e-006        1.00947e-006
174       33        0.972934        2.6705e-006        1.00937e-006
175       33        0.973116        2.67074e-006        1.00928e-006
176       33        0.9733        2.67098e-006        1.00919e-006
177       33        0.973488        2.67123e-006        1.00909e-006
178       33        0.973678        2.67149e-006        1.009e-006
179       33        0.973863        2.67174e-006        1.0089e-006
180       33        0.974039        2.67197e-006        1.00882e-006
181       33        0.974205        2.67219e-006        1.00873e-006
182       33        0.974369        2.67241e-006        1.00865e-006
183       33        0.97454        2.67263e-006        1.00856e-006
184       33        0.974729        2.67288e-006        1.00846e-006
185       33        0.974937        2.67315e-006        1.00836e-006
186       33        0.975156        2.67344e-006        1.00824e-006
187       33        0.97537        2.67371e-006        1.00813e-006
188       33        0.975566        2.67397e-006        1.00803e-006
189       33        0.975732        2.67418e-006        1.00794e-006
190       33        0.97587        2.67436e-006        1.00787e-006
191       33        0.97599        2.67452e-006        1.00781e-006
192       33        0.976106        2.67467e-006        1.00775e-006
193       33        0.976233        2.67484e-006        1.00769e-006
194       33        0.976379        2.67503e-006        1.00761e-006
195       33        0.976543        2.67524e-006        1.00752e-006
196       33        0.976718        2.67547e-006        1.00743e-006
197       33        0.976893        2.67569e-006        1.00734e-006
198       33        0.977056        2.6759e-006        1.00726e-006
199       33        0.977198        2.67608e-006        1.00718e-006
200       33        0.977319        2.67624e-006        1.00712e-006
201       33        0.97742        2.67637e-006        1.00707e-006
202       33        0.977507        2.67649e-006        1.00702e-006
203       33        0.977589        2.6766e-006        1.00698e-006
204       33        0.977672        2.67671e-006        1.00694e-006
205       33        0.977763        2.67682e-006        1.00689e-006
206       33        0.977865        2.67695e-006        1.00684e-006
207       33        0.977976        2.6771e-006        1.00678e-006
208       33        0.978094        2.67725e-006        1.00672e-006
209       33        0.97821        2.6774e-006        1.00666e-006
210       33        0.978319        2.67754e-006        1.0066e-006
211       33        0.978414        2.67766e-006        1.00655e-006
212       33        0.978491        2.67776e-006        1.00651e-006
213       33        0.97855        2.67784e-006        1.00648e-006
214       33        0.978598        2.6779e-006        1.00646e-006
215       33        0.978641        2.67796e-006        1.00643e-006
216       33        0.978687        2.67802e-006        1.00641e-006
217       33        0.978743        2.67809e-006        1.00638e-006
218       33        0.978811        2.67817e-006        1.00634e-006
219       33        0.978887        2.67827e-006        1.0063e-006
220       33        0.978967        2.67837e-006        1.00626e-006
221       33        0.979043        2.67847e-006        1.00622e-006
222       33        0.979109        2.67856e-006        1.00619e-006
223       33        0.97916        2.67863e-006        1.00616e-006
224       33        0.979199        2.67868e-006        1.00614e-006
225       33        0.979227        2.67871e-006        1.00613e-006
226       33        0.979252        2.67874e-006        1.00611e-006
227       33        0.979279        2.67878e-006        1.0061e-006
228       33        0.979311        2.67882e-006        1.00608e-006
229       33        0.979351        2.67887e-006        1.00606e-006
230       33        0.979397        2.67893e-006        1.00604e-006
231       33        0.979445        2.67899e-006        1.00601e-006
232       33        0.979491        2.67905e-006        1.00599e-006
233       33        0.97953        2.6791e-006        1.00597e-006
234       33        0.97956        2.67914e-006        1.00595e-006
235       33        0.979581        2.67917e-006        1.00594e-006
236       33        0.979598        2.67919e-006        1.00593e-006
237       33        0.979612        2.67921e-006        1.00593e-006
238       33        0.979628        2.67923e-006        1.00592e-006
239       33        0.979647        2.67925e-006        1.00591e-006
240       33        0.97967        2.67928e-006        1.0059e-006
241       33        0.979695        2.67931e-006        1.00588e-006
242       33        0.97972        2.67935e-006        1.00587e-006
243       33        0.979742        2.67938e-006        1.00586e-006
244       33        0.979761        2.6794e-006        1.00585e-006
245       33        0.979774        2.67942e-006        1.00584e-006
246       33        0.979783        2.67943e-006        1.00584e-006
247       33        0.979789        2.67944e-006        1.00583e-006
248       33        0.979793        2.67944e-006        1.00583e-006
249       33        0.979799        2.67945e-006        1.00583e-006
250       33        0.979806        2.67945e-006        1.00582e-006
251       33        0.979816        2.67947e-006        1.00582e-006
252       33        0.979827        2.67948e-006        1.00581e-006
253       33        0.979838        2.6795e-006        1.00581e-006
254       33        0.979846        2.67951e-006        1.0058e-006
255       33        0.979851        2.67952e-006        1.0058e-006
256       33        0.979852        2.67952e-006        1.0058e-006
257       33        0.979848        2.67951e-006        1.0058e-006
258       33        0.979842        2.6795e-006        1.00581e-006
259       33        0.979833        2.67949e-006        1.00581e-006
260       33        0.979826        2.67948e-006        1.00581e-006
261       33        0.97982        2.67947e-006        1.00582e-006
262       33        0.979818        2.67947e-006        1.00582e-006
263       33        0.979817        2.67947e-006        1.00582e-006
264       33        0.979818        2.67947e-006        1.00582e-006
265       33        0.979815        2.67947e-006        1.00582e-006
266       33        0.979807        2.67946e-006        1.00583e-006
267       33        0.979791        2.67944e-006        1.00583e-006
268       33        0.979766        2.67941e-006        1.00585e-006
269       33        0.979735        2.67937e-006        1.00586e-006
270       33        0.979701        2.67932e-006        1.00588e-006
271       33        0.979669        2.67928e-006        1.0059e-006
272       33        0.979642        2.67925e-006        1.00591e-006
273       33        0.979623        2.67922e-006        1.00592e-006
274       33        0.979608        2.67921e-006        1.00593e-006
275       33        0.979595        2.67919e-006        1.00594e-006
276       33        0.979578        2.67917e-006        1.00595e-006
277       33        0.979552        2.67913e-006        1.00596e-006
278       33        0.979512        2.67908e-006        1.00598e-006
279       33        0.979459        2.67901e-006        1.00601e-006
280       33        0.979395        2.67893e-006        1.00604e-006
281       33        0.979328        2.67884e-006        1.00607e-006
282       33        0.979263        2.67876e-006        1.00611e-006
283       33        0.979206        2.67868e-006        1.00614e-006
284       33        0.979157        2.67862e-006        1.00616e-006
285       33        0.979115        2.67857e-006        1.00619e-006
286       33        0.979074        2.67852e-006        1.00621e-006
287       33        0.979028        2.67846e-006        1.00623e-006
288       33        0.978972        2.67838e-006        1.00626e-006
289       33        0.978902        2.67829e-006        1.0063e-006
290       33        0.97882        2.67818e-006        1.00634e-006
291       33        0.978726        2.67806e-006        1.00639e-006
292       33        0.978624        2.67793e-006        1.00644e-006
293       33        0.97852        2.6778e-006        1.0065e-006
294       33        0.978415        2.67767e-006        1.00655e-006
295       33        0.978315        2.67754e-006        1.0066e-006
296       33        0.978222        2.67742e-006        1.00665e-006
297       33        0.978134        2.6773e-006        1.0067e-006
298       33        0.97805        2.67719e-006        1.00674e-006
299       33        0.977961        2.67708e-006        1.00679e-006
300       33        0.977862        2.67695e-006        1.00684e-006
301       33        0.977743        2.67679e-006        1.0069e-006
302       33        0.977604        2.67661e-006        1.00697e-006
303       33        0.977448        2.67641e-006        1.00705e-006
304       33        0.977284        2.6762e-006        1.00714e-006
305       33        0.977122        2.676e-006        1.00723e-006
306       33        0.976973        2.6758e-006        1.0073e-006
307       33        0.976838        2.67562e-006        1.00737e-006
308       33        0.976712        2.67546e-006        1.00744e-006
309       33        0.976584        2.67529e-006        1.0075e-006
310       33        0.976441        2.6751e-006        1.00757e-006
311       33        0.976276        2.67488e-006        1.00766e-006
312       33        0.976089        2.67464e-006        1.00776e-006
313       33        0.975887        2.67438e-006        1.00786e-006
314       33        0.975683        2.67411e-006        1.00797e-006
315       33        0.975488        2.67386e-006        1.00807e-006
316       33        0.975307        2.67363e-006        1.00816e-006
317       33        0.975135        2.6734e-006        1.00825e-006
318       33        0.974963        2.67318e-006        1.00834e-006
319       33        0.974781        2.67294e-006        1.00843e-006
320       33        0.974582        2.67268e-006        1.00853e-006
321       33        0.974367        2.67239e-006        1.00864e-006
322       33        0.974143        2.6721e-006        1.00876e-006
323       33        0.973918        2.6718e-006        1.00887e-006
324       33        0.973699        2.67151e-006        1.00899e-006
325       33        0.973487        2.67124e-006        1.0091e-006
326       33        0.97328        2.67097e-006        1.0092e-006
327       33        0.973075        2.6707e-006        1.00931e-006
328       33        0.97287        2.67042e-006        1.00941e-006
329       33        0.972669        2.67015e-006        1.00951e-006
330       33        0.972479        2.66989e-006        1.0096e-006
331       33        0.972305        2.66965e-006        1.00969e-006
332       33        0.972146        2.66942e-006        1.00976e-006
333       33        0.971995        2.66922e-006        1.00984e-006
334       33        0.971843        2.66901e-006        1.00991e-006
335       33        0.971684        2.66878e-006        1.00999e-006
336       33        0.971522        2.66855e-006        1.01007e-006
337       33        0.971372        2.66833e-006        1.01013e-006
338       33        0.971256        2.66815e-006        1.01018e-006
339       33        0.971192        2.66803e-006        1.0102e-006
340       33        0.971182        2.66799e-006        1.0102e-006
341       33        0.971207        2.66799e-006        1.01017e-006
342       33        0.971234        2.668e-006        1.01014e-006
343       33        0.971226        2.66795e-006        1.01013e-006
344       33        0.971155        2.66782e-006        1.01016e-006
345       33        0.971013        2.66758e-006        1.01021e-006
346       33        0.970816        2.66727e-006        1.01029e-006
347       33        0.9706        2.66693e-006        1.01038e-006
348       33        0.97039        2.66661e-006        1.01047e-006
349       33        0.970176        2.66629e-006        1.01057e-006
350       33        0.969898        2.66589e-006        1.0107e-006
351       33        0.969458        2.66527e-006        1.01091e-006
352       33        0.968752        2.66432e-006        1.01126e-006
353       33        0.967708        2.66292e-006        1.01179e-006
354       33        0.966321        2.66108e-006        1.01249e-006
355       33        0.964669        2.6589e-006        1.01333e-006
356       33        0.962888        2.65656e-006        1.01424e-006
357       33        0.961121        2.65424e-006        1.01515e-006
358       33        0.959458        2.65206e-006        1.01601e-006
359       33        0.957882        2.65002e-006        1.01682e-006
360       33        0.956271        2.64792e-006        1.01766e-006
361       33        0.954457        2.64555e-006        1.01859e-006
362       33        0.952303        2.64275e-006        1.01971e-006
363       33        0.949768        2.63946e-006        1.02103e-006
364       33        0.94695        2.6358e-006        1.02248e-006
365       33        0.944081        2.63205e-006        1.02396e-006
366       33        0.941424        2.62859e-006        1.02534e-006
367       33        0.939129        2.62561e-006        1.02653e-006
368       33        0.93718        2.62306e-006        1.02753e-006
369       33        0.935451        2.62079e-006        1.02842e-006
370       33        0.933745        2.61856e-006        1.0293e-006
371       33        0.931838        2.61609e-006        1.03029e-006
372       33        0.9296        2.61317e-006        1.03145e-006
373       33        0.927109        2.60989e-006        1.03273e-006
374       33        0.924626        2.60663e-006        1.034e-006
375       33        0.922412        2.60368e-006        1.03512e-006
376       33        0.920507        2.60111e-006        1.03607e-006
377       33        0.918626        2.59861e-006        1.03702e-006
378       33        0.916323        2.5956e-006        1.03821e-006
379       33        0.913398        2.59179e-006        1.03972e-006
380       33        0.910203        2.58762e-006        1.04137e-006
381       33        0.907454        2.584e-006        1.04277e-006
382       33        0.905654        2.58162e-006        1.04369e-006
383       33        0.904693        2.58035e-006        1.04418e-006
384       33        0.903989        2.57935e-006        1.04451e-006
385       33        0.902672        2.5775e-006        1.04514e-006
386       33        0.899602        2.57347e-006        1.04671e-006
387       33        0.894041        2.56639e-006        1.04965e-006
388       33        0.88642        2.55674e-006        1.05371e-006
389       33        0.878162        2.54635e-006        1.05813e-006
390       33        0.871754        2.53842e-006        1.06161e-006
391       33        0.870509        2.53686e-006        1.06228e-006
392       33        0.875943        2.54346e-006        1.05927e-006
393       33        0.885818        2.55569e-006        1.05391e-006
394       33        0.89622        2.5688e-006        1.04835e-006
395       33        0.904194        2.57885e-006        1.04409e-006
396       33        0.907672        2.58326e-006        1.04225e-006
397       33        0.905768        2.5808e-006        1.04324e-006
398       33        0.89824        2.57125e-006        1.04723e-006
399       33        0.886446        2.55656e-006        1.0536e-006
400       33        0.874927        2.54237e-006        1.05989e-006
401       33        0.869507        2.53569e-006        1.06286e-006
402       33        0.873123        2.54009e-006        1.06086e-006
403       33        0.883622        2.55309e-006        1.05515e-006
404       33        0.896374        2.56921e-006        1.04836e-006
405       33        0.908601        2.58481e-006        1.0419e-006
406       33        0.919255        2.59859e-006        1.03636e-006
407       33        0.928105        2.61014e-006        1.03179e-006
408       33        0.934502        2.61834e-006        1.02844e-006
409       33        0.937097        2.62177e-006        1.02712e-006
410       33        0.93619        2.62092e-006        1.02771e-006
411       33        0.934713        2.61926e-006        1.02858e-006
412       33        0.93612        2.62118e-006        1.02789e-006
413       33        0.941948        2.62855e-006        1.02479e-006
414       33        0.950527        2.63936e-006        1.02021e-006
415       33        0.958468        2.64957e-006        1.01606e-006
416       33        0.963279        2.65583e-006        1.01357e-006
417       33        0.964018        2.65681e-006        1.01319e-006
418       33        0.961298        2.65354e-006        1.0147e-006
419       33        0.957506        2.64881e-006        1.01674e-006
420       33        0.955069        2.64563e-006        1.018e-006
421       33        0.954679        2.64483e-006        1.01809e-006
422       33        0.95507        2.64505e-006        1.01778e-006
423       33        0.955173        2.64544e-006        1.01782e-006
424       33        0.956147        2.64722e-006        1.01751e-006
425       33        0.959472        2.65175e-006        1.01587e-006
426       33        0.964152        2.6578e-006        1.01344e-006
427       33        0.967518        2.66195e-006        1.01161e-006
428       33        0.96806        2.66294e-006        1.01144e-006
429       33        0.966555        2.66156e-006        1.01243e-006
430       33        0.964398        2.65879e-006        1.01356e-006
431       33        0.962601        2.65658e-006        1.01454e-006
432       33        0.96143        2.65524e-006        1.01522e-006
433       33        0.960687        2.65432e-006        1.01562e-006
434       33        0.959976        2.65342e-006        1.016e-006
435       33        0.958837        2.65196e-006        1.0166e-006
436       33        0.956865        2.6494e-006        1.01762e-006
437       33        0.95378        2.64554e-006        1.01928e-006
438       33        0.949287        2.63967e-006        1.0216e-006
439       33        0.943277        2.63153e-006        1.02458e-006
440       33        0.93627        2.622e-006        1.02805e-006
441       33        0.92965        2.6135e-006        1.03153e-006
442       33        0.924459        2.60726e-006        1.03442e-006
443       33        0.92138        2.60359e-006        1.03615e-006
444       33        0.921232        2.60348e-006        1.03626e-006
445       33        0.923631        2.6063e-006        1.0349e-006
446       33        0.926841        2.60998e-006        1.03304e-006
447       33        0.929326        2.61342e-006        1.03183e-006
448       33        0.930823        2.61599e-006        1.0313e-006
449       33        0.931705        2.61737e-006        1.03093e-006
450       33        0.932414        2.61819e-006        1.03053e-006
451       33        0.933183        2.61921e-006        1.03013e-006
452       33        0.933717        2.61989e-006        1.02985e-006
453       33        0.93269        2.61818e-006        1.03024e-006
454       33        0.926669        2.60968e-006        1.0331e-006
455       33        0.908643        2.58609e-006        1.04238e-006
456       33        0.870069        2.53711e-006        1.06285e-006
457       33        0.813122        2.46646e-006        1.0938e-006
458       33        0.754317        2.39534e-006        1.1266e-006
459       33        0.714554        2.34829e-006        1.14928e-006
460       33        0.717437        2.35153e-006        1.14755e-006
461       33        0.769823        2.4139e-006        1.11786e-006
462       33        0.84302        2.5038e-006        1.07766e-006
463       33        0.90065        2.57647e-006        1.04684e-006
464       33        0.92969        2.61344e-006        1.03146e-006
465       33        0.938397        2.62497e-006        1.02703e-006
466       33        0.932997        2.61833e-006        1.02998e-006
467       33        0.902358        2.57823e-006        1.04576e-006
468       33        0.792109        2.43968e-006        1.1049e-006
469       33        0.466221        2.07544e-006        1.30207e-006
470       33        -0.0832107        1.57851e-006        1.71548e-006
471       33        -0.499838        1.27928e-006        2.10884e-006
472       33        -0.686936        1.16341e-006        2.31241e-006
473       33        -0.738745        1.13296e-006        2.37164e-006
474       33        -0.677533        1.16838e-006        2.30055e-006
475       33        -0.430581        1.32434e-006        2.03704e-006
476       33        0.107092        1.73642e-006        1.56007e-006
477       33        0.63576        2.25732e-006        1.19533e-006
478       33        0.859964        2.52233e-006        1.0674e-006
479       33        0.88142        2.54953e-006        1.056e-006
480       33        0.696784        2.32619e-006        1.15887e-006
481       33        0.05349        1.69032e-006        1.60228e-006
482       33        -0.652167        1.18439e-006        2.27368e-006
483       33        -0.911185        1.03929e-006        2.58499e-006
484       33        -0.981194        1.00352e-006        2.67704e-006
485       33        -0.998836        9.94805e-007        2.70101e-006
486       33        -1.00298        9.9281e-007        2.70679e-006
487       33        -1.00322        9.92766e-007        2.70733e-006
488       33        -1.00006        9.94466e-007        2.7034e-006
489       33        -0.984307        1.00238e-006        2.68233e-006
490       33        -0.911166        1.03968e-006        2.58591e-006
491       33        -0.600432        1.21587e-006        2.21642e-006
492       33        0.271537        1.8842e-006        1.43615e-006
493       33        0.754117        2.39406e-006        1.12623e-006
494       33        0.869419        2.53712e-006        1.06355e-006
495       33        0.88        2.55212e-006        1.05858e-006
496       33        0.867287        2.53704e-006        1.06578e-006
497       33        0.852169        2.51882e-006        1.07425e-006
498       33        0.836698        2.49998e-006        1.08284e-006
499       33        0.833808        2.50107e-006        1.08645e-006
0       34        0.839948        2.50774e-006        1.08267e-006
1       34        0.8522        2.51907e-006        1.07432e-006
2       34        0.862507        2.53149e-006        1.06855e-006
3       34        0.878344        2.55092e-006        1.05983e-006
4       34        0.892084        2.56738e-006        1.05212e-006
5       34        0.891843        2.5652e-006        1.05147e-006
6       34        0.830055        2.48603e-006        1.08397e-006
7       34        0.535296        2.14722e-006        1.25719e-006
8       34        -0.254461        1.4483e-006        1.86797e-006
9       34        -0.787455        1.10652e-006        2.4319e-006
10       34        -0.949064        1.02014e-006        2.63533e-006
11       34        -0.990375        9.99177e-007        2.69003e-006
12       34        -1.00168        9.93431e-007        2.70496e-006
13       34        -1.00588        9.91173e-007        2.71017e-006
14       34        -1.00817        9.89891e-007        2.71288e-006
15       34        -1.0089        9.89402e-007        2.71351e-006
16       34        -1.00439        9.91618e-007        2.70737e-006
17       34        -0.975958        1.00581e-006        2.66912e-006
18       34        -0.840493        1.07655e-006        2.49492e-006
19       34        -0.316262        1.40338e-006        1.92542e-006
20       34        0.5694        2.18371e-006        1.23568e-006
21       34        0.871871        2.53769e-006        1.06118e-006
22       34        0.931978        2.61506e-006        1.02974e-006
23       34        0.916242        2.5941e-006        1.03769e-006
24       34        0.834151        2.49052e-006        1.08149e-006
25       34        0.651803        2.27574e-006        1.1859e-006
26       34        0.396534        2.00549e-006        1.34899e-006
27       34        0.165594        1.78785e-006        1.515e-006
28       34        0.0638393        1.69902e-006        1.59395e-006
29       34        0.157921        1.7809e-006        1.52074e-006
30       34        0.402296        2.01123e-006        1.34507e-006
31       34        0.663616        2.28914e-006        1.17887e-006
32       34        0.83521        2.49233e-006        1.08113e-006
33       34        0.910847        2.58778e-006        1.04076e-006
34       34        0.935768        2.6205e-006        1.02798e-006
35       34        0.941661        2.62901e-006        1.02526e-006
36       34        0.941043        2.62846e-006        1.02568e-006
37       34        0.937853        2.62413e-006        1.02726e-006
38       34        0.932909        2.61795e-006        1.02992e-006
39       34        0.926682        2.61011e-006        1.03325e-006
40       34        0.920933        2.60254e-006        1.03619e-006
41       34        0.916829        2.59655e-006        1.03806e-006
42       34        0.914324        2.59253e-006        1.03905e-006
43       34        0.912783        2.59046e-006        1.03982e-006
44       34        0.910083        2.58735e-006        1.04139e-006
45       34        0.905504        2.58203e-006        1.04401e-006
46       34        0.902819        2.57905e-006        1.04561e-006
47       34        0.906714        2.58408e-006        1.04358e-006
48       34        0.914972        2.59497e-006        1.03936e-006
49       34        0.921357        2.6037e-006        1.03622e-006
50       34        0.924795        2.60833e-006        1.0345e-006
51       34        0.926745        2.61127e-006        1.03365e-006
52       34        0.92829        2.61317e-006        1.0328e-006
53       34        0.929999        2.61478e-006        1.03167e-006
54       34        0.932181        2.61719e-006        1.03037e-006
55       34        0.934872        2.62048e-006        1.02889e-006
56       34        0.937996        2.62459e-006        1.02729e-006
57       34        0.941219        2.6288e-006        1.02563e-006
58       34        0.943845        2.63191e-006        1.02415e-006
59       34        0.945234        2.6334e-006        1.02331e-006
60       34        0.94608        2.63416e-006        1.02274e-006
61       34        0.947661        2.63552e-006        1.02165e-006
62       34        0.949448        2.63738e-006        1.02054e-006
63       34        0.950967        2.63938e-006        1.01977e-006
64       34        0.95322        2.64255e-006        1.0187e-006
65       34        0.957495        2.64841e-006        1.0166e-006
66       34        0.964386        2.65735e-006        1.01303e-006
67       34        0.972751        2.66795e-006        1.0086e-006
68       34        0.980485        2.67786e-006        1.00454e-006
69       34        0.986025        2.68494e-006        1.00163e-006
70       34        0.988471        2.68788e-006        1.00028e-006
71       34        0.987456        2.68647e-006        1.00077e-006
72       34        0.983371        2.68121e-006        1.0029e-006
73       34        0.977276        2.67336e-006        1.00608e-006
74       34        0.970198        2.66401e-006        1.00968e-006
75       34        0.962048        2.65318e-006        1.01381e-006
76       34        0.951865        2.63994e-006        1.01907e-006
77       34        0.939696        2.62428e-006        1.02543e-006
78       34        0.927935        2.60904e-006        1.03153e-006
79       34        0.920121        2.59896e-006        1.03561e-006
80       34        0.919128        2.59765e-006        1.03612e-006
81       34        0.924616        2.60458e-006        1.03319e-006
82       34        0.932886        2.61519e-006        1.02886e-006
83       34        0.939719        2.62376e-006        1.0252e-006
84       34        0.941306        2.62563e-006        1.0243e-006
85       34        0.936261        2.61906e-006        1.02691e-006
86       34        0.925858        2.60549e-006        1.03227e-006
87       34        0.911967        2.58744e-006        1.03946e-006
88       34        0.895783        2.56675e-006        1.04797e-006
89       34        0.878454        2.54504e-006        1.05727e-006
90       34        0.861742        2.5242e-006        1.06629e-006
91       34        0.846016        2.50465e-006        1.0748e-006
92       34        0.830301        2.48529e-006        1.08338e-006
93       34        0.813544        2.46464e-006        1.09254e-006
94       34        0.79344        2.4401e-006        1.10362e-006
95       34        0.76873        2.41054e-006        1.11753e-006
96       34        0.742544        2.37965e-006        1.13248e-006
97       34        0.719967        2.35322e-006        1.14547e-006
98       34        0.703331        2.33375e-006        1.15505e-006
99       34        0.690508        2.31871e-006        1.16242e-006
100       34        0.678121        2.30445e-006        1.16967e-006
101       34        0.666844        2.29163e-006        1.17636e-006
102       34        0.659155        2.28295e-006        1.18094e-006
103       34        0.655625        2.27894e-006        1.18304e-006
104       34        0.653687        2.2766e-006        1.18412e-006
105       34        0.648458        2.27057e-006        1.18717e-006
106       34        0.637346        2.25819e-006        1.19389e-006
107       34        0.624468        2.24409e-006        1.20181e-006
108       34        0.617534        2.23656e-006        1.20611e-006
109       34        0.62128        2.24076e-006        1.20386e-006
110       34        0.634946        2.25589e-006        1.19554e-006
111       34        0.653128        2.27612e-006        1.18453e-006
112       34        0.668974        2.29392e-006        1.17503e-006
113       34        0.678562        2.30486e-006        1.16936e-006
114       34        0.682199        2.3091e-006        1.16726e-006
115       34        0.682088        2.30909e-006        1.16739e-006
116       34        0.681488        2.30856e-006        1.16782e-006
117       34        0.683918        2.31146e-006        1.16644e-006
118       34        0.691214        2.3199e-006        1.1622e-006
119       34        0.702635        2.33308e-006        1.15552e-006
120       34        0.715614        2.34811e-006        1.14797e-006
121       34        0.727564        2.36208e-006        1.14108e-006
122       34        0.737204        2.37346e-006        1.13558e-006
123       34        0.744516        2.38216e-006        1.13144e-006
124       34        0.750177        2.38893e-006        1.12825e-006
125       34        0.755302        2.39507e-006        1.12537e-006
126       34        0.761213        2.40219e-006        1.12206e-006
127       34        0.768793        2.41131e-006        1.11782e-006
128       34        0.777874        2.42224e-006        1.11273e-006
129       34        0.787394        2.43371e-006        1.10741e-006
130       34        0.796147        2.4443e-006        1.10254e-006
131       34        0.803474        2.45321e-006        1.09848e-006
132       34        0.809491        2.46057e-006        1.09516e-006
133       34        0.814926        2.46724e-006        1.09218e-006
134       34        0.820685        2.47432e-006        1.08902e-006
135       34        0.827306        2.48247e-006        1.0854e-006
136       34        0.834634        2.49149e-006        1.08139e-006
137       34        0.842028        2.50061e-006        1.07735e-006
138       34        0.848863        2.50906e-006        1.07363e-006
139       34        0.85488        2.51655e-006        1.07038e-006
140       34        0.86015        2.52314e-006        1.06754e-006
141       34        0.864903        2.52909e-006        1.06498e-006
142       34        0.869445        2.53478e-006        1.06254e-006
143       34        0.874087        2.54063e-006        1.06006e-006
144       34        0.878985        2.54681e-006        1.05745e-006
145       34        0.884061        2.55323e-006        1.05475e-006
146       34        0.88907        2.55959e-006        1.05209e-006
147       34        0.893713        2.5655e-006        1.04963e-006
148       34        0.897766        2.57067e-006        1.0475e-006
149       34        0.901168        2.57504e-006        1.04571e-006
150       34        0.904031        2.57874e-006        1.04422e-006
151       34        0.906564        2.58203e-006        1.04291e-006
152       34        0.908966        2.58518e-006        1.04167e-006
153       34        0.911332        2.58828e-006        1.04046e-006
154       34        0.913623        2.5913e-006        1.03929e-006
155       34        0.915736        2.59409e-006        1.03821e-006
156       34        0.917584        2.59653e-006        1.03727e-006
157       34        0.919155        2.59862e-006        1.03648e-006
158       34        0.920511        2.60043e-006        1.03579e-006
159       34        0.921765        2.60212e-006        1.03516e-006
160       34        0.923024        2.60381e-006        1.03454e-006
161       34        0.924341        2.60559e-006        1.03388e-006
162       34        0.925694        2.60741e-006        1.0332e-006
163       34        0.927001        2.60916e-006        1.03255e-006
164       34        0.928167        2.61072e-006        1.03196e-006
165       34        0.92914        2.61203e-006        1.03147e-006
166       34        0.92994        2.61312e-006        1.03108e-006
167       34        0.930646        2.61408e-006        1.03073e-006
168       34        0.93135        2.61504e-006        1.03038e-006
169       34        0.932116        2.61607e-006        1.03e-006
170       34        0.932953        2.6172e-006        1.02958e-006
171       34        0.93383        2.61837e-006        1.02914e-006
172       34        0.934695        2.61952e-006        1.0287e-006
173       34        0.935509        2.62061e-006        1.02829e-006
174       34        0.936265        2.62161e-006        1.02791e-006
175       34        0.936978        2.62257e-006        1.02755e-006
176       34        0.937673        2.62349e-006        1.0272e-006
177       34        0.93836        2.62441e-006        1.02685e-006
178       34        0.939032        2.62531e-006        1.02651e-006
179       34        0.939666        2.62615e-006        1.02619e-006
180       34        0.940242        2.62691e-006        1.0259e-006
181       34        0.940762        2.62761e-006        1.02563e-006
182       34        0.941252        2.62826e-006        1.02539e-006
183       34        0.941749        2.62892e-006        1.02513e-006
184       34        0.942286        2.62963e-006        1.02486e-006
185       34        0.942871        2.6304e-006        1.02456e-006
186       34        0.943481        2.6312e-006        1.02425e-006
187       34        0.944072        2.63198e-006        1.02394e-006
188       34        0.944601        2.63267e-006        1.02367e-006
189       34        0.945041        2.63325e-006        1.02345e-006
190       34        0.945397        2.63372e-006        1.02327e-006
191       34        0.945697        2.63412e-006        1.02312e-006
192       34        0.945985        2.63451e-006        1.02297e-006
193       34        0.946299        2.63492e-006        1.02281e-006
194       34        0.946662        2.6354e-006        1.02263e-006
195       34        0.947071        2.63594e-006        1.02242e-006
196       34        0.947506        2.63651e-006        1.02219e-006
197       34        0.947938        2.63707e-006        1.02197e-006
198       34        0.948336        2.63759e-006        1.02176e-006
199       34        0.948682        2.63804e-006        1.02158e-006
200       34        0.948969        2.63842e-006        1.02144e-006
201       34        0.949206        2.63873e-006        1.02132e-006
202       34        0.949406        2.639e-006        1.02122e-006
203       34        0.949589        2.63925e-006        1.02112e-006
204       34        0.949776        2.63949e-006        1.02103e-006
205       34        0.94998        2.63976e-006        1.02093e-006
206       34        0.950211        2.64007e-006        1.02081e-006
207       34        0.95047        2.64041e-006        1.02067e-006
208       34        0.950747        2.64077e-006        1.02053e-006
209       34        0.951026        2.64113e-006        1.02039e-006
210       34        0.951287        2.64147e-006        1.02025e-006
211       34        0.951511        2.64177e-006        1.02014e-006
212       34        0.951689        2.642e-006        1.02005e-006
213       34        0.951821        2.64218e-006        1.01998e-006
214       34        0.95192        2.64231e-006        1.01993e-006
215       34        0.952004        2.64242e-006        1.01989e-006
216       34        0.952097        2.64254e-006        1.01984e-006
217       34        0.952216        2.6427e-006        1.01978e-006
218       34        0.952369        2.6429e-006        1.0197e-006
219       34        0.952549        2.64313e-006        1.01961e-006
220       34        0.952742        2.64339e-006        1.01951e-006
221       34        0.952925        2.64362e-006        1.01941e-006
222       34        0.953081        2.64383e-006        1.01933e-006
223       34        0.9532        2.64399e-006        1.01927e-006
224       34        0.953283        2.64409e-006        1.01923e-006
225       34        0.953337        2.64417e-006        1.0192e-006
226       34        0.95338        2.64422e-006        1.01918e-006
227       34        0.953427        2.64429e-006        1.01916e-006
228       34        0.953492        2.64437e-006        1.01912e-006
229       34        0.95358        2.64449e-006        1.01908e-006
230       34        0.953689        2.64463e-006        1.01902e-006
231       34        0.953807        2.64478e-006        1.01896e-006
232       34        0.953919        2.64493e-006        1.0189e-006
233       34        0.954014        2.64506e-006        1.01885e-006
234       34        0.954083        2.64515e-006        1.01882e-006
235       34        0.954127        2.64521e-006        1.0188e-006
236       34        0.954154        2.64524e-006        1.01878e-006
237       34        0.954176        2.64527e-006        1.01877e-006
238       34        0.954203        2.6453e-006        1.01876e-006
239       34        0.954242        2.64535e-006        1.01874e-006
240       34        0.954294        2.64542e-006        1.01871e-006
241       34        0.954355        2.6455e-006        1.01868e-006
242       34        0.954418        2.64558e-006        1.01865e-006
243       34        0.954475        2.64566e-006        1.01862e-006
244       34        0.954521        2.64572e-006        1.01859e-006
245       34        0.954552        2.64576e-006        1.01858e-006
246       34        0.954568        2.64578e-006        1.01857e-006
247       34        0.954573        2.64579e-006        1.01857e-006
248       34        0.954575        2.64579e-006        1.01856e-006
249       34        0.954581        2.64579e-006        1.01856e-006
250       34        0.954595        2.64581e-006        1.01855e-006
251       34        0.954619        2.64584e-006        1.01854e-006
252       34        0.954651        2.64588e-006        1.01852e-006
253       34        0.954683        2.64593e-006        1.01851e-006
254       34        0.954711        2.64596e-006        1.01849e-006
255       34        0.954726        2.64598e-006        1.01849e-006
256       34        0.954727        2.64598e-006        1.01848e-006
257       34        0.954713        2.64596e-006        1.01849e-006
258       34        0.95469        2.64593e-006        1.0185e-006
259       34        0.954663        2.64589e-006        1.01852e-006
260       34        0.954641        2.64586e-006        1.01853e-006
261       34        0.954628        2.64585e-006        1.01853e-006
262       34        0.954627        2.64585e-006        1.01853e-006
263       34        0.954636        2.64586e-006        1.01853e-006
264       34        0.954646        2.64587e-006        1.01852e-006
265       34        0.95465        2.64587e-006        1.01852e-006
266       34        0.954635        2.64585e-006        1.01853e-006
267       34        0.954596        2.6458e-006        1.01855e-006
268       34        0.954532        2.64571e-006        1.01858e-006
269       34        0.95445        2.64561e-006        1.01862e-006
270       34        0.954364        2.64549e-006        1.01866e-006
271       34        0.954287        2.64539e-006        1.0187e-006
272       34        0.954229        2.64531e-006        1.01873e-006
273       34        0.954192        2.64526e-006        1.01875e-006
274       34        0.954171        2.64524e-006        1.01876e-006
275       34        0.954153        2.64521e-006        1.01877e-006
276       34        0.954123        2.64517e-006        1.01879e-006
277       34        0.954065        2.64509e-006        1.01881e-006
278       34        0.953971        2.64496e-006        1.01886e-006
279       34        0.953841        2.64479e-006        1.01893e-006
280       34        0.953687        2.64459e-006        1.01901e-006
281       34        0.953526        2.64438e-006        1.01909e-006
282       34        0.953376        2.64418e-006        1.01917e-006
283       34        0.95325        2.64401e-006        1.01923e-006
284       34        0.953149        2.64388e-006        1.01928e-006
285       34        0.953066        2.64377e-006        1.01932e-006
286       34        0.952983        2.64366e-006        1.01937e-006
287       34        0.952884        2.64352e-006        1.01941e-006
288       34        0.952756        2.64335e-006        1.01948e-006
289       34        0.952593        2.64314e-006        1.01956e-006
290       34        0.952397        2.64288e-006        1.01966e-006
291       34        0.952177        2.64259e-006        1.01977e-006
292       34        0.951942        2.64228e-006        1.0199e-006
293       34        0.951703        2.64197e-006        1.02002e-006
294       34        0.951468        2.64166e-006        1.02014e-006
295       34        0.951243        2.64137e-006        1.02026e-006
296       34        0.951033        2.64109e-006        1.02036e-006
297       34        0.950836        2.64083e-006        1.02046e-006
298       34        0.950644        2.64057e-006        1.02056e-006
299       34        0.950443        2.6403e-006        1.02066e-006
300       34        0.950213        2.63999e-006        1.02078e-006
301       34        0.949939        2.63963e-006        1.02092e-006
302       34        0.949612        2.6392e-006        1.02108e-006
303       34        0.949242        2.63872e-006        1.02127e-006
304       34        0.948851        2.63821e-006        1.02148e-006
305       34        0.948468        2.63771e-006        1.02167e-006
306       34        0.948116        2.63724e-006        1.02185e-006
307       34        0.947802        2.63682e-006        1.02201e-006
308       34        0.947512        2.63643e-006        1.02216e-006
309       34        0.947213        2.63603e-006        1.02231e-006
310       34        0.946873        2.63558e-006        1.02248e-006
311       34        0.946467        2.63504e-006        1.02268e-006
312       34        0.945996        2.63442e-006        1.02293e-006
313       34        0.945483        2.63374e-006        1.02319e-006
314       34        0.944965        2.63306e-006        1.02345e-006
315       34        0.944473        2.63241e-006        1.0237e-006
316       34        0.944018        2.63181e-006        1.02394e-006
317       34        0.943586        2.63123e-006        1.02415e-006
318       34        0.943143        2.63064e-006        1.02438e-006
319       34        0.942655        2.62999e-006        1.02463e-006
320       34        0.942101        2.62926e-006        1.02491e-006
321       34        0.941483        2.62844e-006        1.02522e-006
322       34        0.940826        2.62757e-006        1.02555e-006
323       34        0.940157        2.62668e-006        1.02589e-006
324       34        0.939497        2.6258e-006        1.02623e-006
325       34        0.938851        2.62494e-006        1.02655e-006
326       34        0.9382        2.62408e-006        1.02688e-006
327       34        0.937522        2.62317e-006        1.02723e-006
328       34        0.9368        2.62221e-006        1.02759e-006
329       34        0.93604        2.62119e-006        1.02797e-006
330       34        0.93526        2.62014e-006        1.02836e-006
331       34        0.934479        2.61909e-006        1.02875e-006
332       34        0.933697        2.61803e-006        1.02914e-006
333       34        0.932891        2.61694e-006        1.02954e-006
334       34        0.932019        2.61576e-006        1.02998e-006
335       34        0.931042        2.61445e-006        1.03047e-006
336       34        0.929953        2.61298e-006        1.03101e-006
337       34        0.928789        2.61142e-006        1.03159e-006
338       34        0.927619        2.60983e-006        1.03217e-006
339       34        0.926501        2.60831e-006        1.03273e-006
340       34        0.925444        2.60687e-006        1.03324e-006
341       34        0.924382        2.60541e-006        1.03377e-006
342       34        0.92319        2.60379e-006        1.03436e-006
343       34        0.921736        2.60183e-006        1.03508e-006
344       34        0.919933        2.59942e-006        1.03599e-006
345       34        0.917777        2.59656e-006        1.03708e-006
346       34        0.915365        2.59337e-006        1.03831e-006
347       34        0.912862        2.59006e-006        1.03958e-006
348       34        0.910401        2.58682e-006        1.04084e-006
349       34        0.907979        2.58363e-006        1.04208e-006
350       34        0.905406        2.58027e-006        1.0434e-006
351       34        0.902374        2.57632e-006        1.04497e-006
352       34        0.898579        2.57143e-006        1.04695e-006
353       34        0.893832        2.56535e-006        1.04945e-006
354       34        0.888161        2.55814e-006        1.05245e-006
355       34        0.881847        2.55014e-006        1.0558e-006
356       34        0.875336        2.54193e-006        1.05928e-006
357       34        0.869073        2.53405e-006        1.06263e-006
358       34        0.863329        2.52683e-006        1.06571e-006
359       34        0.858014        2.52017e-006        1.06856e-006
360       34        0.852655        2.51348e-006        1.07145e-006
361       34        0.846627        2.50597e-006        1.07471e-006
362       34        0.83945        2.49706e-006        1.0786e-006
363       34        0.830946        2.48657e-006        1.08324e-006
364       34        0.821352        2.4748e-006        1.08851e-006
365       34        0.811399        2.46262e-006        1.09399e-006
366       34        0.802035        2.45118e-006        1.09915e-006
367       34        0.793832        2.44119e-006        1.10368e-006
368       34        0.786684        2.43251e-006        1.10765e-006
369       34        0.780054        2.42446e-006        1.11133e-006
370       34        0.773218        2.41618e-006        1.11513e-006
371       34        0.76532        2.40669e-006        1.11955e-006
372       34        0.755735        2.39525e-006        1.12497e-006
373       34        0.744623        2.38205e-006        1.13126e-006
374       34        0.732972        2.36825e-006        1.13789e-006
375       34        0.72187        2.35516e-006        1.14424e-006
376       34        0.711687        2.34317e-006        1.15006e-006
377       34        0.7017        2.33146e-006        1.1558e-006
378       34        0.690458        2.31842e-006        1.16233e-006
379       34        0.677116        2.30314e-006        1.17018e-006
380       34        0.662747        2.28681e-006        1.1787e-006
381       34        0.649901        2.27227e-006        1.18635e-006
382       34        0.640489        2.26161e-006        1.19195e-006
383       34        0.634104        2.25437e-006        1.19574e-006
384       34        0.628381        2.24792e-006        1.19916e-006
385       34        0.620251        2.23877e-006        1.20403e-006
386       34        0.606487        2.22348e-006        1.21238e-006
387       34        0.585442        2.2005e-006        1.22537e-006
388       34        0.559055        2.17206e-006        1.24187e-006
389       34        0.532124        2.14342e-006        1.25895e-006
390       34        0.512231        2.12259e-006        1.27177e-006
391       34        0.508858        2.11912e-006        1.27398e-006
392       34        0.526148        2.13712e-006        1.26278e-006
393       34        0.557557        2.17026e-006        1.24271e-006
394       34        0.591144        2.20642e-006        1.22168e-006
395       34        0.617002        2.23464e-006        1.20572e-006
396       34        0.627997        2.24678e-006        1.19902e-006
397       34        0.62131        2.23936e-006        1.20307e-006
398       34        0.596997        2.21272e-006        1.21802e-006
399       34        0.560455        2.17346e-006        1.24094e-006
400       34        0.526227        2.13735e-006        1.26281e-006
401       34        0.511746        2.12227e-006        1.27219e-006
402       34        0.525679        2.13682e-006        1.26319e-006
403       34        0.562272        2.17553e-006        1.23986e-006
404       34        0.608525        2.22576e-006        1.21115e-006
405       34        0.656128        2.27877e-006        1.18235e-006
406       34        0.701048        2.33004e-006        1.15585e-006
407       34        0.740783        2.37636e-006        1.13291e-006
408       34        0.771368        2.41246e-006        1.11548e-006
409       34        0.787605        2.43199e-006        1.10639e-006
410       34        0.790513        2.43599e-006        1.10499e-006
411       34        0.789735        2.43555e-006        1.10565e-006
412       34        0.796526        2.44401e-006        1.10199e-006
413       34        0.81592        2.46741e-006        1.09117e-006
414       34        0.842679        2.49977e-006        1.07629e-006
415       34        0.866573        2.52914e-006        1.06323e-006
416       34        0.880794        2.5469e-006        1.05557e-006
417       34        0.883017        2.54983e-006        1.05444e-006
418       34        0.874916        2.54018e-006        1.05899e-006
419       34        0.863661        2.52647e-006        1.0652e-006
420       34        0.856745        2.51791e-006        1.06896e-006
421       34        0.856494        2.51731e-006        1.06897e-006
422       34        0.859233        2.52044e-006        1.06737e-006
423       34        0.862485        2.5248e-006        1.06575e-006
424       34        0.871543        2.53677e-006        1.06115e-006
425       34        0.89215        2.56316e-006        1.05032e-006
426       34        0.920087        2.59897e-006        1.03565e-006
427       34        0.943855        2.62962e-006        1.02325e-006
428       34        0.956306        2.64639e-006        1.01704e-006
429       34        0.959594        2.65156e-006        1.01568e-006
430       34        0.95868        2.65063e-006        1.01625e-006
431       34        0.956833        2.64844e-006        1.01729e-006
432       34        0.955246        2.64659e-006        1.01819e-006
433       34        0.954075        2.64515e-006        1.01883e-006
434       34        0.953133        2.64406e-006        1.01937e-006
435       34        0.952161        2.64295e-006        1.01993e-006
436       34        0.950968        2.64134e-006        1.02052e-006
437       34        0.949479        2.63949e-006        1.02133e-006
438       34        0.947566        2.63696e-006        1.02231e-006
439       34        0.944934        2.63326e-006        1.02356e-006
440       34        0.941006        2.6278e-006        1.02546e-006
441       34        0.935058        2.62023e-006        1.0286e-006
442       34        0.927058        2.61031e-006        1.03294e-006
443       34        0.919347        2.60053e-006        1.03704e-006
444       34        0.915607        2.59557e-006        1.03894e-006
445       34        0.916954        2.59705e-006        1.03813e-006
446       34        0.920741        2.60191e-006        1.03614e-006
447       34        0.924114        2.60663e-006        1.03453e-006
448       34        0.92645        2.61005e-006        1.03347e-006
449       34        0.927916        2.61203e-006        1.03274e-006
450       34        0.92885        2.61318e-006        1.03223e-006
451       34        0.92951        2.61405e-006        1.03189e-006
452       34        0.929831        2.61448e-006        1.03173e-006
453       34        0.929278        2.61357e-006        1.03194e-006
454       34        0.92663        2.60964e-006        1.03312e-006
455       34        0.919873        2.60055e-006        1.0365e-006
456       34        0.907138        2.5844e-006        1.04327e-006
457       34        0.890498        2.5634e-006        1.05215e-006
458       34        0.876768        2.54607e-006        1.05948e-006
459       34        0.871871        2.53943e-006        1.06191e-006
460       34        0.878021        2.54691e-006        1.05851e-006
461       34        0.894105        2.56781e-006        1.05017e-006
462       34        0.91349        2.59323e-006        1.0402e-006
463       34        0.928262        2.61217e-006        1.03243e-006
464       34        0.935667        2.62124e-006        1.02838e-006
465       34        0.937489        2.62381e-006        1.02751e-006
466       34        0.934787        2.62052e-006        1.029e-006
467       34        0.923696        2.60562e-006        1.03456e-006
468       34        0.888367        2.5593e-006        1.05271e-006
469       34        0.789412        2.43602e-006        1.10623e-006
470       34        0.589202        2.20603e-006        1.22384e-006
471       34        0.332441        1.94255e-006        1.39314e-006
472       34        0.112076        1.74066e-006        1.55611e-006
473       34        0.0231591        1.66475e-006        1.62664e-006
474       34        0.117659        1.7451e-006        1.55139e-006
475       34        0.372289        1.98114e-006        1.36531e-006
476       34        0.661991        2.28707e-006        1.17972e-006
477       34        0.848304        2.5083e-006        1.07391e-006
478       34        0.909117        2.58497e-006        1.04143e-006
479       34        0.856433        2.51805e-006        1.06935e-006
480       34        0.546102        2.15889e-006        1.25043e-006
481       34        -0.307406        1.40977e-006        1.91713e-006
482       34        -0.823861        1.08576e-006        2.47475e-006
483       34        -0.967319        1.01028e-006        2.65792e-006
484       34        -1.00005        9.93958e-007        2.70199e-006
485       34        -1.00635        9.90951e-007        2.71083e-006
486       34        -1.00653        9.90972e-007        2.71138e-006
487       34        -1.0048        9.91892e-007        2.70921e-006
488       34        -0.999959        9.9438e-007        2.70289e-006
489       34        -0.981615        1.00364e-006        2.67848e-006
490       34        -0.901405        1.04474e-006        2.57326e-006
491       34        -0.569155        1.23523e-006        2.18238e-006
492       34        0.313876        1.92402e-006        1.40571e-006
493       34        0.770978        2.41377e-006        1.11652e-006
494       34        0.878467        2.5479e-006        1.05845e-006
495       34        0.888176        2.56175e-006        1.05392e-006
496       34        0.876088        2.54762e-006        1.06085e-006
497       34        0.861583        2.53016e-006        1.06897e-006
498       34        0.846198        2.51134e-006        1.07747e-006
499       34        0.842928        2.51233e-006        1.08143e-006
0       35        0.845851        2.515e-006        1.07942e-006
1       35        0.857669        2.52532e-006        1.07111e-006
2       35        0.867523        2.53743e-006        1.0657e-006
3       35        0.882942        2.55647e-006        1.05726e-006
4       35        0.897509        2.57406e-006        1.04915e-006
5       35        0.904443        2.58121e-006        1.04479e-006
6       35        0.876718        2.5445e-006        1.05888e-006
7       35        0.711331        2.34262e-006        1.1502e-006
8       35        0.145547        1.76936e-006        1.5297e-006
9       35        -0.589363        1.22298e-006        2.20483e-006
10       35        -0.890685        1.05042e-006        2.55966e-006
11       35        -0.976177        1.0062e-006        2.67075e-006
12       35        -1.00018        9.9396e-007        2.70234e-006
13       35        -1.00823        9.89764e-007        2.7127e-006
14       35        -1.01156        9.88037e-007        2.71698e-006
15       35        -1.01182        9.87784e-007        2.71701e-006
16       35        -1.00468        9.91298e-007        2.70725e-006
17       35        -0.966662        1.01031e-006        2.65627e-006
18       35        -0.796724        1.10038e-006        2.44092e-006
19       35        -0.190299        1.49517e-006        1.80858e-006
20       35        0.621159        2.24027e-006        1.20374e-006
21       35        0.882638        2.55146e-006        1.05552e-006
22       35        0.93873        2.62403e-006        1.02632e-006
23       35        0.94151        2.6271e-006        1.02467e-006
24       35        0.920732        2.60018e-006        1.03546e-006
25       35        0.874618        2.54167e-006        1.05993e-006
26       35        0.806917        2.45774e-006        1.09672e-006
27       35        0.73779        2.37493e-006        1.13562e-006
28       35        0.699697        2.33026e-006        1.15752e-006
29       35        0.721061        2.35525e-006        1.14521e-006
30       35        0.785564        2.4322e-006        1.10875e-006
31       35        0.852031        2.51386e-006        1.07228e-006
32       35        0.896676        2.56997e-006        1.04835e-006
33       35        0.920134        2.59982e-006        1.03594e-006
34       35        0.931132        2.61438e-006        1.03035e-006
35       35        0.935078        2.62041e-006        1.02865e-006
36       35        0.935502        2.62119e-006        1.02853e-006
37       35        0.934747        2.61981e-006        1.02876e-006
38       35        0.933898        2.61887e-006        1.02926e-006
39       35        0.933158        2.61815e-006        1.02974e-006
40       35        0.932214        2.61693e-006        1.03024e-006
41       35        0.928953        2.61234e-006        1.03179e-006
42       35        0.917815        2.59691e-006        1.03718e-006
43       35        0.889938        2.5603e-006        1.05147e-006
44       35        0.844733        2.50354e-006        1.0757e-006
45       35        0.800771        2.45021e-006        1.1001e-006
46       35        0.786688        2.43395e-006        1.1083e-006
47       35        0.817214        2.47136e-006        1.0915e-006
48       35        0.867174        2.53368e-006        1.06449e-006
49       35        0.900097        2.57583e-006        1.04715e-006
50       35        0.915022        2.59507e-006        1.03934e-006
51       35        0.92126        2.60348e-006        1.03623e-006
52       35        0.924342        2.60732e-006        1.03456e-006
53       35        0.926576        2.60959e-006        1.03316e-006
54       35        0.928808        2.61212e-006        1.03185e-006
55       35        0.931045        2.61482e-006        1.03061e-006
56       35        0.932602        2.61691e-006        1.02983e-006
57       35        0.931495        2.6153e-006        1.03034e-006
58       35        0.923559        2.60443e-006        1.03423e-006
59       35        0.904328        2.57924e-006        1.04411e-006
60       35        0.879291        2.54683e-006        1.05713e-006
61       35        0.860307        2.52199e-006        1.06688e-006
62       35        0.849172        2.5075e-006        1.07263e-006
63       35        0.84407        2.50122e-006        1.07542e-006
64       35        0.84668        2.50475e-006        1.07413e-006
65       35        0.8593        2.52083e-006        1.06747e-006
66       35        0.882073        2.54936e-006        1.05524e-006
67       35        0.909641        2.58391e-006        1.04046e-006
68       35        0.934088        2.61491e-006        1.02751e-006
69       35        0.950269        2.63544e-006        1.01896e-006
70       35        0.95584        2.64228e-006        1.01593e-006
71       35        0.949929        2.63457e-006        1.01897e-006
72       35        0.93389        2.61389e-006        1.02732e-006
73       35        0.911322        2.58501e-006        1.03916e-006
74       35        0.885655        2.55234e-006        1.0527e-006
75       35        0.855868        2.5148e-006        1.06857e-006
76       35        0.81743        2.46734e-006        1.08949e-006
77       35        0.769656        2.40981e-006        1.11616e-006
78       35        0.721894        2.35355e-006        1.14343e-006
79       35        0.689194        2.31586e-006        1.16251e-006
80       35        0.683143        2.30889e-006        1.16605e-006
81       35        0.7019        2.33014e-006        1.15492e-006
82       35        0.730527        2.36314e-006        1.13822e-006
83       35        0.75203        2.38797e-006        1.12571e-006
84       35        0.752297        2.38801e-006        1.12543e-006
85       35        0.726879        2.35819e-006        1.13998e-006
86       35        0.681774        2.30615e-006        1.16627e-006
87       35        0.626442        2.24388e-006        1.19933e-006
88       35        0.567676        2.17973e-006        1.23556e-006
89       35        0.509705        2.11836e-006        1.27244e-006
90       35        0.456471        2.0634e-006        1.30719e-006
91       35        0.407275        2.01376e-006        1.34008e-006
92       35        0.357753        1.96499e-006        1.37401e-006
93       35        0.303978        1.91324e-006        1.41173e-006
94       35        0.240037        1.85343e-006        1.45791e-006
95       35        0.164123        1.78487e-006        1.5147e-006
96       35        0.0861257        1.7169e-006        1.57522e-006
97       35        0.0196416        1.66084e-006        1.62854e-006
98       35        -0.0302766        1.61982e-006        1.66961e-006
99       35        -0.0692776        1.5884e-006        1.70234e-006
100       35        -0.104669        1.56047e-006        1.73266e-006
101       35        -0.134888        1.53703e-006        1.75899e-006
102       35        -0.155412        1.5213e-006        1.77709e-006
103       35        -0.1664        1.51294e-006        1.78685e-006
104       35        -0.174284        1.50694e-006        1.79385e-006
105       35        -0.188548        1.49614e-006        1.80659e-006
106       35        -0.212651        1.47815e-006        1.8284e-006
107       35        -0.237527        1.4598e-006        1.85118e-006
108       35        -0.249038        1.45137e-006        1.86181e-006
109       35        -0.239306        1.4585e-006        1.85283e-006
110       35        -0.209661        1.4804e-006        1.82571e-006
111       35        -0.169766        1.51033e-006        1.78978e-006
112       35        -0.133236        1.53824e-006        1.75746e-006
113       35        -0.109268        1.55684e-006        1.73659e-006
114       35        -0.0984289        1.56531e-006        1.72722e-006
115       35        -0.0961015        1.56714e-006        1.72522e-006
116       35        -0.094599        1.56835e-006        1.72396e-006
117       35        -0.0855517        1.57551e-006        1.71623e-006
118       35        -0.0644181        1.59229e-006        1.69823e-006
119       35        -0.0326355        1.6178e-006        1.67147e-006
120       35        0.00392567        1.64763e-006        1.64117e-006
121       35        0.0388456        1.67662e-006        1.61274e-006
122       35        0.0683264        1.70149e-006        1.58911e-006
123       35        0.091576        1.72134e-006        1.57071e-006
124       35        0.109925        1.73717e-006        1.55633e-006
125       35        0.126581        1.75169e-006        1.54342e-006
126       35        0.145608        1.76842e-006        1.52879e-006
127       35        0.169619        1.78972e-006        1.5105e-006
128       35        0.19802        1.8152e-006        1.48911e-006
129       35        0.227578        1.84206e-006        1.46713e-006
130       35        0.254706        1.86706e-006        1.44724e-006
131       35        0.277434        1.88826e-006        1.43078e-006
132       35        0.296091        1.90585e-006        1.41742e-006
133       35        0.312914        1.92186e-006        1.40548e-006
134       35        0.33071        1.93894e-006        1.39296e-006
135       35        0.351092        1.95864e-006        1.37872e-006
136       35        0.373571        1.98056e-006        1.36317e-006
137       35        0.396232        2.00289e-006        1.34765e-006
138       35        0.417316        2.0239e-006        1.33337e-006
139       35        0.436092        2.0428e-006        1.32079e-006
140       35        0.452685        2.05964e-006        1.30977e-006
141       35        0.467722        2.07503e-006        1.29985e-006
142       35        0.482261        2.09002e-006        1.29035e-006
143       35        0.497415        2.10575e-006        1.28051e-006
144       35        0.513751        2.12283e-006        1.26998e-006
145       35        0.531066        2.14107e-006        1.2589e-006
146       35        0.548573        2.15967e-006        1.2478e-006
147       35        0.56525        2.17754e-006        1.23732e-006
148       35        0.580295        2.1938e-006        1.22794e-006
149       35        0.59347        2.20816e-006        1.2198e-006
150       35        0.605135        2.22097e-006        1.21265e-006
151       35        0.616019        2.23301e-006        1.20603e-006
152       35        0.626815        2.24502e-006        1.19949e-006
153       35        0.637788        2.25729e-006        1.19289e-006
154       35        0.648714        2.26958e-006        1.18635e-006
155       35        0.659119        2.28135e-006        1.18016e-006
156       35        0.668597        2.29214e-006        1.17455e-006
157       35        0.677038        2.3018e-006        1.16959e-006
158       35        0.684663        2.31059e-006        1.16514e-006
159       35        0.691911        2.31898e-006        1.16092e-006
160       35        0.699204        2.32745e-006        1.1567e-006
161       35        0.706728        2.33622e-006        1.15235e-006
162       35        0.714336        2.34512e-006        1.14798e-006
163       35        0.721629        2.35368e-006        1.14379e-006
164       35        0.728192        2.36142e-006        1.14005e-006
165       35        0.733812        2.36807e-006        1.13685e-006
166       35        0.73859        2.37376e-006        1.13415e-006
167       35        0.742861        2.37887e-006        1.13175e-006
168       35        0.747002        2.38383e-006        1.12942e-006
169       35        0.751256        2.38893e-006        1.12704e-006
170       35        0.755656        2.39421e-006        1.12457e-006
171       35        0.760063        2.3995e-006        1.1221e-006
172       35        0.764281        2.40457e-006        1.11973e-006
173       35        0.768181        2.40928e-006        1.11756e-006
174       35        0.771756        2.41361e-006        1.11557e-006
175       35        0.775093        2.41766e-006        1.11372e-006
176       35        0.778296        2.42155e-006        1.11195e-006
177       35        0.781412        2.42534e-006        1.11022e-006
178       35        0.784405        2.42898e-006        1.10857e-006
179       35        0.787188        2.43238e-006        1.10703e-006
180       35        0.789691        2.43544e-006        1.10565e-006
181       35        0.791924        2.43817e-006        1.10443e-006
182       35        0.793986        2.44071e-006        1.1033e-006
183       35        0.796024        2.44321e-006        1.10218e-006
184       35        0.798154        2.44583e-006        1.10101e-006
185       35        0.80041        2.4486e-006        1.09977e-006
186       35        0.802715        2.45142e-006        1.09851e-006
187       35        0.804928        2.45413e-006        1.09729e-006
188       35        0.806904        2.45656e-006        1.09621e-006
189       35        0.808569        2.45861e-006        1.0953e-006
190       35        0.80994        2.46031e-006        1.09456e-006
191       35        0.811113        2.46178e-006        1.09392e-006
192       35        0.812225        2.46317e-006        1.09332e-006
193       35        0.813398        2.46462e-006        1.09269e-006
194       35        0.814699        2.46624e-006        1.09198e-006
195       35        0.816126        2.468e-006        1.0912e-006
196       35        0.817617        2.46984e-006        1.09039e-006
197       35        0.819082        2.47165e-006        1.08959e-006
198       35        0.820437        2.47332e-006        1.08885e-006
199       35        0.821625        2.4748e-006        1.08821e-006
200       35        0.822629        2.47605e-006        1.08767e-006
201       35        0.823466        2.4771e-006        1.08722e-006
202       35        0.82418        2.47799e-006        1.08683e-006
203       35        0.824827        2.47881e-006        1.08649e-006
204       35        0.825466        2.47961e-006        1.08615e-006
205       35        0.826149        2.48047e-006        1.08578e-006
206       35        0.826908        2.48142e-006        1.08537e-006
207       35        0.827751        2.48247e-006        1.08492e-006
208       35        0.828654        2.48359e-006        1.08443e-006
209       35        0.829567        2.48473e-006        1.08393e-006
210       35        0.830426        2.48579e-006        1.08347e-006
211       35        0.831172        2.48672e-006        1.08306e-006
212       35        0.83177        2.48747e-006        1.08274e-006
213       35        0.832219        2.48804e-006        1.0825e-006
214       35        0.832552        2.48846e-006        1.08233e-006
215       35        0.832829        2.48882e-006        1.08218e-006
216       35        0.833124        2.4892e-006        1.08203e-006
217       35        0.833498        2.48967e-006        1.08183e-006
218       35        0.833981        2.49027e-006        1.08157e-006
219       35        0.834557        2.49099e-006        1.08126e-006
220       35        0.835177        2.49176e-006        1.08092e-006
221       35        0.835776        2.49251e-006        1.0806e-006
222       35        0.836291        2.49315e-006        1.08032e-006
223       35        0.836687        2.49365e-006        1.08011e-006
224       35        0.83696        2.494e-006        1.07996e-006
225       35        0.837136        2.49422e-006        1.07987e-006
226       35        0.837263        2.49439e-006        1.07981e-006
227       35        0.837398        2.49456e-006        1.07974e-006
228       35        0.837589        2.49481e-006        1.07963e-006
229       35        0.837861        2.49515e-006        1.07949e-006
230       35        0.838206        2.49558e-006        1.0793e-006
231       35        0.838588        2.49606e-006        1.0791e-006
232       35        0.838959        2.49652e-006        1.0789e-006
233       35        0.839272        2.49691e-006        1.07873e-006
234       35        0.839501        2.4972e-006        1.07861e-006
235       35        0.839643        2.49738e-006        1.07853e-006
236       35        0.839724        2.49749e-006        1.07849e-006
237       35        0.839781        2.49756e-006        1.07846e-006
238       35        0.839852        2.49766e-006        1.07842e-006
239       35        0.839963        2.4978e-006        1.07836e-006
240       35        0.840122        2.498e-006        1.07828e-006
241       35        0.840317        2.49824e-006        1.07817e-006
242       35        0.840525        2.4985e-006        1.07806e-006
243       35        0.840719        2.49874e-006        1.07796e-006
244       35        0.840876        2.49894e-006        1.07787e-006
245       35        0.840979        2.49907e-006        1.07782e-006
246       35        0.841028        2.49913e-006        1.07779e-006
247       35        0.841035        2.49914e-006        1.07779e-006
248       35        0.841026        2.49913e-006        1.07779e-006
249       35        0.84103        2.49913e-006        1.07779e-006
250       35        0.841068        2.49918e-006        1.07777e-006
251       35        0.841147        2.49928e-006        1.07773e-006
252       35        0.841256        2.49941e-006        1.07767e-006
253       35        0.841374        2.49956e-006        1.0776e-006
254       35        0.841472        2.49968e-006        1.07755e-006
255       35        0.841526        2.49974e-006        1.07752e-006
256       35        0.841524        2.49974e-006        1.07752e-006
257       35        0.841469        2.49967e-006        1.07755e-006
258       35        0.84138        2.49956e-006        1.0776e-006
259       35        0.841284        2.49944e-006        1.07765e-006
260       35        0.841207        2.49934e-006        1.07769e-006
261       35        0.84117        2.49929e-006        1.07771e-006
262       35        0.841178        2.4993e-006        1.0777e-006
263       35        0.841219        2.49935e-006        1.07768e-006
264       35        0.841266        2.4994e-006        1.07765e-006
265       35        0.841282        2.49941e-006        1.07764e-006
266       35        0.841232        2.49935e-006        1.07767e-006
267       35        0.841096        2.49918e-006        1.07774e-006
268       35        0.840876        2.4989e-006        1.07786e-006
269       35        0.840602        2.49856e-006        1.078e-006
270       35        0.840319        2.4982e-006        1.07816e-006
271       35        0.840074        2.49789e-006        1.07829e-006
272       35        0.839898        2.49767e-006        1.07838e-006
273       35        0.839796        2.49754e-006        1.07843e-006
274       35        0.839745        2.49747e-006        1.07846e-006
275       35        0.839695        2.4974e-006        1.07848e-006
276       35        0.839595        2.49726e-006        1.07853e-006
277       35        0.839398        2.49701e-006        1.07864e-006
278       35        0.839081        2.49661e-006        1.0788e-006
279       35        0.838653        2.49608e-006        1.07903e-006
280       35        0.838152        2.49545e-006        1.0793e-006
281       35        0.837636        2.49481e-006        1.07958e-006
282       35        0.837166        2.49422e-006        1.07984e-006
283       35        0.836777        2.49373e-006        1.08004e-006
284       35        0.83647        2.49334e-006        1.08021e-006
285       35        0.836211        2.493e-006        1.08034e-006
286       35        0.835944        2.49266e-006        1.08048e-006
287       35        0.835613        2.49224e-006        1.08066e-006
288       35        0.83518        2.49169e-006        1.08089e-006
289       35        0.834631        2.491e-006        1.08118e-006
290       35        0.833982        2.49019e-006        1.08153e-006
291       35        0.833263        2.48929e-006        1.08192e-006
292       35        0.832511        2.48835e-006        1.08232e-006
293       35        0.831753        2.48741e-006        1.08273e-006
294       35        0.831009        2.48648e-006        1.08313e-006
295       35        0.83029        2.48558e-006        1.08352e-006
296       35        0.829599        2.48472e-006        1.08389e-006
297       35        0.82893        2.48388e-006        1.08425e-006
298       35        0.828263        2.48304e-006        1.08461e-006
299       35        0.827557        2.48215e-006        1.08499e-006
300       35        0.826764        2.48115e-006        1.08541e-006
301       35        0.825834        2.47999e-006        1.08591e-006
302       35        0.824749        2.47864e-006        1.0865e-006
303       35        0.82353        2.47713e-006        1.08716e-006
304       35        0.822241        2.47554e-006        1.08786e-006
305       35        0.820964        2.47396e-006        1.08856e-006
306       35        0.819767        2.47247e-006        1.08921e-006
307       35        0.818668        2.4711e-006        1.0898e-006
308       35        0.817621        2.46979e-006        1.09036e-006
309       35        0.816532        2.46843e-006        1.09095e-006
310       35        0.815292        2.46688e-006        1.09162e-006
311       35        0.81383        2.46507e-006        1.09241e-006
312       35        0.812146        2.46299e-006        1.09333e-006
313       35        0.810318        2.46074e-006        1.09433e-006
314       35        0.808461        2.45845e-006        1.09535e-006
315       35        0.806674        2.45625e-006        1.09632e-006
316       35        0.804988        2.45416e-006        1.09724e-006
317       35        0.803343        2.45213e-006        1.09814e-006
318       35        0.80162        2.45e-006        1.09907e-006
319       35        0.79969        2.44762e-006        1.10013e-006
320       35        0.797478        2.44491e-006        1.10134e-006
321       35        0.794995        2.44187e-006        1.10271e-006
322       35        0.792327        2.4386e-006        1.10417e-006
323       35        0.789582        2.43525e-006        1.10569e-006
324       35        0.786836        2.43189e-006        1.1072e-006
325       35        0.784093        2.42854e-006        1.10871e-006
326       35        0.781276        2.42511e-006        1.11027e-006
327       35        0.77827        2.42145e-006        1.11193e-006
328       35        0.774992        2.41747e-006        1.11375e-006
329       35        0.771437        2.41316e-006        1.11572e-006
330       35        0.767667        2.4086e-006        1.11782e-006
331       35        0.763753        2.40387e-006        1.12e-006
332       35        0.759708        2.39898e-006        1.12225e-006
333       35        0.755451        2.39385e-006        1.12463e-006
334       35        0.750817        2.38829e-006        1.12723e-006
335       35        0.745634        2.38209e-006        1.13014e-006
336       35        0.739833        2.37518e-006        1.13342e-006
337       35        0.733523        2.36769e-006        1.137e-006
338       35        0.726949        2.35991e-006        1.14074e-006
339       35        0.720348        2.35211e-006        1.1445e-006
340       35        0.713772        2.34437e-006        1.14826e-006
341       35        0.706987        2.3364e-006        1.15214e-006
342       35        0.699531        2.32769e-006        1.15644e-006
343       35        0.690924        2.3177e-006        1.16143e-006
344       35        0.680896        2.30614e-006        1.16728e-006
345       35        0.669546        2.29314e-006        1.17395e-006
346       35        0.657344        2.27928e-006        1.18118e-006
347       35        0.644976        2.26531e-006        1.18855e-006
348       35        0.632991        2.25186e-006        1.19574e-006
349       35        0.621419        2.23894e-006        1.20272e-006
350       35        0.609614        2.22584e-006        1.20988e-006
351       35        0.596519        2.21143e-006        1.21789e-006
352       35        0.581189        2.1947e-006        1.22735e-006
353       35        0.563175        2.17524e-006        1.23858e-006
354       35        0.54272        2.15337e-006        1.25146e-006
355       35        0.520838        2.13023e-006        1.2654e-006
356       35        0.498978        2.10735e-006        1.27948e-006
357       35        0.478455        2.08609e-006        1.29283e-006
358       35        0.459957        2.06708e-006        1.30497e-006
359       35        0.443083        2.04986e-006        1.31612e-006
360       35        0.426246        2.03283e-006        1.32735e-006
361       35        0.407381        2.01393e-006        1.34005e-006
362       35        0.384997        1.99172e-006        1.35527e-006
363       35        0.358663        1.96591e-006        1.3734e-006
364       35        0.329149        1.93737e-006        1.39401e-006
365       35        0.29857        1.90822e-006        1.41567e-006
366       35        0.269756        1.88111e-006        1.43635e-006
367       35        0.24452        1.85763e-006        1.45468e-006
368       35        0.222523        1.8374e-006        1.47083e-006
369       35        0.201892        1.81862e-006        1.48615e-006
370       35        0.180307        1.79916e-006        1.50233e-006
371       35        0.155399        1.77697e-006        1.52122e-006
372       35        0.125442        1.75065e-006        1.54426e-006
373       35        0.0908958        1.72077e-006        1.57126e-006
374       35        0.0546752        1.68994e-006        1.60003e-006
375       35        0.0201137        1.661e-006        1.62792e-006
376       35        -0.0114714        1.63496e-006        1.65382e-006
377       35        -0.0416478        1.61044e-006        1.67892e-006
378       35        -0.0735975        1.58486e-006        1.7059e-006
379       35        -0.108987        1.55702e-006        1.7363e-006
380       35        -0.145339        1.52891e-006        1.76808e-006
381       35        -0.177173        1.50468e-006        1.79634e-006
382       35        -0.200708        1.48698e-006        1.81748e-006
383       35        -0.217292        1.4746e-006        1.8325e-006
384       35        -0.232248        1.46355e-006        1.84617e-006
385       35        -0.251762        1.44926e-006        1.86416e-006
386       35        -0.28063        1.42834e-006        1.89107e-006
387       35        -0.319086        1.40092e-006        1.92748e-006
388       35        -0.361475        1.37124e-006        1.96833e-006
389       35        -0.399731        1.34494e-006        2.00587e-006
390       35        -0.425116        1.32774e-006        2.03114e-006
391       35        -0.428616        1.32536e-006        2.03461e-006
392       35        -0.405886        1.34067e-006        2.01186e-006
393       35        -0.362112        1.37067e-006        1.96877e-006
394       35        -0.310345        1.40698e-006        1.91897e-006
395       35        -0.266758        1.43825e-006        1.87796e-006
396       35        -0.247698        1.45218e-006        1.86034e-006
397       35        -0.260765        1.44266e-006        1.87246e-006
398       35        -0.30274        1.41245e-006        1.91183e-006
399       35        -0.358625        1.37317e-006        1.96549e-006
400       35        -0.404816        1.34146e-006        2.01088e-006
401       35        -0.421839        1.32993e-006        2.02784e-006
402       35        -0.401496        1.34369e-006        2.00756e-006
403       35        -0.346403        1.38161e-006        1.95356e-006
404       35        -0.265033        1.4395e-006        1.87635e-006
405       35        -0.164065        1.51449e-006        1.78451e-006
406       35        -0.0513272        1.60259e-006        1.687e-006
407       35        0.0612198        1.6953e-006        1.59462e-006
408       35        0.155173        1.77639e-006        1.52106e-006
409       35        0.210933        1.82628e-006        1.47897e-006
410       35        0.228725        1.84271e-006        1.46597e-006
411       35        0.234118        1.84794e-006        1.46222e-006
412       35        0.258113        1.87032e-006        1.44483e-006
413       35        0.31548        1.9243e-006        1.40366e-006
414       35        0.393074        1.99939e-006        1.34954e-006
415       35        0.463106        2.06952e-006        1.3024e-006
416       35        0.50616        2.11383e-006        1.27423e-006
417       35        0.514737        2.12286e-006        1.26875e-006
418       35        0.492745        2.10046e-006        1.28327e-006
419       35        0.460436        2.06763e-006        1.30469e-006
420       35        0.439969        2.04691e-006        1.31833e-006
421       35        0.439078        2.04576e-006        1.31876e-006
422       35        0.448689        2.05527e-006        1.31222e-006
423       35        0.464488        2.07172e-006        1.30199e-006
424       35        0.506457        2.11575e-006        1.27501e-006
425       35        0.597105        2.21304e-006        1.21806e-006
426       35        0.724772        2.35729e-006        1.14195e-006
427       35        0.841327        2.49722e-006        1.07665e-006
428       35        0.911644        2.58663e-006        1.03947e-006
429       35        0.940321        2.62487e-006        1.02502e-006
430       35        0.948224        2.63567e-006        1.02113e-006
431       35        0.949049        2.63712e-006        1.02085e-006
432       35        0.948136        2.63622e-006        1.02144e-006
433       35        0.947038        2.63505e-006        1.0221e-006
434       35        0.946052        2.63403e-006        1.02272e-006
435       35        0.945134        2.63288e-006        1.02321e-006
436       35        0.944213        2.63152e-006        1.02362e-006
437       35        0.943264        2.6303e-006        1.02412e-006
438       35        0.942        2.62866e-006        1.02478e-006
439       35        0.93931        2.62493e-006        1.02608e-006
440       35        0.932293        2.61557e-006        1.02962e-006
441       35        0.916278        2.59502e-006        1.03802e-006
442       35        0.890172        2.56182e-006        1.05185e-006
443       35        0.864711        2.52957e-006        1.06539e-006
444       35        0.857205        2.52019e-006        1.06943e-006
445       35        0.872263        2.53938e-006        1.06147e-006
446       35        0.895381        2.5689e-006        1.04927e-006
447       35        0.911654        2.59007e-006        1.04084e-006
448       35        0.920143        2.6013e-006        1.03652e-006
449       35        0.924015        2.60621e-006        1.03446e-006
450       35        0.925604        2.60813e-006        1.03358e-006
451       35        0.926082        2.6089e-006        1.03339e-006
452       35        0.925706        2.60861e-006        1.03367e-006
453       35        0.923883        2.6062e-006        1.03459e-006
454       35        0.91886        2.59923e-006        1.03703e-006
455       35        0.90743        2.5842e-006        1.04288e-006
456       35        0.886944        2.55821e-006        1.05376e-006
457       35        0.864389        2.53011e-006        1.06596e-006
458       35        0.857365        2.52162e-006        1.06987e-006
459       35        0.873278        2.54162e-006        1.06133e-006
460       35        0.897583        2.57201e-006        1.04823e-006
461       35        0.915858        2.59545e-006        1.03863e-006
462       35        0.926678        2.60988e-006        1.03317e-006
463       35        0.932069        2.61684e-006        1.03035e-006
464       35        0.933822        2.61866e-006        1.02926e-006
465       35        0.933491        2.61855e-006        1.02956e-006
466       35        0.931613        2.61649e-006        1.03068e-006
467       35        0.927158        2.61012e-006        1.03276e-006
468       35        0.916412        2.59538e-006        1.03803e-006
469       35        0.89133        2.56306e-006        1.05114e-006
470       35        0.843266        2.50278e-006        1.07695e-006
471       35        0.778103        2.4231e-006        1.11287e-006
472       35        0.716901        2.3503e-006        1.14756e-006
473       35        0.690788        2.31987e-006        1.16268e-006
474       35        0.720521        2.35434e-006        1.14538e-006
475       35        0.79441        2.44241e-006        1.1036e-006
476       35        0.872147        2.53859e-006        1.06127e-006
477       35        0.919226        2.59861e-006        1.0364e-006
478       35        0.920803        2.60016e-006        1.03538e-006
479       35        0.830077        2.48521e-006        1.08359e-006
480       35        0.432874        2.04119e-006        1.324e-006
481       35        -0.491733        1.28413e-006        2.09974e-006
482       35        -0.890838        1.04963e-006        2.55813e-006
483       35        -0.987345        1.00011e-006        2.6844e-006
484       35        -1.00687        9.90485e-007        2.71098e-006
485       35        -1.00946        9.89334e-007        2.71485e-006
486       35        -1.0082        9.90121e-007        2.7136e-006
487       35        -1.00513        9.91748e-007        2.70972e-006
488       35        -0.997577        9.95519e-007        2.69955e-006
489       35        -0.971117        1.00884e-006        2.66423e-006
490       35        -0.862661        1.0653e-006        2.52419e-006
491       35        -0.449667        1.31226e-006        2.05735e-006
492       35        0.427565        2.03542e-006        1.32729e-006
493       35        0.806058        2.45591e-006        1.09684e-006
494       35        0.890028        2.56235e-006        1.05221e-006
495       35        0.895193        2.57049e-006        1.05012e-006
496       35        0.882907        2.55591e-006        1.05707e-006
497       35        0.86886        2.53898e-006        1.06492e-006
498       35        0.853629        2.5203e-006        1.07331e-006
499       35        0.850152        2.52129e-006        1.07747e-006
0       36        0.85097        2.52137e-006        1.07662e-006
1       36        0.862376        2.53089e-006        1.06844e-006
2       36        0.871656        2.54208e-006        1.06325e-006
3       36        0.8865        2.56044e-006        1.05515e-006
4       36        0.901338        2.57851e-006        1.04694e-006
5       36        0.912764        2.59157e-006        1.04029e-006
6       36        0.907216        2.58333e-006        1.04275e-006
7       36        0.831697        2.48687e-006        1.08256e-006
8       36        0.514216        2.12402e-006        1.2701e-006
9       36        -0.225594        1.46934e-006        1.84118e-006
10       36        -0.759417        1.12207e-006        2.39789e-006
11       36        -0.9407        1.02398e-006        2.62322e-006
12       36        -0.993109        9.97221e-007        2.69211e-006
13       36        -1.00919        9.89058e-007        2.71337e-006
14       36        -1.01415        9.86499e-007        2.71979e-006
15       36        -1.01255        9.87139e-007        2.71721e-006
16       36        -0.997396        9.94653e-007        2.69672e-006
17       36        -0.931851        1.02787e-006        2.60998e-006
18       36        -0.673259        1.17101e-006        2.29589e-006
19       36        0.0755844        1.70806e-006        1.58371e-006
20       36        0.713348        2.34491e-006        1.14901e-006
21       36        0.900585        2.57451e-006        1.04611e-006
22       36        0.941511        2.62764e-006        1.02488e-006
23       36        0.946981        2.63414e-006        1.02181e-006
24       36        0.942289        2.62809e-006        1.02426e-006
25       36        0.931194        2.61397e-006        1.03012e-006
26       36        0.914641        2.59279e-006        1.03883e-006
27       36        0.894885        2.56755e-006        1.04924e-006
28       36        0.874701        2.54149e-006        1.05977e-006
29       36        0.85642        2.51864e-006        1.06961e-006
30       36        0.840198        2.49881e-006        1.07855e-006
31       36        0.833689        2.49072e-006        1.08208e-006
32       36        0.845195        2.50466e-006        1.07568e-006
33       36        0.872655        2.53881e-006        1.06082e-006
34       36        0.901946        2.57645e-006        1.04547e-006
35       36        0.9193        2.5998e-006        1.0368e-006
36       36        0.926294        2.60903e-006        1.03322e-006
37       36        0.928703        2.6116e-006        1.03175e-006
38       36        0.929615        2.61273e-006        1.03126e-006
39       36        0.929404        2.61266e-006        1.03145e-006
40       36        0.925899        2.60844e-006        1.0334e-006
41       36        0.910823        2.58871e-006        1.04116e-006
42       36        0.860419        2.5235e-006        1.0674e-006
43       36        0.73215        2.36684e-006        1.13815e-006
44       36        0.537395        2.14893e-006        1.25555e-006
45       36        0.376261        1.98444e-006        1.36216e-006
46       36        0.352924        1.96217e-006        1.37868e-006
47       36        0.506746        2.118e-006        1.276e-006
48       36        0.728124        2.36389e-006        1.14132e-006
49       36        0.853618        2.51619e-006        1.07157e-006
50       36        0.899862        2.57475e-006        1.04696e-006
51       36        0.915005        2.59462e-006        1.03918e-006
52       36        0.92045        2.60164e-006        1.03634e-006
53       36        0.923176        2.60474e-006        1.03475e-006
54       36        0.925079        2.60683e-006        1.03361e-006
55       36        0.925823        2.60753e-006        1.03312e-006
56       36        0.922698        2.60351e-006        1.03476e-006
57       36        0.907209        2.58345e-006        1.04281e-006
58       36        0.857987        2.52036e-006        1.06867e-006
59       36        0.745648        2.38309e-006        1.1306e-006
60       36        0.600095        2.2168e-006        1.21649e-006
61       36        0.490483        2.09906e-006        1.28532e-006
62       36        0.429032        2.03596e-006        1.3257e-006
63       36        0.403261        2.01023e-006        1.34311e-006
64       36        0.410958        2.01797e-006        1.33794e-006
65       36        0.454878        2.06254e-006        1.30873e-006
66       36        0.533964        2.14477e-006        1.25743e-006
67       36        0.630993        2.24963e-006        1.19695e-006
68       36        0.718085        2.34807e-006        1.14512e-006
69       36        0.773911        2.41327e-006        1.11302e-006
70       36        0.788898        2.43078e-006        1.10441e-006
71       36        0.760616        2.39714e-006        1.12037e-006
72       36        0.695112        2.32119e-006        1.15832e-006
73       36        0.608583        2.22445e-006        1.21037e-006
74       36        0.516089        2.12516e-006        1.2684e-006
75       36        0.414668        2.02113e-006        1.33508e-006
76       36        0.289347        1.89945e-006        1.42222e-006
77       36        0.139893        1.76347e-006        1.53325e-006
78       36        -0.00108423        1.64358e-006        1.64536e-006
79       36        -0.0910185        1.57122e-006        1.72094e-006
80       36        -0.107724        1.55818e-006        1.73541e-006
81       36        -0.0606007        1.59546e-006        1.69514e-006
82       36        0.0136095        1.65585e-006        1.63347e-006
83       36        0.0677824        1.70111e-006        1.58962e-006
84       36        0.0610851        1.69538e-006        1.59491e-006
85       36        -0.0159338        1.63147e-006        1.65767e-006
86       36        -0.136059        1.53617e-006        1.76007e-006
87       36        -0.259803        1.44345e-006        1.87168e-006
88       36        -0.363127        1.37009e-006        1.96993e-006
89       36        -0.440676        1.3174e-006        2.04692e-006
90       36        -0.495171        1.28153e-006        2.1027e-006
91       36        -0.534607        1.25616e-006        2.14398e-006
92       36        -0.567101        1.23568e-006        2.17869e-006
93       36        -0.59704        1.21712e-006        2.21119e-006
94       36        -0.627969        1.19825e-006        2.24529e-006
95       36        -0.660238        1.17891e-006        2.28149e-006
96       36        -0.689102        1.16188e-006        2.31438e-006
97       36        -0.710269        1.14956e-006        2.33883e-006
98       36        -0.723935        1.1417e-006        2.3548e-006
99       36        -0.733854        1.13603e-006        2.36645e-006
100       36        -0.743373        1.13062e-006        2.37772e-006
101       36        -0.75177        1.12587e-006        2.38769e-006
102       36        -0.757259        1.12278e-006        2.39423e-006
103       36        -0.760025        1.12124e-006        2.39758e-006
104       36        -0.762407        1.11992e-006        2.40047e-006
105       36        -0.767501        1.11706e-006        2.40656e-006
106       36        -0.775986        1.11228e-006        2.4167e-006
107       36        -0.784294        1.10763e-006        2.42666e-006
108       36        -0.787636        1.10574e-006        2.43063e-006
109       36        -0.783746        1.1079e-006        2.42593e-006
110       36        -0.77358        1.1136e-006        2.41373e-006
111       36        -0.760696        1.12085e-006        2.39836e-006
112       36        -0.749646        1.1271e-006        2.38523e-006
113       36        -0.743194        1.13075e-006        2.37756e-006
114       36        -0.741141        1.13187e-006        2.37504e-006
115       36        -0.741841        1.13144e-006        2.3758e-006
116       36        -0.742726        1.13092e-006        2.37681e-006
117       36        -0.740938        1.13192e-006        2.37466e-006
118       36        -0.734947        1.13531e-006        2.36755e-006
119       36        -0.725249        1.14086e-006        2.35615e-006
120       36        -0.71376        1.14747e-006        2.34274e-006
121       36        -0.702513        1.15398e-006        2.32967e-006
122       36        -0.692808        1.15961e-006        2.31843e-006
123       36        -0.685208        1.16403e-006        2.30965e-006
124       36        -0.679558        1.16733e-006        2.30314e-006
125       36        -0.674657        1.1702e-006        2.29753e-006
126       36        -0.668489        1.17384e-006        2.29049e-006
127       36        -0.65948        1.17918e-006        2.28028e-006
128       36        -0.647588        1.18628e-006        2.26689e-006
129       36        -0.634217        1.19432e-006        2.25195e-006
130       36        -0.621295        1.20215e-006        2.23761e-006
131       36        -0.610187        1.20891e-006        2.22534e-006
132       36        -0.601003        1.21454e-006        2.21525e-006
133       36        -0.592504        1.21977e-006        2.20597e-006
134       36        -0.582754        1.2258e-006        2.19536e-006
135       36        -0.570382        1.2335e-006        2.182e-006
136       36        -0.55543        1.24288e-006        2.16596e-006
137       36        -0.539075        1.25323e-006        2.14856e-006
138       36        -0.522679        1.26369e-006        2.13126e-006
139       36        -0.507067        1.27372e-006        2.11491e-006
140       36        -0.492469        1.28317e-006        2.09971e-006
141       36        -0.478524        1.29226e-006        2.08531e-006
142       36        -0.464163        1.30169e-006        2.07057e-006
143       36        -0.447959        1.31241e-006        2.05407e-006
144       36        -0.428901        1.32512e-006        2.03482e-006
145       36        -0.406863        1.33997e-006        2.01277e-006
146       36        -0.382633        1.35648e-006        1.98879e-006
147       36        -0.35766        1.37369e-006        1.96435e-006
148       36        -0.333428        1.39059e-006        1.9409e-006
149       36        -0.31072        1.40659e-006        1.91917e-006
150       36        -0.289247        1.42189e-006        1.89882e-006
151       36        -0.26788        1.43727e-006        1.87878e-006
152       36        -0.245381        1.45363e-006        1.8579e-006
153       36        -0.221223        1.47139e-006        1.83571e-006
154       36        -0.195901        1.49022e-006        1.81272e-006
155       36        -0.170588        1.50928e-006        1.79001e-006
156       36        -0.146456        1.52766e-006        1.7686e-006
157       36        -0.124055        1.5449e-006        1.74895e-006
158       36        -0.10306        1.56124e-006        1.73072e-006
159       36        -0.0824891        1.5774e-006        1.71304e-006
160       36        -0.0613025        1.59422e-006        1.695e-006
161       36        -0.0390426        1.61207e-006        1.67625e-006
162       36        -0.0161713        1.6306e-006        1.65718e-006
163       36        0.00612307        1.64886e-006        1.6388e-006
164       36        0.0265528        1.66577e-006        1.62212e-006
165       36        0.0444163        1.68068e-006        1.60767e-006
166       36        0.05992        1.69373e-006        1.59523e-006
167       36        0.0739681        1.70564e-006        1.58403e-006
168       36        0.087619        1.71729e-006        1.57323e-006
169       36        0.101562        1.72927e-006        1.56227e-006
170       36        0.115877        1.74164e-006        1.55108e-006
171       36        0.130142        1.75406e-006        1.54001e-006
172       36        0.143775        1.766e-006        1.5295e-006
173       36        0.156399        1.77713e-006        1.51984e-006
174       36        0.168002        1.78742e-006        1.511e-006
175       36        0.178859        1.7971e-006        1.50278e-006
176       36        0.189286        1.80645e-006        1.49493e-006
177       36        0.199424        1.81558e-006        1.48732e-006
178       36        0.209154        1.82437e-006        1.48006e-006
179       36        0.218206        1.8326e-006        1.47333e-006
180       36        0.226364        1.84004e-006        1.4673e-006
181       36        0.233651        1.84671e-006        1.46193e-006
182       36        0.240359        1.85287e-006        1.457e-006
183       36        0.246919        1.85892e-006        1.45219e-006
184       36        0.25369        1.86518e-006        1.44725e-006
185       36        0.260773        1.87174e-006        1.44209e-006
186       36        0.267965        1.87843e-006        1.43688e-006
187       36        0.274861        1.88486e-006        1.43189e-006
188       36        0.281064        1.89066e-006        1.42741e-006
189       36        0.286358        1.89563e-006        1.42361e-006
190       36        0.29079        1.8998e-006        1.42043e-006
191       36        0.294628        1.90342e-006        1.41769e-006
192       36        0.298248        1.90684e-006        1.4151e-006
193       36        0.301991        1.91039e-006        1.41243e-006
194       36        0.306053        1.91423e-006        1.40954e-006
195       36        0.310434        1.91839e-006        1.40643e-006
196       36        0.314972        1.9227e-006        1.40321e-006
197       36        0.319426        1.92695e-006        1.40006e-006
198       36        0.323566        1.9309e-006        1.39713e-006
199       36        0.327238        1.93442e-006        1.39454e-006
200       36        0.330385        1.93743e-006        1.39233e-006
201       36        0.333045        1.93999e-006        1.39046e-006
202       36        0.33533        1.94218e-006        1.38886e-006
203       36        0.337389        1.94416e-006        1.38742e-006
204       36        0.339393        1.94609e-006        1.38601e-006
205       36        0.341494        1.94812e-006        1.38454e-006
206       36        0.343802        1.95035e-006        1.38293e-006
207       36        0.346347        1.9528e-006        1.38115e-006
208       36        0.349073        1.95544e-006        1.37925e-006
209       36        0.351839        1.95812e-006        1.37733e-006
210       36        0.35446        1.96065e-006        1.3755e-006
211       36        0.356761        1.96289e-006        1.3739e-006
212       36        0.358629        1.9647e-006        1.37261e-006
213       36        0.360047        1.96608e-006        1.37162e-006
214       36        0.361102        1.96711e-006        1.37089e-006
215       36        0.36197        1.96795e-006        1.37029e-006
216       36        0.362871        1.96883e-006        1.36967e-006
217       36        0.363995        1.96992e-006        1.36889e-006
218       36        0.365436        1.97133e-006        1.36789e-006
219       36        0.367164        1.97301e-006        1.3667e-006
220       36        0.369038        1.97484e-006        1.3654e-006
221       36        0.370863        1.97662e-006        1.36414e-006
222       36        0.372455        1.97818e-006        1.36305e-006
223       36        0.373695        1.97939e-006        1.36219e-006
224       36        0.374558        1.98024e-006        1.3616e-006
225       36        0.375111        1.98078e-006        1.36122e-006
226       36        0.375497        1.98116e-006        1.36095e-006
227       36        0.375891        1.98155e-006        1.36068e-006
228       36        0.376447        1.98209e-006        1.3603e-006
229       36        0.377249        1.98288e-006        1.35975e-006
230       36        0.378281        1.98389e-006        1.35904e-006
231       36        0.379443        1.98503e-006        1.35824e-006
232       36        0.380585        1.98615e-006        1.35746e-006
233       36        0.38156        1.98711e-006        1.35679e-006
234       36        0.382278        1.98781e-006        1.35629e-006
235       36        0.382729        1.98826e-006        1.35599e-006
236       36        0.382978        1.9885e-006        1.35582e-006
237       36        0.38314        1.98866e-006        1.35571e-006
238       36        0.383336        1.98886e-006        1.35557e-006
239       36        0.38365        1.98916e-006        1.35536e-006
240       36        0.384114        1.98962e-006        1.35504e-006
241       36        0.384701        1.9902e-006        1.35464e-006
242       36        0.385342        1.99083e-006        1.3542e-006
243       36        0.385952        1.99143e-006        1.35378e-006
244       36        0.386448        1.99192e-006        1.35344e-006
245       36        0.386775        1.99224e-006        1.35322e-006
246       36        0.386924        1.99239e-006        1.35312e-006
247       36        0.386934        1.9924e-006        1.35311e-006
248       36        0.386888        1.99236e-006        1.35314e-006
249       36        0.386881        1.99235e-006        1.35315e-006
250       36        0.386986        1.99245e-006        1.35308e-006
251       36        0.387226        1.99269e-006        1.35291e-006
252       36        0.387571        1.99303e-006        1.35268e-006
253       36        0.387947        1.9934e-006        1.35242e-006
254       36        0.38826        1.99371e-006        1.35221e-006
255       36        0.38843        1.99388e-006        1.35209e-006
256       36        0.388416        1.99387e-006        1.3521e-006
257       36        0.388233        1.99369e-006        1.35223e-006
258       36        0.387941        1.9934e-006        1.35243e-006
259       36        0.387631        1.9931e-006        1.35264e-006
260       36        0.387394        1.99286e-006        1.3528e-006
261       36        0.387292        1.99277e-006        1.35287e-006
262       36        0.387337        1.99281e-006        1.35284e-006
263       36        0.387484        1.99296e-006        1.35274e-006
264       36        0.387639        1.99311e-006        1.35264e-006
265       36        0.387687        1.99316e-006        1.35261e-006
266       36        0.387521        1.993e-006        1.35272e-006
267       36        0.387082        1.99256e-006        1.35302e-006
268       36        0.386387        1.99188e-006        1.3535e-006
269       36        0.385533        1.99104e-006        1.35409e-006
270       36        0.384667        1.99019e-006        1.35468e-006
271       36        0.383932        1.98947e-006        1.35518e-006
272       36        0.383421        1.98897e-006        1.35554e-006
273       36        0.383139        1.9887e-006        1.35573e-006
274       36        0.382999        1.98856e-006        1.35583e-006
275       36        0.38285        1.98841e-006        1.35593e-006
276       36        0.382524        1.98809e-006        1.35615e-006
277       36        0.38189        1.98747e-006        1.35659e-006
278       36        0.380891        1.98649e-006        1.35728e-006
279       36        0.379563        1.98519e-006        1.35819e-006
280       36        0.378032        1.98369e-006        1.35924e-006
281       36        0.376478        1.98217e-006        1.36031e-006
282       36        0.375073        1.9808e-006        1.36128e-006
283       36        0.373918        1.97967e-006        1.36208e-006
284       36        0.373006        1.97878e-006        1.36271e-006
285       36        0.37222        1.97801e-006        1.36325e-006
286       36        0.371388        1.9772e-006        1.36382e-006
287       36        0.370341        1.97617e-006        1.36455e-006
288       36        0.368971        1.97484e-006        1.36549e-006
289       36        0.367254        1.97316e-006        1.36668e-006
290       36        0.365247        1.97121e-006        1.36807e-006
291       36        0.363055        1.96908e-006        1.36959e-006
292       36        0.360785        1.96687e-006        1.37116e-006
293       36        0.358516        1.96467e-006        1.37274e-006
294       36        0.356292        1.96251e-006        1.37428e-006
295       36        0.354123        1.96041e-006        1.37579e-006
296       36        0.352005        1.95836e-006        1.37727e-006
297       36        0.349912        1.95633e-006        1.37872e-006
298       36        0.347787        1.95428e-006        1.38021e-006
299       36        0.345533        1.9521e-006        1.38178e-006
300       36        0.343023        1.94968e-006        1.38353e-006
301       36        0.340138        1.9469e-006        1.38555e-006
302       36        0.336827        1.94371e-006        1.38787e-006
303       36        0.333146        1.94018e-006        1.39046e-006
304       36        0.329262        1.93646e-006        1.39319e-006
305       36        0.325394        1.93275e-006        1.39592e-006
306       36        0.321716        1.92924e-006        1.39851e-006
307       36        0.318275        1.92596e-006        1.40095e-006
308       36        0.314939        1.92278e-006        1.40331e-006
309       36        0.311442        1.91945e-006        1.40579e-006
310       36        0.307487        1.91569e-006        1.40859e-006
311       36        0.302883        1.91133e-006        1.41187e-006
312       36        0.297643        1.90638e-006        1.41561e-006
313       36        0.291988        1.90105e-006        1.41966e-006
314       36        0.28625        1.89565e-006        1.42378e-006
315       36        0.280702        1.89045e-006        1.42777e-006
316       36        0.27541        1.8855e-006        1.43158e-006
317       36        0.270185        1.88062e-006        1.43536e-006
318       36        0.264657        1.87547e-006        1.43936e-006
319       36        0.258448        1.8697e-006        1.44388e-006
320       36        0.251342        1.86313e-006        1.44906e-006
321       36        0.243385        1.85579e-006        1.45488e-006
322       36        0.234848        1.84794e-006        1.46115e-006
323       36        0.226068        1.83991e-006        1.46763e-006
324       36        0.217273        1.83189e-006        1.47414e-006
[truncated: 20,411,546 more chars]
