# Supplementary material for: Lattice Boltzmann simulation for phase separation with chemical reaction controlled by ultrasound field
Source: PLoS One. 2025 Jul 18;20(7):e0324607. doi: 10.1371/journal.pone.0324607 (PMC12273979; doi:10.1371/journal.pone.0324607)
Supplement: S1 Data — The computational data were visualized to generate the figures presented in this work. (ZIP) [file pone.0324607.s001.zip › S1_Data/Data for Fig 7/Fig 7II.txt]

zone  i=500,j=200,f=point
0       25        -0.792943        1.10836e-006        2.44935e-006
1       25        -0.774857        1.11622e-006        2.4225e-006
2       25        -0.719376        1.14678e-006        2.3545e-006
3       25        -0.55968        1.24259e-006        2.17468e-006
4       25        -0.202386        1.48579e-006        1.81908e-006
5       25        0.311424        1.92108e-006        1.40701e-006
6       25        0.663005        2.28899e-006        1.17952e-006
7       25        0.794559        2.44536e-006        1.10477e-006
8       25        0.822768        2.48234e-006        1.09028e-006
9       25        0.819709        2.4794e-006        1.09232e-006
10       25        0.813763        2.47266e-006        1.09585e-006
11       25        0.813383        2.47262e-006        1.09625e-006
12       25        0.817461        2.47726e-006        1.09384e-006
13       25        0.812922        2.47119e-006        1.09612e-006
14       25        0.74867        2.39183e-006        1.13132e-006
15       25        0.4548        2.06424e-006        1.30992e-006
16       25        -0.303479        1.41246e-006        1.91326e-006
17       25        -0.795209        1.1031e-006        2.44326e-006
18       25        -0.940948        1.02586e-006        2.62867e-006
19       25        -0.962317        1.01505e-006        2.65715e-006
20       25        -0.901903        1.04595e-006        2.57751e-006
21       25        -0.641666        1.19118e-006        2.26281e-006
22       25        0.0740061        1.7072e-006        1.58542e-006
23       25        0.620811        2.24325e-006        1.20577e-006
24       25        0.779249        2.42969e-006        1.11462e-006
25       25        0.804084        2.46103e-006        1.10131e-006
26       25        0.797984        2.45407e-006        1.10491e-006
27       25        0.789978        2.44452e-006        1.10946e-006
28       25        0.787958        2.44203e-006        1.11057e-006
29       25        0.793857        2.44911e-006        1.10723e-006
30       25        0.806008        2.46365e-006        1.10036e-006
31       25        0.81829        2.47805e-006        1.09328e-006
32       25        0.809372        2.46587e-006        1.09765e-006
33       25        0.700448        2.33367e-006        1.15835e-006
34       25        0.260138        1.87268e-006        1.44373e-006
35       25        -0.520937        1.2657e-006        2.13093e-006
36       25        -0.848546        1.07459e-006        2.51052e-006
37       25        -0.939776        1.02696e-006        2.62841e-006
38       25        -0.964081        1.01456e-006        2.66056e-006
39       25        -0.970198        1.01143e-006        2.66862e-006
40       25        -0.96895        1.01206e-006        2.66695e-006
41       25        -0.957676        1.0178e-006        2.65201e-006
42       25        -0.915002        1.03968e-006        2.59587e-006
43       25        -0.757365        1.12455e-006        2.39827e-006
44       25        -0.25283        1.44867e-006        1.8654e-006
45       25        0.491098        2.10114e-006        1.2858e-006
46       25        0.759729        2.40462e-006        1.12486e-006
47       25        0.808292        2.46536e-006        1.09861e-006
48       25        0.801729        2.45837e-006        1.10271e-006
49       25        0.789617        2.4441e-006        1.10967e-006
50       25        0.785631        2.43932e-006        1.11192e-006
51       25        0.792465        2.4474e-006        1.108e-006
52       25        0.806321        2.46378e-006        1.10007e-006
53       25        0.811776        2.46937e-006        1.09657e-006
54       25        0.756017        2.39963e-006        1.1267e-006
55       25        0.473025        2.08165e-006        1.2971e-006
56       25        -0.239319        1.45868e-006        1.85308e-006
57       25        -0.720867        1.14551e-006        2.35541e-006
58       25        -0.883953        1.05606e-006        2.55614e-006
59       25        -0.932088        1.03102e-006        2.6186e-006
60       25        -0.944522        1.02462e-006        2.63491e-006
61       25        -0.940268        1.02679e-006        2.62927e-006
62       25        -0.911886        1.04142e-006        2.59209e-006
63       25        -0.811705        1.09465e-006        2.46487e-006
64       25        -0.48601        1.28857e-006        2.09497e-006
65       25        0.226632        1.84129e-006        1.4679e-006
66       25        0.687696        2.3179e-006        1.16528e-006
67       25        0.812373        2.46902e-006        1.09576e-006
68       25        0.828268        2.48983e-006        1.08757e-006
69       25        0.82108        2.48155e-006        1.09177e-006
70       25        0.81369        2.47275e-006        1.09597e-006
71       25        0.811111        2.46965e-006        1.09742e-006
72       25        0.81371        2.47269e-006        1.09592e-006
73       25        0.820671        2.481e-006        1.09198e-006
74       25        0.829937        2.49203e-006        1.08672e-006
75       25        0.834881        2.49739e-006        1.08368e-006
76       25        0.812596        2.46824e-006        1.09517e-006
77       25        0.6926        2.32247e-006        1.16187e-006
78       25        0.337957        1.94673e-006        1.38846e-006
79       25        -0.174213        1.50777e-006        1.79471e-006
80       25        -0.497478        1.28164e-006        2.10774e-006
81       25        -0.600692        1.21686e-006        2.21879e-006
82       25        -0.544268        1.25188e-006        2.15743e-006
83       25        -0.297544        1.41732e-006        1.90849e-006
84       25        0.166447        1.78775e-006        1.51363e-006
85       25        0.581127        2.19706e-006        1.22875e-006
86       25        0.751995        2.3946e-006        1.12887e-006
87       25        0.782503        2.434e-006        1.11297e-006
88       25        0.763946        2.41297e-006        1.12402e-006
89       25        0.733016        2.37689e-006        1.142e-006
90       25        0.702819        2.34187e-006        1.15966e-006
91       25        0.678765        2.31425e-006        1.17389e-006
92       25        0.663321        2.29667e-006        1.1831e-006
93       25        0.657394        2.28996e-006        1.18665e-006
94       25        0.660931        2.29399e-006        1.18455e-006
95       25        0.6734        2.30823e-006        1.17713e-006
96       25        0.694081        2.332e-006        1.16491e-006
97       25        0.721821        2.36417e-006        1.14867e-006
98       25        0.753333        2.40102e-006        1.13039e-006
99       25        0.777067        2.42846e-006        1.11649e-006
100       25        0.751114        2.39525e-006        1.13018e-006
101       25        0.532641        2.14599e-006        1.25981e-006
102       25        -0.146553        1.52843e-006        1.76967e-006
103       25        -0.709945        1.15184e-006        2.3427e-006
104       25        -0.89361        1.05132e-006        2.56937e-006
105       25        -0.942784        1.02596e-006        2.63375e-006
106       25        -0.955639        1.01941e-006        2.6508e-006
107       25        -0.958674        1.01788e-006        2.65486e-006
108       25        -0.95877        1.01785e-006        2.65504e-006
109       25        -0.957664        1.01843e-006        2.65363e-006
110       25        -0.954681        1.01998e-006        2.64974e-006
111       25        -0.944322        1.02525e-006        2.63598e-006
112       25        -0.903926        1.04596e-006        2.58276e-006
113       25        -0.747177        1.13054e-006        2.38662e-006
114       25        -0.235277        1.46168e-006        1.84941e-006
115       25        0.507876        2.11959e-006        1.27551e-006
116       25        0.776489        2.425e-006        1.11554e-006
117       25        0.834115        2.49716e-006        1.08441e-006
118       25        0.83963        2.50456e-006        1.08165e-006
119       25        0.836347        2.50067e-006        1.08352e-006
120       25        0.833523        2.49725e-006        1.08509e-006
121       25        0.832222        2.49567e-006        1.08582e-006
122       25        0.83193        2.49532e-006        1.08598e-006
123       25        0.83205        2.49548e-006        1.08592e-006
124       25        0.832156        2.49562e-006        1.08587e-006
125       25        0.831986        2.49544e-006        1.08597e-006
126       25        0.831393        2.49474e-006        1.08632e-006
127       25        0.830313        2.49346e-006        1.08693e-006
128       25        0.828742        2.49158e-006        1.08782e-006
129       25        0.826705        2.48914e-006        1.08897e-006
130       25        0.824256        2.48621e-006        1.09035e-006
131       25        0.821479        2.48288e-006        1.09192e-006
132       25        0.818468        2.47927e-006        1.09362e-006
133       25        0.815334        2.47552e-006        1.0954e-006
134       25        0.812192        2.47176e-006        1.09717e-006
135       25        0.809155        2.46813e-006        1.09889e-006
136       25        0.806327        2.46475e-006        1.1005e-006
137       25        0.803794        2.46173e-006        1.10194e-006
138       25        0.80163        2.45915e-006        1.10317e-006
139       25        0.799879        2.45707e-006        1.10417e-006
140       25        0.798588        2.45554e-006        1.10491e-006
141       25        0.79776        2.45457e-006        1.10538e-006
142       25        0.797393        2.45414e-006        1.1056e-006
143       25        0.797487        2.45427e-006        1.10555e-006
144       25        0.797968        2.45486e-006        1.10529e-006
145       25        0.798778        2.45584e-006        1.10483e-006
146       25        0.799903        2.4572e-006        1.1042e-006
147       25        0.801312        2.4589e-006        1.10341e-006
148       25        0.802943        2.46087e-006        1.10249e-006
149       25        0.804742        2.46304e-006        1.10148e-006
150       25        0.806669        2.46536e-006        1.1004e-006
151       25        0.808698        2.46781e-006        1.09926e-006
152       25        0.810802        2.47035e-006        1.09807e-006
153       25        0.812926        2.47291e-006        1.09688e-006
154       25        0.814992        2.47541e-006        1.09572e-006
155       25        0.816931        2.47776e-006        1.09464e-006
156       25        0.81871        2.47991e-006        1.09364e-006
157       25        0.820337        2.48188e-006        1.09273e-006
158       25        0.821842        2.48371e-006        1.09189e-006
159       25        0.823256        2.48543e-006        1.0911e-006
160       25        0.824594        2.48706e-006        1.09036e-006
161       25        0.825862        2.48861e-006        1.08966e-006
162       25        0.827058        2.49007e-006        1.08899e-006
163       25        0.828185        2.49145e-006        1.08837e-006
164       25        0.829243        2.49274e-006        1.08778e-006
165       25        0.830234        2.49396e-006        1.08723e-006
166       25        0.831159        2.49509e-006        1.08672e-006
167       25        0.832017        2.49614e-006        1.08625e-006
168       25        0.832807        2.49711e-006        1.08581e-006
169       25        0.833524        2.49799e-006        1.08542e-006
170       25        0.834167        2.49878e-006        1.08506e-006
171       25        0.834734        2.49948e-006        1.08475e-006
172       25        0.835225        2.50009e-006        1.08448e-006
173       25        0.835642        2.5006e-006        1.08425e-006
174       25        0.835991        2.50103e-006        1.08406e-006
175       25        0.836275        2.50139e-006        1.08391e-006
176       25        0.8365        2.50167e-006        1.08378e-006
177       25        0.836673        2.50189e-006        1.08369e-006
178       25        0.836797        2.50205e-006        1.08362e-006
179       25        0.836877        2.50215e-006        1.08358e-006
180       25        0.836919        2.50221e-006        1.08356e-006
181       25        0.836923        2.50222e-006        1.08356e-006
182       25        0.836891        2.50219e-006        1.08359e-006
183       25        0.836825        2.50212e-006        1.08362e-006
184       25        0.836726        2.502e-006        1.08368e-006
185       25        0.836595        2.50185e-006        1.08376e-006
186       25        0.836434        2.50166e-006        1.08385e-006
187       25        0.836244        2.50143e-006        1.08396e-006
188       25        0.836027        2.50118e-006        1.08408e-006
189       25        0.835784        2.50089e-006        1.08422e-006
190       25        0.835517        2.50056e-006        1.08437e-006
191       25        0.835227        2.50022e-006        1.08453e-006
192       25        0.834915        2.49984e-006        1.08471e-006
193       25        0.834582        2.49944e-006        1.0849e-006
194       25        0.83423        2.49901e-006        1.08509e-006
195       25        0.83386        2.49857e-006        1.0853e-006
196       25        0.833474        2.4981e-006        1.08552e-006
197       25        0.833072        2.49761e-006        1.08574e-006
198       25        0.832657        2.49711e-006        1.08597e-006
199       25        0.83223        2.49659e-006        1.08621e-006
200       25        0.831794        2.49606e-006        1.08645e-006
201       25        0.831351        2.49552e-006        1.0867e-006
202       25        0.830905        2.49498e-006        1.08695e-006
203       25        0.83046        2.49444e-006        1.0872e-006
204       25        0.830018        2.4939e-006        1.08744e-006
205       25        0.829584        2.49338e-006        1.08769e-006
206       25        0.829161        2.49286e-006        1.08792e-006
207       25        0.828753        2.49236e-006        1.08815e-006
208       25        0.82836        2.49188e-006        1.08837e-006
209       25        0.827987        2.49143e-006        1.08858e-006
210       25        0.827633        2.491e-006        1.08877e-006
211       25        0.827299        2.49059e-006        1.08896e-006
212       25        0.826986        2.49021e-006        1.08913e-006
213       25        0.826693        2.48985e-006        1.08929e-006
214       25        0.826419        2.48951e-006        1.08944e-006
215       25        0.826164        2.4892e-006        1.08959e-006
216       25        0.825925        2.48891e-006        1.08972e-006
217       25        0.825703        2.48863e-006        1.08984e-006
218       25        0.825496        2.48838e-006        1.08995e-006
219       25        0.825302        2.48814e-006        1.09006e-006
220       25        0.825121        2.48792e-006        1.09016e-006
221       25        0.824951        2.48771e-006        1.09025e-006
222       25        0.824793        2.48751e-006        1.09034e-006
223       25        0.824644        2.48733e-006        1.09042e-006
224       25        0.824505        2.48715e-006        1.0905e-006
225       25        0.824376        2.48699e-006        1.09057e-006
226       25        0.824255        2.48684e-006        1.09063e-006
227       25        0.824142        2.4867e-006        1.09069e-006
228       25        0.824037        2.48657e-006        1.09075e-006
229       25        0.823939        2.48645e-006        1.09081e-006
230       25        0.823846        2.48633e-006        1.09086e-006
231       25        0.82376        2.48622e-006        1.0909e-006
232       25        0.823677        2.48612e-006        1.09095e-006
233       25        0.823598        2.48602e-006        1.09099e-006
234       25        0.823522        2.48593e-006        1.09103e-006
235       25        0.823447        2.48583e-006        1.09107e-006
236       25        0.823372        2.48574e-006        1.09111e-006
237       25        0.823297        2.48565e-006        1.09116e-006
238       25        0.823221        2.48556e-006        1.0912e-006
239       25        0.823142        2.48546e-006        1.09124e-006
240       25        0.823061        2.48536e-006        1.09129e-006
241       25        0.822977        2.48526e-006        1.09133e-006
242       25        0.82289        2.48516e-006        1.09138e-006
243       25        0.822798        2.48505e-006        1.09143e-006
244       25        0.822703        2.48493e-006        1.09149e-006
245       25        0.822604        2.48481e-006        1.09154e-006
246       25        0.822501        2.48469e-006        1.0916e-006
247       25        0.822395        2.48456e-006        1.09166e-006
248       25        0.822285        2.48443e-006        1.09173e-006
249       25        0.822173        2.4843e-006        1.09179e-006
250       25        0.822058        2.48416e-006        1.09186e-006
251       25        0.821942        2.48403e-006        1.09192e-006
252       25        0.821825        2.48389e-006        1.09199e-006
253       25        0.821709        2.48375e-006        1.09206e-006
254       25        0.821595        2.48362e-006        1.09212e-006
255       25        0.821484        2.48349e-006        1.09219e-006
256       25        0.821378        2.48337e-006        1.09225e-006
257       25        0.821279        2.48325e-006        1.0923e-006
258       25        0.821189        2.48315e-006        1.09236e-006
259       25        0.821109        2.48306e-006        1.0924e-006
260       25        0.821042        2.48298e-006        1.09245e-006
261       25        0.820987        2.48292e-006        1.09248e-006
262       25        0.820946        2.48288e-006        1.0925e-006
263       25        0.820919        2.48285e-006        1.09252e-006
264       25        0.820906        2.48284e-006        1.09253e-006
265       25        0.820907        2.48285e-006        1.09253e-006
266       25        0.82092        2.48287e-006        1.09253e-006
267       25        0.820944        2.48291e-006        1.09252e-006
268       25        0.820978        2.48295e-006        1.0925e-006
269       25        0.82102        2.48301e-006        1.09248e-006
270       25        0.82107        2.48308e-006        1.09246e-006
271       25        0.821127        2.48315e-006        1.09243e-006
272       25        0.821192        2.48324e-006        1.09239e-006
273       25        0.821265        2.48333e-006        1.09236e-006
274       25        0.821351        2.48344e-006        1.09231e-006
275       25        0.821451        2.48357e-006        1.09226e-006
276       25        0.821569        2.48372e-006        1.09219e-006
277       25        0.82171        2.48389e-006        1.09212e-006
278       25        0.821875        2.4841e-006        1.09202e-006
279       25        0.82207        2.48434e-006        1.09192e-006
280       25        0.822295        2.48461e-006        1.09179e-006
281       25        0.822554        2.48493e-006        1.09165e-006
282       25        0.822845        2.48528e-006        1.09149e-006
283       25        0.82317        2.48568e-006        1.09131e-006
284       25        0.823525        2.48611e-006        1.09111e-006
285       25        0.823909        2.48658e-006        1.09089e-006
286       25        0.824319        2.48708e-006        1.09067e-006
287       25        0.824748        2.4876e-006        1.09043e-006
288       25        0.825193        2.48814e-006        1.09018e-006
289       25        0.825648        2.48869e-006        1.08992e-006
290       25        0.826107        2.48924e-006        1.08967e-006
291       25        0.826563        2.48979e-006        1.08941e-006
292       25        0.827011        2.49034e-006        1.08916e-006
293       25        0.827443        2.49086e-006        1.08892e-006
294       25        0.827856        2.49136e-006        1.08869e-006
295       25        0.828244        2.49183e-006        1.08847e-006
296       25        0.828603        2.49226e-006        1.08827e-006
297       25        0.82893        2.49266e-006        1.08808e-006
298       25        0.829222        2.49301e-006        1.08792e-006
299       25        0.829477        2.49331e-006        1.08778e-006
300       25        0.829696        2.49358e-006        1.08765e-006
301       25        0.829877        2.49379e-006        1.08755e-006
302       25        0.830022        2.49397e-006        1.08747e-006
303       25        0.830132        2.4941e-006        1.08741e-006
304       25        0.830207        2.49418e-006        1.08736e-006
305       25        0.830249        2.49423e-006        1.08734e-006
306       25        0.830257        2.49424e-006        1.08733e-006
307       25        0.830231        2.4942e-006        1.08734e-006
308       25        0.830172        2.49413e-006        1.08737e-006
309       25        0.830079        2.49401e-006        1.08742e-006
310       25        0.829948        2.49384e-006        1.0875e-006
311       25        0.829779        2.49363e-006        1.08759e-006
312       25        0.829566        2.49337e-006        1.0877e-006
313       25        0.829308        2.49305e-006        1.08785e-006
314       25        0.829002        2.49267e-006        1.08801e-006
315       25        0.828645        2.49224e-006        1.08821e-006
316       25        0.828235        2.49173e-006        1.08844e-006
317       25        0.827772        2.49117e-006        1.08869e-006
318       25        0.827254        2.49053e-006        1.08898e-006
319       25        0.82668        2.48983e-006        1.0893e-006
320       25        0.826049        2.48906e-006        1.08965e-006
321       25        0.825358        2.48822e-006        1.09003e-006
322       25        0.824603        2.4873e-006        1.09045e-006
323       25        0.823779        2.48629e-006        1.09091e-006
324       25        0.822875        2.48519e-006        1.09142e-006
325       25        0.821879        2.48398e-006        1.09197e-006
326       25        0.820774        2.48264e-006        1.09259e-006
327       25        0.819548        2.48116e-006        1.09327e-006
328       25        0.8182        2.47952e-006        1.09403e-006
329       25        0.816738        2.47775e-006        1.09485e-006
330       25        0.815189        2.47587e-006        1.09571e-006
331       25        0.813588        2.47394e-006        1.09661e-006
332       25        0.811965        2.47197e-006        1.09752e-006
333       25        0.810328        2.47e-006        1.09844e-006
334       25        0.80867        2.468e-006        1.09937e-006
335       25        0.806979        2.46596e-006        1.10032e-006
336       25        0.805264        2.46389e-006        1.10129e-006
337       25        0.803558        2.46184e-006        1.10225e-006
338       25        0.80192        2.45987e-006        1.10317e-006
339       25        0.800417        2.45806e-006        1.10402e-006
340       25        0.799102        2.45649e-006        1.10476e-006
341       25        0.798007        2.45517e-006        1.10538e-006
342       25        0.797176        2.45417e-006        1.10585e-006
343       25        0.796676        2.45356e-006        1.10613e-006
344       25        0.796559        2.45342e-006        1.10619e-006
345       25        0.796832        2.45374e-006        1.10604e-006
346       25        0.797503        2.45453e-006        1.10565e-006
347       25        0.798605        2.45585e-006        1.10502e-006
348       25        0.800132        2.45767e-006        1.10416e-006
349       25        0.802073        2.45999e-006        1.10305e-006
350       25        0.804425        2.4628e-006        1.10172e-006
351       25        0.807142        2.46605e-006        1.10018e-006
352       25        0.810183        2.46969e-006        1.09846e-006
353       25        0.813492        2.47366e-006        1.09659e-006
354       25        0.817        2.47787e-006        1.09461e-006
355       25        0.820641        2.48224e-006        1.09256e-006
356       25        0.824343        2.4867e-006        1.09047e-006
357       25        0.828048        2.49116e-006        1.08839e-006
358       25        0.831708        2.49557e-006        1.08633e-006
359       25        0.835305        2.49991e-006        1.08431e-006
360       25        0.838853        2.50419e-006        1.08233e-006
361       25        0.842399        2.50848e-006        1.08034e-006
362       25        0.846027        2.51288e-006        1.07832e-006
363       25        0.849811        2.51747e-006        1.07621e-006
364       25        0.853591        2.52205e-006        1.0741e-006
365       25        0.856041        2.52494e-006        1.0727e-006
366       25        0.851044        2.51837e-006        1.07526e-006
367       25        0.814723        2.4726e-006        1.09477e-006
368       25        0.665553        2.29435e-006        1.17927e-006
369       25        0.220627        1.83798e-006        1.47409e-006
370       25        -0.381656        1.35844e-006        1.98972e-006
371       25        -0.696023        1.15971e-006        2.3261e-006
372       25        -0.79523        1.10352e-006        2.44425e-006
373       25        -0.773575        1.11551e-006        2.41787e-006
374       25        -0.607376        1.2125e-006        2.22567e-006
375       25        -0.175197        1.5073e-006        1.79592e-006
376       25        0.424365        2.03429e-006        1.3308e-006
377       25        0.718314        2.35635e-006        1.1489e-006
378       25        0.800608        2.45628e-006        1.10301e-006
379       25        0.811679        2.47057e-006        1.09721e-006
380       25        0.802996        2.46036e-006        1.1022e-006
381       25        0.789778        2.44455e-006        1.10969e-006
382       25        0.776125        2.42824e-006        1.11744e-006
383       25        0.762871        2.41249e-006        1.125e-006
384       25        0.749958        2.39721e-006        1.13241e-006
385       25        0.737196        2.38217e-006        1.13976e-006
386       25        0.724532        2.36734e-006        1.1471e-006
387       25        0.711974        2.35271e-006        1.15442e-006
388       25        0.699464        2.3382e-006        1.16174e-006
389       25        0.687035        2.32385e-006        1.16905e-006
390       25        0.67477        2.30977e-006        1.1763e-006
391       25        0.662785        2.29607e-006        1.18342e-006
392       25        0.651229        2.28292e-006        1.19033e-006
393       25        0.640279        2.27052e-006        1.1969e-006
394       25        0.630142        2.25909e-006        1.203e-006
395       25        0.621044        2.24888e-006        1.20851e-006
396       25        0.613219        2.24012e-006        1.21326e-006
397       25        0.606895        2.23307e-006        1.21711e-006
398       25        0.602261        2.2279e-006        1.21994e-006
399       25        0.599445        2.22477e-006        1.22166e-006
400       25        0.598535        2.22375e-006        1.22221e-006
401       25        0.599579        2.22489e-006        1.22156e-006
402       25        0.602587        2.22822e-006        1.21971e-006
403       25        0.607567        2.23374e-006        1.21666e-006
404       25        0.614585        2.24156e-006        1.21238e-006
405       25        0.623557        2.2516e-006        1.20693e-006
406       25        0.634289        2.26365e-006        1.20044e-006
407       25        0.646777        2.27774e-006        1.19292e-006
408       25        0.66133        2.29426e-006        1.18422e-006
409       25        0.678594        2.31398e-006        1.17395e-006
410       25        0.699385        2.33792e-006        1.16169e-006
411       25        0.724073        2.3666e-006        1.14727e-006
412       25        0.750883        2.39798e-006        1.13172e-006
413       25        0.771155        2.42141e-006        1.11985e-006
414       25        0.75124        2.39583e-006        1.13031e-006
415       25        0.572681        2.18941e-006        1.23485e-006
416       25        -0.0285745        1.62134e-006        1.66834e-006
417       25        -0.685531        1.16536e-006        2.31303e-006
418       25        -0.906409        1.04385e-006        2.58395e-006
419       25        -0.961836        1.01555e-006        2.65718e-006
420       25        -0.973166        1.00994e-006        2.67261e-006
421       25        -0.972534        1.01037e-006        2.67205e-006
422       25        -0.96609        1.01374e-006        2.66376e-006
423       25        -0.948166        1.02293e-006        2.64015e-006
424       25        -0.888471        1.05378e-006        2.56216e-006
425       25        -0.6703        1.17457e-006        2.29608e-006
426       25        -0.0226568        1.62615e-006        1.66341e-006
427       25        0.618126        2.23885e-006        1.20664e-006
428       25        0.806232        2.46092e-006        1.09889e-006
429       25        0.831898        2.49428e-006        1.08557e-006
430       25        0.820282        2.48083e-006        1.09233e-006
431       25        0.805044        2.46255e-006        1.10093e-006
432       25        0.793746        2.449e-006        1.10731e-006
433       25        0.78726        2.44125e-006        1.11099e-006
434       25        0.785149        2.43874e-006        1.11219e-006
435       25        0.787137        2.44102e-006        1.11102e-006
436       25        0.793764        2.4489e-006        1.10724e-006
437       25        0.804622        2.46207e-006        1.10118e-006
438       25        0.814769        2.47423e-006        1.09544e-006
439       25        0.808333        2.46559e-006        1.09867e-006
440       25        0.726378        2.36525e-006        1.14397e-006
441       25        0.376052        1.98484e-006        1.36273e-006
442       25        -0.420639        1.3315e-006        2.02779e-006
443       25        -0.838503        1.07952e-006        2.49683e-006
444       25        -0.953776        1.01939e-006        2.64582e-006
445       25        -0.972596        1.01007e-006        2.67143e-006
446       25        -0.942467        1.02541e-006        2.63153e-006
447       25        -0.807459        1.09665e-006        2.45892e-006
448       25        -0.348503        1.38072e-006        1.9564e-006
449       25        0.439002        2.04791e-006        1.32025e-006
450       25        0.752513        2.396e-006        1.12895e-006
451       25        0.820125        2.47985e-006        1.09207e-006
452       25        0.824335        2.4858e-006        1.09009e-006
453       25        0.819281        2.47987e-006        1.093e-006
454       25        0.817625        2.47785e-006        1.09392e-006
455       25        0.81636        2.47601e-006        1.09449e-006
456       25        0.791183        2.44434e-006        1.10804e-006
457       25        0.652452        2.27924e-006        1.18696e-006
458       25        0.160902        1.78299e-006        1.51799e-006
459       25        -0.587792        1.22382e-006        2.20288e-006
460       25        -0.884006        1.05522e-006        2.55424e-006
461       25        -0.954184        1.01909e-006        2.64611e-006
462       25        -0.932139        1.03036e-006        2.61704e-006
463       25        -0.781321        1.11082e-006        2.42643e-006
464       25        -0.290315        1.42188e-006        1.90083e-006
465       25        0.450522        2.06014e-006        1.31292e-006
466       25        0.739264        2.38091e-006        1.1368e-006
467       25        0.799658        2.45519e-006        1.10356e-006
468       25        0.799045        2.45518e-006        1.10424e-006
469       25        0.788582        2.44286e-006        1.11025e-006
470       25        0.781473        2.43438e-006        1.11429e-006
471       25        0.780825        2.4336e-006        1.11466e-006
472       25        0.786528        2.44037e-006        1.1114e-006
473       25        0.796097        2.45173e-006        1.10594e-006
474       25        0.800365        2.4564e-006        1.10333e-006
475       25        0.765755        2.41326e-006        1.12213e-006
476       25        0.575841        2.19339e-006        1.2332e-006
477       25        -0.0251165        1.62453e-006        1.66585e-006
478       25        -0.681284        1.16764e-006        2.30775e-006
479       25        -0.908796        1.04222e-006        2.58609e-006
480       25        -0.955196        1.01849e-006        2.64725e-006
481       25        -0.913042        1.0401e-006        2.59182e-006
482       25        -0.706624        1.15299e-006        2.33726e-006
483       25        -0.095092        1.5684e-006        1.72486e-006
484       25        0.561893        2.17773e-006        1.24159e-006
485       25        0.780195        2.42987e-006        1.11365e-006
486       25        0.824421        2.48515e-006        1.08971e-006
487       25        0.826038        2.48772e-006        1.08908e-006
488       25        0.822691        2.48338e-006        1.09082e-006
489       25        0.823963        2.48488e-006        1.09009e-006
490       25        0.828142        2.4893e-006        1.08747e-006
491       25        0.821656        2.47967e-006        1.09032e-006
492       25        0.765906        2.41046e-006        1.12065e-006
493       25        0.572371        2.18714e-006        1.23396e-006
494       25        0.15292        1.77499e-006        1.5233e-006
495       25        -0.329234        1.39468e-006        1.93847e-006
496       25        -0.615963        1.20723e-006        2.23511e-006
497       25        -0.739222        1.13605e-006        2.37924e-006
498       25        -0.780493        1.11316e-006        2.42952e-006
499       25        -0.791694        1.10874e-006        2.44713e-006
0       26        -0.840067        1.08299e-006        2.50877e-006
1       26        -0.845031        1.07848e-006        2.51075e-006
2       26        -0.844621        1.07758e-006        2.50762e-006
3       26        -0.797373        1.1032e-006        2.44877e-006
4       26        -0.62644        1.20048e-006        2.24602e-006
5       26        -0.194162        1.49227e-006        1.81205e-006
6       26        0.406934        2.01459e-006        1.34109e-006
7       26        0.739904        2.37759e-006        1.13449e-006
8       26        0.841617        2.50374e-006        1.07914e-006
9       26        0.859695        2.52756e-006        1.06989e-006
10       26        0.858133        2.52645e-006        1.0711e-006
11       26        0.85655        2.5251e-006        1.07222e-006
12       26        0.857981        2.5266e-006        1.07132e-006
13       26        0.854134        2.52135e-006        1.07322e-006
14       26        0.808119        2.46295e-006        1.09773e-006
15       26        0.591333        2.20922e-006        1.223e-006
16       26        -0.0524484        1.60264e-006        1.68894e-006
17       26        -0.665239        1.17709e-006        2.2894e-006
18       26        -0.884605        1.05445e-006        2.5539e-006
19       26        -0.920296        1.03584e-006        2.59998e-006
20       26        -0.8293        1.084e-006        2.48421e-006
21       26        -0.475405        1.29523e-006        2.0836e-006
22       26        0.273698        1.88623e-006        1.4346e-006
23       26        0.706102        2.34032e-006        1.1551e-006
24       26        0.822605        2.48191e-006        1.09027e-006
25       26        0.83951        2.50395e-006        1.08151e-006
26       26        0.834169        2.49783e-006        1.08464e-006
27       26        0.828045        2.49043e-006        1.08807e-006
28       26        0.827067        2.48916e-006        1.08858e-006
29       26        0.832735        2.49609e-006        1.08545e-006
30       26        0.843226        2.50889e-006        1.07963e-006
31       26        0.852204        2.51947e-006        1.07449e-006
32       26        0.837177        2.49924e-006        1.082e-006
33       26        0.711319        2.34548e-006        1.15162e-006
34       26        0.216307        1.83246e-006        1.47602e-006
35       26        -0.598662        1.21679e-006        2.21416e-006
36       26        -0.895348        1.04924e-006        2.56874e-006
37       26        -0.968635        1.012e-006        2.66595e-006
38       26        -0.985546        1.00354e-006        2.68875e-006
39       26        -0.989377        1.00161e-006        2.69389e-006
40       26        -0.988946        1.00183e-006        2.69332e-006
41       26        -0.982268        1.00516e-006        2.68429e-006
42       26        -0.952043        1.02029e-006        2.64358e-006
43       26        -0.823964        1.08721e-006        2.47831e-006
44       26        -0.359141        1.37319e-006        1.96655e-006
45       26        0.465258        2.07423e-006        1.30256e-006
46       26        0.778441        2.42596e-006        1.11381e-006
47       26        0.840704        2.50454e-006        1.08047e-006
48       26        0.840189        2.5051e-006        1.08127e-006
49       26        0.831293        2.4945e-006        1.08632e-006
50       26        0.828222        2.49076e-006        1.08803e-006
51       26        0.833592        2.49714e-006        1.08497e-006
52       26        0.84276        2.50788e-006        1.07969e-006
53       26        0.835615        2.49778e-006        1.08306e-006
54       26        0.73814        2.37726e-006        1.13633e-006
55       26        0.321611        1.93075e-006        1.39976e-006
56       26        -0.497563        1.28063e-006        2.10627e-006
57       26        -0.854453        1.07095e-006        2.51682e-006
58       26        -0.949932        1.02155e-006        2.64125e-006
59       26        -0.973164        1.00995e-006        2.67264e-006
60       26        -0.978484        1.00726e-006        2.67974e-006
61       26        -0.977169        1.00791e-006        2.67793e-006
62       26        -0.964872        1.01402e-006        2.66124e-006
63       26        -0.910921        1.04128e-006        2.58926e-006
64       26        -0.693903        1.16023e-006        2.32223e-006
65       26        -0.0312183        1.61909e-006        1.67044e-006
66       26        0.624213        2.24502e-006        1.20262e-006
67       26        0.822629        2.48047e-006        1.08961e-006
68       26        0.858487        2.5265e-006        1.07074e-006
69       26        0.857435        2.52595e-006        1.07163e-006
70       26        0.852261        2.5199e-006        1.07461e-006
71       26        0.850337        2.51758e-006        1.07569e-006
72       26        0.852704        2.5204e-006        1.07435e-006
73       26        0.858519        2.52734e-006        1.07106e-006
74       26        0.864311        2.53416e-006        1.06775e-006
75       26        0.856973        2.52416e-006        1.07137e-006
76       26        0.787598        2.43681e-006        1.10859e-006
77       26        0.502142        2.11241e-006        1.2785e-006
78       26        -0.166818        1.51316e-006        1.78786e-006
79       26        -0.659898        1.18079e-006        2.28435e-006
80       26        -0.842733        1.07755e-006        2.50284e-006
81       26        -0.889838        1.05259e-006        2.56277e-006
82       26        -0.86851        1.06374e-006        2.53528e-006
83       26        -0.748495        1.12945e-006        2.38746e-006
84       26        -0.395094        1.34939e-006        2.0032e-006
85       26        0.255087        1.86833e-006        1.44767e-006
86       26        0.675313        2.30374e-006        1.1726e-006
87       26        0.791307        2.44381e-006        1.10766e-006
88       26        0.796961        2.45237e-006        1.10527e-006
89       26        0.773594        2.42492e-006        1.11874e-006
90       26        0.74654        2.39308e-006        1.13433e-006
91       26        0.724125        2.36692e-006        1.14736e-006
92       26        0.709428        2.34985e-006        1.15595e-006
93       26        0.703556        2.34304e-006        1.15939e-006
94       26        0.706624        2.3466e-006        1.15759e-006
95       26        0.718167        2.36002e-006        1.15085e-006
96       26        0.737363        2.38247e-006        1.13971e-006
97       26        0.762817        2.41248e-006        1.12506e-006
98       26        0.791101        2.44606e-006        1.10891e-006
99       26        0.811064        2.46932e-006        1.09733e-006
100       26        0.782009        2.43162e-006        1.11243e-006
101       26        0.559437        2.17446e-006        1.24277e-006
102       26        -0.144956        1.52971e-006        1.76833e-006
103       26        -0.73418        1.13745e-006        2.37019e-006
104       26        -0.917947        1.03814e-006        2.59966e-006
105       26        -0.963393        1.01513e-006        2.66021e-006
106       26        -0.973739        1.00994e-006        2.67416e-006
107       26        -0.975413        1.00913e-006        2.67647e-006
108       26        -0.974776        1.00946e-006        2.67565e-006
109       26        -0.973124        1.0103e-006        2.67345e-006
110       26        -0.969195        1.01227e-006        2.66816e-006
111       26        -0.955691        1.01902e-006        2.64994e-006
112       26        -0.903246        1.04574e-006        2.58046e-006
113       26        -0.704005        1.15477e-006        2.33476e-006
114       26        -0.104631        1.56098e-006        1.73316e-006
115       26        0.591778        2.20966e-006        1.2227e-006
116       26        0.822853        2.48083e-006        1.08952e-006
117       26        0.871795        2.54337e-006        1.06364e-006
118       26        0.876653        2.55005e-006        1.06126e-006
119       26        0.873706        2.54651e-006        1.06292e-006
120       26        0.870815        2.54296e-006        1.06451e-006
121       26        0.869093        2.54085e-006        1.06546e-006
122       26        0.868246        2.53982e-006        1.06593e-006
123       26        0.867823        2.53931e-006        1.06617e-006
124       26        0.867471        2.5389e-006        1.06637e-006
125       26        0.866953        2.53828e-006        1.06666e-006
126       26        0.866126        2.53729e-006        1.06713e-006
127       26        0.864922        2.53584e-006        1.0678e-006
128       26        0.863327        2.53391e-006        1.06869e-006
129       26        0.861355        2.53152e-006        1.06979e-006
130       26        0.859053        2.52873e-006        1.07108e-006
131       26        0.856492        2.52562e-006        1.0725e-006
132       26        0.853757        2.5223e-006        1.07403e-006
133       26        0.85095        2.5189e-006        1.07559e-006
134       26        0.848172        2.51553e-006        1.07714e-006
135       26        0.845529        2.51233e-006        1.07862e-006
136       26        0.843112        2.50941e-006        1.07997e-006
137       26        0.841002        2.50686e-006        1.08116e-006
138       26        0.839263        2.50477e-006        1.08213e-006
139       26        0.837932        2.50317e-006        1.08288e-006
140       26        0.837048        2.50211e-006        1.08338e-006
141       26        0.836604        2.50159e-006        1.08364e-006
142       26        0.836596        2.50159e-006        1.08365e-006
143       26        0.837022        2.50213e-006        1.08342e-006
144       26        0.837805        2.5031e-006        1.08299e-006
145       26        0.838878        2.50441e-006        1.08239e-006
146       26        0.84022        2.50605e-006        1.08165e-006
147       26        0.841799        2.50798e-006        1.08077e-006
148       26        0.843562        2.51014e-006        1.0798e-006
149       26        0.845471        2.51247e-006        1.07874e-006
150       26        0.847497        2.51494e-006        1.07762e-006
151       26        0.849603        2.51751e-006        1.07645e-006
152       26        0.851738        2.52012e-006        1.07527e-006
153       26        0.853823        2.52268e-006        1.07412e-006
154       26        0.85577        2.52507e-006        1.07304e-006
155       26        0.857529        2.52723e-006        1.07207e-006
156       26        0.859102        2.52915e-006        1.0712e-006
157       26        0.860533        2.5309e-006        1.07041e-006
158       26        0.861878        2.53256e-006        1.06967e-006
159       26        0.863175        2.53415e-006        1.06896e-006
160       26        0.864438        2.53571e-006        1.06827e-006
161       26        0.865662        2.53722e-006        1.06759e-006
162       26        0.866837        2.53867e-006        1.06695e-006
163       26        0.86795        2.54005e-006        1.06634e-006
164       26        0.868993        2.54134e-006        1.06577e-006
165       26        0.86996        2.54253e-006        1.06524e-006
166       26        0.870847        2.54363e-006        1.06476e-006
167       26        0.87165        2.54463e-006        1.06432e-006
168       26        0.872369        2.54552e-006        1.06393e-006
169       26        0.873003        2.54631e-006        1.06358e-006
170       26        0.873554        2.54699e-006        1.06328e-006
171       26        0.874025        2.54758e-006        1.06302e-006
172       26        0.87442        2.54807e-006        1.06281e-006
173       26        0.874745        2.54847e-006        1.06263e-006
174       26        0.875006        2.5488e-006        1.06249e-006
175       26        0.875212        2.54906e-006        1.06238e-006
176       26        0.87537        2.54926e-006        1.0623e-006
177       26        0.875488        2.54941e-006        1.06224e-006
178       26        0.87557        2.54952e-006        1.06219e-006
179       26        0.875623        2.54959e-006        1.06217e-006
180       26        0.875649        2.54963e-006        1.06216e-006
181       26        0.87565        2.54964e-006        1.06216e-006
182       26        0.875627        2.54962e-006        1.06217e-006
183       26        0.875579        2.54957e-006        1.0622e-006
184       26        0.875507        2.54949e-006        1.06225e-006
185       26        0.87541        2.54938e-006        1.0623e-006
186       26        0.87529        2.54924e-006        1.06237e-006
187       26        0.875147        2.54907e-006        1.06245e-006
188       26        0.874981        2.54887e-006        1.06255e-006
189       26        0.874794        2.54865e-006        1.06265e-006
190       26        0.874585        2.5484e-006        1.06277e-006
191       26        0.874357        2.54812e-006        1.0629e-006
192       26        0.874109        2.54782e-006        1.06304e-006
193       26        0.873842        2.5475e-006        1.06319e-006
194       26        0.873559        2.54716e-006        1.06334e-006
195       26        0.873261        2.54679e-006        1.06351e-006
196       26        0.87295        2.54641e-006        1.06368e-006
197       26        0.872626        2.54602e-006        1.06386e-006
198       26        0.872292        2.54561e-006        1.06404e-006
199       26        0.87195        2.54519e-006        1.06423e-006
200       26        0.8716        2.54476e-006        1.06443e-006
201       26        0.871245        2.54432e-006        1.06462e-006
202       26        0.870887        2.54388e-006        1.06482e-006
203       26        0.870528        2.54344e-006        1.06502e-006
204       26        0.870173        2.54301e-006        1.06521e-006
205       26        0.869824        2.54258e-006        1.0654e-006
206       26        0.869484        2.54216e-006        1.06559e-006
207       26        0.869156        2.54175e-006        1.06577e-006
208       26        0.868844        2.54137e-006        1.06594e-006
209       26        0.868549        2.54101e-006        1.0661e-006
210       26        0.868274        2.54066e-006        1.06625e-006
211       26        0.868019        2.54035e-006        1.06639e-006
212       26        0.867785        2.54006e-006        1.06652e-006
213       26        0.867573        2.53979e-006        1.06664e-006
214       26        0.867382        2.53956e-006        1.06674e-006
215       26        0.867211        2.53934e-006        1.06683e-006
216       26        0.867061        2.53916e-006        1.06691e-006
217       26        0.86693        2.53899e-006        1.06698e-006
218       26        0.866816        2.53885e-006        1.06705e-006
219       26        0.866719        2.53872e-006        1.0671e-006
220       26        0.866637        2.53862e-006        1.06714e-006
221       26        0.866569        2.53853e-006        1.06718e-006
222       26        0.866513        2.53845e-006        1.0672e-006
223       26        0.866469        2.5384e-006        1.06723e-006
224       26        0.866434        2.53835e-006        1.06724e-006
225       26        0.866407        2.53831e-006        1.06726e-006
226       26        0.866388        2.53828e-006        1.06726e-006
227       26        0.866374        2.53826e-006        1.06727e-006
228       26        0.866365        2.53824e-006        1.06727e-006
229       26        0.866357        2.53823e-006        1.06728e-006
230       26        0.866351        2.53822e-006        1.06728e-006
231       26        0.866344        2.53821e-006        1.06728e-006
232       26        0.866335        2.53819e-006        1.06728e-006
233       26        0.866323        2.53817e-006        1.06729e-006
234       26        0.866305        2.53815e-006        1.0673e-006
235       26        0.866281        2.53812e-006        1.06731e-006
236       26        0.86625        2.53808e-006        1.06733e-006
237       26        0.86621        2.53802e-006        1.06735e-006
238       26        0.86616        2.53796e-006        1.06737e-006
239       26        0.866099        2.53789e-006        1.06741e-006
240       26        0.866027        2.5378e-006        1.06745e-006
241       26        0.865943        2.5377e-006        1.06749e-006
242       26        0.865846        2.53758e-006        1.06755e-006
243       26        0.865735        2.53744e-006        1.06761e-006
244       26        0.865612        2.53729e-006        1.06768e-006
245       26        0.865474        2.53713e-006        1.06775e-006
246       26        0.865324        2.53694e-006        1.06784e-006
247       26        0.86516        2.53675e-006        1.06793e-006
248       26        0.864984        2.53653e-006        1.06803e-006
249       26        0.864795        2.53631e-006        1.06813e-006
250       26        0.864596        2.53606e-006        1.06825e-006
251       26        0.864387        2.53581e-006        1.06836e-006
252       26        0.864171        2.53555e-006        1.06848e-006
253       26        0.863948        2.53528e-006        1.06861e-006
254       26        0.863721        2.53501e-006        1.06874e-006
255       26        0.863494        2.53474e-006        1.06886e-006
256       26        0.863268        2.53447e-006        1.06899e-006
257       26        0.863048        2.53421e-006        1.06912e-006
258       26        0.862837        2.53395e-006        1.06923e-006
259       26        0.862638        2.53371e-006        1.06935e-006
260       26        0.862454        2.5335e-006        1.06945e-006
261       26        0.862288        2.5333e-006        1.06955e-006
262       26        0.862143        2.53313e-006        1.06963e-006
263       26        0.862019        2.53299e-006        1.0697e-006
264       26        0.861919        2.53287e-006        1.06976e-006
265       26        0.861841        2.53278e-006        1.06981e-006
266       26        0.861785        2.53272e-006        1.06984e-006
267       26        0.861749        2.53268e-006        1.06986e-006
268       26        0.861731        2.53267e-006        1.06988e-006
269       26        0.861727        2.53267e-006        1.06988e-006
270       26        0.861736        2.53269e-006        1.06988e-006
271       26        0.861754        2.53272e-006        1.06987e-006
272       26        0.861781        2.53276e-006        1.06986e-006
273       26        0.861816        2.53281e-006        1.06984e-006
274       26        0.861859        2.53287e-006        1.06982e-006
275       26        0.861911        2.53294e-006        1.0698e-006
276       26        0.861975        2.53302e-006        1.06976e-006
277       26        0.862054        2.53312e-006        1.06972e-006
278       26        0.86215        2.53324e-006        1.06967e-006
279       26        0.862265        2.53339e-006        1.06961e-006
280       26        0.862404        2.53356e-006        1.06953e-006
281       26        0.862567        2.53377e-006        1.06945e-006
282       26        0.862754        2.534e-006        1.06934e-006
283       26        0.862967        2.53426e-006        1.06923e-006
284       26        0.863204        2.53456e-006        1.0691e-006
285       26        0.863463        2.53487e-006        1.06895e-006
286       26        0.863742        2.53522e-006        1.0688e-006
287       26        0.864038        2.53558e-006        1.06864e-006
288       26        0.864347        2.53596e-006        1.06847e-006
289       26        0.864665        2.53635e-006        1.06829e-006
290       26        0.864987        2.53675e-006        1.06811e-006
291       26        0.86531        2.53714e-006        1.06794e-006
292       26        0.865628        2.53753e-006        1.06776e-006
293       26        0.865936        2.53791e-006        1.06759e-006
294       26        0.86623        2.53827e-006        1.06743e-006
295       26        0.866506        2.5386e-006        1.06728e-006
296       26        0.86676        2.53892e-006        1.06713e-006
297       26        0.866991        2.5392e-006        1.06701e-006
298       26        0.867197        2.53945e-006        1.06689e-006
299       26        0.867375        2.53966e-006        1.06679e-006
300       26        0.867528        2.53985e-006        1.06671e-006
301       26        0.867653        2.54e-006        1.06664e-006
302       26        0.867752        2.54012e-006        1.06658e-006
303       26        0.867825        2.5402e-006        1.06654e-006
304       26        0.867874        2.54026e-006        1.06651e-006
305       26        0.867897        2.54029e-006        1.0665e-006
306       26        0.867896        2.54028e-006        1.0665e-006
307       26        0.867871        2.54024e-006        1.06651e-006
308       26        0.86782        2.54018e-006        1.06653e-006
309       26        0.867744        2.54008e-006        1.06657e-006
310       26        0.86764        2.53995e-006        1.06663e-006
311       26        0.867505        2.53978e-006        1.0667e-006
312       26        0.867337        2.53956e-006        1.06679e-006
313       26        0.867133        2.53931e-006        1.0669e-006
314       26        0.866888        2.539e-006        1.06703e-006
315       26        0.866602        2.53864e-006        1.06719e-006
316       26        0.866272        2.53823e-006        1.06737e-006
317       26        0.865897        2.53777e-006        1.06757e-006
318       26        0.865477        2.53725e-006        1.0678e-006
319       26        0.86501        2.53667e-006        1.06806e-006
320       26        0.864495        2.53603e-006        1.06834e-006
321       26        0.863929        2.53533e-006        1.06865e-006
322       26        0.863308        2.53457e-006        1.06899e-006
323       26        0.862622        2.53372e-006        1.06937e-006
324       26        0.861859        2.53278e-006        1.06979e-006
325       26        0.861002        2.53173e-006        1.07026e-006
326       26        0.860029        2.53053e-006        1.07079e-006
327       26        0.858919        2.52917e-006        1.07141e-006
328       26        0.857659        2.52762e-006        1.0721e-006
329       26        0.856251        2.52589e-006        1.07288e-006
330       26        0.854718        2.52401e-006        1.07372e-006
331       26        0.853107        2.52204e-006        1.07461e-006
332       26        0.851464        2.52002e-006        1.07552e-006
333       26        0.849821        2.51802e-006        1.07643e-006
334       26        0.84818        2.51601e-006        1.07734e-006
335       26        0.846526        2.51399e-006        1.07826e-006
336       26        0.844843        2.51194e-006        1.07919e-006
337       26        0.84314        2.50986e-006        1.08014e-006
338       26        0.841453        2.5078e-006        1.08107e-006
339       26        0.839844        2.50584e-006        1.08197e-006
340       26        0.838377        2.50406e-006        1.08279e-006
341       26        0.837094        2.5025e-006        1.0835e-006
342       26        0.836048        2.50122e-006        1.08408e-006
343       26        0.835307        2.50031e-006        1.08449e-006
344       26        0.834923        2.49984e-006        1.0847e-006
345       26        0.834898        2.49981e-006        1.08471e-006
346       26        0.835244        2.50022e-006        1.08452e-006
347       26        0.836002        2.50113e-006        1.08409e-006
348       26        0.837171        2.50254e-006        1.08343e-006
349       26        0.838744        2.50444e-006        1.08255e-006
350       26        0.840724        2.50683e-006        1.08144e-006
351       26        0.843067        2.50967e-006        1.08013e-006
352       26        0.845742        2.51291e-006        1.07864e-006
353       26        0.848696        2.51649e-006        1.07699e-006
354       26        0.851868        2.52034e-006        1.07522e-006
355       26        0.855194        2.52438e-006        1.07337e-006
356       26        0.85861        2.52853e-006        1.07147e-006
357       26        0.862063        2.53273e-006        1.06955e-006
358       26        0.865505        2.53691e-006        1.06763e-006
359       26        0.868918        2.54106e-006        1.06573e-006
360       26        0.872308        2.54518e-006        1.06385e-006
361       26        0.875708        2.5493e-006        1.06196e-006
362       26        0.879185        2.55352e-006        1.06002e-006
363       26        0.882823        2.55794e-006        1.058e-006
364       26        0.886626        2.56253e-006        1.05588e-006
365       26        0.890121        2.56668e-006        1.0539e-006
366       26        0.89085        2.56716e-006        1.05332e-006
367       26        0.879161        2.55153e-006        1.05922e-006
368       26        0.823161        2.47986e-006        1.08876e-006
369       26        0.645389        2.26901e-006        1.19e-006
370       26        0.288002        1.90048e-006        1.4249e-006
371       26        -0.0916906        1.57207e-006        1.72303e-006
372       26        -0.277202        1.43204e-006        1.88948e-006
373       26        -0.231587        1.4653e-006        1.84716e-006
374       26        0.0423047        1.68126e-006        1.61162e-006
375       26        0.437163        2.04633e-006        1.32166e-006
376       26        0.719952        2.35503e-006        1.14637e-006
377       26        0.829639        2.48921e-006        1.08581e-006
378       26        0.854837        2.52207e-006        1.07277e-006
379       26        0.851696        2.51895e-006        1.07481e-006
380       26        0.840645        2.50571e-006        1.08105e-006
381       26        0.827908        2.49033e-006        1.08818e-006
382       26        0.815148        2.47493e-006        1.09534e-006
383       26        0.802633        2.45988e-006        1.10239e-006
384       26        0.790247        2.44503e-006        1.10939e-006
385       26        0.777852        2.43023e-006        1.11643e-006
386       26        0.765451        2.41549e-006        1.1235e-006
387       26        0.753082        2.40087e-006        1.1306e-006
388       26        0.740696        2.38628e-006        1.13774e-006
389       26        0.728338        2.37179e-006        1.14489e-006
390       26        0.716099        2.3575e-006        1.152e-006
391       26        0.704102        2.34356e-006        1.15901e-006
392       26        0.692502        2.33014e-006        1.16582e-006
393       26        0.681486        2.31745e-006        1.17232e-006
394       26        0.671271        2.30573e-006        1.17837e-006
395       26        0.662096        2.29525e-006        1.18382e-006
396       26        0.654211        2.28627e-006        1.18852e-006
397       26        0.647856        2.27906e-006        1.19233e-006
398       26        0.643229        2.27381e-006        1.1951e-006
399       26        0.640464        2.27068e-006        1.19676e-006
400       26        0.639648        2.26975e-006        1.19724e-006
401       26        0.640827        2.27107e-006        1.19653e-006
402       26        0.643998        2.27464e-006        1.19461e-006
403       26        0.649153        2.28045e-006        1.19151e-006
404       26        0.656362        2.28863e-006        1.18719e-006
405       26        0.665528        2.29909e-006        1.18174e-006
406       26        0.676437        2.31157e-006        1.17526e-006
407       26        0.689058        2.32607e-006        1.1678e-006
408       26        0.703622        2.34289e-006        1.15924e-006
409       26        0.720602        2.36262e-006        1.14932e-006
410       26        0.740515        2.38593e-006        1.13778e-006
411       26        0.763325        2.41288e-006        1.12468e-006
412       26        0.786847        2.44081e-006        1.11125e-006
413       26        0.80209        2.45849e-006        1.10237e-006
414       26        0.774292        2.42278e-006        1.11697e-006
415       26        0.576672        2.1934e-006        1.23217e-006
416       26        -0.0736095        1.58532e-006        1.70641e-006
417       26        -0.73433        1.13668e-006        2.36894e-006
418       26        -0.937768        1.02714e-006        2.6236e-006
419       26        -0.98326        1.00448e-006        2.68514e-006
420       26        -0.990331        1.00112e-006        2.69513e-006
421       26        -0.988459        1.00219e-006        2.69297e-006
422       26        -0.982696        1.00516e-006        2.68544e-006
423       26        -0.966984        1.01309e-006        2.66444e-006
424       26        -0.909989        1.04205e-006        2.58877e-006
425       26        -0.686764        1.16452e-006        2.31422e-006
426       26        -0.00236639        1.6429e-006        1.6468e-006
427       26        0.650704        2.27488e-006        1.18676e-006
428       26        0.838367        2.49961e-006        1.08087e-006
429       26        0.865663        2.53568e-006        1.06694e-006
430       26        0.856525        2.52509e-006        1.07224e-006
431       26        0.843164        2.50886e-006        1.07968e-006
432       26        0.832986        2.49648e-006        1.08534e-006
433       26        0.827125        2.48938e-006        1.08862e-006
434       26        0.825319        2.48719e-006        1.08963e-006
435       26        0.827161        2.48928e-006        1.08853e-006
436       26        0.832981        2.49621e-006        1.08523e-006
437       26        0.842306        2.50771e-006        1.08011e-006
438       26        0.850705        2.51799e-006        1.07547e-006
439       26        0.845081        2.51027e-006        1.07822e-006
440       26        0.776013        2.42392e-006        1.11558e-006
441       26        0.472798        2.08275e-006        1.29808e-006
442       26        -0.301025        1.41428e-006        1.91104e-006
443       26        -0.801163        1.09922e-006        2.44921e-006
444       26        -0.947984        1.02165e-006        2.63636e-006
445       26        -0.970357        1.01062e-006        2.66692e-006
446       26        -0.926634        1.03295e-006        2.60923e-006
447       26        -0.744117        1.13148e-006        2.38129e-006
448       26        -0.188194        1.49685e-006        1.80679e-006
449       26        0.543323        2.15694e-006        1.25278e-006
450       26        0.801819        2.45493e-006        1.10107e-006
451       26        0.855524        2.52296e-006        1.07241e-006
452       26        0.858372        2.52727e-006        1.07119e-006
453       26        0.853926        2.52198e-006        1.07371e-006
454       26        0.852251        2.5199e-006        1.07462e-006
455       26        0.851519        2.5187e-006        1.0749e-006
456       26        0.834891        2.49712e-006        1.08355e-006
457       26        0.739293        2.37951e-006        1.1361e-006
458       26        0.378598        1.98724e-006        1.3609e-006
459       26        -0.350898        1.37914e-006        1.95885e-006
460       26        -0.762459        1.12085e-006        2.40258e-006
461       26        -0.875843        1.05901e-006        2.54257e-006
462       26        -0.834723        1.08106e-006        2.49096e-006
463       26        -0.589779        1.22277e-006        2.20538e-006
464       26        0.0254146        1.66644e-006        1.62463e-006
465       26        0.610288        2.23035e-006        1.21151e-006
466       26        0.803747        2.45776e-006        1.10021e-006
467       26        0.840466        2.50441e-006        1.08068e-006
468       26        0.83709        2.501e-006        1.08285e-006
469       26        0.827979        2.49019e-006        1.08804e-006
470       26        0.821854        2.48281e-006        1.09148e-006
471       26        0.820929        2.48168e-006        1.092e-006
472       26        0.825158        2.48677e-006        1.08962e-006
473       26        0.832763        2.4959e-006        1.08533e-006
474       26        0.837377        2.50108e-006        1.08258e-006
475       26        0.816163        2.4737e-006        1.09368e-006
476       26        0.688777        2.31997e-006        1.16507e-006
477       26        0.24559        1.85991e-006        1.4549e-006
478       26        -0.458407        1.30637e-006        2.06609e-006
479       26        -0.794086        1.10318e-006        2.4407e-006
480       26        -0.871358        1.06134e-006        2.53677e-006
481       26        -0.794535        1.103e-006        2.44139e-006
482       26        -0.469691        1.29903e-006        2.0778e-006
483       26        0.22325        1.8393e-006        1.47128e-006
484       26        0.697543        2.32943e-006        1.15961e-006
485       26        0.838299        2.50015e-006        1.08118e-006
486       26        0.865529        2.53529e-006        1.06692e-006
487       26        0.866418        2.53697e-006        1.06668e-006
488       26        0.864904        2.5347e-006        1.06734e-006
489       26        0.86555        2.53526e-006        1.06689e-006
490       26        0.860269        2.52761e-006        1.0693e-006
491       26        0.816845        2.47154e-006        1.09199e-006
492       26        0.644374        2.26724e-006        1.19028e-006
493       26        0.194834        1.81243e-006        1.49158e-006
494       26        -0.382994        1.35687e-006        1.99008e-006
495       26        -0.7045        1.15501e-006        2.33639e-006
496       26        -0.820755        1.08972e-006        2.47607e-006
497       26        -0.850169        1.07524e-006        2.5161e-006
498       26        -0.845589        1.07839e-006        2.51194e-006
499       26        -0.837505        1.08402e-006        2.50474e-006
0       27        -0.844476        1.08076e-006        2.51466e-006
1       27        -0.857368        1.0721e-006        2.52689e-006
2       27        -0.875912        1.0612e-006        2.54801e-006
3       27        -0.875284        1.06142e-006        2.54694e-006
4       27        -0.815884        1.09189e-006        2.46895e-006
5       27        -0.591198        1.22201e-006        2.20714e-006
6       27        -0.0319391        1.61873e-006        1.67126e-006
7       27        0.568548        2.18209e-006        1.23582e-006
8       27        0.814989        2.46875e-006        1.09278e-006
9       27        0.877584        2.54834e-006        1.05956e-006
10       27        0.887098        2.56154e-006        1.05497e-006
11       27        0.88654        2.56168e-006        1.05561e-006
12       27        0.886542        2.56138e-006        1.05549e-006
13       27        0.885097        2.5592e-006        1.05611e-006
14       27        0.863247        2.53066e-006        1.06741e-006
15       27        0.755106        2.3961e-006        1.12607e-006
16       27        0.394242        2.00234e-006        1.34996e-006
17       27        -0.220679        1.47286e-006        1.83655e-006
18       27        -0.587359        1.2238e-006        2.2019e-006
19       27        -0.661341        1.17889e-006        2.28397e-006
20       27        -0.489155        1.28613e-006        2.0976e-006
21       27        0.008334        1.65225e-006        1.63854e-006
22       27        0.572321        2.18751e-006        1.23423e-006
23       27        0.80298        2.45538e-006        1.09999e-006
24       27        0.859594        2.52713e-006        1.06982e-006
25       27        0.864508        2.53415e-006        1.06753e-006
26       27        0.85874        2.5275e-006        1.07089e-006
27       27        0.854092        2.52191e-006        1.0735e-006
28       27        0.853964        2.52171e-006        1.07355e-006
29       27        0.859378        2.52847e-006        1.07062e-006
30       27        0.868582        2.53987e-006        1.06559e-006
31       27        0.876041        2.54868e-006        1.06134e-006
32       27        0.862229        2.53002e-006        1.06822e-006
33       27        0.75061        2.39156e-006        1.12901e-006
34       27        0.298943        1.90931e-006        1.41594e-006
35       27        -0.545528        1.24974e-006        2.15644e-006
36       27        -0.886417        1.05357e-006        2.5564e-006
37       27        -0.973253        1.00926e-006        2.67105e-006
38       27        -0.993159        9.99471e-007        2.69832e-006
39       27        -0.997693        9.97252e-007        2.70456e-006
40       27        -0.997638        9.97268e-007        2.70446e-006
41       27        -0.990775        1.0006e-006        2.69493e-006
42       27        -0.956919        1.01739e-006        2.64895e-006
43       27        -0.810929        1.09404e-006        2.46158e-006
44       27        -0.294376        1.41876e-006        1.90438e-006
45       27        0.516158        2.12724e-006        1.26955e-006
46       27        0.806363        2.45962e-006        1.09817e-006
47       27        0.864832        2.53408e-006        1.06716e-006
48       27        0.866268        2.537e-006        1.06685e-006
49       27        0.859568        2.529e-006        1.07064e-006
50       27        0.857225        2.52612e-006        1.07193e-006
51       27        0.861269        2.53099e-006        1.06966e-006
52       27        0.866429        2.53677e-006        1.06659e-006
53       27        0.849698        2.51429e-006        1.07497e-006
54       27        0.722719        2.35857e-006        1.14492e-006
55       27        0.220422        1.83617e-006        1.47294e-006
56       27        -0.612464        1.20828e-006        2.22924e-006
57       27        -0.906194        1.04329e-006        2.58203e-006
58       27        -0.97595        1.00807e-006        2.67509e-006
59       27        -0.990675        1.00091e-006        2.69551e-006
60       27        -0.993588        9.99517e-007        2.6996e-006
61       27        -0.993166        9.99684e-007        2.69892e-006
62       27        -0.986005        1.00308e-006        2.68875e-006
63       27        -0.947889        1.02196e-006        2.63693e-006
64       27        -0.776969        1.1126e-006        2.41976e-006
65       27        -0.178755        1.5037e-006        1.79801e-006
66       27        0.582611        2.19897e-006        1.22799e-006
67       27        0.828698        2.48696e-006        1.08585e-006
68       27        0.878134        2.5504e-006        1.05984e-006
69       27        0.881857        2.55611e-006        1.05826e-006
70       27        0.878739        2.55256e-006        1.06009e-006
71       27        0.877512        2.55109e-006        1.06078e-006
72       27        0.879619        2.55366e-006        1.05962e-006
73       27        0.883966        2.55886e-006        1.05717e-006
74       27        0.885269        2.55994e-006        1.05624e-006
75       27        0.862134        2.52981e-006        1.06824e-006
76       27        0.731631        2.36925e-006        1.1399e-006
77       27        0.250424        1.86411e-006        1.45115e-006
78       27        -0.528992        1.26064e-006        2.13958e-006
79       27        -0.860075        1.06785e-006        2.5237e-006
80       27        -0.952799        1.01985e-006        2.64442e-006
81       27        -0.974359        1.00903e-006        2.6734e-006
82       27        -0.967628        1.01229e-006        2.66404e-006
83       27        -0.915786        1.03855e-006        2.59505e-006
84       27        -0.719644        1.14566e-006        2.35284e-006
85       27        -0.149751        1.52632e-006        1.77289e-006
86       27        0.536323        2.14928e-006        1.2571e-006
87       27        0.773522        2.42142e-006        1.11721e-006
88       27        0.813841        2.47236e-006        1.09563e-006
89       27        0.801302        2.45806e-006        1.10304e-006
90       27        0.778934        2.43159e-006        1.11585e-006
91       27        0.759124        2.40817e-006        1.12721e-006
92       27        0.745763        2.39241e-006        1.13489e-006
93       27        0.740173        2.38583e-006        1.13811e-006
94       27        0.742591        2.38866e-006        1.13671e-006
95       27        0.752636        2.40049e-006        1.13093e-006
96       27        0.769533        2.4205e-006        1.12125e-006
97       27        0.791986        2.44727e-006        1.10848e-006
98       27        0.81711        2.47735e-006        1.09426e-006
99       27        0.836143        2.49971e-006        1.08332e-006
100       27        0.817757        2.47525e-006        1.09263e-006
101       27        0.6503        2.27509e-006        1.18735e-006
102       27        0.0634197        1.69809e-006        1.59374e-006
103       27        -0.626932        1.20021e-006        2.24662e-006
104       27        -0.886997        1.05378e-006        2.55839e-006
105       27        -0.958392        1.01716e-006        2.65225e-006
106       27        -0.976396        1.00822e-006        2.67669e-006
107       27        -0.979915        1.00649e-006        2.68152e-006
108       27        -0.978552        1.00718e-006        2.67971e-006
109       27        -0.973558        1.00968e-006        2.67296e-006
110       27        -0.961059        1.01592e-006        2.65608e-006
111       27        -0.925235        1.03406e-006        2.60837e-006
112       27        -0.812266        1.09384e-006        2.46443e-006
113       27        -0.468528        1.30005e-006        2.07701e-006
114       27        0.241123        1.85579e-006        1.45818e-006
115       27        0.727342        2.36376e-006        1.14215e-006
116       27        0.871041        2.54065e-006        1.0633e-006
117       27        0.900437        2.57882e-006        1.04801e-006
118       27        0.902251        2.58168e-006        1.04727e-006
119       27        0.899298        2.57816e-006        1.04894e-006
120       27        0.896588        2.57481e-006        1.05042e-006
121       27        0.894822        2.57263e-006        1.05138e-006
122       27        0.893775        2.57135e-006        1.05196e-006
123       27        0.893101        2.57053e-006        1.05234e-006
124       27        0.892517        2.56983e-006        1.05266e-006
125       27        0.891826        2.569e-006        1.05305e-006
126       27        0.890901        2.56788e-006        1.05357e-006
127       27        0.889677        2.5664e-006        1.05425e-006
128       27        0.888139        2.56453e-006        1.0551e-006
129       27        0.8863        2.56228e-006        1.05612e-006
130       27        0.884197        2.55971e-006        1.05728e-006
131       27        0.881898        2.5569e-006        1.05855e-006
132       27        0.87948        2.55394e-006        1.05988e-006
133       27        0.877039        2.55095e-006        1.06123e-006
134       27        0.874668        2.54806e-006        1.06254e-006
135       27        0.872465        2.54537e-006        1.06376e-006
136       27        0.870512        2.54299e-006        1.06484e-006
137       27        0.868881        2.541e-006        1.06575e-006
138       27        0.86763        2.53948e-006        1.06644e-006
139       27        0.866785        2.53846e-006        1.06692e-006
140       27        0.866379        2.53799e-006        1.06715e-006
141       27        0.866391        2.53801e-006        1.06715e-006
142       27        0.866807        2.53853e-006        1.06692e-006
143       27        0.867627        2.53956e-006        1.06648e-006
144       27        0.868763        2.54097e-006        1.06586e-006
145       27        0.870132        2.54265e-006        1.06511e-006
146       27        0.871708        2.54459e-006        1.06424e-006
147       27        0.873452        2.54674e-006        1.06328e-006
148       27        0.875323        2.54905e-006        1.06226e-006
149       27        0.87731        2.5515e-006        1.06117e-006
150       27        0.879397        2.55406e-006        1.06002e-006
151       27        0.881528        2.55668e-006        1.05885e-006
152       27        0.883603        2.55923e-006        1.05771e-006
153       27        0.885497        2.56157e-006        1.05667e-006
154       27        0.887117        2.56357e-006        1.05578e-006
155       27        0.888455        2.56521e-006        1.05505e-006
156       27        0.889583        2.56659e-006        1.05443e-006
157       27        0.890607        2.56784e-006        1.05386e-006
158       27        0.891615        2.56908e-006        1.0533e-006
159       27        0.89265        2.57035e-006        1.05273e-006
160       27        0.893711        2.57165e-006        1.05215e-006
161       27        0.894769        2.57295e-006        1.05157e-006
162       27        0.895791        2.57421e-006        1.05101e-006
163       27        0.896749        2.57538e-006        1.05048e-006
164       27        0.897618        2.57645e-006        1.05001e-006
165       27        0.898386        2.5774e-006        1.04959e-006
166       27        0.899044        2.57821e-006        1.04923e-006
167       27        0.899591        2.57889e-006        1.04893e-006
168       27        0.900032        2.57943e-006        1.04868e-006
169       27        0.900374        2.57985e-006        1.04849e-006
170       27        0.900629        2.58016e-006        1.04835e-006
171       27        0.900807        2.58037e-006        1.04826e-006
172       27        0.900922        2.58051e-006        1.04819e-006
173       27        0.900985        2.58058e-006        1.04815e-006
174       27        0.901009        2.58061e-006        1.04814e-006
175       27        0.901008        2.58061e-006        1.04814e-006
176       27        0.900994        2.58059e-006        1.04815e-006
177       27        0.900978        2.58057e-006        1.04816e-006
178       27        0.900969        2.58056e-006        1.04816e-006
179       27        0.90097        2.58057e-006        1.04816e-006
180       27        0.900983        2.58059e-006        1.04816e-006
181       27        0.901008        2.58063e-006        1.04815e-006
182       27        0.901041        2.58068e-006        1.04814e-006
183       27        0.901079        2.58074e-006        1.04812e-006
184       27        0.901118        2.58081e-006        1.04811e-006
185       27        0.901153        2.58086e-006        1.04809e-006
186       27        0.901181        2.58091e-006        1.04808e-006
187       27        0.901198        2.58095e-006        1.04808e-006
188       27        0.901202        2.58097e-006        1.04808e-006
189       27        0.90119        2.58097e-006        1.04809e-006
190       27        0.90116        2.58094e-006        1.04812e-006
191       27        0.90111        2.58089e-006        1.04815e-006
192       27        0.90104        2.58082e-006        1.04819e-006
193       27        0.900949        2.58072e-006        1.04825e-006
194       27        0.900839        2.58059e-006        1.04831e-006
195       27        0.900712        2.58044e-006        1.04838e-006
196       27        0.90057        2.58028e-006        1.04846e-006
197       27        0.900417        2.58009e-006        1.04855e-006
198       27        0.900254        2.5799e-006        1.04864e-006
199       27        0.900081        2.57969e-006        1.04874e-006
200       27        0.899899        2.57947e-006        1.04884e-006
201       27        0.89971        2.57925e-006        1.04895e-006
202       27        0.899514        2.57901e-006        1.04906e-006
203       27        0.899314        2.57876e-006        1.04917e-006
204       27        0.89911        2.57852e-006        1.04928e-006
205       27        0.898906        2.57827e-006        1.04939e-006
206       27        0.898705        2.57802e-006        1.0495e-006
207       27        0.89851        2.57778e-006        1.04961e-006
208       27        0.898322        2.57755e-006        1.04971e-006
209       27        0.898146        2.57734e-006        1.04981e-006
210       27        0.897983        2.57713e-006        1.0499e-006
211       27        0.897836        2.57695e-006        1.04998e-006
212       27        0.897706        2.57679e-006        1.05005e-006
213       27        0.897594        2.57665e-006        1.05011e-006
214       27        0.897501        2.57653e-006        1.05016e-006
215       27        0.897427        2.57644e-006        1.0502e-006
216       27        0.897372        2.57637e-006        1.05023e-006
217       27        0.897335        2.57632e-006        1.05025e-006
218       27        0.897315        2.57629e-006        1.05026e-006
219       27        0.897311        2.57628e-006        1.05026e-006
220       27        0.897322        2.57629e-006        1.05025e-006
221       27        0.897347        2.57631e-006        1.05023e-006
222       27        0.897384        2.57635e-006        1.05021e-006
223       27        0.897431        2.5764e-006        1.05018e-006
224       27        0.897486        2.57646e-006        1.05015e-006
225       27        0.897548        2.57653e-006        1.05011e-006
226       27        0.897614        2.57661e-006        1.05007e-006
227       27        0.897684        2.57669e-006        1.05003e-006
228       27        0.897753        2.57677e-006        1.04999e-006
229       27        0.897821        2.57685e-006        1.04995e-006
230       27        0.897886        2.57692e-006        1.04992e-006
231       27        0.897945        2.57699e-006        1.04988e-006
232       27        0.897998        2.57705e-006        1.04985e-006
233       27        0.898041        2.5771e-006        1.04982e-006
234       27        0.898075        2.57714e-006        1.04981e-006
235       27        0.898096        2.57716e-006        1.04979e-006
236       27        0.898105        2.57717e-006        1.04979e-006
237       27        0.898099        2.57716e-006        1.04979e-006
238       27        0.898079        2.57713e-006        1.0498e-006
239       27        0.898042        2.57709e-006        1.04982e-006
240       27        0.897988        2.57702e-006        1.04985e-006
241       27        0.897916        2.57693e-006        1.04989e-006
242       27        0.897825        2.57682e-006        1.04994e-006
243       27        0.897714        2.57669e-006        1.05e-006
244       27        0.897584        2.57653e-006        1.05007e-006
245       27        0.897433        2.57635e-006        1.05016e-006
246       27        0.897261        2.57614e-006        1.05025e-006
247       27        0.897069        2.57591e-006        1.05036e-006
248       27        0.896857        2.57565e-006        1.05048e-006
249       27        0.896625        2.57537e-006        1.05061e-006
250       27        0.896375        2.57507e-006        1.05075e-006
251       27        0.896109        2.57475e-006        1.0509e-006
252       27        0.895827        2.57441e-006        1.05105e-006
253       27        0.895532        2.57405e-006        1.05122e-006
254       27        0.895228        2.57368e-006        1.05139e-006
255       27        0.894918        2.57331e-006        1.05156e-006
256       27        0.894605        2.57293e-006        1.05174e-006
257       27        0.894295        2.57256e-006        1.05191e-006
258       27        0.893992        2.5722e-006        1.05208e-006
259       27        0.8937        2.57185e-006        1.05224e-006
260       27        0.893426        2.57152e-006        1.0524e-006
261       27        0.893173        2.57122e-006        1.05254e-006
262       27        0.892947        2.57095e-006        1.05267e-006
263       27        0.892749        2.57072e-006        1.05278e-006
264       27        0.892582        2.57052e-006        1.05288e-006
265       27        0.892447        2.57037e-006        1.05296e-006
266       27        0.892343        2.57025e-006        1.05302e-006
267       27        0.892268        2.57017e-006        1.05306e-006
268       27        0.892219        2.57012e-006        1.05309e-006
269       27        0.892192        2.57009e-006        1.05311e-006
270       27        0.892183        2.57009e-006        1.05312e-006
271       27        0.892186        2.57011e-006        1.05312e-006
272       27        0.892198        2.57013e-006        1.05312e-006
273       27        0.892214        2.57016e-006        1.05312e-006
274       27        0.892234        2.57019e-006        1.05311e-006
275       27        0.892257        2.57023e-006        1.0531e-006
276       27        0.892282        2.57026e-006        1.05309e-006
277       27        0.892312        2.57031e-006        1.05307e-006
278       27        0.892348        2.57036e-006        1.05306e-006
279       27        0.892393        2.57042e-006        1.05303e-006
280       27        0.89245        2.57049e-006        1.053e-006
281       27        0.89252        2.57058e-006        1.05297e-006
282       27        0.892604        2.57069e-006        1.05292e-006
283       27        0.892702        2.57081e-006        1.05287e-006
284       27        0.892814        2.57095e-006        1.05281e-006
285       27        0.89294        2.57111e-006        1.05274e-006
286       27        0.893078        2.57128e-006        1.05267e-006
287       27        0.893226        2.57146e-006        1.05259e-006
288       27        0.893384        2.57166e-006        1.0525e-006
289       27        0.893549        2.57186e-006        1.05241e-006
290       27        0.893718        2.57207e-006        1.05232e-006
291       27        0.89389        2.57228e-006        1.05222e-006
292       27        0.89406        2.57249e-006        1.05213e-006
293       27        0.894226        2.57269e-006        1.05204e-006
294       27        0.894384        2.57288e-006        1.05195e-006
295       27        0.894531        2.57306e-006        1.05187e-006
296       27        0.894665        2.57322e-006        1.05179e-006
297       27        0.894785        2.57337e-006        1.05172e-006
298       27        0.894891        2.5735e-006        1.05167e-006
299       27        0.894981        2.5736e-006        1.05161e-006
300       27        0.895056        2.57369e-006        1.05157e-006
301       27        0.895116        2.57376e-006        1.05154e-006
302       27        0.895162        2.57382e-006        1.05151e-006
303       27        0.895192        2.57385e-006        1.05149e-006
304       27        0.895208        2.57386e-006        1.05148e-006
305       27        0.895209        2.57386e-006        1.05148e-006
306       27        0.895195        2.57384e-006        1.05149e-006
307       27        0.895167        2.5738e-006        1.0515e-006
308       27        0.895124        2.57374e-006        1.05152e-006
309       27        0.895065        2.57366e-006        1.05155e-006
310       27        0.894989        2.57357e-006        1.05159e-006
311       27        0.894893        2.57344e-006        1.05164e-006
312       27        0.894776        2.57329e-006        1.0517e-006
313       27        0.894634        2.57311e-006        1.05178e-006
314       27        0.894465        2.5729e-006        1.05187e-006
315       27        0.894268        2.57265e-006        1.05197e-006
316       27        0.894041        2.57237e-006        1.0521e-006
317       27        0.893786        2.57205e-006        1.05224e-006
318       27        0.893503        2.5717e-006        1.05239e-006
319       27        0.893194        2.57131e-006        1.05256e-006
320       27        0.892859        2.5709e-006        1.05274e-006
321       27        0.892495        2.57045e-006        1.05294e-006
322       27        0.892097        2.56996e-006        1.05316e-006
323       27        0.891657        2.56941e-006        1.0534e-006
324       27        0.891159        2.5688e-006        1.05367e-006
325       27        0.890581        2.56808e-006        1.05399e-006
326       27        0.889892        2.56724e-006        1.05436e-006
327       27        0.889055        2.56621e-006        1.05482e-006
328       27        0.888031        2.56495e-006        1.05539e-006
329       27        0.886799        2.56343e-006        1.05606e-006
330       27        0.88537        2.56166e-006        1.05684e-006
331       27        0.883793        2.55972e-006        1.05771e-006
332       27        0.882147        2.55769e-006        1.05861e-006
333       27        0.880504        2.55566e-006        1.05951e-006
334       27        0.878901        2.5537e-006        1.06039e-006
335       27        0.877327        2.55176e-006        1.06126e-006
336       27        0.875735        2.5498e-006        1.06213e-006
337       27        0.874088        2.54777e-006        1.06304e-006
338       27        0.872385        2.54568e-006        1.06398e-006
339       27        0.870678        2.54358e-006        1.06492e-006
340       27        0.869044        2.54158e-006        1.06582e-006
341       27        0.867545        2.53974e-006        1.06664e-006
342       27        0.866245        2.53814e-006        1.06736e-006
343       27        0.865218        2.53687e-006        1.06792e-006
344       27        0.864514        2.53601e-006        1.06831e-006
345       27        0.864133        2.53554e-006        1.06852e-006
346       27        0.864093        2.53548e-006        1.06854e-006
347       27        0.864448        2.53591e-006        1.06834e-006
348       27        0.8652        2.53682e-006        1.06792e-006
349       27        0.866348        2.53822e-006        1.06728e-006
350       27        0.867903        2.54012e-006        1.06642e-006
351       27        0.869827        2.54246e-006        1.06535e-006
352       27        0.872094        2.54524e-006        1.0641e-006
353       27        0.874658        2.54837e-006        1.06268e-006
354       27        0.87746        2.55181e-006        1.06114e-006
355       27        0.880443        2.55546e-006        1.05949e-006
356       27        0.883542        2.55926e-006        1.05779e-006
357       27        0.886708        2.56315e-006        1.05604e-006
358       27        0.889893        2.56706e-006        1.05429e-006
359       27        0.893076        2.57096e-006        1.05254e-006
360       27        0.896257        2.57487e-006        1.05079e-006
361       27        0.899459        2.5788e-006        1.04903e-006
362       27        0.902737        2.58282e-006        1.04723e-006
363       27        0.906178        2.58705e-006        1.04534e-006
364       27        0.909867        2.59158e-006        1.04331e-006
365       27        0.913753        2.59631e-006        1.04116e-006
366       27        0.917102        2.60031e-006        1.03928e-006
367       27        0.916803        2.59941e-006        1.03923e-006
368       27        0.903171        2.58073e-006        1.04592e-006
369       27        0.856228        2.5201e-006        1.07044e-006
370       27        0.757385        2.39961e-006        1.12515e-006
371       27        0.634768        2.258e-006        1.19687e-006
372       27        0.560673        2.17632e-006        1.2423e-006
373       27        0.57782        2.19499e-006        1.23165e-006
374       27        0.675523        2.30423e-006        1.1726e-006
375       27        0.791888        2.44108e-006        1.10578e-006
376       27        0.864403        2.53113e-006        1.06637e-006
377       27        0.888942        2.56382e-006        1.05396e-006
378       27        0.888678        2.56451e-006        1.05453e-006
379       27        0.879448        2.55341e-006        1.05969e-006
380       27        0.867804        2.53916e-006        1.06613e-006
381       27        0.855805        2.52449e-006        1.07276e-006
382       27        0.843943        2.51e-006        1.07933e-006
383       27        0.832205        2.49572e-006        1.08586e-006
384       27        0.820452        2.48146e-006        1.09242e-006
385       27        0.808583        2.46711e-006        1.09907e-006
386       27        0.796652        2.45276e-006        1.10579e-006
387       27        0.784729        2.43851e-006        1.11255e-006
388       27        0.772764        2.42424e-006        1.11936e-006
389       27        0.760817        2.41006e-006        1.12618e-006
390       27        0.748989        2.39607e-006        1.13297e-006
391       27        0.737408        2.38244e-006        1.13964e-006
392       27        0.726232        2.36933e-006        1.14611e-006
393       27        0.715645        2.35697e-006        1.15227e-006
394       27        0.70586        2.34559e-006        1.15798e-006
395       27        0.697106        2.33544e-006        1.16311e-006
396       27        0.689619        2.32679e-006        1.16751e-006
397       27        0.683624        2.31988e-006        1.17104e-006
398       27        0.679303        2.31491e-006        1.17359e-006
399       27        0.676768        2.31199e-006        1.17509e-006
400       27        0.676093        2.31121e-006        1.17548e-006
401       27        0.677313        2.3126e-006        1.17475e-006
402       27        0.680408        2.31614e-006        1.17292e-006
403       27        0.685363        2.32181e-006        1.16997e-006
404       27        0.692262        2.32975e-006        1.16591e-006
405       27        0.701011        2.33989e-006        1.16078e-006
406       27        0.711379        2.35193e-006        1.15472e-006
407       27        0.723314        2.36584e-006        1.14777e-006
408       27        0.73698        2.38183e-006        1.13984e-006
409       27        0.752716        2.40034e-006        1.13076e-006
410       27        0.770862        2.42183e-006        1.12037e-006
411       27        0.791255        2.44619e-006        1.1088e-006
412       27        0.811886        2.47089e-006        1.09713e-006
413       27        0.825249        2.48642e-006        1.08937e-006
414       27        0.802668        2.45717e-006        1.10114e-006
415       27        0.638933        2.26264e-006        1.19435e-006
416       27        0.0687962        1.70236e-006        1.58918e-006
417       27        -0.655945        1.18229e-006        2.27823e-006
418       27        -0.914194        1.03896e-006        2.59195e-006
419       27        -0.978328        1.00661e-006        2.6776e-006
420       27        -0.990896        1.00061e-006        2.69528e-006
421       27        -0.990449        1.00096e-006        2.69502e-006
422       27        -0.983516        1.00448e-006        2.68581e-006
423       27        -0.960477        1.01595e-006        2.65461e-006
424       27        -0.875266        1.0598e-006        2.543e-006
425       27        -0.567157        1.23662e-006        2.18046e-006
426       27        0.201169        1.81876e-006        1.48734e-006
427       27        0.728913        2.36515e-006        1.14103e-006
428       27        0.869878        2.53886e-006        1.06379e-006
429       27        0.88894        2.56435e-006        1.05418e-006
430       27        0.880346        2.55434e-006        1.05913e-006
431       27        0.868785        2.54022e-006        1.06552e-006
432       27        0.860083        2.52956e-006        1.07032e-006
433       27        0.855244        2.52362e-006        1.07299e-006
434       27        0.854021        2.5221e-006        1.07366e-006
435       27        0.855816        2.52406e-006        1.07257e-006
436       27        0.860732        2.5299e-006        1.06978e-006
437       27        0.86835        2.53937e-006        1.06563e-006
438       27        0.875342        2.54784e-006        1.06174e-006
439       27        0.873643        2.5451e-006        1.06239e-006
440       27        0.83299        2.4932e-006        1.08391e-006
441       27        0.645834        2.26954e-006        1.18975e-006
442       27        0.078577        1.71109e-006        1.58178e-006
443       27        -0.562204        1.23952e-006        2.17479e-006
444       27        -0.819993        1.08852e-006        2.47147e-006
445       27        -0.86305        1.06563e-006        2.52594e-006
446       27        -0.769714        1.11679e-006        2.41131e-006
447       27        -0.445299        1.31518e-006        2.05294e-006
448       27        0.219841        1.83615e-006        1.47378e-006
449       27        0.706344        2.33876e-006        1.15405e-006
450       27        0.854067        2.5191e-006        1.07233e-006
451       27        0.881694        2.5549e-006        1.05794e-006
452       27        0.880336        2.55385e-006        1.05894e-006
453       27        0.87589        2.54854e-006        1.06144e-006
454       27        0.87444        2.54667e-006        1.0622e-006
455       27        0.875184        2.54722e-006        1.06164e-006
456       27        0.869428        2.53927e-006        1.06444e-006
457       27        0.826275        2.48398e-006        1.08718e-006
458       27        0.653878        2.27774e-006        1.18448e-006
459       27        0.204652        1.8222e-006        1.48497e-006
460       27        -0.295092        1.41854e-006        1.90545e-006
461       27        -0.49722        1.28079e-006        2.10581e-006
462       27        -0.413209        1.33643e-006        2.02023e-006
463       27        -0.0289345        1.62188e-006        1.66949e-006
464       27        0.493614        2.10348e-006        1.284e-006
465       27        0.777153        2.42254e-006        1.11367e-006
466       27        0.85982        2.52632e-006        1.06924e-006
467       27        0.870866        2.54117e-006        1.06371e-006
468       27        0.864011        2.53333e-006        1.06772e-006
469       27        0.855873        2.52374e-006        1.07237e-006
470       27        0.850545        2.5173e-006        1.07535e-006
471       27        0.84928        2.51576e-006        1.07605e-006
472       27        0.852111        2.51916e-006        1.07446e-006
473       27        0.858079        2.52632e-006        1.0711e-006
474       27        0.863856        2.53298e-006        1.06773e-006
475       27        0.858044        2.52482e-006        1.0705e-006
476       27        0.80283        2.45477e-006        1.09988e-006
477       27        0.593209        2.21006e-006        1.22117e-006
478       27        0.110751        1.739e-006        1.55669e-006
479       27        -0.339313        1.3872e-006        1.9476e-006
480       27        -0.481437        1.29099e-006        2.08933e-006
481       27        -0.332712        1.39184e-006        1.94126e-006
482       27        0.119317        1.74661e-006        1.55016e-006
483       27        0.60496        2.2227e-006        1.21381e-006
484       27        0.823568        2.47935e-006        1.08809e-006
485       27        0.884257        2.55694e-006        1.05607e-006
486       27        0.894707        2.57097e-006        1.05083e-006
487       27        0.894291        2.57097e-006        1.05126e-006
488       27        0.893202        2.56911e-006        1.05165e-006
489       27        0.889403        2.56388e-006        1.0535e-006
490       27        0.861941        2.52777e-006        1.06758e-006
491       27        0.738596        2.37521e-006        1.13484e-006
492       27        0.347779        1.956e-006        1.38144e-006
493       27        -0.307372        1.40934e-006        1.91649e-006
494       27        -0.711827        1.15005e-006        2.34348e-006
495       27        -0.851649        1.07324e-006        2.51515e-006
496       27        -0.882207        1.05708e-006        2.55415e-006
497       27        -0.875497        1.06216e-006        2.54926e-006
498       27        -0.85596        1.07306e-006        2.52559e-006
499       27        -0.841514        1.082e-006        2.51012e-006
0       28        -0.839672        1.0834e-006        2.50874e-006
1       28        -0.854977        1.07355e-006        2.52427e-006
2       28        -0.879684        1.05942e-006        2.55335e-006
3       28        -0.896206        1.05078e-006        2.5747e-006
4       28        -0.885193        1.05498e-006        2.5567e-006
5       28        -0.790857        1.10557e-006        2.4381e-006
6       28        -0.451675        1.31087e-006        2.0593e-006
7       28        0.248067        1.8607e-006        1.45192e-006
8       28        0.724179        2.35805e-006        1.143e-006
9       28        0.871718        2.53919e-006        1.06197e-006
10       28        0.903835        2.58155e-006        1.04556e-006
11       28        0.907664        2.58751e-006        1.04397e-006
12       28        0.90712        2.58664e-006        1.04419e-006
13       28        0.90642        2.58577e-006        1.04457e-006
14       28        0.898915        2.57556e-006        1.04828e-006
15       28        0.860557        2.52518e-006        1.06797e-006
16       28        0.734526        2.37082e-006        1.13736e-006
17       28        0.469685        2.07954e-006        1.30012e-006
18       28        0.196549        1.81558e-006        1.49161e-006
19       28        0.113574        1.7419e-006        1.55489e-006
20       28        0.281566        1.89417e-006        1.42934e-006
21       28        0.57538        2.19116e-006        1.23251e-006
22       28        0.787592        2.43462e-006        1.1076e-006
23       28        0.866976        2.53473e-006        1.06515e-006
24       28        0.884021        2.55764e-006        1.05661e-006
25       28        0.881789        2.55538e-006        1.05803e-006
26       28        0.876455        2.54903e-006        1.06105e-006
27       28        0.873157        2.54509e-006        1.06291e-006
28       28        0.873604        2.5456e-006        1.06265e-006
29       28        0.878619        2.55198e-006        1.05998e-006
30       28        0.886722        2.56209e-006        1.05559e-006
31       28        0.89378        2.57056e-006        1.05163e-006
32       28        0.8859        2.55979e-006        1.05551e-006
33       28        0.808804        2.46196e-006        1.09653e-006
34       28        0.475856        2.08455e-006        1.29524e-006
35       28        -0.330034        1.39326e-006        1.93805e-006
36       28        -0.804113        1.09758e-006        2.45277e-006
37       28        -0.947649        1.02184e-006        2.63598e-006
38       28        -0.985611        1.0029e-006        2.68721e-006
39       28        -0.995614        9.98007e-007        2.70099e-006
40       28        -0.995909        9.9782e-007        2.70128e-006
41       28        -0.983201        1.004e-006        2.68368e-006
42       28        -0.925861        1.0329e-006        2.60708e-006
43       28        -0.703737        1.15435e-006        2.33327e-006
44       28        -0.0489147        1.60495e-006        1.6854e-006
45       28        0.629244        2.25018e-006        1.19934e-006
46       28        0.842557        2.50453e-006        1.07847e-006
47       28        0.884173        2.55819e-006        1.05668e-006
48       28        0.884489        2.5593e-006        1.0568e-006
49       28        0.879098        2.5529e-006        1.05986e-006
50       28        0.877283        2.55068e-006        1.06086e-006
51       28        0.880309        2.55435e-006        1.05917e-006
52       28        0.882928        2.55701e-006        1.0575e-006
53       28        0.862593        2.53002e-006        1.06783e-006
54       28        0.731292        2.36845e-006        1.13991e-006
55       28        0.220743        1.83649e-006        1.47272e-006
56       28        -0.622822        1.20184e-006        2.24045e-006
57       28        -0.916336        1.03778e-006        2.59458e-006
58       28        -0.985464        1.00303e-006        2.68718e-006
59       28        -0.99988        9.9605e-007        2.70722e-006
60       28        -1.00261        9.94769e-007        2.71112e-006
61       28        -1.00213        9.94952e-007        2.71032e-006
62       28        -0.994723        9.98458e-007        2.6998e-006
63       28        -0.955253        1.01797e-006        2.64603e-006
64       28        -0.778425        1.11162e-006        2.42116e-006
65       28        -0.161217        1.51701e-006        1.7824e-006
66       28        0.599331        2.21723e-006        1.21765e-006
67       28        0.842806        2.50416e-006        1.07804e-006
68       28        0.893559        2.5694e-006        1.05139e-006
69       28        0.899355        2.57771e-006        1.04869e-006
70       28        0.897654        2.57596e-006        1.04977e-006
71       28        0.89697        2.57519e-006        1.05017e-006
72       28        0.898789        2.57745e-006        1.04918e-006
73       28        0.901792        2.58108e-006        1.04751e-006
74       28        0.899381        2.57743e-006        1.04855e-006
75       28        0.864039        2.53141e-006        1.06688e-006
76       28        0.686344        2.31605e-006        1.16593e-006
77       28        0.0690046        1.70291e-006        1.58937e-006
78       28        -0.680789        1.16755e-006        2.30642e-006
79       28        -0.926291        1.03297e-006        2.60837e-006
80       28        -0.98623        1.0029e-006        2.68888e-006
81       28        -0.999722        9.96236e-007        2.7073e-006
82       28        -0.997798        9.97078e-007        2.70438e-006
83       28        -0.970671        1.0104e-006        2.66716e-006
84       28        -0.850297        1.07276e-006        2.51062e-006
85       28        -0.416113        1.33472e-006        2.02352e-006
86       28        0.405682        2.01413e-006        1.34246e-006
87       28        0.749928        2.39237e-006        1.13016e-006
88       28        0.822566        2.4825e-006        1.09057e-006
89       28        0.820417        2.48116e-006        1.09233e-006
90       28        0.802876        2.46033e-006        1.10232e-006
91       28        0.785912        2.44005e-006        1.11194e-006
92       28        0.774141        2.42602e-006        1.11863e-006
93       28        0.769032        2.41993e-006        1.12154e-006
94       28        0.770875        2.4221e-006        1.12048e-006
95       28        0.779362        2.43219e-006        1.11564e-006
96       28        0.793823        2.44946e-006        1.10743e-006
97       28        0.813187        2.47269e-006        1.0965e-006
98       28        0.835367        2.49935e-006        1.084e-006
99       28        0.854596        2.52239e-006        1.07316e-006
100       28        0.851912        2.51772e-006        1.07406e-006
101       28        0.761814        2.40516e-006        1.12277e-006
102       28        0.39805        2.00614e-006        1.34738e-006
103       28        -0.309475        1.4085e-006        1.91938e-006
104       28        -0.742009        1.13275e-006        2.37895e-006
105       28        -0.895816        1.04887e-006        2.56903e-006
106       28        -0.944125        1.02403e-006        2.63234e-006
107       28        -0.956559        1.0178e-006        2.64906e-006
108       28        -0.952719        1.01974e-006        2.64394e-006
109       28        -0.933796        1.02935e-006        2.61882e-006
110       28        -0.887739        1.05324e-006        2.55897e-006
111       28        -0.77544        1.11406e-006        2.41924e-006
112       28        -0.499653        1.28e-006        2.10963e-006
113       28        0.0528039        1.68987e-006        1.60295e-006
114       28        0.606481        2.22495e-006        1.21319e-006
115       28        0.843605        2.50435e-006        1.07726e-006
116       28        0.909025        2.58868e-006        1.04302e-006
117       28        0.921182        2.60487e-006        1.03687e-006
118       28        0.920396        2.60414e-006        1.03739e-006
119       28        0.917597        2.60083e-006        1.03897e-006
120       28        0.915282        2.59801e-006        1.04025e-006
121       28        0.913731        2.5961e-006        1.0411e-006
122       28        0.912733        2.59488e-006        1.04165e-006
123       28        0.912023        2.59402e-006        1.04205e-006
124       28        0.911385        2.59326e-006        1.0424e-006
125       28        0.910663        2.59239e-006        1.04281e-006
126       28        0.909751        2.59128e-006        1.04331e-006
127       28        0.908594        2.58987e-006        1.04395e-006
128       28        0.907185        2.58815e-006        1.04473e-006
129       28        0.905532        2.58613e-006        1.04564e-006
130       28        0.903672        2.58384e-006        1.04666e-006
131       28        0.901673        2.58138e-006        1.04776e-006
132       28        0.899605        2.57884e-006        1.04889e-006
133       28        0.897561        2.57632e-006        1.05001e-006
134       28        0.895632        2.57394e-006        1.05107e-006
135       28        0.893906        2.57183e-006        1.05202e-006
136       28        0.892462        2.57006e-006        1.05281e-006
137       28        0.89136        2.56871e-006        1.05342e-006
138       28        0.890651        2.56784e-006        1.05381e-006
139       28        0.890344        2.56748e-006        1.05399e-006
140       28        0.890468        2.56765e-006        1.05393e-006
141       28        0.89098        2.5683e-006        1.05365e-006
142       28        0.891852        2.56938e-006        1.05318e-006
143       28        0.893079        2.5709e-006        1.05251e-006
144       28        0.89455        2.57273e-006        1.05171e-006
145       28        0.896158        2.57471e-006        1.05083e-006
146       28        0.897848        2.57679e-006        1.0499e-006
147       28        0.89957        2.57892e-006        1.04896e-006
148       28        0.901301        2.58106e-006        1.04801e-006
149       28        0.903075        2.58323e-006        1.04704e-006
150       28        0.904893        2.58544e-006        1.04603e-006
151       28        0.906654        2.58758e-006        1.04505e-006
152       28        0.908162        2.5894e-006        1.04421e-006
153       28        0.909213        2.59066e-006        1.04363e-006
154       28        0.909721        2.59124e-006        1.04333e-006
155       28        0.909769        2.59124e-006        1.04328e-006
156       28        0.909559        2.59091e-006        1.04336e-006
157       28        0.909297        2.5905e-006        1.04347e-006
158       28        0.909113        2.59019e-006        1.04354e-006
159       28        0.909042        2.59001e-006        1.04354e-006
160       28        0.909052        2.58993e-006        1.0435e-006
161       28        0.909088        2.58988e-006        1.04344e-006
162       28        0.909099        2.58981e-006        1.0434e-006
163       28        0.909043        2.58966e-006        1.0434e-006
164       28        0.908887        2.5894e-006        1.04345e-006
165       28        0.908609        2.58898e-006        1.04358e-006
166       28        0.908199        2.58841e-006        1.04378e-006
167       28        0.907659        2.58768e-006        1.04404e-006
168       28        0.907004        2.58681e-006        1.04438e-006
169       28        0.906256        2.58582e-006        1.04476e-006
170       28        0.905447        2.58477e-006        1.04518e-006
171       28        0.904609        2.58368e-006        1.04561e-006
172       28        0.90377        2.58259e-006        1.04605e-006
173       28        0.902957        2.58154e-006        1.04647e-006
174       28        0.902199        2.58056e-006        1.04687e-006
175       28        0.901523        2.57969e-006        1.04723e-006
176       28        0.900958        2.57896e-006        1.04752e-006
177       28        0.900525        2.57841e-006        1.04775e-006
178       28        0.900236        2.57804e-006        1.04791e-006
179       28        0.900094        2.57787e-006        1.04798e-006
180       28        0.900096        2.57787e-006        1.04799e-006
181       28        0.900232        2.57806e-006        1.04792e-006
182       28        0.900491        2.5784e-006        1.04778e-006
183       28        0.900857        2.57888e-006        1.0476e-006
184       28        0.901307        2.57947e-006        1.04736e-006
185       28        0.901823        2.58014e-006        1.0471e-006
186       28        0.902383        2.58088e-006        1.04681e-006
187       28        0.90297        2.58165e-006        1.04651e-006
188       28        0.903569        2.58243e-006        1.0462e-006
189       28        0.904165        2.58321e-006        1.04589e-006
190       28        0.904746        2.58397e-006        1.04559e-006
191       28        0.905301        2.5847e-006        1.04531e-006
192       28        0.905823        2.58539e-006        1.04504e-006
193       28        0.906309        2.58603e-006        1.04479e-006
194       28        0.906761        2.58663e-006        1.04456e-006
195       28        0.907182        2.58718e-006        1.04434e-006
196       28        0.907577        2.58771e-006        1.04414e-006
197       28        0.907951        2.58821e-006        1.04395e-006
198       28        0.908306        2.58868e-006        1.04377e-006
199       28        0.908642        2.58913e-006        1.0436e-006
200       28        0.90896        2.58955e-006        1.04344e-006
201       28        0.909258        2.58995e-006        1.04329e-006
202       28        0.909534        2.59032e-006        1.04315e-006
203       28        0.909788        2.59066e-006        1.04302e-006
204       28        0.910019        2.59097e-006        1.04291e-006
205       28        0.910228        2.59125e-006        1.0428e-006
206       28        0.910415        2.59151e-006        1.04271e-006
207       28        0.910581        2.59173e-006        1.04263e-006
208       28        0.910729        2.59194e-006        1.04256e-006
209       28        0.910859        2.59211e-006        1.04249e-006
210       28        0.910975        2.59227e-006        1.04244e-006
211       28        0.91108        2.59241e-006        1.04238e-006
212       28        0.911176        2.59254e-006        1.04233e-006
213       28        0.911266        2.59266e-006        1.04229e-006
214       28        0.911352        2.59277e-006        1.04224e-006
215       28        0.911435        2.59288e-006        1.0422e-006
216       28        0.911516        2.59298e-006        1.04216e-006
217       28        0.911596        2.59307e-006        1.04211e-006
218       28        0.911676        2.59317e-006        1.04207e-006
219       28        0.911757        2.59326e-006        1.04202e-006
220       28        0.911839        2.59336e-006        1.04197e-006
221       28        0.911923        2.59345e-006        1.04192e-006
222       28        0.912009        2.59355e-006        1.04187e-006
223       28        0.912097        2.59365e-006        1.04182e-006
224       28        0.912186        2.59375e-006        1.04177e-006
225       28        0.912276        2.59385e-006        1.04171e-006
226       28        0.912367        2.59395e-006        1.04166e-006
227       28        0.912456        2.59405e-006        1.04161e-006
228       28        0.912543        2.59414e-006        1.04155e-006
229       28        0.912627        2.59424e-006        1.0415e-006
230       28        0.912706        2.59433e-006        1.04146e-006
231       28        0.912781        2.59441e-006        1.04141e-006
232       28        0.912851        2.59449e-006        1.04137e-006
233       28        0.912914        2.59456e-006        1.04133e-006
234       28        0.91297        2.59462e-006        1.0413e-006
235       28        0.913019        2.59468e-006        1.04127e-006
236       28        0.91306        2.59473e-006        1.04125e-006
237       28        0.913093        2.59477e-006        1.04123e-006
238       28        0.913117        2.5948e-006        1.04122e-006
239       28        0.913132        2.59482e-006        1.04121e-006
240       28        0.913138        2.59483e-006        1.04121e-006
241       28        0.913132        2.59483e-006        1.04121e-006
242       28        0.913114        2.59481e-006        1.04123e-006
243       28        0.913084        2.59478e-006        1.04125e-006
244       28        0.913039        2.59474e-006        1.04128e-006
245       28        0.91298        2.59468e-006        1.04131e-006
246       28        0.912905        2.5946e-006        1.04136e-006
247       28        0.912813        2.5945e-006        1.04141e-006
248       28        0.912705        2.59438e-006        1.04148e-006
249       28        0.912581        2.59425e-006        1.04156e-006
250       28        0.912441        2.59409e-006        1.04164e-006
251       28        0.912286        2.59392e-006        1.04173e-006
252       28        0.912117        2.59374e-006        1.04183e-006
253       28        0.911938        2.59354e-006        1.04194e-006
254       28        0.911749        2.59333e-006        1.04205e-006
255       28        0.911554        2.59312e-006        1.04217e-006
256       28        0.911356        2.5929e-006        1.04229e-006
257       28        0.911161        2.59269e-006        1.04241e-006
258       28        0.910971        2.59248e-006        1.04252e-006
259       28        0.910794        2.59229e-006        1.04263e-006
260       28        0.910633        2.59212e-006        1.04273e-006
261       28        0.910495        2.59198e-006        1.04282e-006
262       28        0.910385        2.59188e-006        1.04289e-006
263       28        0.910305        2.59181e-006        1.04295e-006
264       28        0.91026        2.59179e-006        1.04299e-006
265       28        0.91025        2.5918e-006        1.043e-006
266       28        0.910273        2.59186e-006        1.043e-006
267       28        0.910327        2.59195e-006        1.04298e-006
268       28        0.910407        2.59208e-006        1.04295e-006
269       28        0.910506        2.59223e-006        1.04291e-006
270       28        0.910618        2.59239e-006        1.04286e-006
271       28        0.910734        2.59256e-006        1.0428e-006
272       28        0.910847        2.59272e-006        1.04275e-006
273       28        0.91095        2.59286e-006        1.0427e-006
274       28        0.911039        2.59299e-006        1.04266e-006
275       28        0.911109        2.59309e-006        1.04263e-006
276       28        0.911161        2.59317e-006        1.0426e-006
277       28        0.911193        2.59322e-006        1.04259e-006
278       28        0.911208        2.59325e-006        1.04258e-006
279       28        0.911208        2.59325e-006        1.04259e-006
280       28        0.911195        2.59324e-006        1.0426e-006
281       28        0.911173        2.59322e-006        1.04261e-006
282       28        0.911141        2.59318e-006        1.04263e-006
283       28        0.911101        2.59313e-006        1.04265e-006
284       28        0.911054        2.59307e-006        1.04267e-006
285       28        0.910998        2.593e-006        1.0427e-006
286       28        0.910937        2.59292e-006        1.04273e-006
287       28        0.91087        2.59283e-006        1.04277e-006
288       28        0.910799        2.59273e-006        1.0428e-006
289       28        0.910726        2.59263e-006        1.04284e-006
290       28        0.910653        2.59253e-006        1.04288e-006
291       28        0.910579        2.59243e-006        1.04291e-006
292       28        0.910505        2.59233e-006        1.04295e-006
293       28        0.91043        2.59222e-006        1.04298e-006
294       28        0.910353        2.59212e-006        1.04302e-006
295       28        0.910274        2.592e-006        1.04306e-006
296       28        0.910193        2.59189e-006        1.0431e-006
297       28        0.910111        2.59178e-006        1.04314e-006
298       28        0.91003        2.59167e-006        1.04318e-006
299       28        0.909951        2.59156e-006        1.04322e-006
300       28        0.909877        2.59145e-006        1.04325e-006
301       28        0.909809        2.59136e-006        1.04328e-006
302       28        0.909745        2.59127e-006        1.04332e-006
303       28        0.909685        2.59119e-006        1.04334e-006
304       28        0.909629        2.59111e-006        1.04337e-006
305       28        0.909578        2.59104e-006        1.0434e-006
306       28        0.909532        2.59098e-006        1.04342e-006
307       28        0.909491        2.59092e-006        1.04344e-006
308       28        0.909454        2.59087e-006        1.04346e-006
309       28        0.909421        2.59083e-006        1.04347e-006
310       28        0.909391        2.59079e-006        1.04349e-006
311       28        0.909364        2.59075e-006        1.0435e-006
312       28        0.909341        2.59072e-006        1.04352e-006
313       28        0.909322        2.5907e-006        1.04353e-006
314       28        0.909308        2.59069e-006        1.04354e-006
315       28        0.909301        2.59068e-006        1.04354e-006
316       28        0.909303        2.59069e-006        1.04354e-006
317       28        0.909321        2.59073e-006        1.04354e-006
318       28        0.909364        2.5908e-006        1.04352e-006
319       28        0.909437        2.59091e-006        1.04349e-006
320       28        0.909544        2.59106e-006        1.04344e-006
321       28        0.909684        2.59126e-006        1.04337e-006
322       28        0.90985        2.59149e-006        1.04329e-006
323       28        0.910031        2.59174e-006        1.04321e-006
324       28        0.910212        2.592e-006        1.04312e-006
325       28        0.910369        2.59222e-006        1.04305e-006
326       28        0.910459        2.59237e-006        1.04301e-006
327       28        0.910416        2.59235e-006        1.04305e-006
328       28        0.910157        2.59206e-006        1.0432e-006
329       28        0.909605        2.59141e-006        1.04352e-006
330       28        0.90872        2.59034e-006        1.04401e-006
331       28        0.907538        2.5889e-006        1.04466e-006
332       28        0.906173        2.58724e-006        1.04542e-006
333       28        0.904772        2.58553e-006        1.04619e-006
334       28        0.903447        2.58392e-006        1.04693e-006
335       28        0.902212        2.58242e-006        1.04761e-006
336       28        0.900984        2.58091e-006        1.04829e-006
337       28        0.899645        2.57926e-006        1.04902e-006
338       28        0.898123        2.57739e-006        1.04986e-006
339       28        0.896451        2.57533e-006        1.05077e-006
340       28        0.894727        2.57321e-006        1.05172e-006
341       28        0.893055        2.57116e-006        1.05264e-006
342       28        0.891521        2.56926e-006        1.05348e-006
343       28        0.890208        2.56764e-006        1.0542e-006
344       28        0.889168        2.56636e-006        1.05477e-006
345       28        0.888399        2.56541e-006        1.05519e-006
346       28        0.887928        2.56481e-006        1.05544e-006
347       28        0.887828        2.56468e-006        1.05549e-006
348       28        0.88811        2.56503e-006        1.05534e-006
349       28        0.888777        2.56584e-006        1.05497e-006
350       28        0.889856        2.56717e-006        1.05438e-006
351       28        0.891312        2.56896e-006        1.05357e-006
352       28        0.893128        2.5712e-006        1.05258e-006
353       28        0.895261        2.57383e-006        1.05141e-006
354       28        0.897655        2.57678e-006        1.0501e-006
355       28        0.900253        2.57999e-006        1.04868e-006
356       28        0.902991        2.58338e-006        1.04719e-006
357       28        0.905819        2.58688e-006        1.04564e-006
358       28        0.908684        2.59042e-006        1.04408e-006
359       28        0.911562        2.59398e-006        1.04251e-006
360       28        0.914445        2.59756e-006        1.04094e-006
361       28        0.917341        2.60115e-006        1.03937e-006
362       28        0.920289        2.60481e-006        1.03777e-006
363       28        0.923357        2.60863e-006        1.0361e-006
364       28        0.926629        2.61269e-006        1.03433e-006
365       28        0.930146        2.61709e-006        1.03243e-006
366       28        0.933713        2.62153e-006        1.0305e-006
367       28        0.936308        2.62462e-006        1.02904e-006
368       28        0.934925        2.62217e-006        1.02951e-006
369       28        0.925142        2.60887e-006        1.03435e-006
370       28        0.903819        2.58173e-006        1.04565e-006
371       28        0.876575        2.54711e-006        1.06012e-006
372       28        0.859135        2.52481e-006        1.06933e-006
373       28        0.861358        2.52778e-006        1.06821e-006
374       28        0.880807        2.55272e-006        1.05797e-006
375       28        0.903372        2.5813e-006        1.04594e-006
376       28        0.915275        2.59679e-006        1.03977e-006
377       28        0.915584        2.59816e-006        1.04e-006
378       28        0.908546        2.58976e-006        1.04396e-006
379       28        0.89852        2.57733e-006        1.04942e-006
380       28        0.887701        2.5639e-006        1.05531e-006
381       28        0.876794        2.55041e-006        1.06126e-006
382       28        0.865924        2.53701e-006        1.06723e-006
383       28        0.855019        2.52361e-006        1.07323e-006
384       28        0.843963        2.51007e-006        1.07934e-006
385       28        0.832693        2.4963e-006        1.08558e-006
386       28        0.82132        2.4825e-006        1.09193e-006
387       28        0.809943        2.46878e-006        1.09832e-006
388       28        0.798508        2.45502e-006        1.10476e-006
389       28        0.787089        2.44133e-006        1.11122e-006
390       28        0.775799        2.42785e-006        1.11763e-006
391       28        0.764772        2.41474e-006        1.12392e-006
392       28        0.754165        2.40217e-006        1.12999e-006
393       28        0.74416        2.39036e-006        1.13574e-006
394       28        0.734959        2.37954e-006        1.14105e-006
395       28        0.726775        2.36994e-006        1.14579e-006
396       28        0.719818        2.36181e-006        1.14982e-006
397       28        0.714292        2.35536e-006        1.15304e-006
398       28        0.71035        2.35077e-006        1.15534e-006
399       28        0.708079        2.34812e-006        1.15666e-006
400       28        0.707534        2.34747e-006        1.15697e-006
401       28        0.70874        2.34887e-006        1.15626e-006
402       28        0.711664        2.35225e-006        1.15455e-006
403       28        0.716277        2.35758e-006        1.15184e-006
404       28        0.722688        2.36506e-006        1.14811e-006
405       28        0.730802        2.37458e-006        1.14341e-006
406       28        0.740358        2.3858e-006        1.13789e-006
407       28        0.751283        2.39867e-006        1.1316e-006
408       28        0.763687        2.41333e-006        1.12448e-006
409       28        0.77782        2.4301e-006        1.1164e-006
410       28        0.793939        2.44934e-006        1.10725e-006
411       28        0.811923        2.47097e-006        1.09712e-006
412       28        0.830269        2.493e-006        1.08678e-006
413       28        0.84385        2.50911e-006        1.07905e-006
414       28        0.834179        2.49604e-006        1.08386e-006
415       28        0.734604        2.37334e-006        1.13848e-006
416       28        0.351781        1.96022e-006        1.37888e-006
417       28        -0.381168        1.35824e-006        1.98845e-006
418       28        -0.787404        1.10691e-006        2.43265e-006
419       28        -0.920347        1.03584e-006        2.60013e-006
420       28        -0.958092        1.01677e-006        2.65042e-006
421       28        -0.964341        1.01376e-006        2.65916e-006
422       28        -0.95134        1.02028e-006        2.6417e-006
423       28        -0.8996        1.04674e-006        2.57354e-006
424       28        -0.728352        1.14032e-006        2.36236e-006
425       28        -0.240322        1.45813e-006        1.85424e-006
426       28        0.492637        2.10221e-006        1.28448e-006
427       28        0.818817        2.47343e-006        1.09067e-006
428       28        0.897939        2.57438e-006        1.04882e-006
429       28        0.905205        2.58459e-006        1.04536e-006
430       28        0.896349        2.57393e-006        1.05031e-006
431       28        0.886468        2.56189e-006        1.05578e-006
432       28        0.879387        2.55318e-006        1.05967e-006
433       28        0.87576        2.54869e-006        1.06165e-006
434       28        0.875244        2.54797e-006        1.06189e-006
435       28        0.876813        2.54954e-006        1.06088e-006
436       28        0.87996        2.55309e-006        1.05902e-006
437       28        0.883729        2.55771e-006        1.05694e-006
438       28        0.885814        2.55988e-006        1.05564e-006
439       28        0.883659        2.55658e-006        1.05655e-006
440       28        0.865134        2.53229e-006        1.06608e-006
441       28        0.784224        2.43036e-006        1.1094e-006
442       28        0.523387        2.13411e-006        1.26448e-006
443       28        0.0287184        1.66888e-006        1.62163e-006
444       28        -0.349486        1.37968e-006        1.95685e-006
445       28        -0.42643        1.32734e-006        2.03319e-006
446       28        -0.236025        1.46141e-006        1.85045e-006
447       28        0.205018        1.82285e-006        1.48495e-006
448       28        0.636466        2.25754e-006        1.1946e-006
449       28        0.836964        2.49522e-006        1.08049e-006
450       28        0.892512        2.56714e-006        1.05157e-006
451       28        0.899172        2.57647e-006        1.04838e-006
452       28        0.894702        2.57122e-006        1.05093e-006
453       28        0.89056        2.56633e-006        1.05329e-006
454       28        0.889532        2.56504e-006        1.05384e-006
455       28        0.891192        2.56695e-006        1.05288e-006
456       28        0.891738        2.56728e-006        1.05244e-006
457       28        0.87936        2.55054e-006        1.0586e-006
458       28        0.824499        2.47995e-006        1.08734e-006
459       28        0.681961        2.31026e-006        1.16813e-006
460       28        0.480785        2.09141e-006        1.29311e-006
461       28        0.366553        1.97598e-006        1.36959e-006
462       28        0.422978        2.03221e-006        1.33129e-006
463       28        0.607595        2.22705e-006        1.21298e-006
464       28        0.785999        2.43259e-006        1.10844e-006
465       28        0.871569        2.53939e-006        1.06221e-006
466       28        0.894476        2.57001e-006        1.05068e-006
467       28        0.892575        2.56821e-006        1.05194e-006
468       28        0.884786        2.55883e-006        1.05629e-006
469       28        0.87778        2.55058e-006        1.06029e-006
470       28        0.873015        2.54483e-006        1.06295e-006
471       28        0.871307        2.54273e-006        1.06389e-006
472       28        0.872805        2.54451e-006        1.06304e-006
473       28        0.877096        2.54964e-006        1.06062e-006
474       28        0.882635        2.55631e-006        1.05752e-006
475       28        0.884747        2.55844e-006        1.05617e-006
476       28        0.869836        2.53833e-006        1.06361e-006
477       28        0.805698        2.45694e-006        1.0977e-006
478       28        0.650809        2.27516e-006        1.18678e-006
479       28        0.460804        2.07084e-006        1.30623e-006
480       28        0.38069        1.98987e-006        1.35986e-006
481       28        0.471384        2.08167e-006        1.29925e-006
482       28        0.665994        2.29232e-006        1.17771e-006
483       28        0.824174        2.479e-006        1.08728e-006
484       28        0.89265        2.56635e-006        1.0511e-006
485       28        0.912011        2.59224e-006        1.04134e-006
486       28        0.914687        2.59606e-006        1.04009e-006
487       28        0.914134        2.59554e-006        1.04046e-006
488       28        0.911684        2.59165e-006        1.04145e-006
489       28        0.896877        2.57203e-006        1.04898e-006
490       28        0.823728        2.47848e-006        1.08754e-006
491       28        0.548584        2.16018e-006        1.24808e-006
492       28        -0.103023        1.56209e-006        1.7316e-006
493       28        -0.650464        1.18576e-006        2.27242e-006
494       28        -0.851298        1.07267e-006        2.51294e-006
495       28        -0.899267        1.04837e-006        2.57668e-006
496       28        -0.896085        1.05007e-006        2.57266e-006
497       28        -0.876883        1.06163e-006        2.55152e-006
498       28        -0.852897        1.07487e-006        2.5221e-006
499       28        -0.836661        1.08469e-006        2.50417e-006
0       29        -0.833868        1.08658e-006        2.50153e-006
1       29        -0.849695        1.07651e-006        2.51788e-006
2       29        -0.876123        1.0615e-006        2.54927e-006
3       29        -0.898974        1.04953e-006        2.57878e-006
4       29        -0.907826        1.04344e-006        2.5866e-006
5       29        -0.875843        1.05981e-006        2.54449e-006
6       29        -0.704226        1.15441e-006        2.33454e-006
7       29        -0.169342        1.51052e-006        1.78925e-006
8       29        0.542403        2.15384e-006        1.25214e-006
9       29        0.834809        2.4915e-006        1.0812e-006
10       29        0.908659        2.58663e-006        1.04258e-006
11       29        0.92208        2.60535e-006        1.03613e-006
12       29        0.922357        2.60593e-006        1.03607e-006
13       29        0.921061        2.6046e-006        1.03688e-006
14       29        0.917885        2.6003e-006        1.03846e-006
15       29        0.905156        2.58298e-006        1.04476e-006
16       29        0.868154        2.53546e-006        1.0642e-006
17       29        0.794225        2.44464e-006        1.10481e-006
18       29        0.712899        2.34806e-006        1.15107e-006
19       29        0.685567        2.31635e-006        1.16699e-006
20       29        0.73543        2.37459e-006        1.13814e-006
21       29        0.817677        2.47316e-006        1.09179e-006
22       29        0.87426        2.5436e-006        1.06112e-006
23       29        0.895681        2.57207e-006        1.05025e-006
24       29        0.898063        2.57584e-006        1.04929e-006
25       29        0.894215        2.57123e-006        1.05145e-006
26       29        0.890203        2.56627e-006        1.05364e-006
27       29        0.888107        2.5636e-006        1.05475e-006
28       29        0.888767        2.56424e-006        1.05432e-006
29       29        0.893072        2.56974e-006        1.05204e-006
30       29        0.899887        2.57835e-006        1.0484e-006
31       29        0.906626        2.58667e-006        1.04472e-006
32       29        0.905434        2.58454e-006        1.0451e-006
33       29        0.865572        2.53253e-006        1.06571e-006
34       29        0.677199        2.30381e-006        1.17042e-006
35       29        0.101445        1.73031e-006        1.56339e-006
36       29        -0.548676        1.24806e-006        2.16033e-006
37       29        -0.834155        1.08121e-006        2.48988e-006
38       29        -0.929485        1.031e-006        2.61174e-006
39       29        -0.959518        1.01573e-006        2.65151e-006
40       29        -0.960731        1.01507e-006        2.653e-006
41       29        -0.927615        1.03182e-006        2.60892e-006
42       29        -0.802595        1.09831e-006        2.45068e-006
43       29        -0.415309        1.33505e-006        2.02239e-006
44       29        0.323412        1.93256e-006        1.39855e-006
45       29        0.75703        2.39815e-006        1.12487e-006
46       29        0.877928        2.54903e-006        1.05949e-006
47       29        0.899364        2.57728e-006        1.04851e-006
48       29        0.897324        2.57513e-006        1.04978e-006
49       29        0.892722        2.56952e-006        1.05232e-006
50       29        0.891265        2.56776e-006        1.05313e-006
51       29        0.893645        2.57063e-006        1.0518e-006
52       29        0.89535        2.57237e-006        1.05072e-006
53       29        0.8779        2.54937e-006        1.05966e-006
54       29        0.76909        2.41345e-006        1.11848e-006
55       29        0.333701        1.94245e-006        1.39131e-006
56       29        -0.523232        1.26381e-006        2.13265e-006
57       29        -0.885558        1.05369e-006        2.5545e-006
58       29        -0.979983        1.00549e-006        2.67905e-006
59       29        -1.00197        9.94736e-007        2.70929e-006
60       29        -1.00656        9.92501e-007        2.71566e-006
61       29        -1.00511        9.93181e-007        2.71356e-006
62       29        -0.992217        9.99432e-007        2.69568e-006
63       29        -0.933235        1.02896e-006        2.61637e-006
64       29        -0.693528        1.16002e-006        2.32091e-006
65       29        0.0277286        1.66766e-006        1.62206e-006
66       29        0.674816        2.30191e-006        1.17225e-006
67       29        0.867253        2.53493e-006        1.06493e-006
68       29        0.907578        2.587e-006        1.04385e-006
69       29        0.91268        2.59411e-006        1.0414e-006
70       29        0.911558        2.5931e-006        1.04216e-006
71       29        0.911058        2.59266e-006        1.0425e-006
72       29        0.912505        2.59451e-006        1.04174e-006
73       29        0.914641        2.59707e-006        1.04054e-006
74       29        0.910919        2.59177e-006        1.04229e-006
75       29        0.873932        2.54353e-006        1.06143e-006
76       29        0.693901        2.32459e-006        1.16142e-006
77       29        0.0692158        1.70308e-006        1.58919e-006
78       29        -0.687589        1.16343e-006        2.31397e-006
79       29        -0.93281        1.02948e-006        2.61657e-006
80       29        -0.99263        9.99559e-007        2.69713e-006
81       29        -1.00668        9.92645e-007        2.71638e-006
82       29        -1.00632        9.92706e-007        2.71556e-006
83       29        -0.98435        1.00341e-006        2.68519e-006
84       29        -0.881456        1.056e-006        2.54962e-006
85       29        -0.488235        1.28685e-006        2.09684e-006
86       29        0.362543        1.97148e-006        1.37196e-006
87       29        0.744714        2.38584e-006        1.13296e-006
88       29        0.830778        2.4923e-006        1.08592e-006
89       29        0.83454        2.49826e-006        1.08443e-006
90       29        0.820775        2.48188e-006        1.09225e-006
91       29        0.806489        2.46469e-006        1.1003e-006
92       29        0.796405        2.45256e-006        1.10598e-006
93       29        0.791949        2.4472e-006        1.10848e-006
94       29        0.7934        2.4489e-006        1.10765e-006
95       29        0.800498        2.45738e-006        1.10362e-006
96       29        0.812672        2.47198e-006        1.09675e-006
97       29        0.829083        2.4917e-006        1.0875e-006
98       29        0.848307        2.51497e-006        1.07676e-006
99       29        0.867099        2.53775e-006        1.06628e-006
100       29        0.87612        2.54799e-006        1.06097e-006
101       29        0.845704        2.5077e-006        1.07644e-006
102       29        0.6894        2.31814e-006        1.16342e-006
103       29        0.257486        1.87096e-006        1.44624e-006
104       29        -0.306247        1.41077e-006        1.91628e-006
105       29        -0.638154        1.19322e-006        2.25874e-006
106       29        -0.777893        1.11225e-006        2.42123e-006
107       29        -0.821293        1.08836e-006        2.47432e-006
108       29        -0.806801        1.09631e-006        2.45654e-006
109       29        -0.735619        1.1362e-006        2.371e-006
110       29        -0.581376        1.22808e-006        2.19641e-006
111       29        -0.283191        1.42747e-006        1.89477e-006
112       29        0.181002        1.80129e-006        1.50305e-006
113       29        0.598779        2.21652e-006        1.21794e-006
114       29        0.826577        2.48175e-006        1.08588e-006
115       29        0.909684        2.58784e-006        1.042e-006
116       29        0.932146        2.61811e-006        1.03077e-006
117       29        0.935047        2.62231e-006        1.02943e-006
118       29        0.93323        2.62015e-006        1.03046e-006
119       29        0.930974        2.61739e-006        1.0317e-006
120       29        0.929227        2.61532e-006        1.03268e-006
121       29        0.928051        2.61392e-006        1.03334e-006
122       29        0.927263        2.61298e-006        1.03378e-006
123       29        0.926665        2.61226e-006        1.03412e-006
124       29        0.926102        2.6116e-006        1.03444e-006
125       29        0.925456        2.61083e-006        1.0348e-006
126       29        0.924645        2.60985e-006        1.03526e-006
127       29        0.923629        2.60861e-006        1.03582e-006
128       29        0.922407        2.60712e-006        1.03649e-006
129       29        0.92099        2.60538e-006        1.03727e-006
130       29        0.919415        2.60344e-006        1.03813e-006
131       29        0.917753        2.60138e-006        1.03903e-006
132       29        0.916069        2.5993e-006        1.03995e-006
133       29        0.914458        2.59731e-006        1.04083e-006
134       29        0.913006        2.59551e-006        1.04162e-006
135       29        0.911798        2.59401e-006        1.04228e-006
136       29        0.910905        2.59292e-006        1.04277e-006
137       29        0.910375        2.59227e-006        1.04306e-006
138       29        0.910242        2.59211e-006        1.04314e-006
139       29        0.910493        2.59243e-006        1.043e-006
140       29        0.911135        2.59324e-006        1.04266e-006
141       29        0.912092        2.59443e-006        1.04214e-006
142       29        0.9133        2.59592e-006        1.04148e-006
143       29        0.914732        2.59768e-006        1.04069e-006
144       29        0.916227        2.59951e-006        1.03987e-006
145       29        0.917603        2.60115e-006        1.0391e-006
146       29        0.918726        2.60249e-006        1.03846e-006
147       29        0.919501        2.60339e-006        1.03802e-006
148       29        0.919926        2.60382e-006        1.03775e-006
149       29        0.92008        2.60387e-006        1.03761e-006
150       29        0.919964        2.60352e-006        1.03759e-006
151       29        0.919372        2.60255e-006        1.03782e-006
152       29        0.917946        2.60053e-006        1.03849e-006
153       29        0.91538        2.59707e-006        1.03978e-006
154       29        0.911624        2.59214e-006        1.0417e-006
155       29        0.906933        2.58602e-006        1.04413e-006
156       29        0.901718        2.57924e-006        1.04684e-006
157       29        0.896328        2.57221e-006        1.04963e-006
158       29        0.890944        2.56518e-006        1.05241e-006
159       29        0.885605        2.55819e-006        1.05516e-006
160       29        0.880313        2.55128e-006        1.0579e-006
161       29        0.875088        2.54448e-006        1.0606e-006
162       29        0.869964        2.53784e-006        1.06327e-006
163       29        0.864953        2.53138e-006        1.06589e-006
164       29        0.860026        2.52506e-006        1.06848e-006
165       29        0.855127        2.51883e-006        1.07108e-006
166       29        0.850215        2.5126e-006        1.07369e-006
167       29        0.845274        2.50637e-006        1.07634e-006
168       29        0.840319        2.50016e-006        1.079e-006
169       29        0.835397        2.49401e-006        1.08166e-006
170       29        0.83058        2.488e-006        1.08426e-006
171       29        0.825947        2.48225e-006        1.08678e-006
172       29        0.821578        2.47683e-006        1.08916e-006
173       29        0.817541        2.47184e-006        1.09136e-006
174       29        0.813912        2.46737e-006        1.09334e-006
175       29        0.810769        2.4635e-006        1.09507e-006
176       29        0.80819        2.46033e-006        1.09648e-006
177       29        0.806236        2.45794e-006        1.09756e-006
178       29        0.804937        2.45634e-006        1.09827e-006
179       29        0.804293        2.45556e-006        1.09863e-006
180       29        0.804281        2.45555e-006        1.09863e-006
181       29        0.804868        2.45627e-006        1.09831e-006
182       29        0.806004        2.45767e-006        1.09769e-006
183       29        0.807623        2.45967e-006        1.09681e-006
184       29        0.809645        2.46216e-006        1.0957e-006
185       29        0.811984        2.46505e-006        1.09442e-006
186       29        0.814558        2.46823e-006        1.09302e-006
187       29        0.817294        2.47161e-006        1.09153e-006
188       29        0.820125        2.47512e-006        1.08998e-006
189       29        0.822993        2.47868e-006        1.08843e-006
190       29        0.825847        2.48222e-006        1.08688e-006
191       29        0.828647        2.48571e-006        1.08536e-006
192       29        0.831365        2.4891e-006        1.08389e-006
193       29        0.833987        2.49237e-006        1.08247e-006
194       29        0.836515        2.49554e-006        1.08111e-006
195       29        0.838957        2.4986e-006        1.0798e-006
196       29        0.841326        2.50157e-006        1.07852e-006
197       29        0.843633        2.50447e-006        1.07728e-006
198       29        0.845885        2.5073e-006        1.07608e-006
199       29        0.848083        2.51006e-006        1.0749e-006
200       29        0.850224        2.51276e-006        1.07375e-006
201       29        0.852303        2.51539e-006        1.07264e-006
202       29        0.854309        2.51792e-006        1.07157e-006
203       29        0.856234        2.52036e-006        1.07054e-006
204       29        0.858068        2.52268e-006        1.06957e-006
205       29        0.8598        2.52488e-006        1.06865e-006
206       29        0.861421        2.52694e-006        1.06779e-006
207       29        0.862923        2.52885e-006        1.06699e-006
208       29        0.864299        2.5306e-006        1.06626e-006
209       29        0.865545        2.53218e-006        1.0656e-006
210       29        0.866659        2.5336e-006        1.06501e-006
211       29        0.867645        2.53486e-006        1.06449e-006
212       29        0.868506        2.53596e-006        1.06403e-006
213       29        0.869245        2.5369e-006        1.06364e-006
214       29        0.869869        2.53769e-006        1.06331e-006
215       29        0.87038        2.53833e-006        1.06303e-006
216       29        0.870786        2.53884e-006        1.06282e-006
217       29        0.871092        2.53922e-006        1.06265e-006
218       29        0.871308        2.53948e-006        1.06253e-006
219       29        0.871443        2.53964e-006        1.06245e-006
220       29        0.871509        2.53971e-006        1.06241e-006
221       29        0.871516        2.5397e-006        1.0624e-006
222       29        0.871475        2.53963e-006        1.06241e-006
223       29        0.871394        2.5395e-006        1.06245e-006
224       29        0.871284        2.53934e-006        1.0625e-006
225       29        0.871152        2.53915e-006        1.06256e-006
226       29        0.871007        2.53895e-006        1.06263e-006
227       29        0.870855        2.53873e-006        1.0627e-006
228       29        0.870703        2.53852e-006        1.06277e-006
229       29        0.870557        2.53831e-006        1.06284e-006
230       29        0.870422        2.53812e-006        1.0629e-006
231       29        0.870305        2.53796e-006        1.06296e-006
232       29        0.87021        2.53782e-006        1.063e-006
233       29        0.870144        2.53772e-006        1.06303e-006
234       29        0.870111        2.53767e-006        1.06304e-006
235       29        0.870115        2.53767e-006        1.06304e-006
236       29        0.870161        2.53772e-006        1.06301e-006
237       29        0.870252        2.53783e-006        1.06296e-006
238       29        0.870391        2.538e-006        1.06288e-006
239       29        0.87058        2.53824e-006        1.06278e-006
240       29        0.870819        2.53855e-006        1.06266e-006
241       29        0.871109        2.53892e-006        1.06251e-006
242       29        0.871449        2.53937e-006        1.06233e-006
243       29        0.871837        2.53987e-006        1.06213e-006
244       29        0.872273        2.54044e-006        1.06191e-006
245       29        0.872752        2.54107e-006        1.06166e-006
246       29        0.873275        2.54176e-006        1.06139e-006
247       29        0.873838        2.5425e-006        1.0611e-006
248       29        0.874439        2.54329e-006        1.0608e-006
249       29        0.875078        2.54414e-006        1.06047e-006
250       29        0.875752        2.54503e-006        1.06013e-006
251       29        0.876461        2.54598e-006        1.05977e-006
252       29        0.877205        2.54697e-006        1.0594e-006
253       29        0.877981        2.548e-006        1.059e-006
254       29        0.87879        2.54908e-006        1.0586e-006
255       29        0.87963        2.55021e-006        1.05817e-006
256       29        0.8805        2.55137e-006        1.05774e-006
257       29        0.881398        2.55257e-006        1.05729e-006
258       29        0.882322        2.55381e-006        1.05682e-006
259       29        0.883271        2.55508e-006        1.05634e-006
260       29        0.884244        2.55639e-006        1.05586e-006
261       29        0.88524        2.55772e-006        1.05535e-006
262       29        0.886258        2.55908e-006        1.05484e-006
263       29        0.887296        2.56047e-006        1.05432e-006
264       29        0.888348        2.56187e-006        1.05378e-006
265       29        0.889409        2.56328e-006        1.05325e-006
266       29        0.890471        2.56468e-006        1.05271e-006
267       29        0.891523        2.56607e-006        1.05217e-006
268       29        0.892552        2.56743e-006        1.05164e-006
269       29        0.893544        2.56874e-006        1.05114e-006
270       29        0.894485        2.56998e-006        1.05065e-006
271       29        0.895359        2.57113e-006        1.05021e-006
272       29        0.896154        2.57218e-006        1.0498e-006
273       29        0.896856        2.5731e-006        1.04944e-006
274       29        0.897457        2.5739e-006        1.04913e-006
275       29        0.89795        2.57455e-006        1.04888e-006
276       29        0.898333        2.57506e-006        1.04869e-006
277       29        0.898606        2.57542e-006        1.04855e-006
278       29        0.898773        2.57565e-006        1.04847e-006
279       29        0.89884        2.57575e-006        1.04844e-006
280       29        0.89881        2.57572e-006        1.04846e-006
281       29        0.898687        2.57557e-006        1.04853e-006
282       29        0.898474        2.57531e-006        1.04864e-006
283       29        0.898173        2.57493e-006        1.0488e-006
284       29        0.897786        2.57443e-006        1.04901e-006
285       29        0.897316        2.57383e-006        1.04925e-006
286       29        0.896769        2.57313e-006        1.04954e-006
287       29        0.896152        2.57234e-006        1.04987e-006
288       29        0.895476        2.57147e-006        1.05022e-006
289       29        0.894751        2.57053e-006        1.0506e-006
290       29        0.89399        2.56955e-006        1.051e-006
291       29        0.893203        2.56853e-006        1.05141e-006
292       29        0.8924        2.56749e-006        1.05183e-006
293       29        0.89159        2.56645e-006        1.05225e-006
294       29        0.890783        2.5654e-006        1.05267e-006
295       29        0.889985        2.56437e-006        1.05309e-006
296       29        0.889207        2.56336e-006        1.05349e-006
297       29        0.888458        2.56239e-006        1.05389e-006
298       29        0.887752        2.56148e-006        1.05425e-006
299       29        0.8871        2.56063e-006        1.05459e-006
300       29        0.886508        2.55987e-006        1.0549e-006
301       29        0.885983        2.55919e-006        1.05518e-006
302       29        0.885526        2.55859e-006        1.05541e-006
303       29        0.885138        2.55809e-006        1.05561e-006
304       29        0.884819        2.55768e-006        1.05578e-006
305       29        0.884574        2.55736e-006        1.05591e-006
306       29        0.884405        2.55714e-006        1.05599e-006
307       29        0.884314        2.55702e-006        1.05604e-006
308       29        0.884299        2.557e-006        1.05605e-006
309       29        0.884359        2.55707e-006        1.05602e-006
310       29        0.884496        2.55725e-006        1.05595e-006
311       29        0.884716        2.55753e-006        1.05583e-006
312       29        0.885034        2.55795e-006        1.05566e-006
313       29        0.885462        2.5585e-006        1.05544e-006
314       29        0.886016        2.55922e-006        1.05515e-006
315       29        0.886714        2.56012e-006        1.05479e-006
316       29        0.887576        2.56124e-006        1.05434e-006
317       29        0.888629        2.56261e-006        1.05379e-006
318       29        0.889902        2.56426e-006        1.05313e-006
319       29        0.891416        2.56623e-006        1.05235e-006
320       29        0.893175        2.56851e-006        1.05143e-006
321       29        0.895167        2.57109e-006        1.05039e-006
322       29        0.897366        2.57394e-006        1.04925e-006
323       29        0.899744        2.57702e-006        1.04801e-006
324       29        0.902273        2.5803e-006        1.04669e-006
325       29        0.904923        2.58373e-006        1.04531e-006
326       29        0.90764        2.58726e-006        1.04389e-006
327       29        0.910321        2.59074e-006        1.0425e-006
328       29        0.912804        2.59399e-006        1.04122e-006
329       29        0.914896        2.59675e-006        1.04015e-006
330       29        0.916431        2.59883e-006        1.03939e-006
331       29        0.917364        2.60016e-006        1.03895e-006
332       29        0.91782        2.6009e-006        1.03877e-006
333       29        0.918053        2.60135e-006        1.03871e-006
334       29        0.918303        2.60182e-006        1.03863e-006
335       29        0.918648        2.60237e-006        1.0385e-006
336       29        0.918951        2.60286e-006        1.03838e-006
337       29        0.918961        2.60295e-006        1.03841e-006
338       29        0.918484        2.60243e-006        1.03869e-006
339       29        0.917511        2.60128e-006        1.03924e-006
340       29        0.916191        2.59971e-006        1.03999e-006
341       29        0.914712        2.59792e-006        1.04081e-006
342       29        0.913223        2.59609e-006        1.04163e-006
343       29        0.911826        2.59438e-006        1.04239e-006
344       29        0.910579        2.59285e-006        1.04308e-006
345       29        0.909487        2.5915e-006        1.04368e-006
346       29        0.908604        2.59039e-006        1.04415e-006
347       29        0.908038        2.5897e-006        1.04446e-006
348       29        0.907813        2.58942e-006        1.04459e-006
349       29        0.907954        2.58959e-006        1.04451e-006
350       29        0.908507        2.59027e-006        1.0442e-006
351       29        0.909444        2.59143e-006        1.04369e-006
352       29        0.910758        2.59306e-006        1.04298e-006
353       29        0.912409        2.59511e-006        1.04208e-006
354       29        0.914344        2.59751e-006        1.04103e-006
355       29        0.916505        2.6002e-006        1.03986e-006
356       29        0.918824        2.60308e-006        1.0386e-006
357       29        0.92125        2.6061e-006        1.03728e-006
358       29        0.923721        2.60917e-006        1.03594e-006
359       29        0.926206        2.61227e-006        1.0346e-006
360       29        0.928689        2.61536e-006        1.03325e-006
361       29        0.931159        2.61844e-006        1.03192e-006
362       29        0.933635        2.62153e-006        1.03058e-006
363       29        0.936156        2.62467e-006        1.02922e-006
364       29        0.938769        2.62795e-006        1.02781e-006
365       29        0.941502        2.63139e-006        1.02635e-006
366       29        0.944275        2.63488e-006        1.02487e-006
367       29        0.946668        2.63783e-006        1.02356e-006
368       29        0.947561        2.63857e-006        1.02293e-006
369       29        0.94615        2.63633e-006        1.02351e-006
370       29        0.942397        2.6317e-006        1.02555e-006
371       29        0.936822        2.62464e-006        1.02852e-006
372       29        0.932487        2.61914e-006        1.03082e-006
373       29        0.931458        2.61783e-006        1.03137e-006
374       29        0.93315        2.62e-006        1.03048e-006
375       29        0.934448        2.62154e-006        1.02975e-006
376       29        0.932791        2.61951e-006        1.03066e-006
377       29        0.928126        2.61414e-006        1.03335e-006
378       29        0.920681        2.60498e-006        1.03743e-006
379       29        0.911809        2.59389e-006        1.04222e-006
380       29        0.902414        2.58215e-006        1.04729e-006
381       29        0.892804        2.57018e-006        1.0525e-006
382       29        0.883034        2.55806e-006        1.05783e-006
383       29        0.873048        2.54572e-006        1.06329e-006
384       29        0.86277        2.53304e-006        1.06892e-006
385       29        0.852175        2.52001e-006        1.07475e-006
386       29        0.841435        2.50689e-006        1.0807e-006
387       29        0.830681        2.49384e-006        1.0867e-006
388       29        0.819844        2.48071e-006        1.09275e-006
389       29        0.809013        2.46763e-006        1.09883e-006
390       29        0.79831        2.45475e-006        1.10485e-006
391       29        0.787875        2.44224e-006        1.11075e-006
392       29        0.777868        2.43028e-006        1.11643e-006
393       29        0.768467        2.41909e-006        1.12179e-006
394       29        0.759864        2.40888e-006        1.12671e-006
395       29        0.752253        2.39987e-006        1.13107e-006
396       29        0.745824        2.39227e-006        1.13476e-006
397       29        0.740753        2.3863e-006        1.13768e-006
398       29        0.73717        2.38208e-006        1.13974e-006
399       29        0.735137        2.37968e-006        1.14092e-006
400       29        0.734697        2.37915e-006        1.14116e-006
401       29        0.735866        2.38052e-006        1.14048e-006
402       29        0.738597        2.38371e-006        1.1389e-006
403       29        0.742849        2.38866e-006        1.13642e-006
404       29        0.748757        2.39562e-006        1.13302e-006
405       29        0.75621        2.40445e-006        1.12875e-006
406       29        0.764902        2.41475e-006        1.12377e-006
407       29        0.77473        2.42641e-006        1.11816e-006
408       29        0.785763        2.43954e-006        1.11187e-006
409       29        0.798197        2.45437e-006        1.10481e-006
410       29        0.812275        2.47124e-006        1.09685e-006
411       29        0.827998        2.49018e-006        1.08802e-006
412       29        0.844352        2.50995e-006        1.07887e-006
413       29        0.858513        2.52704e-006        1.07094e-006
414       29        0.861261        2.52956e-006        1.06907e-006
415       29        0.821034        2.47757e-006        1.09007e-006
416       29        0.64257        2.26475e-006        1.19112e-006
417       29        0.167893        1.78906e-006        1.51255e-006
418       29        -0.387288        1.3543e-006        1.99485e-006
419       29        -0.68252        1.16687e-006        2.30906e-006
420       29        -0.79944        1.10034e-006        2.44748e-006
421       29        -0.828661        1.08438e-006        2.4835e-006
422       29        -0.793257        1.10367e-006        2.43975e-006
423       29        -0.655089        1.18281e-006        2.27728e-006
424       29        -0.30123        1.41401e-006        1.91107e-006
425       29        0.307779        1.91814e-006        1.40998e-006
426       29        0.740958        2.37753e-006        1.13326e-006
427       29        0.886973        2.55849e-006        1.05385e-006
428       29        0.917836        2.59958e-006        1.03823e-006
429       29        0.915855        2.59781e-006        1.03958e-006
430       29        0.906974        2.58693e-006        1.04446e-006
431       29        0.898758        2.57687e-006        1.04898e-006
432       29        0.893274        2.5702e-006        1.05202e-006
433       29        0.890847        2.56721e-006        1.05334e-006
434       29        0.890776        2.56701e-006        1.05334e-006
435       29        0.89089        2.56656e-006        1.05304e-006
436       29        0.88823        2.56257e-006        1.0542e-006
437       29        0.878473        2.55006e-006        1.05934e-006
438       29        0.859876        2.52628e-006        1.06916e-006
439       29        0.838799        2.49918e-006        1.08022e-006
440       29        0.820985        2.47631e-006        1.08957e-006
441       29        0.797402        2.44653e-006        1.10216e-006
442       29        0.736425        2.3728e-006        1.13615e-006
443       29        0.602086        2.22007e-006        1.21586e-006
444       29        0.467348        2.07661e-006        1.30133e-006
445       29        0.446672        2.05568e-006        1.31513e-006
446       29        0.551141        2.16529e-006        1.24784e-006
447       29        0.716317        2.35014e-006        1.14816e-006
448       29        0.844214        2.50391e-006        1.07642e-006
449       29        0.89944        2.57486e-006        1.04745e-006
450       29        0.912389        2.59295e-006        1.04124e-006
451       29        0.90971        2.59007e-006        1.04287e-006
452       29        0.90444        2.58365e-006        1.04578e-006
453       29        0.90104        2.57951e-006        1.04766e-006
454       29        0.900465        2.5789e-006        1.04801e-006
455       29        0.902447        2.58143e-006        1.04697e-006
456       29        0.905247        2.58483e-006        1.04541e-006
457       29        0.904226        2.58292e-006        1.04571e-006
458       29        0.890631        2.56421e-006        1.05234e-006
459       29        0.856459        2.52107e-006        1.0706e-006
460       29        0.807816        2.46145e-006        1.09739e-006
461       29        0.779394        2.42671e-006        1.1131e-006
462       29        0.795219        2.44591e-006        1.10429e-006
463       29        0.842882        2.50442e-006        1.07807e-006
464       29        0.887065        2.55938e-006        1.05411e-006
465       29        0.90864        2.58748e-006        1.04294e-006
466       29        0.913003        2.59396e-006        1.041e-006
467       29        0.908416        2.58835e-006        1.04352e-006
468       29        0.901711        2.58011e-006        1.0472e-006
469       29        0.8959        2.57321e-006        1.05049e-006
470       29        0.891416        2.56775e-006        1.05297e-006
471       29        0.88911        2.56492e-006        1.05424e-006
472       29        0.88931        2.5651e-006        1.0541e-006
473       29        0.891861        2.56825e-006        1.0527e-006
474       29        0.896041        2.57343e-006        1.05043e-006
475       29        0.899867        2.57801e-006        1.04828e-006
476       29        0.898461        2.57556e-006        1.04876e-006
477       29        0.883182        2.55505e-006        1.05642e-006
478       29        0.846276        2.50881e-006        1.0763e-006
479       29        0.800108        2.45225e-006        1.10175e-006
480       29        0.781389        2.4293e-006        1.11206e-006
481       29        0.807762        2.4614e-006        1.09743e-006
482       29        0.859445        2.52501e-006        1.06908e-006
483       29        0.900896        2.57691e-006        1.04676e-006
484       29        0.920784        2.60333e-006        1.03666e-006
485       29        0.927135        2.61196e-006        1.03351e-006
486       29        0.928296        2.61349e-006        1.03292e-006
487       29        0.927875        2.61284e-006        1.0331e-006
488       29        0.921128        2.60297e-006        1.03616e-006
489       29        0.884051        2.55437e-006        1.05523e-006
490       29        0.725027        2.3584e-006        1.1422e-006
491       29        0.217902        1.83297e-006        1.47409e-006
492       29        -0.495581        1.2822e-006        2.10466e-006
493       29        -0.817956        1.09031e-006        2.47049e-006
494       29        -0.903234        1.0455e-006        2.57983e-006
495       29        -0.911828        1.04215e-006        2.59377e-006
496       29        -0.895848        1.05042e-006        2.57292e-006
497       29        -0.872399        1.0642e-006        2.54626e-006
498       29        -0.847377        1.07798e-006        2.51548e-006
499       29        -0.83088        1.08786e-006        2.497e-006
0       30        -0.828708        1.0894e-006        2.49511e-006
1       30        -0.844395        1.07948e-006        2.51149e-006
2       30        -0.871042        1.06434e-006        2.54312e-006
3       30        -0.896173        1.0512e-006        2.57565e-006
4       30        -0.913352        1.04078e-006        2.59432e-006
5       30        -0.90981        1.04226e-006        2.58881e-006
6       30        -0.830574        1.08367e-006        2.48664e-006
7       30        -0.504694        1.27583e-006        2.11338e-006
8       30        0.251971        1.86475e-006        1.44941e-006
9       30        0.75302        2.39091e-006        1.12598e-006
10       30        0.89853        2.57236e-006        1.04738e-006
11       30        0.929596        2.61437e-006        1.03193e-006
12       30        0.932835        2.61904e-006        1.03043e-006
13       30        0.93082        2.61693e-006        1.03167e-006
14       30        0.927664        2.61289e-006        1.03334e-006
15       30        0.921566        2.60447e-006        1.03631e-006
16       30        0.909232        2.58848e-006        1.04273e-006
17       30        0.88879        2.56286e-006        1.05373e-006
18       30        0.866985        2.53575e-006        1.06556e-006
19       30        0.858654        2.52548e-006        1.07013e-006
20       30        0.869446        2.53883e-006        1.06424e-006
21       30        0.888414        2.56241e-006        1.05394e-006
22       30        0.901657        2.57922e-006        1.0469e-006
23       30        0.906663        2.58638e-006        1.04456e-006
24       30        0.905778        2.58569e-006        1.04521e-006
25       30        0.902971        2.58219e-006        1.04673e-006
26       30        0.900691        2.57933e-006        1.04795e-006
27       30        0.89969        2.5779e-006        1.04842e-006
28       30        0.900257        2.57821e-006        1.04795e-006
29       30        0.903317        2.58209e-006        1.04632e-006
30       30        0.908047        2.58825e-006        1.04387e-006
31       30        0.91349        2.59506e-006        1.04094e-006
32       30        0.916532        2.59844e-006        1.03913e-006
33       30        0.903459        2.58045e-006        1.04551e-006
34       30        0.826846        2.4816e-006        1.08552e-006
35       30        0.56417        2.17746e-006        1.23861e-006
36       30        0.0335311        1.67296e-006        1.61779e-006
37       30        -0.449196        1.31235e-006        2.05652e-006
38       30        -0.690667        1.16179e-006        2.31782e-006
39       30        -0.785231        1.10778e-006        2.42926e-006
40       30        -0.790373        1.10485e-006        2.43534e-006
41       30        -0.696509        1.15817e-006        2.32415e-006
42       30        -0.416565        1.33397e-006        2.02328e-006
43       30        0.146087        1.76965e-006        1.52912e-006
44       30        0.653083        2.27593e-006        1.18448e-006
45       30        0.852426        2.51473e-006        1.07223e-006
46       30        0.903575        2.58141e-006        1.04578e-006
47       30        0.909942        2.59035e-006        1.04274e-006
48       30        0.906095        2.58581e-006        1.04493e-006
49       30        0.902086        2.58084e-006        1.04711e-006
50       30        0.900931        2.57935e-006        1.04771e-006
51       30        0.902971        2.58193e-006        1.04662e-006
52       30        0.904975        2.58429e-006        1.04548e-006
53       30        0.894464        2.57029e-006        1.0508e-006
54       30        0.8232        2.47951e-006        1.08857e-006
55       30        0.52234        2.13314e-006        1.26523e-006
56       30        -0.249876        1.45073e-006        1.86255e-006
57       30        -0.769898        1.11642e-006        2.41095e-006
58       30        -0.939046        1.02592e-006        2.62384e-006
59       30        -0.985843        1.00241e-006        2.68652e-006
60       30        -0.996964        9.96928e-007        2.70172e-006
61       30        -0.992381        9.99164e-007        2.6954e-006
62       30        -0.962044        1.01424e-006        2.65431e-006
63       30        -0.846816        1.07419e-006        2.50524e-006
64       30        -0.461277        1.30425e-006        2.06866e-006
65       30        0.331878        1.94058e-006        1.39251e-006
66       30        0.774823        2.41955e-006        1.11489e-006
67       30        0.895685        2.571e-006        1.04981e-006
68       30        0.920392        2.60313e-006        1.03699e-006
69       30        0.922958        2.60686e-006        1.03582e-006
70       30        0.921356        2.60508e-006        1.03677e-006
71       30        0.920232        2.60383e-006        1.03743e-006
72       30        0.920917        2.6048e-006        1.03711e-006
73       30        0.922698        2.60691e-006        1.0361e-006
74       30        0.920461        2.60354e-006        1.03708e-006
75       30        0.893016        2.56772e-006        1.05127e-006
76       30        0.756997        2.39873e-006        1.12518e-006
77       30        0.260078        1.87307e-006        1.44412e-006
78       30        -0.54716        1.24882e-006        2.15839e-006
79       30        -0.881274        1.05621e-006        2.54966e-006
80       30        -0.974633        1.00835e-006        2.67233e-006
81       30        -0.998899        9.9628e-007        2.70519e-006
82       30        -0.998905        9.96171e-007        2.70491e-006
83       30        -0.967514        1.01165e-006        2.66206e-006
84       30        -0.832786        1.08194e-006        2.48815e-006
85       30        -0.368789        1.36676e-006        1.97632e-006
86       30        0.440582        2.04942e-006        1.31914e-006
87       30        0.769485        2.41575e-006        1.1191e-006
88       30        0.842668        2.50694e-006        1.07939e-006
89       30        0.846005        2.5121e-006        1.07801e-006
90       30        0.834427        2.49833e-006        1.08458e-006
91       30        0.82245        2.48388e-006        1.0913e-006
92       30        0.814049        2.47371e-006        1.09601e-006
93       30        0.810395        2.46927e-006        1.09804e-006
94       30        0.811694        2.4708e-006        1.09729e-006
95       30        0.817705        2.47799e-006        1.09389e-006
96       30        0.827944        2.49028e-006        1.08812e-006
97       30        0.841712        2.50692e-006        1.08041e-006
98       30        0.858031        2.52676e-006        1.07134e-006
99       30        0.87512        2.54756e-006        1.06185e-006
100       30        0.88881        2.56393e-006        1.05415e-006
101       30        0.887755        2.56092e-006        1.05402e-006
102       30        0.843401        2.50295e-006        1.07688e-006
103       30        0.69883        2.32887e-006        1.15784e-006
104       30        0.418943        2.02683e-006        1.33313e-006
105       30        0.0760406        1.70863e-006        1.58353e-006
106       30        -0.19187        1.49397e-006        1.80997e-006
107       30        -0.302112        1.41336e-006        1.91187e-006
108       30        -0.256537        1.44626e-006        1.86921e-006
109       30        -0.0681808        1.58981e-006        1.70198e-006
110       30        0.213969        1.83021e-006        1.47767e-006
111       30        0.493295        2.10265e-006        1.2839e-006
112       30        0.712351        2.34471e-006        1.15006e-006
113       30        0.848571        2.50937e-006        1.07408e-006
114       30        0.913844        2.59228e-006        1.03945e-006
115       30        0.937975        2.6246e-006        1.02732e-006
116       30        0.944314        2.6337e-006        1.02437e-006
117       30        0.944161        2.63382e-006        1.02457e-006
118       30        0.942551        2.63188e-006        1.02547e-006
119       30        0.941026        2.63001e-006        1.0263e-006
120       30        0.939905        2.62866e-006        1.02692e-006
121       30        0.939151        2.6278e-006        1.02737e-006
122       30        0.938639        2.62722e-006        1.02766e-006
123       30        0.938227        2.62674e-006        1.0279e-006
124       30        0.93781        2.62626e-006        1.02814e-006
125       30        0.937306        2.62567e-006        1.02843e-006
126       30        0.936655        2.62489e-006        1.02879e-006
127       30        0.93583        2.62389e-006        1.02925e-006
128       30        0.934839        2.62267e-006        1.02979e-006
129       30        0.933698        2.62127e-006        1.03041e-006
130       30        0.932444        2.61972e-006        1.0311e-006
131       30        0.931151        2.61812e-006        1.0318e-006
132       30        0.929884        2.61653e-006        1.03248e-006
133       30        0.928736        2.61511e-006        1.03311e-006
134       30        0.92779        2.61393e-006        1.03362e-006
135       30        0.927125        2.6131e-006        1.03398e-006
136       30        0.926793        2.61268e-006        1.03415e-006
137       30        0.926818        2.61271e-006        1.03414e-006
138       30        0.927196        2.61319e-006        1.03394e-006
139       30        0.927851        2.61397e-006        1.03357e-006
140       30        0.928726        2.61503e-006        1.03309e-006
141       30        0.92964        2.61612e-006        1.03257e-006
142       30        0.930413        2.61699e-006        1.03212e-006
143       30        0.930913        2.61749e-006        1.0318e-006
144       30        0.930824        2.61718e-006        1.03177e-006
145       30        0.9297        2.61548e-006        1.03226e-006
146       30        0.927137        2.61193e-006        1.0335e-006
147       30        0.922935        2.60629e-006        1.03561e-006
148       30        0.917051        2.59847e-006        1.0386e-006
149       30        0.909413        2.58835e-006        1.04249e-006
150       30        0.899753        2.57559e-006        1.04741e-006
151       30        0.887638        2.5597e-006        1.05364e-006
152       30        0.872708        2.54037e-006        1.06142e-006
153       30        0.854819        2.51759e-006        1.07088e-006
154       30        0.83411        2.4916e-006        1.082e-006
155       30        0.811022        2.46298e-006        1.09456e-006
156       30        0.786124        2.43245e-006        1.10824e-006
157       30        0.759858        2.4006e-006        1.12284e-006
158       30        0.732497        2.36782e-006        1.13823e-006
159       30        0.704371        2.33458e-006        1.15426e-006
160       30        0.676076        2.30164e-006        1.17063e-006
161       30        0.648397        2.2699e-006        1.18689e-006
162       30        0.622016        2.24009e-006        1.20262e-006
163       30        0.597266        2.21251e-006        1.21758e-006
164       30        0.574089        2.18703e-006        1.23177e-006
165       30        0.552217        2.16328e-006        1.24534e-006
166       30        0.531368        2.1409e-006        1.25842e-006
167       30        0.511347        2.11965e-006        1.27113e-006
168       30        0.492068        2.09941e-006        1.2835e-006
169       30        0.473559        2.08017e-006        1.29549e-006
170       30        0.455945        2.06203e-006        1.30701e-006
171       30        0.439399        2.04513e-006        1.31793e-006
172       30        0.424094        2.02963e-006        1.32812e-006
173       30        0.410193        2.01566e-006        1.33743e-006
174       30        0.397868        2.00335e-006        1.34575e-006
175       30        0.387317        1.99287e-006        1.35291e-006
176       30        0.378737        1.98439e-006        1.35877e-006
177       30        0.372277        1.97803e-006        1.36319e-006
178       30        0.368004        1.97384e-006        1.36612e-006
179       30        0.365902        1.97177e-006        1.36756e-006
180       30        0.365895        1.97176e-006        1.36757e-006
181       30        0.367872        1.9737e-006        1.36621e-006
182       30        0.37168        1.97744e-006        1.36359e-006
183       30        0.37711        1.98278e-006        1.35987e-006
184       30        0.38391        1.98949e-006        1.35523e-006
185       30        0.391809        1.99732e-006        1.34985e-006
186       30        0.400544        2.006e-006        1.34393e-006
187       30        0.409874        2.01532e-006        1.33764e-006
188       30        0.419583        2.02507e-006        1.33112e-006
189       30        0.42948        2.03505e-006        1.32451e-006
190       30        0.439404        2.04512e-006        1.31791e-006
191       30        0.449227        2.05513e-006        1.31142e-006
192       30        0.458858        2.06499e-006        1.30508e-006
193       30        0.468252        2.07466e-006        1.29893e-006
194       30        0.477406        2.08413e-006        1.29297e-006
195       30        0.486342        2.09341e-006        1.28718e-006
196       30        0.495095        2.10255e-006        1.28153e-006
197       30        0.503698        2.11157e-006        1.27601e-006
198       30        0.512171        2.1205e-006        1.27059e-006
199       30        0.52052        2.12933e-006        1.26527e-006
200       30        0.528735        2.13805e-006        1.26006e-006
201       30        0.536795        2.14665e-006        1.25497e-006
202       30        0.544667        2.15509e-006        1.25003e-006
203       30        0.55231        2.16331e-006        1.24524e-006
204       30        0.559675        2.17126e-006        1.24065e-006
205       30        0.566712        2.17889e-006        1.23628e-006
206       30        0.573366        2.18613e-006        1.23216e-006
207       30        0.579586        2.19293e-006        1.22833e-006
208       30        0.585323        2.19921e-006        1.2248e-006
209       30        0.590542        2.20495e-006        1.2216e-006
210       30        0.595219        2.2101e-006        1.21874e-006
211       30        0.59934        2.21466e-006        1.21623e-006
212       30        0.602902        2.2186e-006        1.21406e-006
213       30        0.605908        2.22193e-006        1.21224e-006
214       30        0.608366        2.22466e-006        1.21075e-006
215       30        0.610286        2.22679e-006        1.20958e-006
216       30        0.61169        2.22835e-006        1.20873e-006
217       30        0.612604        2.22936e-006        1.20818e-006
218       30        0.613069        2.22988e-006        1.20789e-006
219       30        0.61313        2.22994e-006        1.20785e-006
220       30        0.612837        2.22961e-006        1.20803e-006
221       30        0.612243        2.22894e-006        1.20838e-006
222       30        0.611399        2.22799e-006        1.20889e-006
223       30        0.610356        2.22682e-006        1.20951e-006
224       30        0.609163        2.22548e-006        1.21023e-006
225       30        0.607867        2.22403e-006        1.21101e-006
226       30        0.606511        2.22251e-006        1.21182e-006
227       30        0.605137        2.22098e-006        1.21265e-006
228       30        0.603783        2.21946e-006        1.21347e-006
229       30        0.602483        2.21801e-006        1.21425e-006
230       30        0.601271        2.21666e-006        1.21498e-006
231       30        0.60018        2.21545e-006        1.21564e-006
232       30        0.599241        2.2144e-006        1.21621e-006
233       30        0.598482        2.21355e-006        1.21667e-006
234       30        0.59793        2.21294e-006        1.217e-006
235       30        0.59761        2.21258e-006        1.2172e-006
236       30        0.597543        2.2125e-006        1.21723e-006
237       30        0.597748        2.21273e-006        1.21711e-006
238       30        0.598241        2.21327e-006        1.21681e-006
239       30        0.599034        2.21415e-006        1.21633e-006
240       30        0.600136        2.21537e-006        1.21566e-006
241       30        0.601552        2.21694e-006        1.2148e-006
242       30        0.603286        2.21887e-006        1.21375e-006
243       30        0.605338        2.22115e-006        1.21251e-006
244       30        0.607705        2.22379e-006        1.21108e-006
245       30        0.610386        2.22679e-006        1.20946e-006
246       30        0.613374        2.23013e-006        1.20766e-006
247       30        0.616667        2.23382e-006        1.20568e-006
248       30        0.620259        2.23785e-006        1.20353e-006
249       30        0.624145        2.24223e-006        1.2012e-006
250       30        0.628322        2.24694e-006        1.19871e-006
251       30        0.632785        2.25199e-006        1.19605e-006
252       30        0.637526        2.25736e-006        1.19324e-006
253       30        0.642537        2.26306e-006        1.19027e-006
254       30        0.647805        2.26907e-006        1.18716e-006
255       30        0.653314        2.27537e-006        1.18392e-006
256       30        0.659041        2.28195e-006        1.18056e-006
257       30        0.66496        2.28876e-006        1.1771e-006
258       30        0.671041        2.29579e-006        1.17355e-006
259       30        0.67725        2.30299e-006        1.16995e-006
260       30        0.683549        2.31031e-006        1.1663e-006
261       30        0.6899        2.31773e-006        1.16263e-006
262       30        0.696263        2.32518e-006        1.15897e-006
263       30        0.702595        2.33261e-006        1.15534e-006
264       30        0.708849        2.33998e-006        1.15176e-006
265       30        0.714977        2.34723e-006        1.14827e-006
266       30        0.720931        2.35429e-006        1.14489e-006
267       30        0.726661        2.3611e-006        1.14164e-006
268       30        0.732116        2.3676e-006        1.13856e-006
269       30        0.737251        2.37374e-006        1.13566e-006
270       30        0.742021        2.37945e-006        1.13298e-006
271       30        0.746387        2.38469e-006        1.13053e-006
272       30        0.750316        2.38942e-006        1.12832e-006
273       30        0.753783        2.3936e-006        1.12639e-006
274       30        0.75677        2.39721e-006        1.12472e-006
275       30        0.759269        2.40023e-006        1.12333e-006
276       30        0.761278        2.40267e-006        1.12221e-006
277       30        0.762804        2.40452e-006        1.12137e-006
278       30        0.763863        2.40582e-006        1.12078e-006
279       30        0.76447        2.40657e-006        1.12045e-006
280       30        0.764641        2.40679e-006        1.12036e-006
281       30        0.764386        2.40649e-006        1.12051e-006
282       30        0.763714        2.40569e-006        1.12089e-006
283       30        0.762633        2.4044e-006        1.1215e-006
284       30        0.761149        2.40262e-006        1.12233e-006
285       30        0.759278        2.40037e-006        1.12338e-006
286       30        0.757037        2.39768e-006        1.12464e-006
287       30        0.754457        2.39459e-006        1.12609e-006
288       30        0.751578        2.39114e-006        1.12771e-006
289       30        0.748446        2.38739e-006        1.12948e-006
290       30        0.74511        2.3834e-006        1.13136e-006
291       30        0.741621        2.37923e-006        1.13333e-006
292       30        0.73803        2.37495e-006        1.13536e-006
293       30        0.734385        2.37061e-006        1.13742e-006
294       30        0.730735        2.36627e-006        1.13949e-006
295       30        0.727125        2.36198e-006        1.14154e-006
296       30        0.723604        2.35781e-006        1.14354e-006
297       30        0.720222        2.35381e-006        1.14547e-006
298       30        0.717035        2.35005e-006        1.14729e-006
299       30        0.714089        2.34657e-006        1.14897e-006
300       30        0.711421        2.34343e-006        1.1505e-006
301       30        0.709057        2.34064e-006        1.15185e-006
302       30        0.707011        2.33824e-006        1.15302e-006
303       30        0.705293        2.33622e-006        1.15401e-006
304       30        0.703915        2.3346e-006        1.1548e-006
305       30        0.70289        2.3334e-006        1.15539e-006
306       30        0.702235        2.33263e-006        1.15576e-006
307       30        0.701956        2.3323e-006        1.15592e-006
308       30        0.702048        2.33241e-006        1.15587e-006
309       30        0.702508        2.33295e-006        1.15561e-006
310       30        0.703348        2.33394e-006        1.15513e-006
311       30        0.704602        2.33541e-006        1.15441e-006
312       30        0.706327        2.33745e-006        1.15342e-006
313       30        0.708595        2.34012e-006        1.15212e-006
314       30        0.711485        2.34353e-006        1.15047e-006
315       30        0.715085        2.34778e-006        1.14842e-006
316       30        0.719493        2.353e-006        1.14591e-006
317       30        0.724819        2.35931e-006        1.14288e-006
318       30        0.731166        2.36686e-006        1.13928e-006
319       30        0.738596        2.37571e-006        1.13508e-006
320       30        0.747097        2.38588e-006        1.13029e-006
321       30        0.756586        2.39727e-006        1.12496e-006
322       30        0.766926        2.40973e-006        1.11917e-006
323       30        0.777975        2.42312e-006        1.11302e-006
324       30        0.789619        2.4373e-006        1.10658e-006
325       30        0.801778        2.45218e-006        1.09988e-006
326       30        0.814375        2.46769e-006        1.09298e-006
327       30        0.827265        2.48364e-006        1.08596e-006
328       30        0.840169        2.49972e-006        1.07897e-006
329       30        0.852685        2.51543e-006        1.07225e-006
330       30        0.864379        2.53026e-006        1.06603e-006
331       30        0.874959        2.54384e-006        1.06047e-006
332       30        0.884408        2.55611e-006        1.05557e-006
333       30        0.892972        2.56733e-006        1.05116e-006
334       30        0.900951        2.57782e-006        1.04707e-006
335       30        0.908445        2.58764e-006        1.04321e-006
336       30        0.915237        2.59654e-006        1.03971e-006
337       30        0.920917        2.60401e-006        1.03679e-006
338       30        0.92515        2.60964e-006        1.03465e-006
339       30        0.927877        2.61336e-006        1.0333e-006
340       30        0.929313        2.61545e-006        1.03264e-006
341       30        0.929831        2.61632e-006        1.03245e-006
342       30        0.92977        2.61639e-006        1.03255e-006
343       30        0.929331        2.61595e-006        1.03282e-006
344       30        0.928615        2.61514e-006        1.03324e-006
345       30        0.927685        2.61404e-006        1.03377e-006
346       30        0.926686        2.61283e-006        1.03433e-006
347       30        0.925823        2.6118e-006        1.03481e-006
348       30        0.925177        2.611e-006        1.03516e-006
349       30        0.924818        2.61055e-006        1.03535e-006
350       30        0.924838        2.61058e-006        1.03534e-006
351       30        0.925226        2.61107e-006        1.03514e-006
352       30        0.925999        2.61204e-006        1.03472e-006
353       30        0.927126        2.61344e-006        1.03411e-006
354       30        0.928558        2.61523e-006        1.03334e-006
355       30        0.930237        2.61734e-006        1.03244e-006
356       30        0.932091        2.61965e-006        1.03143e-006
357       30        0.934066        2.62212e-006        1.03037e-006
358       30        0.936089        2.62465e-006        1.02928e-006
359       30        0.938125        2.6272e-006        1.02818e-006
360       30        0.940147        2.62973e-006        1.02709e-006
361       30        0.942129        2.63221e-006        1.02603e-006
362       30        0.944073        2.63464e-006        1.02498e-006
363       30        0.945991        2.63704e-006        1.02395e-006
364       30        0.947903        2.63945e-006        1.02292e-006
365       30        0.94981        2.64185e-006        1.02191e-006
366       30        0.951653        2.64418e-006        1.02093e-006
367       30        0.953215        2.64611e-006        1.02008e-006
368       30        0.953967        2.64679e-006        1.01957e-006
369       30        0.953926        2.64644e-006        1.01948e-006
370       30        0.953517        2.64615e-006        1.01978e-006
371       30        0.952193        2.64475e-006        1.02059e-006
372       30        0.950489        2.64269e-006        1.02154e-006
373       30        0.948898        2.64063e-006        1.02236e-006
374       30        0.947192        2.63826e-006        1.02319e-006
375       30        0.944489        2.63449e-006        1.0245e-006
376       30        0.940568        2.62949e-006        1.02657e-006
377       30        0.935665        2.62364e-006        1.02932e-006
378       30        0.929255        2.6157e-006        1.0328e-006
379       30        0.921844        2.60638e-006        1.03678e-006
380       30        0.913882        2.59639e-006        1.04106e-006
381       30        0.905542        2.58596e-006        1.04556e-006
382       30        0.896861        2.57514e-006        1.05026e-006
383       30        0.887808        2.56389e-006        1.05518e-006
384       30        0.878333        2.55213e-006        1.06035e-006
385       30        0.868445        2.53989e-006        1.06575e-006
386       30        0.858374        2.52752e-006        1.07129e-006
387       30        0.848285        2.51523e-006        1.07689e-006
388       30        0.838078        2.50279e-006        1.08256e-006
389       30        0.827853        2.49037e-006        1.08826e-006
390       30        0.817745        2.47812e-006        1.09391e-006
391       30        0.807896        2.46624e-006        1.09944e-006
392       30        0.798468        2.45489e-006        1.10475e-006
393       30        0.789638        2.4443e-006        1.10974e-006
394       30        0.781588        2.43468e-006        1.1143e-006
395       30        0.774501        2.42622e-006        1.11833e-006
396       30        0.768546        2.41913e-006        1.12172e-006
397       30        0.763881        2.41358e-006        1.12438e-006
398       30        0.760612        2.4097e-006        1.12625e-006
399       30        0.758783        2.40752e-006        1.12729e-006
400       30        0.758428        2.40709e-006        1.12749e-006
401       30        0.759563        2.40842e-006        1.12683e-006
402       30        0.762127        2.41144e-006        1.12535e-006
403       30        0.766062        2.41605e-006        1.12308e-006
404       30        0.771535        2.42255e-006        1.11995e-006
405       30        0.778409        2.43077e-006        1.11606e-006
406       30        0.786306        2.4402e-006        1.11157e-006
407       30        0.795087        2.45068e-006        1.10659e-006
408       30        0.804793        2.46228e-006        1.10109e-006
409       30        0.815598        2.4752e-006        1.09497e-006
410       30        0.827775        2.4898e-006        1.08809e-006
411       30        0.841431        2.50634e-006        1.08047e-006
412       30        0.855883        2.52392e-006        1.07244e-006
413       30        0.869768        2.54077e-006        1.06471e-006
414       30        0.879274        2.55193e-006        1.05926e-006
415       30        0.872619        2.54187e-006        1.06214e-006
416       30        0.818416        2.47181e-006        1.09039e-006
417       30        0.655054        2.27849e-006        1.18348e-006
418       30        0.355129        1.96361e-006        1.37665e-006
419       30        0.011197        1.65429e-006        1.63587e-006
420       30        -0.233481        1.46315e-006        1.84794e-006
421       30        -0.31446        1.40458e-006        1.9236e-006
422       30        -0.228543        1.46652e-006        1.84307e-006
423       30        0.0381713        1.67635e-006        1.61356e-006
424       30        0.416856        2.02445e-006        1.33435e-006
425       30        0.726073        2.35975e-006        1.14166e-006
426       30        0.876411        2.54305e-006        1.05861e-006
427       30        0.922568        2.60405e-006        1.0351e-006
428       30        0.928329        2.61279e-006        1.03261e-006
429       30        0.921986        2.60526e-006        1.03619e-006
430       30        0.913728        2.59508e-006        1.04069e-006
431       30        0.906971        2.58677e-006        1.0444e-006
432       30        0.902706        2.58156e-006        1.04675e-006
433       30        0.900797        2.57921e-006        1.04779e-006
434       30        0.899485        2.57728e-006        1.04838e-006
435       30        0.892823        2.56781e-006        1.05152e-006
436       30        0.868175        2.53545e-006        1.06417e-006
437       30        0.805542        2.45754e-006        1.09814e-006
438       30        0.702914        2.33495e-006        1.15613e-006
439       30        0.596292        2.21404e-006        1.21961e-006
440       30        0.53877        2.15154e-006        1.25535e-006
441       30        0.557954        2.17184e-006        1.24311e-006
442       30        0.644099        2.26658e-006        1.19026e-006
443       30        0.732529        2.36843e-006        1.13849e-006
444       30        0.777615        2.42233e-006        1.11306e-006
445       30        0.806346        2.458e-006        1.09746e-006
446       30        0.842052        2.50265e-006        1.0782e-006
447       30        0.881819        2.55271e-006        1.0569e-006
448       30        0.909723        2.5882e-006        1.0421e-006
449       30        0.920331        2.60271e-006        1.03689e-006
450       30        0.919933        2.6031e-006        1.03745e-006
451       30        0.914972        2.59702e-006        1.04018e-006
452       30        0.910352        2.59127e-006        1.04268e-006
453       30        0.90788        2.58825e-006        1.04405e-006
454       30        0.907788        2.58818e-006        1.04411e-006
455       30        0.90988        2.59085e-006        1.04301e-006
456       30        0.913206        2.59499e-006        1.0412e-006
457       30        0.915464        2.59736e-006        1.0398e-006
458       30        0.913373        2.59351e-006        1.04043e-006
459       30        0.906673        2.5849e-006        1.04395e-006
460       30        0.895708        2.57148e-006        1.04998e-006
461       30        0.887133        2.5606e-006        1.05455e-006
462       30        0.887621        2.56081e-006        1.05412e-006
463       30        0.896033        2.57109e-006        1.04948e-006
464       30        0.906165        2.58373e-006        1.04401e-006
465       30        0.914916        2.59547e-006        1.03962e-006
466       30        0.919729        2.60226e-006        1.03733e-006
467       30        0.91891        2.60124e-006        1.03778e-006
468       30        0.915034        2.5966e-006        1.03994e-006
469       30        0.91057        2.59145e-006        1.04252e-006
470       30        0.906164        2.58603e-006        1.04494e-006
471       30        0.903135        2.58227e-006        1.04659e-006
472       30        0.902048        2.58093e-006        1.04718e-006
473       30        0.902925        2.58204e-006        1.04671e-006
474       30        0.905361        2.58509e-006        1.0454e-006
475       30        0.908341        2.58873e-006        1.04376e-006
476       30        0.909831        2.59022e-006        1.0428e-006
477       30        0.907384        2.58637e-006        1.0438e-006
478       30        0.900527        2.57774e-006        1.04748e-006
479       30        0.891808        2.56711e-006        1.05229e-006
480       30        0.889484        2.5642e-006        1.05355e-006
481       30        0.897928        2.57469e-006        1.04896e-006
482       30        0.91226        2.59246e-006        1.04117e-006
483       30        0.924194        2.60728e-006        1.0347e-006
484       30        0.931721        2.61758e-006        1.031e-006
485       30        0.935499        2.62262e-006        1.02909e-006
486       30        0.937203        2.62467e-006        1.02814e-006
487       30        0.935953        2.62275e-006        1.02867e-006
488       30        0.919954        2.60048e-006        1.03639e-006
489       30        0.841516        2.4995e-006        1.07743e-006
490       30        0.53675        2.1474e-006        1.25547e-006
491       30        -0.198363        1.48866e-006        1.81528e-006
492       30        -0.727256        1.14105e-006        2.36128e-006
493       30        -0.890705        1.05155e-006        2.56248e-006
494       30        -0.920682        1.03671e-006        2.60319e-006
495       30        -0.912647        1.04193e-006        2.59534e-006
496       30        -0.891667        1.05279e-006        2.56796e-006
497       30        -0.866926        1.06726e-006        2.53964e-006
498       30        -0.842003        1.08097e-006        2.50894e-006
499       30        -0.825766        1.09065e-006        2.49065e-006
0       31        -0.824281        1.09182e-006        2.48962e-006
1       31        -0.83964        1.08211e-006        2.50567e-006
2       31        -0.865993        1.06714e-006        2.53699e-006
3       31        -0.891852        1.05361e-006        2.57043e-006
4       31        -0.912622        1.04134e-006        2.59382e-006
5       31        -0.922313        1.036e-006        2.60565e-006
6       31        -0.890153        1.05206e-006        2.56229e-006
7       31        -0.708833        1.15115e-006        2.3387e-006
8       31        -0.115337        1.55237e-006        1.74215e-006
9       31        0.610658        2.22717e-006        1.20934e-006
10       31        0.869163        2.53389e-006        1.06247e-006
11       31        0.930134        2.61428e-006        1.03134e-006
12       31        0.939629        2.62736e-006        1.0267e-006
13       31        0.937817        2.62565e-006        1.02789e-006
14       31        0.933877        2.62069e-006        1.03e-006
15       31        0.928822        2.6138e-006        1.0325e-006
16       31        0.922432        2.60557e-006        1.03584e-006
17       31        0.914861        2.59633e-006        1.04002e-006
18       31        0.907301        2.58723e-006        1.04424e-006
19       31        0.903423        2.58252e-006        1.04639e-006
20       31        0.904685        2.58384e-006        1.0456e-006
21       31        0.908178        2.58781e-006        1.04356e-006
22       31        0.910701        2.59093e-006        1.04218e-006
23       31        0.911806        2.59292e-006        1.04183e-006
24       31        0.911075        2.59227e-006        1.04233e-006
25       31        0.909853        2.59074e-006        1.04299e-006
26       31        0.909173        2.58983e-006        1.04333e-006
27       31        0.908871        2.5892e-006        1.04339e-006
28       31        0.908412        2.58806e-006        1.04341e-006
29       31        0.908236        2.58784e-006        1.04351e-006
30       31        0.907942        2.58755e-006        1.0437e-006
31       31        0.909137        2.58899e-006        1.04303e-006
32       31        0.912968        2.59353e-006        1.04086e-006
33       31        0.914402        2.59438e-006        1.03972e-006
34       31        0.895589        2.56824e-006        1.04879e-006
35       31        0.818257        2.4701e-006        1.08981e-006
36       31        0.6305        2.25059e-006        1.19805e-006
37       31        0.341367        1.94988e-006        1.38597e-006
38       31        0.0338069        1.67281e-006        1.6172e-006
39       31        -0.165279        1.51391e-006        1.78599e-006
40       31        -0.182694        1.50064e-006        1.80144e-006
41       31        -0.00155136        1.64334e-006        1.64589e-006
42       31        0.330682        1.93957e-006        1.39345e-006
43       31        0.652601        2.27552e-006        1.18484e-006
44       31        0.83682        2.49371e-006        1.07999e-006
45       31        0.902456        2.57819e-006        1.04564e-006
46       31        0.917643        2.5992e-006        1.03828e-006
47       31        0.916551        2.59843e-006        1.0391e-006
48       31        0.912138        2.59308e-006        1.04155e-006
49       31        0.908655        2.5887e-006        1.04342e-006
50       31        0.907653        2.58738e-006        1.04393e-006
51       31        0.909475        2.58975e-006        1.04298e-006
52       31        0.912176        2.5931e-006        1.04152e-006
53       31        0.908952        2.58852e-006        1.04303e-006
54       31        0.874497        2.54353e-006        1.06084e-006
55       31        0.718321        2.3513e-006        1.14642e-006
56       31        0.226181        1.84133e-006        1.4686e-006
57       31        -0.441275        1.31756e-006        2.04839e-006
58       31        -0.781046        1.11012e-006        2.42422e-006
59       31        -0.900421        1.04568e-006        2.57303e-006
60       31        -0.932794        1.02889e-006        2.61502e-006
61       31        -0.918205        1.0364e-006        2.59598e-006
62       31        -0.835457        1.0802e-006        2.49079e-006
63       31        -0.579985        1.22846e-006        2.19404e-006
64       31        0.0144728        1.65706e-006        1.63325e-006
65       31        0.627091        2.24679e-006        1.20011e-006
66       31        0.860278        2.52464e-006        1.06804e-006
67       31        0.919974        2.60181e-006        1.0369e-006
68       31        0.930555        2.61571e-006        1.03147e-006
69       31        0.929245        2.61445e-006        1.03232e-006
70       31        0.924665        2.6088e-006        1.03482e-006
71       31        0.92025        2.60314e-006        1.03714e-006
72       31        0.918466        2.60079e-006        1.03805e-006
73       31        0.920152        2.60281e-006        1.03711e-006
74       31        0.922046        2.60507e-006        1.03605e-006
75       31        0.910356        2.58974e-006        1.04206e-006
76       31        0.835543        2.49415e-006        1.08156e-006
77       31        0.536831        2.14879e-006        1.25618e-006
78       31        -0.178137        1.50436e-006        1.7977e-006
79       31        -0.697296        1.15824e-006        2.3261e-006
80       31        -0.889741        1.05172e-006        2.56042e-006
81       31        -0.947635        1.02171e-006        2.63559e-006
82       31        -0.947316        1.02177e-006        2.63491e-006
83       31        -0.879708        1.05677e-006        2.54703e-006
84       31        -0.638349        1.19304e-006        2.25885e-006
85       31        -0.0197905        1.62892e-006        1.66148e-006
86       31        0.604262        2.22316e-006        1.21491e-006
87       31        0.814183        2.47031e-006        1.09435e-006
88       31        0.857123        2.52493e-006        1.07153e-006
89       31        0.855609        2.52375e-006        1.07265e-006
90       31        0.845        2.51104e-006        1.07864e-006
91       31        0.834969        2.49896e-006        1.08427e-006
92       31        0.828196        2.49078e-006        1.08806e-006
93       31        0.825456        2.48745e-006        1.08959e-006
94       31        0.826849        2.48912e-006        1.0888e-006
95       31        0.832145        2.49549e-006        1.08583e-006
96       31        0.840909        2.50612e-006        1.08093e-006
97       31        0.852555        2.52031e-006        1.07447e-006
98       31        0.866333        2.53717e-006        1.06685e-006
99       31        0.881134        2.55532e-006        1.0587e-006
100       31        0.894907        2.57214e-006        1.05109e-006
101       31        0.903141        2.58158e-006        1.0463e-006
102       31        0.897324        2.57274e-006        1.0488e-006
103       31        0.863402        2.52931e-006        1.06667e-006
104       31        0.788755        2.43699e-006        1.10739e-006
105       31        0.683763        2.31251e-006        1.16716e-006
106       31        0.5851        2.20164e-006        1.22643e-006
107       31        0.53795        2.15078e-006        1.25594e-006
108       31        0.562484        2.17709e-006        1.24049e-006
109       31        0.644095        2.26693e-006        1.19045e-006
110       31        0.744451        2.383e-006        1.13191e-006
111       31        0.829754        2.48688e-006        1.08467e-006
112       31        0.889766        2.56266e-006        1.05262e-006
113       31        0.925394        2.60846e-006        1.03393e-006
114       31        0.942482        2.63051e-006        1.025e-006
115       31        0.949411        2.64007e-006        1.02162e-006
116       31        0.951224        2.64292e-006        1.02088e-006
117       31        0.950717        2.64237e-006        1.02118e-006
118       31        0.949736        2.64116e-006        1.02171e-006
119       31        0.948896        2.64011e-006        1.02217e-006
120       31        0.948306        2.63937e-006        1.02248e-006
121       31        0.947934        2.63892e-006        1.02269e-006
122       31        0.947685        2.63866e-006        1.02284e-006
123       31        0.947471        2.63842e-006        1.02297e-006
124       31        0.947223        2.63814e-006        1.02311e-006
125       31        0.94689        2.63775e-006        1.0233e-006
126       31        0.946429        2.63719e-006        1.02356e-006
127       31        0.945823        2.63645e-006        1.02389e-006
128       31        0.945093        2.63556e-006        1.02429e-006
129       31        0.944256        2.63453e-006        1.02475e-006
130       31        0.943348        2.63339e-006        1.02524e-006
131       31        0.942445        2.63227e-006        1.02573e-006
132       31        0.941608        2.63121e-006        1.02617e-006
133       31        0.940928        2.63034e-006        1.02653e-006
134       31        0.94047        2.62975e-006        1.02677e-006
135       31        0.940286        2.62951e-006        1.02686e-006
136       31        0.940379        2.62959e-006        1.0268e-006
137       31        0.940681        2.62991e-006        1.02662e-006
138       31        0.941056        2.63031e-006        1.02639e-006
139       31        0.941221        2.63038e-006        1.02624e-006
140       31        0.94086        2.62971e-006        1.02635e-006
141       31        0.93941        2.62756e-006        1.027e-006
142       31        0.9362        2.62308e-006        1.02855e-006
143       31        0.930662        2.61557e-006        1.0313e-006
144       31        0.921839        2.60373e-006        1.03573e-006
145       31        0.908124        2.58553e-006        1.04269e-006
146       31        0.888211        2.55954e-006        1.05297e-006
147       31        0.862095        2.52607e-006        1.0667e-006
148       31        0.82965        2.48523e-006        1.08406e-006
149       31        0.789323        2.43543e-006        1.10606e-006
150       31        0.739014        2.37472e-006        1.13413e-006
151       31        0.678261        2.30354e-006        1.16904e-006
152       31        0.609475        2.22579e-006        1.21002e-006
153       31        0.535801        2.1457e-006        1.25566e-006
154       31        0.458782        2.0652e-006        1.30532e-006
155       31        0.378677        1.98469e-006        1.35905e-006
156       31        0.295513        1.90434e-006        1.41711e-006
157       31        0.2096        1.82463e-006        1.47961e-006
158       31        0.121961        1.74663e-006        1.54609e-006
159       31        0.0349221        1.67236e-006        1.61497e-006
160       31        -0.0479902        1.60445e-006        1.68332e-006
161       31        -0.123285        1.54507e-006        1.74779e-006
162       31        -0.188887        1.49505e-006        1.80588e-006
163       31        -0.244626        1.45377e-006        1.85667e-006
164       31        -0.291703        1.41976e-006        1.90064e-006
165       31        -0.331784        1.3914e-006        1.93885e-006
166       31        -0.366362        1.36737e-006        1.97241e-006
167       31        -0.396554        1.34672e-006        2.00216e-006
168       31        -0.42312        1.3288e-006        2.0287e-006
169       31        -0.446543        1.31318e-006        2.05237e-006
170       31        -0.467123        1.29961e-006        2.07339e-006
171       31        -0.485076        1.28788e-006        2.0919e-006
172       31        -0.50059        1.27783e-006        2.10802e-006
173       31        -0.513843        1.2693e-006        2.1219e-006
174       31        -0.524969        1.26219e-006        2.13361e-006
175       31        -0.534053        1.25641e-006        2.14323e-006
176       31        -0.541144        1.25192e-006        2.15077e-006
177       31        -0.546296        1.24867e-006        2.15626e-006
178       31        -0.549584        1.2466e-006        2.15978e-006
179       31        -0.551103        1.24565e-006        2.16142e-006
180       31        -0.550948        1.24576e-006        2.16126e-006
181       31        -0.549205        1.24686e-006        2.15941e-006
182       31        -0.545958        1.24891e-006        2.15595e-006
183       31        -0.541318        1.25185e-006        2.15102e-006
184       31        -0.535421        1.25559e-006        2.14476e-006
185       31        -0.52842        1.26005e-006        2.13736e-006
186       31        -0.52047        1.26512e-006        2.12897e-006
187       31        -0.511721        1.27073e-006        2.11979e-006
188       31        -0.502318        1.27679e-006        2.10995e-006
189       31        -0.492398        1.28321e-006        2.09963e-006
190       31        -0.482087        1.28991e-006        2.08894e-006
191       31        -0.471495        1.29683e-006        2.07802e-006
192       31        -0.460707        1.30391e-006        2.06695e-006
193       31        -0.449774        1.31113e-006        2.05579e-006
194       31        -0.438709        1.31847e-006        2.04456e-006
195       31        -0.4275        1.32595e-006        2.03323e-006
196       31        -0.416115        1.33358e-006        2.02179e-006
197       31        -0.404523        1.3414e-006        2.0102e-006
198       31        -0.392697        1.34942e-006        1.99845e-006
199       31        -0.380633        1.35764e-006        1.98652e-006
200       31        -0.368343        1.36607e-006        1.97444e-006
201       31        -0.35586        1.37469e-006        1.96224e-006
202       31        -0.343245        1.38344e-006        1.94998e-006
203       31        -0.330582        1.39229e-006        1.93776e-006
204       31        -0.317981        1.40114e-006        1.92566e-006
205       31        -0.305571        1.40991e-006        1.91381e-006
206       31        -0.2935        1.41849e-006        1.90236e-006
207       31        -0.281924        1.42677e-006        1.89144e-006
208       31        -0.270996        1.43462e-006        1.88118e-006
209       31        -0.260854        1.44195e-006        1.87171e-006
210       31        -0.251617        1.44865e-006        1.86312e-006
211       31        -0.243373        1.45466e-006        1.85548e-006
212       31        -0.23619        1.45991e-006        1.84886e-006
213       31        -0.230115        1.46437e-006        1.84327e-006
214       31        -0.225174        1.468e-006        1.83873e-006
215       31        -0.221376        1.4708e-006        1.83525e-006
216       31        -0.218701        1.47277e-006        1.8328e-006
217       31        -0.217104        1.47395e-006        1.83134e-006
218       31        -0.216508        1.47438e-006        1.83079e-006
219       31        -0.216817        1.47415e-006        1.83106e-006
220       31        -0.217918        1.47333e-006        1.83206e-006
221       31        -0.219694        1.47201e-006        1.83368e-006
222       31        -0.222022        1.47029e-006        1.8358e-006
223       31        -0.224785        1.46824e-006        1.83832e-006
224       31        -0.227867        1.46597e-006        1.84113e-006
225       31        -0.231159        1.46354e-006        1.84415e-006
226       31        -0.234562        1.46103e-006        1.84726e-006
227       31        -0.237982        1.45852e-006        1.8504e-006
228       31        -0.241333        1.45606e-006        1.85349e-006
229       31        -0.244537        1.45372e-006        1.85644e-006
230       31        -0.247519        1.45153e-006        1.85919e-006
231       31        -0.250211        1.44957e-006        1.86167e-006
232       31        -0.25255        1.44786e-006        1.86384e-006
233       31        -0.254474        1.44646e-006        1.86562e-006
234       31        -0.25593        1.4454e-006        1.86696e-006
235       31        -0.256868        1.44471e-006        1.86783e-006
236       31        -0.257243        1.44444e-006        1.86818e-006
237       31        -0.257013        1.4446e-006        1.86796e-006
238       31        -0.256145        1.44523e-006        1.86715e-006
239       31        -0.254607        1.44635e-006        1.86572e-006
240       31        -0.252371        1.44797e-006        1.86365e-006
241       31        -0.249415        1.45012e-006        1.86091e-006
242       31        -0.245719        1.45282e-006        1.85749e-006
243       31        -0.241265        1.45607e-006        1.85338e-006
244       31        -0.236038        1.4599e-006        1.84856e-006
245       31        -0.230025        1.46432e-006        1.84304e-006
246       31        -0.223209        1.46934e-006        1.8368e-006
247       31        -0.215576        1.47499e-006        1.82984e-006
248       31        -0.207109        1.48127e-006        1.82214e-006
249       31        -0.197788        1.48822e-006        1.8137e-006
250       31        -0.187594        1.49586e-006        1.80452e-006
251       31        -0.176507        1.50421e-006        1.79458e-006
252       31        -0.16451        1.51329e-006        1.78389e-006
253       31        -0.151592        1.52312e-006        1.77244e-006
254       31        -0.137753        1.53373e-006        1.76025e-006
255       31        -0.123005        1.54511e-006        1.74735e-006
256       31        -0.107379        1.55725e-006        1.73378e-006
257       31        -0.0909255        1.57014e-006        1.7196e-006
258       31        -0.0737156        1.58373e-006        1.70488e-006
259       31        -0.0558423        1.59796e-006        1.68973e-006
260       31        -0.0374177        1.61275e-006        1.67424e-006
261       31        -0.0185716        1.62802e-006        1.65854e-006
262       31        0.000549687        1.64365e-006        1.64275e-006
263       31        0.0197853        1.65953e-006        1.62701e-006
264       31        0.0389618        1.67549e-006        1.61147e-006
265       31        0.0578974        1.69141e-006        1.59626e-006
266       31        0.0764068        1.7071e-006        1.58152e-006
267       31        0.0943069        1.72241e-006        1.5674e-006
268       31        0.111422        1.73717e-006        1.55401e-006
269       31        0.127587        1.75122e-006        1.54146e-006
270       31        0.142653        1.76442e-006        1.52985e-006
271       31        0.156495        1.77663e-006        1.51926e-006
272       31        0.169009        1.78773e-006        1.50974e-006
273       31        0.180118        1.79765e-006        1.50135e-006
274       31        0.189767        1.80631e-006        1.49409e-006
275       31        0.197924        1.81366e-006        1.48798e-006
276       31        0.204582        1.81968e-006        1.48301e-006
277       31        0.209755        1.82437e-006        1.47917e-006
278       31        0.213479        1.82775e-006        1.4764e-006
279       31        0.21579        1.82986e-006        1.47469e-006
280       31        0.216726        1.83071e-006        1.474e-006
281       31        0.216313        1.83034e-006        1.47431e-006
282       31        0.214575        1.82876e-006        1.4756e-006
283       31        0.211533        1.826e-006        1.47786e-006
284       31        0.207218        1.82208e-006        1.48106e-006
285       31        0.201673        1.81706e-006        1.4852e-006
286       31        0.194962        1.811e-006        1.49021e-006
287       31        0.187184        1.80401e-006        1.49605e-006
288       31        0.178464        1.7962e-006        1.50261e-006
289       31        0.168951        1.78771e-006        1.50981e-006
290       31        0.158803        1.7787e-006        1.51752e-006
291       31        0.148188        1.76932e-006        1.52563e-006
292       31        0.137274        1.75972e-006        1.53401e-006
293       31        0.126225        1.75006e-006        1.54253e-006
294       31        0.115201        1.74047e-006        1.55108e-006
295       31        0.10435        1.73108e-006        1.55955e-006
296       31        0.0938208        1.72201e-006        1.5678e-006
297       31        0.0837673        1.7134e-006        1.57572e-006
298       31        0.0743393        1.70536e-006        1.58318e-006
299       31        0.0656672        1.698e-006        1.59008e-006
300       31        0.0578491        1.69138e-006        1.59632e-006
301       31        0.0509493        1.68557e-006        1.60184e-006
302       31        0.0450066        1.68057e-006        1.60661e-006
303       31        0.0400468        1.67642e-006        1.61061e-006
304       31        0.036097        1.67311e-006        1.6138e-006
305       31        0.0331933        1.67069e-006        1.61614e-006
306       31        0.0313702        1.66916e-006        1.61762e-006
307       31        0.0306396        1.66855e-006        1.6182e-006
308       31        0.0309891        1.66884e-006        1.61792e-006
309       31        0.0324088        1.67002e-006        1.61677e-006
310       31        0.0349303        1.67213e-006        1.61473e-006
311       31        0.0386564        1.67524e-006        1.61172e-006
312       31        0.0437612        1.67952e-006        1.60761e-006
313       31        0.0504716        1.68516e-006        1.60222e-006
314       31        0.0590549        1.6924e-006        1.59535e-006
315       31        0.0698202        1.70152e-006        1.58677e-006
316       31        0.0831249        1.71286e-006        1.57624e-006
317       31        0.0993651        1.72681e-006        1.56347e-006
318       31        0.11892        1.74374e-006        1.54823e-006
319       31        0.142046        1.76398e-006        1.5304e-006
320       31        0.168784        1.78766e-006        1.51002e-006
321       31        0.198937        1.81473e-006        1.48735e-006
322       31        0.23213        1.84499e-006        1.46279e-006
323       31        0.267941        1.87819e-006        1.43672e-006
324       31        0.306025        1.91413e-006        1.4095e-006
325       31        0.346198        1.95277e-006        1.38134e-006
326       31        0.388418        1.99421e-006        1.35233e-006
327       31        0.432651        2.03854e-006        1.32258e-006
328       31        0.478693        2.08572e-006        1.2923e-006
329       31        0.526058        2.13541e-006        1.26188e-006
330       31        0.574015        2.18698e-006        1.23184e-006
331       31        0.621708        2.23964e-006        1.20274e-006
332       31        0.668236        2.29239e-006        1.1751e-006
333       31        0.712643        2.34403e-006        1.14939e-006
334       31        0.753977        2.3932e-006        1.12598e-006
335       31        0.791491        2.43867e-006        1.10513e-006
336       31        0.824748        2.47965e-006        1.08694e-006
337       31        0.853551        2.5157e-006        1.07144e-006
338       31        0.87784        2.54663e-006        1.05858e-006
339       31        0.897477        2.57206e-006        1.04836e-006
340       31        0.91233        2.59159e-006        1.04075e-006
341       31        0.922951        2.60572e-006        1.03537e-006
342       31        0.930425        2.61571e-006        1.0316e-006
343       31        0.935569        2.62265e-006        1.02903e-006
344       31        0.938756        2.62706e-006        1.02748e-006
345       31        0.940287        2.6293e-006        1.02678e-006
346       31        0.940691        2.63001e-006        1.02665e-006
347       31        0.940509        2.62993e-006        1.0268e-006
348       31        0.940038        2.62943e-006        1.02709e-006
349       31        0.939524        2.62883e-006        1.02738e-006
350       31        0.939197        2.62847e-006        1.02758e-006
351       31        0.939121        2.62839e-006        1.02763e-006
352       31        0.939381        2.62873e-006        1.02749e-006
353       31        0.93998        2.6295e-006        1.02718e-006
354       31        0.940889        2.63066e-006        1.02669e-006
355       31        0.942058        2.63213e-006        1.02607e-006
356       31        0.943414        2.63384e-006        1.02534e-006
357       31        0.944903        2.63572e-006        1.02455e-006
358       31        0.946443        2.63765e-006        1.02372e-006
359       31        0.947994        2.63959e-006        1.02289e-006
360       31        0.949521        2.64152e-006        1.02207e-006
361       31        0.95099        2.64336e-006        1.02128e-006
362       31        0.952388        2.64511e-006        1.02053e-006
363       31        0.953714        2.64678e-006        1.01982e-006
364       31        0.954972        2.64837e-006        1.01915e-006
365       31        0.956151        2.64986e-006        1.01853e-006
366       31        0.957206        2.65119e-006        1.01796e-006
367       31        0.958009        2.65216e-006        1.01752e-006
368       31        0.958265        2.65225e-006        1.01729e-006
369       31        0.958154        2.65191e-006        1.01728e-006
370       31        0.958092        2.65213e-006        1.01742e-006
371       31        0.957454        2.65156e-006        1.01785e-006
372       31        0.956245        2.65007e-006        1.01851e-006
373       31        0.954632        2.64798e-006        1.01935e-006
374       31        0.952466        2.64508e-006        1.02044e-006
375       31        0.949382        2.64081e-006        1.02194e-006
376       31        0.945608        2.63589e-006        1.02389e-006
377       31        0.94137        2.63079e-006        1.02625e-006
378       31        0.936096        2.62423e-006        1.02911e-006
379       31        0.92999        2.61654e-006        1.03238e-006
380       31        0.923301        2.60812e-006        1.03596e-006
381       31        0.916119        2.5991e-006        1.03982e-006
382       31        0.908469        2.58952e-006        1.04394e-006
383       31        0.900325        2.57935e-006        1.04834e-006
384       31        0.891648        2.56853e-006        1.05304e-006
385       31        0.882464        2.55708e-006        1.05802e-006
386       31        0.873069        2.54549e-006        1.06317e-006
387       31        0.863657        2.53399e-006        1.06837e-006
388       31        0.854079        2.52227e-006        1.07367e-006
389       31        0.844446        2.5105e-006        1.079e-006
390       31        0.834904        2.49888e-006        1.0843e-006
391       31        0.825601        2.48758e-006        1.08949e-006
392       31        0.816699        2.47681e-006        1.09447e-006
393       31        0.808375        2.46677e-006        1.09915e-006
394       31        0.800807        2.45766e-006        1.10341e-006
395       31        0.79417        2.44969e-006        1.10715e-006
396       31        0.78862        2.44303e-006        1.11029e-006
397       31        0.784303        2.43787e-006        1.11273e-006
398       31        0.781308        2.43429e-006        1.11443e-006
399       31        0.77966        2.4323e-006        1.11536e-006
400       31        0.779391        2.43197e-006        1.11551e-006
401       31        0.780521        2.43332e-006        1.11487e-006
402       31        0.782978        2.43624e-006        1.11346e-006
403       31        0.786681        2.44059e-006        1.11133e-006
404       31        0.791843        2.44678e-006        1.10842e-006
405       31        0.798285        2.45458e-006        1.10481e-006
406       31        0.805535        2.46332e-006        1.10073e-006
407       31        0.813415        2.47279e-006        1.09629e-006
408       31        0.82194        2.48303e-006        1.09148e-006
409       31        0.831295        2.49425e-006        1.08621e-006
410       31        0.841805        2.50693e-006        1.08032e-006
411       31        0.853695        2.5215e-006        1.07375e-006
412       31        0.866432        2.53712e-006        1.06673e-006
413       31        0.879302        2.55288e-006        1.05963e-006
414       31        0.890697        2.56672e-006        1.0533e-006
415       31        0.896154        2.5725e-006        1.04993e-006
416       31        0.886733        2.55872e-006        1.05419e-006
417       31        0.848713        2.5104e-006        1.07436e-006
418       31        0.769766        2.41368e-006        1.11783e-006
419       31        0.664698        2.29031e-006        1.1782e-006
420       31        0.574483        2.18969e-006        1.23278e-006
421       31        0.541657        2.15421e-006        1.25329e-006
422       31        0.582844        2.19855e-006        1.22747e-006
423       31        0.684085        2.312e-006        1.16652e-006
424       31        0.801994        2.45181e-006        1.09948e-006
425       31        0.887671        2.55847e-006        1.0531e-006
426       31        0.926498        2.60862e-006        1.03285e-006
427       31        0.936286        2.62261e-006        1.02828e-006
428       31        0.933081        2.61929e-006        1.03027e-006
429       31        0.925709        2.61015e-006        1.03427e-006
430       31        0.918293        2.60083e-006        1.03825e-006
431       31        0.912499        2.59358e-006        1.04137e-006
432       31        0.908627        2.58873e-006        1.04346e-006
433       31        0.90558        2.58475e-006        1.04503e-006
434       31        0.898175        2.57478e-006        1.04874e-006
435       31        0.868194        2.5351e-006        1.064e-006
436       31        0.767085        2.40917e-006        1.11873e-006
437       31        0.519959        2.13102e-006        1.26698e-006
438       31        0.158079        1.78034e-006        1.52002e-006
439       31        -0.156475        1.5211e-006        1.77874e-006
440       31        -0.287236        1.42421e-006        1.89811e-006
441       31        -0.205773        1.4834e-006        1.82231e-006
442       31        0.107536        1.73545e-006        1.55851e-006
443       31        0.519564        2.12986e-006        1.2668e-006
444       31        0.782574        2.42704e-006        1.10971e-006
445       31        0.879862        2.54923e-006        1.05752e-006
446       31        0.910932        2.58976e-006        1.04147e-006
447       31        0.922121        2.60435e-006        1.03569e-006
448       31        0.925584        2.60894e-006        1.03392e-006
449       31        0.924795        2.60871e-006        1.03465e-006
450       31        0.921334        2.60496e-006        1.03674e-006
451       31        0.916728        2.59917e-006        1.03921e-006
452       31        0.913309        2.59492e-006        1.04107e-006
453       31        0.911903        2.59329e-006        1.04188e-006
454       31        0.912417        2.59396e-006        1.04161e-006
455       31        0.914727        2.59685e-006        1.04037e-006
456       31        0.918143        2.60108e-006        1.03851e-006
457       31        0.920788        2.60392e-006        1.03689e-006
458       31        0.91978        2.60138e-006        1.03693e-006
459       31        0.914163        2.59412e-006        1.03986e-006
460       31        0.900655        2.57731e-006        1.04717e-006
461       31        0.880259        2.55112e-006        1.05789e-006
462       31        0.859967        2.52477e-006        1.06842e-006
463       31        0.848824        2.51022e-006        1.07417e-006
464       31        0.854639        2.51758e-006        1.07107e-006
465       31        0.878422        2.54818e-006        1.05861e-006
466       31        0.905073        2.58258e-006        1.04468e-006
467       31        0.92025        2.60205e-006        1.03671e-006
468       31        0.924069        2.60739e-006        1.03487e-006
469       31        0.922224        2.60583e-006        1.03616e-006
470       31        0.918054        2.60076e-006        1.03847e-006
471       31        0.914329        2.59615e-006        1.0405e-006
472       31        0.912116        2.59341e-006        1.0417e-006
473       31        0.911585        2.59278e-006        1.042e-006
474       31        0.912477        2.59391e-006        1.04153e-006
475       31        0.914173        2.59597e-006        1.04059e-006
476       31        0.915619        2.59752e-006        1.03971e-006
477       31        0.915998        2.59748e-006        1.0393e-006
478       31        0.916019        2.59774e-006        1.03938e-006
479       31        0.915875        2.59807e-006        1.03966e-006
480       31        0.917263        2.59984e-006        1.03892e-006
481       31        0.921468        2.60504e-006        1.03663e-006
482       31        0.927176        2.6118e-006        1.03341e-006
483       31        0.932408        2.61793e-006        1.03043e-006
484       31        0.937323        2.6247e-006        1.02803e-006
485       31        0.941112        2.62962e-006        1.02606e-006
486       31        0.943145        2.63203e-006        1.02491e-006
487       31        0.938895        2.62597e-006        1.02691e-006
488       31        0.905694        2.58103e-006        1.04341e-006
489       31        0.756253        2.39466e-006        1.12411e-006
490       31        0.243084        1.85624e-006        1.45568e-006
491       31        -0.523539        1.26368e-006        2.13308e-006
492       31        -0.844197        1.07618e-006        2.5033e-006
493       31        -0.920723        1.03616e-006        2.6019e-006
494       31        -0.924954        1.03471e-006        2.60927e-006
495       31        -0.909665        1.04366e-006        2.59193e-006
496       31        -0.886741        1.05553e-006        2.56198e-006
497       31        -0.861761        1.07013e-006        2.53334e-006
498       31        -0.837311        1.08359e-006        2.50325e-006
499       31        -0.821437        1.09303e-006        2.48529e-006
0       32        -0.820453        1.09392e-006        2.48488e-006
1       32        -0.835464        1.08444e-006        2.50059e-006
2       32        -0.861384        1.06969e-006        2.53135e-006
3       32        -0.887355        1.0561e-006        2.56494e-006
4       32        -0.9097        1.04302e-006        2.59043e-006
5       32        -0.925758        1.03441e-006        2.61061e-006
6       32        -0.917542        1.03798e-006        2.59821e-006
7       32        -0.820874        1.08832e-006        2.47319e-006
8       32        -0.425205        1.32819e-006        2.032e-006
9       32        0.402296        2.0085e-006        1.34325e-006
10       32        0.815578        2.46634e-006        1.09107e-006
11       32        0.923023        2.60425e-006        1.03471e-006
12       32        0.943259        2.63159e-006        1.02463e-006
13       32        0.943084        2.63216e-006        1.02503e-006
14       32        0.938764        2.62676e-006        1.02736e-006
15       32        0.933595        2.61982e-006        1.02995e-006
16       32        0.92842        2.61332e-006        1.03273e-006
17       32        0.923757        2.60781e-006        1.03537e-006
18       32        0.91953        2.60284e-006        1.03777e-006
19       32        0.916625        2.59932e-006        1.03938e-006
20       32        0.915479        2.59769e-006        1.03992e-006
21       32        0.915182        2.59692e-006        1.03992e-006
22       32        0.915177        2.59669e-006        1.03983e-006
23       32        0.915596        2.59763e-006        1.03978e-006
24       32        0.915616        2.59792e-006        1.03987e-006
25       32        0.915716        2.59803e-006        1.03981e-006
26       32        0.916056        2.59841e-006        1.03961e-006
27       32        0.915226        2.59697e-006        1.03989e-006
28       32        0.910292        2.58998e-006        1.04223e-006
29       32        0.898758        2.57532e-006        1.04835e-006
30       32        0.881039        2.55292e-006        1.05781e-006
31       32        0.867369        2.53539e-006        1.065e-006
32       32        0.868887        2.53707e-006        1.06409e-006
33       32        0.884679        2.55678e-006        1.05556e-006
34       32        0.900095        2.57528e-006        1.04693e-006
35       32        0.896675        2.56987e-006        1.04831e-006
36       32        0.858286        2.5217e-006        1.06892e-006
37       32        0.78332        2.42948e-006        1.11e-006
38       32        0.688699        2.31745e-006        1.16389e-006
39       32        0.614784        2.23392e-006        1.20801e-006
40       32        0.603265        2.22128e-006        1.21509e-006
41       32        0.664457        2.29002e-006        1.17834e-006
42       32        0.766183        2.40916e-006        1.11974e-006
43       32        0.855857        2.51907e-006        1.0704e-006
44       32        0.905068        2.5815e-006        1.04425e-006
45       32        0.922484        2.60496e-006        1.03555e-006
46       32        0.924717        2.60872e-006        1.03473e-006
47       32        0.921263        2.60461e-006        1.03668e-006
48       32        0.916977        2.59922e-006        1.03897e-006
49       32        0.913774        2.59506e-006        1.04064e-006
50       32        0.912621        2.59347e-006        1.0412e-006
51       32        0.914035        2.59524e-006        1.04044e-006
52       32        0.916953        2.59884e-006        1.03885e-006
53       32        0.91834        2.60023e-006        1.03796e-006
54       32        0.90778        2.58571e-006        1.04312e-006
55       32        0.849655        2.50991e-006        1.07314e-006
56       32        0.650062        2.27202e-006        1.18603e-006
57       32        0.209822        1.82646e-006        1.48076e-006
58       32        -0.284507        1.42565e-006        1.89484e-006
59       32        -0.558181        1.24156e-006        2.16961e-006
60       32        -0.647707        1.18656e-006        2.2677e-006
61       32        -0.606192        1.21173e-006        2.22163e-006
62       32        -0.401177        1.34408e-006        2.0075e-006
63       32        0.0440774        1.68154e-006        1.60903e-006
64       32        0.548151        2.16032e-006        1.2487e-006
65       32        0.822389        2.47535e-006        1.08762e-006
66       32        0.913331        2.59169e-006        1.03975e-006
67       32        0.935194        2.62076e-006        1.02867e-006
68       32        0.934863        2.62037e-006        1.02886e-006
69       32        0.925145        2.60827e-006        1.03411e-006
70       32        0.908097        2.58664e-006        1.04317e-006
71       32        0.889041        2.56219e-006        1.05319e-006
72       32        0.876823        2.54624e-006        1.0595e-006
73       32        0.878297        2.54799e-006        1.05866e-006
74       32        0.891357        2.56487e-006        1.05185e-006
75       32        0.902942        2.57958e-006        1.0457e-006
76       32        0.884554        2.55507e-006        1.05498e-006
77       32        0.762372        2.40252e-006        1.12092e-006
78       32        0.383284        1.99092e-006        1.35705e-006
79       32        -0.196984        1.49043e-006        1.81494e-006
80       32        -0.577284        1.23019e-006        2.1912e-006
81       32        -0.725465        1.14149e-006        2.35797e-006
82       32        -0.724994        1.14169e-006        2.35727e-006
83       32        -0.564838        1.23781e-006        2.17751e-006
84       32        -0.142722        1.53158e-006        1.76654e-006
85       32        0.444461        2.05246e-006        1.31598e-006
86       32        0.763071        2.40573e-006        1.12163e-006
87       32        0.855383        2.52126e-006        1.07184e-006
88       32        0.86942        2.54009e-006        1.06479e-006
89       32        0.862897        2.53252e-006        1.06857e-006
90       32        0.852986        2.52054e-006        1.0741e-006
91       32        0.844688        2.51057e-006        1.07877e-006
92       32        0.839412        2.50425e-006        1.08175e-006
93       32        0.837567        2.50205e-006        1.08279e-006
94       32        0.839148        2.50398e-006        1.08192e-006
95       32        0.843926        2.50981e-006        1.07926e-006
96       32        0.851523        2.5191e-006        1.07506e-006
97       32        0.861423        2.53124e-006        1.0696e-006
98       32        0.873004        2.54548e-006        1.06323e-006
99       32        0.885461        2.56085e-006        1.05641e-006
100       32        0.89757        2.5758e-006        1.04979e-006
101       32        0.907176        2.58737e-006        1.04443e-006
102       32        0.911567        2.59216e-006        1.04177e-006
103       32        0.907969        2.58744e-006        1.04362e-006
104       32        0.893305        2.56873e-006        1.05138e-006
105       32        0.870633        2.53971e-006        1.06334e-006
106       32        0.849158        2.5123e-006        1.0747e-006
107       32        0.839903        2.50046e-006        1.07958e-006
108       32        0.848418        2.51102e-006        1.07494e-006
109       32        0.870839        2.53927e-006        1.06294e-006
110       32        0.897313        2.57321e-006        1.049e-006
111       32        0.919982        2.60251e-006        1.03717e-006
112       32        0.936335        2.62365e-006        1.02864e-006
113       32        0.946392        2.63647e-006        1.02332e-006
114       32        0.951504        2.64281e-006        1.02055e-006
115       32        0.954257        2.64667e-006        1.01923e-006
116       32        0.955348        2.64834e-006        1.01876e-006
117       32        0.955338        2.64836e-006        1.01878e-006
118       32        0.955081        2.64801e-006        1.0189e-006
119       32        0.95487        2.64774e-006        1.01901e-006
120       32        0.954759        2.64759e-006        1.01907e-006
121       32        0.954741        2.64757e-006        1.01908e-006
122       32        0.954761        2.64761e-006        1.01908e-006
123       32        0.954758        2.64763e-006        1.01909e-006
124       32        0.954703        2.64759e-006        1.01913e-006
125       32        0.954569        2.64744e-006        1.01921e-006
126       32        0.954324        2.64716e-006        1.01935e-006
127       32        0.953966        2.64672e-006        1.01954e-006
128       32        0.953523        2.64617e-006        1.01978e-006
129       32        0.95301        2.64553e-006        1.02006e-006
130       32        0.95246        2.64483e-006        1.02035e-006
131       32        0.951946        2.64417e-006        1.02062e-006
132       32        0.951507        2.6436e-006        1.02085e-006
133       32        0.951206        2.64318e-006        1.02099e-006
134       32        0.951048        2.6429e-006        1.02105e-006
135       32        0.950965        2.64271e-006        1.02106e-006
136       32        0.950752        2.64231e-006        1.02112e-006
137       32        0.949999        2.64112e-006        1.02143e-006
138       32        0.948039        2.63829e-006        1.02234e-006
139       32        0.943752        2.63234e-006        1.02442e-006
140       32        0.93576        2.6215e-006        1.02838e-006
141       32        0.921927        2.60299e-006        1.03534e-006
142       32        0.899554        2.57357e-006        1.0468e-006
143       32        0.866723        2.53131e-006        1.06398e-006
144       32        0.820137        2.47273e-006        1.08892e-006
145       32        0.753147        2.39112e-006        1.12593e-006
146       32        0.662627        2.28553e-006        1.17818e-006
147       32        0.554833        2.16631e-006        1.24382e-006
148       32        0.433635        2.03991e-006        1.32216e-006
149       32        0.293325        1.90269e-006        1.41899e-006
150       32        0.128547        1.75291e-006        1.54146e-006
151       32        -0.0510581        1.6025e-006        1.68645e-006
152       32        -0.219875        1.47239e-006        1.83448e-006
153       32        -0.357484        1.37384e-006        1.96421e-006
154       32        -0.461361        1.30365e-006        2.0679e-006
155       32        -0.538885        1.25357e-006        2.14873e-006
156       32        -0.598156        1.2166e-006        2.2127e-006
157       32        -0.645079        1.18818e-006        2.26483e-006
158       32        -0.683424        1.16554e-006        2.30852e-006
159       32        -0.71532        1.14712e-006        2.34568e-006
160       32        -0.741867        1.13208e-006        2.37721e-006
161       32        -0.763781        1.11987e-006        2.40365e-006
162       32        -0.781793        1.10994e-006        2.42566e-006
163       32        -0.79674        1.10178e-006        2.44408e-006
164       32        -0.809431        1.09489e-006        2.45982e-006
165       32        -0.82048        1.08892e-006        2.47357e-006
166       32        -0.830258        1.08364e-006        2.48577e-006
167       32        -0.838953        1.07895e-006        2.49664e-006
168       32        -0.846657        1.07481e-006        2.50628e-006
169       32        -0.85342        1.07118e-006        2.51477e-006
170       32        -0.859291        1.06804e-006        2.52216e-006
171       32        -0.864327        1.06535e-006        2.5285e-006
172       32        -0.868597        1.06307e-006        2.53389e-006
173       32        -0.872173        1.06116e-006        2.53841e-006
174       32        -0.87511        1.0596e-006        2.54213e-006
175       32        -0.877446        1.05836e-006        2.54509e-006
176       32        -0.879205        1.05743e-006        2.54732e-006
177       32        -0.880409        1.05679e-006        2.54886e-006
178       32        -0.881079        1.05644e-006        2.54972e-006
179       32        -0.881239        1.05636e-006        2.54993e-006
180       32        -0.880907        1.05654e-006        2.54952e-006
181       32        -0.880102        1.05697e-006        2.54852e-006
182       32        -0.878841        1.05765e-006        2.54694e-006
183       32        -0.877157        1.05856e-006        2.54483e-006
184       32        -0.875091        1.05967e-006        2.54225e-006
185       32        -0.872699        1.06096e-006        2.53925e-006
186       32        -0.87004        1.06239e-006        2.53592e-006
187       32        -0.867171        1.06393e-006        2.53233e-006
188       32        -0.864148        1.06556e-006        2.52855e-006
189       32        -0.861014        1.06725e-006        2.52464e-006
190       32        -0.857806        1.06898e-006        2.52063e-006
191       32        -0.854547        1.07074e-006        2.51656e-006
192       32        -0.851251        1.07251e-006        2.51245e-006
193       32        -0.847924        1.07431e-006        2.5083e-006
194       32        -0.844563        1.07613e-006        2.50411e-006
195       32        -0.841164        1.07797e-006        2.49988e-006
196       32        -0.837718        1.07983e-006        2.49559e-006
197       32        -0.834218        1.08173e-006        2.49124e-006
198       32        -0.830656        1.08366e-006        2.48681e-006
199       32        -0.82703        1.08563e-006        2.48232e-006
200       32        -0.823341        1.08764e-006        2.47774e-006
201       32        -0.819596        1.08968e-006        2.47311e-006
202       32        -0.815813        1.09174e-006        2.46843e-006
203       32        -0.812016        1.09381e-006        2.46375e-006
204       32        -0.808242        1.09587e-006        2.45909e-006
205       32        -0.80453        1.0979e-006        2.45453e-006
206       32        -0.80093        1.09988e-006        2.4501e-006
207       32        -0.797487        1.10177e-006        2.44587e-006
208       32        -0.794245        1.10355e-006        2.4419e-006
209       32        -0.791243        1.1052e-006        2.43822e-006
210       32        -0.788507        1.10671e-006        2.43488e-006
211       32        -0.786056        1.10806e-006        2.43188e-006
212       32        -0.783903        1.10925e-006        2.42926e-006
213       32        -0.782051        1.11027e-006        2.427e-006
214       32        -0.780504        1.11113e-006        2.42512e-006
215       32        -0.779257        1.11182e-006        2.4236e-006
216       32        -0.778304        1.11235e-006        2.42245e-006
217       32        -0.777629        1.11273e-006        2.42163e-006
218       32        -0.777213        1.11296e-006        2.42113e-006
219       32        -0.77703        1.11306e-006        2.42092e-006
220       32        -0.777054        1.11305e-006        2.42095e-006
221       32        -0.777256        1.11294e-006        2.42121e-006
222       32        -0.77761        1.11275e-006        2.42164e-006
223       32        -0.778089        1.11249e-006        2.42223e-006
224       32        -0.778668        1.11217e-006        2.42294e-006
225       32        -0.779324        1.11181e-006        2.42375e-006
226       32        -0.780032        1.11142e-006        2.42461e-006
227       32        -0.780772        1.11101e-006        2.42552e-006
228       32        -0.781521        1.1106e-006        2.42643e-006
229       32        -0.782257        1.11019e-006        2.42733e-006
230       32        -0.782958        1.1098e-006        2.42818e-006
231       32        -0.783602        1.10945e-006        2.42896e-006
232       32        -0.784168        1.10913e-006        2.42965e-006
233       32        -0.784634        1.10888e-006        2.43022e-006
234       32        -0.784982        1.10868e-006        2.43064e-006
235       32        -0.785193        1.10856e-006        2.43089e-006
236       32        -0.785252        1.10853e-006        2.43096e-006
237       32        -0.785143        1.10859e-006        2.43083e-006
238       32        -0.784856        1.10875e-006        2.43047e-006
239       32        -0.78438        1.10901e-006        2.42989e-006
240       32        -0.783708        1.10938e-006        2.42907e-006
241       32        -0.782835        1.10986e-006        2.428e-006
242       32        -0.781758        1.11046e-006        2.42669e-006
243       32        -0.780474        1.11116e-006        2.42512e-006
244       32        -0.778986        1.11199e-006        2.42331e-006
245       32        -0.777293        1.11292e-006        2.42125e-006
246       32        -0.7754        1.11397e-006        2.41894e-006
247       32        -0.773308        1.11513e-006        2.41639e-006
248       32        -0.77102        1.11639e-006        2.41361e-006
249       32        -0.768538        1.11777e-006        2.41058e-006
250       32        -0.765861        1.11925e-006        2.40733e-006
251       32        -0.762987        1.12084e-006        2.40383e-006
252       32        -0.759913        1.12254e-006        2.40009e-006
253       32        -0.756632        1.12436e-006        2.3961e-006
254       32        -0.75314        1.12629e-006        2.39186e-006
255       32        -0.749428        1.12835e-006        2.38735e-006
256       32        -0.745491        1.13054e-006        2.38258e-006
257       32        -0.741325        1.13286e-006        2.37754e-006
258       32        -0.736929        1.13531e-006        2.37224e-006
259       32        -0.732307        1.13789e-006        2.36667e-006
260       32        -0.727465        1.14061e-006        2.36086e-006
261       32        -0.722416        1.14344e-006        2.35481e-006
262       32        -0.717178        1.1464e-006        2.34856e-006
263       32        -0.711776        1.14946e-006        2.34214e-006
264       32        -0.706242        1.1526e-006        2.33559e-006
265       32        -0.700615        1.15581e-006        2.32895e-006
266       32        -0.694943        1.15906e-006        2.32229e-006
267       32        -0.689279        1.16232e-006        2.31566e-006
268       32        -0.683683        1.16555e-006        2.30914e-006
269       32        -0.678216        1.16872e-006        2.3028e-006
270       32        -0.672945        1.17179e-006        2.29671e-006
271       32        -0.667936        1.17472e-006        2.29094e-006
272       32        -0.663251        1.17746e-006        2.28556e-006
273       32        -0.65895        1.17999e-006        2.28065e-006
274       32        -0.655092        1.18227e-006        2.27625e-006
275       32        -0.651727        1.18426e-006        2.27242e-006
276       32        -0.648902        1.18594e-006        2.26922e-006
277       32        -0.64665        1.18727e-006        2.26667e-006
278       32        -0.644994        1.18826e-006        2.2648e-006
279       32        -0.64395        1.18888e-006        2.26362e-006
280       32        -0.643529        1.18913e-006        2.26314e-006
281       32        -0.643735        1.18901e-006        2.26338e-006
282       32        -0.64457        1.18851e-006        2.26432e-006
283       32        -0.646023        1.18765e-006        2.26596e-006
284       32        -0.648074        1.18643e-006        2.26828e-006
285       32        -0.650692        1.18487e-006        2.27124e-006
286       32        -0.65383        1.18301e-006        2.27479e-006
287       32        -0.657423        1.18088e-006        2.27887e-006
288       32        -0.661395        1.17853e-006        2.28339e-006
289       32        -0.665659        1.17601e-006        2.28825e-006
290       32        -0.670129        1.17338e-006        2.29335e-006
291       32        -0.674716        1.17069e-006        2.29861e-006
292       32        -0.679338        1.16798e-006        2.30392e-006
293       32        -0.683917        1.16531e-006        2.3092e-006
294       32        -0.688387        1.1627e-006        2.31436e-006
295       32        -0.692693        1.1602e-006        2.31935e-006
296       32        -0.696785        1.15783e-006        2.3241e-006
297       32        -0.700619        1.15562e-006        2.32857e-006
298       32        -0.704153        1.15358e-006        2.33269e-006
299       32        -0.707359        1.15173e-006        2.33644e-006
300       32        -0.710217        1.15009e-006        2.33979e-006
301       32        -0.712719        1.14866e-006        2.34272e-006
302       32        -0.714863        1.14743e-006        2.34524e-006
303       32        -0.716648        1.1464e-006        2.34733e-006
304       32        -0.718073        1.14559e-006        2.349e-006
305       32        -0.71913        1.14498e-006        2.35024e-006
306       32        -0.719814        1.14459e-006        2.35104e-006
307       32        -0.720129        1.1444e-006        2.3514e-006
308       32        -0.720093        1.14442e-006        2.35134e-006
309       32        -0.719723        1.14462e-006        2.35089e-006
310       32        -0.719021        1.14501e-006        2.35005e-006
311       32        -0.717961        1.1456e-006        2.34877e-006
312       32        -0.716481        1.14643e-006        2.347e-006
313       32        -0.714494        1.14755e-006        2.34463e-006
314       32        -0.711883        1.14903e-006        2.34153e-006
315       32        -0.708496        1.15096e-006        2.33752e-006
316       32        -0.704129        1.15345e-006        2.33237e-006
317       32        -0.69852        1.15667e-006        2.3258e-006
318       32        -0.691351        1.1608e-006        2.31744e-006
319       32        -0.682281        1.16607e-006        2.30694e-006
320       32        -0.670982        1.17269e-006        2.29396e-006
321       32        -0.657162        1.18085e-006        2.27822e-006
322       32        -0.640545        1.19075e-006        2.25947e-006
323       32        -0.620813        1.20264e-006        2.23745e-006
324       32        -0.597491        1.21687e-006        2.21173e-006
325       32        -0.569778        1.23402e-006        2.18159e-006
326       32        -0.53636        1.25504e-006        2.14583e-006
327       32        -0.495264        1.28139e-006        2.10267e-006
328       32        -0.443825        1.31514e-006        2.04985e-006
329       32        -0.378841        1.359e-006        1.98495e-006
330       32        -0.297135        1.41614e-006        1.90611e-006
331       32        -0.196823        1.4894e-006        1.81339e-006
332       32        -0.0793454        1.5798e-006        1.71025e-006
333       32        0.0490999        1.68463e-006        1.60391e-006
334       32        0.179098        1.7975e-006        1.50275e-006
335       32        0.302544        1.91136e-006        1.41237e-006
336       32        0.415981        2.0221e-006        1.33397e-006
337       32        0.520127        2.12932e-006        1.26577e-006
338       32        0.616579        2.23384e-006        1.2058e-006
339       32        0.70333        2.33256e-006        1.15446e-006
340       32        0.774567        2.41721e-006        1.1141e-006
341       32        0.82822        2.48316e-006        1.08471e-006
342       32        0.868082        2.5334e-006        1.06341e-006
343       32        0.898175        2.57213e-006        1.04766e-006
344       32        0.919833        2.60055e-006        1.03654e-006
345       32        0.933862        2.61926e-006        1.02946e-006
346       32        0.94234        2.63071e-006        1.02523e-006
347       32        0.947216        2.63742e-006        1.02284e-006
348       32        0.949663        2.64091e-006        1.02169e-006
349       32        0.950654        2.64242e-006        1.02127e-006
350       32        0.95095        2.64297e-006        1.02118e-006
351       32        0.950951        2.64306e-006        1.02121e-006
352       32        0.950985        2.64318e-006        1.02122e-006
353       32        0.951199        2.64351e-006        1.02113e-006
354       32        0.951649        2.64411e-006        1.0209e-006
355       32        0.952329        2.645e-006        1.02055e-006
356       32        0.953186        2.6461e-006        1.0201e-006
357       32        0.954177        2.64737e-006        1.01958e-006
358       32        0.955216        2.64868e-006        1.01902e-006
359       32        0.956262        2.65001e-006        1.01847e-006
360       32        0.957281        2.6513e-006        1.01793e-006
361       32        0.958231        2.6525e-006        1.01742e-006
362       32        0.959093        2.65359e-006        1.01696e-006
363       32        0.959863        2.65456e-006        1.01655e-006
364       32        0.960542        2.65542e-006        1.01619e-006
365       32        0.961119        2.65614e-006        1.01588e-006
366       32        0.961564        2.65669e-006        1.01564e-006
367       32        0.961803        2.65694e-006        1.01549e-006
368       32        0.961649        2.65658e-006        1.01551e-006
369       32        0.961291        2.65603e-006        1.01566e-006
370       32        0.961075        2.65598e-006        1.01586e-006
371       32        0.960452        2.65534e-006        1.01625e-006
372       32        0.959339        2.65395e-006        1.01685e-006
373       32        0.957821        2.65198e-006        1.01764e-006
374       32        0.955788        2.64927e-006        1.01867e-006
375       32        0.953023        2.64549e-006        1.02003e-006
376       32        0.949799        2.64124e-006        1.02168e-006
377       32        0.946299        2.63695e-006        1.0236e-006
378       32        0.942014        2.63162e-006        1.02592e-006
379       32        0.937024        2.62532e-006        1.02858e-006
380       32        0.93145        2.61828e-006        1.03155e-006
381       32        0.925323        2.61055e-006        1.03483e-006
382       32        0.918642        2.60216e-006        1.03842e-006
383       32        0.911371        2.59303e-006        1.04233e-006
384       32        0.903466        2.58312e-006        1.04658e-006
385       32        0.894959        2.57245e-006        1.05116e-006
386       32        0.886218        2.56162e-006        1.05593e-006
387       32        0.87746        2.55091e-006        1.06076e-006
388       32        0.868468        2.53986e-006        1.06571e-006
389       32        0.859371        2.52869e-006        1.07072e-006
390       32        0.850326        2.51762e-006        1.07572e-006
391       32        0.841488        2.50684e-006        1.08062e-006
392       32        0.833025        2.49654e-006        1.08533e-006
393       32        0.825114        2.48695e-006        1.08974e-006
394       32        0.817934        2.47826e-006        1.09376e-006
395       32        0.811655        2.47068e-006        1.09728e-006
396       32        0.806429        2.46437e-006        1.10022e-006
397       32        0.802397        2.45952e-006        1.10249e-006
398       32        0.799638        2.45621e-006        1.10405e-006
399       32        0.798159        2.45442e-006        1.10487e-006
400       32        0.79799        2.45419e-006        1.10496e-006
401       32        0.799156        2.4556e-006        1.1043e-006
402       32        0.801573        2.45849e-006        1.10294e-006
403       32        0.805134        2.4627e-006        1.10089e-006
404       32        0.810103        2.46871e-006        1.09811e-006
405       32        0.816249        2.47623e-006        1.09471e-006
406       32        0.82298        2.48442e-006        1.09096e-006
407       32        0.830064        2.49299e-006        1.087e-006
408       32        0.837495        2.50193e-006        1.08282e-006
409       32        0.845457        2.51151e-006        1.07834e-006
410       32        0.85436        2.52233e-006        1.07339e-006
411       32        0.864569        2.53495e-006        1.0678e-006
412       32        0.875586        2.54855e-006        1.06177e-006
413       32        0.886948        2.56256e-006        1.05555e-006
414       32        0.897694        2.57578e-006        1.04965e-006
415       32        0.90521        2.58446e-006        1.0453e-006
416       32        0.9058        2.5839e-006        1.04446e-006
417       32        0.896733        2.57233e-006        1.04925e-006
418       32        0.874799        2.54456e-006        1.06094e-006
419       32        0.846802        2.50887e-006        1.07576e-006
420       32        0.826979        2.48355e-006        1.08623e-006
421       32        0.827262        2.48353e-006        1.08591e-006
422       32        0.848343        2.50992e-006        1.07456e-006
423       32        0.880707        2.55074e-006        1.05726e-006
424       32        0.912465        2.59139e-006        1.04053e-006
425       32        0.933642        2.61891e-006        1.02954e-006
426       32        0.941052        2.62866e-006        1.02575e-006
427       32        0.940157        2.62833e-006        1.02654e-006
428       32        0.934675        2.62176e-006        1.0296e-006
429       32        0.927674        2.61296e-006        1.03335e-006
430       32        0.921158        2.60472e-006        1.03683e-006
431       32        0.916023        2.59824e-006        1.03957e-006
432       32        0.911783        2.59288e-006        1.04184e-006
433       32        0.905075        2.5842e-006        1.04534e-006
434       32        0.881833        2.55397e-006        1.0574e-006
435       32        0.790146        2.43832e-006        1.10646e-006
436       32        0.485051        2.09435e-006        1.28942e-006
437       32        -0.118439        1.55069e-006        1.74567e-006
438       32        -0.582722        1.22699e-006        2.19743e-006
439       32        -0.779148        1.11131e-006        2.42222e-006
440       32        -0.832576        1.08188e-006        2.4875e-006
441       32        -0.78544        1.10752e-006        2.4292e-006
442       32        -0.567342        1.23603e-006        2.17983e-006
443       32        -0.0207899        1.62805e-006        1.66225e-006
444       32        0.602485        2.21995e-006        1.21531e-006
445       32        0.85142        2.51375e-006        1.07289e-006
446       32        0.916431        2.59732e-006        1.03878e-006
447       32        0.928722        2.61326e-006        1.03239e-006
448       32        0.927902        2.61235e-006        1.03288e-006
449       32        0.92463        2.6089e-006        1.03489e-006
450       32        0.920807        2.60449e-006        1.0371e-006
451       32        0.916985        2.59953e-006        1.03909e-006
452       32        0.914651        2.59657e-006        1.04033e-006
453       32        0.91415        2.59604e-006        1.04064e-006
454       32        0.915134        2.59726e-006        1.0401e-006
455       32        0.917461        2.60006e-006        1.03881e-006
456       32        0.920204        2.60328e-006        1.03725e-006
457       32        0.920209        2.60251e-006        1.03693e-006
458       32        0.910311        2.58823e-006        1.0415e-006
459       32        0.879693        2.5488e-006        1.05752e-006
460       32        0.81478        2.46796e-006        1.09266e-006
461       32        0.718612        2.35218e-006        1.14652e-006
462       32        0.619712        2.23902e-006        1.20482e-006
463       32        0.564361        2.17839e-006        1.2389e-006
464       32        0.589383        2.20551e-006        1.22333e-006
465       32        0.693587        2.32294e-006        1.16096e-006
466       32        0.813724        2.46616e-006        1.09301e-006
467       32        0.890934        2.56257e-006        1.05135e-006
468       32        0.921885        2.60309e-006        1.03543e-006
469       32        0.928791        2.61332e-006        1.03234e-006
470       32        0.926582        2.61105e-006        1.03373e-006
471       32        0.922788        2.60646e-006        1.03583e-006
472       32        0.919879        2.60289e-006        1.03743e-006
473       32        0.918373        2.60107e-006        1.03826e-006
474       32        0.918161        2.60084e-006        1.03839e-006
475       32        0.918824        2.60163e-006        1.03802e-006
476       32        0.919727        2.6026e-006        1.03747e-006
477       32        0.920515        2.6033e-006        1.03693e-006
478       32        0.921961        2.60542e-006        1.03628e-006
479       32        0.923744        2.60806e-006        1.03548e-006
480       32        0.925978        2.61087e-006        1.03428e-006
481       32        0.92918        2.61486e-006        1.03255e-006
482       32        0.932933        2.61926e-006        1.03041e-006
483       32        0.936806        2.62365e-006        1.02815e-006
484       32        0.941351        2.62975e-006        1.02587e-006
485       32        0.945356        2.63485e-006        1.02375e-006
486       32        0.946739        2.63633e-006        1.02291e-006
487       32        0.936303        2.62196e-006        1.028e-006
488       32        0.874118        2.53981e-006        1.05968e-006
489       32        0.613817        2.2307e-006        1.20743e-006
490       32        -0.122355        1.54669e-006        1.748e-006
491       32        -0.719927        1.14463e-006        2.35139e-006
492       32        -0.900007        1.04674e-006        2.57458e-006
493       32        -0.932053        1.03053e-006        2.61726e-006
494       32        -0.924113        1.03533e-006        2.60864e-006
495       32        -0.905584        1.04594e-006        2.58699e-006
496       32        -0.881949        1.05818e-006        2.55615e-006
497       32        -0.857139        1.07269e-006        2.5277e-006
498       32        -0.833227        1.08587e-006        2.49828e-006
499       32        -0.817718        1.09507e-006        2.48069e-006
0       33        -0.817055        1.09579e-006        2.48067e-006
1       33        -0.831736        1.08651e-006        2.49605e-006
2       33        -0.85721        1.07199e-006        2.52624e-006
3       33        -0.883045        1.05848e-006        2.55966e-006
4       33        -0.906048        1.04505e-006        2.586e-006
5       33        -0.925241        1.03483e-006        2.61034e-006
6       33        -0.929369        1.03207e-006        2.61414e-006
7       33        -0.879402        1.05705e-006        2.54693e-006
8       33        -0.626898        1.19971e-006        2.24561e-006
9       33        0.124374        1.74937e-006        1.54478e-006
10       33        0.730136        2.36306e-006        1.13862e-006
11       33        0.906598        2.58233e-006        1.04299e-006
12       33        0.943645        2.6316e-006        1.02423e-006
13       33        0.946866        2.63674e-006        1.02294e-006
14       33        0.94285        2.63179e-006        1.02512e-006
15       33        0.937563        2.62483e-006        1.02783e-006
16       33        0.932563        2.61867e-006        1.03056e-006
17       33        0.928467        2.61377e-006        1.03285e-006
18       33        0.924973        2.60962e-006        1.03482e-006
19       33        0.922226        2.60628e-006        1.03634e-006
20       33        0.920386        2.60381e-006        1.03727e-006
21       33        0.919105        2.60194e-006        1.03785e-006
22       33        0.918488        2.60092e-006        1.03808e-006
23       33        0.918824        2.60153e-006        1.03798e-006
24       33        0.919315        2.60233e-006        1.03779e-006
25       33        0.919932        2.60308e-006        1.03745e-006
26       33        0.919718        2.60261e-006        1.03748e-006
27       33        0.914035        2.59472e-006        1.04023e-006
28       33        0.891592        2.56487e-006        1.0516e-006
29       33        0.835811        2.49483e-006        1.08157e-006
30       33        0.748842        2.38962e-006        1.13008e-006
31       33        0.67535        2.30366e-006        1.17251e-006
32       33        0.667832        2.29495e-006        1.1769e-006
33       33        0.731413        2.36877e-006        1.13992e-006
34       33        0.820145        2.47484e-006        1.08984e-006
35       33        0.885157        2.55536e-006        1.05447e-006
36       33        0.908394        2.58596e-006        1.04259e-006
37       33        0.902541        2.57906e-006        1.04591e-006
38       33        0.883518        2.55462e-006        1.05589e-006
39       33        0.865898        2.53196e-006        1.06513e-006
40       33        0.8609        2.52585e-006        1.06788e-006
41       33        0.872169        2.54053e-006        1.06205e-006
42       33        0.893878        2.56826e-006        1.05059e-006
43       33        0.9145        2.59467e-006        1.03973e-006
44       33        0.925883        2.6093e-006        1.03376e-006
45       33        0.929422        2.61447e-006        1.03215e-006
46       33        0.92814        2.61338e-006        1.03304e-006
47       33        0.924547        2.60889e-006        1.03498e-006
48       33        0.920735        2.60401e-006        1.03698e-006
49       33        0.917757        2.60007e-006        1.03851e-006
50       33        0.916395        2.59813e-006        1.03914e-006
51       33        0.917332        2.59934e-006        1.03866e-006
52       33        0.919907        2.60259e-006        1.03728e-006
53       33        0.922855        2.60609e-006        1.03562e-006
54       33        0.922424        2.60487e-006        1.03558e-006
55       33        0.906855        2.58317e-006        1.04307e-006
56       33        0.849919        2.50995e-006        1.07288e-006
57       33        0.712367        2.34415e-006        1.14976e-006
58       33        0.502404        2.11214e-006        1.278e-006
59       33        0.303752        1.91378e-006        1.41246e-006
60       33        0.204009        1.82123e-006        1.48513e-006
61       33        0.252046        1.86523e-006        1.44967e-006
62       33        0.42806        2.03565e-006        1.32678e-006
63       33        0.651735        2.27465e-006        1.18541e-006
64       33        0.82407        2.47774e-006        1.08684e-006
65       33        0.907618        2.58315e-006        1.04226e-006
66       33        0.936315        2.62146e-006        1.0278e-006
67       33        0.939334        2.6255e-006        1.02628e-006
68       33        0.924483        2.60577e-006        1.0338e-006
69       33        0.885191        2.55573e-006        1.05458e-006
70       33        0.81631        2.46994e-006        1.09186e-006
71       33        0.735135        2.37202e-006        1.13724e-006
72       33        0.678232        2.30574e-006        1.17019e-006
73       33        0.678891        2.30645e-006        1.16978e-006
74       33        0.734549        2.37111e-006        1.13747e-006
75       33        0.808989        2.46062e-006        1.09574e-006
76       33        0.862465        2.5264e-006        1.06644e-006
77       33        0.8583        2.5195e-006        1.06797e-006
78       33        0.750849        2.38837e-006        1.12723e-006
79       33        0.50953        2.11986e-006        1.27357e-006
80       33        0.205215        1.82262e-006        1.48447e-006
81       33        -0.00933712        1.63742e-006        1.65278e-006
82       33        -0.0133171        1.63413e-006        1.65604e-006
83       33        0.199861        1.81775e-006        1.48845e-006
84       33        0.511364        2.12202e-006        1.27253e-006
85       33        0.750707        2.38971e-006        1.12802e-006
86       33        0.853169        2.51645e-006        1.07217e-006
87       33        0.878784        2.55077e-006        1.0593e-006
88       33        0.876895        2.54935e-006        1.06071e-006
89       33        0.868077        2.53878e-006        1.06567e-006
90       33        0.859196        2.52802e-006        1.07062e-006
91       33        0.852464        2.51992e-006        1.0744e-006
92       33        0.848459        2.51514e-006        1.07667e-006
93       33        0.847354        2.51387e-006        1.07731e-006
94       33        0.849081        2.51601e-006        1.07637e-006
95       33        0.853423        2.52135e-006        1.07398e-006
96       33        0.860048        2.52949e-006        1.07033e-006
97       33        0.868496        2.53988e-006        1.06569e-006
98       33        0.878238        2.55189e-006        1.06035e-006
99       33        0.888639        2.56475e-006        1.05467e-006
100       33        0.89886        2.57741e-006        1.04909e-006
101       33        0.90765        2.58812e-006        1.04423e-006
102       33        0.914006        2.59567e-006        1.04064e-006
103       33        0.917763        2.60044e-006        1.03865e-006
104       33        0.917927        2.60072e-006        1.03859e-006
105       33        0.915497        2.59748e-006        1.03982e-006
106       33        0.913193        2.59431e-006        1.04094e-006
107       33        0.913681        2.59461e-006        1.04056e-006
108       33        0.918137        2.6002e-006        1.03816e-006
109       33        0.925687        2.61008e-006        1.03427e-006
110       33        0.93426        2.62125e-006        1.02983e-006
111       33        0.942015        2.63128e-006        1.02578e-006
112       33        0.948127        2.6391e-006        1.02256e-006
113       33        0.952288        2.64423e-006        1.02029e-006
114       33        0.954825        2.6472e-006        1.01885e-006
115       33        0.956883        2.65005e-006        1.01785e-006
116       33        0.958204        2.65194e-006        1.01724e-006
117       33        0.958805        2.65271e-006        1.01692e-006
118       33        0.959163        2.65316e-006        1.01673e-006
119       33        0.959466        2.65354e-006        1.01656e-006
120       33        0.959748        2.6539e-006        1.01641e-006
121       33        0.960028        2.65426e-006        1.01627e-006
122       33        0.960279        2.65459e-006        1.01614e-006
123       33        0.960472        2.65485e-006        1.01604e-006
124       33        0.960602        2.65504e-006        1.01598e-006
125       33        0.960667        2.65515e-006        1.01596e-006
126       33        0.960643        2.65513e-006        1.01598e-006
127       33        0.960538        2.655e-006        1.01603e-006
128       33        0.960385        2.65481e-006        1.01612e-006
129       33        0.960188        2.65455e-006        1.01622e-006
130       33        0.959957        2.65424e-006        1.01633e-006
131       33        0.959737        2.65392e-006        1.01643e-006
132       33        0.959489        2.65351e-006        1.01653e-006
133       33        0.959136        2.65295e-006        1.01668e-006
134       33        0.958416        2.65185e-006        1.01699e-006
135       33        0.956775        2.64946e-006        1.01774e-006
136       33        0.953143        2.6444e-006        1.01949e-006
137       33        0.945665        2.63418e-006        1.02317e-006
138       33        0.931496        2.61513e-006        1.03027e-006
139       33        0.906095        2.58161e-006        1.04323e-006
140       33        0.864107        2.52758e-006        1.06519e-006
141       33        0.797552        2.44464e-006        1.10114e-006
142       33        0.696783        2.32476e-006        1.15816e-006
143       33        0.561662        2.17387e-006        1.23967e-006
144       33        0.390038        1.99658e-006        1.35174e-006
145       33        0.16796        1.78806e-006        1.5116e-006
146       33        -0.0875029        1.57388e-006        1.71781e-006
147       33        -0.312259        1.40577e-006        1.921e-006
148       33        -0.473212        1.29612e-006        2.08045e-006
149       33        -0.584928        1.22504e-006        2.19879e-006
150       33        -0.668627        1.17451e-006        2.29213e-006
151       33        -0.735621        1.13575e-006        2.37006e-006
152       33        -0.789209        1.10577e-006        2.43453e-006
153       33        -0.830578        1.08318e-006        2.48551e-006
154       33        -0.861734        1.06643e-006        2.52451e-006
155       33        -0.885063        1.05401e-006        2.55401e-006
156       33        -0.902529        1.04479e-006        2.57628e-006
157       33        -0.915493        1.03801e-006        2.59295e-006
158       33        -0.924852        1.03317e-006        2.60513e-006
159       33        -0.931203        1.02995e-006        2.61356e-006
160       33        -0.935073        1.02805e-006        2.61885e-006
161       33        -0.937087        1.02711e-006        2.62174e-006
162       33        -0.937947        1.02677e-006        2.62312e-006
163       33        -0.938285        1.02668e-006        2.62377e-006
164       33        -0.938523        1.02661e-006        2.62421e-006
165       33        -0.938803        1.02649e-006        2.62466e-006
166       33        -0.939059        1.02637e-006        2.62503e-006
167       33        -0.939139        1.02634e-006        2.62515e-006
168       33        -0.938916        1.02646e-006        2.62487e-006
169       33        -0.938347        1.02676e-006        2.62415e-006
170       33        -0.937471        1.02723e-006        2.62304e-006
171       33        -0.936377        1.0278e-006        2.62164e-006
172       33        -0.935155        1.02844e-006        2.62008e-006
173       33        -0.933876        1.02912e-006        2.61843e-006
174       33        -0.932586        1.02979e-006        2.61677e-006
175       33        -0.931319        1.03045e-006        2.61514e-006
176       33        -0.930104        1.03109e-006        2.61357e-006
177       33        -0.928954        1.03168e-006        2.61208e-006
178       33        -0.927866        1.03225e-006        2.61067e-006
179       33        -0.926816        1.03279e-006        2.60931e-006
180       33        -0.92578        1.03333e-006        2.60796e-006
181       33        -0.924737        1.03388e-006        2.60662e-006
182       33        -0.923679        1.03443e-006        2.60525e-006
183       33        -0.922609        1.03499e-006        2.60388e-006
184       33        -0.921538        1.03555e-006        2.6025e-006
185       33        -0.92049        1.0361e-006        2.60116e-006
186       33        -0.919499        1.03662e-006        2.59989e-006
187       33        -0.918602        1.0371e-006        2.59874e-006
188       33        -0.917824        1.03751e-006        2.59775e-006
189       33        -0.917167        1.03785e-006        2.59691e-006
190       33        -0.916611        1.03815e-006        2.5962e-006
191       33        -0.916121        1.0384e-006        2.59557e-006
192       33        -0.915655        1.03865e-006        2.59497e-006
193       33        -0.915181        1.0389e-006        2.59436e-006
194       33        -0.914684        1.03916e-006        2.59372e-006
195       33        -0.91416        1.03943e-006        2.59304e-006
196       33        -0.913619        1.03971e-006        2.59234e-006
197       33        -0.91307        1.03999e-006        2.59162e-006
198       33        -0.912519        1.04028e-006        2.5909e-006
199       33        -0.911969        1.04056e-006        2.59018e-006
200       33        -0.911415        1.04084e-006        2.58946e-006
201       33        -0.910857        1.04113e-006        2.58872e-006
202       33        -0.910294        1.04142e-006        2.58798e-006
203       33        -0.909734        1.04171e-006        2.58724e-006
204       33        -0.909191        1.04198e-006        2.58653e-006
205       33        -0.908681        1.04224e-006        2.58586e-006
206       33        -0.908222        1.04248e-006        2.58525e-006
207       33        -0.907825        1.04268e-006        2.58472e-006
208       33        -0.907494        1.04285e-006        2.58428e-006
209       33        -0.907226        1.04298e-006        2.58392e-006
210       33        -0.907011        1.04309e-006        2.58363e-006
211       33        -0.906832        1.04317e-006        2.58338e-006
212       33        -0.906672        1.04325e-006        2.58317e-006
213       33        -0.906509        1.04334e-006        2.58295e-006
214       33        -0.906323        1.04343e-006        2.5827e-006
215       33        -0.906095        1.04355e-006        2.58241e-006
216       33        -0.905811        1.0437e-006        2.58204e-006
217       33        -0.905459        1.04388e-006        2.5816e-006
218       33        -0.905035        1.04411e-006        2.58106e-006
219       33        -0.904539        1.04437e-006        2.58043e-006
220       33        -0.903974        1.04467e-006        2.57971e-006
221       33        -0.903349        1.04501e-006        2.57892e-006
222       33        -0.902678        1.04536e-006        2.57807e-006
223       33        -0.901974        1.04574e-006        2.57718e-006
224       33        -0.901254        1.04612e-006        2.57626e-006
225       33        -0.900535        1.0465e-006        2.57535e-006
226       33        -0.899834        1.04687e-006        2.57445e-006
227       33        -0.899165        1.04722e-006        2.5736e-006
228       33        -0.898538        1.04755e-006        2.5728e-006
229       33        -0.897963        1.04785e-006        2.57206e-006
230       33        -0.897444        1.04813e-006        2.57139e-006
231       33        -0.896983        1.04837e-006        2.5708e-006
232       33        -0.89658        1.04858e-006        2.57028e-006
233       33        -0.896233        1.04876e-006        2.56983e-006
234       33        -0.89594        1.04891e-006        2.56945e-006
235       33        -0.895697        1.04903e-006        2.56913e-006
236       33        -0.895502        1.04913e-006        2.56887e-006
237       33        -0.895352        1.04921e-006        2.56868e-006
238       33        -0.895247        1.04927e-006        2.56854e-006
239       33        -0.895186        1.0493e-006        2.56846e-006
240       33        -0.89517        1.04931e-006        2.56844e-006
241       33        -0.895203        1.04929e-006        2.56848e-006
242       33        -0.895288        1.04924e-006        2.56859e-006
243       33        -0.895431        1.04917e-006        2.56878e-006
244       33        -0.895636        1.04906e-006        2.56904e-006
245       33        -0.895912        1.04892e-006        2.5694e-006
246       33        -0.896266        1.04873e-006        2.56985e-006
247       33        -0.896702        1.0485e-006        2.5704e-006
248       33        -0.897226        1.04822e-006        2.57107e-006
249       33        -0.897842        1.04789e-006        2.57184e-006
250       33        -0.898547        1.04751e-006        2.57273e-006
251       33        -0.899337        1.04709e-006        2.57372e-006
252       33        -0.900204        1.04662e-006        2.5748e-006
253       33        -0.901132        1.04612e-006        2.57595e-006
254       33        -0.902102        1.04559e-006        2.57714e-006
255       33        -0.903092        1.04504e-006        2.57836e-006
256       33        -0.904076        1.0445e-006        2.57956e-006
257       33        -0.905028        1.04398e-006        2.58071e-006
258       33        -0.905922        1.04348e-006        2.58178e-006
259       33        -0.906736        1.04302e-006        2.58275e-006
260       33        -0.907453        1.04261e-006        2.58359e-006
261       33        -0.908061        1.04226e-006        2.58429e-006
262       33        -0.908552        1.04197e-006        2.58484e-006
263       33        -0.908925        1.04174e-006        2.58524e-006
264       33        -0.909181        1.04158e-006        2.58549e-006
265       33        -0.909327        1.04147e-006        2.58561e-006
266       33        -0.909371        1.04142e-006        2.5856e-006
267       33        -0.909324        1.04142e-006        2.58548e-006
268       33        -0.909199        1.04147e-006        2.58527e-006
269       33        -0.909008        1.04155e-006        2.58498e-006
270       33        -0.90876        1.04167e-006        2.58463e-006
271       33        -0.908466        1.04181e-006        2.58423e-006
272       33        -0.908134        1.04198e-006        2.58379e-006
273       33        -0.907774        1.04217e-006        2.58332e-006
274       33        -0.907396        1.04236e-006        2.58283e-006
275       33        -0.907018        1.04256e-006        2.58236e-006
276       33        -0.906658        1.04276e-006        2.58191e-006
277       33        -0.90634        1.04293e-006        2.58152e-006
278       33        -0.906087        1.04307e-006        2.58121e-006
279       33        -0.905925        1.04317e-006        2.58102e-006
280       33        -0.905874        1.0432e-006        2.58098e-006
281       33        -0.905953        1.04317e-006        2.5811e-006
282       33        -0.906175        1.04306e-006        2.5814e-006
283       33        -0.906545        1.04287e-006        2.58189e-006
284       33        -0.907067        1.0426e-006        2.58258e-006
285       33        -0.907737        1.04226e-006        2.58345e-006
286       33        -0.908548        1.04184e-006        2.5845e-006
287       33        -0.90949        1.04135e-006        2.58572e-006
288       33        -0.910544        1.0408e-006        2.58709e-006
289       33        -0.911689        1.0402e-006        2.58857e-006
290       33        -0.9129        1.03957e-006        2.59014e-006
291       33        -0.914144        1.03893e-006        2.59175e-006
292       33        -0.91539        1.03828e-006        2.59336e-006
293       33        -0.916605        1.03765e-006        2.59494e-006
294       33        -0.917762        1.03705e-006        2.59645e-006
295       33        -0.918841        1.03649e-006        2.59785e-006
296       33        -0.919829        1.03598e-006        2.59914e-006
297       33        -0.920722        1.03552e-006        2.6003e-006
298       33        -0.921522        1.03511e-006        2.60134e-006
299       33        -0.922235        1.03474e-006        2.60227e-006
300       33        -0.92287        1.03441e-006        2.6031e-006
301       33        -0.923432        1.03412e-006        2.60383e-006
302       33        -0.923923        1.03387e-006        2.60447e-006
303       33        -0.924344        1.03365e-006        2.60502e-006
304       33        -0.924694        1.03347e-006        2.60548e-006
305       33        -0.924978        1.03332e-006        2.60584e-006
306       33        -0.925201        1.03321e-006        2.60613e-006
307       33        -0.925378        1.03311e-006        2.60636e-006
308       33        -0.925525        1.03304e-006        2.60655e-006
309       33        -0.925663        1.03296e-006        2.60672e-006
310       33        -0.925816        1.03288e-006        2.60691e-006
311       33        -0.925997        1.03278e-006        2.60714e-006
312       33        -0.926212        1.03266e-006        2.6074e-006
313       33        -0.926452        1.03253e-006        2.60769e-006
314       33        -0.926689        1.0324e-006        2.60797e-006
315       33        -0.92687        1.03229e-006        2.60817e-006
316       33        -0.926915        1.03225e-006        2.60819e-006
317       33        -0.926703        1.03234e-006        2.60786e-006
318       33        -0.926072        1.03265e-006        2.607e-006
319       33        -0.924822        1.03328e-006        2.60533e-006
320       33        -0.922736        1.03435e-006        2.6026e-006
321       33        -0.919612        1.03597e-006        2.59855e-006
322       33        -0.915292        1.03823e-006        2.59299e-006
323       33        -0.909676        1.04118e-006        2.58579e-006
324       33        -0.902699        1.04486e-006        2.57688e-006
325       33        -0.894256        1.04932e-006        2.56613e-006
326       33        -0.884101        1.0547e-006        2.55323e-006
327       33        -0.871765        1.06126e-006        2.53762e-006
328       33        -0.856557        1.06938e-006        2.51844e-006
329       33        -0.837648        1.07953e-006        2.49472e-006
330       33        -0.81419        1.09221e-006        2.46551e-006
331       33        -0.785386        1.10796e-006        2.43003e-006
332       33        -0.75039        1.1274e-006        2.38763e-006
333       33        -0.70798        1.15149e-006        2.33739e-006
334       33        -0.655926        1.18192e-006        2.27748e-006
335       33        -0.589853        1.22192e-006        2.20401e-006
336       33        -0.501494        1.2777e-006        2.10972e-006
337       33        -0.377286        1.36042e-006        1.98393e-006
338       33        -0.203176        1.4851e-006        1.81968e-006
339       33        0.0142135        1.65605e-006        1.63268e-006
340       33        0.232763        1.84663e-006        1.46317e-006
341       33        0.416058        2.02254e-006        1.33415e-006
342       33        0.564357        2.17684e-006        1.23803e-006
343       33        0.688201        2.31498e-006        1.16323e-006
344       33        0.785371        2.42997e-006        1.10794e-006
345       33        0.852353        2.51289e-006        1.07152e-006
346       33        0.89628        2.56903e-006        1.04838e-006
347       33        0.92467        2.60623e-006        1.03379e-006
348       33        0.941709        2.629e-006        1.02521e-006
349       33        0.951297        2.642e-006        1.02045e-006
350       33        0.956394        2.64904e-006        1.01796e-006
351       33        0.958827        2.65249e-006        1.01681e-006
352       33        0.959937        2.65415e-006        1.01632e-006
353       33        0.960461        2.65497e-006        1.0161e-006
354       33        0.960812        2.65552e-006        1.01595e-006
355       33        0.961182        2.65607e-006        1.01579e-006
356       33        0.961625        2.65668e-006        1.01557e-006
357       33        0.962155        2.65739e-006        1.0153e-006
358       33        0.962702        2.65811e-006        1.01502e-006
359       33        0.963243        2.65881e-006        1.01474e-006
360       33        0.963753        2.65947e-006        1.01448e-006
361       33        0.964189        2.66003e-006        1.01425e-006
362       33        0.964535        2.66048e-006        1.01407e-006
363       33        0.964791        2.6608e-006        1.01393e-006
364       33        0.964963        2.66102e-006        1.01384e-006
365       33        0.965048        2.66112e-006        1.01379e-006
366       33        0.965032        2.66108e-006        1.01379e-006
367       33        0.964872        2.66083e-006        1.01386e-006
368       33        0.964444        2.66019e-006        1.01405e-006
369       33        0.96391        2.65944e-006        1.01431e-006
370       33        0.963528        2.6591e-006        1.01457e-006
371       33        0.962851        2.65835e-006        1.01496e-006
372       33        0.961794        2.65701e-006        1.01553e-006
373       33        0.960405        2.6552e-006        1.01625e-006
374       33        0.958605        2.65281e-006        1.01716e-006
375       33        0.956253        2.6496e-006        1.01832e-006
376       33        0.953597        2.64608e-006        1.01967e-006
377       33        0.950779        2.64257e-006        1.0212e-006
378       33        0.947374        2.6383e-006        1.02302e-006
379       33        0.943383        2.63326e-006        1.02515e-006
380       33        0.938836        2.62749e-006        1.02757e-006
381       33        0.933704        2.621e-006        1.0303e-006
382       33        0.927959        2.61375e-006        1.03337e-006
383       33        0.921542        2.60566e-006        1.03681e-006
384       33        0.914386        2.59663e-006        1.04063e-006
385       33        0.906514        2.58669e-006        1.04484e-006
386       33        0.898374        2.57657e-006        1.04926e-006
387       33        0.890209        2.56658e-006        1.05376e-006
388       33        0.881714        2.55611e-006        1.05841e-006
389       33        0.873042        2.54542e-006        1.06317e-006
390       33        0.864375        2.53477e-006        1.06793e-006
391       33        0.855881        2.52436e-006        1.07262e-006
392       33        0.847736        2.5144e-006        1.07713e-006
393       33        0.84012        2.50512e-006        1.08136e-006
394       33        0.833215        2.49672e-006        1.0852e-006
395       33        0.827191        2.48941e-006        1.08856e-006
396       33        0.822199        2.48336e-006        1.09135e-006
397       33        0.818388        2.47876e-006        1.09349e-006
398       33        0.815834        2.47569e-006        1.09492e-006
399       33        0.814528        2.4741e-006        1.09565e-006
400       33        0.8145        2.47404e-006        1.09566e-006
401       33        0.815778        2.47557e-006        1.09493e-006
402       33        0.818249        2.47854e-006        1.09354e-006
403       33        0.821774        2.48272e-006        1.09153e-006
404       33        0.826681        2.4887e-006        1.08881e-006
405       33        0.83267        2.49611e-006        1.08553e-006
406       33        0.838997        2.50386e-006        1.08203e-006
407       33        0.845381        2.51163e-006        1.07848e-006
408       33        0.85177        2.51934e-006        1.0749e-006
409       33        0.858342        2.52721e-006        1.07119e-006
410       33        0.865591        2.53599e-006        1.06715e-006
411       33        0.874032        2.54649e-006        1.06257e-006
412       33        0.883152        2.5578e-006        1.05759e-006
413       33        0.89251        2.56937e-006        1.05248e-006
414       33        0.900955        2.57969e-006        1.04782e-006
415       33        0.904819        2.58367e-006        1.04539e-006
416       33        0.897751        2.57329e-006        1.04858e-006
417       33        0.873535        2.54256e-006        1.06145e-006
418       33        0.832873        2.49184e-006        1.08345e-006
419       33        0.795677        2.44561e-006        1.10364e-006
420       33        0.785999        2.43335e-006        1.10879e-006
421       33        0.812447        2.46572e-006        1.09421e-006
422       33        0.860788        2.52577e-006        1.06797e-006
423       33        0.905544        2.58219e-006        1.04404e-006
424       33        0.932089        2.61656e-006        1.03022e-006
425       33        0.9428        2.63099e-006        1.02486e-006
426       33        0.943472        2.63213e-006        1.02462e-006
427       33        0.940042        2.62834e-006        1.02666e-006
428       33        0.93437        2.62144e-006        1.02979e-006
429       33        0.928041        2.61348e-006        1.03318e-006
430       33        0.922269        2.60622e-006        1.03628e-006
431       33        0.917452        2.60026e-006        1.0389e-006
432       33        0.91208        2.5934e-006        1.04174e-006
433       33        0.898999        2.5765e-006        1.04858e-006
434       33        0.848357        2.51191e-006        1.07539e-006
435       33        0.648491        2.27246e-006        1.18812e-006
436       33        0.0425089        1.68054e-006        1.6106e-006
437       33        -0.625248        1.20089e-006        2.24411e-006
438       33        -0.890917        1.05067e-006        2.56086e-006
439       33        -0.968801        1.0107e-006        2.66298e-006
440       33        -0.983596        1.00337e-006        2.68308e-006
441       33        -0.960069        1.01511e-006        2.65133e-006
442       33        -0.852314        1.07118e-006        2.51199e-006
443       33        -0.483661        1.28965e-006        2.09181e-006
444       33        0.315774        1.92599e-006        1.40448e-006
445       33        0.77644        2.422e-006        1.11422e-006
446       33        0.901208        2.57796e-006        1.04686e-006
447       33        0.925348        2.60922e-006        1.03428e-006
448       33        0.925886        2.61022e-006        1.03412e-006
449       33        0.922559        2.60659e-006        1.03612e-006
450       33        0.919077        2.60244e-006        1.03808e-006
451       33        0.9161        2.59841e-006        1.03956e-006
452       33        0.914771        2.59663e-006        1.04023e-006
453       33        0.915061        2.59704e-006        1.0401e-006
454       33        0.916304        2.59849e-006        1.03938e-006
455       33        0.918052        2.60047e-006        1.03836e-006
456       33        0.918065        2.60001e-006        1.03816e-006
457       33        0.907925        2.58585e-006        1.04303e-006
458       33        0.86308        2.5268e-006        1.06596e-006
459       33        0.731793        2.36658e-006        1.13844e-006
460       33        0.471867        2.08046e-006        1.29787e-006
461       33        0.133294        1.75811e-006        1.53872e-006
462       33        -0.155778        1.52117e-006        1.77759e-006
463       33        -0.283156        1.42657e-006        1.8935e-006
464       33        -0.213195        1.47746e-006        1.82854e-006
465       33        0.077696        1.70971e-006        1.5819e-006
466       33        0.475207        2.08375e-006        1.29558e-006
467       33        0.764124        2.40424e-006        1.11975e-006
468       33        0.889273        2.55952e-006        1.05185e-006
469       33        0.92541        2.60788e-006        1.03368e-006
470       33        0.930825        2.6158e-006        1.03122e-006
471       33        0.928679        2.6135e-006        1.03253e-006
472       33        0.925794        2.61003e-006        1.03414e-006
473       33        0.923796        2.60762e-006        1.03525e-006
474       33        0.922891        2.60656e-006        1.03577e-006
475       33        0.922853        2.60653e-006        1.03579e-006
476       33        0.923278        2.60703e-006        1.03555e-006
477       33        0.923981        2.60775e-006        1.03511e-006
478       33        0.925604        2.61002e-006        1.03433e-006
479       33        0.927749        2.61303e-006        1.03331e-006
480       33        0.930169        2.61606e-006        1.032e-006
481       33        0.93314        2.61978e-006        1.0304e-006
482       33        0.936506        2.6238e-006        1.02852e-006
483       33        0.940194        2.62805e-006        1.02639e-006
484       33        0.944713        2.63401e-006        1.02408e-006
485       33        0.948574        2.63878e-006        1.02198e-006
486       33        0.948052        2.63764e-006        1.02207e-006
487       33        0.927246        2.60955e-006        1.03245e-006
488       33        0.820432        2.47208e-006        1.08831e-006
489       33        0.409867        2.0161e-006        1.33816e-006
490       33        -0.427782        1.32626e-006        2.03429e-006
491       33        -0.828017        1.08431e-006        2.48173e-006
492       33        -0.925924        1.0335e-006        2.60876e-006
493       33        -0.935213        1.02909e-006        2.62187e-006
494       33        -0.921354        1.03691e-006        2.60544e-006
495       33        -0.901363        1.04827e-006        2.58184e-006
496       33        -0.877552        1.0606e-006        2.55076e-006
497       33        -0.853043        1.07497e-006        2.52272e-006
498       33        -0.829658        1.08785e-006        2.49394e-006
499       33        -0.814463        1.09686e-006        2.47668e-006
0       34        -0.814005        1.09747e-006        2.4769e-006
1       34        -0.82839        1.08837e-006        2.49196e-006
2       34        -0.853446        1.07408e-006        2.52163e-006
3       34        -0.879058        1.06066e-006        2.55474e-006
4       34        -0.902296        1.04712e-006        2.58141e-006
5       34        -0.923082        1.03608e-006        2.60786e-006
6       34        -0.93388        1.02991e-006        2.62046e-006
7       34        -0.910457        1.04096e-006        2.58726e-006
8       34        -0.753139        1.12596e-006        2.39115e-006
9       34        -0.175706        1.50541e-006        1.79458e-006
10       34        0.611286        2.22729e-006        1.20865e-006
11       34        0.879835        2.54756e-006        1.05686e-006
12       34        0.940772        2.62746e-006        1.02557e-006
13       34        0.949329        2.63963e-006        1.02154e-006
14       34        0.946282        2.63602e-006        1.02325e-006
15       34        0.941089        2.62929e-006        1.02596e-006
16       34        0.936104        2.62316e-006        1.02868e-006
17       34        0.932025        2.61817e-006        1.03092e-006
18       34        0.928619        2.61407e-006        1.03282e-006
19       34        0.925829        2.61065e-006        1.03435e-006
20       34        0.923721        2.60784e-006        1.03542e-006
21       34        0.92214        2.60566e-006        1.03618e-006
22       34        0.921295        2.60439e-006        1.03655e-006
23       34        0.921456        2.6046e-006        1.03647e-006
24       34        0.921811        2.60502e-006        1.03627e-006
25       34        0.921518        2.60448e-006        1.03636e-006
26       34        0.916845        2.5981e-006        1.03866e-006
27       34        0.893386        2.56693e-006        1.05056e-006
28       34        0.809619        2.46052e-006        1.095e-006
29       34        0.594325        2.2112e-006        1.22044e-006
30       34        0.277393        1.88971e-006        1.43194e-006
31       34        0.0307264        1.67093e-006        1.62037e-006
32       34        -0.000360387        1.64517e-006        1.64576e-006
33       34        0.197586        1.81608e-006        1.49047e-006
34       34        0.512123        2.12277e-006        1.27201e-006
35       34        0.769689        2.41145e-006        1.11688e-006
36       34        0.88552        2.5558e-006        1.05427e-006
37       34        0.919474        2.60059e-006        1.03693e-006
38       34        0.924484        2.6073e-006        1.03441e-006
39       34        0.92239        2.60468e-006        1.03554e-006
40       34        0.920872        2.60288e-006        1.03639e-006
41       34        0.922144        2.60462e-006        1.03577e-006
42       34        0.925939        2.6095e-006        1.03378e-006
43       34        0.930149        2.61494e-006        1.03158e-006
44       34        0.932043        2.61742e-006        1.0306e-006
45       34        0.931959        2.61783e-006        1.03085e-006
46       34        0.930064        2.61581e-006        1.03201e-006
47       34        0.926951        2.61193e-006        1.03369e-006
48       34        0.92371        2.60775e-006        1.03539e-006
49       34        0.920979        2.60407e-006        1.03676e-006
50       34        0.919406        2.60191e-006        1.03753e-006
51       34        0.919826        2.60265e-006        1.03738e-006
52       34        0.921705        2.60517e-006        1.03644e-006
53       34        0.924448        2.60859e-006        1.03496e-006
54       34        0.926707        2.61114e-006        1.03364e-006
55       34        0.92439        2.60719e-006        1.03447e-006
56       34        0.911415        2.58986e-006        1.04101e-006
57       34        0.878497        2.54801e-006        1.05846e-006
58       34        0.825784        2.48212e-006        1.0869e-006
59       34        0.771994        2.41629e-006        1.11654e-006
60       34        0.743149        2.38164e-006        1.13274e-006
61       34        0.756818        2.39799e-006        1.12503e-006
62       34        0.806079        2.45774e-006        1.09764e-006
63       34        0.865635        2.53153e-006        1.06523e-006
64       34        0.910989        2.58877e-006        1.04101e-006
65       34        0.934091        2.61847e-006        1.02891e-006
66       34        0.940324        2.62685e-006        1.02579e-006
67       34        0.926208        2.60769e-006        1.03278e-006
68       34        0.868333        2.53247e-006        1.06275e-006
69       34        0.718118        2.35049e-006        1.14626e-006
70       34        0.462096        2.07033e-006        1.30423e-006
71       34        0.183539        1.80268e-006        1.5004e-006
72       34        0.00352        1.64779e-006        1.642e-006
73       34        0.00137436        1.64607e-006        1.64381e-006
74       34        0.17139        1.79182e-006        1.50959e-006
75       34        0.43151        2.03902e-006        1.3244e-006
76       34        0.674        2.29952e-006        1.17199e-006
77       34        0.819986        2.47171e-006        1.08863e-006
78       34        0.856968        2.51824e-006        1.06886e-006
79       34        0.814465        2.46725e-006        1.09268e-006
80       34        0.730851        2.36719e-006        1.1398e-006
81       34        0.660052        2.28535e-006        1.18113e-006
82       34        0.654116        2.27887e-006        1.18479e-006
83       34        0.717656        2.35243e-006        1.14774e-006
84       34        0.80356        2.45527e-006        1.0993e-006
85       34        0.863469        2.52963e-006        1.06674e-006
86       34        0.88645        2.5599e-006        1.05498e-006
87       34        0.887994        2.56316e-006        1.05469e-006
88       34        0.880856        2.55473e-006        1.05875e-006
89       34        0.872067        2.54398e-006        1.0636e-006
90       34        0.864441        2.53466e-006        1.06782e-006
91       34        0.859021        2.52809e-006        1.07084e-006
92       34        0.855998        2.52443e-006        1.07253e-006
93       34        0.855422        2.52377e-006        1.07287e-006
94       34        0.857207        2.52599e-006        1.07189e-006
95       34        0.861157        2.53084e-006        1.06972e-006
96       34        0.866981        2.538e-006        1.06651e-006
97       34        0.874269        2.54697e-006        1.06251e-006
98       34        0.882572        2.55722e-006        1.05797e-006
99       34        0.89138        2.56812e-006        1.05316e-006
100       34        0.900078        2.5789e-006        1.04842e-006
101       34        0.907847        2.5884e-006        1.04414e-006
102       34        0.914245        2.59612e-006        1.04057e-006
103       34        0.919624        2.60296e-006        1.03772e-006
104       34        0.923443        2.6079e-006        1.03572e-006
105       34        0.925973        2.61105e-006        1.03436e-006
106       34        0.928244        2.61385e-006        1.03312e-006
107       34        0.931067        2.61738e-006        1.0316e-006
108       34        0.934774        2.62205e-006        1.02961e-006
109       34        0.939189        2.62764e-006        1.02726e-006
110       34        0.943829        2.63361e-006        1.02483e-006
111       34        0.94821        2.63924e-006        1.02253e-006
112       34        0.951986        2.64402e-006        1.02052e-006
113       34        0.954868        2.64751e-006        1.01893e-006
114       34        0.957004        2.65e-006        1.01771e-006
115       34        0.959111        2.65285e-006        1.01666e-006
116       34        0.960745        2.65511e-006        1.01586e-006
117       34        0.961791        2.65646e-006        1.01532e-006
118       34        0.962571        2.65744e-006        1.0149e-006
119       34        0.963212        2.65827e-006        1.01457e-006
120       34        0.963751        2.65895e-006        1.01428e-006
121       34        0.964224        2.65957e-006        1.01404e-006
122       34        0.964626        2.6601e-006        1.01383e-006
123       34        0.964949        2.66052e-006        1.01366e-006
124       34        0.965214        2.66087e-006        1.01353e-006
125       34        0.965435        2.66117e-006        1.01342e-006
126       34        0.965598        2.66138e-006        1.01333e-006
127       34        0.965705        2.6615e-006        1.01327e-006
128       34        0.965779        2.66159e-006        1.01323e-006
129       34        0.965786        2.66156e-006        1.01321e-006
130       34        0.965655        2.66131e-006        1.01325e-006
131       34        0.965281        2.66073e-006        1.01341e-006
132       34        0.964321        2.65929e-006        1.01383e-006
133       34        0.962114        2.65614e-006        1.01487e-006
134       34        0.957272        2.64946e-006        1.01723e-006
135       34        0.947184        2.63576e-006        1.02223e-006
136       34        0.927261        2.60915e-006        1.03227e-006
137       34        0.889778        2.56022e-006        1.0516e-006
138       34        0.823818        2.47687e-006        1.08673e-006
139       34        0.713101        2.34375e-006        1.14872e-006
140       34        0.546305        2.15755e-006        1.24941e-006
141       34        0.312592        1.92159e-006        1.40574e-006
142       34        0.0117016        1.65423e-006        1.63499e-006
143       34        -0.27901        1.4297e-006        1.8898e-006
144       34        -0.490104        1.28532e-006        2.09826e-006
145       34        -0.635414        1.19448e-006        2.25495e-006
146       34        -0.741096        1.13269e-006        2.37665e-006
147       34        -0.815429        1.0913e-006        2.46649e-006
148       34        -0.864328        1.06492e-006        2.52749e-006
149       34        -0.896264        1.04804e-006        2.56815e-006
150       34        -0.917784        1.03687e-006        2.59604e-006
151       34        -0.932775        1.02922e-006        2.61581e-006
152       34        -0.943509        1.02382e-006        2.63018e-006
153       34        -0.951392        1.01988e-006        2.6408e-006
154       34        -0.957269        1.01693e-006        2.64867e-006
155       34        -0.9616        1.01471e-006        2.65437e-006
156       34        -0.964515        1.01318e-006        2.6581e-006
157       34        -0.965823        1.01246e-006        2.65969e-006
158       34        -0.965155        1.01277e-006        2.65873e-006
159       34        -0.962251        1.01426e-006        2.65491e-006
160       34        -0.957208        1.01687e-006        2.64836e-006
161       34        -0.950516        1.02035e-006        2.6397e-006
162       34        -0.942866        1.02433e-006        2.62978e-006
163       34        -0.934865        1.02846e-006        2.61937e-006
164       34        -0.926813        1.03261e-006        2.60883e-006
165       34        -0.918696        1.03678e-006        2.5982e-006
166       34        -0.91033        1.0411e-006        2.58727e-006
167       34        -0.901533        1.04567e-006        2.57587e-006
168       34        -0.892238        1.05054e-006        2.56392e-006
169       34        -0.882543        1.05566e-006        2.55157e-006
170       34        -0.872682        1.06091e-006        2.53909e-006
171       34        -0.862935        1.06612e-006        2.52683e-006
172       34        -0.853526        1.07118e-006        2.51504e-006
173       34        -0.844593        1.076e-006        2.50389e-006
174       34        -0.836223        1.08053e-006        2.49348e-006
175       34        -0.828501        1.08473e-006        2.48391e-006
176       34        -0.821518        1.08853e-006        2.47527e-006
177       34        -0.815331        1.09191e-006        2.46763e-006
178       34        -0.809926        1.09486e-006        2.46097e-006
179       34        -0.805226        1.09744e-006        2.45519e-006
180       34        -0.801132        1.09968e-006        2.45016e-006
181       34        -0.797576        1.10163e-006        2.4458e-006
182       34        -0.794521        1.10332e-006        2.44206e-006
183       34        -0.791948        1.10473e-006        2.43891e-006
184       34        -0.789851        1.10589e-006        2.43635e-006
185       34        -0.78825        1.10677e-006        2.4344e-006
186       34        -0.787199        1.10736e-006        2.43312e-006
187       34        -0.786748        1.1076e-006        2.43257e-006
188       34        -0.786905        1.10752e-006        2.43275e-006
189       34        -0.787607        1.10712e-006        2.4336e-006
190       34        -0.788722        1.1065e-006        2.43495e-006
191       34        -0.790069        1.10575e-006        2.43658e-006
192       34        -0.791471        1.10497e-006        2.43828e-006
193       34        -0.7928        1.10424e-006        2.43989e-006
194       34        -0.793998        1.10357e-006        2.44135e-006
195       34        -0.79507        1.10298e-006        2.44265e-006
196       34        -0.796061        1.10243e-006        2.44386e-006
197       34        -0.797027        1.1019e-006        2.44504e-006
198       34        -0.798008        1.10136e-006        2.44623e-006
199       34        -0.79902        1.10079e-006        2.44746e-006
200       34        -0.800062        1.10022e-006        2.44873e-006
201       34        -0.801122        1.09963e-006        2.45002e-006
202       34        -0.802197        1.09904e-006        2.45133e-006
203       34        -0.803292        1.09843e-006        2.45266e-006
204       34        -0.804427        1.0978e-006        2.45405e-006
205       34        -0.805629        1.09714e-006        2.45551e-006
206       34        -0.80692        1.09643e-006        2.45709e-006
207       34        -0.808303        1.09566e-006        2.45878e-006
208       34        -0.809761        1.09486e-006        2.46056e-006
209       34        -0.811255        1.09404e-006        2.46238e-006
210       34        -0.81273        1.09322e-006        2.46418e-006
211       34        -0.814122        1.09245e-006        2.46588e-006
212       34        -0.815358        1.09177e-006        2.46739e-006
213       34        -0.816365        1.09122e-006        2.46862e-006
214       34        -0.817069        1.09083e-006        2.46948e-006
215       34        -0.817405        1.09064e-006        2.46988e-006
216       34        -0.817319        1.09068e-006        2.46977e-006
217       34        -0.816779        1.09098e-006        2.4691e-006
218       34        -0.815772        1.09153e-006        2.46786e-006
219       34        -0.814306        1.09233e-006        2.46606e-006
220       34        -0.812404        1.09337e-006        2.46372e-006
221       34        -0.810106        1.09463e-006        2.4609e-006
222       34        -0.807463        1.09609e-006        2.45766e-006
223       34        -0.804537        1.09769e-006        2.45407e-006
224       34        -0.801399        1.09942e-006        2.45023e-006
225       34        -0.798124        1.10122e-006        2.44623e-006
226       34        -0.79479        1.10306e-006        2.44216e-006
227       34        -0.791472        1.10489e-006        2.43811e-006
228       34        -0.788239        1.10668e-006        2.43417e-006
229       34        -0.785153        1.10839e-006        2.43041e-006
230       34        -0.782266        1.10999e-006        2.4269e-006
231       34        -0.779623        1.11145e-006        2.42368e-006
232       34        -0.77726        1.11276e-006        2.42081e-006
233       34        -0.775206        1.1139e-006        2.41832e-006
234       34        -0.773485        1.11486e-006        2.41623e-006
235       34        -0.772116        1.11562e-006        2.41457e-006
236       34        -0.771117        1.11617e-006        2.41336e-006
237       34        -0.770502        1.11651e-006        2.41262e-006
238       34        -0.770285        1.11663e-006        2.41235e-006
239       34        -0.77048        1.11653e-006        2.41259e-006
240       34        -0.771097        1.11618e-006        2.41334e-006
241       34        -0.772149        1.1156e-006        2.41461e-006
242       34        -0.773644        1.11477e-006        2.41643e-006
243       34        -0.775591        1.11369e-006        2.41879e-006
244       34        -0.777992        1.11236e-006        2.42171e-006
245       34        -0.780849        1.11077e-006        2.42518e-006
246       34        -0.784156        1.10894e-006        2.4292e-006
247       34        -0.7879        1.10687e-006        2.43376e-006
248       34        -0.79206        1.10458e-006        2.43884e-006
249       34        -0.796606        1.10207e-006        2.44439e-006
250       34        -0.801496        1.09937e-006        2.45037e-006
251       34        -0.806679        1.09652e-006        2.45671e-006
252       34        -0.812091        1.09355e-006        2.46335e-006
253       34        -0.817663        1.0905e-006        2.47019e-006
254       34        -0.823317        1.0874e-006        2.47715e-006
255       34        -0.828973        1.08431e-006        2.48413e-006
256       34        -0.834555        1.08127e-006        2.49102e-006
257       34        -0.839993        1.07831e-006        2.49775e-006
258       34        -0.845231        1.07547e-006        2.50424e-006
259       34        -0.850228        1.07276e-006        2.51045e-006
260       34        -0.854962        1.0702e-006        2.51634e-006
261       34        -0.859429        1.06778e-006        2.52191e-006
262       34        -0.863639        1.06552e-006        2.52716e-006
263       34        -0.867613        1.06338e-006        2.53214e-006
264       34        -0.871378        1.06136e-006        2.53686e-006
265       34        -0.874963        1.05944e-006        2.54137e-006
266       34        -0.878398        1.0576e-006        2.54569e-006
267       34        -0.881708        1.05584e-006        2.54987e-006
268       34        -0.884913        1.05413e-006        2.55393e-006
269       34        -0.888021        1.05249e-006        2.55788e-006
270       34        -0.891026        1.0509e-006        2.5617e-006
271       34        -0.89391        1.04938e-006        2.56539e-006
272       34        -0.896643        1.04795e-006        2.56889e-006
273       34        -0.899192        1.04661e-006        2.57218e-006
274       34        -0.901521        1.0454e-006        2.57519e-006
275       34        -0.903603        1.04433e-006        2.5779e-006
276       34        -0.905421        1.04339e-006        2.58029e-006
277       34        -0.90698        1.0426e-006        2.58234e-006
278       34        -0.908298        1.04193e-006        2.58409e-006
279       34        -0.909404        1.04138e-006        2.58557e-006
280       34        -0.91033        1.04091e-006        2.58682e-006
281       34        -0.911108        1.04053e-006        2.58787e-006
282       34        -0.911766        1.0402e-006        2.58877e-006
283       34        -0.912332        1.03992e-006        2.58954e-006
284       34        -0.912831        1.03968e-006        2.59022e-006
285       34        -0.913296        1.03945e-006        2.59085e-006
286       34        -0.913757        1.03922e-006        2.59148e-006
287       34        -0.914251        1.03898e-006        2.59215e-006
288       34        -0.914806        1.0387e-006        2.59289e-006
289       34        -0.915439        1.03838e-006        2.59374e-006
290       34        -0.916144        1.03802e-006        2.59467e-006
291       34        -0.916894        1.03764e-006        2.59566e-006
292       34        -0.917645        1.03726e-006        2.59666e-006
293       34        -0.918346        1.0369e-006        2.59758e-006
294       34        -0.918947        1.0366e-006        2.59838e-006
295       34        -0.919412        1.03636e-006        2.599e-006
296       34        -0.919731        1.0362e-006        2.59943e-006
297       34        -0.91992        1.03611e-006        2.59969e-006
298       34        -0.92002        1.03606e-006        2.59983e-006
299       34        -0.92008        1.03604e-006        2.59992e-006
300       34        -0.920146        1.03601e-006        2.60002e-006
301       34        -0.920246        1.03596e-006        2.60015e-006
302       34        -0.920398        1.03588e-006        2.60036e-006
303       34        -0.920606        1.03578e-006        2.60064e-006
304       34        -0.920879        1.03564e-006        2.601e-006
305       34        -0.92124        1.03546e-006        2.60149e-006
306       34        -0.921721        1.03521e-006        2.60212e-006
307       34        -0.922358        1.03489e-006        2.60297e-006
308       34        -0.923192        1.03447e-006        2.60407e-006
309       34        -0.924265        1.03392e-006        2.60549e-006
310       34        -0.92563        1.03322e-006        2.60729e-006
311       34        -0.927342        1.03235e-006        2.60955e-006
312       34        -0.929448        1.03127e-006        2.61231e-006
313       34        -0.931966        1.02997e-006        2.61561e-006
314       34        -0.934879        1.02847e-006        2.61942e-006
315       34        -0.93814        1.02679e-006        2.62368e-006
316       34        -0.941671        1.02497e-006        2.62829e-006
317       34        -0.945369        1.02306e-006        2.63311e-006
318       34        -0.949084        1.02114e-006        2.63795e-006
319       34        -0.952603        1.01932e-006        2.64253e-006
320       34        -0.955663        1.01774e-006        2.64653e-006
321       34        -0.957995        1.01655e-006        2.6496e-006
322       34        -0.959405        1.01585e-006        2.6515e-006
323       34        -0.959851        1.01565e-006        2.65218e-006
324       34        -0.95947        1.01589e-006        2.65179e-006
325       34        -0.958522        1.01642e-006        2.65066e-006
326       34        -0.957266        1.0171e-006        2.64909e-006
327       34        -0.955817        1.01785e-006        2.64721e-006
328       34        -0.954085        1.01872e-006        2.64489e-006
329       34        -0.951828        1.01982e-006        2.64178e-006
330       34        -0.948746        1.02131e-006        2.63751e-006
331       34        -0.944523        1.02337e-006        2.63167e-006
332       34        -0.938696        1.02624e-006        2.62372e-006
333       34        -0.930424        1.03039e-006        2.61264e-006
334       34        -0.918379        1.03656e-006        2.5968e-006
335       34        -0.900744        1.04573e-006        2.574e-006
336       34        -0.875081        1.05928e-006        2.54128e-006
337       34        -0.837836        1.07922e-006        2.49447e-006
338       34        -0.784185        1.10857e-006        2.42846e-006
339       34        -0.709947        1.15056e-006        2.34011e-006
340       34        -0.612434        1.20838e-006        2.22936e-006
341       34        -0.48092        1.29129e-006        2.08875e-006
342       34        -0.2889        1.42264e-006        1.89916e-006
343       34        -0.0218135        1.6268e-006        1.66268e-006
344       34        0.26424        1.87608e-006        1.44043e-006
345       34        0.494708        2.10317e-006        1.2824e-006
346       34        0.664691        2.2881e-006        1.17707e-006
347       34        0.786631        2.43135e-006        1.10718e-006
348       34        0.864905        2.5285e-006        1.06473e-006
349       34        0.912127        2.58927e-006        1.04003e-006
350       34        0.939427        2.62535e-006        1.02612e-006
351       34        0.954159        2.64519e-006        1.01876e-006
352       34        0.961809        2.65565e-006        1.01499e-006
353       34        0.965557        2.66087e-006        1.01318e-006
354       34        0.967332        2.66344e-006        1.01236e-006
355       34        0.968182        2.66471e-006        1.01198e-006
356       34        0.968612        2.66537e-006        1.0118e-006
357       34        0.968878        2.66581e-006        1.0117e-006
358       34        0.96903        2.66606e-006        1.01164e-006
359       34        0.969112        2.6662e-006        1.01161e-006
360       34        0.969136        2.66627e-006        1.01161e-006
361       34        0.969076        2.66622e-006        1.01165e-006
362       34        0.968934        2.66605e-006        1.01173e-006
363       34        0.968718        2.66578e-006        1.01185e-006
364       34        0.968443        2.66544e-006        1.012e-006
365       34        0.968121        2.66503e-006        1.01217e-006
366       34        0.967751        2.66454e-006        1.01236e-006
367       34        0.967309        2.66396e-006        1.01259e-006
368       34        0.966711        2.66312e-006        1.01287e-006
369       34        0.966082        2.66225e-006        1.01318e-006
370       34        0.965605        2.66175e-006        1.01347e-006
371       34        0.964916        2.66094e-006        1.01386e-006
372       34        0.963925        2.65967e-006        1.01438e-006
373       34        0.962653        2.65801e-006        1.01504e-006
374       34        0.961048        2.65587e-006        1.01585e-006
375       34        0.959045        2.65313e-006        1.01683e-006
376       34        0.95688        2.65023e-006        1.01793e-006
377       34        0.954683        2.64744e-006        1.01909e-006
378       34        0.9521        2.64415e-006        1.02046e-006
379       34        0.949069        2.64032e-006        1.02207e-006
380       34        0.945548        2.63585e-006        1.02394e-006
381       34        0.941448        2.63064e-006        1.02611e-006
382       34        0.9367        2.62463e-006        1.02864e-006
383       34        0.931203        2.61767e-006        1.03157e-006
384       34        0.924836        2.60959e-006        1.03496e-006
385       34        0.917582        2.60035e-006        1.0388e-006
386       34        0.909981        2.59088e-006        1.04291e-006
387       34        0.902309        2.5815e-006        1.04714e-006
388       34        0.894164        2.57143e-006        1.05159e-006
389       34        0.885748        2.56102e-006        1.05618e-006
390       34        0.877287        2.55058e-006        1.06081e-006
391       34        0.868974        2.54035e-006        1.06538e-006
392       34        0.860994        2.53056e-006        1.06977e-006
393       34        0.853535        2.52143e-006        1.07389e-006
394       34        0.84678        2.51318e-006        1.07763e-006
395       34        0.8409        2.50601e-006        1.0809e-006
396       34        0.836054        2.50012e-006        1.08359e-006
397       34        0.832401        2.49569e-006        1.08563e-006
398       34        0.830026        2.49283e-006        1.08697e-006
399       34        0.828915        2.49148e-006        1.08759e-006
400       34        0.829103        2.49169e-006        1.08747e-006
401       34        0.830617        2.4935e-006        1.08662e-006
402       34        0.833295        2.4967e-006        1.0851e-006
403       34        0.836925        2.50097e-006        1.08302e-006
404       34        0.84191        2.50711e-006        1.08028e-006
405       34        0.847872        2.51457e-006        1.07705e-006
406       34        0.853902        2.52199e-006        1.07374e-006
407       34        0.859687        2.52905e-006        1.07053e-006
408       34        0.86513        2.53561e-006        1.06748e-006
409       34        0.870351        2.54179e-006        1.06451e-006
410       34        0.875882        2.54835e-006        1.06138e-006
411       34        0.882366        2.5564e-006        1.05785e-006
412       34        0.88915        2.56483e-006        1.05416e-006
413       34        0.895501        2.57257e-006        1.05065e-006
414       34        0.898698        2.57606e-006        1.04871e-006
415       34        0.889103        2.56244e-006        1.05323e-006
416       34        0.843377        2.50298e-006        1.07692e-006
417       34        0.727837        2.36313e-006        1.14128e-006
418       34        0.555535        2.16953e-006        1.2448e-006
419       34        0.415182        2.02354e-006        1.33598e-006
420       34        0.384658        1.99317e-006        1.35672e-006
421       34        0.482254        2.09208e-006        1.29163e-006
422       34        0.659017        2.28366e-006        1.18147e-006
423       34        0.820524        2.47372e-006        1.08893e-006
424       34        0.906298        2.58185e-006        1.04311e-006
425       34        0.935505        2.62082e-006        1.02838e-006
426       34        0.940505        2.62791e-006        1.02601e-006
427       34        0.938051        2.62547e-006        1.02758e-006
428       34        0.933021        2.61943e-006        1.03039e-006
429       34        0.927374        2.61242e-006        1.03345e-006
430       34        0.922176        2.60601e-006        1.03629e-006
431       34        0.91754        2.60038e-006        1.03886e-006
432       34        0.910929        2.59203e-006        1.04239e-006
433       34        0.891326        2.56669e-006        1.05263e-006
434       34        0.8119        2.46645e-006        1.09514e-006
435       34        0.500026        2.11072e-006        1.28019e-006
436       34        -0.314736        1.40446e-006        1.92396e-006
437       34        -0.831017        1.08253e-006        2.48511e-006
438       34        -0.980469        1.00472e-006        2.67829e-006
439       34        -1.0149        9.87862e-007        2.7256e-006
440       34        -1.01747        9.86744e-007        2.72953e-006
441       34        -1.00139        9.94706e-007        2.70766e-006
442       34        -0.936222        1.02745e-006        2.62034e-006
443       34        -0.683511        1.16594e-006        2.30952e-006
444       34        0.072289        1.70594e-006        1.58697e-006
445       34        0.703015        2.33502e-006        1.15604e-006
446       34        0.883535        2.55524e-006        1.05613e-006
447       34        0.91933        2.60173e-006        1.03753e-006
448       34        0.921817        2.60546e-006        1.03644e-006
449       34        0.918865        2.60224e-006        1.03822e-006
450       34        0.916062        2.59882e-006        1.03977e-006
451       34        0.914262        2.59619e-006        1.04059e-006
452       34        0.914206        2.596e-006        1.04057e-006
453       34        0.915405        2.59755e-006        1.03994e-006
454       34        0.916713        2.59911e-006        1.03921e-006
455       34        0.916844        2.59908e-006        1.03906e-006
456       34        0.909832        2.5896e-006        1.04255e-006
457       34        0.87221        2.54037e-006        1.06194e-006
458       34        0.727035        2.36136e-006        1.14134e-006
459       34        0.318689        1.92826e-006        1.40204e-006
460       34        -0.254933        1.44755e-006        1.86789e-006
461       34        -0.613594        1.20798e-006        2.23121e-006
462       34        -0.769998        1.11651e-006        2.41139e-006
463       34        -0.81942        1.08909e-006        2.47134e-006
464       34        -0.785904        1.10737e-006        2.43e-006
465       34        -0.620973        1.20319e-006        2.23882e-006
466       34        -0.205732        1.48365e-006        1.82256e-006
467       34        0.417295        2.02475e-006        1.33396e-006
468       34        0.788728        2.43452e-006        1.1063e-006
469       34        0.903764        2.5799e-006        1.04497e-006
470       34        0.929605        2.61421e-006        1.03185e-006
471       34        0.93245        2.61833e-006        1.03054e-006
472       34        0.930586        2.61612e-006        1.03159e-006
473       34        0.9285        2.61358e-006        1.03275e-006
474       34        0.927166        2.612e-006        1.0335e-006
475       34        0.926628        2.61135e-006        1.0338e-006
476       34        0.926665        2.61139e-006        1.03378e-006
477       34        0.927185        2.6119e-006        1.03344e-006
478       34        0.928677        2.61392e-006        1.0327e-006
479       34        0.93079        2.61683e-006        1.03166e-006
480       34        0.933214        2.61984e-006        1.03035e-006
481       34        0.936125        2.62349e-006        1.02879e-006
482       34        0.939446        2.62751e-006        1.02694e-006
483       34        0.943152        2.63184e-006        1.02484e-006
484       34        0.947555        2.63763e-006        1.02258e-006
485       34        0.950781        2.64145e-006        1.02076e-006
486       34        0.946855        2.63571e-006        1.02255e-006
487       34        0.910083        2.58676e-006        1.04115e-006
488       34        0.737395        2.37142e-006        1.13439e-006
489       34        0.139736        1.76286e-006        1.53296e-006
490       34        -0.626302        1.19985e-006        2.24454e-006
491       34        -0.884913        1.05402e-006        2.55366e-006
492       34        -0.937251        1.02787e-006        2.62411e-006
493       34        -0.934718        1.0295e-006        2.62162e-006
494       34        -0.917919        1.03881e-006        2.60127e-006
495       34        -0.897291        1.05051e-006        2.57685e-006
496       34        -0.87354        1.06282e-006        2.54585e-006
497       34        -0.849374        1.077e-006        2.51823e-006
498       34        -0.826466        1.08964e-006        2.49007e-006
499       34        -0.811548        1.09847e-006        2.47308e-006
0       35        -0.811245        1.09899e-006        2.4735e-006
1       35        -0.82537        1.09005e-006        2.48829e-006
2       35        -0.850045        1.07596e-006        2.51747e-006
3       35        -0.87541        1.06267e-006        2.55026e-006
4       35        -0.898685        1.0491e-006        2.57699e-006
5       35        -0.920299        1.03764e-006        2.60452e-006
6       35        -0.934813        1.02958e-006        2.62207e-006
7       35        -0.926706        1.03274e-006        2.60889e-006
8       35        -0.828506        1.08433e-006        2.483e-006
9       35        -0.408831        1.33859e-006        2.01466e-006
10       35        0.467708        2.0741e-006        1.29929e-006
11       35        0.843189        2.50104e-006        1.07629e-006
12       35        0.934941        2.61956e-006        1.02846e-006
13       35        0.950712        2.64123e-006        1.02074e-006
14       35        0.949201        2.63967e-006        1.02168e-006
15       35        0.944313        2.63338e-006        1.02424e-006
16       35        0.939377        2.62734e-006        1.02695e-006
17       35        0.935244        2.62222e-006        1.0292e-006
18       35        0.93182        2.61807e-006        1.03109e-006
19       35        0.928997        2.61461e-006        1.03264e-006
20       35        0.926808        2.61173e-006        1.03376e-006
21       35        0.925174        2.60956e-006        1.03459e-006
22       35        0.924256        2.60827e-006        1.03503e-006
23       35        0.924173        2.60821e-006        1.03509e-006
24       35        0.92386        2.60769e-006        1.03521e-006
25       35        0.920785        2.60349e-006        1.03673e-006
26       35        0.904474        2.58221e-006        1.04516e-006
27       35        0.834325        2.49263e-006        1.08222e-006
28       35        0.583975        2.19979e-006        1.22677e-006
29       35        0.0040621        1.64873e-006        1.64204e-006
30       35        -0.506036        1.27524e-006        2.11524e-006
31       35        -0.715799        1.14699e-006        2.34653e-006
32       35        -0.737479        1.1345e-006        2.37186e-006
33       35        -0.591654        1.22116e-006        2.20661e-006
34       35        -0.174332        1.50738e-006        1.79446e-006
35       35        0.452481        2.06061e-006        1.31065e-006
36       35        0.797225        2.4462e-006        1.1022e-006
37       35        0.901566        2.57787e-006        1.04644e-006
38       35        0.927216        2.61129e-006        1.03317e-006
39       35        0.932667        2.61859e-006        1.03042e-006
40       35        0.933748        2.62013e-006        1.02992e-006
41       35        0.934102        2.62035e-006        1.02964e-006
42       35        0.934541        2.62062e-006        1.02929e-006
43       35        0.934941        2.62117e-006        1.02909e-006
44       35        0.934046        2.62001e-006        1.02956e-006
45       35        0.932416        2.61831e-006        1.03057e-006
46       35        0.93013        2.61576e-006        1.03192e-006
47       35        0.927461        2.61241e-006        1.03336e-006
48       35        0.925021        2.60917e-006        1.0346e-006
49       35        0.922928        2.60632e-006        1.03563e-006
50       35        0.921373        2.60426e-006        1.03642e-006
51       35        0.921251        2.60443e-006        1.03662e-006
52       35        0.922139        2.6058e-006        1.03624e-006
53       35        0.923833        2.60793e-006        1.03533e-006
54       35        0.925904        2.61041e-006        1.03417e-006
55       35        0.926636        2.6107e-006        1.03353e-006
56       35        0.924916        2.60812e-006        1.03429e-006
57       35        0.918815        2.60046e-006        1.03756e-006
58       35        0.907978        2.58664e-006        1.04329e-006
59       35        0.896727        2.57203e-006        1.04914e-006
60       35        0.890902        2.56431e-006        1.0521e-006
61       35        0.894314        2.56879e-006        1.05035e-006
62       35        0.906004        2.58386e-006        1.04423e-006
63       35        0.920847        2.60269e-006        1.03634e-006
64       35        0.93289        2.61779e-006        1.02988e-006
65       35        0.938185        2.62439e-006        1.02702e-006
66       35        0.930005        2.61372e-006        1.03125e-006
67       35        0.87767        2.54531e-006        1.05822e-006
68       35        0.688225        2.31558e-006        1.1635e-006
69       35        0.229115        1.84439e-006        1.46673e-006
70       35        -0.317368        1.40249e-006        1.92634e-006
71       35        -0.623539        1.20149e-006        2.24141e-006
72       35        -0.74021        1.13274e-006        2.37465e-006
73       35        -0.745105        1.12995e-006        2.38042e-006
74       35        -0.64566        1.18821e-006        2.2662e-006
75       35        -0.383374        1.35676e-006        1.99067e-006
76       35        0.107121        1.73568e-006        1.55937e-006
77       35        0.585482        2.2003e-006        1.22521e-006
78       35        0.817875        2.47011e-006        1.09023e-006
79       35        0.879197        2.54885e-006        1.05807e-006
80       35        0.876903        2.54669e-006        1.0596e-006
81       35        0.862041        2.52804e-006        1.06759e-006
82       35        0.857581        2.52272e-006        1.07011e-006
83       35        0.86802        2.53636e-006        1.06472e-006
84       35        0.883731        2.55648e-006        1.05644e-006
85       35        0.893341        2.56876e-006        1.05136e-006
86       35        0.894389        2.57082e-006        1.0511e-006
87       35        0.889658        2.56568e-006        1.05397e-006
88       35        0.882105        2.55649e-006        1.05816e-006
89       35        0.874486        2.54709e-006        1.06233e-006
90       35        0.868255        2.53942e-006        1.06575e-006
91       35        0.864037        2.53431e-006        1.0681e-006
92       35        0.861854        2.53166e-006        1.06932e-006
93       35        0.861725        2.53152e-006        1.0694e-006
94       35        0.86357        2.53379e-006        1.06838e-006
95       35        0.867225        2.53828e-006        1.06637e-006
96       35        0.872444        2.54471e-006        1.06351e-006
97       35        0.878867        2.55262e-006        1.05998e-006
98       35        0.886115        2.56157e-006        1.05602e-006
99       35        0.893779        2.57106e-006        1.05184e-006
100       35        0.901396        2.5805e-006        1.04769e-006
101       35        0.908395        2.58908e-006        1.04384e-006
102       35        0.914538        2.59654e-006        1.04044e-006
103       35        0.920213        2.60374e-006        1.03742e-006
104       35        0.925019        2.60989e-006        1.03488e-006
105       35        0.928969        2.61486e-006        1.03277e-006
106       35        0.932554        2.6194e-006        1.03086e-006
107       35        0.936124        2.62395e-006        1.02897e-006
108       35        0.939825        2.62862e-006        1.02699e-006
109       35        0.943641        2.63338e-006        1.02493e-006
110       35        0.947454        2.63817e-006        1.02289e-006
111       35        0.951078        2.6428e-006        1.02098e-006
112       35        0.954334        2.64692e-006        1.01924e-006
113       35        0.956988        2.65013e-006        1.01778e-006
114       35        0.959173        2.65273e-006        1.01655e-006
115       35        0.961425        2.65575e-006        1.01542e-006
116       35        0.963276        2.65826e-006        1.0145e-006
117       35        0.964588        2.65997e-006        1.01382e-006
118       35        0.9656        2.66126e-006        1.01329e-006
119       35        0.966412        2.6623e-006        1.01286e-006
120       35        0.967055        2.66313e-006        1.01253e-006
121       35        0.96759        2.66384e-006        1.01225e-006
122       35        0.968026        2.66442e-006        1.01203e-006
123       35        0.96837        2.66486e-006        1.01185e-006
124       35        0.968665        2.66523e-006        1.01169e-006
125       35        0.968936        2.66557e-006        1.01155e-006
126       35        0.969155        2.66585e-006        1.01143e-006
127       35        0.969295        2.66598e-006        1.01134e-006
128       35        0.969312        2.66595e-006        1.01131e-006
129       35        0.969013        2.66547e-006        1.01143e-006
130       35        0.968023        2.66399e-006        1.01187e-006
131       35        0.965632        2.66061e-006        1.01301e-006
132       35        0.960251        2.6532e-006        1.01564e-006
133       35        0.94882        2.63772e-006        1.02132e-006
134       35        0.925418        2.60656e-006        1.03315e-006
135       35        0.879257        2.54666e-006        1.0571e-006
136       35        0.793064        2.4391e-006        1.10359e-006
137       35        0.641604        2.26207e-006        1.19086e-006
138       35        0.404626        2.01147e-006        1.34211e-006
139       35        0.071905        1.70487e-006        1.58658e-006
140       35        -0.273945        1.43345e-006        1.88519e-006
141       35        -0.526611        1.26195e-006        2.13672e-006
142       35        -0.692764        1.16056e-006        2.32024e-006
143       35        -0.799863        1.09983e-006        2.44738e-006
144       35        -0.865113        1.06452e-006        2.52852e-006
145       35        -0.905469        1.04327e-006        2.58011e-006
146       35        -0.932053        1.02956e-006        2.61479e-006
147       35        -0.94963        1.02063e-006        2.63807e-006
148       35        -0.96078        1.01499e-006        2.65291e-006
149       35        -0.967416        1.01164e-006        2.66176e-006
150       35        -0.970651        1.01001e-006        2.66608e-006
151       35        -0.971124        1.00978e-006        2.66674e-006
152       35        -0.969263        1.01075e-006        2.66433e-006
153       35        -0.965416        1.01274e-006        2.65933e-006
154       35        -0.959905        1.01556e-006        2.65209e-006
155       35        -0.952897        1.01912e-006        2.64278e-006
156       35        -0.944075        1.02355e-006        2.63097e-006
157       35        -0.932468        1.02941e-006        2.61549e-006
158       35        -0.916958        1.03734e-006        2.59508e-006
159       35        -0.897036        1.04771e-006        2.56931e-006
160       35        -0.872856        1.06049e-006        2.53854e-006
161       35        -0.844916        1.07547e-006        2.50346e-006
162       35        -0.813818        1.09236e-006        2.46492e-006
163       35        -0.780058        1.11094e-006        2.42361e-006
164       35        -0.743964        1.1311e-006        2.38014e-006
165       35        -0.705945        1.15275e-006        2.33519e-006
166       35        -0.66668        1.17557e-006        2.28973e-006
167       35        -0.626977        1.19917e-006        2.24478e-006
168       35        -0.587549        1.22313e-006        2.20112e-006
169       35        -0.548993        1.24708e-006        2.15932e-006
170       35        -0.511867        1.2706e-006        2.11987e-006
171       35        -0.476648        1.29333e-006        2.08312e-006
172       35        -0.443621        1.31501e-006        2.04923e-006
173       35        -0.412873        1.33552e-006        2.01817e-006
174       35        -0.384442        1.35476e-006        1.98987e-006
175       35        -0.35845        1.37259e-006        1.96432e-006
176       35        -0.335088        1.38881e-006        1.94164e-006
177       35        -0.314481        1.40326e-006        1.92183e-006
178       35        -0.296565        1.41595e-006        1.90477e-006
179       35        -0.281091        1.42699e-006        1.89015e-006
180       35        -0.26776        1.43657e-006        1.87765e-006
181       35        -0.256359        1.44482e-006        1.86702e-006
182       35        -0.246768        1.45179e-006        1.85812e-006
183       35        -0.238916        1.45752e-006        1.85086e-006
184       35        -0.232763        1.46203e-006        1.8452e-006
185       35        -0.228343        1.46527e-006        1.84114e-006
186       35        -0.225769        1.46716e-006        1.83877e-006
187       35        -0.225141        1.46762e-006        1.83819e-006
188       35        -0.226429        1.46667e-006        1.83937e-006
189       35        -0.229395        1.46448e-006        1.84207e-006
190       35        -0.233598        1.46138e-006        1.84592e-006
191       35        -0.238473        1.4578e-006        1.85039e-006
192       35        -0.243471        1.45413e-006        1.85499e-006
193       35        -0.2482        1.45068e-006        1.85936e-006
194       35        -0.252485        1.44756e-006        1.86332e-006
195       35        -0.25635        1.44475e-006        1.86691e-006
196       35        -0.259942        1.44214e-006        1.87024e-006
197       35        -0.263442        1.4396e-006        1.8735e-006
198       35        -0.266992        1.43704e-006        1.87681e-006
199       35        -0.270656        1.43439e-006        1.88023e-006
200       35        -0.274437        1.43166e-006        1.88377e-006
201       35        -0.278317        1.42887e-006        1.8874e-006
202       35        -0.282278        1.42602e-006        1.89112e-006
203       35        -0.286333        1.42312e-006        1.89493e-006
204       35        -0.290531        1.42011e-006        1.89889e-006
205       35        -0.29494        1.41697e-006        1.90305e-006
206       35        -0.299606        1.41364e-006        1.90746e-006
207       35        -0.304527        1.41014e-006        1.91213e-006
208       35        -0.309636        1.40652e-006        1.91698e-006
209       35        -0.314807        1.40286e-006        1.92191e-006
210       35        -0.319867        1.39929e-006        1.92674e-006
211       35        -0.324615        1.39594e-006        1.93128e-006
212       35        -0.328832        1.39298e-006        1.93532e-006
213       35        -0.332292        1.39055e-006        1.93864e-006
214       35        -0.33477        1.38881e-006        1.94103e-006
215       35        -0.336064        1.3879e-006        1.94227e-006
216       35        -0.336012        1.38794e-006        1.94222e-006
217       35        -0.334511        1.38899e-006        1.94077e-006
218       35        -0.33152        1.39108e-006        1.9379e-006
219       35        -0.327061        1.39421e-006        1.93362e-006
220       35        -0.321205        1.39834e-006        1.92801e-006
221       35        -0.31407        1.40337e-006        1.9212e-006
222       35        -0.305808        1.40923e-006        1.91334e-006
223       35        -0.296608        1.41577e-006        1.90462e-006
224       35        -0.286686        1.42287e-006        1.89527e-006
225       35        -0.276278        1.43034e-006        1.8855e-006
226       35        -0.265626        1.43803e-006        1.87555e-006
227       35        -0.25497        1.44576e-006        1.86565e-006
228       35        -0.244536        1.45337e-006        1.856e-006
229       35        -0.234526        1.46071e-006        1.84679e-006
230       35        -0.225121        1.46763e-006        1.83817e-006
231       35        -0.216474        1.47402e-006        1.83028e-006
232       35        -0.208713        1.47978e-006        1.82323e-006
233       35        -0.201947        1.48482e-006        1.8171e-006
234       35        -0.196263        1.48907e-006        1.81197e-006
235       35        -0.191737        1.49246e-006        1.80789e-006
236       35        -0.188433        1.49494e-006        1.80492e-006
237       35        -0.186408        1.49646e-006        1.80311e-006
238       35        -0.185714        1.49698e-006        1.80248e-006
239       35        -0.186396        1.49647e-006        1.8031e-006
240       35        -0.188495        1.4949e-006        1.80498e-006
241       35        -0.192045        1.49224e-006        1.80818e-006
242       35        -0.197074        1.48847e-006        1.81271e-006
243       35        -0.203597        1.48361e-006        1.81861e-006
244       35        -0.211618        1.47764e-006        1.82589e-006
245       35        -0.221123        1.4706e-006        1.83454e-006
246       35        -0.232076        1.46253e-006        1.84457e-006
247       35        -0.244415        1.45349e-006        1.85592e-006
248       35        -0.258047        1.44356e-006        1.86855e-006
249       35        -0.272852        1.43285e-006        1.88235e-006
250       35        -0.288672        1.42149e-006        1.8972e-006
251       35        -0.305321        1.40963e-006        1.91296e-006
252       35        -0.322589        1.39743e-006        1.92943e-006
253       35        -0.340241        1.38506e-006        1.9464e-006
254       35        -0.35804        1.37269e-006        1.96367e-006
255       35        -0.375746        1.3605e-006        1.98099e-006
256       35        -0.39314        1.34862e-006        1.99814e-006
257       35        -0.410035        1.33717e-006        2.01495e-006
258       35        -0.426289        1.32626e-006        2.03125e-006
259       35        -0.441813        1.31591e-006        2.04693e-006
260       35        -0.456577        1.30615e-006        2.06197e-006
261       35        -0.470607        1.29694e-006        2.07636e-006
262       35        -0.483969        1.28823e-006        2.09016e-006
263       35        -0.496761        1.27996e-006        2.10347e-006
264       35        -0.509096        1.27203e-006        2.11638e-006
265       35        -0.521091        1.26436e-006        2.12902e-006
266       35        -0.532862        1.25689e-006        2.14149e-006
267       35        -0.544515        1.24954e-006        2.15392e-006
268       35        -0.556128        1.24226e-006        2.16639e-006
269       35        -0.567746        1.23502e-006        2.17893e-006
270       35        -0.579365        1.22783e-006        2.19156e-006
271       35        -0.590932        1.22072e-006        2.20421e-006
272       35        -0.602345        1.21374e-006        2.21677e-006
273       35        -0.613459        1.20699e-006        2.22909e-006
274       35        -0.624105        1.20057e-006        2.24096e-006
275       35        -0.634109        1.19458e-006        2.25218e-006
276       35        -0.643325        1.18909e-006        2.26259e-006
277       35        -0.651656        1.18416e-006        2.27206e-006
278       35        -0.659062        1.1798e-006        2.28052e-006
279       35        -0.66555        1.176e-006        2.28797e-006
280       35        -0.671156        1.17273e-006        2.29444e-006
281       35        -0.675936        1.16995e-006        2.29998e-006
282       35        -0.679957        1.16763e-006        2.30466e-006
283       35        -0.683309        1.1657e-006        2.30858e-006
284       35        -0.6861        1.1641e-006        2.31185e-006
285       35        -0.688468        1.16275e-006        2.31464e-006
286       35        -0.690578        1.16155e-006        2.31713e-006
287       35        -0.69261        1.16039e-006        2.31953e-006
288       35        -0.69473        1.15918e-006        2.32203e-006
289       35        -0.697046        1.15786e-006        2.32476e-006
290       35        -0.699577        1.15641e-006        2.32773e-006
291       35        -0.702245        1.15488e-006        2.33087e-006
292       35        -0.704899        1.15336e-006        2.33399e-006
293       35        -0.707345        1.15196e-006        2.33686e-006
294       35        -0.709388        1.1508e-006        2.33928e-006
295       35        -0.710889        1.14994e-006        2.34106e-006
296       35        -0.711802        1.14943e-006        2.34215e-006
297       35        -0.712201        1.14922e-006        2.34265e-006
298       35        -0.712259        1.1492e-006        2.34275e-006
299       35        -0.712186        1.14926e-006        2.34269e-006
300       35        -0.712182        1.14927e-006        2.34271e-006
301       35        -0.712395        1.14916e-006        2.34299e-006
302       35        -0.712918        1.14887e-006        2.34362e-006
303       35        -0.713807        1.14837e-006        2.34469e-006
304       35        -0.715127        1.14763e-006        2.34627e-006
305       35        -0.71698        1.14659e-006        2.34848e-006
306       35        -0.719508        1.14516e-006        2.3515e-006
307       35        -0.722864        1.14326e-006        2.35549e-006
308       35        -0.727193        1.14082e-006        2.36065e-006
309       35        -0.732649        1.13774e-006        2.36716e-006
310       35        -0.739397        1.13394e-006        2.37522e-006
311       35        -0.74761        1.12932e-006        2.38507e-006
312       35        -0.7574        1.12384e-006        2.39684e-006
313       35        -0.768762        1.1175e-006        2.41055e-006
314       35        -0.781559        1.11039e-006        2.42607e-006
315       35        -0.795559        1.10266e-006        2.44315e-006
316       35        -0.810488        1.09446e-006        2.46146e-006
317       35        -0.826074        1.08596e-006        2.48069e-006
318       35        -0.842012        1.07731e-006        2.50048e-006
319       35        -0.857917        1.06874e-006        2.52035e-006
320       35        -0.873297        1.06051e-006        2.5397e-006
321       35        -0.88763        1.05291e-006        2.5579e-006
322       35        -0.900495        1.04615e-006        2.5744e-006
323       35        -0.911709        1.04034e-006        2.58896e-006
324       35        -0.921385        1.03539e-006        2.60169e-006
325       35        -0.929895        1.03107e-006        2.61298e-006
326       35        -0.937721        1.0271e-006        2.62337e-006
327       35        -0.945226        1.02327e-006        2.63328e-006
328       35        -0.952448        1.01955e-006        2.64273e-006
329       35        -0.959084        1.01612e-006        2.65137e-006
330       35        -0.964679        1.01322e-006        2.65862e-006
331       35        -0.968871        1.01104e-006        2.66405e-006
332       35        -0.971502        1.00967e-006        2.66746e-006
333       35        -0.972523        1.00914e-006        2.66878e-006
334       35        -0.971796        1.00951e-006        2.66782e-006
335       35        -0.968997        1.01093e-006        2.66411e-006
336       35        -0.963726        1.0136e-006        2.65711e-006
337       35        -0.955552        1.01773e-006        2.64621e-006
338       35        -0.943723        1.0237e-006        2.63043e-006
339       35        -0.926851        1.03228e-006        2.60809e-006
340       35        -0.902566        1.04481e-006        2.57643e-006
341       35        -0.865922        1.06411e-006        2.52959e-006
342       35        -0.807317        1.09577e-006        2.45658e-006
343       35        -0.713653        1.14848e-006        2.34454e-006
344       35        -0.573147        1.23271e-006        2.18663e-006
345       35        -0.365628        1.3688e-006        1.97302e-006
346       35        -0.0662381        1.59118e-006        1.70014e-006
347       35        0.269528        1.88122e-006        1.43676e-006
348       35        0.53563        2.1464e-006        1.25629e-006
349       35        0.718735        2.35043e-006        1.14552e-006
350       35        0.834718        2.49038e-006        1.08082e-006
351       35        0.901168        2.57478e-006        1.0456e-006
352       35        0.937717        2.62271e-006        1.02684e-006
353       35        0.95667        2.64812e-006        1.01733e-006
354       35        0.966175        2.66106e-006        1.01263e-006
355       35        0.970753        2.66741e-006        1.01041e-006
356       35        0.972833        2.6704e-006        1.00944e-006
357       35        0.973694        2.67171e-006        1.00907e-006
358       35        0.973887        2.67208e-006        1.00901e-006
359       35        0.973733        2.67198e-006        1.00913e-006
360       35        0.973391        2.67163e-006        1.00934e-006
361       35        0.972913        2.67106e-006        1.00961e-006
362       35        0.972344        2.67037e-006        1.00992e-006
363       35        0.971713        2.66959e-006        1.01026e-006
364       35        0.971054        2.66876e-006        1.01062e-006
365       35        0.970387        2.66792e-006        1.01097e-006
366       35        0.969726        2.66708e-006        1.01132e-006
367       35        0.969063        2.66622e-006        1.01167e-006
368       35        0.968336        2.66522e-006        1.01202e-006
369       35        0.967643        2.66427e-006        1.01236e-006
370       35        0.967107        2.66365e-006        1.01267e-006
371       35        0.966405        2.66279e-006        1.01306e-006
372       35        0.965403        2.6615e-006        1.01358e-006
373       35        0.964082        2.65975e-006        1.01425e-006
374       35        0.962421        2.65753e-006        1.01509e-006
375       35        0.960457        2.65483e-006        1.01605e-006
376       35        0.958481        2.65216e-006        1.01704e-006
377       35        0.956665        2.64979e-006        1.01797e-006
378       35        0.954748        2.64725e-006        1.01895e-006
379       35        0.952658        2.64455e-006        1.02004e-006
380       35        0.950306        2.6416e-006        1.0213e-006
381       35        0.947556        2.63813e-006        1.02277e-006
382       35        0.94424        2.63395e-006        1.02454e-006
383       35        0.940107        2.62872e-006        1.02674e-006
384       35        0.934874        2.62204e-006        1.02951e-006
385       35        0.928409        2.61372e-006        1.0329e-006
386       35        0.921347        2.6049e-006        1.03671e-006
387       35        0.914053        2.59602e-006        1.04074e-006
388       35        0.906051        2.58611e-006        1.04509e-006
389       35        0.897657        2.57569e-006        1.04965e-006
390       35        0.889179        2.56519e-006        1.05428e-006
391       35        0.880843        2.5549e-006        1.05884e-006
392       35        0.872855        2.54507e-006        1.06322e-006
393       35        0.865404        2.53591e-006        1.06732e-006
394       35        0.858673        2.52765e-006        1.07103e-006
395       35        0.852833        2.52051e-006        1.07426e-006
396       35        0.848045        2.51466e-006        1.07691e-006
397       35        0.844493        2.51036e-006        1.07889e-006
398       35        0.842281        2.5077e-006        1.08013e-006
399       35        0.841403        2.50663e-006        1.08062e-006
400       35        0.841914        2.50724e-006        1.08033e-006
401       35        0.843847        2.50959e-006        1.07926e-006
402       35        0.846949        2.5133e-006        1.0775e-006
403       35        0.850871        2.51784e-006        1.07522e-006
404       35        0.856043        2.52423e-006        1.07239e-006
405       35        0.861989        2.53178e-006        1.06922e-006
406       35        0.867741        2.53893e-006        1.06609e-006
407       35        0.873085        2.54547e-006        1.06315e-006
408       35        0.877896        2.55125e-006        1.06044e-006
409       35        0.882102        2.55612e-006        1.05801e-006
410       35        0.886098        2.56077e-006        1.05571e-006
411       35        0.890547        2.56636e-006        1.05331e-006
412       35        0.894454        2.57118e-006        1.05118e-006
413       35        0.895972        2.57281e-006        1.05025e-006
414       35        0.887369        2.56118e-006        1.05453e-006
415       35        0.839513        2.4992e-006        1.07946e-006
416       35        0.668846        2.29394e-006        1.17518e-006
417       35        0.264124        1.87671e-006        1.44109e-006
418       35        -0.212896        1.47846e-006        1.82923e-006
419       35        -0.475339        1.29504e-006        2.08315e-006
420       35        -0.519529        1.26644e-006        2.12919e-006
421       35        -0.370354        1.36561e-006        1.97775e-006
422       35        0.0179922        1.66025e-006        1.63065e-006
423       35        0.51081        2.1212e-006        1.27274e-006
424       35        0.808373        2.4585e-006        1.09546e-006
425       35        0.908637        2.58573e-006        1.04224e-006
426       35        0.932784        2.61773e-006        1.02996e-006
427       35        0.935232        2.62165e-006        1.02898e-006
428       35        0.931657        2.61755e-006        1.03105e-006
429       35        0.926667        2.61148e-006        1.03381e-006
430       35        0.92191        2.60565e-006        1.03642e-006
431       35        0.917545        2.60039e-006        1.03885e-006
432       35        0.910572        2.59166e-006        1.04261e-006
433       35        0.888267        2.56284e-006        1.05427e-006
434       35        0.796411        2.44721e-006        1.10356e-006
435       35        0.437618        2.04627e-006        1.32102e-006
436       35        -0.431007        1.32434e-006        2.0379e-006
437       35        -0.880191        1.05614e-006        2.54673e-006
438       35        -0.998141        9.95961e-007        2.70227e-006
439       35        -1.02219        9.84342e-007        2.73577e-006
440       35        -1.02122        9.85015e-007        2.73497e-006
441       35        -1.00473        9.93218e-007        2.71265e-006
442       35        -0.944691        1.0233e-006        2.63194e-006
443       35        -0.711451        1.14974e-006        2.34195e-006
444       35        0.0201922        1.66209e-006        1.62886e-006
445       35        0.684002        2.31304e-006        1.16715e-006
446       35        0.876201        2.54591e-006        1.06002e-006
447       35        0.913364        2.59418e-006        1.04071e-006
448       35        0.915104        2.59716e-006        1.0401e-006
449       35        0.911727        2.59352e-006        1.04215e-006
450       35        0.910045        2.59141e-006        1.04306e-006
451       35        0.9105        2.59148e-006        1.04261e-006
452       35        0.91259        2.59398e-006        1.04144e-006
453       35        0.915012        2.59723e-006        1.04022e-006
454       35        0.916094        2.59856e-006        1.03963e-006
455       35        0.913137        2.59458e-006        1.04111e-006
456       35        0.893112        2.56851e-006        1.0515e-006
457       35        0.803055        2.45466e-006        1.09959e-006
458       35        0.471052        2.0797e-006        1.29845e-006
459       35        -0.258294        1.44485e-006        1.87067e-006
460       35        -0.733446        1.13714e-006        2.36781e-006
461       35        -0.902243        1.04503e-006        2.57613e-006
462       35        -0.955075        1.01794e-006        2.64549e-006
463       35        -0.968203        1.01137e-006        2.66314e-006
464       35        -0.954913        1.01802e-006        2.64527e-006
465       35        -0.889939        1.05151e-006        2.56042e-006
466       35        -0.67505        1.17112e-006        2.30023e-006
467       35        -0.100467        1.56401e-006        1.72931e-006
468       35        0.599355        2.21633e-006        1.21713e-006
469       35        0.857635        2.52161e-006        1.06958e-006
470       35        0.921286        2.60355e-006        1.03623e-006
471       35        0.93345        2.61961e-006        1.03002e-006
472       35        0.93385        2.62032e-006        1.02988e-006
473       35        0.932176        2.61835e-006        1.03083e-006
474       35        0.930713        2.61658e-006        1.03164e-006
475       35        0.929893        2.61555e-006        1.03208e-006
476       35        0.929687        2.61527e-006        1.03219e-006
477       35        0.930064        2.61561e-006        1.03193e-006
478       35        0.931401        2.61739e-006        1.03125e-006
479       35        0.933419        2.62012e-006        1.03025e-006
480       35        0.935816        2.62308e-006        1.02894e-006
481       35        0.938714        2.62672e-006        1.02739e-006
482       35        0.942058        2.6308e-006        1.02555e-006
483       35        0.945776        2.63519e-006        1.02345e-006
484       35        0.949933        2.64062e-006        1.0213e-006
485       35        0.952046        2.64295e-006        1.02005e-006
486       35        0.943059        2.63052e-006        1.02441e-006
487       35        0.88385        2.55272e-006        1.05476e-006
488       35        0.6233        2.24041e-006        1.20125e-006
489       35        -0.156468        1.52008e-006        1.77755e-006
490       35        -0.751819        1.12649e-006        2.38911e-006
491       35        -0.915608        1.03816e-006        2.59363e-006
492       35        -0.941738        1.02574e-006        2.63043e-006
493       35        -0.932713        1.03067e-006        2.61934e-006
494       35        -0.914386        1.04076e-006        2.59695e-006
495       35        -0.893505        1.05259e-006        2.57219e-006
496       35        -0.869903        1.06482e-006        2.54139e-006
497       35        -0.846075        1.07884e-006        2.51421e-006
498       35        -0.823595        1.09124e-006        2.48657e-006
499       35        -0.808915        1.09992e-006        2.46984e-006
0       36        -0.808677        1.1004e-006        2.47033e-006
1       36        -0.822569        1.09161e-006        2.48487e-006
2       36        -0.846911        1.07769e-006        2.51363e-006
3       36        -0.872029        1.06453e-006        2.5461e-006
4       36        -0.895247        1.05098e-006        2.57274e-006
5       36        -0.91727        1.03931e-006        2.60081e-006
6       36        -0.933892        1.03018e-006        2.62119e-006
7       36        -0.934689        1.02879e-006        2.61974e-006
8       36        -0.871724        1.06125e-006        2.53747e-006
9       36        -0.561562        1.23926e-006        2.17293e-006
10       36        0.298943        1.90741e-006        1.41454e-006
11       36        0.795591        2.442e-006        1.10211e-006
12       36        0.9262        2.60789e-006        1.03287e-006
13       36        0.951129        2.64158e-006        1.02045e-006
14       36        0.951609        2.64266e-006        1.02038e-006
15       36        0.947163        2.63698e-006        1.02273e-006
16       36        0.942327        2.6311e-006        1.02539e-006
17       36        0.938162        2.62591e-006        1.02764e-006
18       36        0.934717        2.62173e-006        1.02955e-006
19       36        0.931881        2.61827e-006        1.03111e-006
20       36        0.929671        2.6154e-006        1.03226e-006
21       36        0.928036        2.6133e-006        1.03311e-006
22       36        0.927042        2.61199e-006        1.03362e-006
23       36        0.926598        2.61153e-006        1.0339e-006
24       36        0.925121        2.60964e-006        1.03468e-006
25       36        0.91758        2.59964e-006        1.03852e-006
26       36        0.882692        2.5547e-006        1.0568e-006
27       36        0.73605        2.37424e-006        1.13727e-006
28       36        0.23602        1.8512e-006        1.46202e-006
29       36        -0.52385        1.26382e-006        2.13397e-006
30       36        -0.858991        1.06766e-006        2.5205e-006
31       36        -0.955975        1.01714e-006        2.64578e-006
32       36        -0.965255        1.01243e-006        2.65809e-006
33       36        -0.902069        1.04482e-006        2.57517e-006
34       36        -0.659737        1.17991e-006        2.28227e-006
35       36        -0.00103402        1.6443e-006        1.646e-006
36       36        0.653021        2.27763e-006        1.18544e-006
37       36        0.866781        2.53424e-006        1.06515e-006
38       36        0.919867        2.60236e-006        1.03723e-006
39       36        0.932682        2.61917e-006        1.03064e-006
40       36        0.936362        2.62393e-006        1.02871e-006
41       36        0.937446        2.62491e-006        1.02798e-006
42       36        0.937092        2.62393e-006        1.02796e-006
43       36        0.935141        2.62139e-006        1.02898e-006
44       36        0.930387        2.61523e-006        1.03145e-006
45       36        0.924593        2.60788e-006        1.03453e-006
46       36        0.919804        2.60192e-006        1.03712e-006
47       36        0.917504        2.599e-006        1.03834e-006
48       36        0.918083        2.59977e-006        1.03804e-006
49       36        0.919902        2.60211e-006        1.03709e-006
50       36        0.920887        2.60335e-006        1.03657e-006
51       36        0.921374        2.60448e-006        1.03651e-006
52       36        0.921633        2.60516e-006        1.03651e-006
53       36        0.922268        2.606e-006        1.03619e-006
54       36        0.923566        2.60753e-006        1.03545e-006
55       36        0.924645        2.60846e-006        1.0347e-006
56       36        0.925492        2.60926e-006        1.03414e-006
57       36        0.925827        2.60986e-006        1.03404e-006
58       36        0.92498        2.60889e-006        1.03453e-006
59       36        0.923756        2.60736e-006        1.03518e-006
60       36        0.923526        2.60712e-006        1.03533e-006
61       36        0.92528        2.60928e-006        1.03437e-006
62       36        0.928968        2.61386e-006        1.03237e-006
63       36        0.933484        2.61939e-006        1.0299e-006
64       36        0.936756        2.62319e-006        1.02802e-006
65       36        0.933859        2.61924e-006        1.02945e-006
66       36        0.905403        2.58237e-006        1.04426e-006
67       36        0.773871        2.41768e-006        1.11509e-006
68       36        0.321971        1.93146e-006        1.39977e-006
69       36        -0.397372        1.34715e-006        2.00443e-006
70       36        -0.783387        1.10895e-006        2.42735e-006
71       36        -0.91951        1.03584e-006        2.59795e-006
72       36        -0.962476        1.01379e-006        2.65426e-006
73       36        -0.96657        1.01165e-006        2.65954e-006
74       36        -0.936006        1.02717e-006        2.61906e-006
75       36        -0.83377        1.08113e-006        2.48873e-006
76       36        -0.540826        1.25317e-006        2.15222e-006
77       36        0.0930409        1.72319e-006        1.5701e-006
78       36        0.659502        2.28353e-006        1.18083e-006
79       36        0.854537        2.51833e-006        1.0715e-006
80       36        0.89969        2.57647e-006        1.04784e-006
81       36        0.904807        2.58346e-006        1.04532e-006
82       36        0.902719        2.581e-006        1.04651e-006
83       36        0.901504        2.5796e-006        1.04721e-006
84       36        0.900735        2.57873e-006        1.04766e-006
85       36        0.898294        2.57564e-006        1.04897e-006
86       36        0.894238        2.57103e-006        1.05134e-006
87       36        0.888686        2.56461e-006        1.05456e-006
88       36        0.882107        2.55656e-006        1.05819e-006
89       36        0.875857        2.54879e-006        1.06158e-006
90       36        0.870901        2.54267e-006        1.0643e-006
91       36        0.867726        2.53885e-006        1.06608e-006
92       36        0.866246        2.53707e-006        1.06691e-006
93       36        0.866482        2.53737e-006        1.06678e-006
94       36        0.868385        2.53969e-006        1.06573e-006
95       36        0.871823        2.54391e-006        1.06383e-006
96       36        0.876601        2.5498e-006        1.06121e-006
97       36        0.8824        2.55696e-006        1.05804e-006
98       36        0.8889        2.56499e-006        1.05449e-006
99       36        0.895775        2.57351e-006        1.05074e-006
100       36        0.902671        2.58205e-006        1.04698e-006
101       36        0.909166        2.59003e-006        1.04342e-006
102       36        0.91511        2.59728e-006        1.04014e-006
103       36        0.920822        2.60449e-006        1.03709e-006
104       36        0.925975        2.61106e-006        1.03436e-006
105       36        0.930488        2.61676e-006        1.03195e-006
106       36        0.934626        2.62201e-006        1.02975e-006
107       36        0.938586        2.62702e-006        1.02764e-006
108       36        0.942448        2.63188e-006        1.02557e-006
109       36        0.946234        2.63664e-006        1.02354e-006
110       36        0.949921        2.64126e-006        1.02157e-006
111       36        0.95342        2.64567e-006        1.0197e-006
112       36        0.9566        2.64969e-006        1.018e-006
113       36        0.959263        2.65294e-006        1.01654e-006
114       36        0.961565        2.65571e-006        1.01526e-006
115       36        0.963943        2.6589e-006        1.01407e-006
116       36        0.965911        2.66156e-006        1.01309e-006
117       36        0.967342        2.66342e-006        1.01234e-006
118       36        0.968422        2.66482e-006        1.01178e-006
119       36        0.969236        2.66588e-006        1.01136e-006
120       36        0.96981        2.66662e-006        1.01106e-006
121       36        0.97022        2.66717e-006        1.01086e-006
122       36        0.970495        2.66754e-006        1.01072e-006
123       36        0.970643        2.66771e-006        1.01063e-006
124       36        0.970704        2.66775e-006        1.01059e-006
125       36        0.970678        2.66768e-006        1.01059e-006
126       36        0.970475        2.66737e-006        1.01068e-006
127       36        0.969908        2.66653e-006        1.01093e-006
128       36        0.968634        2.66471e-006        1.01153e-006
129       36        0.965871        2.66085e-006        1.01286e-006
130       36        0.959993        2.65279e-006        1.01574e-006
131       36        0.947886        2.63643e-006        1.02178e-006
132       36        0.923088        2.60349e-006        1.03434e-006
133       36        0.873284        2.53907e-006        1.06026e-006
134       36        0.77679        2.41944e-006        1.11265e-006
135       36        0.600142        2.21613e-006        1.21607e-006
136       36        0.313454        1.92265e-006        1.4053e-006
137       36        -0.0743674        1.58466e-006        1.707e-006
138       36        -0.42127        1.3309e-006        2.02815e-006
139       36        -0.651001        1.18526e-006        2.27269e-006
140       36        -0.790869        1.1048e-006        2.43644e-006
141       36        -0.870964        1.06141e-006        2.53592e-006
142       36        -0.917096        1.03723e-006        2.59517e-006
143       36        -0.944323        1.02328e-006        2.63092e-006
144       36        -0.960005        1.01534e-006        2.65179e-006
145       36        -0.968841        1.01088e-006        2.66357e-006
146       36        -0.973508        1.00853e-006        2.6698e-006
147       36        -0.974961        1.00779e-006        2.67172e-006
148       36        -0.973382        1.00857e-006        2.66957e-006
149       36        -0.968743        1.0109e-006        2.66336e-006
150       36        -0.960729        1.01493e-006        2.65263e-006
151       36        -0.94841        1.02114e-006        2.63617e-006
152       36        -0.93041        1.03031e-006        2.61239e-006
153       36        -0.906089        1.04289e-006        2.58077e-006
154       36        -0.875713        1.05887e-006        2.54192e-006
155       36        -0.838761        1.07863e-006        2.4954e-006
156       36        -0.792887        1.1036e-006        2.4387e-006
157       36        -0.734844        1.13603e-006        2.36881e-006
158       36        -0.6638        1.17719e-006        2.28628e-006
159       36        -0.582648        1.22623e-006        2.1959e-006
160       36        -0.494258        1.28212e-006        2.10175e-006
161       36        -0.399175        1.34509e-006        2.00498e-006
162       36        -0.296889        1.41618e-006        1.90571e-006
163       36        -0.187582        1.49613e-006        1.80482e-006
164       36        -0.0734942        1.58418e-006        1.70499e-006
165       36        0.0402869        1.67692e-006        1.61071e-006
166       36        0.147        1.76861e-006        1.52683e-006
167       36        0.241152        1.85345e-006        1.4563e-006
168       36        0.320469        1.92791e-006        1.39929e-006
169       36        0.385479        1.99104e-006        1.35416e-006
170       36        0.43808        2.04355e-006        1.31865e-006
171       36        0.480512        2.08688e-006        1.29067e-006
172       36        0.5149        2.12265e-006        1.26841e-006
173       36        0.54305        2.15239e-006        1.25048e-006
174       36        0.566325        2.1773e-006        1.23585e-006
175       36        0.585641        2.1982e-006        1.22385e-006
176       36        0.601608        2.21564e-006        1.21402e-006
177       36        0.614701        2.23007e-006        1.20602e-006
178       36        0.625389        2.24192e-006        1.19955e-006
179       36        0.634137        2.25168e-006        1.19427e-006
180       36        0.641338        2.25975e-006        1.18996e-006
181       36        0.647253        2.26641e-006        1.18642e-006
182       36        0.652037        2.27182e-006        1.18358e-006
183       36        0.655796        2.27608e-006        1.18135e-006
184       36        0.658612        2.27928e-006        1.17968e-006
185       36        0.660519        2.28145e-006        1.17856e-006
186       36        0.661499        2.28257e-006        1.17798e-006
187       36        0.661528        2.28262e-006        1.17797e-006
188       36        0.660636        2.28162e-006        1.17851e-006
189       36        0.658944        2.27972e-006        1.17952e-006
190       36        0.656665        2.27715e-006        1.18088e-006
191       36        0.654078        2.27424e-006        1.18242e-006
192       36        0.651452        2.27128e-006        1.18399e-006
193       36        0.648979        2.2685e-006        1.18547e-006
194       36        0.646738        2.26597e-006        1.18681e-006
195       36        0.6447        2.26368e-006        1.18802e-006
196       36        0.642771        2.26151e-006        1.18918e-006
197       36        0.640838        2.25933e-006        1.19033e-006
198       36        0.638814        2.25706e-006        1.19154e-006
199       36        0.636656        2.25464e-006        1.19284e-006
200       36        0.634363        2.25207e-006        1.19421e-006
201       36        0.631947        2.24937e-006        1.19567e-006
202       36        0.629424        2.24655e-006        1.19719e-006
203       36        0.626798        2.24363e-006        1.19877e-006
204       36        0.624053        2.24057e-006        1.20043e-006
205       36        0.62116        2.23736e-006        1.20218e-006
206       36        0.618096        2.23396e-006        1.20404e-006
207       36        0.614868        2.23038e-006        1.206e-006
208       36        0.611518        2.22668e-006        1.20804e-006
209       36        0.60812        2.22294e-006        1.21011e-006
210       36        0.604777        2.21926e-006        1.21215e-006
211       36        0.60161        2.21578e-006        1.21409e-006
212       36        0.598758        2.21265e-006        1.21584e-006
213       36        0.596365        2.21004e-006        1.21731e-006
214       36        0.594579        2.20809e-006        1.21841e-006
215       36        0.593534        2.20695e-006        1.21906e-006
216       36        0.593331        2.20673e-006        1.21918e-006
217       36        0.594025        2.2075e-006        1.21876e-006
218       36        0.59562        2.20926e-006        1.21779e-006
219       36        0.598069        2.21195e-006        1.21629e-006
220       36        0.601288        2.21549e-006        1.21432e-006
221       36        0.605162        2.21977e-006        1.21196e-006
222       36        0.60956        2.22463e-006        1.20929e-006
223       36        0.614338        2.22993e-006        1.20639e-006
224       36        0.619349        2.2355e-006        1.20336e-006
225       36        0.624448        2.24119e-006        1.20029e-006
226       36        0.629504        2.24685e-006        1.19725e-006
227       36        0.634404        2.25235e-006        1.19431e-006
228       36        0.639052        2.25759e-006        1.19154e-006
229       36        0.643378        2.26247e-006        1.18896e-006
230       36        0.647325        2.26695e-006        1.18662e-006
231       36        0.650856        2.27096e-006        1.18453e-006
232       36        0.653946        2.27448e-006        1.1827e-006
233       36        0.656578        2.27748e-006        1.18115e-006
234       36        0.65874        2.27995e-006        1.17988e-006
235       36        0.660423        2.28188e-006        1.17889e-006
236       36        0.661619        2.28325e-006        1.17819e-006
237       36        0.662318        2.28405e-006        1.17778e-006
238       36        0.662507        2.28427e-006        1.17767e-006
239       36        0.662171        2.28389e-006        1.17787e-006
240       36        0.661291        2.28288e-006        1.17839e-006
241       36        0.659846        2.28122e-006        1.17924e-006
242       36        0.657808        2.27889e-006        1.18043e-006
243       36        0.655148        2.27585e-006        1.182e-006
244       36        0.651835        2.27208e-006        1.18395e-006
245       36        0.647834        2.26753e-006        1.18632e-006
246       36        0.64311        2.26217e-006        1.18912e-006
247       36        0.63763        2.25598e-006        1.19238e-006
248       36        0.631364        2.24893e-006        1.19613e-006
249       36        0.624291        2.241e-006        1.20037e-006
250       36        0.616397        2.2322e-006        1.20513e-006
251       36        0.607683        2.22253e-006        1.21041e-006
252       36        0.598168        2.21203e-006        1.21621e-006
253       36        0.587892        2.20075e-006        1.22251e-006
254       36        0.576915        2.18878e-006        1.22928e-006
255       36        0.565322        2.17622e-006        1.23648e-006
256       36        0.553214        2.16318e-006        1.24404e-006
257       36        0.540699        2.1498e-006        1.25192e-006
258       36        0.527885        2.13618e-006        1.26003e-006
259       36        0.514861        2.12244e-006        1.26833e-006
260       36        0.501686        2.10863e-006        1.27679e-006
261       36        0.488381        2.09477e-006        1.28539e-006
262       36        0.474922        2.08085e-006        1.29415e-006
263       36        0.461252        2.06681e-006        1.30311e-006
264       36        0.447277        2.05255e-006        1.31233e-006
265       36        0.432876        2.03795e-006        1.3219e-006
266       36        0.417903        2.02289e-006        1.33192e-006
267       36        0.402199        2.00721e-006        1.34252e-006
268       36        0.385604        1.99077e-006        1.3538e-006
269       36        0.367985        1.97346e-006        1.36588e-006
270       36        0.349262        1.95522e-006        1.37883e-006
271       36        0.329443        1.93609e-006        1.39267e-006
272       36        0.308642        1.9162e-006        1.40734e-006
273       36        0.287104        1.89581e-006        1.42268e-006
274       36        0.265203        1.8753e-006        1.43845e-006
275       36        0.243412        1.85509e-006        1.45429e-006
276       36        0.222234        1.83565e-006        1.46986e-006
277       36        0.202129        1.81737e-006        1.48477e-006
278       36        0.183455        1.80055e-006        1.49876e-006
279       36        0.16646        1.78537e-006        1.5116e-006
280       36        0.151288        1.77192e-006        1.52314e-006
281       36        0.137993        1.76021e-006        1.53333e-006
282       36        0.126546        1.75019e-006        1.54215e-006
283       36        0.116827        1.74173e-006        1.54968e-006
284       36        0.108613        1.73461e-006        1.55608e-006
285       36        0.101577        1.72853e-006        1.56157e-006
286       36        0.0952911        1.72311e-006        1.5665e-006
287       36        0.0892658        1.71794e-006        1.57123e-006
288       36        0.0830355        1.71261e-006        1.57614e-006
289       36        0.0762798        1.70684e-006        1.58149e-006
290       36        0.0689177        1.70058e-006        1.58733e-006
291       36        0.0611361        1.69398e-006        1.59352e-006
292       36        0.0533479        1.6874e-006        1.59974e-006
293       36        0.0461016        1.6813e-006        1.60555e-006
294       36        0.0399579        1.67615e-006        1.61049e-006
295       36        0.0353423        1.67228e-006        1.61421e-006
296       36        0.0324056        1.66983e-006        1.61659e-006
297       36        0.0309611        1.66863e-006        1.61776e-006
298       36        0.0305415        1.66828e-006        1.6181e-006
299       36        0.0305465        1.66829e-006        1.6181e-006
300       36        0.0304026        1.66817e-006        1.61821e-006
301       36        0.0296621        1.66755e-006        1.61882e-006
302       36        0.0280217        1.66619e-006        1.62015e-006
303       36        0.0252721        1.6639e-006        1.62238e-006
304       36        0.0211953        1.66052e-006        1.62569e-006
305       36        0.0154699        1.65578e-006        1.63036e-006
306       36        0.00766214        1.64933e-006        1.63674e-006
307       36        -0.00270856        1.64081e-006        1.64526e-006
308       36        -0.0161326        1.62984e-006        1.65634e-006
309       36        -0.0331331        1.61604e-006        1.67048e-006
310       36        -0.0542918        1.59904e-006        1.68825e-006
311       36        -0.0801945        1.57845e-006        1.71025e-006
312       36        -0.111257        1.5541e-006        1.73699e-006
313       36        -0.147528        1.52612e-006        1.76872e-006
314       36        -0.18862        1.495e-006        1.80534e-006
315       36        -0.233818        1.46148e-006        1.84646e-006
316       36        -0.282276        1.42635e-006        1.89155e-006
317       36        -0.3332        1.39031e-006        1.94007e-006
318       36        -0.385876        1.35395e-006        1.99152e-006
319       36        -0.439558        1.31784e-006        2.04531e-006
[truncated: 20,398,305 more chars]
