# Supplementary material for: Lattice Boltzmann simulation for phase separation with chemical reaction controlled by ultrasound field
Source: PLoS One. 2025 Jul 18;20(7):e0324607. doi: 10.1371/journal.pone.0324607 (PMC12273979; doi:10.1371/journal.pone.0324607)
Supplement: S1 Data — The computational data were visualized to generate the figures presented in this work. (ZIP) [file pone.0324607.s001.zip › S1_Data/Data for Fig 8/Fig 8.txt]

zone  i=500,j=200,f=point
0       25        0.643498        2.27519e-005        1.1955e-005
1       25        0.69183        2.3245e-005        1.16378e-005
2       25        0.745159        2.3877e-005        1.13334e-005
3       25        0.771241        2.42018e-005        1.11919e-005
4       25        0.783658        2.43534e-005        1.1123e-005
5       25        0.784948        2.43653e-005        1.11141e-005
6       25        0.757563        2.4024e-005        1.12626e-005
7       25        0.655077        2.28065e-005        1.18457e-005
8       25        0.44227        2.05147e-005        1.31822e-005
9       25        0.262692        1.87693e-005        1.44332e-005
10       25        0.290155        1.90206e-005        1.42302e-005
11       25        0.466199        2.07421e-005        1.30133e-005
12       25        0.63699        2.25755e-005        1.19398e-005
13       25        0.740923        2.37736e-005        1.13323e-005
14       25        0.766338        2.40758e-005        1.11883e-005
15       25        0.683279        2.31029e-005        1.1666e-005
16       25        0.400876        2.00789e-005        1.34475e-005
17       25        -0.11714        1.55094e-005        1.74369e-005
18       25        -0.545291        1.25081e-005        2.15779e-005
19       25        -0.734519        1.1374e-005        2.37089e-005
20       25        -0.800033        1.10073e-005        2.44979e-005
21       25        -0.827791        1.08591e-005        2.48484e-005
22       25        -0.842589        1.07806e-005        2.50365e-005
23       25        -0.848307        1.07506e-005        2.511e-005
24       25        -0.848158        1.07517e-005        2.51089e-005
25       25        -0.848963        1.07451e-005        2.51136e-005
26       25        -0.85711        1.07021e-005        2.52179e-005
27       25        -0.867429        1.06491e-005        2.53532e-005
28       25        -0.873513        1.06143e-005        2.54245e-005
29       25        -0.877521        1.0593e-005        2.54754e-005
30       25        -0.880996        1.05753e-005        2.55213e-005
31       25        -0.884326        1.05575e-005        2.55633e-005
32       25        -0.888032        1.05371e-005        2.56087e-005
33       25        -0.891979        1.05148e-005        2.56555e-005
34       25        -0.895216        1.0498e-005        2.56977e-005
35       25        -0.896398        1.04919e-005        2.57132e-005
36       25        -0.895523        1.04957e-005        2.56999e-005
37       25        -0.893754        1.05049e-005        2.56771e-005
38       25        -0.892303        1.05125e-005        2.56583e-005
39       25        -0.891971        1.0514e-005        2.56536e-005
40       25        -0.8928        1.05096e-005        2.56639e-005
41       25        -0.894177        1.05024e-005        2.56817e-005
42       25        -0.895282        1.04966e-005        2.5696e-005
43       25        -0.895519        1.04954e-005        2.5699e-005
44       25        -0.894766        1.04994e-005        2.56895e-005
45       25        -0.893419        1.05064e-005        2.56722e-005
46       25        -0.892192        1.05129e-005        2.56565e-005
47       25        -0.89172        1.05157e-005        2.56511e-005
48       25        -0.892177        1.05136e-005        2.56577e-005
49       25        -0.893173        1.05085e-005        2.56709e-005
50       25        -0.894022        1.05041e-005        2.5682e-005
51       25        -0.894207        1.05032e-005        2.56846e-005
52       25        -0.893701        1.0506e-005        2.56783e-005
53       25        -0.892914        1.05103e-005        2.56686e-005
54       25        -0.892394        1.05133e-005        2.56626e-005
55       25        -0.892473        1.05132e-005        2.56643e-005
56       25        -0.893084        1.05102e-005        2.56727e-005
57       25        -0.893845        1.05063e-005        2.56828e-005
58       25        -0.894335        1.05038e-005        2.56892e-005
59       25        -0.894352        1.05038e-005        2.56896e-005
60       25        -0.894016        1.05056e-005        2.56854e-005
61       25        -0.893653        1.05076e-005        2.5681e-005
62       25        -0.893562        1.05083e-005        2.56803e-005
63       25        -0.89382        1.05071e-005        2.56841e-005
64       25        -0.894253        1.05049e-005        2.56898e-005
65       25        -0.894588        1.05031e-005        2.56941e-005
66       25        -0.894663        1.05027e-005        2.5695e-005
67       25        -0.894519        1.05035e-005        2.56932e-005
68       25        -0.894328        1.05045e-005        2.56908e-005
69       25        -0.894248        1.0505e-005        2.56901e-005
70       25        -0.894322        1.05048e-005        2.56912e-005
71       25        -0.894469        1.0504e-005        2.56932e-005
72       25        -0.894573        1.05035e-005        2.56946e-005
73       25        -0.894574        1.05035e-005        2.56947e-005
74       25        -0.894489        1.0504e-005        2.56938e-005
75       25        -0.894385        1.05047e-005        2.56926e-005
76       25        -0.894309        1.05052e-005        2.56919e-005
77       25        -0.894268        1.05055e-005        2.56917e-005
78       25        -0.894236        1.05058e-005        2.56915e-005
79       25        -0.894185        1.05061e-005        2.56911e-005
80       25        -0.894102        1.05067e-005        2.56903e-005
81       25        -0.893996        1.05074e-005        2.56893e-005
82       25        -0.89388        1.05081e-005        2.56881e-005
83       25        -0.893764        1.05089e-005        2.56869e-005
84       25        -0.893648        1.05096e-005        2.56858e-005
85       25        -0.893528        1.05104e-005        2.56846e-005
86       25        -0.8934        1.05112e-005        2.56833e-005
87       25        -0.893261        1.0512e-005        2.56818e-005
88       25        -0.893112        1.05129e-005        2.56802e-005
89       25        -0.892958        1.05139e-005        2.56785e-005
90       25        -0.892799        1.05148e-005        2.56768e-005
91       25        -0.892636        1.05158e-005        2.56749e-005
92       25        -0.892469        1.05168e-005        2.5673e-005
93       25        -0.892298        1.05178e-005        2.56711e-005
94       25        -0.892124        1.05188e-005        2.5669e-005
95       25        -0.891946        1.05198e-005        2.56669e-005
96       25        -0.891766        1.05208e-005        2.56648e-005
97       25        -0.891584        1.05218e-005        2.56626e-005
98       25        -0.891402        1.05228e-005        2.56604e-005
99       25        -0.89122        1.05238e-005        2.56582e-005
100       25        -0.891037        1.05248e-005        2.56559e-005
101       25        -0.890855        1.05258e-005        2.56537e-005
102       25        -0.890673        1.05268e-005        2.56515e-005
103       25        -0.890494        1.05278e-005        2.56493e-005
104       25        -0.890316        1.05288e-005        2.56471e-005
105       25        -0.890141        1.05298e-005        2.5645e-005
106       25        -0.889969        1.05307e-005        2.56428e-005
107       25        -0.889799        1.05317e-005        2.56408e-005
108       25        -0.889632        1.05326e-005        2.56388e-005
109       25        -0.889469        1.05335e-005        2.56368e-005
110       25        -0.889309        1.05344e-005        2.56349e-005
111       25        -0.889152        1.05353e-005        2.5633e-005
112       25        -0.888999        1.05361e-005        2.56312e-005
113       25        -0.888849        1.0537e-005        2.56294e-005
114       25        -0.888703        1.05378e-005        2.56277e-005
115       25        -0.88856        1.05386e-005        2.5626e-005
116       25        -0.888421        1.05394e-005        2.56244e-005
117       25        -0.888284        1.05402e-005        2.56228e-005
118       25        -0.888151        1.0541e-005        2.56213e-005
119       25        -0.888021        1.05417e-005        2.56197e-005
120       25        -0.887894        1.05425e-005        2.56183e-005
121       25        -0.887769        1.05432e-005        2.56168e-005
122       25        -0.887648        1.05439e-005        2.56154e-005
123       25        -0.887529        1.05446e-005        2.5614e-005
124       25        -0.887412        1.05452e-005        2.56126e-005
125       25        -0.887299        1.05459e-005        2.56112e-005
126       25        -0.887187        1.05465e-005        2.56099e-005
127       25        -0.887079        1.05471e-005        2.56086e-005
128       25        -0.886972        1.05477e-005        2.56073e-005
129       25        -0.886869        1.05482e-005        2.5606e-005
130       25        -0.886768        1.05488e-005        2.56048e-005
131       25        -0.886669        1.05493e-005        2.56036e-005
132       25        -0.886573        1.05499e-005        2.56024e-005
133       25        -0.88648        1.05504e-005        2.56012e-005
134       25        -0.886389        1.05509e-005        2.56001e-005
135       25        -0.886301        1.05513e-005        2.5599e-005
136       25        -0.886216        1.05518e-005        2.55979e-005
137       25        -0.886134        1.05522e-005        2.55969e-005
138       25        -0.886054        1.05527e-005        2.55959e-005
139       25        -0.885977        1.05531e-005        2.5595e-005
140       25        -0.885902        1.05535e-005        2.5594e-005
141       25        -0.88583        1.05539e-005        2.55932e-005
142       25        -0.88576        1.05543e-005        2.55923e-005
143       25        -0.885693        1.05547e-005        2.55915e-005
144       25        -0.885628        1.0555e-005        2.55907e-005
145       25        -0.885566        1.05554e-005        2.559e-005
146       25        -0.885506        1.05557e-005        2.55893e-005
147       25        -0.885448        1.0556e-005        2.55886e-005
148       25        -0.885392        1.05564e-005        2.55879e-005
149       25        -0.885337        1.05567e-005        2.55873e-005
150       25        -0.885285        1.0557e-005        2.55867e-005
151       25        -0.885234        1.05573e-005        2.55861e-005
152       25        -0.885184        1.05575e-005        2.55855e-005
153       25        -0.885136        1.05578e-005        2.55849e-005
154       25        -0.88509        1.05581e-005        2.55844e-005
155       25        -0.885045        1.05584e-005        2.55839e-005
156       25        -0.885001        1.05586e-005        2.55833e-005
157       25        -0.884958        1.05588e-005        2.55828e-005
158       25        -0.884916        1.05591e-005        2.55823e-005
159       25        -0.884875        1.05593e-005        2.55818e-005
160       25        -0.884835        1.05595e-005        2.55814e-005
161       25        -0.884796        1.05597e-005        2.55809e-005
162       25        -0.884759        1.05599e-005        2.55804e-005
163       25        -0.884722        1.05601e-005        2.558e-005
164       25        -0.884686        1.05603e-005        2.55795e-005
165       25        -0.884652        1.05605e-005        2.55791e-005
166       25        -0.884618        1.05607e-005        2.55787e-005
167       25        -0.884585        1.05609e-005        2.55782e-005
168       25        -0.884553        1.05611e-005        2.55778e-005
169       25        -0.884522        1.05612e-005        2.55774e-005
170       25        -0.884493        1.05614e-005        2.55771e-005
171       25        -0.884464        1.05615e-005        2.55767e-005
172       25        -0.884436        1.05617e-005        2.55764e-005
173       25        -0.88441        1.05618e-005        2.5576e-005
174       25        -0.884384        1.0562e-005        2.55757e-005
175       25        -0.88436        1.05621e-005        2.55754e-005
176       25        -0.884336        1.05622e-005        2.55751e-005
177       25        -0.884313        1.05624e-005        2.55749e-005
178       25        -0.884291        1.05625e-005        2.55746e-005
179       25        -0.884269        1.05626e-005        2.55743e-005
180       25        -0.884248        1.05627e-005        2.55741e-005
181       25        -0.884228        1.05628e-005        2.55739e-005
182       25        -0.884209        1.05629e-005        2.55736e-005
183       25        -0.884191        1.05631e-005        2.55734e-005
184       25        -0.884174        1.05632e-005        2.55732e-005
185       25        -0.884158        1.05633e-005        2.5573e-005
186       25        -0.884141        1.05633e-005        2.55729e-005
187       25        -0.884125        1.05634e-005        2.55727e-005
188       25        -0.884108        1.05635e-005        2.55725e-005
189       25        -0.884091        1.05636e-005        2.55723e-005
190       25        -0.884075        1.05637e-005        2.55721e-005
191       25        -0.884059        1.05638e-005        2.55719e-005
192       25        -0.884043        1.05639e-005        2.55717e-005
193       25        -0.884029        1.0564e-005        2.55715e-005
194       25        -0.884016        1.05641e-005        2.55714e-005
195       25        -0.884004        1.05641e-005        2.55712e-005
196       25        -0.883992        1.05642e-005        2.55711e-005
197       25        -0.88398        1.05642e-005        2.55709e-005
198       25        -0.883967        1.05643e-005        2.55707e-005
199       25        -0.883954        1.05644e-005        2.55706e-005
200       25        -0.883939        1.05645e-005        2.55704e-005
201       25        -0.883925        1.05645e-005        2.55702e-005
202       25        -0.883911        1.05646e-005        2.557e-005
203       25        -0.883899        1.05647e-005        2.55699e-005
204       25        -0.883888        1.05647e-005        2.55697e-005
205       25        -0.883878        1.05648e-005        2.55696e-005
206       25        -0.88387        1.05648e-005        2.55695e-005
207       25        -0.883861        1.05649e-005        2.55694e-005
208       25        -0.883852        1.05649e-005        2.55693e-005
209       25        -0.883843        1.0565e-005        2.55692e-005
210       25        -0.883834        1.0565e-005        2.5569e-005
211       25        -0.883824        1.05651e-005        2.55689e-005
212       25        -0.883816        1.05651e-005        2.55688e-005
213       25        -0.883808        1.05652e-005        2.55687e-005
214       25        -0.883801        1.05652e-005        2.55687e-005
215       25        -0.883795        1.05652e-005        2.55686e-005
216       25        -0.883789        1.05653e-005        2.55685e-005
217       25        -0.883783        1.05653e-005        2.55685e-005
218       25        -0.883778        1.05653e-005        2.55684e-005
219       25        -0.883772        1.05654e-005        2.55683e-005
220       25        -0.883767        1.05654e-005        2.55683e-005
221       25        -0.883761        1.05654e-005        2.55682e-005
222       25        -0.883756        1.05655e-005        2.55682e-005
223       25        -0.883751        1.05655e-005        2.55681e-005
224       25        -0.883746        1.05655e-005        2.5568e-005
225       25        -0.883741        1.05656e-005        2.5568e-005
226       25        -0.883737        1.05656e-005        2.55679e-005
227       25        -0.883733        1.05656e-005        2.55679e-005
228       25        -0.883729        1.05656e-005        2.55678e-005
229       25        -0.883725        1.05656e-005        2.55678e-005
230       25        -0.883722        1.05657e-005        2.55677e-005
231       25        -0.883718        1.05657e-005        2.55677e-005
232       25        -0.883715        1.05657e-005        2.55676e-005
233       25        -0.883712        1.05657e-005        2.55676e-005
234       25        -0.883709        1.05657e-005        2.55676e-005
235       25        -0.883707        1.05657e-005        2.55675e-005
236       25        -0.883704        1.05657e-005        2.55675e-005
237       25        -0.883702        1.05658e-005        2.55675e-005
238       25        -0.8837        1.05658e-005        2.55674e-005
239       25        -0.883699        1.05658e-005        2.55674e-005
240       25        -0.883698        1.05658e-005        2.55674e-005
241       25        -0.883697        1.05658e-005        2.55674e-005
242       25        -0.883696        1.05658e-005        2.55674e-005
243       25        -0.883695        1.05658e-005        2.55674e-005
244       25        -0.883695        1.05658e-005        2.55674e-005
245       25        -0.883695        1.05658e-005        2.55674e-005
246       25        -0.883695        1.05658e-005        2.55674e-005
247       25        -0.883696        1.05658e-005        2.55674e-005
248       25        -0.883696        1.05658e-005        2.55674e-005
249       25        -0.883697        1.05658e-005        2.55674e-005
250       25        -0.883698        1.05658e-005        2.55674e-005
251       25        -0.8837        1.05658e-005        2.55674e-005
252       25        -0.883701        1.05658e-005        2.55675e-005
253       25        -0.883703        1.05658e-005        2.55675e-005
254       25        -0.883704        1.05658e-005        2.55675e-005
255       25        -0.883706        1.05657e-005        2.55675e-005
256       25        -0.883708        1.05657e-005        2.55676e-005
257       25        -0.883711        1.05657e-005        2.55676e-005
258       25        -0.883713        1.05657e-005        2.55676e-005
259       25        -0.883716        1.05657e-005        2.55677e-005
260       25        -0.883719        1.05657e-005        2.55677e-005
261       25        -0.883721        1.05657e-005        2.55677e-005
262       25        -0.883725        1.05656e-005        2.55678e-005
263       25        -0.883728        1.05656e-005        2.55678e-005
264       25        -0.883731        1.05656e-005        2.55678e-005
265       25        -0.883735        1.05656e-005        2.55679e-005
266       25        -0.883739        1.05656e-005        2.55679e-005
267       25        -0.883743        1.05655e-005        2.5568e-005
268       25        -0.883748        1.05655e-005        2.5568e-005
269       25        -0.883753        1.05655e-005        2.55681e-005
270       25        -0.883758        1.05654e-005        2.55681e-005
271       25        -0.883763        1.05654e-005        2.55682e-005
272       25        -0.883769        1.05654e-005        2.55683e-005
273       25        -0.883775        1.05654e-005        2.55683e-005
274       25        -0.883782        1.05653e-005        2.55684e-005
275       25        -0.883789        1.05653e-005        2.55685e-005
276       25        -0.883797        1.05652e-005        2.55686e-005
277       25        -0.883805        1.05652e-005        2.55687e-005
278       25        -0.883813        1.05651e-005        2.55688e-005
279       25        -0.883821        1.05651e-005        2.55689e-005
280       25        -0.88383        1.05651e-005        2.5569e-005
281       25        -0.883839        1.0565e-005        2.55691e-005
282       25        -0.883848        1.0565e-005        2.55693e-005
283       25        -0.883858        1.05649e-005        2.55694e-005
284       25        -0.883869        1.05649e-005        2.55695e-005
285       25        -0.88388        1.05648e-005        2.55697e-005
286       25        -0.883893        1.05647e-005        2.55698e-005
287       25        -0.883905        1.05647e-005        2.557e-005
288       25        -0.883918        1.05646e-005        2.55702e-005
289       25        -0.883931        1.05645e-005        2.55703e-005
290       25        -0.883943        1.05645e-005        2.55705e-005
291       25        -0.883955        1.05644e-005        2.55706e-005
292       25        -0.883967        1.05643e-005        2.55708e-005
293       25        -0.883981        1.05643e-005        2.55709e-005
294       25        -0.883995        1.05642e-005        2.55711e-005
295       25        -0.884011        1.05641e-005        2.55713e-005
296       25        -0.884028        1.0564e-005        2.55715e-005
297       25        -0.884046        1.05639e-005        2.55717e-005
298       25        -0.884064        1.05638e-005        2.55719e-005
299       25        -0.884081        1.05637e-005        2.55721e-005
300       25        -0.884098        1.05636e-005        2.55723e-005
301       25        -0.884114        1.05635e-005        2.55725e-005
302       25        -0.884131        1.05634e-005        2.55727e-005
303       25        -0.884149        1.05633e-005        2.55729e-005
304       25        -0.884168        1.05632e-005        2.55732e-005
305       25        -0.884188        1.05631e-005        2.55734e-005
306       25        -0.884209        1.0563e-005        2.55736e-005
307       25        -0.884231        1.05628e-005        2.55739e-005
308       25        -0.884254        1.05627e-005        2.55742e-005
309       25        -0.884278        1.05626e-005        2.55745e-005
310       25        -0.884302        1.05624e-005        2.55748e-005
311       25        -0.884327        1.05623e-005        2.55751e-005
312       25        -0.884353        1.05622e-005        2.55754e-005
313       25        -0.884379        1.0562e-005        2.55758e-005
314       25        -0.884406        1.05619e-005        2.55761e-005
315       25        -0.884434        1.05617e-005        2.55764e-005
316       25        -0.884463        1.05616e-005        2.55768e-005
317       25        -0.884493        1.05614e-005        2.55772e-005
318       25        -0.884523        1.05613e-005        2.55776e-005
319       25        -0.884555        1.05611e-005        2.5578e-005
320       25        -0.884588        1.05609e-005        2.55784e-005
321       25        -0.884622        1.05607e-005        2.55788e-005
322       25        -0.884656        1.05605e-005        2.55792e-005
323       25        -0.884691        1.05603e-005        2.55797e-005
324       25        -0.884727        1.05602e-005        2.55801e-005
325       25        -0.884763        1.05599e-005        2.55805e-005
326       25        -0.884801        1.05597e-005        2.5581e-005
327       25        -0.88484        1.05595e-005        2.55815e-005
328       25        -0.88488        1.05593e-005        2.55819e-005
329       25        -0.88492        1.05591e-005        2.55824e-005
330       25        -0.884962        1.05588e-005        2.55829e-005
331       25        -0.885005        1.05586e-005        2.55834e-005
332       25        -0.885049        1.05583e-005        2.55839e-005
333       25        -0.885094        1.05581e-005        2.55845e-005
334       25        -0.885141        1.05578e-005        2.5585e-005
335       25        -0.885189        1.05575e-005        2.55856e-005
336       25        -0.885239        1.05573e-005        2.55862e-005
337       25        -0.88529        1.0557e-005        2.55868e-005
338       25        -0.885343        1.05567e-005        2.55874e-005
339       25        -0.885397        1.05564e-005        2.55881e-005
340       25        -0.885454        1.05561e-005        2.55888e-005
341       25        -0.885512        1.05557e-005        2.55895e-005
342       25        -0.885572        1.05554e-005        2.55902e-005
343       25        -0.885634        1.05551e-005        2.5591e-005
344       25        -0.885698        1.05547e-005        2.55917e-005
345       25        -0.885764        1.05543e-005        2.55926e-005
346       25        -0.885832        1.0554e-005        2.55934e-005
347       25        -0.885903        1.05536e-005        2.55943e-005
348       25        -0.885975        1.05532e-005        2.55952e-005
349       25        -0.88605        1.05528e-005        2.55961e-005
350       25        -0.886126        1.05524e-005        2.55971e-005
351       25        -0.886205        1.0552e-005        2.5598e-005
352       25        -0.886286        1.05515e-005        2.5599e-005
353       25        -0.886369        1.05511e-005        2.56001e-005
354       25        -0.886454        1.05506e-005        2.56011e-005
355       25        -0.886541        1.05501e-005        2.56022e-005
356       25        -0.88663        1.05496e-005        2.56033e-005
357       25        -0.886721        1.05491e-005        2.56044e-005
358       25        -0.886814        1.05486e-005        2.56055e-005
359       25        -0.886909        1.05481e-005        2.56066e-005
360       25        -0.887007        1.05475e-005        2.56078e-005
361       25        -0.887106        1.05469e-005        2.5609e-005
362       25        -0.887208        1.05464e-005        2.56102e-005
363       25        -0.887312        1.05458e-005        2.56114e-005
364       25        -0.887419        1.05452e-005        2.56126e-005
365       25        -0.887528        1.05445e-005        2.56139e-005
366       25        -0.88764        1.05439e-005        2.56152e-005
367       25        -0.887755        1.05432e-005        2.56166e-005
368       25        -0.887872        1.05426e-005        2.5618e-005
369       25        -0.887992        1.05419e-005        2.56194e-005
370       25        -0.888116        1.05412e-005        2.56209e-005
371       25        -0.888242        1.05405e-005        2.56224e-005
372       25        -0.888372        1.05398e-005        2.56239e-005
373       25        -0.888504        1.0539e-005        2.56255e-005
374       25        -0.88864        1.05383e-005        2.56271e-005
375       25        -0.888779        1.05375e-005        2.56288e-005
376       25        -0.888921        1.05367e-005        2.56305e-005
377       25        -0.889066        1.05359e-005        2.56323e-005
378       25        -0.889214        1.05351e-005        2.56341e-005
379       25        -0.889365        1.05342e-005        2.5636e-005
380       25        -0.889518        1.05334e-005        2.56378e-005
381       25        -0.889674        1.05325e-005        2.56398e-005
382       25        -0.889832        1.05317e-005        2.56417e-005
383       25        -0.889993        1.05308e-005        2.56437e-005
384       25        -0.890154        1.05299e-005        2.56456e-005
385       25        -0.890318        1.0529e-005        2.56476e-005
386       25        -0.890482        1.05281e-005        2.56496e-005
387       25        -0.890647        1.05272e-005        2.56516e-005
388       25        -0.890813        1.05262e-005        2.56536e-005
389       25        -0.890978        1.05253e-005        2.56556e-005
390       25        -0.891143        1.05244e-005        2.56575e-005
391       25        -0.891307        1.05234e-005        2.56594e-005
392       25        -0.89147        1.05225e-005        2.56613e-005
393       25        -0.891632        1.05215e-005        2.56632e-005
394       25        -0.891791        1.05206e-005        2.5665e-005
395       25        -0.891949        1.05197e-005        2.56668e-005
396       25        -0.892104        1.05188e-005        2.56685e-005
397       25        -0.892256        1.05179e-005        2.56702e-005
398       25        -0.892405        1.0517e-005        2.56719e-005
399       25        -0.89255        1.05161e-005        2.56734e-005
400       25        -0.89269        1.05153e-005        2.5675e-005
401       25        -0.892827        1.05144e-005        2.56765e-005
402       25        -0.892958        1.05136e-005        2.56779e-005
403       25        -0.893084        1.05129e-005        2.56793e-005
404       25        -0.893204        1.05121e-005        2.56806e-005
405       25        -0.893317        1.05114e-005        2.56818e-005
406       25        -0.893424        1.05108e-005        2.56829e-005
407       25        -0.893522        1.05102e-005        2.5684e-005
408       25        -0.893613        1.05096e-005        2.5685e-005
409       25        -0.893696        1.05091e-005        2.56858e-005
410       25        -0.893768        1.05087e-005        2.56866e-005
411       25        -0.893828        1.05083e-005        2.56872e-005
412       25        -0.893877        1.0508e-005        2.56877e-005
413       25        -0.893914        1.05077e-005        2.5688e-005
414       25        -0.893941        1.05075e-005        2.56882e-005
415       25        -0.893959        1.05074e-005        2.56883e-005
416       25        -0.893964        1.05073e-005        2.56883e-005
417       25        -0.893952        1.05073e-005        2.5688e-005
418       25        -0.893915        1.05074e-005        2.56874e-005
419       25        -0.893854        1.05077e-005        2.56864e-005
420       25        -0.893777        1.0508e-005        2.56853e-005
421       25        -0.893703        1.05083e-005        2.56841e-005
422       25        -0.893639        1.05086e-005        2.5683e-005
423       25        -0.893573        1.05088e-005        2.56819e-005
424       25        -0.893468        1.05093e-005        2.56803e-005
425       25        -0.893288        1.05101e-005        2.56778e-005
426       25        -0.893038        1.05113e-005        2.56743e-005
427       25        -0.892776        1.05125e-005        2.56705e-005
428       25        -0.892589        1.05133e-005        2.56677e-005
429       25        -0.892517        1.05135e-005        2.56663e-005
430       25        -0.892504        1.05134e-005        2.56657e-005
431       25        -0.89241        1.05138e-005        2.56643e-005
432       25        -0.892111        1.05153e-005        2.56602e-005
433       25        -0.891609        1.05178e-005        2.56535e-005
434       25        -0.891083        1.05204e-005        2.56464e-005
435       25        -0.890776        1.05218e-005        2.56418e-005
436       25        -0.890805        1.05214e-005        2.56416e-005
437       25        -0.891038        1.05201e-005        2.56443e-005
438       25        -0.891163        1.05194e-005        2.56458e-005
439       25        -0.890896        1.05208e-005        2.56424e-005
440       25        -0.890204        1.05244e-005        2.56335e-005
441       25        -0.889369        1.05287e-005        2.56226e-005
442       25        -0.888826        1.05314e-005        2.56153e-005
443       25        -0.88888        1.0531e-005        2.56155e-005
444       25        -0.889482        1.05277e-005        2.56231e-005
445       25        -0.890223        1.05238e-005        2.56326e-005
446       25        -0.890565        1.05221e-005        2.56371e-005
447       25        -0.890184        1.05242e-005        2.56325e-005
448       25        -0.889216        1.05294e-005        2.56203e-005
449       25        -0.888253        1.05344e-005        2.56079e-005
450       25        -0.887989        1.05356e-005        2.5604e-005
451       25        -0.888729        1.05315e-005        2.5613e-005
452       25        -0.890163        1.0524e-005        2.56315e-005
453       25        -0.891552        1.05168e-005        2.56494e-005
454       25        -0.892208        1.05133e-005        2.56578e-005
455       25        -0.891892        1.05149e-005        2.56536e-005
456       25        -0.890918        1.05199e-005        2.56409e-005
457       25        -0.889983        1.05247e-005        2.56286e-005
458       25        -0.889831        1.05254e-005        2.56264e-005
459       25        -0.89087        1.05198e-005        2.56395e-005
460       25        -0.892877        1.05091e-005        2.56648e-005
461       25        -0.895035        1.04978e-005        2.56925e-005
462       25        -0.896256        1.04915e-005        2.57084e-005
463       25        -0.895661        1.0494e-005        2.56992e-005
464       25        -0.893297        1.05064e-005        2.56689e-005
465       25        -0.890052        1.05242e-005        2.56292e-005
466       25        -0.886829        1.05416e-005        2.55889e-005
467       25        -0.884068        1.05562e-005        2.55538e-005
468       25        -0.881626        1.05685e-005        2.55211e-005
469       25        -0.878833        1.05846e-005        2.54887e-005
470       25        -0.873037        1.06161e-005        2.54167e-005
471       25        -0.863657        1.06632e-005        2.52912e-005
472       25        -0.856472        1.0703e-005        2.52037e-005
473       25        -0.851797        1.07296e-005        2.51486e-005
474       25        -0.84411        1.07707e-005        2.50517e-005
475       25        -0.828951        1.08527e-005        2.48625e-005
476       25        -0.8044        1.09852e-005        2.45558e-005
477       25        -0.765998        1.11979e-005        2.40882e-005
478       25        -0.684641        1.16661e-005        2.31346e-005
479       25        -0.502463        1.27837e-005        2.11288e-005
480       25        -0.195435        1.49155e-005        1.81349e-005
481       25        0.155052        1.77766e-005        1.52233e-005
482       25        0.425694        2.0336e-005        1.32859e-005
483       25        0.59194        2.20797e-005        1.22156e-005
484       25        0.675578        2.3011e-005        1.17094e-005
485       25        0.689261        2.31614e-005        1.16258e-005
486       25        0.636923        2.25732e-005        1.19394e-005
487       25        0.55299        2.16758e-005        1.24685e-005
488       25        0.529655        2.14375e-005        1.26226e-005
489       25        0.608677        2.22896e-005        1.21271e-005
490       25        0.708218        2.34272e-005        1.15384e-005
491       25        0.760495        2.40659e-005        1.12492e-005
492       25        0.772754        2.42232e-005        1.11848e-005
493       25        0.767753        2.41667e-005        1.12147e-005
494       25        0.75791        2.40497e-005        1.12708e-005
495       25        0.746656        2.391e-005        1.13321e-005
496       25        0.731155        2.37091e-005        1.14124e-005
497       25        0.703726        2.33859e-005        1.15699e-005
498       25        0.656065        2.28482e-005        1.18557e-005
499       25        0.592872        2.21665e-005        1.22522e-005
0       26        0.481305        2.09768e-005        1.29632e-005
1       26        0.661355        2.28709e-005        1.18048e-005
2       26        0.782078        2.42958e-005        1.11142e-005
3       26        0.825413        2.48433e-005        1.08827e-005
4       26        0.836401        2.49828e-005        1.08242e-005
5       26        0.823733        2.48206e-005        1.0891e-005
6       26        0.743351        2.38335e-005        1.13333e-005
7       26        0.461686        2.0702e-005        1.30468e-005
8       26        -0.0787828        1.58072e-005        1.71029e-005
9       26        -0.429435        1.32514e-005        2.03593e-005
10       26        -0.45348        1.30936e-005        2.06064e-005
11       26        -0.253065        1.44853e-005        1.86565e-005
12       26        0.0558242        1.69146e-005        1.59962e-005
13       26        0.316044        1.92517e-005        1.4035e-005
14       26        0.410354        2.01696e-005        1.33808e-005
15       26        0.266856        1.87863e-005        1.43862e-005
16       26        -0.151703        1.52449e-005        1.77423e-005
17       26        -0.58525        1.22531e-005        2.19997e-005
18       26        -0.809196        1.09502e-005        2.45953e-005
19       26        -0.889397        1.0521e-005        2.56046e-005
20       26        -0.912554        1.03998e-005        2.59025e-005
21       26        -0.919238        1.03684e-005        2.59975e-005
22       26        -0.920741        1.03627e-005        2.60223e-005
23       26        -0.919613        1.03696e-005        2.60103e-005
24       26        -0.917193        1.03818e-005        2.59778e-005
25       26        -0.914732        1.03912e-005        2.59375e-005
26       26        -0.912711        1.04026e-005        2.59136e-005
27       26        -0.909565        1.04216e-005        2.58792e-005
28       26        -0.904464        1.04453e-005        2.58063e-005
29       26        -0.897058        1.04842e-005        2.57111e-005
30       26        -0.889196        1.05273e-005        2.56146e-005
31       26        -0.884543        1.05519e-005        2.55555e-005
32       26        -0.883719        1.05546e-005        2.55409e-005
33       26        -0.882949        1.05563e-005        2.55254e-005
34       26        -0.877992        1.05829e-005        2.5463e-005
35       26        -0.869396        1.06288e-005        2.53548e-005
36       26        -0.85968        1.06799e-005        2.52302e-005
37       26        -0.85028        1.07306e-005        2.51129e-005
38       26        -0.843206        1.0769e-005        2.50252e-005
39       26        -0.839506        1.0789e-005        2.49789e-005
40       26        -0.838401        1.07949e-005        2.4965e-005
41       26        -0.838276        1.07955e-005        2.49633e-005
42       26        -0.837776        1.07982e-005        2.49571e-005
43       26        -0.836077        1.08074e-005        2.49358e-005
44       26        -0.832944        1.08243e-005        2.48968e-005
45       26        -0.829068        1.08455e-005        2.4849e-005
46       26        -0.825887        1.08632e-005        2.48106e-005
47       26        -0.824591        1.08708e-005        2.47956e-005
48       26        -0.825251        1.08674e-005        2.48043e-005
49       26        -0.826881        1.08585e-005        2.48244e-005
50       26        -0.828165        1.08514e-005        2.48401e-005
51       26        -0.828255        1.08509e-005        2.48411e-005
52       26        -0.827236        1.08566e-005        2.48288e-005
53       26        -0.825979        1.08638e-005        2.48141e-005
54       26        -0.8255        1.08668e-005        2.48091e-005
55       26        -0.826273        1.08629e-005        2.48194e-005
56       26        -0.828006        1.08536e-005        2.48411e-005
57       26        -0.82994        1.0843e-005        2.48651e-005
58       26        -0.83135        1.08353e-005        2.48825e-005
59       26        -0.831963        1.0832e-005        2.489e-005
60       26        -0.832108        1.08313e-005        2.48921e-005
61       26        -0.832444        1.08298e-005        2.48969e-005
62       26        -0.833427        1.08246e-005        2.49096e-005
63       26        -0.834999        1.08162e-005        2.49293e-005
64       26        -0.836739        1.08067e-005        2.49507e-005
65       26        -0.838217        1.07986e-005        2.49689e-005
66       26        -0.839284        1.07927e-005        2.4982e-005
67       26        -0.840106        1.07883e-005        2.49924e-005
68       26        -0.840977        1.07837e-005        2.50034e-005
69       26        -0.842086        1.07778e-005        2.50175e-005
70       26        -0.843403        1.07707e-005        2.5034e-005
71       26        -0.84476        1.07634e-005        2.50509e-005
72       26        -0.846006        1.07566e-005        2.50664e-005
73       26        -0.847108        1.07507e-005        2.50802e-005
74       26        -0.848132        1.07452e-005        2.50931e-005
75       26        -0.849157        1.07398e-005        2.51061e-005
76       26        -0.850218        1.07342e-005        2.51196e-005
77       26        -0.8513        1.07284e-005        2.51333e-005
78       26        -0.852363        1.07228e-005        2.51468e-005
79       26        -0.85338        1.07174e-005        2.51598e-005
80       26        -0.854348        1.07123e-005        2.51722e-005
81       26        -0.85528        1.07074e-005        2.51842e-005
82       26        -0.856188        1.07027e-005        2.51959e-005
83       26        -0.857078        1.0698e-005        2.52074e-005
84       26        -0.857947        1.06935e-005        2.52186e-005
85       26        -0.85879        1.06891e-005        2.52295e-005
86       26        -0.859601        1.06849e-005        2.524e-005
87       26        -0.860382        1.06808e-005        2.52502e-005
88       26        -0.861134        1.06769e-005        2.52599e-005
89       26        -0.86186        1.06732e-005        2.52694e-005
90       26        -0.862559        1.06695e-005        2.52784e-005
91       26        -0.863233        1.06661e-005        2.52872e-005
92       26        -0.86388        1.06627e-005        2.52956e-005
93       26        -0.864502        1.06595e-005        2.53037e-005
94       26        -0.865099        1.06564e-005        2.53114e-005
95       26        -0.865673        1.06534e-005        2.53189e-005
96       26        -0.866223        1.06505e-005        2.5326e-005
97       26        -0.866752        1.06478e-005        2.53329e-005
98       26        -0.86726        1.06451e-005        2.53394e-005
99       26        -0.867748        1.06426e-005        2.53457e-005
100       26        -0.868215        1.06401e-005        2.53518e-005
101       26        -0.868664        1.06378e-005        2.53576e-005
102       26        -0.869095        1.06355e-005        2.53631e-005
103       26        -0.86951        1.06334e-005        2.53685e-005
104       26        -0.869909        1.06313e-005        2.53737e-005
105       26        -0.870293        1.06293e-005        2.53787e-005
106       26        -0.870662        1.06274e-005        2.53835e-005
107       26        -0.871018        1.06256e-005        2.53881e-005
108       26        -0.871361        1.06238e-005        2.53926e-005
109       26        -0.871691        1.06221e-005        2.5397e-005
110       26        -0.87201        1.06205e-005        2.54012e-005
111       26        -0.872317        1.06189e-005        2.54052e-005
112       26        -0.872613        1.06174e-005        2.54092e-005
113       26        -0.8729        1.0616e-005        2.5413e-005
114       26        -0.873176        1.06146e-005        2.54167e-005
115       26        -0.873443        1.06132e-005        2.54202e-005
116       26        -0.8737        1.0612e-005        2.54237e-005
117       26        -0.873948        1.06107e-005        2.5427e-005
118       26        -0.874187        1.06095e-005        2.54303e-005
119       26        -0.874418        1.06084e-005        2.54334e-005
120       26        -0.87464        1.06073e-005        2.54364e-005
121       26        -0.874854        1.06062e-005        2.54393e-005
122       26        -0.875061        1.06052e-005        2.5442e-005
123       26        -0.87526        1.06042e-005        2.54447e-005
124       26        -0.875451        1.06032e-005        2.54473e-005
125       26        -0.875636        1.06023e-005        2.54498e-005
126       26        -0.875813        1.06014e-005        2.54521e-005
127       26        -0.875983        1.06006e-005        2.54544e-005
128       26        -0.876148        1.05997e-005        2.54566e-005
129       26        -0.876306        1.05989e-005        2.54587e-005
130       26        -0.876458        1.05981e-005        2.54607e-005
131       26        -0.876604        1.05974e-005        2.54627e-005
132       26        -0.876745        1.05967e-005        2.54645e-005
133       26        -0.876881        1.0596e-005        2.54663e-005
134       26        -0.877012        1.05953e-005        2.5468e-005
135       26        -0.877139        1.05947e-005        2.54697e-005
136       26        -0.877261        1.0594e-005        2.54713e-005
137       26        -0.877379        1.05934e-005        2.54729e-005
138       26        -0.877494        1.05929e-005        2.54744e-005
139       26        -0.877605        1.05923e-005        2.54758e-005
140       26        -0.877712        1.05917e-005        2.54773e-005
141       26        -0.877816        1.05912e-005        2.54787e-005
142       26        -0.877917        1.05907e-005        2.548e-005
143       26        -0.878015        1.05902e-005        2.54813e-005
144       26        -0.87811        1.05897e-005        2.54826e-005
145       26        -0.878202        1.05893e-005        2.54838e-005
146       26        -0.878292        1.05888e-005        2.54851e-005
147       26        -0.878379        1.05884e-005        2.54863e-005
148       26        -0.878463        1.0588e-005        2.54874e-005
149       26        -0.878545        1.05876e-005        2.54885e-005
150       26        -0.878624        1.05872e-005        2.54896e-005
151       26        -0.878701        1.05868e-005        2.54907e-005
152       26        -0.878775        1.05865e-005        2.54917e-005
153       26        -0.878847        1.05861e-005        2.54927e-005
154       26        -0.878917        1.05858e-005        2.54937e-005
155       26        -0.878985        1.05855e-005        2.54946e-005
156       26        -0.87905        1.05851e-005        2.54955e-005
157       26        -0.879113        1.05848e-005        2.54963e-005
158       26        -0.879174        1.05845e-005        2.54972e-005
159       26        -0.879232        1.05842e-005        2.54979e-005
160       26        -0.879288        1.0584e-005        2.54987e-005
161       26        -0.879342        1.05837e-005        2.54994e-005
162       26        -0.879395        1.05834e-005        2.55001e-005
163       26        -0.879446        1.05832e-005        2.55008e-005
164       26        -0.879496        1.05829e-005        2.55015e-005
165       26        -0.879544        1.05827e-005        2.55021e-005
166       26        -0.87959        1.05824e-005        2.55027e-005
167       26        -0.879633        1.05822e-005        2.55033e-005
168       26        -0.879675        1.0582e-005        2.55038e-005
169       26        -0.879716        1.05818e-005        2.55044e-005
170       26        -0.879755        1.05816e-005        2.55049e-005
171       26        -0.879794        1.05814e-005        2.55054e-005
172       26        -0.879833        1.05812e-005        2.55059e-005
173       26        -0.879872        1.0581e-005        2.55064e-005
174       26        -0.879909        1.05808e-005        2.55069e-005
175       26        -0.879945        1.05806e-005        2.55074e-005
176       26        -0.879978        1.05805e-005        2.55079e-005
177       26        -0.88001        1.05803e-005        2.55083e-005
178       26        -0.880041        1.05801e-005        2.55087e-005
179       26        -0.880071        1.058e-005        2.55091e-005
180       26        -0.8801        1.05799e-005        2.55095e-005
181       26        -0.88013        1.05797e-005        2.551e-005
182       26        -0.88016        1.05796e-005        2.55104e-005
183       26        -0.88019        1.05794e-005        2.55108e-005
184       26        -0.880219        1.05793e-005        2.55112e-005
185       26        -0.880247        1.05791e-005        2.55116e-005
186       26        -0.880273        1.0579e-005        2.55119e-005
187       26        -0.880298        1.05789e-005        2.55123e-005
188       26        -0.88032        1.05788e-005        2.55126e-005
189       26        -0.880342        1.05787e-005        2.55129e-005
190       26        -0.880362        1.05786e-005        2.55132e-005
191       26        -0.880383        1.05785e-005        2.55135e-005
192       26        -0.880403        1.05784e-005        2.55137e-005
193       26        -0.880425        1.05783e-005        2.5514e-005
194       26        -0.880446        1.05782e-005        2.55143e-005
195       26        -0.880469        1.05781e-005        2.55146e-005
196       26        -0.880491        1.0578e-005        2.55149e-005
197       26        -0.880511        1.05778e-005        2.55152e-005
198       26        -0.88053        1.05777e-005        2.55154e-005
199       26        -0.880547        1.05777e-005        2.55156e-005
200       26        -0.880561        1.05776e-005        2.55158e-005
201       26        -0.880575        1.05775e-005        2.5516e-005
202       26        -0.880588        1.05775e-005        2.55162e-005
203       26        -0.880601        1.05774e-005        2.55163e-005
204       26        -0.880615        1.05773e-005        2.55165e-005
205       26        -0.88063        1.05772e-005        2.55167e-005
206       26        -0.880646        1.05772e-005        2.55169e-005
207       26        -0.880661        1.05771e-005        2.55171e-005
208       26        -0.880675        1.0577e-005        2.55173e-005
209       26        -0.880687        1.05769e-005        2.55175e-005
210       26        -0.880698        1.05769e-005        2.55176e-005
211       26        -0.880708        1.05768e-005        2.55178e-005
212       26        -0.880718        1.05768e-005        2.55179e-005
213       26        -0.880728        1.05767e-005        2.5518e-005
214       26        -0.880738        1.05767e-005        2.55182e-005
215       26        -0.880749        1.05766e-005        2.55183e-005
216       26        -0.880759        1.05766e-005        2.55185e-005
217       26        -0.880769        1.05765e-005        2.55186e-005
218       26        -0.880779        1.05765e-005        2.55188e-005
219       26        -0.880788        1.05765e-005        2.55189e-005
220       26        -0.880796        1.05764e-005        2.5519e-005
221       26        -0.880804        1.05764e-005        2.55191e-005
222       26        -0.880811        1.05764e-005        2.55192e-005
223       26        -0.880817        1.05763e-005        2.55193e-005
224       26        -0.880823        1.05763e-005        2.55194e-005
225       26        -0.880829        1.05763e-005        2.55195e-005
226       26        -0.880835        1.05762e-005        2.55195e-005
227       26        -0.88084        1.05762e-005        2.55196e-005
228       26        -0.880845        1.05762e-005        2.55197e-005
229       26        -0.880849        1.05762e-005        2.55197e-005
230       26        -0.880853        1.05761e-005        2.55198e-005
231       26        -0.880857        1.05761e-005        2.55198e-005
232       26        -0.88086        1.05761e-005        2.55199e-005
233       26        -0.880863        1.05761e-005        2.55199e-005
234       26        -0.880865        1.05761e-005        2.55199e-005
235       26        -0.880867        1.05761e-005        2.55199e-005
236       26        -0.880869        1.0576e-005        2.552e-005
237       26        -0.880871        1.0576e-005        2.552e-005
238       26        -0.880872        1.0576e-005        2.552e-005
239       26        -0.880874        1.0576e-005        2.552e-005
240       26        -0.880875        1.0576e-005        2.552e-005
241       26        -0.880876        1.0576e-005        2.552e-005
242       26        -0.880876        1.0576e-005        2.552e-005
243       26        -0.880877        1.0576e-005        2.552e-005
244       26        -0.880877        1.0576e-005        2.55201e-005
245       26        -0.880877        1.0576e-005        2.55201e-005
246       26        -0.880876        1.0576e-005        2.55201e-005
247       26        -0.880876        1.0576e-005        2.55201e-005
248       26        -0.880875        1.0576e-005        2.552e-005
249       26        -0.880874        1.0576e-005        2.552e-005
250       26        -0.880873        1.0576e-005        2.552e-005
251       26        -0.880872        1.0576e-005        2.552e-005
252       26        -0.88087        1.05761e-005        2.552e-005
253       26        -0.880868        1.05761e-005        2.552e-005
254       26        -0.880865        1.05761e-005        2.55199e-005
255       26        -0.880862        1.05761e-005        2.55199e-005
256       26        -0.880859        1.05761e-005        2.55199e-005
257       26        -0.880855        1.05761e-005        2.55198e-005
258       26        -0.880852        1.05762e-005        2.55198e-005
259       26        -0.880847        1.05762e-005        2.55197e-005
260       26        -0.880843        1.05762e-005        2.55196e-005
261       26        -0.880838        1.05762e-005        2.55196e-005
262       26        -0.880832        1.05762e-005        2.55195e-005
263       26        -0.880826        1.05763e-005        2.55194e-005
264       26        -0.88082        1.05763e-005        2.55193e-005
265       26        -0.880813        1.05763e-005        2.55192e-005
266       26        -0.880806        1.05764e-005        2.55191e-005
267       26        -0.880799        1.05764e-005        2.5519e-005
268       26        -0.880791        1.05764e-005        2.55189e-005
269       26        -0.880783        1.05765e-005        2.55188e-005
270       26        -0.880774        1.05765e-005        2.55187e-005
271       26        -0.880765        1.05766e-005        2.55185e-005
272       26        -0.880756        1.05766e-005        2.55184e-005
273       26        -0.880746        1.05767e-005        2.55183e-005
274       26        -0.880736        1.05767e-005        2.55182e-005
275       26        -0.880726        1.05768e-005        2.5518e-005
276       26        -0.880715        1.05768e-005        2.55179e-005
277       26        -0.880704        1.05769e-005        2.55177e-005
278       26        -0.880692        1.05769e-005        2.55176e-005
279       26        -0.88068        1.0577e-005        2.55174e-005
280       26        -0.880666        1.05771e-005        2.55172e-005
281       26        -0.880653        1.05771e-005        2.55171e-005
282       26        -0.880639        1.05772e-005        2.55169e-005
283       26        -0.880624        1.05773e-005        2.55167e-005
284       26        -0.88061        1.05774e-005        2.55165e-005
285       26        -0.880595        1.05774e-005        2.55163e-005
286       26        -0.88058        1.05775e-005        2.55161e-005
287       26        -0.880565        1.05776e-005        2.55159e-005
288       26        -0.880548        1.05777e-005        2.55157e-005
289       26        -0.88053        1.05778e-005        2.55154e-005
290       26        -0.88051        1.05779e-005        2.55152e-005
291       26        -0.880488        1.0578e-005        2.55149e-005
292       26        -0.880466        1.05781e-005        2.55146e-005
293       26        -0.880444        1.05782e-005        2.55143e-005
294       26        -0.880423        1.05783e-005        2.5514e-005
295       26        -0.880401        1.05784e-005        2.55137e-005
296       26        -0.88038        1.05785e-005        2.55134e-005
297       26        -0.880358        1.05786e-005        2.55131e-005
298       26        -0.880334        1.05787e-005        2.55128e-005
299       26        -0.880308        1.05789e-005        2.55124e-005
300       26        -0.88028        1.0579e-005        2.5512e-005
301       26        -0.88025        1.05791e-005        2.55116e-005
302       26        -0.880219        1.05793e-005        2.55112e-005
303       26        -0.880187        1.05794e-005        2.55108e-005
304       26        -0.880156        1.05796e-005        2.55103e-005
305       26        -0.880124        1.05798e-005        2.55099e-005
306       26        -0.880093        1.05799e-005        2.55095e-005
307       26        -0.880061        1.05801e-005        2.5509e-005
308       26        -0.880029        1.05802e-005        2.55086e-005
309       26        -0.879996        1.05804e-005        2.55082e-005
310       26        -0.879962        1.05806e-005        2.55077e-005
311       26        -0.879927        1.05807e-005        2.55072e-005
312       26        -0.879891        1.05809e-005        2.55068e-005
313       26        -0.879852        1.05811e-005        2.55063e-005
314       26        -0.879812        1.05813e-005        2.55057e-005
315       26        -0.879771        1.05815e-005        2.55052e-005
316       26        -0.879728        1.05818e-005        2.55046e-005
317       26        -0.879685        1.0582e-005        2.5504e-005
318       26        -0.879641        1.05822e-005        2.55035e-005
319       26        -0.879596        1.05824e-005        2.55029e-005
320       26        -0.879551        1.05827e-005        2.55023e-005
321       26        -0.879503        1.05829e-005        2.55016e-005
322       26        -0.879454        1.05831e-005        2.5501e-005
323       26        -0.879402        1.05834e-005        2.55003e-005
324       26        -0.879347        1.05837e-005        2.54995e-005
325       26        -0.879291        1.0584e-005        2.54988e-005
326       26        -0.879233        1.05842e-005        2.5498e-005
327       26        -0.879174        1.05845e-005        2.54972e-005
328       26        -0.879113        1.05848e-005        2.54964e-005
329       26        -0.879051        1.05851e-005        2.54955e-005
330       26        -0.878987        1.05855e-005        2.54946e-005
331       26        -0.878921        1.05858e-005        2.54937e-005
332       26        -0.878852        1.05861e-005        2.54928e-005
333       26        -0.878781        1.05865e-005        2.54918e-005
334       26        -0.878707        1.05868e-005        2.54908e-005
335       26        -0.878632        1.05872e-005        2.54898e-005
336       26        -0.878555        1.05876e-005        2.54887e-005
337       26        -0.878476        1.0588e-005        2.54877e-005
338       26        -0.878394        1.05884e-005        2.54866e-005
339       26        -0.878311        1.05888e-005        2.54854e-005
340       26        -0.878225        1.05892e-005        2.54843e-005
341       26        -0.878137        1.05897e-005        2.54831e-005
342       26        -0.878045        1.05901e-005        2.54819e-005
343       26        -0.877952        1.05906e-005        2.54806e-005
344       26        -0.877855        1.05911e-005        2.54793e-005
345       26        -0.877756        1.05916e-005        2.5478e-005
346       26        -0.877654        1.05921e-005        2.54767e-005
347       26        -0.877549        1.05926e-005        2.54753e-005
348       26        -0.87744        1.05932e-005        2.54739e-005
349       26        -0.877328        1.05938e-005        2.54724e-005
350       26        -0.877213        1.05944e-005        2.54708e-005
351       26        -0.877093        1.0595e-005        2.54693e-005
352       26        -0.876969        1.05956e-005        2.54676e-005
353       26        -0.876841        1.05962e-005        2.54659e-005
354       26        -0.876709        1.05969e-005        2.54642e-005
355       26        -0.876572        1.05976e-005        2.54623e-005
356       26        -0.87643        1.05983e-005        2.54604e-005
357       26        -0.876283        1.05991e-005        2.54585e-005
358       26        -0.876131        1.05998e-005        2.54564e-005
359       26        -0.875973        1.06006e-005        2.54543e-005
360       26        -0.875809        1.06014e-005        2.54521e-005
361       26        -0.87564        1.06023e-005        2.54498e-005
362       26        -0.875465        1.06032e-005        2.54475e-005
363       26        -0.875284        1.06041e-005        2.5445e-005
364       26        -0.875097        1.0605e-005        2.54425e-005
365       26        -0.874903        1.0606e-005        2.54399e-005
366       26        -0.874702        1.0607e-005        2.54372e-005
367       26        -0.874495        1.0608e-005        2.54344e-005
368       26        -0.87428        1.06091e-005        2.54315e-005
369       26        -0.874059        1.06102e-005        2.54285e-005
370       26        -0.873829        1.06113e-005        2.54255e-005
371       26        -0.873592        1.06125e-005        2.54223e-005
372       26        -0.873347        1.06138e-005        2.54191e-005
373       26        -0.873094        1.06151e-005        2.54157e-005
374       26        -0.872831        1.06164e-005        2.54122e-005
375       26        -0.87256        1.06178e-005        2.54086e-005
376       26        -0.872278        1.06192e-005        2.54049e-005
377       26        -0.871987        1.06207e-005        2.54011e-005
378       26        -0.871684        1.06223e-005        2.53972e-005
379       26        -0.871371        1.06239e-005        2.53931e-005
380       26        -0.871045        1.06256e-005        2.53888e-005
381       26        -0.870707        1.06273e-005        2.53844e-005
382       26        -0.870356        1.06291e-005        2.53798e-005
383       26        -0.869991        1.0631e-005        2.53751e-005
384       26        -0.869611        1.0633e-005        2.53701e-005
385       26        -0.869215        1.0635e-005        2.5365e-005
386       26        -0.868803        1.06372e-005        2.53596e-005
387       26        -0.868374        1.06394e-005        2.5354e-005
388       26        -0.867927        1.06417e-005        2.53482e-005
389       26        -0.867461        1.06441e-005        2.53421e-005
390       26        -0.866976        1.06466e-005        2.53358e-005
391       26        -0.86647        1.06492e-005        2.53292e-005
392       26        -0.865942        1.0652e-005        2.53223e-005
393       26        -0.865392        1.06548e-005        2.53151e-005
394       26        -0.86482        1.06577e-005        2.53076e-005
395       26        -0.864224        1.06608e-005        2.52999e-005
396       26        -0.863603        1.0664e-005        2.52918e-005
397       26        -0.862956        1.06674e-005        2.52833e-005
398       26        -0.862284        1.06708e-005        2.52746e-005
399       26        -0.861583        1.06745e-005        2.52655e-005
400       26        -0.860855        1.06783e-005        2.5256e-005
401       26        -0.860098        1.06822e-005        2.52462e-005
402       26        -0.859311        1.06863e-005        2.52361e-005
403       26        -0.858494        1.06906e-005        2.52255e-005
404       26        -0.857646        1.0695e-005        2.52146e-005
405       26        -0.856766        1.06996e-005        2.52033e-005
406       26        -0.855852        1.07045e-005        2.51916e-005
407       26        -0.854903        1.07095e-005        2.51796e-005
408       26        -0.853921        1.07147e-005        2.5167e-005
409       26        -0.852903        1.07201e-005        2.51541e-005
410       26        -0.851849        1.07257e-005        2.51408e-005
411       26        -0.850757        1.07315e-005        2.5127e-005
412       26        -0.849628        1.07376e-005        2.51127e-005
413       26        -0.84846        1.07438e-005        2.5098e-005
414       26        -0.847255        1.07503e-005        2.50829e-005
415       26        -0.846016        1.07569e-005        2.50673e-005
416       26        -0.844741        1.07638e-005        2.50513e-005
417       26        -0.843427        1.07708e-005        2.50348e-005
418       26        -0.842069        1.07781e-005        2.50178e-005
419       26        -0.840662        1.07857e-005        2.50002e-005
420       26        -0.839216        1.07935e-005        2.4982e-005
421       26        -0.837749        1.08014e-005        2.49636e-005
422       26        -0.83628        1.08092e-005        2.49452e-005
423       26        -0.834807        1.08171e-005        2.49267e-005
424       26        -0.833299        1.08252e-005        2.49077e-005
425       26        -0.831707        1.08338e-005        2.48878e-005
426       26        -0.830009        1.0843e-005        2.48666e-005
427       26        -0.82826        1.08524e-005        2.48448e-005
428       26        -0.826588        1.08614e-005        2.48237e-005
429       26        -0.825099        1.08693e-005        2.48049e-005
430       26        -0.823766        1.08764e-005        2.4788e-005
431       26        -0.822405        1.08837e-005        2.47709e-005
432       26        -0.820781        1.08925e-005        2.47507e-005
433       26        -0.818817        1.09032e-005        2.47265e-005
434       26        -0.816722        1.09146e-005        2.47006e-005
435       26        -0.814916        1.09244e-005        2.4678e-005
436       26        -0.813745        1.09305e-005        2.46629e-005
437       26        -0.813142        1.09335e-005        2.46549e-005
438       26        -0.812569        1.09366e-005        2.46477e-005
439       26        -0.811399        1.09431e-005        2.46335e-005
440       26        -0.809446        1.09539e-005        2.46098e-005
441       26        -0.807168        1.09665e-005        2.45821e-005
442       26        -0.805406        1.09762e-005        2.45604e-005
443       26        -0.804866        1.09789e-005        2.45533e-005
444       26        -0.805619        1.09745e-005        2.45618e-005
445       26        -0.806926        1.09672e-005        2.45775e-005
446       26        -0.807674        1.09631e-005        2.45869e-005
447       26        -0.80715        1.09662e-005        2.4581e-005
448       26        -0.805548        1.09753e-005        2.45619e-005
449       26        -0.803936        1.09844e-005        2.45426e-005
450       26        -0.803735        1.09854e-005        2.454e-005
451       26        -0.805873        1.09732e-005        2.45651e-005
452       26        -0.810004        1.095e-005        2.46148e-005
453       26        -0.814573        1.09249e-005        2.46707e-005
454       26        -0.817967        1.09064e-005        2.47127e-005
455       26        -0.819648        1.08973e-005        2.47335e-005
456       26        -0.820247        1.0894e-005        2.47409e-005
457       26        -0.821074        1.08894e-005        2.47509e-005
458       26        -0.823666        1.0875e-005        2.47825e-005
459       26        -0.82919        1.08446e-005        2.48499e-005
460       26        -0.837705        1.07979e-005        2.49545e-005
461       26        -0.848041        1.07417e-005        2.50827e-005
462       26        -0.858674        1.06845e-005        2.52157e-005
463       26        -0.867808        1.06347e-005        2.53286e-005
464       26        -0.873194        1.06061e-005        2.53969e-005
465       26        -0.87548        1.05954e-005        2.54293e-005
466       26        -0.878485        1.05803e-005        2.54694e-005
467       26        -0.884984        1.05455e-005        2.55513e-005
468       26        -0.894015        1.04968e-005        2.56638e-005
469       26        -0.902491        1.0454e-005        2.57768e-005
470       26        -0.909284        1.04192e-005        2.58661e-005
471       26        -0.913605        1.03932e-005        2.59132e-005
472       26        -0.915335        1.03858e-005        2.59398e-005
473       26        -0.91585        1.03859e-005        2.59533e-005
474       26        -0.915552        1.03878e-005        2.59503e-005
475       26        -0.913577        1.03975e-005        2.59233e-005
476       26        -0.908712        1.04208e-005        2.58554e-005
477       26        -0.898939        1.04719e-005        2.57294e-005
478       26        -0.874438        1.06028e-005        2.54206e-005
479       26        -0.814107        1.09252e-005        2.46598e-005
480       26        -0.701055        1.15621e-005        2.33077e-005
481       26        -0.535544        1.25716e-005        2.1477e-005
482       26        -0.32311        1.39938e-005        1.93313e-005
483       26        -0.0918826        1.57159e-005        1.72283e-005
484       26        0.0787012        1.7112e-005        1.58169e-005
485       26        0.118837        1.74527e-005        1.54972e-005
486       26        0.0201725        1.66146e-005        1.62828e-005
487       26        -0.112502        1.55518e-005        1.74036e-005
488       26        -0.0811564        1.57973e-005        1.71328e-005
489       26        0.205265        1.82249e-005        1.4843e-005
490       26        0.562527        2.17705e-005        1.24041e-005
491       26        0.755282        2.398e-005        1.12677e-005
492       26        0.813542        2.46996e-005        1.0949e-005
493       26        0.822175        2.48124e-005        1.09044e-005
494       26        0.818162        2.47639e-005        1.09269e-005
495       26        0.808848        2.46409e-005        1.09744e-005
496       26        0.781908        2.42911e-005        1.1114e-005
497       26        0.702543        2.33471e-005        1.15644e-005
498       26        0.540043        2.15475e-005        1.25562e-005
499       26        0.385457        1.99779e-005        1.35878e-005
0       27        -0.0112738        1.63937e-005        1.65795e-005
1       27        0.458795        2.06553e-005        1.3055e-005
2       27        0.751929        2.39002e-005        1.12679e-005
3       27        0.849121        2.51061e-005        1.07402e-005
4       27        0.868595        2.5357e-005        1.06383e-005
5       27        0.840649        2.50005e-005        1.0786e-005
6       27        0.685838        2.31337e-005        1.16517e-005
7       27        0.165398        1.78496e-005        1.51285e-005
8       27        -0.51693        1.26656e-005        2.12386e-005
9       27        -0.790644        1.10373e-005        2.43352e-005
10       27        -0.826683        1.08422e-005        2.47822e-005
11       27        -0.754474        1.12448e-005        2.39119e-005
12       27        -0.618825        1.20455e-005        2.23653e-005
13       27        -0.449468        1.31231e-005        2.05701e-005
14       27        -0.32246        1.39913e-005        1.93153e-005
15       27        -0.362298        1.37152e-005        1.97037e-005
16       27        -0.576457        1.23083e-005        2.19053e-005
17       27        -0.780293        1.11014e-005        2.42245e-005
18       27        -0.887355        1.05227e-005        2.55566e-005
19       27        -0.930318        1.02985e-005        2.61099e-005
20       27        -0.943754        1.02268e-005        2.62788e-005
21       27        -0.943941        1.02289e-005        2.62891e-005
22       27        -0.937971        1.02622e-005        2.62179e-005
23       27        -0.929724        1.03058e-005        2.6113e-005
24       27        -0.920641        1.03514e-005        2.59914e-005
25       27        -0.908373        1.04105e-005        2.5821e-005
26       27        -0.887449        1.0521e-005        2.55547e-005
27       27        -0.858789        1.06764e-005        2.51996e-005
28       27        -0.827478        1.08422e-005        2.48021e-005
29       27        -0.789031        1.10552e-005        2.43353e-005
30       27        -0.747498        1.12919e-005        2.38452e-005
31       27        -0.716016        1.14723e-005        2.34753e-005
32       27        -0.697671        1.15759e-005        2.32567e-005
33       27        -0.680149        1.16751e-005        2.30486e-005
34       27        -0.64976        1.18558e-005        2.27048e-005
35       27        -0.609891        1.20974e-005        2.2262e-005
36       27        -0.569934        1.23433e-005        2.18248e-005
37       27        -0.534254        1.25683e-005        2.14437e-005
38       27        -0.508068        1.2736e-005        2.11682e-005
39       27        -0.493471        1.283e-005        2.10155e-005
40       27        -0.48729        1.28696e-005        2.09505e-005
41       27        -0.48436        1.28883e-005        2.09195e-005
42       27        -0.480696        1.29118e-005        2.0881e-005
43       27        -0.473939        1.29555e-005        2.08106e-005
44       27        -0.463442        1.30242e-005        2.07024e-005
45       27        -0.451397        1.3104e-005        2.05799e-005
46       27        -0.441967        1.31671e-005        2.04849e-005
47       27        -0.438181        1.31925e-005        2.04469e-005
48       27        -0.439834        1.31814e-005        2.04634e-005
49       27        -0.443985        1.31534e-005        2.0505e-005
50       27        -0.447029        1.31329e-005        2.05354e-005
51       27        -0.446831        1.31341e-005        2.05332e-005
52       27        -0.44387        1.3154e-005        2.05035e-005
53       27        -0.440703        1.31755e-005        2.04721e-005
54       27        -0.440025        1.31804e-005        2.04658e-005
55       27        -0.44288        1.31615e-005        2.04949e-005
56       27        -0.44826        1.31257e-005        2.05494e-005
57       27        -0.454035        1.30873e-005        2.06079e-005
58       27        -0.458277        1.30591e-005        2.06509e-005
59       27        -0.460409        1.3045e-005        2.06727e-005
60       27        -0.461574        1.30376e-005        2.06851e-005
61       27        -0.463633        1.30243e-005        2.07066e-005
62       27        -0.467618        1.29982e-005        2.07476e-005
63       27        -0.473118        1.2962e-005        2.08039e-005
64       27        -0.478877        1.29241e-005        2.08629e-005
65       27        -0.483815        1.28918e-005        2.09137e-005
66       27        -0.487702        1.28664e-005        2.09539e-005
67       27        -0.491125        1.28443e-005        2.09895e-005
68       27        -0.494885        1.282e-005        2.10287e-005
69       27        -0.499366        1.2791e-005        2.10754e-005
70       27        -0.504355        1.27587e-005        2.11273e-005
71       27        -0.509354        1.27264e-005        2.11794e-005
72       27        -0.514021        1.26963e-005        2.12283e-005
73       27        -0.518354        1.26686e-005        2.12739e-005
74       27        -0.522563        1.26417e-005        2.13183e-005
75       27        -0.526835        1.26145e-005        2.13635e-005
76       27        -0.531214        1.25867e-005        2.14099e-005
77       27        -0.535624        1.25587e-005        2.14567e-005
78       27        -0.53996        1.25313e-005        2.15029e-005
79       27        -0.544168        1.25047e-005        2.15478e-005
80       27        -0.548257        1.2479e-005        2.15917e-005
81       27        -0.552263        1.24539e-005        2.16347e-005
82       27        -0.556213        1.24292e-005        2.16773e-005
83       27        -0.560108        1.24049e-005        2.17193e-005
84       27        -0.563935        1.23811e-005        2.17607e-005
85       27        -0.567679        1.23578e-005        2.18013e-005
86       27        -0.571331        1.23352e-005        2.1841e-005
87       27        -0.574893        1.23132e-005        2.18798e-005
88       27        -0.578369        1.22917e-005        2.19177e-005
89       27        -0.581763        1.22708e-005        2.19548e-005
90       27        -0.585075        1.22504e-005        2.19911e-005
91       27        -0.588301        1.22306e-005        2.20265e-005
92       27        -0.591441        1.22114e-005        2.20609e-005
93       27        -0.594495        1.21927e-005        2.20945e-005
94       27        -0.597465        1.21745e-005        2.21272e-005
95       27        -0.600353        1.21569e-005        2.21591e-005
96       27        -0.603161        1.21398e-005        2.21901e-005
97       27        -0.605889        1.21231e-005        2.22203e-005
98       27        -0.608538        1.2107e-005        2.22496e-005
99       27        -0.611109        1.20914e-005        2.22781e-005
100       27        -0.613603        1.20763e-005        2.23058e-005
101       27        -0.616022        1.20616e-005        2.23327e-005
102       27        -0.618369        1.20474e-005        2.23588e-005
103       27        -0.620646        1.20337e-005        2.23842e-005
104       27        -0.622854        1.20203e-005        2.24088e-005
105       27        -0.624995        1.20074e-005        2.24328e-005
106       27        -0.627071        1.1995e-005        2.2456e-005
107       27        -0.629083        1.19829e-005        2.24786e-005
108       27        -0.631033        1.19712e-005        2.25005e-005
109       27        -0.632923        1.19599e-005        2.25218e-005
110       27        -0.634754        1.1949e-005        2.25424e-005
111       27        -0.636529        1.19384e-005        2.25625e-005
112       27        -0.63825        1.19281e-005        2.25819e-005
113       27        -0.639917        1.19182e-005        2.26008e-005
114       27        -0.641532        1.19086e-005        2.26192e-005
115       27        -0.643097        1.18994e-005        2.26369e-005
116       27        -0.644613        1.18904e-005        2.26542e-005
117       27        -0.64608        1.18817e-005        2.26709e-005
118       27        -0.647502        1.18733e-005        2.26871e-005
119       27        -0.648879        1.18652e-005        2.27028e-005
120       27        -0.650212        1.18574e-005        2.27181e-005
121       27        -0.651503        1.18498e-005        2.27329e-005
122       27        -0.652753        1.18424e-005        2.27472e-005
123       27        -0.653963        1.18353e-005        2.2761e-005
124       27        -0.655133        1.18284e-005        2.27744e-005
125       27        -0.656266        1.18218e-005        2.27874e-005
126       27        -0.657362        1.18153e-005        2.28e-005
127       27        -0.658423        1.18091e-005        2.28122e-005
128       27        -0.659449        1.18031e-005        2.28239e-005
129       27        -0.660442        1.17973e-005        2.28353e-005
130       27        -0.661403        1.17916e-005        2.28464e-005
131       27        -0.662332        1.17862e-005        2.2857e-005
132       27        -0.663231        1.17809e-005        2.28673e-005
133       27        -0.664101        1.17758e-005        2.28773e-005
134       27        -0.664942        1.17709e-005        2.2887e-005
135       27        -0.665755        1.17661e-005        2.28964e-005
136       27        -0.666542        1.17615e-005        2.29054e-005
137       27        -0.667304        1.1757e-005        2.29142e-005
138       27        -0.668042        1.17527e-005        2.29227e-005
139       27        -0.668756        1.17486e-005        2.29309e-005
140       27        -0.669448        1.17445e-005        2.29389e-005
141       27        -0.670117        1.17406e-005        2.29467e-005
142       27        -0.670764        1.17369e-005        2.29542e-005
143       27        -0.671391        1.17332e-005        2.29614e-005
144       27        -0.671999        1.17297e-005        2.29685e-005
145       27        -0.672587        1.17263e-005        2.29753e-005
146       27        -0.673158        1.1723e-005        2.2982e-005
147       27        -0.673711        1.17198e-005        2.29884e-005
148       27        -0.674246        1.17167e-005        2.29946e-005
149       27        -0.674765        1.17137e-005        2.30007e-005
150       27        -0.675267        1.17108e-005        2.30065e-005
151       27        -0.675752        1.1708e-005        2.30122e-005
152       27        -0.676223        1.17053e-005        2.30177e-005
153       27        -0.67668        1.17027e-005        2.30231e-005
154       27        -0.677123        1.17001e-005        2.30283e-005
155       27        -0.677553        1.16976e-005        2.30333e-005
156       27        -0.67797        1.16952e-005        2.30382e-005
157       27        -0.678373        1.16929e-005        2.30429e-005
158       27        -0.678762        1.16907e-005        2.30474e-005
159       27        -0.679138        1.16885e-005        2.30518e-005
160       27        -0.679501        1.16864e-005        2.30561e-005
161       27        -0.679854        1.16844e-005        2.30602e-005
162       27        -0.680198        1.16824e-005        2.30642e-005
163       27        -0.680532        1.16805e-005        2.30681e-005
164       27        -0.680857        1.16786e-005        2.30719e-005
165       27        -0.681171        1.16768e-005        2.30756e-005
166       27        -0.681473        1.1675e-005        2.30791e-005
167       27        -0.681764        1.16734e-005        2.30825e-005
168       27        -0.682044        1.16717e-005        2.30857e-005
169       27        -0.682315        1.16702e-005        2.30889e-005
170       27        -0.682579        1.16687e-005        2.3092e-005
171       27        -0.682838        1.16672e-005        2.3095e-005
172       27        -0.683092        1.16657e-005        2.3098e-005
173       27        -0.68334        1.16643e-005        2.31009e-005
174       27        -0.68358        1.16629e-005        2.31037e-005
175       27        -0.683811        1.16616e-005        2.31064e-005
176       27        -0.68403        1.16603e-005        2.3109e-005
177       27        -0.68424        1.16591e-005        2.31115e-005
178       27        -0.684441        1.1658e-005        2.31138e-005
179       27        -0.684637        1.16569e-005        2.31161e-005
180       27        -0.684829        1.16558e-005        2.31184e-005
181       27        -0.685019        1.16547e-005        2.31207e-005
182       27        -0.685207        1.16536e-005        2.31229e-005
183       27        -0.685393        1.16525e-005        2.31251e-005
184       27        -0.685573        1.16515e-005        2.31272e-005
185       27        -0.685745        1.16505e-005        2.31292e-005
186       27        -0.685909        1.16496e-005        2.31312e-005
187       27        -0.686064        1.16487e-005        2.3133e-005
188       27        -0.686212        1.16479e-005        2.31348e-005
189       27        -0.686354        1.16471e-005        2.31364e-005
190       27        -0.686491        1.16463e-005        2.31381e-005
191       27        -0.686627        1.16455e-005        2.31397e-005
192       27        -0.686763        1.16447e-005        2.31413e-005
193       27        -0.6869        1.1644e-005        2.31429e-005
194       27        -0.687039        1.16432e-005        2.31445e-005
195       27        -0.687177        1.16424e-005        2.31462e-005
196       27        -0.687312        1.16416e-005        2.31477e-005
197       27        -0.687442        1.16409e-005        2.31493e-005
198       27        -0.687565        1.16402e-005        2.31507e-005
199       27        -0.687678        1.16395e-005        2.3152e-005
200       27        -0.687783        1.16389e-005        2.31533e-005
201       27        -0.687882        1.16383e-005        2.31544e-005
202       27        -0.687978        1.16378e-005        2.31555e-005
203       27        -0.688073        1.16372e-005        2.31567e-005
204       27        -0.688169        1.16367e-005        2.31578e-005
205       27        -0.688266        1.16361e-005        2.31589e-005
206       27        -0.688362        1.16356e-005        2.31601e-005
207       27        -0.688455        1.1635e-005        2.31612e-005
208       27        -0.688542        1.16345e-005        2.31622e-005
209       27        -0.688622        1.16341e-005        2.31631e-005
210       27        -0.688697        1.16337e-005        2.3164e-005
211       27        -0.688768        1.16333e-005        2.31649e-005
212       27        -0.688836        1.16329e-005        2.31657e-005
213       27        -0.688902        1.16325e-005        2.31665e-005
214       27        -0.688967        1.16321e-005        2.31672e-005
215       27        -0.689032        1.16318e-005        2.3168e-005
216       27        -0.689095        1.16314e-005        2.31687e-005
217       27        -0.689156        1.16311e-005        2.31695e-005
218       27        -0.689215        1.16307e-005        2.31702e-005
219       27        -0.68927        1.16304e-005        2.31708e-005
220       27        -0.689322        1.16301e-005        2.31714e-005
221       27        -0.68937        1.16299e-005        2.3172e-005
222       27        -0.689416        1.16296e-005        2.31726e-005
223       27        -0.689459        1.16294e-005        2.31731e-005
224       27        -0.6895        1.16291e-005        2.31736e-005
225       27        -0.689538        1.16289e-005        2.3174e-005
226       27        -0.689575        1.16287e-005        2.31745e-005
227       27        -0.68961        1.16285e-005        2.31749e-005
228       27        -0.689642        1.16283e-005        2.31752e-005
229       27        -0.689671        1.16281e-005        2.31756e-005
230       27        -0.689699        1.1628e-005        2.31759e-005
231       27        -0.689724        1.16278e-005        2.31762e-005
232       27        -0.689747        1.16277e-005        2.31765e-005
233       27        -0.689768        1.16276e-005        2.31767e-005
234       27        -0.689787        1.16275e-005        2.31769e-005
235       27        -0.689804        1.16274e-005        2.31771e-005
236       27        -0.689819        1.16273e-005        2.31773e-005
237       27        -0.689832        1.16272e-005        2.31775e-005
238       27        -0.689843        1.16271e-005        2.31776e-005
239       27        -0.689853        1.16271e-005        2.31777e-005
240       27        -0.689861        1.1627e-005        2.31778e-005
241       27        -0.689867        1.1627e-005        2.31779e-005
242       27        -0.689871        1.1627e-005        2.31779e-005
243       27        -0.689874        1.1627e-005        2.31779e-005
244       27        -0.689874        1.1627e-005        2.31779e-005
245       27        -0.689873        1.1627e-005        2.31779e-005
246       27        -0.68987        1.1627e-005        2.31779e-005
247       27        -0.689866        1.1627e-005        2.31778e-005
248       27        -0.689859        1.16271e-005        2.31778e-005
249       27        -0.689851        1.16271e-005        2.31777e-005
250       27        -0.689841        1.16272e-005        2.31776e-005
251       27        -0.68983        1.16272e-005        2.31774e-005
252       27        -0.689816        1.16273e-005        2.31773e-005
253       27        -0.689801        1.16274e-005        2.31771e-005
254       27        -0.689784        1.16275e-005        2.31769e-005
255       27        -0.689764        1.16276e-005        2.31767e-005
256       27        -0.689743        1.16277e-005        2.31764e-005
257       27        -0.689719        1.16279e-005        2.31761e-005
258       27        -0.689694        1.1628e-005        2.31758e-005
259       27        -0.689666        1.16282e-005        2.31755e-005
260       27        -0.689637        1.16283e-005        2.31752e-005
261       27        -0.689605        1.16285e-005        2.31748e-005
262       27        -0.689571        1.16287e-005        2.31744e-005
263       27        -0.689534        1.16289e-005        2.31739e-005
264       27        -0.689495        1.16291e-005        2.31735e-005
265       27        -0.689454        1.16294e-005        2.3173e-005
266       27        -0.68941        1.16296e-005        2.31724e-005
267       27        -0.689364        1.16299e-005        2.31719e-005
268       27        -0.689316        1.16301e-005        2.31713e-005
269       27        -0.689264        1.16304e-005        2.31707e-005
270       27        -0.68921        1.16307e-005        2.317e-005
271       27        -0.689153        1.1631e-005        2.31694e-005
272       27        -0.689093        1.16314e-005        2.31687e-005
273       27        -0.689031        1.16317e-005        2.31679e-005
274       27        -0.688966        1.16321e-005        2.31671e-005
275       27        -0.688898        1.16325e-005        2.31663e-005
276       27        -0.688828        1.16329e-005        2.31655e-005
277       27        -0.688753        1.16333e-005        2.31646e-005
278       27        -0.688675        1.16338e-005        2.31637e-005
279       27        -0.688592        1.16342e-005        2.31627e-005
280       27        -0.688506        1.16347e-005        2.31617e-005
281       27        -0.688416        1.16353e-005        2.31607e-005
282       27        -0.688323        1.16358e-005        2.31596e-005
283       27        -0.688228        1.16363e-005        2.31585e-005
284       27        -0.688131        1.16369e-005        2.31573e-005
285       27        -0.688031        1.16375e-005        2.31561e-005
286       27        -0.687928        1.1638e-005        2.31549e-005
287       27        -0.68782        1.16387e-005        2.31537e-005
288       27        -0.687706        1.16393e-005        2.31523e-005
289       27        -0.687586        1.164e-005        2.31509e-005
290       27        -0.687459        1.16407e-005        2.31494e-005
291       27        -0.687326        1.16415e-005        2.31478e-005
292       27        -0.687188        1.16423e-005        2.31462e-005
293       27        -0.687048        1.16431e-005        2.31446e-005
294       27        -0.686906        1.16439e-005        2.31429e-005
295       27        -0.686765        1.16447e-005        2.31412e-005
296       27        -0.68662        1.16455e-005        2.31395e-005
297       27        -0.686471        1.16464e-005        2.31377e-005
298       27        -0.686313        1.16473e-005        2.31359e-005
299       27        -0.686146        1.16482e-005        2.31339e-005
300       27        -0.685969        1.16492e-005        2.31318e-005
301       27        -0.685782        1.16503e-005        2.31296e-005
302       27        -0.685589        1.16514e-005        2.31273e-005
303       27        -0.685391        1.16525e-005        2.3125e-005
304       27        -0.685191        1.16537e-005        2.31226e-005
305       27        -0.684988        1.16548e-005        2.31202e-005
306       27        -0.684783        1.1656e-005        2.31178e-005
307       27        -0.684574        1.16572e-005        2.31154e-005
308       27        -0.684361        1.16584e-005        2.31129e-005
309       27        -0.684142        1.16597e-005        2.31103e-005
310       27        -0.683917        1.1661e-005        2.31076e-005
311       27        -0.683684        1.16623e-005        2.31049e-005
312       27        -0.683442        1.16637e-005        2.31021e-005
313       27        -0.683191        1.16651e-005        2.30991e-005
314       27        -0.682928        1.16666e-005        2.30961e-005
315       27        -0.682657        1.16682e-005        2.30929e-005
316       27        -0.682377        1.16698e-005        2.30896e-005
317       27        -0.682092        1.16715e-005        2.30863e-005
318       27        -0.681802        1.16731e-005        2.30829e-005
319       27        -0.681505        1.16748e-005        2.30794e-005
320       27        -0.681202        1.16766e-005        2.30759e-005
321       27        -0.680888        1.16784e-005        2.30722e-005
322       27        -0.680563        1.16803e-005        2.30684e-005
323       27        -0.680225        1.16822e-005        2.30645e-005
324       27        -0.679874        1.16842e-005        2.30604e-005
325       27        -0.679512        1.16863e-005        2.30561e-005
326       27        -0.67914        1.16885e-005        2.30518e-005
327       27        -0.678759        1.16907e-005        2.30473e-005
328       27        -0.678369        1.16929e-005        2.30428e-005
329       27        -0.677969        1.16952e-005        2.30381e-005
330       27        -0.677557        1.16976e-005        2.30332e-005
331       27        -0.677132        1.17e-005        2.30283e-005
332       27        -0.676693        1.17026e-005        2.30231e-005
333       27        -0.67624        1.17052e-005        2.30178e-005
334       27        -0.675773        1.17079e-005        2.30124e-005
335       27        -0.675293        1.17106e-005        2.30068e-005
336       27        -0.6748        1.17135e-005        2.3001e-005
337       27        -0.674293        1.17164e-005        2.29951e-005
338       27        -0.673772        1.17194e-005        2.29891e-005
339       27        -0.673236        1.17225e-005        2.29828e-005
340       27        -0.672683        1.17257e-005        2.29764e-005
341       27        -0.672113        1.1729e-005        2.29698e-005
342       27        -0.671526        1.17324e-005        2.2963e-005
343       27        -0.670921        1.17359e-005        2.29559e-005
344       27        -0.670298        1.17396e-005        2.29487e-005
345       27        -0.669657        1.17433e-005        2.29413e-005
346       27        -0.668997        1.17471e-005        2.29337e-005
347       27        -0.668318        1.17511e-005        2.29258e-005
348       27        -0.667617        1.17552e-005        2.29178e-005
349       27        -0.666895        1.17594e-005        2.29094e-005
350       27        -0.66615        1.17638e-005        2.29008e-005
351       27        -0.665382        1.17682e-005        2.2892e-005
352       27        -0.664591        1.17729e-005        2.28829e-005
353       27        -0.663775        1.17776e-005        2.28735e-005
354       27        -0.662934        1.17826e-005        2.28638e-005
355       27        -0.662068        1.17876e-005        2.28538e-005
356       27        -0.661174        1.17929e-005        2.28435e-005
357       27        -0.660253        1.17982e-005        2.28329e-005
358       27        -0.659302        1.18038e-005        2.2822e-005
359       27        -0.658323        1.18095e-005        2.28107e-005
360       27        -0.657313        1.18155e-005        2.27991e-005
361       27        -0.656272        1.18216e-005        2.27871e-005
362       27        -0.655199        1.18278e-005        2.27748e-005
363       27        -0.654093        1.18343e-005        2.27621e-005
364       27        -0.652953        1.1841e-005        2.27491e-005
365       27        -0.651778        1.18479e-005        2.27356e-005
366       27        -0.650566        1.18551e-005        2.27217e-005
367       27        -0.649317        1.18624e-005        2.27074e-005
368       27        -0.64803        1.187e-005        2.26927e-005
369       27        -0.646703        1.18778e-005        2.26776e-005
370       27        -0.645335        1.18859e-005        2.2662e-005
371       27        -0.643926        1.18942e-005        2.26459e-005
372       27        -0.642473        1.19029e-005        2.26294e-005
373       27        -0.640975        1.19117e-005        2.26124e-005
374       27        -0.639431        1.19209e-005        2.25949e-005
375       27        -0.637838        1.19304e-005        2.25769e-005
376       27        -0.636197        1.19402e-005        2.25583e-005
377       27        -0.634504        1.19503e-005        2.25392e-005
378       27        -0.632759        1.19607e-005        2.25196e-005
379       27        -0.630959        1.19715e-005        2.24993e-005
380       27        -0.629103        1.19826e-005        2.24785e-005
381       27        -0.62719        1.19941e-005        2.2457e-005
382       27        -0.625216        1.20059e-005        2.24348e-005
383       27        -0.62318        1.20182e-005        2.2412e-005
384       27        -0.62108        1.20308e-005        2.23886e-005
385       27        -0.618915        1.20439e-005        2.23644e-005
386       27        -0.616682        1.20573e-005        2.23395e-005
387       27        -0.61438        1.20712e-005        2.23138e-005
388       27        -0.612006        1.20856e-005        2.22874e-005
389       27        -0.609559        1.21004e-005        2.22602e-005
390       27        -0.607037        1.21157e-005        2.22321e-005
391       27        -0.604436        1.21315e-005        2.22033e-005
392       27        -0.601756        1.21478e-005        2.21736e-005
393       27        -0.598995        1.21646e-005        2.21431e-005
394       27        -0.596151        1.21819e-005        2.21116e-005
395       27        -0.593222        1.21998e-005        2.20793e-005
396       27        -0.590208        1.22182e-005        2.20461e-005
397       27        -0.587104        1.22373e-005        2.2012e-005
398       27        -0.583909        1.22569e-005        2.1977e-005
399       27        -0.580622        1.22771e-005        2.1941e-005
400       27        -0.57724        1.22979e-005        2.1904e-005
401       27        -0.573762        1.23194e-005        2.18661e-005
402       27        -0.570188        1.23415e-005        2.18272e-005
403       27        -0.566517        1.23643e-005        2.17874e-005
404       27        -0.562746        1.23877e-005        2.17465e-005
405       27        -0.558874        1.24119e-005        2.17047e-005
406       27        -0.554898        1.24367e-005        2.16619e-005
407       27        -0.550817        1.24623e-005        2.1618e-005
408       27        -0.546632        1.24886e-005        2.15732e-005
409       27        -0.542343        1.25156e-005        2.15273e-005
410       27        -0.537951        1.25434e-005        2.14805e-005
411       27        -0.533454        1.25719e-005        2.14327e-005
412       27        -0.52885        1.26011e-005        2.13838e-005
413       27        -0.524141        1.26311e-005        2.1334e-005
414       27        -0.519331        1.26618e-005        2.12833e-005
415       27        -0.514427        1.26932e-005        2.12316e-005
416       27        -0.509435        1.27252e-005        2.11792e-005
417       27        -0.504351        1.27579e-005        2.1126e-005
418       27        -0.499164        1.27914e-005        2.10718e-005
419       27        -0.493863        1.28257e-005        2.10166e-005
420       27        -0.488461        1.28607e-005        2.09605e-005
421       27        -0.483002        1.28962e-005        2.09039e-005
422       27        -0.477538        1.29318e-005        2.08473e-005
423       27        -0.472094        1.29673e-005        2.07911e-005
424       27        -0.466614        1.30032e-005        2.07347e-005
425       27        -0.460979        1.30402e-005        2.06768e-005
426       27        -0.4551        1.30789e-005        2.06167e-005
427       27        -0.449063        1.31188e-005        2.05551e-005
428       27        -0.44317        1.31578e-005        2.04952e-005
429       27        -0.437754        1.31937e-005        2.044e-005
430       27        -0.432849        1.32263e-005        2.03902e-005
431       27        -0.428041        1.32582e-005        2.03414e-005
432       27        -0.422691        1.3294e-005        2.02875e-005
433       27        -0.416463        1.33359e-005        2.02251e-005
434       27        -0.409761        1.33812e-005        2.01582e-005
435       27        -0.403658        1.34225e-005        2.00974e-005
436       27        -0.399203        1.34525e-005        2.00528e-005
437       27        -0.396478        1.34708e-005        2.00254e-005
438       27        -0.394212        1.3486e-005        2.00026e-005
439       27        -0.390614        1.35106e-005        1.99671e-005
440       27        -0.384918        1.35497e-005        1.99113e-005
441       27        -0.378187        1.35962e-005        1.98454e-005
442       27        -0.372679        1.36342e-005        1.97916e-005
443       27        -0.370426        1.36497e-005        1.97695e-005
444       27        -0.371863        1.36396e-005        1.97833e-005
445       27        -0.375223        1.36163e-005        1.9816e-005
446       27        -0.37748        1.36009e-005        1.98383e-005
447       27        -0.376491        1.36081e-005        1.98292e-005
448       27        -0.372595        1.36354e-005        1.97917e-005
449       27        -0.36856        1.36637e-005        1.97529e-005
450       27        -0.368226        1.36662e-005        1.975e-005
451       27        -0.374359        1.36239e-005        1.981e-005
452       27        -0.386496        1.35403e-005        1.99288e-005
453       27        -0.400643        1.34437e-005        2.00685e-005
454       27        -0.412058        1.33667e-005        2.01827e-005
455       27        -0.418846        1.33215e-005        2.02514e-005
456       27        -0.422748        1.32957e-005        2.02912e-005
457       27        -0.427536        1.32639e-005        2.03398e-005
458       27        -0.437707        1.3196e-005        2.04427e-005
459       27        -0.456977        1.3068e-005        2.06383e-005
460       27        -0.486197        1.2876e-005        2.09379e-005
461       27        -0.522748        1.26401e-005        2.13195e-005
462       27        -0.562809        1.23866e-005        2.17459e-005
463       27        -0.60112        1.2148e-005        2.21599e-005
464       27        -0.630174        1.19713e-005        2.24814e-005
465       27        -0.651534        1.18453e-005        2.2725e-005
466       27        -0.677427        1.16933e-005        2.30219e-005
467       27        -0.716343        1.14658e-005        2.34698e-005
468       27        -0.763252        1.11958e-005        2.40177e-005
469       27        -0.806222        1.09576e-005        2.45388e-005
470       27        -0.843691        1.07538e-005        2.50017e-005
471       27        -0.874393        1.05848e-005        2.53761e-005
472       27        -0.892688        1.04906e-005        2.56147e-005
473       27        -0.90427        1.04342e-005        2.57739e-005
474       27        -0.915622        1.03762e-005        2.59232e-005
475       27        -0.926459        1.03192e-005        2.60616e-005
476       27        -0.933633        1.02794e-005        2.61481e-005
477       27        -0.934438        1.02759e-005        2.61603e-005
478       27        -0.927027        1.03176e-005        2.60725e-005
479       27        -0.907529        1.0416e-005        2.58128e-005
480       27        -0.871365        1.06049e-005        2.53476e-005
481       27        -0.818267        1.08971e-005        2.46991e-005
482       27        -0.748573        1.12889e-005        2.38644e-005
483       27        -0.670291        1.17436e-005        2.29564e-005
484       27        -0.610773        1.21016e-005        2.22894e-005
485       27        -0.602517        1.21497e-005        2.2194e-005
486       27        -0.652944        1.1841e-005        2.27488e-005
487       27        -0.708173        1.15128e-005        2.33743e-005
488       27        -0.662641        1.17741e-005        2.28408e-005
489       27        -0.378139        1.35855e-005        1.98289e-005
490       27        0.225336        1.83936e-005        1.46826e-005
491       27        0.682819        2.31033e-005        1.16716e-005
492       27        0.82812        2.48502e-005        1.08563e-005
493       27        0.858717        2.52404e-005        1.06945e-005
494       27        0.859983        2.52561e-005        1.06876e-005
495       27        0.845203        2.50592e-005        1.07622e-005
496       27        0.779814        2.42307e-005        1.11096e-005
497       27        0.562248        2.17456e-005        1.23934e-005
498       27        0.126831        1.75224e-005        1.54352e-005
499       27        -0.167382        1.51427e-005        1.79018e-005
0       28        -0.541543        1.25641e-005        2.15934e-005
1       28        0.0452369        1.68052e-005        1.6062e-005
2       28        0.613995        2.2303e-005        1.207e-005
3       28        0.83181        2.48718e-005        1.08257e-005
4       28        0.880057        2.5484e-005        1.05697e-005
5       28        0.841924        2.49983e-005        1.07713e-005
6       28        0.612362        2.22917e-005        1.20837e-005
7       28        -0.108598        1.55575e-005        1.73422e-005
8       28        -0.721397        1.14207e-005        2.34958e-005
9       28        -0.908678        1.04008e-005        2.58048e-005
10       28        -0.938109        1.02504e-005        2.61914e-005
11       28        -0.913854        1.03753e-005        2.58752e-005
12       28        -0.858231        1.0674e-005        2.51798e-005
13       28        -0.76197        1.12074e-005        2.40117e-005
14       28        -0.62791        1.19946e-005        2.24741e-005
15       28        -0.54722        1.24955e-005        2.15977e-005
16       28        -0.620219        1.20371e-005        2.23811e-005
17       28        -0.755336        1.12369e-005        2.39158e-005
18       28        -0.850106        1.07156e-005        2.50734e-005
19       28        -0.900599        1.04448e-005        2.57054e-005
20       28        -0.919513        1.03413e-005        2.59367e-005
21       28        -0.912435        1.0382e-005        2.58552e-005
22       28        -0.888591        1.05113e-005        2.55603e-005
23       28        -0.856219        1.06854e-005        2.51559e-005
24       28        -0.816743        1.08978e-005        2.4663e-005
25       28        -0.759694        1.12092e-005        2.39611e-005
26       28        -0.667731        1.17431e-005        2.28967e-005
27       28        -0.552763        1.245e-005        2.16387e-005
28       28        -0.437661        1.3192e-005        2.04355e-005
29       28        -0.309787        1.40731e-005        1.91836e-005
30       28        -0.178431        1.50377e-005        1.79752e-005
31       28        -0.0772231        1.58205e-005        1.70907e-005
32       28        -0.0122292        1.63417e-005        1.65428e-005
33       28        0.0467383        1.6828e-005        1.60596e-005
34       28        0.127653        1.75222e-005        1.54223e-005
35       28        0.218192        1.83304e-005        1.47371e-005
36       28        0.296554        1.90567e-005        1.41663e-005
37       28        0.356135        1.96284e-005        1.37473e-005
38       28        0.394406        2.00043e-005        1.34845e-005
39       28        0.413911        2.01984e-005        1.33523e-005
40       28        0.421793        2.02773e-005        1.32993e-005
41       28        0.42557        2.03151e-005        1.32739e-005
42       28        0.430364        2.03629e-005        1.32414e-005
43       28        0.438767        2.04469e-005        1.31848e-005
44       28        0.450895        2.05695e-005        1.31039e-005
45       28        0.463856        2.07016e-005        1.30183e-005
46       28        0.473318        2.07987e-005        1.29562e-005
47       28        0.476726        2.08339e-005        1.29339e-005
48       28        0.474826        2.08145e-005        1.29465e-005
49       28        0.470751        2.07725e-005        1.29731e-005
50       28        0.468067        2.07448e-005        1.29906e-005
51       28        0.468721        2.07514e-005        1.29863e-005
52       28        0.471946        2.07846e-005        1.29651e-005
53       28        0.475034        2.08165e-005        1.2945e-005
54       28        0.475386        2.08204e-005        1.29429e-005
55       28        0.472167        2.07875e-005        1.29641e-005
56       28        0.466512        2.07296e-005        1.30013e-005
57       28        0.460615        2.06691e-005        1.304e-005
58       28        0.456393        2.06258e-005        1.30678e-005
59       28        0.454272        2.06042e-005        1.30818e-005
60       28        0.452902        2.05904e-005        1.3091e-005
61       28        0.450301        2.0564e-005        1.31082e-005
62       28        0.445499        2.05152e-005        1.31401e-005
63       28        0.439073        2.045e-005        1.31827e-005
64       28        0.432424        2.03826e-005        1.3227e-005
65       28        0.426681        2.03245e-005        1.32653e-005
66       28        0.421993        2.02773e-005        1.32966e-005
67       28        0.41761        2.02333e-005        1.3326e-005
68       28        0.412613        2.01832e-005        1.33597e-005
69       28        0.406629        2.01234e-005        1.34e-005
70       28        0.399976        2.0057e-005        1.34449e-005
71       28        0.393258        1.99902e-005        1.34905e-005
72       28        0.386853        1.99267e-005        1.35341e-005
73       28        0.380717        1.98662e-005        1.3576e-005
74       28        0.374573        1.98057e-005        1.3618e-005
75       28        0.368197        1.97431e-005        1.36619e-005
76       28        0.361559        1.96782e-005        1.37076e-005
77       28        0.354777        1.96121e-005        1.37546e-005
78       28        0.347992        1.95462e-005        1.38017e-005
79       28        0.34127        1.94811e-005        1.38485e-005
80       28        0.334595        1.94167e-005        1.38951e-005
81       28        0.327918        1.93525e-005        1.3942e-005
82       28        0.321209        1.92882e-005        1.39892e-005
83       28        0.314476        1.92239e-005        1.40367e-005
84       28        0.307748        1.91598e-005        1.40844e-005
85       28        0.301053        1.90963e-005        1.4132e-005
86       28        0.294406        1.90334e-005        1.41794e-005
87       28        0.28781        1.89712e-005        1.42265e-005
88       28        0.281263        1.89096e-005        1.42735e-005
89       28        0.274766        1.88486e-005        1.43203e-005
90       28        0.268327        1.87884e-005        1.43667e-005
91       28        0.261957        1.8729e-005        1.44128e-005
92       28        0.255664        1.86705e-005        1.44585e-005
93       28        0.249453        1.86129e-005        1.45037e-005
94       28        0.243327        1.85562e-005        1.45484e-005
95       28        0.237288        1.85005e-005        1.45925e-005
96       28        0.231338        1.84458e-005        1.46362e-005
97       28        0.225482        1.8392e-005        1.46793e-005
98       28        0.219724        1.83393e-005        1.47217e-005
99       28        0.214069        1.82877e-005        1.47635e-005
100       28        0.208519        1.82371e-005        1.48046e-005
101       28        0.203075        1.81877e-005        1.48451e-005
102       28        0.197738        1.81393e-005        1.48848e-005
103       28        0.192508        1.8092e-005        1.49239e-005
104       28        0.187384        1.80458e-005        1.49623e-005
105       28        0.182369        1.80007e-005        1.49999e-005
106       28        0.177464        1.79567e-005        1.50368e-005
107       28        0.172669        1.79138e-005        1.5073e-005
108       28        0.167984        1.7872e-005        1.51084e-005
109       28        0.163408        1.78312e-005        1.51431e-005
110       28        0.15894        1.77915e-005        1.5177e-005
111       28        0.154579        1.77528e-005        1.52102e-005
112       28        0.150323        1.77152e-005        1.52427e-005
113       28        0.146172        1.76785e-005        1.52744e-005
114       28        0.142126        1.76429e-005        1.53054e-005
115       28        0.138182        1.76082e-005        1.53357e-005
116       28        0.134341        1.75745e-005        1.53652e-005
117       28        0.1306        1.75417e-005        1.53941e-005
118       28        0.126957        1.75099e-005        1.54222e-005
119       28        0.123411        1.74789e-005        1.54496e-005
120       28        0.11996        1.74489e-005        1.54764e-005
121       28        0.116602        1.74197e-005        1.55024e-005
122       28        0.113335        1.73913e-005        1.55278e-005
123       28        0.110159        1.73637e-005        1.55525e-005
124       28        0.107072        1.7337e-005        1.55766e-005
125       28        0.104071        1.7311e-005        1.56e-005
126       28        0.101156        1.72858e-005        1.56228e-005
127       28        0.0983234        1.72614e-005        1.56449e-005
128       28        0.0955718        1.72376e-005        1.56665e-005
129       28        0.0928992        1.72146e-005        1.56874e-005
130       28        0.0903038        1.71923e-005        1.57078e-005
131       28        0.0877842        1.71706e-005        1.57276e-005
132       28        0.0853388        1.71496e-005        1.57468e-005
133       28        0.082966        1.71293e-005        1.57655e-005
134       28        0.080664        1.71096e-005        1.57836e-005
135       28        0.0784304        1.70904e-005        1.58012e-005
136       28        0.0762632        1.70719e-005        1.58183e-005
137       28        0.0741603        1.70539e-005        1.5835e-005
138       28        0.0721197        1.70365e-005        1.58511e-005
139       28        0.0701402        1.70196e-005        1.58668e-005
140       28        0.0682203        1.70033e-005        1.5882e-005
141       28        0.0663588        1.69875e-005        1.58968e-005
142       28        0.0645538        1.69721e-005        1.59111e-005
143       28        0.0628034        1.69573e-005        1.5925e-005
144       28        0.0611053        1.69429e-005        1.59386e-005
145       28        0.0594575        1.69289e-005        1.59517e-005
146       28        0.0578583        1.69154e-005        1.59645e-005
147       28        0.0563067        1.69023e-005        1.59769e-005
148       28        0.0548022        1.68896e-005        1.59889e-005
149       28        0.0533438        1.68773e-005        1.60006e-005
150       28        0.0519305        1.68653e-005        1.60119e-005
151       28        0.0505604        1.68538e-005        1.60228e-005
152       28        0.0492311        1.68426e-005        1.60335e-005
153       28        0.0479403        1.68317e-005        1.60439e-005
154       28        0.0466864        1.68212e-005        1.60539e-005
155       28        0.0454687        1.6811e-005        1.60637e-005
156       28        0.0442874        1.6801e-005        1.60732e-005
157       28        0.0431433        1.67914e-005        1.60824e-005
158       28        0.0420361        1.67821e-005        1.60913e-005
159       28        0.0409645        1.67731e-005        1.60999e-005
160       28        0.0399257        1.67644e-005        1.61083e-005
161       28        0.0389163        1.67559e-005        1.61164e-005
162       28        0.0379335        1.67477e-005        1.61243e-005
163       28        0.0369763        1.67397e-005        1.6132e-005
164       28        0.0360459        1.67318e-005        1.61395e-005
165       28        0.0351447        1.67243e-005        1.61467e-005
166       28        0.0342751        1.6717e-005        1.61537e-005
167       28        0.0334372        1.671e-005        1.61605e-005
168       28        0.0326288        1.67032e-005        1.6167e-005
169       28        0.0318453        1.66966e-005        1.61733e-005
170       28        0.0310814        1.66902e-005        1.61795e-005
171       28        0.0303334        1.6684e-005        1.61855e-005
172       28        0.0296006        1.66779e-005        1.61914e-005
173       28        0.0288856        1.66719e-005        1.61972e-005
174       28        0.028193        1.66661e-005        1.62028e-005
175       28        0.0275275        1.66605e-005        1.62082e-005
176       28        0.0268914        1.66552e-005        1.62133e-005
177       28        0.0262835        1.66502e-005        1.62182e-005
178       28        0.0256993        1.66453e-005        1.6223e-005
179       28        0.0251322        1.66406e-005        1.62276e-005
180       28        0.0245759        1.66359e-005        1.62321e-005
181       28        0.0240262        1.66314e-005        1.62365e-005
182       28        0.0234827        1.66268e-005        1.6241e-005
183       28        0.0229488        1.66224e-005        1.62453e-005
184       28        0.0224305        1.66181e-005        1.62495e-005
185       28        0.0219332        1.6614e-005        1.62535e-005
186       28        0.0214597        1.661e-005        1.62574e-005
187       28        0.0210099        1.66063e-005        1.6261e-005
188       28        0.0205814        1.66027e-005        1.62645e-005
189       28        0.0201696        1.65993e-005        1.62679e-005
190       28        0.0197689        1.6596e-005        1.62711e-005
191       28        0.019373        1.65927e-005        1.62743e-005
192       28        0.018977        1.65894e-005        1.62776e-005
193       28        0.0185778        1.65861e-005        1.62808e-005
194       28        0.0181758        1.65828e-005        1.62841e-005
195       28        0.017775        1.65794e-005        1.62873e-005
196       28        0.0173823        1.65762e-005        1.62905e-005
197       28        0.017005        1.6573e-005        1.62936e-005
198       28        0.0166488        1.65701e-005        1.62965e-005
199       28        0.0163165        1.65673e-005        1.62992e-005
200       28        0.0160069        1.65647e-005        1.63017e-005
201       28        0.0157147        1.65623e-005        1.63041e-005
202       28        0.015432        1.65599e-005        1.63063e-005
203       28        0.015151        1.65576e-005        1.63086e-005
204       28        0.014868        1.65552e-005        1.63109e-005
205       28        0.0145842        1.65529e-005        1.63132e-005
206       28        0.0143049        1.65506e-005        1.63155e-005
207       28        0.0140363        1.65483e-005        1.63177e-005
208       28        0.0137831        1.65462e-005        1.63197e-005
209       28        0.0135469        1.65443e-005        1.63217e-005
210       28        0.0133263        1.65425e-005        1.63235e-005
211       28        0.013118        1.65407e-005        1.63252e-005
212       28        0.0129185        1.65391e-005        1.63268e-005
213       28        0.0127247        1.65375e-005        1.63284e-005
214       28        0.0125345        1.65359e-005        1.63299e-005
215       28        0.0123472        1.65344e-005        1.63315e-005
216       28        0.0121638        1.65328e-005        1.6333e-005
217       28        0.0119859        1.65314e-005        1.63344e-005
218       28        0.0118157        1.653e-005        1.63358e-005
219       28        0.0116549        1.65286e-005        1.63371e-005
220       28        0.0115038        1.65274e-005        1.63384e-005
221       28        0.0113624        1.65262e-005        1.63395e-005
222       28        0.0112294        1.65251e-005        1.63406e-005
223       28        0.0111037        1.65241e-005        1.63416e-005
224       28        0.0109844        1.65231e-005        1.63426e-005
225       28        0.010871        1.65222e-005        1.63435e-005
226       28        0.0107636        1.65213e-005        1.63444e-005
227       28        0.0106627        1.65204e-005        1.63452e-005
228       28        0.0105684        1.65197e-005        1.6346e-005
229       28        0.010481        1.65189e-005        1.63467e-005
230       28        0.0104002        1.65183e-005        1.63474e-005
231       28        0.0103258        1.65176e-005        1.6348e-005
232       28        0.0102575        1.65171e-005        1.63485e-005
233       28        0.0101951        1.65165e-005        1.6349e-005
234       28        0.0101385        1.65161e-005        1.63495e-005
235       28        0.0100878        1.65157e-005        1.63499e-005
236       28        0.010043        1.65153e-005        1.63502e-005
237       28        0.010004        1.6515e-005        1.63506e-005
238       28        0.00997059        1.65147e-005        1.63508e-005
239       28        0.00994248        1.65144e-005        1.63511e-005
240       28        0.00991954        1.65143e-005        1.63512e-005
241       28        0.00990173        1.65141e-005        1.63514e-005
242       28        0.00988912        1.6514e-005        1.63515e-005
243       28        0.00988182        1.65139e-005        1.63516e-005
244       28        0.00987995        1.65139e-005        1.63516e-005
245       28        0.00988353        1.6514e-005        1.63515e-005
246       28        0.00989249        1.6514e-005        1.63515e-005
247       28        0.00990668        1.65142e-005        1.63514e-005
248       28        0.00992599        1.65143e-005        1.63512e-005
249       28        0.00995034        1.65145e-005        1.6351e-005
250       28        0.00997979        1.65148e-005        1.63508e-005
251       28        0.0100145        1.65151e-005        1.63505e-005
252       28        0.0100547        1.65154e-005        1.63502e-005
253       28        0.0101005        1.65158e-005        1.63498e-005
254       28        0.0101522        1.65162e-005        1.63494e-005
255       28        0.0102096        1.65167e-005        1.63489e-005
256       28        0.0102728        1.65172e-005        1.63484e-005
257       28        0.0103416        1.65178e-005        1.63478e-005
258       28        0.0104162        1.65184e-005        1.63472e-005
259       28        0.0104966        1.65191e-005        1.63466e-005
260       28        0.0105831        1.65198e-005        1.63459e-005
261       28        0.0106761        1.65206e-005        1.63451e-005
262       28        0.0107757        1.65214e-005        1.63443e-005
263       28        0.010882        1.65223e-005        1.63434e-005
264       28        0.0109953        1.65232e-005        1.63425e-005
265       28        0.0111154        1.65242e-005        1.63415e-005
266       28        0.0112424        1.65252e-005        1.63405e-005
267       28        0.0113767        1.65263e-005        1.63394e-005
268       28        0.0115187        1.65275e-005        1.63382e-005
269       28        0.0116686        1.65287e-005        1.6337e-005
270       28        0.0118267        1.65301e-005        1.63357e-005
271       28        0.0119931        1.65314e-005        1.63343e-005
272       28        0.0121676        1.65329e-005        1.63329e-005
273       28        0.01235        1.65344e-005        1.63314e-005
274       28        0.0125402        1.6536e-005        1.63299e-005
275       28        0.0127389        1.65376e-005        1.63283e-005
276       28        0.0129468        1.65393e-005        1.63266e-005
277       28        0.0131653        1.65411e-005        1.63248e-005
278       28        0.0133953        1.65431e-005        1.63229e-005
279       28        0.0136374        1.65451e-005        1.6321e-005
280       28        0.0138909        1.65472e-005        1.63189e-005
281       28        0.0141547        1.65494e-005        1.63168e-005
282       28        0.014427        1.65516e-005        1.63145e-005
283       28        0.0147062        1.65539e-005        1.63123e-005
284       28        0.014992        1.65563e-005        1.631e-005
285       28        0.0152855        1.65588e-005        1.63076e-005
286       28        0.015589        1.65613e-005        1.63051e-005
287       28        0.0159056        1.65639e-005        1.63025e-005
288       28        0.0162384        1.65667e-005        1.62998e-005
289       28        0.0165896        1.65696e-005        1.6297e-005
290       28        0.0169599        1.65727e-005        1.6294e-005
291       28        0.0173473        1.65759e-005        1.62908e-005
292       28        0.0177476        1.65792e-005        1.62876e-005
293       28        0.0181555        1.65826e-005        1.62842e-005
294       28        0.0185672        1.6586e-005        1.62809e-005
295       28        0.0189823        1.65895e-005        1.62775e-005
296       28        0.019405        1.6593e-005        1.62741e-005
297       28        0.0198424        1.65966e-005        1.62705e-005
298       28        0.0203016        1.66004e-005        1.62668e-005
299       28        0.0207872        1.66044e-005        1.62628e-005
300       28        0.0213008        1.66087e-005        1.62587e-005
301       28        0.0218403        1.66132e-005        1.62543e-005
302       28        0.0224003        1.66178e-005        1.62497e-005
303       28        0.0229738        1.66226e-005        1.62451e-005
304       28        0.0235556        1.66275e-005        1.62404e-005
305       28        0.024144        1.66324e-005        1.62356e-005
306       28        0.0247403        1.66373e-005        1.62308e-005
307       28        0.0253469        1.66424e-005        1.62258e-005
308       28        0.0259664        1.66475e-005        1.62208e-005
309       28        0.0266017        1.66528e-005        1.62157e-005
310       28        0.0272559        1.66583e-005        1.62104e-005
311       28        0.0279324        1.66639e-005        1.62049e-005
312       28        0.0286346        1.66698e-005        1.61993e-005
313       28        0.0293646        1.66759e-005        1.61934e-005
314       28        0.0301229        1.66823e-005        1.61872e-005
315       28        0.0309072        1.66888e-005        1.61809e-005
316       28        0.0317131        1.66956e-005        1.61744e-005
317       28        0.0325365        1.67025e-005        1.61678e-005
318       28        0.0333752        1.67095e-005        1.6161e-005
319       28        0.0342308        1.67166e-005        1.61541e-005
320       28        0.0351074        1.6724e-005        1.6147e-005
321       28        0.036011        1.67316e-005        1.61398e-005
322       28        0.0369465        1.67394e-005        1.61322e-005
323       28        0.0379164        1.67475e-005        1.61244e-005
324       28        0.03892        1.6756e-005        1.61163e-005
325       28        0.0399546        1.67646e-005        1.6108e-005
326       28        0.0410166        1.67735e-005        1.60995e-005
327       28        0.0421039        1.67827e-005        1.60907e-005
328       28        0.0432167        1.6792e-005        1.60818e-005
329       28        0.0443574        1.68016e-005        1.60726e-005
330       28        0.0455299        1.68114e-005        1.60632e-005
331       28        0.0467377        1.68216e-005        1.60535e-005
332       28        0.0479831        1.68321e-005        1.60435e-005
333       28        0.0492666        1.68429e-005        1.60332e-005
334       28        0.0505874        1.6854e-005        1.60226e-005
335       28        0.0519446        1.68655e-005        1.60117e-005
336       28        0.0533377        1.68772e-005        1.60006e-005
337       28        0.0547677        1.68893e-005        1.59892e-005
338       28        0.0562368        1.69017e-005        1.59774e-005
339       28        0.0577473        1.69145e-005        1.59654e-005
340       28        0.0593018        1.69276e-005        1.5953e-005
341       28        0.0609017        1.69412e-005        1.59402e-005
342       28        0.0625479        1.69551e-005        1.59271e-005
343       28        0.0642407        1.69695e-005        1.59137e-005
344       28        0.0659805        1.69843e-005        1.58998e-005
345       28        0.0677683        1.69995e-005        1.58856e-005
346       28        0.0696056        1.70152e-005        1.58711e-005
347       28        0.0714943        1.70312e-005        1.58561e-005
348       28        0.0734365        1.70478e-005        1.58407e-005
349       28        0.0754341        1.70649e-005        1.5825e-005
350       28        0.0774886        1.70824e-005        1.58087e-005
351       28        0.079601        1.71005e-005        1.57921e-005
352       28        0.0817723        1.71191e-005        1.57749e-005
353       28        0.0840037        1.71382e-005        1.57574e-005
354       28        0.0862967        1.71579e-005        1.57393e-005
355       28        0.0886529        1.71781e-005        1.57208e-005
356       28        0.0910745        1.71989e-005        1.57018e-005
357       28        0.0935631        1.72203e-005        1.56822e-005
358       28        0.0961204        1.72424e-005        1.56622e-005
359       28        0.0987477        1.7265e-005        1.56416e-005
360       28        0.101446        1.72883e-005        1.56205e-005
361       28        0.104217        1.73122e-005        1.55988e-005
362       28        0.107063        1.73368e-005        1.55766e-005
363       28        0.109984        1.73622e-005        1.55539e-005
364       28        0.112984        1.73882e-005        1.55305e-005
365       28        0.116063        1.74149e-005        1.55066e-005
366       28        0.119224        1.74424e-005        1.5482e-005
367       28        0.122468        1.74707e-005        1.54569e-005
368       28        0.125796        1.74997e-005        1.54312e-005
369       28        0.12921        1.75296e-005        1.54048e-005
370       28        0.132712        1.75602e-005        1.53778e-005
371       28        0.136303        1.75917e-005        1.53502e-005
372       28        0.139985        1.76241e-005        1.53219e-005
373       28        0.14376        1.76573e-005        1.52929e-005
374       28        0.14763        1.76915e-005        1.52633e-005
375       28        0.151595        1.77265e-005        1.52331e-005
376       28        0.155657        1.77625e-005        1.52021e-005
377       28        0.159818        1.77995e-005        1.51705e-005
378       28        0.164078        1.78374e-005        1.51381e-005
379       28        0.168439        1.78763e-005        1.51051e-005
380       28        0.172902        1.79161e-005        1.50714e-005
381       28        0.177467        1.7957e-005        1.5037e-005
382       28        0.182137        1.79989e-005        1.50019e-005
383       28        0.186911        1.80418e-005        1.4966e-005
384       28        0.191791        1.80858e-005        1.49295e-005
385       28        0.196775        1.81308e-005        1.48922e-005
386       28        0.201864        1.81769e-005        1.48543e-005
387       28        0.207057        1.8224e-005        1.48157e-005
388       28        0.212355        1.82722e-005        1.47763e-005
389       28        0.217757        1.83215e-005        1.47364e-005
390       28        0.223262        1.83718e-005        1.46957e-005
391       28        0.228871        1.84232e-005        1.46544e-005
392       28        0.234581        1.84756e-005        1.46124e-005
393       28        0.24039        1.85291e-005        1.45698e-005
394       28        0.246296        1.85836e-005        1.45266e-005
395       28        0.252296        1.86392e-005        1.44829e-005
396       28        0.258389        1.86957e-005        1.44386e-005
397       28        0.264571        1.87533e-005        1.43938e-005
398       28        0.270842        1.88118e-005        1.43485e-005
399       28        0.277198        1.88713e-005        1.43026e-005
400       28        0.283636        1.89318e-005        1.42564e-005
401       28        0.29015        1.89931e-005        1.42097e-005
402       28        0.296735        1.90553e-005        1.41627e-005
403       28        0.303386        1.91184e-005        1.41154e-005
404       28        0.310099        1.91822e-005        1.40678e-005
405       28        0.31687        1.92469e-005        1.40199e-005
406       28        0.323696        1.93122e-005        1.39718e-005
407       28        0.330571        1.93783e-005        1.39235e-005
408       28        0.337486        1.94449e-005        1.38752e-005
409       28        0.344434        1.95121e-005        1.38267e-005
410       28        0.351406        1.95798e-005        1.37783e-005
411       28        0.358397        1.96479e-005        1.37299e-005
412       28        0.365404        1.97164e-005        1.36815e-005
413       28        0.372419        1.97852e-005        1.36333e-005
414       28        0.37943        1.98541e-005        1.35852e-005
415       28        0.386422        1.99231e-005        1.35374e-005
416       28        0.39338        1.9992e-005        1.34901e-005
417       28        0.400301        2.00608e-005        1.34431e-005
418       28        0.407195        2.01295e-005        1.33965e-005
419       28        0.41407        2.01982e-005        1.33501e-005
420       28        0.420915        2.02668e-005        1.33041e-005
421       28        0.427681        2.03348e-005        1.32587e-005
422       28        0.434303        2.04016e-005        1.32144e-005
423       28        0.440746        2.04667e-005        1.31715e-005
424       28        0.447054        2.05307e-005        1.31296e-005
425       28        0.453353        2.05947e-005        1.30878e-005
426       28        0.45975        2.06599e-005        1.30455e-005
427       28        0.46619        2.07258e-005        1.30031e-005
428       28        0.472388        2.07893e-005        1.29624e-005
429       28        0.478004        2.0847e-005        1.29255e-005
430       28        0.482961        2.0898e-005        1.28931e-005
431       28        0.48762        2.0946e-005        1.28626e-005
432       28        0.492599        2.09975e-005        1.28302e-005
433       28        0.498276        2.10564e-005        1.27934e-005
434       28        0.504363        2.11199e-005        1.27541e-005
435       28        0.50994        2.11781e-005        1.27181e-005
436       28        0.514043        2.1221e-005        1.26917e-005
437       28        0.516488        2.12465e-005        1.26759e-005
438       28        0.518291        2.12653e-005        1.26643e-005
439       28        0.521031        2.12942e-005        1.26468e-005
440       28        0.525498        2.13415e-005        1.26184e-005
441       28        0.530926        2.1399e-005        1.25839e-005
442       28        0.5355        2.14476e-005        1.25549e-005
443       28        0.537532        2.14691e-005        1.2542e-005
444       28        0.536527        2.14586e-005        1.25485e-005
445       28        0.533749        2.14293e-005        1.25662e-005
446       28        0.531624        2.14072e-005        1.25799e-005
447       28        0.532039        2.1412e-005        1.25776e-005
448       28        0.534925        2.14431e-005        1.25595e-005
449       28        0.538182        2.14779e-005        1.2539e-005
450       28        0.538766        2.14843e-005        1.25354e-005
451       28        0.534256        2.14366e-005        1.25641e-005
452       28        0.524477        2.13336e-005        1.26266e-005
453       28        0.512276        2.12055e-005        1.27049e-005
454       28        0.501781        2.10963e-005        1.27728e-005
455       28        0.495167        2.10282e-005        1.2816e-005
456       28        0.491346        2.09889e-005        1.28411e-005
457       28        0.486842        2.09422e-005        1.28703e-005
458       28        0.476917        2.08395e-005        1.29349e-005
459       28        0.45661        2.0631e-005        1.30683e-005
460       28        0.422338        2.02839e-005        1.32963e-005
461       28        0.373085        1.97953e-005        1.36312e-005
462       28        0.309876        1.91852e-005        1.40731e-005
463       28        0.23899        1.85209e-005        1.45838e-005
464       28        0.174351        1.79348e-005        1.50652e-005
465       28        0.115881        1.74207e-005        1.55145e-005
466       28        0.0396012        1.67703e-005        1.61191e-005
467       28        -0.0757077        1.58298e-005        1.70747e-005
468       28        -0.219805        1.47229e-005        1.83423e-005
469       28        -0.359678        1.37224e-005        1.96624e-005
470       28        -0.487554        1.28645e-005        2.09477e-005
471       28        -0.599434        1.21511e-005        2.21282e-005
472       28        -0.678555        1.16781e-005        2.30179e-005
473       28        -0.739604        1.13298e-005        2.37371e-005
474       28        -0.79828        1.10008e-005        2.44407e-005
475       28        -0.850282        1.07146e-005        2.50755e-005
476       28        -0.886823        1.0515e-005        2.55242e-005
477       28        -0.903329        1.04287e-005        2.5736e-005
478       28        -0.905403        1.04229e-005        2.5775e-005
479       28        -0.900757        1.04444e-005        2.57085e-005
480       28        -0.885755        1.05217e-005        2.55133e-005
481       28        -0.86065        1.06636e-005        2.52162e-005
482       28        -0.839596        1.07826e-005        2.49664e-005
483       28        -0.832402        1.08229e-005        2.488e-005
484       28        -0.837963        1.07926e-005        2.49488e-005
485       28        -0.854421        1.07008e-005        2.5147e-005
486       28        -0.881103        1.0555e-005        2.54751e-005
487       28        -0.902132        1.04433e-005        2.57413e-005
488       28        -0.874414        1.05848e-005        2.53767e-005
489       28        -0.698754        1.1554e-005        2.3238e-005
490       28        -0.153543        1.52121e-005        1.77366e-005
491       28        0.565467        2.17851e-005        1.2376e-005
492       28        0.822229        2.47613e-005        1.08814e-005
493       28        0.879476        2.54866e-005        1.05769e-005
494       28        0.882622        2.55263e-005        1.05602e-005
495       28        0.847024        2.50634e-005        1.07444e-005
496       28        0.691716        2.31737e-005        1.16034e-005
497       28        0.222246        1.83593e-005        1.47006e-005
498       28        -0.41582        1.33356e-005        2.02117e-005
499       28        -0.649802        1.18873e-005        2.2766e-005
0       29        -0.798592        1.10471e-005        2.45512e-005
1       29        -0.378619        1.35897e-005        1.98446e-005
2       29        0.346594        1.95444e-005        1.38197e-005
3       29        0.761971        2.40305e-005        1.12161e-005
4       29        0.869869        2.53622e-005        1.06269e-005
5       29        0.833763        2.49048e-005        1.08189e-005
6       29        0.554759        2.16741e-005        1.24455e-005
7       29        -0.26989        1.43518e-005        1.87983e-005
8       29        -0.804018        1.09586e-005        2.44869e-005
9       29        -0.94858        1.01986e-005        2.63333e-005
10       29        -0.972271        1.00794e-005        2.66492e-005
11       29        -0.956628        1.01568e-005        2.64373e-005
12       29        -0.904349        1.04312e-005        2.57685e-005
13       29        -0.770892        1.11608e-005        2.41263e-005
14       29        -0.501557        1.279e-005        2.112e-005
15       29        -0.234848        1.46269e-005        1.84989e-005
16       29        -0.221793        1.47159e-005        1.83701e-005
17       29        -0.397312        1.34663e-005        2.00354e-005
18       29        -0.567166        1.2363e-005        2.17992e-005
19       29        -0.677524        1.16895e-005        2.30166e-005
20       29        -0.720373        1.14335e-005        2.3498e-005
21       29        -0.6893        1.16203e-005        2.31513e-005
22       29        -0.606174        1.21256e-005        2.22312e-005
23       29        -0.495288        1.28281e-005        2.10505e-005
24       29        -0.359005        1.37406e-005        1.96752e-005
25       29        -0.171142        1.50969e-005        1.79149e-005
26       29        0.081434        1.71325e-005        1.57926e-005
27       29        0.312926        1.92268e-005        1.40606e-005
28       29        0.462755        2.07049e-005        1.30347e-005
29       29        0.565251        2.17832e-005        1.23776e-005
30       29        0.637978        2.25839e-005        1.19324e-005
31       29        0.67982        2.30591e-005        1.16842e-005
32       29        0.699764        2.32907e-005        1.15685e-005
33       29        0.716292        2.3483e-005        1.14729e-005
34       29        0.742448        2.37918e-005        1.13237e-005
35       29        0.77229        2.41475e-005        1.1155e-005
36       29        0.797351        2.44487e-005        1.10146e-005
37       29        0.815947        2.46762e-005        1.09123e-005
38       29        0.827314        2.48167e-005        1.08504e-005
39       29        0.832435        2.48803e-005        1.08227e-005
40       29        0.833949        2.48995e-005        1.08146e-005
41       29        0.834559        2.49072e-005        1.08114e-005
42       29        0.836022        2.49251e-005        1.08033e-005
43       29        0.839099        2.49631e-005        1.07865e-005
44       29        0.843549        2.50182e-005        1.07624e-005
45       29        0.84806        2.50742e-005        1.07379e-005
46       29        0.851063        2.51117e-005        1.07217e-005
47       29        0.851839        2.51217e-005        1.07177e-005
48       29        0.850863        2.51099e-005        1.07231e-005
49       29        0.849383        2.50919e-005        1.07313e-005
50       29        0.848652        2.50832e-005        1.07354e-005
51       29        0.849206        2.50905e-005        1.07326e-005
52       29        0.850574        2.51079e-005        1.07253e-005
53       29        0.851697        2.51222e-005        1.07194e-005
54       29        0.851712        2.51229e-005        1.07195e-005
55       29        0.850455        2.51077e-005        1.07265e-005
56       29        0.848457        2.50832e-005        1.07375e-005
57       29        0.846556        2.50598e-005        1.07479e-005
58       29        0.845388        2.50457e-005        1.07544e-005
59       29        0.844958        2.50408e-005        1.07569e-005
60       29        0.844655        2.50372e-005        1.07586e-005
61       29        0.843785        2.50266e-005        1.07634e-005
62       29        0.84211        2.50059e-005        1.07726e-005
63       29        0.839943        2.49792e-005        1.07844e-005
64       29        0.837822        2.4953e-005        1.0796e-005
65       29        0.836106        2.49318e-005        1.08053e-005
66       29        0.834758        2.49152e-005        1.08127e-005
67       29        0.833452        2.48991e-005        1.08198e-005
68       29        0.83187        2.48795e-005        1.08284e-005
69       29        0.829934        2.48556e-005        1.0839e-005
70       29        0.827813        2.48294e-005        1.08506e-005
71       29        0.82573        2.48037e-005        1.08619e-005
72       29        0.823792        2.47799e-005        1.08725e-005
73       29        0.82195        2.47572e-005        1.08826e-005
74       29        0.820091        2.47343e-005        1.08928e-005
75       29        0.818145        2.47105e-005        1.09035e-005
76       29        0.816117        2.46856e-005        1.09146e-005
77       29        0.81406        2.46604e-005        1.09259e-005
78       29        0.812023        2.46355e-005        1.09372e-005
79       29        0.810023        2.46111e-005        1.09482e-005
80       29        0.808045        2.4587e-005        1.09591e-005
81       29        0.80607        2.4563e-005        1.09701e-005
82       29        0.804088        2.45389e-005        1.0981e-005
83       29        0.802104        2.45148e-005        1.0992e-005
84       29        0.800128        2.44908e-005        1.1003e-005
85       29        0.798171        2.4467e-005        1.10139e-005
86       29        0.796235        2.44436e-005        1.10246e-005
87       29        0.79432        2.44204e-005        1.10353e-005
88       29        0.792422        2.43974e-005        1.10458e-005
89       29        0.790542        2.43746e-005        1.10563e-005
90       29        0.788683        2.43521e-005        1.10666e-005
91       29        0.786846        2.43298e-005        1.10768e-005
92       29        0.785036        2.43079e-005        1.10869e-005
93       29        0.783252        2.42863e-005        1.10968e-005
94       29        0.781494        2.4265e-005        1.11066e-005
95       29        0.779763        2.4244e-005        1.11162e-005
96       29        0.77806        2.42233e-005        1.11257e-005
97       29        0.776384        2.4203e-005        1.1135e-005
98       29        0.774738        2.4183e-005        1.11441e-005
99       29        0.773122        2.41634e-005        1.11531e-005
100       29        0.771538        2.41442e-005        1.11619e-005
101       29        0.769985        2.41254e-005        1.11705e-005
102       29        0.768464        2.41069e-005        1.1179e-005
103       29        0.766973        2.40889e-005        1.11873e-005
104       29        0.765513        2.40712e-005        1.11954e-005
105       29        0.764085        2.40539e-005        1.12034e-005
106       29        0.762688        2.4037e-005        1.12111e-005
107       29        0.761323        2.40206e-005        1.12188e-005
108       29        0.759989        2.40045e-005        1.12262e-005
109       29        0.758687        2.39888e-005        1.12335e-005
110       29        0.757415        2.39735e-005        1.12406e-005
111       29        0.756173        2.39586e-005        1.12476e-005
112       29        0.754961        2.3944e-005        1.12544e-005
113       29        0.753778        2.39298e-005        1.1261e-005
114       29        0.752624        2.3916e-005        1.12675e-005
115       29        0.751498        2.39025e-005        1.12738e-005
116       29        0.7504        2.38894e-005        1.128e-005
117       29        0.74933        2.38766e-005        1.12861e-005
118       29        0.748287        2.38641e-005        1.12919e-005
119       29        0.74727        2.3852e-005        1.12977e-005
120       29        0.746278        2.38402e-005        1.13033e-005
121       29        0.745312        2.38286e-005        1.13087e-005
122       29        0.74437        2.38174e-005        1.13141e-005
123       29        0.743453        2.38064e-005        1.13192e-005
124       29        0.742559        2.37958e-005        1.13243e-005
125       29        0.741689        2.37854e-005        1.13292e-005
126       29        0.740842        2.37752e-005        1.1334e-005
127       29        0.740017        2.37654e-005        1.13386e-005
128       29        0.739214        2.37558e-005        1.13431e-005
129       29        0.738433        2.37464e-005        1.13475e-005
130       29        0.737673        2.37373e-005        1.13518e-005
131       29        0.736933        2.37285e-005        1.13559e-005
132       29        0.736215        2.37198e-005        1.136e-005
133       29        0.735516        2.37115e-005        1.13639e-005
134       29        0.734838        2.37033e-005        1.13677e-005
135       29        0.734178        2.36954e-005        1.13714e-005
136       29        0.733538        2.36877e-005        1.1375e-005
137       29        0.732915        2.36803e-005        1.13785e-005
138       29        0.732311        2.36731e-005        1.13819e-005
139       29        0.731724        2.3666e-005        1.13852e-005
140       29        0.731154        2.36592e-005        1.13884e-005
141       29        0.730601        2.36526e-005        1.13916e-005
142       29        0.730064        2.36462e-005        1.13946e-005
143       29        0.729543        2.364e-005        1.13975e-005
144       29        0.729037        2.36339e-005        1.14004e-005
145       29        0.728546        2.36281e-005        1.14032e-005
146       29        0.728069        2.36224e-005        1.14059e-005
147       29        0.727605        2.36169e-005        1.14085e-005
148       29        0.727155        2.36116e-005        1.1411e-005
149       29        0.726719        2.36064e-005        1.14135e-005
150       29        0.726295        2.36014e-005        1.14159e-005
151       29        0.725884        2.35965e-005        1.14183e-005
152       29        0.725485        2.35917e-005        1.14205e-005
153       29        0.725096        2.35871e-005        1.14227e-005
154       29        0.724718        2.35826e-005        1.14249e-005
155       29        0.72435        2.35783e-005        1.1427e-005
156       29        0.723993        2.3574e-005        1.1429e-005
157       29        0.723646        2.35699e-005        1.1431e-005
158       29        0.72331        2.35659e-005        1.14329e-005
159       29        0.722984        2.3562e-005        1.14347e-005
160       29        0.722668        2.35583e-005        1.14365e-005
161       29        0.722361        2.35546e-005        1.14382e-005
162       29        0.722061        2.3551e-005        1.14399e-005
163       29        0.721768        2.35475e-005        1.14416e-005
164       29        0.721482        2.35441e-005        1.14432e-005
165       29        0.721206        2.35408e-005        1.14447e-005
166       29        0.720939        2.35376e-005        1.14462e-005
167       29        0.720681        2.35345e-005        1.14477e-005
168       29        0.720433        2.35315e-005        1.14491e-005
169       29        0.720193        2.35286e-005        1.14504e-005
170       29        0.719959        2.35258e-005        1.14517e-005
171       29        0.719728        2.35231e-005        1.1453e-005
172       29        0.719502        2.35204e-005        1.14543e-005
173       29        0.719282        2.35177e-005        1.14555e-005
174       29        0.719068        2.35152e-005        1.14567e-005
175       29        0.718863        2.35127e-005        1.14579e-005
176       29        0.718667        2.35104e-005        1.1459e-005
177       29        0.71848        2.35082e-005        1.14601e-005
178       29        0.718302        2.3506e-005        1.14611e-005
179       29        0.718128        2.3504e-005        1.1462e-005
180       29        0.717957        2.35019e-005        1.1463e-005
181       29        0.717788        2.34999e-005        1.1464e-005
182       29        0.717619        2.34979e-005        1.14649e-005
183       29        0.717454        2.3496e-005        1.14659e-005
184       29        0.717293        2.3494e-005        1.14668e-005
185       29        0.717139        2.34922e-005        1.14677e-005
186       29        0.716992        2.34905e-005        1.14685e-005
187       29        0.716853        2.34888e-005        1.14693e-005
188       29        0.716722        2.34873e-005        1.147e-005
189       29        0.716595        2.34858e-005        1.14707e-005
190       29        0.716472        2.34843e-005        1.14714e-005
191       29        0.71635        2.34828e-005        1.14721e-005
192       29        0.716227        2.34814e-005        1.14728e-005
193       29        0.716103        2.34799e-005        1.14735e-005
194       29        0.715976        2.34784e-005        1.14742e-005
195       29        0.71585        2.34769e-005        1.14749e-005
196       29        0.715726        2.34754e-005        1.14756e-005
197       29        0.715608        2.3474e-005        1.14763e-005
198       29        0.715496        2.34726e-005        1.14769e-005
199       29        0.715393        2.34714e-005        1.14775e-005
200       29        0.715297        2.34702e-005        1.1478e-005
201       29        0.715207        2.34691e-005        1.14785e-005
202       29        0.715119        2.34681e-005        1.1479e-005
203       29        0.715031        2.3467e-005        1.14795e-005
204       29        0.714942        2.3466e-005        1.148e-005
205       29        0.714853        2.34649e-005        1.14805e-005
206       29        0.714764        2.34638e-005        1.1481e-005
207       29        0.71468        2.34628e-005        1.14815e-005
208       29        0.714601        2.34619e-005        1.1482e-005
209       29        0.714527        2.3461e-005        1.14824e-005
210       29        0.714459        2.34602e-005        1.14827e-005
211       29        0.714394        2.34594e-005        1.14831e-005
212       29        0.714333        2.34587e-005        1.14835e-005
213       29        0.714273        2.3458e-005        1.14838e-005
214       29        0.714213        2.34573e-005        1.14841e-005
215       29        0.714155        2.34566e-005        1.14845e-005
216       29        0.714098        2.34559e-005        1.14848e-005
217       29        0.714042        2.34552e-005        1.14851e-005
218       29        0.713989        2.34546e-005        1.14854e-005
219       29        0.713938        2.3454e-005        1.14857e-005
220       29        0.713891        2.34535e-005        1.1486e-005
221       29        0.713847        2.34529e-005        1.14862e-005
222       29        0.713805        2.34524e-005        1.14865e-005
223       29        0.713766        2.3452e-005        1.14867e-005
224       29        0.713728        2.34515e-005        1.14869e-005
225       29        0.713693        2.34511e-005        1.14871e-005
226       29        0.713659        2.34507e-005        1.14873e-005
227       29        0.713627        2.34503e-005        1.14875e-005
228       29        0.713597        2.34499e-005        1.14876e-005
229       29        0.713569        2.34496e-005        1.14878e-005
230       29        0.713543        2.34493e-005        1.14879e-005
231       29        0.713519        2.3449e-005        1.14881e-005
232       29        0.713498        2.34487e-005        1.14882e-005
233       29        0.713478        2.34485e-005        1.14883e-005
234       29        0.713459        2.34483e-005        1.14884e-005
235       29        0.713443        2.34481e-005        1.14885e-005
236       29        0.713428        2.34479e-005        1.14886e-005
237       29        0.713416        2.34477e-005        1.14886e-005
238       29        0.713405        2.34476e-005        1.14887e-005
239       29        0.713396        2.34475e-005        1.14887e-005
240       29        0.713388        2.34474e-005        1.14888e-005
241       29        0.713383        2.34473e-005        1.14888e-005
242       29        0.713378        2.34473e-005        1.14888e-005
243       29        0.713376        2.34473e-005        1.14889e-005
244       29        0.713375        2.34473e-005        1.14889e-005
245       29        0.713376        2.34473e-005        1.14889e-005
246       29        0.713379        2.34473e-005        1.14888e-005
247       29        0.713383        2.34474e-005        1.14888e-005
248       29        0.713389        2.34474e-005        1.14888e-005
249       29        0.713397        2.34475e-005        1.14888e-005
250       29        0.713406        2.34477e-005        1.14887e-005
251       29        0.713417        2.34478e-005        1.14886e-005
252       29        0.71343        2.3448e-005        1.14886e-005
253       29        0.713444        2.34481e-005        1.14885e-005
254       29        0.71346        2.34483e-005        1.14884e-005
255       29        0.713478        2.34485e-005        1.14883e-005
256       29        0.713498        2.34488e-005        1.14882e-005
257       29        0.713519        2.3449e-005        1.14881e-005
258       29        0.713542        2.34493e-005        1.1488e-005
259       29        0.713567        2.34496e-005        1.14878e-005
260       29        0.713594        2.34499e-005        1.14877e-005
261       29        0.713622        2.34503e-005        1.14875e-005
262       29        0.713653        2.34507e-005        1.14873e-005
263       29        0.713686        2.3451e-005        1.14872e-005
264       29        0.713721        2.34515e-005        1.1487e-005
265       29        0.713757        2.34519e-005        1.14867e-005
266       29        0.713797        2.34524e-005        1.14865e-005
267       29        0.713838        2.34528e-005        1.14863e-005
268       29        0.713881        2.34534e-005        1.1486e-005
269       29        0.713928        2.34539e-005        1.14858e-005
270       29        0.713976        2.34545e-005        1.14855e-005
271       29        0.714028        2.34551e-005        1.14852e-005
272       29        0.714082        2.34558e-005        1.14849e-005
273       29        0.714138        2.34564e-005        1.14846e-005
274       29        0.714197        2.34571e-005        1.14843e-005
275       29        0.714258        2.34579e-005        1.14839e-005
276       29        0.714322        2.34586e-005        1.14836e-005
277       29        0.71439        2.34595e-005        1.14832e-005
278       29        0.714461        2.34603e-005        1.14828e-005
279       29        0.714536        2.34612e-005        1.14824e-005
280       29        0.714615        2.34622e-005        1.14819e-005
281       29        0.714697        2.34632e-005        1.14815e-005
282       29        0.714782        2.34642e-005        1.1481e-005
283       29        0.714869        2.34652e-005        1.14805e-005
284       29        0.714957        2.34663e-005        1.148e-005
285       29        0.715048        2.34674e-005        1.14795e-005
286       29        0.715141        2.34685e-005        1.1479e-005
287       29        0.715239        2.34697e-005        1.14784e-005
288       29        0.715342        2.34709e-005        1.14779e-005
289       29        0.71545        2.34722e-005        1.14773e-005
290       29        0.715565        2.34736e-005        1.14766e-005
291       29        0.715685        2.3475e-005        1.14759e-005
292       29        0.715809        2.34765e-005        1.14752e-005
293       29        0.715935        2.3478e-005        1.14745e-005
294       29        0.716062        2.34795e-005        1.14738e-005
295       29        0.716189        2.3481e-005        1.14731e-005
296       29        0.716318        2.34826e-005        1.14724e-005
297       29        0.716451        2.34841e-005        1.14716e-005
298       29        0.71659        2.34858e-005        1.14708e-005
299       29        0.716739        2.34876e-005        1.147e-005
300       29        0.716896        2.34894e-005        1.14691e-005
301       29        0.717062        2.34914e-005        1.14681e-005
302       29        0.717234        2.34935e-005        1.14672e-005
303       29        0.717411        2.34956e-005        1.14662e-005
304       29        0.717589        2.34977e-005        1.14652e-005
305       29        0.717768        2.34998e-005        1.14641e-005
306       29        0.71795        2.3502e-005        1.14631e-005
307       29        0.718134        2.35042e-005        1.14621e-005
308       29        0.718322        2.35064e-005        1.1461e-005
309       29        0.718516        2.35087e-005        1.14599e-005
310       29        0.718715        2.35111e-005        1.14588e-005
311       29        0.718921        2.35136e-005        1.14577e-005
312       29        0.719135        2.35162e-005        1.14565e-005
313       29        0.719358        2.35188e-005        1.14552e-005
314       29        0.71959        2.35216e-005        1.14539e-005
315       29        0.719829        2.35245e-005        1.14525e-005
316       29        0.720076        2.35274e-005        1.14512e-005
317       29        0.720327        2.35304e-005        1.14498e-005
318       29        0.720582        2.35335e-005        1.14483e-005
319       29        0.720841        2.35366e-005        1.14469e-005
320       29        0.721107        2.35398e-005        1.14454e-005
321       29        0.721381        2.35431e-005        1.14438e-005
322       29        0.721664        2.35464e-005        1.14422e-005
323       29        0.721958        2.355e-005        1.14406e-005
324       29        0.722262        2.35536e-005        1.14389e-005
325       29        0.722575        2.35573e-005        1.14371e-005
326       29        0.722896        2.35611e-005        1.14353e-005
327       29        0.723223        2.3565e-005        1.14334e-005
328       29        0.723557        2.3569e-005        1.14315e-005
329       29        0.7239        2.35731e-005        1.14296e-005
330       29        0.724251        2.35773e-005        1.14276e-005
331       29        0.724612        2.35816e-005        1.14256e-005
332       29        0.724985        2.3586e-005        1.14235e-005
333       29        0.725369        2.35906e-005        1.14213e-005
334       29        0.725763        2.35953e-005        1.1419e-005
335       29        0.726168        2.36001e-005        1.14168e-005
336       29        0.726583        2.3605e-005        1.14144e-005
337       29        0.727008        2.36101e-005        1.1412e-005
338       29        0.727445        2.36153e-005        1.14095e-005
339       29        0.727893        2.36206e-005        1.1407e-005
340       29        0.728355        2.36261e-005        1.14044e-005
341       29        0.728829        2.36318e-005        1.14017e-005
342       29        0.729317        2.36377e-005        1.1399e-005
343       29        0.729819        2.36437e-005        1.13962e-005
344       29        0.730334        2.36498e-005        1.13933e-005
345       29        0.730862        2.36562e-005        1.13903e-005
346       29        0.731405        2.36627e-005        1.13872e-005
347       29        0.731963        2.36693e-005        1.13841e-005
348       29        0.732535        2.36762e-005        1.13809e-005
349       29        0.733124        2.36833e-005        1.13776e-005
350       29        0.733728        2.36905e-005        1.13742e-005
351       29        0.734349        2.3698e-005        1.13707e-005
352       29        0.734986        2.37056e-005        1.13671e-005
353       29        0.73564        2.37134e-005        1.13634e-005
354       29        0.73631        2.37215e-005        1.13597e-005
355       29        0.736999        2.37297e-005        1.13558e-005
356       29        0.737705        2.37382e-005        1.13518e-005
357       29        0.738429        2.37468e-005        1.13478e-005
358       29        0.739172        2.37557e-005        1.13436e-005
359       29        0.739935        2.37648e-005        1.13393e-005
360       29        0.740716        2.37742e-005        1.13349e-005
361       29        0.741517        2.37838e-005        1.13304e-005
362       29        0.742339        2.37936e-005        1.13257e-005
363       29        0.743181        2.38036e-005        1.1321e-005
364       29        0.744044        2.3814e-005        1.13161e-005
365       29        0.744929        2.38245e-005        1.13111e-005
366       29        0.745836        2.38354e-005        1.1306e-005
367       29        0.746766        2.38465e-005        1.13008e-005
368       29        0.747719        2.38579e-005        1.12954e-005
369       29        0.748696        2.38696e-005        1.12899e-005
370       29        0.749697        2.38816e-005        1.12843e-005
371       29        0.750722        2.38939e-005        1.12785e-005
372       29        0.751773        2.39066e-005        1.12727e-005
373       29        0.75285        2.39195e-005        1.12666e-005
374       29        0.753954        2.39328e-005        1.12604e-005
375       29        0.755084        2.39464e-005        1.12541e-005
376       29        0.756242        2.39604e-005        1.12476e-005
377       29        0.757428        2.39747e-005        1.1241e-005
378       29        0.758642        2.39893e-005        1.12343e-005
379       29        0.759885        2.40044e-005        1.12273e-005
380       29        0.761156        2.40197e-005        1.12202e-005
381       29        0.762457        2.40355e-005        1.1213e-005
382       29        0.763788        2.40516e-005        1.12056e-005
383       29        0.765149        2.40681e-005        1.1198e-005
384       29        0.76654        2.40849e-005        1.11903e-005
385       29        0.767961        2.41021e-005        1.11824e-005
386       29        0.769412        2.41197e-005        1.11743e-005
387       29        0.770894        2.41376e-005        1.11661e-005
388       29        0.772406        2.4156e-005        1.11576e-005
389       29        0.773948        2.41746e-005        1.11491e-005
390       29        0.775522        2.41937e-005        1.11403e-005
391       29        0.777126        2.42131e-005        1.11314e-005
392       29        0.77876        2.42329e-005        1.11223e-005
393       29        0.780425        2.4253e-005        1.1113e-005
394       29        0.78212        2.42736e-005        1.11036e-005
395       29        0.783845        2.42945e-005        1.1094e-005
396       29        0.785598        2.43157e-005        1.10842e-005
397       29        0.787382        2.43373e-005        1.10743e-005
398       29        0.789195        2.43593e-005        1.10642e-005
399       29        0.791037        2.43816e-005        1.1054e-005
400       29        0.792908        2.44043e-005        1.10436e-005
401       29        0.794807        2.44274e-005        1.10331e-005
402       29        0.796732        2.44508e-005        1.10224e-005
403       29        0.798684        2.44746e-005        1.10116e-005
404       29        0.80066        2.44986e-005        1.10007e-005
405       29        0.802662        2.4523e-005        1.09896e-005
406       29        0.804687        2.45478e-005        1.09785e-005
407       29        0.806736        2.45728e-005        1.09672e-005
408       29        0.808806        2.45982e-005        1.09558e-005
409       29        0.810894        2.46238e-005        1.09443e-005
410       29        0.812999        2.46496e-005        1.09327e-005
411       29        0.815118        2.46756e-005        1.09211e-005
412       29        0.817251        2.47019e-005        1.09094e-005
413       29        0.819397        2.47283e-005        1.08977e-005
414       29        0.821552        2.47548e-005        1.08859e-005
415       29        0.823709        2.47814e-005        1.08741e-005
416       29        0.825863        2.4808e-005        1.08623e-005
417       29        0.828012        2.48345e-005        1.08506e-005
418       29        0.830158        2.48609e-005        1.08389e-005
419       29        0.832307        2.48874e-005        1.08271e-005
420       29        0.834458        2.49139e-005        1.08154e-005
421       29        0.836595        2.49403e-005        1.08037e-005
422       29        0.838693        2.49661e-005        1.07922e-005
423       29        0.840731        2.49912e-005        1.07811e-005
424       29        0.842718        2.50157e-005        1.07702e-005
425       29        0.844698        2.504e-005        1.07594e-005
426       29        0.846718        2.50649e-005        1.07483e-005
427       29        0.848779        2.50902e-005        1.0737e-005
428       29        0.850792        2.51149e-005        1.0726e-005
429       29        0.852624        2.51374e-005        1.0716e-005
430       29        0.85421        2.51569e-005        1.07072e-005
431       29        0.855645        2.51744e-005        1.06993e-005
432       29        0.85715        2.51928e-005        1.0691e-005
433       29        0.858909        2.52143e-005        1.06814e-005
434       29        0.860881        2.52386e-005        1.06706e-005
435       29        0.862767        2.52619e-005        1.06603e-005
436       29        0.86419        2.52795e-005        1.06526e-005
437       29        0.864998        2.52893e-005        1.06481e-005
438       29        0.865462        2.52949e-005        1.06455e-005
439       29        0.86615        2.53032e-005        1.06417e-005
440       29        0.867457        2.53193e-005        1.06346e-005
441       29        0.869237        2.53415e-005        1.0625e-005
442       29        0.870881        2.53622e-005        1.06162e-005
443       29        0.871725        2.53727e-005        1.06116e-005
444       29        0.871478        2.53696e-005        1.06129e-005
445       29        0.870467        2.53569e-005        1.06184e-005
446       29        0.869516        2.53449e-005        1.06234e-005
447       29        0.869406        2.53435e-005        1.0624e-005
448       29        0.870282        2.53546e-005        1.06194e-005
449       29        0.871512        2.53701e-005        1.06128e-005
450       29        0.87202        2.53765e-005        1.06101e-005
451       29        0.870844        2.53617e-005        1.06164e-005
452       29        0.86773        2.53228e-005        1.06331e-005
453       29        0.863494        2.52699e-005        1.0656e-005
454       29        0.859631        2.52214e-005        1.06767e-005
455       29        0.857205        2.5191e-005        1.06897e-005
456       29        0.856095        2.51773e-005        1.06958e-005
457       29        0.855148        2.51653e-005        1.07008e-005
458       29        0.85265        2.51336e-005        1.0714e-005
459       29        0.846768        2.50597e-005        1.07456e-005
460       29        0.83614        2.49272e-005        1.08029e-005
461       29        0.820377        2.47327e-005        1.0889e-005
462       29        0.799879        2.44826e-005        1.10021e-005
463       29        0.777002        2.4205e-005        1.1129e-005
464       29        0.757518        2.39707e-005        1.12381e-005
465       29        0.741811        2.37828e-005        1.13265e-005
466       29        0.719571        2.35183e-005        1.14525e-005
467       29        0.678438        2.30402e-005        1.16908e-005
468       29        0.613985        2.23131e-005        1.20756e-005
469       29        0.529009        2.13956e-005        1.2606e-005
470       29        0.409801        2.0171e-005        1.33892e-005
471       29        0.246884        1.86007e-005        1.45315e-005
472       29        0.0712094        1.70461e-005        1.58744e-005
473       29        -0.111691        1.55612e-005        1.74e-005
474       29        -0.303852        1.41296e-005        1.91465e-005
475       29        -0.476167        1.29494e-005        2.08471e-005
476       29        -0.601197        1.2149e-005        2.21634e-005
477       29        -0.667859        1.17461e-005        2.29055e-005
478       29        -0.695495        1.15889e-005        2.32322e-005
479       29        -0.71197        1.14883e-005        2.34133e-005
480       29        -0.708916        1.15037e-005        2.3373e-005
481       29        -0.6898        1.16265e-005        2.31753e-005
482       29        -0.704705        1.15469e-005        2.33623e-005
483       29        -0.772134        1.11623e-005        2.41594e-005
484       29        -0.851822        1.07219e-005        2.51311e-005
485       29        -0.908834        1.04145e-005        2.58429e-005
486       29        -0.942135        1.02387e-005        2.6267e-005
487       29        -0.957691        1.01604e-005        2.64747e-005
488       29        -0.942133        1.02365e-005        2.62611e-005
489       29        -0.829687        1.08213e-005        2.4809e-005
490       29        -0.400312        1.34393e-005        2.00554e-005
491       29        0.451545        2.05984e-005        1.31139e-005
492       29        0.805154        2.45582e-005        1.0978e-005
493       29        0.885605        2.55704e-005        1.05469e-005
494       29        0.882643        2.55325e-005        1.05625e-005
495       29        0.798579        2.447e-005        1.10107e-005
496       29        0.478679        2.08571e-005        1.29231e-005
497       29        -0.224987        1.4687e-005        1.83926e-005
498       29        -0.726268        1.14097e-005        2.35878e-005
499       29        -0.837582        1.08255e-005        2.50152e-005
0       30        -0.901457        1.04939e-005        2.58485e-005
1       30        -0.644157        1.18876e-005        2.26384e-005
2       30        -0.00942698        1.63719e-005        1.6527e-005
3       30        0.64111        2.26387e-005        1.1924e-005
4       30        0.841894        2.5017e-005        1.07797e-005
5       30        0.82633        2.48199e-005        1.08625e-005
6       30        0.54762        2.16049e-005        1.24947e-005
7       30        -0.279166        1.42873e-005        1.88882e-005
8       30        -0.811398        1.09165e-005        2.45736e-005
9       30        -0.954913        1.01644e-005        2.64116e-005
10       30        -0.978403        1.00458e-005        2.67238e-005
11       30        -0.953522        1.01686e-005        2.63859e-005
12       30        -0.851139        1.07112e-005        2.50889e-005
13       30        -0.552561        1.24611e-005        2.16536e-005
14       30        0.0185114        1.66044e-005        1.62999e-005
15       30        0.440659        2.04685e-005        1.31738e-005
16       30        0.523786        2.13263e-005        1.2631e-005
17       30        0.416883        2.0232e-005        1.33349e-005
18       30        0.24734        1.86128e-005        1.45343e-005
19       30        0.0825254        1.71495e-005        1.5791e-005
20       30        0.00901089        1.6527e-005        1.63787e-005
21       30        0.0847619        1.71695e-005        1.57741e-005
22       30        0.244397        1.85925e-005        1.45612e-005
23       30        0.397389        2.00585e-005        1.34808e-005
24       30        0.515252        2.12627e-005        1.27013e-005
25       30        0.617436        2.23599e-005        1.20593e-005
26       30        0.721608        2.35457e-005        1.14425e-005
27       30        0.803685        2.45298e-005        1.09814e-005
28       30        0.85093        2.51083e-005        1.07217e-005
29       30        0.880277        2.54792e-005        1.05654e-005
30       30        0.898909        2.57207e-005        1.04687e-005
31       30        0.90716        2.58292e-005        1.04265e-005
32       30        0.908605        2.58495e-005        1.04196e-005
33       30        0.909455        2.58607e-005        1.04152e-005
34       30        0.914        2.59231e-005        1.0393e-005
35       30        0.92031        2.60072e-005        1.03612e-005
36       30        0.925702        2.60767e-005        1.0333e-005
37       30        0.929581        2.61283e-005        1.03134e-005
38       30        0.931571        2.61549e-005        1.03033e-005
39       30        0.931936        2.61598e-005        1.03015e-005
40       30        0.931524        2.61543e-005        1.03035e-005
41       30        0.931222        2.61504e-005        1.03051e-005
42       30        0.931576        2.61555e-005        1.03035e-005
43       30        0.932691        2.61706e-005        1.02979e-005
44       30        0.934253        2.61909e-005        1.02899e-005
45       30        0.935664        2.62092e-005        1.02825e-005
46       30        0.936409        2.62189e-005        1.02787e-005
47       30        0.936369        2.62184e-005        1.02789e-005
48       30        0.935851        2.6212e-005        1.02817e-005
49       30        0.935357        2.62062e-005        1.02845e-005
50       30        0.935277        2.62059e-005        1.02852e-005
51       30        0.935666        2.62116e-005        1.02835e-005
52       30        0.936239        2.62195e-005        1.02807e-005
53       30        0.936597        2.62245e-005        1.02789e-005
54       30        0.936499        2.62235e-005        1.02796e-005
55       30        0.935989        2.62172e-005        1.02823e-005
56       30        0.935331        2.6209e-005        1.02859e-005
57       30        0.93483        2.62032e-005        1.02888e-005
58       30        0.934638        2.62014e-005        1.029e-005
59       30        0.934658        2.6202e-005        1.029e-005
60       30        0.934634        2.62018e-005        1.02902e-005
61       30        0.93436        2.61983e-005        1.02917e-005
62       30        0.933828        2.61915e-005        1.02945e-005
63       30        0.933195        2.61834e-005        1.02978e-005
64       30        0.932652        2.61766e-005        1.03007e-005
65       30        0.93228        2.6172e-005        1.03027e-005
66       30        0.932019        2.61687e-005        1.03041e-005
67       30        0.931737        2.6165e-005        1.03056e-005
68       30        0.931347        2.61598e-005        1.03076e-005
69       30        0.930855        2.61534e-005        1.03101e-005
70       30        0.930339        2.61467e-005        1.03128e-005
71       30        0.929869        2.61406e-005        1.03152e-005
72       30        0.929466        2.61354e-005        1.03173e-005
73       30        0.929099        2.61306e-005        1.03192e-005
74       30        0.928728        2.61258e-005        1.03212e-005
75       30        0.928334        2.61207e-005        1.03232e-005
76       30        0.927927        2.61154e-005        1.03253e-005
77       30        0.927527        2.61103e-005        1.03274e-005
78       30        0.92715        2.61055e-005        1.03294e-005
79       30        0.926796        2.6101e-005        1.03313e-005
80       30        0.926458        2.60967e-005        1.03331e-005
81       30        0.926128        2.60925e-005        1.03348e-005
82       30        0.925802        2.60884e-005        1.03366e-005
83       30        0.925483        2.60843e-005        1.03383e-005
84       30        0.925174        2.60804e-005        1.03399e-005
85       30        0.924877        2.60767e-005        1.03415e-005
86       30        0.924592        2.60731e-005        1.0343e-005
87       30        0.924317        2.60696e-005        1.03445e-005
88       30        0.92405        2.60662e-005        1.03459e-005
89       30        0.92379        2.60629e-005        1.03473e-005
90       30        0.923538        2.60596e-005        1.03486e-005
91       30        0.923294        2.60565e-005        1.03499e-005
92       30        0.923058        2.60534e-005        1.03511e-005
93       30        0.922829        2.60504e-005        1.03523e-005
94       30        0.922608        2.60475e-005        1.03534e-005
95       30        0.922392        2.60446e-005        1.03545e-005
96       30        0.922183        2.60418e-005        1.03555e-005
97       30        0.921979        2.6039e-005        1.03565e-005
98       30        0.921782        2.60363e-005        1.03575e-005
99       30        0.921591        2.60337e-005        1.03584e-005
100       30        0.921406        2.60312e-005        1.03593e-005
101       30        0.921228        2.60287e-005        1.03602e-005
102       30        0.921054        2.60263e-005        1.0361e-005
103       30        0.920887        2.6024e-005        1.03619e-005
104       30        0.920725        2.60217e-005        1.03626e-005
105       30        0.920568        2.60196e-005        1.03634e-005
106       30        0.920417        2.60175e-005        1.03641e-005
107       30        0.920272        2.60154e-005        1.03648e-005
108       30        0.920131        2.60135e-005        1.03655e-005
109       30        0.919996        2.60117e-005        1.03662e-005
110       30        0.919865        2.60099e-005        1.03668e-005
111       30        0.919738        2.60082e-005        1.03675e-005
112       30        0.919616        2.60065e-005        1.03681e-005
113       30        0.919497        2.60049e-005        1.03687e-005
114       30        0.919383        2.60034e-005        1.03693e-005
115       30        0.919272        2.6002e-005        1.03698e-005
116       30        0.919164        2.60005e-005        1.03704e-005
117       30        0.919059        2.59992e-005        1.03709e-005
118       30        0.918957        2.59978e-005        1.03714e-005
119       30        0.918858        2.59965e-005        1.0372e-005
120       30        0.918761        2.59953e-005        1.03725e-005
121       30        0.918665        2.5994e-005        1.03729e-005
122       30        0.918572        2.59928e-005        1.03734e-005
123       30        0.918481        2.59916e-005        1.03739e-005
124       30        0.918391        2.59904e-005        1.03743e-005
125       30        0.918304        2.59892e-005        1.03748e-005
126       30        0.918217        2.59881e-005        1.03752e-005
127       30        0.918132        2.59869e-005        1.03756e-005
128       30        0.918049        2.59858e-005        1.0376e-005
129       30        0.917968        2.59846e-005        1.03764e-005
130       30        0.917887        2.59835e-005        1.03768e-005
131       30        0.917809        2.59824e-005        1.03772e-005
132       30        0.917732        2.59814e-005        1.03776e-005
133       30        0.917657        2.59803e-005        1.03779e-005
134       30        0.917584        2.59793e-005        1.03783e-005
135       30        0.917512        2.59783e-005        1.03786e-005
136       30        0.917443        2.59773e-005        1.0379e-005
137       30        0.917375        2.59764e-005        1.03793e-005
138       30        0.91731        2.59754e-005        1.03796e-005
139       30        0.917246        2.59745e-005        1.03799e-005
140       30        0.917184        2.59737e-005        1.03802e-005
141       30        0.917125        2.59729e-005        1.03805e-005
142       30        0.917067        2.59721e-005        1.03808e-005
143       30        0.917011        2.59713e-005        1.0381e-005
144       30        0.916957        2.59706e-005        1.03813e-005
145       30        0.916905        2.59699e-005        1.03816e-005
146       30        0.916854        2.59692e-005        1.03818e-005
147       30        0.916804        2.59686e-005        1.03821e-005
148       30        0.916757        2.59679e-005        1.03823e-005
149       30        0.91671        2.59673e-005        1.03826e-005
150       30        0.916665        2.59668e-005        1.03828e-005
151       30        0.916621        2.59662e-005        1.0383e-005
152       30        0.916579        2.59656e-005        1.03833e-005
153       30        0.916537        2.59651e-005        1.03835e-005
154       30        0.916496        2.59646e-005        1.03837e-005
155       30        0.916456        2.5964e-005        1.03839e-005
156       30        0.916417        2.59635e-005        1.03841e-005
157       30        0.916378        2.5963e-005        1.03843e-005
158       30        0.916341        2.59625e-005        1.03845e-005
159       30        0.916304        2.5962e-005        1.03847e-005
160       30        0.916268        2.59615e-005        1.03849e-005
161       30        0.916233        2.59611e-005        1.0385e-005
162       30        0.916198        2.59606e-005        1.03852e-005
163       30        0.916164        2.59601e-005        1.03854e-005
164       30        0.91613        2.59596e-005        1.03855e-005
165       30        0.916097        2.59592e-005        1.03857e-005
166       30        0.916065        2.59587e-005        1.03858e-005
167       30        0.916034        2.59583e-005        1.0386e-005
168       30        0.916005        2.59579e-005        1.03861e-005
169       30        0.915977        2.59575e-005        1.03863e-005
170       30        0.915949        2.59571e-005        1.03864e-005
171       30        0.915922        2.59567e-005        1.03865e-005
172       30        0.915894        2.59563e-005        1.03866e-005
173       30        0.915868        2.5956e-005        1.03868e-005
174       30        0.915842        2.59556e-005        1.03869e-005
175       30        0.915817        2.59553e-005        1.0387e-005
176       30        0.915795        2.5955e-005        1.03871e-005
177       30        0.915773        2.59547e-005        1.03872e-005
178       30        0.915754        2.59544e-005        1.03873e-005
179       30        0.915735        2.59542e-005        1.03874e-005
180       30        0.915716        2.59539e-005        1.03875e-005
181       30        0.915696        2.59537e-005        1.03876e-005
182       30        0.915677        2.59534e-005        1.03877e-005
183       30        0.915657        2.59532e-005        1.03878e-005
184       30        0.915638        2.59529e-005        1.03879e-005
185       30        0.91562        2.59527e-005        1.0388e-005
186       30        0.915603        2.59525e-005        1.03881e-005
187       30        0.915587        2.59523e-005        1.03882e-005
188       30        0.915573        2.59521e-005        1.03883e-005
189       30        0.91556        2.59519e-005        1.03884e-005
190       30        0.915547        2.59517e-005        1.03884e-005
191       30        0.915534        2.59516e-005        1.03885e-005
192       30        0.91552        2.59514e-005        1.03886e-005
193       30        0.915505        2.59512e-005        1.03886e-005
194       30        0.915488        2.5951e-005        1.03887e-005
195       30        0.915472        2.59507e-005        1.03888e-005
196       30        0.915455        2.59505e-005        1.03889e-005
197       30        0.915439        2.59503e-005        1.0389e-005
198       30        0.915425        2.59501e-005        1.0389e-005
199       30        0.915413        2.59499e-005        1.03891e-005
200       30        0.915402        2.59497e-005        1.03891e-005
201       30        0.915392        2.59496e-005        1.03892e-005
202       30        0.915382        2.59494e-005        1.03892e-005
203       30        0.915371        2.59493e-005        1.03893e-005
204       30        0.915359        2.59491e-005        1.03893e-005
205       30        0.915347        2.5949e-005        1.03894e-005
206       30        0.915335        2.59488e-005        1.03894e-005
207       30        0.915324        2.59486e-005        1.03895e-005
208       30        0.915314        2.59485e-005        1.03895e-005
209       30        0.915306        2.59484e-005        1.03896e-005
210       30        0.915298        2.59483e-005        1.03896e-005
211       30        0.915291        2.59482e-005        1.03897e-005
212       30        0.915284        2.59481e-005        1.03897e-005
213       30        0.915278        2.5948e-005        1.03897e-005
214       30        0.915271        2.59479e-005        1.03898e-005
215       30        0.915264        2.59479e-005        1.03898e-005
216       30        0.915257        2.59478e-005        1.03898e-005
217       30        0.91525        2.59477e-005        1.03899e-005
218       30        0.915244        2.59476e-005        1.03899e-005
219       30        0.915238        2.59475e-005        1.03899e-005
220       30        0.915232        2.59475e-005        1.039e-005
221       30        0.915227        2.59474e-005        1.039e-005
222       30        0.915222        2.59473e-005        1.039e-005
223       30        0.915218        2.59473e-005        1.03901e-005
224       30        0.915213        2.59472e-005        1.03901e-005
225       30        0.915209        2.59472e-005        1.03901e-005
226       30        0.915204        2.59471e-005        1.03901e-005
227       30        0.9152        2.5947e-005        1.03901e-005
228       30        0.915196        2.5947e-005        1.03902e-005
229       30        0.915192        2.59469e-005        1.03902e-005
230       30        0.915189        2.59469e-005        1.03902e-005
231       30        0.915185        2.59468e-005        1.03902e-005
232       30        0.915182        2.59468e-005        1.03902e-005
233       30        0.915179        2.59467e-005        1.03902e-005
234       30        0.915176        2.59467e-005        1.03902e-005
235       30        0.915174        2.59466e-005        1.03903e-005
236       30        0.915171        2.59466e-005        1.03903e-005
237       30        0.915169        2.59466e-005        1.03903e-005
238       30        0.915167        2.59465e-005        1.03903e-005
239       30        0.915166        2.59465e-005        1.03903e-005
240       30        0.915165        2.59465e-005        1.03903e-005
241       30        0.915164        2.59465e-005        1.03903e-005
242       30        0.915163        2.59465e-005        1.03903e-005
243       30        0.915162        2.59465e-005        1.03903e-005
244       30        0.915162        2.59465e-005        1.03903e-005
245       30        0.915162        2.59465e-005        1.03903e-005
246       30        0.915163        2.59465e-005        1.03903e-005
247       30        0.915163        2.59465e-005        1.03903e-005
248       30        0.915164        2.59465e-005        1.03903e-005
249       30        0.915165        2.59465e-005        1.03903e-005
250       30        0.915166        2.59466e-005        1.03903e-005
251       30        0.915168        2.59466e-005        1.03903e-005
252       30        0.915169        2.59466e-005        1.03903e-005
253       30        0.915171        2.59466e-005        1.03903e-005
254       30        0.915173        2.59467e-005        1.03903e-005
255       30        0.915175        2.59467e-005        1.03903e-005
256       30        0.915177        2.59467e-005        1.03903e-005
257       30        0.91518        2.59468e-005        1.03902e-005
258       30        0.915182        2.59468e-005        1.03902e-005
259       30        0.915185        2.59468e-005        1.03902e-005
260       30        0.915187        2.59469e-005        1.03902e-005
261       30        0.91519        2.59469e-005        1.03902e-005
262       30        0.915193        2.5947e-005        1.03902e-005
263       30        0.915197        2.5947e-005        1.03902e-005
264       30        0.9152        2.5947e-005        1.03901e-005
265       30        0.915204        2.59471e-005        1.03901e-005
266       30        0.915208        2.59471e-005        1.03901e-005
267       30        0.915212        2.59472e-005        1.03901e-005
268       30        0.915216        2.59472e-005        1.03901e-005
269       30        0.915221        2.59473e-005        1.039e-005
270       30        0.915226        2.59474e-005        1.039e-005
271       30        0.915232        2.59474e-005        1.039e-005
272       30        0.915237        2.59475e-005        1.03899e-005
273       30        0.915244        2.59476e-005        1.03899e-005
274       30        0.91525        2.59477e-005        1.03899e-005
275       30        0.915257        2.59478e-005        1.03899e-005
276       30        0.915264        2.59479e-005        1.03898e-005
277       30        0.915271        2.5948e-005        1.03898e-005
278       30        0.91528        2.59481e-005        1.03897e-005
279       30        0.915288        2.59482e-005        1.03897e-005
280       30        0.915298        2.59484e-005        1.03897e-005
281       30        0.915308        2.59485e-005        1.03896e-005
282       30        0.915318        2.59487e-005        1.03896e-005
283       30        0.915328        2.59488e-005        1.03895e-005
284       30        0.915338        2.5949e-005        1.03895e-005
285       30        0.915348        2.59491e-005        1.03894e-005
286       30        0.915358        2.59493e-005        1.03894e-005
287       30        0.915369        2.59494e-005        1.03893e-005
288       30        0.91538        2.59496e-005        1.03893e-005
289       30        0.915393        2.59497e-005        1.03892e-005
290       30        0.915406        2.59499e-005        1.03892e-005
291       30        0.91542        2.59501e-005        1.03891e-005
292       30        0.915435        2.59503e-005        1.0389e-005
293       30        0.915449        2.59505e-005        1.03889e-005
294       30        0.915463        2.59507e-005        1.03889e-005
295       30        0.915476        2.59509e-005        1.03888e-005
296       30        0.915489        2.5951e-005        1.03887e-005
297       30        0.915501        2.59512e-005        1.03887e-005
298       30        0.915515        2.59514e-005        1.03886e-005
299       30        0.91553        2.59516e-005        1.03885e-005
300       30        0.915547        2.59518e-005        1.03884e-005
301       30        0.915566        2.59521e-005        1.03884e-005
302       30        0.915585        2.59523e-005        1.03883e-005
303       30        0.915605        2.59526e-005        1.03882e-005
304       30        0.915625        2.59528e-005        1.03881e-005
305       30        0.915644        2.59531e-005        1.0388e-005
306       30        0.915662        2.59534e-005        1.03879e-005
307       30        0.915681        2.59536e-005        1.03878e-005
308       30        0.9157        2.59539e-005        1.03877e-005
309       30        0.91572        2.59542e-005        1.03876e-005
310       30        0.915741        2.59545e-005        1.03875e-005
311       30        0.915764        2.59548e-005        1.03874e-005
312       30        0.915787        2.59551e-005        1.03873e-005
313       30        0.915812        2.59555e-005        1.03872e-005
314       30        0.915838        2.59558e-005        1.0387e-005
315       30        0.915865        2.59562e-005        1.03869e-005
316       30        0.915893        2.59566e-005        1.03868e-005
317       30        0.915921        2.5957e-005        1.03866e-005
318       30        0.915948        2.59574e-005        1.03865e-005
319       30        0.915976        2.59578e-005        1.03864e-005
320       30        0.916005        2.59582e-005        1.03862e-005
321       30        0.916034        2.59586e-005        1.03861e-005
322       30        0.916064        2.5959e-005        1.0386e-005
323       30        0.916096        2.59594e-005        1.03858e-005
324       30        0.916128        2.59599e-005        1.03856e-005
325       30        0.916162        2.59603e-005        1.03855e-005
326       30        0.916195        2.59608e-005        1.03853e-005
327       30        0.916229        2.59613e-005        1.03851e-005
328       30        0.916263        2.59617e-005        1.0385e-005
329       30        0.916298        2.59622e-005        1.03848e-005
330       30        0.916333        2.59626e-005        1.03846e-005
331       30        0.91637        2.59631e-005        1.03844e-005
332       30        0.916407        2.59636e-005        1.03842e-005
333       30        0.916446        2.59641e-005        1.0384e-005
334       30        0.916486        2.59647e-005        1.03838e-005
335       30        0.916526        2.59652e-005        1.03836e-005
336       30        0.916568        2.59658e-005        1.03834e-005
337       30        0.91661        2.59663e-005        1.03832e-005
338       30        0.916654        2.59669e-005        1.0383e-005
339       30        0.916699        2.59675e-005        1.03828e-005
340       30        0.916745        2.59682e-005        1.03826e-005
341       30        0.916793        2.59688e-005        1.03823e-005
342       30        0.916843        2.59695e-005        1.03821e-005
343       30        0.916894        2.59703e-005        1.03818e-005
344       30        0.916947        2.5971e-005        1.03816e-005
345       30        0.917001        2.59717e-005        1.03813e-005
346       30        0.917056        2.59725e-005        1.03811e-005
347       30        0.917113        2.59733e-005        1.03808e-005
348       30        0.917172        2.59742e-005        1.03805e-005
349       30        0.917232        2.5975e-005        1.03802e-005
350       30        0.917294        2.59759e-005        1.03799e-005
351       30        0.917357        2.59768e-005        1.03796e-005
352       30        0.917421        2.59777e-005        1.03793e-005
353       30        0.917487        2.59786e-005        1.0379e-005
354       30        0.917554        2.59796e-005        1.03787e-005
355       30        0.917622        2.59805e-005        1.03784e-005
356       30        0.917692        2.59815e-005        1.0378e-005
357       30        0.917763        2.59824e-005        1.03777e-005
358       30        0.917835        2.59834e-005        1.03773e-005
359       30        0.917909        2.59844e-005        1.0377e-005
360       30        0.917984        2.59854e-005        1.03766e-005
361       30        0.918061        2.59865e-005        1.03762e-005
362       30        0.918139        2.59875e-005        1.03758e-005
363       30        0.918219        2.59886e-005        1.03754e-005
364       30        0.9183        2.59897e-005        1.0375e-005
365       30        0.918384        2.59908e-005        1.03746e-005
366       30        0.918469        2.59919e-005        1.03741e-005
367       30        0.918557        2.59931e-005        1.03737e-005
368       30        0.918647        2.59943e-005        1.03732e-005
369       30        0.91874        2.59955e-005        1.03728e-005
370       30        0.918836        2.59968e-005        1.03723e-005
371       30        0.918935        2.59982e-005        1.03718e-005
372       30        0.919037        2.59996e-005        1.03713e-005
373       30        0.919142        2.6001e-005        1.03708e-005
374       30        0.919251        2.60025e-005        1.03703e-005
375       30        0.919364        2.60041e-005        1.03697e-005
376       30        0.91948        2.60057e-005        1.03691e-005
377       30        0.919601        2.60074e-005        1.03686e-005
378       30        0.919726        2.60091e-005        1.0368e-005
379       30        0.919855        2.60109e-005        1.03673e-005
380       30        0.919988        2.60128e-005        1.03667e-005
381       30        0.920126        2.60147e-005        1.0366e-005
382       30        0.920269        2.60167e-005        1.03654e-005
383       30        0.920417        2.60188e-005        1.03647e-005
384       30        0.920569        2.60209e-005        1.03639e-005
385       30        0.920726        2.6023e-005        1.03631e-005
386       30        0.920888        2.60253e-005        1.03624e-005
387       30        0.921056        2.60276e-005        1.03615e-005
388       30        0.921229        2.60299e-005        1.03607e-005
389       30        0.921407        2.60323e-005        1.03598e-005
390       30        0.921591        2.60348e-005        1.03589e-005
391       30        0.921782        2.60373e-005        1.03579e-005
392       30        0.921979        2.60399e-005        1.03569e-005
393       30        0.922183        2.60426e-005        1.03558e-005
394       30        0.922394        2.60454e-005        1.03547e-005
395       30        0.922613        2.60482e-005        1.03536e-005
396       30        0.92284        2.60511e-005        1.03524e-005
397       30        0.923077        2.60542e-005        1.03512e-005
398       30        0.923322        2.60574e-005        1.03499e-005
399       30        0.923578        2.60607e-005        1.03486e-005
400       30        0.923844        2.60641e-005        1.03472e-005
401       30        0.924122        2.60677e-005        1.03457e-005
402       30        0.924412        2.60714e-005        1.03442e-005
403       30        0.924714        2.60753e-005        1.03426e-005
404       30        0.925028        2.60794e-005        1.0341e-005
405       30        0.925356        2.60836e-005        1.03393e-005
406       30        0.925698        2.60881e-005        1.03375e-005
407       30        0.926055        2.60927e-005        1.03357e-005
408       30        0.926426        2.60975e-005        1.03338e-005
409       30        0.926811        2.61026e-005        1.03318e-005
410       30        0.92721        2.61078e-005        1.03297e-005
411       30        0.927624        2.61132e-005        1.03276e-005
412       30        0.928052        2.61188e-005        1.03254e-005
413       30        0.928495        2.61246e-005        1.03231e-005
414       30        0.928951        2.61306e-005        1.03207e-005
415       30        0.92942        2.61367e-005        1.03183e-005
416       30        0.929898        2.61429e-005        1.03158e-005
417       30        0.930385        2.61492e-005        1.03133e-005
418       30        0.930882        2.61556e-005        1.03107e-005
419       30        0.931392        2.61622e-005        1.0308e-005
420       30        0.931915        2.61689e-005        1.03053e-005
421       30        0.932447        2.61757e-005        1.03025e-005
422       30        0.932978        2.61824e-005        1.02996e-005
423       30        0.9335        2.6189e-005        1.02969e-005
424       30        0.934011        2.61954e-005        1.02941e-005
425       30        0.934524        2.62018e-005        1.02913e-005
426       30        0.93506        2.62084e-005        1.02884e-005
427       30        0.935628        2.62154e-005        1.02853e-005
428       30        0.936203        2.62225e-005        1.02822e-005
429       30        0.936738        2.6229e-005        1.02793e-005
430       30        0.937195        2.62346e-005        1.02768e-005
431       30        0.937586        2.62393e-005        1.02746e-005
432       30        0.937982        2.6244e-005        1.02723e-005
433       30        0.938465        2.62497e-005        1.02696e-005
434       30        0.939056        2.62568e-005        1.02663e-005
435       30        0.939675        2.62645e-005        1.0263e-005
436       30        0.940179        2.62707e-005        1.02602e-005
437       30        0.940469        2.62743e-005        1.02587e-005
438       30        0.940587        2.62756e-005        1.0258e-005
439       30        0.940714        2.62769e-005        1.02572e-005
440       30        0.941039        2.62806e-005        1.02553e-005
441       30        0.941595        2.62873e-005        1.02522e-005
442       30        0.942216        2.62953e-005        1.02489e-005
443       30        0.942639        2.6301e-005        1.02468e-005
444       30        0.942676        2.63016e-005        1.02467e-005
445       30        0.942355        2.62974e-005        1.02484e-005
446       30        0.941931        2.62919e-005        1.02505e-005
447       30        0.941734        2.6289e-005        1.02514e-005
448       30        0.941936        2.62913e-005        1.02502e-005
449       30        0.942413        2.62974e-005        1.02478e-005
450       30        0.942796        2.63026e-005        1.02458e-005
451       30        0.942666        2.63012e-005        1.02466e-005
452       30        0.941807        2.62903e-005        1.02512e-005
453       30        0.940391        2.62721e-005        1.02586e-005
454       30        0.93893        2.62529e-005        1.02661e-005
455       30        0.937944        2.62392e-005        1.02709e-005
456       30        0.93761        2.62342e-005        1.02723e-005
457       30        0.937646        2.62348e-005        1.02722e-005
458       30        0.937455        2.62324e-005        1.02732e-005
459       30        0.936363        2.62178e-005        1.02787e-005
460       30        0.933895        2.61849e-005        1.02912e-005
461       30        0.929995        2.61337e-005        1.03112e-005
462       30        0.924996        2.6068e-005        1.03368e-005
463       30        0.919887        2.59987e-005        1.03622e-005
464       30        0.916698        2.59551e-005        1.03778e-005
465       30        0.915669        2.59405e-005        1.03826e-005
466       30        0.913513        2.59097e-005        1.03927e-005
467       30        0.906028        2.58094e-005        1.04303e-005
468       30        0.890999        2.56121e-005        1.05072e-005
469       30        0.868325        2.53263e-005        1.06283e-005
470       30        0.832327        2.48785e-005        1.0823e-005
471       30        0.779585        2.42285e-005        1.11111e-005
472       30        0.721719        2.35443e-005        1.14406e-005
473       30        0.653059        2.27587e-005        1.18448e-005
474       30        0.553457        2.1664e-005        1.24559e-005
475       30        0.415473        2.02345e-005        1.33554e-005
476       30        0.25873        1.8718e-005        1.44509e-005
477       30        0.134984        1.76002e-005        1.53778e-005
478       30        0.0582414        1.69432e-005        1.59846e-005
479       30        -0.00111596        1.64412e-005        1.64596e-005
480       30        -0.0231788        1.62554e-005        1.66366e-005
481       30        -0.0265312        1.62356e-005        1.66721e-005
482       30        -0.134854        1.53843e-005        1.76053e-005
483       30        -0.395326        1.34994e-005        2.00449e-005
484       30        -0.682987        1.16731e-005        2.31103e-005
485       30        -0.865495        1.06397e-005        2.52818e-005
486       30        -0.944939        1.02193e-005        2.62908e-005
487       30        -0.971627        1.00859e-005        2.66495e-005
488       30        -0.963092        1.01267e-005        2.65299e-005
489       30        -0.872074        1.05905e-005        2.5331e-005
490       30        -0.489676        1.28453e-005        2.09607e-005
491       30        0.393869        2.00207e-005        1.35028e-005
492       30        0.791132        2.43901e-005        1.10568e-005
493       30        0.879403        2.54931e-005        1.05804e-005
494       30        0.854949        2.51829e-005        1.07104e-005
495       30        0.676611        2.30321e-005        1.17081e-005
496       30        0.118438        1.74431e-005        1.54948e-005
497       30        -0.568717        1.23517e-005        2.18131e-005
498       30        -0.862372        1.06585e-005        2.52476e-005
499       30        -0.89714        1.05111e-005        2.57792e-005
0       31        -0.943087        1.02783e-005        2.63937e-005
1       31        -0.774982        1.11293e-005        2.41569e-005
2       31        -0.286993        1.42417e-005        1.89759e-005
3       31        0.519087        2.13187e-005        1.2686e-005
4       31        0.812192        2.46594e-005        1.09459e-005
5       31        0.830829        2.48871e-005        1.0843e-005
6       31        0.612509        2.23228e-005        1.20987e-005
7       31        -0.0915994        1.57068e-005        1.72135e-005
8       31        -0.705767        1.15136e-005        2.33197e-005
9       31        -0.900175        1.04455e-005        2.56964e-005
10       31        -0.934083        1.02676e-005        2.61298e-005
11       31        -0.878184        1.05563e-005        2.54041e-005
12       31        -0.648521        1.1864e-005        2.26923e-005
13       31        -0.0835681        1.57835e-005        1.71592e-005
14       31        0.529681        2.14065e-005        1.2604e-005
15       31        0.78673        2.43156e-005        1.10716e-005
16       31        0.834921        2.49051e-005        1.08066e-005
17       31        0.803993        2.45295e-005        1.09779e-005
18       31        0.751747        2.39184e-005        1.12785e-005
19       31        0.698459        2.32996e-005        1.15881e-005
20       31        0.675565        2.30324e-005        1.17205e-005
21       31        0.709634        2.34266e-005        1.15218e-005
22       31        0.769853        2.41353e-005        1.11766e-005
23       31        0.821239        2.47573e-005        1.08904e-005
24       31        0.855864        2.51856e-005        1.07018e-005
25       31        0.88233        2.55137e-005        1.0558e-005
26       31        0.909465        2.58645e-005        1.04167e-005
27       31        0.931304        2.61543e-005        1.03058e-005
28       31        0.94342        2.63057e-005        1.02407e-005
29       31        0.950206        2.63955e-005        1.02061e-005
30       31        0.953477        2.64423e-005        1.01908e-005
31       31        0.953539        2.64442e-005        1.01909e-005
32       31        0.95163        2.6419e-005        1.02007e-005
33       31        0.949485        2.639e-005        1.02114e-005
34       31        0.94829        2.6379e-005        1.02193e-005
35       31        0.947769        2.63756e-005        1.02233e-005
36       31        0.947349        2.63694e-005        1.02252e-005
37       31        0.946713        2.6362e-005        1.02288e-005
38       31        0.945704        2.63489e-005        1.02341e-005
39       31        0.944467        2.63317e-005        1.02401e-005
40       31        0.943329        2.63162e-005        1.02457e-005
41       31        0.942625        2.63076e-005        1.02495e-005
42       31        0.942523        2.63073e-005        1.02505e-005
43       31        0.942899        2.63124e-005        1.02486e-005
44       31        0.94339        2.63186e-005        1.0246e-005
45       31        0.943622        2.63211e-005        1.02446e-005
46       31        0.943437        2.63182e-005        1.02454e-005
47       31        0.942961        2.63119e-005        1.02478e-005
48       31        0.942489        2.63062e-005        1.02504e-005
49       31        0.942281        2.63044e-005        1.02518e-005
50       31        0.942407        2.63068e-005        1.02515e-005
51       31        0.942722        2.63113e-005        1.025e-005
52       31        0.942981        2.63149e-005        1.02487e-005
53       31        0.943004        2.63152e-005        1.02486e-005
54       31        0.942783        2.63124e-005        1.02498e-005
55       31        0.942465        2.63085e-005        1.02515e-005
56       31        0.942236        2.63062e-005        1.0253e-005
57       31        0.942197        2.63065e-005        1.02535e-005
58       31        0.94231        2.63084e-005        1.02531e-005
59       31        0.942447        2.63103e-005        1.02524e-005
60       31        0.942482        2.63107e-005        1.02522e-005
61       31        0.942382        2.63093e-005        1.02527e-005
62       31        0.94221        2.63072e-005        1.02536e-005
63       31        0.942067        2.63056e-005        1.02545e-005
64       31        0.94202        2.63053e-005        1.02548e-005
65       31        0.942059        2.63059e-005        1.02547e-005
66       31        0.942125        2.63067e-005        1.02543e-005
67       31        0.942159        2.63069e-005        1.02541e-005
68       31        0.942143        2.63066e-005        1.02541e-005
69       31        0.942103        2.63061e-005        1.02543e-005
70       31        0.942079        2.63058e-005        1.02544e-005
71       31        0.942095        2.6306e-005        1.02543e-005
72       31        0.942149        2.63066e-005        1.0254e-005
73       31        0.942221        2.63075e-005        1.02536e-005
74       31        0.942294        2.63084e-005        1.02532e-005
75       31        0.942362        2.63093e-005        1.02529e-005
76       31        0.942432        2.63102e-005        1.02525e-005
77       31        0.942515        2.63113e-005        1.02521e-005
78       31        0.942614        2.63127e-005        1.02516e-005
79       31        0.942731        2.63143e-005        1.02511e-005
80       31        0.942859        2.6316e-005        1.02504e-005
81       31        0.942994        2.63179e-005        1.02498e-005
82       31        0.943134        2.63198e-005        1.02491e-005
83       31        0.943279        2.63218e-005        1.02484e-005
84       31        0.94343        2.63239e-005        1.02476e-005
85       31        0.943588        2.63261e-005        1.02469e-005
86       31        0.943753        2.63283e-005        1.02461e-005
87       31        0.943921        2.63306e-005        1.02452e-005
88       31        0.944093        2.6333e-005        1.02444e-005
89       31        0.944266        2.63353e-005        1.02435e-005
90       31        0.944441        2.63376e-005        1.02426e-005
91       31        0.944617        2.634e-005        1.02417e-005
92       31        0.944794        2.63423e-005        1.02408e-005
93       31        0.944971        2.63446e-005        1.02399e-005
94       31        0.945147        2.63468e-005        1.0239e-005
95       31        0.945323        2.63491e-005        1.0238e-005
96       31        0.945497        2.63513e-005        1.02371e-005
97       31        0.945671        2.63535e-005        1.02362e-005
98       31        0.945842        2.63556e-005        1.02353e-005
99       31        0.946012        2.63577e-005        1.02343e-005
100       31        0.946181        2.63598e-005        1.02334e-005
101       31        0.946348        2.63618e-005        1.02325e-005
102       31        0.946513        2.63638e-005        1.02316e-005
103       31        0.946676        2.63658e-005        1.02307e-005
104       31        0.946837        2.63678e-005        1.02298e-005
105       31        0.946996        2.63698e-005        1.0229e-005
106       31        0.947154        2.63717e-005        1.02281e-005
107       31        0.94731        2.63737e-005        1.02273e-005
108       31        0.947464        2.63756e-005        1.02264e-005
109       31        0.947615        2.63775e-005        1.02256e-005
110       31        0.947765        2.63794e-005        1.02248e-005
111       31        0.947912        2.63813e-005        1.02241e-005
112       31        0.948057        2.63832e-005        1.02233e-005
113       31        0.948199        2.6385e-005        1.02226e-005
114       31        0.948339        2.63868e-005        1.02218e-005
115       31        0.948476        2.63886e-005        1.02211e-005
116       31        0.94861        2.63904e-005        1.02204e-005
117       31        0.948741        2.63921e-005        1.02198e-005
118       31        0.948869        2.63938e-005        1.02191e-005
119       31        0.948993        2.63955e-005        1.02185e-005
120       31        0.949114        2.63971e-005        1.02179e-005
121       31        0.949231        2.63986e-005        1.02173e-005
122       31        0.949344        2.64001e-005        1.02167e-005
123       31        0.949454        2.64015e-005        1.02161e-005
124       31        0.949561        2.64029e-005        1.02156e-005
125       31        0.949663        2.64042e-005        1.0215e-005
126       31        0.949762        2.64055e-005        1.02145e-005
127       31        0.949858        2.64067e-005        1.0214e-005
128       31        0.94995        2.64079e-005        1.02135e-005
129       31        0.950039        2.6409e-005        1.02131e-005
130       31        0.950124        2.64101e-005        1.02126e-005
131       31        0.950207        2.64111e-005        1.02121e-005
132       31        0.950286        2.64121e-005        1.02117e-005
133       31        0.950363        2.6413e-005        1.02113e-005
134       31        0.950438        2.64139e-005        1.02109e-005
135       31        0.95051        2.64148e-005        1.02105e-005
136       31        0.95058        2.64157e-005        1.02101e-005
137       31        0.950647        2.64165e-005        1.02097e-005
138       31        0.950713        2.64173e-005        1.02094e-005
139       31        0.950778        2.64181e-005        1.0209e-005
140       31        0.95084        2.64189e-005        1.02087e-005
141       31        0.950901        2.64196e-005        1.02084e-005
142       31        0.95096        2.64204e-005        1.0208e-005
143       31        0.951018        2.64211e-005        1.02077e-005
144       31        0.951075        2.64218e-005        1.02074e-005
145       31        0.95113        2.64226e-005        1.02071e-005
146       31        0.951184        2.64233e-005        1.02069e-005
147       31        0.951237        2.64239e-005        1.02066e-005
148       31        0.951288        2.64246e-005        1.02063e-005
149       31        0.951337        2.64253e-005        1.02061e-005
150       31        0.951385        2.64259e-005        1.02058e-005
151       31        0.951432        2.64265e-005        1.02056e-005
152       31        0.951478        2.64272e-005        1.02054e-005
153       31        0.951522        2.64277e-005        1.02052e-005
154       31        0.951564        2.64283e-005        1.02049e-005
155       31        0.951605        2.64288e-005        1.02047e-005
156       31        0.951644        2.64294e-005        1.02045e-005
157       31        0.951682        2.64299e-005        1.02043e-005
158       31        0.951718        2.64303e-005        1.02041e-005
159       31        0.951753        2.64308e-005        1.0204e-005
160       31        0.951786        2.64312e-005        1.02038e-005
161       31        0.951819        2.64316e-005        1.02036e-005
162       31        0.95185        2.6432e-005        1.02034e-005
163       31        0.951879        2.64324e-005        1.02033e-005
164       31        0.951908        2.64327e-005        1.02031e-005
165       31        0.951935        2.6433e-005        1.0203e-005
166       31        0.951961        2.64334e-005        1.02028e-005
167       31        0.951987        2.64337e-005        1.02027e-005
168       31        0.952012        2.6434e-005        1.02026e-005
169       31        0.952036        2.64343e-005        1.02024e-005
170       31        0.95206        2.64345e-005        1.02023e-005
171       31        0.952083        2.64348e-005        1.02022e-005
172       31        0.952105        2.64351e-005        1.0202e-005
173       31        0.952126        2.64353e-005        1.02019e-005
174       31        0.952147        2.64356e-005        1.02018e-005
175       31        0.952167        2.64359e-005        1.02017e-005
176       31        0.952187        2.64361e-005        1.02016e-005
177       31        0.952207        2.64364e-005        1.02015e-005
178       31        0.952227        2.64366e-005        1.02014e-005
179       31        0.952247        2.64369e-005        1.02013e-005
180       31        0.952266        2.64371e-005        1.02012e-005
181       31        0.952284        2.64374e-005        1.02011e-005
182       31        0.952302        2.64376e-005        1.0201e-005
183       31        0.952319        2.64379e-005        1.02009e-005
184       31        0.952334        2.64381e-005        1.02008e-005
185       31        0.95235        2.64383e-005        1.02008e-005
186       31        0.952365        2.64385e-005        1.02007e-005
187       31        0.95238        2.64387e-005        1.02006e-005
188       31        0.952396        2.64389e-005        1.02005e-005
189       31        0.952412        2.64391e-005        1.02005e-005
190       31        0.952427        2.64393e-005        1.02004e-005
191       31        0.952442        2.64395e-005        1.02003e-005
192       31        0.952455        2.64397e-005        1.02002e-005
193       31        0.952468        2.64398e-005        1.02002e-005
194       31        0.952479        2.644e-005        1.02001e-005
195       31        0.952489        2.64401e-005        1.02001e-005
196       31        0.952499        2.64402e-005        1.02e-005
197       31        0.952508        2.64403e-005        1.01999e-005
198       31        0.952518        2.64404e-005        1.01999e-005
199       31        0.952528        2.64406e-005        1.01998e-005
200       31        0.952539        2.64407e-005        1.01998e-005
201       31        0.952549        2.64408e-005        1.01997e-005
202       31        0.952558        2.64409e-005        1.01997e-005
203       31        0.952566        2.6441e-005        1.01996e-005
204       31        0.952574        2.64411e-005        1.01996e-005
205       31        0.952581        2.64412e-005        1.01995e-005
206       31        0.952588        2.64413e-005        1.01995e-005
207       31        0.952595        2.64413e-005        1.01995e-005
208       31        0.952602        2.64414e-005        1.01994e-005
209       31        0.952609        2.64415e-005        1.01994e-005
210       31        0.952617        2.64416e-005        1.01993e-005
211       31        0.952624        2.64417e-005        1.01993e-005
212       31        0.952631        2.64418e-005        1.01993e-005
213       31        0.952638        2.64419e-005        1.01992e-005
214       31        0.952644        2.6442e-005        1.01992e-005
215       31        0.95265        2.64421e-005        1.01992e-005
216       31        0.952656        2.64422e-005        1.01991e-005
217       31        0.952661        2.64422e-005        1.01991e-005
218       31        0.952666        2.64423e-005        1.01991e-005
219       31        0.952671        2.64424e-005        1.01991e-005
220       31        0.952676        2.64424e-005        1.0199e-005
221       31        0.952681        2.64425e-005        1.0199e-005
222       31        0.952685        2.64426e-005        1.0199e-005
223       31        0.952689        2.64426e-005        1.0199e-005
224       31        0.952693        2.64427e-005        1.0199e-005
225       31        0.952696        2.64427e-005        1.01989e-005
226       31        0.952699        2.64427e-005        1.01989e-005
227       31        0.952701        2.64428e-005        1.01989e-005
228       31        0.952704        2.64428e-005        1.01989e-005
229       31        0.952706        2.64428e-005        1.01989e-005
230       31        0.952708        2.64428e-005        1.01989e-005
231       31        0.952709        2.64429e-005        1.01989e-005
232       31        0.952711        2.64429e-005        1.01989e-005
233       31        0.952712        2.64429e-005        1.01988e-005
234       31        0.952713        2.64429e-005        1.01988e-005
235       31        0.952714        2.64429e-005        1.01988e-005
236       31        0.952714        2.64429e-005        1.01988e-005
237       31        0.952715        2.64429e-005        1.01988e-005
238       31        0.952715        2.64429e-005        1.01988e-005
239       31        0.952716        2.64429e-005        1.01988e-005
240       31        0.952716        2.64429e-005        1.01988e-005
241       31        0.952716        2.64429e-005        1.01988e-005
242       31        0.952716        2.64429e-005        1.01988e-005
243       31        0.952716        2.64429e-005        1.01988e-005
244       31        0.952716        2.64429e-005        1.01988e-005
245       31        0.952716        2.64429e-005        1.01988e-005
246       31        0.952716        2.64429e-005        1.01988e-005
247       31        0.952716        2.64429e-005        1.01988e-005
248       31        0.952715        2.64429e-005        1.01988e-005
249       31        0.952715        2.64429e-005        1.01988e-005
250       31        0.952714        2.64429e-005        1.01988e-005
251       31        0.952713        2.64429e-005        1.01988e-005
252       31        0.952712        2.64429e-005        1.01989e-005
253       31        0.95271        2.64429e-005        1.01989e-005
254       31        0.952709        2.64429e-005        1.01989e-005
255       31        0.952707        2.64428e-005        1.01989e-005
256       31        0.952705        2.64428e-005        1.01989e-005
257       31        0.952702        2.64428e-005        1.01989e-005
258       31        0.9527        2.64428e-005        1.01989e-005
259       31        0.952697        2.64427e-005        1.01989e-005
260       31        0.952694        2.64427e-005        1.0199e-005
261       31        0.95269        2.64426e-005        1.0199e-005
262       31        0.952687        2.64426e-005        1.0199e-005
263       31        0.952683        2.64425e-005        1.0199e-005
264       31        0.952678        2.64425e-005        1.0199e-005
265       31        0.952674        2.64424e-005        1.01991e-005
266       31        0.952669        2.64423e-005        1.01991e-005
267       31        0.952664        2.64423e-005        1.01991e-005
268       31        0.952659        2.64422e-005        1.01991e-005
269       31        0.952653        2.64421e-005        1.01992e-005
270       31        0.952647        2.6442e-005        1.01992e-005
271       31        0.952642        2.6442e-005        1.01992e-005
272       31        0.952635        2.64419e-005        1.01992e-005
273       31        0.952629        2.64418e-005        1.01993e-005
274       31        0.952623        2.64417e-005        1.01993e-005
275       31        0.952616        2.64416e-005        1.01993e-005
276       31        0.952609        2.64415e-005        1.01994e-005
277       31        0.952602        2.64415e-005        1.01994e-005
278       31        0.952594        2.64414e-005        1.01995e-005
279       31        0.952587        2.64413e-005        1.01995e-005
280       31        0.952579        2.64412e-005        1.01996e-005
281       31        0.952571        2.64411e-005        1.01996e-005
282       31        0.952563        2.6441e-005        1.01996e-005
283       31        0.952554        2.64409e-005        1.01997e-005
284       31        0.952545        2.64408e-005        1.01998e-005
285       31        0.952535        2.64407e-005        1.01998e-005
286       31        0.952525        2.64406e-005        1.01999e-005
287       31        0.952514        2.64404e-005        1.01999e-005
288       31        0.952503        2.64403e-005        1.02e-005
289       31        0.952491        2.64402e-005        1.02e-005
290       31        0.95248        2.644e-005        1.02001e-005
291       31        0.952468        2.64399e-005        1.02002e-005
292       31        0.952455        2.64397e-005        1.02002e-005
293       31        0.952442        2.64395e-005        1.02003e-005
294       31        0.952428        2.64394e-005        1.02004e-005
295       31        0.952413        2.64392e-005        1.02005e-005
296       31        0.952397        2.64389e-005        1.02005e-005
297       31        0.95238        2.64387e-005        1.02006e-005
298       31        0.952362        2.64385e-005        1.02007e-005
299       31        0.952345        2.64382e-005        1.02008e-005
300       31        0.952327        2.6438e-005        1.02009e-005
301       31        0.95231        2.64378e-005        1.0201e-005
302       31        0.952292        2.64376e-005        1.02011e-005
303       31        0.952274        2.64373e-005        1.02012e-005
304       31        0.952254        2.64371e-005        1.02013e-005
305       31        0.952234        2.64368e-005        1.02014e-005
306       31        0.952212        2.64365e-005        1.02015e-005
307       31        0.952189        2.64362e-005        1.02016e-005
308       31        0.952166        2.64359e-005        1.02017e-005
309       31        0.952143        2.64357e-005        1.02019e-005
310       31        0.95212        2.64354e-005        1.0202e-005
311       31        0.952097        2.64351e-005        1.02021e-005
312       31        0.952074        2.64348e-005        1.02022e-005
313       31        0.95205        2.64345e-005        1.02024e-005
314       31        0.952025        2.64342e-005        1.02025e-005
315       31        0.952        2.64339e-005        1.02027e-005
316       31        0.951974        2.64336e-005        1.02028e-005
317       31        0.951946        2.64333e-005        1.02029e-005
318       31        0.951918        2.64329e-005        1.02031e-005
319       31        0.951889        2.64326e-005        1.02033e-005
320       31        0.951859        2.64322e-005        1.02034e-005
321       31        0.951828        2.64318e-005        1.02036e-005
322       31        0.951796        2.64314e-005        1.02038e-005
323       31        0.951762        2.6431e-005        1.02039e-005
324       31        0.951728        2.64306e-005        1.02041e-005
325       31        0.951693        2.64301e-005        1.02043e-005
326       31        0.951656        2.64296e-005        1.02045e-005
327       31        0.951617        2.64291e-005        1.02047e-005
328       31        0.951578        2.64286e-005        1.02049e-005
329       31        0.951536        2.64281e-005        1.02051e-005
330       31        0.951494        2.64275e-005        1.02053e-005
331       31        0.951451        2.64269e-005        1.02056e-005
332       31        0.951406        2.64264e-005        1.02058e-005
333       31        0.95136        2.64258e-005        1.0206e-005
334       31        0.951312        2.64251e-005        1.02063e-005
335       31        0.951263        2.64245e-005        1.02065e-005
336       31        0.951213        2.64238e-005        1.02068e-005
337       31        0.951162        2.64232e-005        1.02071e-005
338       31        0.951109        2.64225e-005        1.02073e-005
339       31        0.951055        2.64218e-005        1.02076e-005
340       31        0.951        2.64211e-005        1.02079e-005
341       31        0.950944        2.64204e-005        1.02082e-005
342       31        0.950886        2.64197e-005        1.02085e-005
343       31        0.950827        2.64189e-005        1.02088e-005
344       31        0.950767        2.64182e-005        1.02092e-005
345       31        0.950705        2.64174e-005        1.02095e-005
346       31        0.950641        2.64166e-005        1.02099e-005
347       31        0.950576        2.64158e-005        1.02102e-005
348       31        0.950509        2.6415e-005        1.02106e-005
349       31        0.95044        2.64142e-005        1.02109e-005
350       31        0.950369        2.64133e-005        1.02113e-005
351       31        0.950296        2.64124e-005        1.02117e-005
352       31        0.950221        2.64115e-005        1.02121e-005
353       31        0.950143        2.64105e-005        1.02126e-005
354       31        0.950063        2.64095e-005        1.0213e-005
355       31        0.94998        2.64085e-005        1.02134e-005
356       31        0.949894        2.64074e-005        1.02139e-005
357       31        0.949806        2.64063e-005        1.02144e-005
358       31        0.949714        2.64051e-005        1.02148e-005
359       31        0.94962        2.64039e-005        1.02153e-005
360       31        0.949523        2.64026e-005        1.02158e-005
361       31        0.949422        2.64013e-005        1.02164e-005
362       31        0.949319        2.64e-005        1.02169e-005
363       31        0.949213        2.63986e-005        1.02175e-005
364       31        0.949103        2.63971e-005        1.0218e-005
365       31        0.948991        2.63957e-005        1.02186e-005
366       31        0.948876        2.63942e-005        1.02192e-005
367       31        0.948758        2.63926e-005        1.02198e-005
368       31        0.948637        2.63911e-005        1.02204e-005
369       31        0.948514        2.63895e-005        1.02211e-005
370       31        0.948388        2.63878e-005        1.02217e-005
371       31        0.948259        2.63862e-005        1.02224e-005
372       31        0.948129        2.63845e-005        1.02231e-005
373       31        0.947995        2.63828e-005        1.02238e-005
374       31        0.94786        2.63811e-005        1.02245e-005
375       31        0.947722        2.63794e-005        1.02253e-005
376       31        0.947582        2.63776e-005        1.0226e-005
377       31        0.94744        2.63759e-005        1.02268e-005
378       31        0.947296        2.63741e-005        1.02276e-005
379       31        0.947149        2.63722e-005        1.02283e-005
380       31        0.947        2.63704e-005        1.02292e-005
381       31        0.946849        2.63685e-005        1.023e-005
382       31        0.946695        2.63666e-005        1.02308e-005
383       31        0.946539        2.63647e-005        1.02317e-005
384       31        0.946381        2.63627e-005        1.02325e-005
385       31        0.946221        2.63608e-005        1.02334e-005
386       31        0.946058        2.63587e-005        1.02343e-005
387       31        0.945892        2.63566e-005        1.02351e-005
388       31        0.945725        2.63545e-005        1.0236e-005
389       31        0.945555        2.63524e-005        1.02369e-005
390       31        0.945384        2.63502e-005        1.02378e-005
391       31        0.945211        2.63479e-005        1.02387e-005
392       31        0.945036        2.63457e-005        1.02397e-005
393       31        0.944861        2.63434e-005        1.02406e-005
394       31        0.944685        2.63411e-005        1.02415e-005
395       31        0.944509        2.63388e-005        1.02424e-005
396       31        0.944334        2.63364e-005        1.02433e-005
397       31        0.944159        2.63341e-005        1.02441e-005
398       31        0.943987        2.63318e-005        1.0245e-005
399       31        0.943816        2.63295e-005        1.02459e-005
400       31        0.943649        2.63273e-005        1.02467e-005
401       31        0.943486        2.63251e-005        1.02475e-005
402       31        0.943327        2.6323e-005        1.02483e-005
403       31        0.943174        2.6321e-005        1.02491e-005
404       31        0.943026        2.6319e-005        1.02499e-005
405       31        0.942885        2.63171e-005        1.02506e-005
406       31        0.942752        2.63154e-005        1.02513e-005
407       31        0.942626        2.63138e-005        1.02519e-005
408       31        0.942509        2.63122e-005        1.02525e-005
409       31        0.942401        2.63109e-005        1.02531e-005
410       31        0.942302        2.63096e-005        1.02536e-005
411       31        0.942213        2.63085e-005        1.02541e-005
412       31        0.942135        2.63075e-005        1.02545e-005
413       31        0.942067        2.63067e-005        1.02549e-005
414       31        0.94201        2.6306e-005        1.02552e-005
415       31        0.941962        2.63054e-005        1.02555e-005
416       31        0.941923        2.63049e-005        1.02557e-005
417       31        0.941893        2.63045e-005        1.02559e-005
418       31        0.941872        2.63042e-005        1.0256e-005
419       31        0.941863        2.63041e-005        1.0256e-005
420       31        0.941867        2.6304e-005        1.02559e-005
421       31        0.941882        2.63041e-005        1.02558e-005
422       31        0.941903        2.63043e-005        1.02556e-005
423       31        0.941924        2.63044e-005        1.02555e-005
424       31        0.941944        2.63044e-005        1.02553e-005
425       31        0.941969        2.63045e-005        1.02551e-005
426       31        0.942011        2.63047e-005        1.02547e-005
427       31        0.942078        2.63053e-005        1.02542e-005
428       31        0.942165        2.6306e-005        1.02536e-005
429       31        0.942251        2.63067e-005        1.0253e-005
430       31        0.94231        2.63072e-005        1.02526e-005
431       31        0.942333        2.63072e-005        1.02524e-005
432       31        0.942344        2.63069e-005        1.02522e-005
433       31        0.942389        2.6307e-005        1.02517e-005
434       31        0.942509        2.6308e-005        1.02509e-005
435       31        0.942695        2.63099e-005        1.02497e-005
436       31        0.942886        2.63121e-005        1.02486e-005
437       31        0.943        2.63135e-005        1.0248e-005
438       31        0.943        2.63135e-005        1.0248e-005
439       31        0.942931        2.63125e-005        1.02483e-005
440       31        0.942909        2.63118e-005        1.02483e-005
441       31        0.943041        2.63129e-005        1.02474e-005
442       31        0.943339        2.63164e-005        1.02456e-005
443       31        0.94369        2.6321e-005        1.02439e-005
444       31        0.943917        2.63244e-005        1.02429e-005
445       31        0.943898        2.63246e-005        1.02431e-005
446       31        0.943674        2.63219e-005        1.02443e-005
447       31        0.943435        2.63187e-005        1.02456e-005
448       31        0.94341        2.6318e-005        1.02455e-005
449       31        0.943708        2.63215e-005        1.02438e-005
450       31        0.944224        2.63283e-005        1.02412e-005
451       31        0.944685        2.63348e-005        1.0239e-005
452       31        0.944812        2.63372e-005        1.02386e-005
453       31        0.944513        2.63338e-005        1.02404e-005
454       31        0.943967        2.6327e-005        1.02433e-005
455       31        0.943532        2.63209e-005        1.02454e-005
456       31        0.943521        2.63196e-005        1.0245e-005
457       31        0.944008        2.63254e-005        1.02423e-005
458       31        0.944784        2.63362e-005        1.02385e-005
459       31        0.945496        2.63461e-005        1.02351e-005
460       31        0.945854        2.63506e-005        1.02332e-005
461       31        0.945838        2.63502e-005        1.02332e-005
462       31        0.945748        2.63482e-005        1.02333e-005
463       31        0.946064        2.63484e-005        1.02302e-005
464       31        0.94728        2.63615e-005        1.02228e-005
465       31        0.949399        2.63887e-005        1.02117e-005
466       31        0.951528        2.64153e-005        1.02003e-005
467       31        0.952288        2.64226e-005        1.01954e-005
468       31        0.950576        2.63957e-005        1.02024e-005
469       31        0.946051        2.63393e-005        1.02268e-005
470       31        0.937328        2.6227e-005        1.02724e-005
471       31        0.92414        2.60459e-005        1.03369e-005
472       31        0.910934        2.58765e-005        1.04062e-005
473       31        0.895174        2.56775e-005        1.04902e-005
474       31        0.868373        2.53377e-005        1.06326e-005
475       31        0.826098        2.48122e-005        1.08617e-005
476       31        0.774172        2.41788e-005        1.11485e-005
477       31        0.731942        2.36781e-005        1.13886e-005
478       31        0.704826        2.33654e-005        1.15471e-005
479       31        0.680243        2.30739e-005        1.16868e-005
480       31        0.671835        2.29681e-005        1.17314e-005
481       31        0.67286        2.29783e-005        1.17246e-005
482       31        0.602425        2.21855e-005        1.21461e-005
483       31        0.340179        1.9486e-005        1.3867e-005
484       31        -0.18576        1.49983e-005        1.806e-005
485       31        -0.657252        1.18163e-005        2.27993e-005
486       31        -0.871048        1.0601e-005        2.53301e-005
487       31        -0.93806        1.02533e-005        2.61973e-005
488       31        -0.936714        1.02584e-005        2.61752e-005
489       31        -0.83326        1.07961e-005        2.48397e-005
490       31        -0.4122        1.33599e-005        2.01753e-005
491       31        0.434613        2.04382e-005        1.32341e-005
492       31        0.794442        2.44417e-005        1.10436e-005
493       31        0.865895        2.53309e-005        1.06561e-005
494       31        0.800416        2.45145e-005        1.10105e-005
495       31        0.48027        2.09029e-005        1.29309e-005
496       31        -0.280641        1.42823e-005        1.89094e-005
497       31        -0.766104        1.11826e-005        2.40578e-005
498       31        -0.920811        1.03546e-005        2.60037e-005
499       31        -0.915612        1.04168e-005        2.60243e-005
0       32        -0.953335        1.02252e-005        2.65278e-005
1       32        -0.812372        1.09174e-005        2.45996e-005
2       32        -0.374977        1.36195e-005        1.98159e-005
3       32        0.471501        2.08213e-005        1.29939e-005
4       32        0.802119        2.45378e-005        1.10022e-005
5       32        0.849642        2.51258e-005        1.0743e-005
6       32        0.728054        2.36461e-005        1.14175e-005
7       32        0.294901        1.90561e-005        1.41893e-005
8       32        -0.331886        1.39133e-005        1.93895e-005
9       32        -0.634947        1.19411e-005        2.2532e-005
10       32        -0.699755        1.15524e-005        2.32579e-005
11       32        -0.576272        1.22928e-005        2.18738e-005
12       32        -0.154614        1.52238e-005        1.77693e-005
13       32        0.448498        2.05703e-005        1.31359e-005
14       32        0.784673        2.4301e-005        1.10878e-005
15       32        0.893157        2.56545e-005        1.0502e-005
16       32        0.91218        2.58953e-005        1.04008e-005
17       32        0.903491        2.57836e-005        1.04463e-005
18       32        0.890699        2.56369e-005        1.05206e-005
19       32        0.879758        2.55002e-005        1.05796e-005
20       32        0.878074        2.54704e-005        1.0585e-005
21       32        0.89212        2.5651e-005        1.05114e-005
22       32        0.91207        2.59065e-005        1.04064e-005
23       32        0.928219        2.61134e-005        1.03215e-005
24       32        0.938474        2.62452e-005        1.02678e-005
25       32        0.945263        2.6327e-005        1.02301e-005
26       32        0.951396        2.64121e-005        1.02004e-005
27       32        0.95549        2.64737e-005        1.01824e-005
28       32        0.956506        2.64783e-005        1.01738e-005
29       32        0.955064        2.64586e-005        1.01809e-005
30       32        0.951924        2.64207e-005        1.01983e-005
31       32        0.948464        2.63758e-005        1.02163e-005
32       32        0.945292        2.63329e-005        1.02321e-005
33       32        0.941727        2.62849e-005        1.02499e-005
34       32        0.93694        2.62277e-005        1.02767e-005
35       32        0.931771        2.6164e-005        1.03049e-005
36       32        0.926971        2.61007e-005        1.03294e-005
37       32        0.922069        2.60377e-005        1.03551e-005
38       32        0.917161        2.59736e-005        1.03804e-005
39       32        0.912761        2.59156e-005        1.04029e-005
40       32        0.909329        2.58713e-005        1.04208e-005
41       32        0.90714        2.58441e-005        1.04327e-005
42       32        0.906129        2.58317e-005        1.04382e-005
43       32        0.905735        2.58264e-005        1.04402e-005
44       32        0.905121        2.58177e-005        1.04431e-005
45       32        0.903762        2.57995e-005        1.04499e-005
46       32        0.901803        2.57739e-005        1.046e-005
47       32        0.899894        2.57497e-005        1.04702e-005
48       32        0.898704        2.57354e-005        1.04768e-005
49       32        0.898471        2.57332e-005        1.04784e-005
50       32        0.89889        2.57391e-005        1.04763e-005
51       32        0.899361        2.57452e-005        1.04739e-005
52       32        0.899384        2.57454e-005        1.04737e-005
53       32        0.898856        2.57385e-005        1.04765e-005
54       32        0.898103        2.57291e-005        1.04806e-005
55       32        0.897611        2.57237e-005        1.04835e-005
56       32        0.897656        2.57252e-005        1.04836e-005
57       32        0.898138        2.57318e-005        1.04813e-005
58       32        0.898724        2.57395e-005        1.04783e-005
59       32        0.899119        2.57445e-005        1.04762e-005
60       32        0.899243        2.5746e-005        1.04755e-005
61       32        0.899234        2.57461e-005        1.04756e-005
62       32        0.899307        2.57474e-005        1.04754e-005
63       32        0.899593        2.57514e-005        1.0474e-005
64       32        0.900068        2.57577e-005        1.04716e-005
65       32        0.900613        2.57647e-005        1.04687e-005
66       32        0.901117        2.5771e-005        1.0466e-005
67       32        0.901545        2.57764e-005        1.04637e-005
68       32        0.901931        2.57814e-005        1.04617e-005
69       32        0.902334        2.57866e-005        1.04596e-005
70       32        0.902789        2.57925e-005        1.04573e-005
71       32        0.903299        2.57991e-005        1.04546e-005
72       32        0.903844        2.58061e-005        1.04517e-005
73       32        0.904397        2.58132e-005        1.04488e-005
74       32        0.904945        2.58202e-005        1.04459e-005
75       32        0.905486        2.58272e-005        1.04431e-005
76       32        0.906028        2.58343e-005        1.04403e-005
77       32        0.90658        2.58415e-005        1.04375e-005
78       32        0.907146        2.58489e-005        1.04345e-005
79       32        0.907725        2.58565e-005        1.04316e-005
80       32        0.908312        2.58642e-005        1.04285e-005
81       32        0.908901        2.58719e-005        1.04255e-005
82       32        0.909487        2.58796e-005        1.04225e-005
83       32        0.910069        2.58873e-005        1.04196e-005
84       32        0.91065        2.5895e-005        1.04166e-005
85       32        0.91123        2.59026e-005        1.04136e-005
86       32        0.911809        2.59103e-005        1.04107e-005
87       32        0.912385        2.59179e-005        1.04077e-005
88       32        0.912956        2.59254e-005        1.04048e-005
89       32        0.913521        2.59328e-005        1.04019e-005
90       32        0.91408        2.59401e-005        1.0399e-005
91       32        0.91463        2.59473e-005        1.03962e-005
92       32        0.915173        2.59544e-005        1.03934e-005
93       32        0.915708        2.59614e-005        1.03906e-005
94       32        0.916235        2.59682e-005        1.03879e-005
95       32        0.916752        2.59749e-005        1.03852e-005
96       32        0.91726        2.59814e-005        1.03825e-005
97       32        0.917759        2.59878e-005        1.03799e-005
98       32        0.918248        2.59941e-005        1.03773e-005
99       32        0.918727        2.60002e-005        1.03748e-005
100       32        0.919198        2.60062e-005        1.03723e-005
101       32        0.919658        2.60121e-005        1.03699e-005
102       32        0.92011        2.60179e-005        1.03675e-005
103       32        0.920552        2.60235e-005        1.03651e-005
104       32        0.920985        2.60291e-005        1.03629e-005
105       32        0.921409        2.60345e-005        1.03606e-005
106       32        0.921824        2.60398e-005        1.03584e-005
107       32        0.922231        2.6045e-005        1.03563e-005
108       32        0.922629        2.60501e-005        1.03542e-005
109       32        0.923019        2.60551e-005        1.03522e-005
110       32        0.923399        2.60601e-005        1.03502e-005
111       32        0.923772        2.60649e-005        1.03482e-005
112       32        0.924136        2.60696e-005        1.03464e-005
113       32        0.924492        2.60743e-005        1.03445e-005
114       32        0.924839        2.60788e-005        1.03427e-005
115       32        0.925178        2.60832e-005        1.0341e-005
116       32        0.925509        2.60875e-005        1.03393e-005
117       32        0.925831        2.60918e-005        1.03376e-005
118       32        0.926144        2.60959e-005        1.0336e-005
119       32        0.92645        2.60999e-005        1.03344e-005
120       32        0.926747        2.61038e-005        1.03329e-005
121       32        0.927035        2.61076e-005        1.03314e-005
122       32        0.927316        2.61113e-005        1.033e-005
123       32        0.927588        2.61148e-005        1.03286e-005
124       32        0.927852        2.61183e-005        1.03272e-005
125       32        0.928108        2.61216e-005        1.03259e-005
126       32        0.928356        2.61248e-005        1.03246e-005
127       32        0.928596        2.61279e-005        1.03234e-005
128       32        0.928829        2.61309e-005        1.03221e-005
129       32        0.929054        2.61338e-005        1.0321e-005
130       32        0.929272        2.61366e-005        1.03198e-005
131       32        0.929484        2.61394e-005        1.03187e-005
132       32        0.929689        2.6142e-005        1.03176e-005
133       32        0.929888        2.61445e-005        1.03166e-005
134       32        0.93008        2.6147e-005        1.03156e-005
135       32        0.930267        2.61494e-005        1.03146e-005
136       32        0.930449        2.61517e-005        1.03136e-005
137       32        0.930625        2.61539e-005        1.03127e-005
138       32        0.930796        2.61561e-005        1.03118e-005
139       32        0.930963        2.61582e-005        1.03109e-005
140       32        0.931124        2.61603e-005        1.031e-005
141       32        0.931281        2.61623e-005        1.03092e-005
142       32        0.931434        2.61643e-005        1.03084e-005
143       32        0.931583        2.61662e-005        1.03076e-005
144       32        0.931728        2.61681e-005        1.03069e-005
145       32        0.931869        2.61699e-005        1.03062e-005
146       32        0.932006        2.61717e-005        1.03055e-005
147       32        0.932139        2.61735e-005        1.03048e-005
148       32        0.932269        2.61752e-005        1.03041e-005
149       32        0.932395        2.61768e-005        1.03035e-005
150       32        0.932517        2.61785e-005        1.03028e-005
151       32        0.932636        2.618e-005        1.03022e-005
152       32        0.932751        2.61815e-005        1.03016e-005
153       32        0.932863        2.6183e-005        1.03011e-005
154       32        0.932972        2.61845e-005        1.03005e-005
155       32        0.933077        2.61858e-005        1.03e-005
156       32        0.933178        2.61872e-005        1.02995e-005
157       32        0.933276        2.61885e-005        1.0299e-005
158       32        0.933371        2.61897e-005        1.02985e-005
159       32        0.933463        2.61909e-005        1.0298e-005
160       32        0.933552        2.6192e-005        1.02975e-005
161       32        0.933638        2.61932e-005        1.02971e-005
162       32        0.933722        2.61942e-005        1.02966e-005
163       32        0.933803        2.61953e-005        1.02962e-005
164       32        0.933881        2.61963e-005        1.02958e-005
165       32        0.933956        2.61972e-005        1.02954e-005
166       32        0.934029        2.61982e-005        1.0295e-005
167       32        0.934099        2.61991e-005        1.02946e-005
168       32        0.934167        2.61999e-005        1.02943e-005
169       32        0.934234        2.62008e-005        1.02939e-005
170       32        0.934298        2.62016e-005        1.02936e-005
171       32        0.934361        2.62024e-005        1.02933e-005
172       32        0.934423        2.62032e-005        1.02929e-005
173       32        0.934482        2.62039e-005        1.02926e-005
174       32        0.934539        2.62047e-005        1.02923e-005
175       32        0.934594        2.62054e-005        1.0292e-005
176       32        0.934648        2.62061e-005        1.02918e-005
177       32        0.934701        2.62068e-005        1.02915e-005
178       32        0.934753        2.62074e-005        1.02912e-005
179       32        0.934805        2.62081e-005        1.02909e-005
180       32        0.934855        2.62088e-005        1.02907e-005
181       32        0.934904        2.62094e-005        1.02904e-005
182       32        0.934951        2.62101e-005        1.02902e-005
183       32        0.934996        2.62106e-005        1.029e-005
184       32        0.935038        2.62112e-005        1.02898e-005
185       32        0.935079        2.62118e-005        1.02896e-005
186       32        0.935119        2.62123e-005        1.02894e-005
187       32        0.935158        2.62128e-005        1.02891e-005
188       32        0.935199        2.62133e-005        1.02889e-005
189       32        0.935239        2.62139e-005        1.02887e-005
190       32        0.93528        2.62144e-005        1.02885e-005
191       32        0.935319        2.62149e-005        1.02883e-005
192       32        0.935356        2.62154e-005        1.02881e-005
193       32        0.93539        2.62159e-005        1.0288e-005
194       32        0.935422        2.62163e-005        1.02878e-005
195       32        0.935451        2.62166e-005        1.02876e-005
196       32        0.93548        2.6217e-005        1.02875e-005
197       32        0.935508        2.62174e-005        1.02873e-005
198       32        0.935536        2.62177e-005        1.02872e-005
199       32        0.935565        2.62181e-005        1.0287e-005
200       32        0.935593        2.62184e-005        1.02869e-005
201       32        0.93562        2.62188e-005        1.02867e-005
202       32        0.935646        2.62191e-005        1.02866e-005
203       32        0.93567        2.62194e-005        1.02865e-005
204       32        0.935692        2.62197e-005        1.02864e-005
205       32        0.935713        2.62199e-005        1.02862e-005
206       32        0.935734        2.62202e-005        1.02861e-005
207       32        0.935753        2.62205e-005        1.0286e-005
208       32        0.935773        2.62207e-005        1.02859e-005
209       32        0.935793        2.6221e-005        1.02858e-005
210       32        0.935812        2.62212e-005        1.02857e-005
211       32        0.935831        2.62215e-005        1.02856e-005
212       32        0.93585        2.62217e-005        1.02855e-005
213       32        0.935867        2.62219e-005        1.02854e-005
214       32        0.935884        2.62222e-005        1.02854e-005
215       32        0.9359        2.62224e-005        1.02853e-005
216       32        0.935915        2.62226e-005        1.02852e-005
217       32        0.935929        2.62228e-005        1.02851e-005
218       32        0.935943        2.6223e-005        1.02851e-005
219       32        0.935956        2.62231e-005        1.0285e-005
220       32        0.935968        2.62233e-005        1.02849e-005
221       32        0.93598        2.62235e-005        1.02849e-005
222       32        0.935991        2.62236e-005        1.02848e-005
223       32        0.936002        2.62238e-005        1.02848e-005
224       32        0.936012        2.62239e-005        1.02847e-005
225       32        0.936021        2.6224e-005        1.02847e-005
226       32        0.936029        2.62241e-005        1.02846e-005
227       32        0.936037        2.62242e-005        1.02846e-005
228       32        0.936044        2.62243e-005        1.02845e-005
229       32        0.936051        2.62244e-005        1.02845e-005
230       32        0.936057        2.62245e-005        1.02845e-005
231       32        0.936062        2.62245e-005        1.02844e-005
232       32        0.936067        2.62246e-005        1.02844e-005
233       32        0.936071        2.62246e-005        1.02844e-005
234       32        0.936075        2.62247e-005        1.02844e-005
235       32        0.936079        2.62247e-005        1.02844e-005
236       32        0.936081        2.62247e-005        1.02843e-005
237       32        0.936084        2.62248e-005        1.02843e-005
238       32        0.936086        2.62248e-005        1.02843e-005
239       32        0.936088        2.62248e-005        1.02843e-005
240       32        0.936089        2.62248e-005        1.02843e-005
241       32        0.93609        2.62248e-005        1.02843e-005
242       32        0.936091        2.62248e-005        1.02843e-005
243       32        0.936091        2.62249e-005        1.02843e-005
244       32        0.936091        2.62249e-005        1.02843e-005
245       32        0.93609        2.62249e-005        1.02843e-005
246       32        0.93609        2.62248e-005        1.02843e-005
247       32        0.936088        2.62248e-005        1.02843e-005
248       32        0.936087        2.62248e-005        1.02843e-005
249       32        0.936085        2.62248e-005        1.02843e-005
250       32        0.936082        2.62248e-005        1.02843e-005
251       32        0.936079        2.62247e-005        1.02844e-005
252       32        0.936076        2.62247e-005        1.02844e-005
253       32        0.936072        2.62247e-005        1.02844e-005
254       32        0.936067        2.62246e-005        1.02844e-005
255       32        0.936062        2.62245e-005        1.02845e-005
256       32        0.936057        2.62245e-005        1.02845e-005
257       32        0.936051        2.62244e-005        1.02845e-005
258       32        0.936044        2.62243e-005        1.02846e-005
259       32        0.936037        2.62242e-005        1.02846e-005
260       32        0.936029        2.62241e-005        1.02846e-005
261       32        0.93602        2.6224e-005        1.02847e-005
262       32        0.936011        2.62239e-005        1.02847e-005
263       32        0.936001        2.62237e-005        1.02848e-005
264       32        0.935991        2.62236e-005        1.02848e-005
265       32        0.93598        2.62235e-005        1.02849e-005
266       32        0.935968        2.62233e-005        1.02849e-005
267       32        0.935956        2.62231e-005        1.0285e-005
268       32        0.935943        2.6223e-005        1.02851e-005
269       32        0.93593        2.62228e-005        1.02851e-005
270       32        0.935916        2.62226e-005        1.02852e-005
271       32        0.935901        2.62224e-005        1.02853e-005
272       32        0.935886        2.62222e-005        1.02854e-005
273       32        0.935869        2.6222e-005        1.02854e-005
274       32        0.935853        2.62218e-005        1.02855e-005
275       32        0.935835        2.62215e-005        1.02856e-005
276       32        0.935817        2.62213e-005        1.02857e-005
277       32        0.935798        2.62211e-005        1.02858e-005
278       32        0.935779        2.62208e-005        1.02859e-005
279       32        0.935759        2.62206e-005        1.0286e-005
280       32        0.935738        2.62203e-005        1.02861e-005
281       32        0.935716        2.622e-005        1.02862e-005
282       32        0.935694        2.62198e-005        1.02864e-005
283       32        0.93567        2.62195e-005        1.02865e-005
284       32        0.935645        2.62191e-005        1.02866e-005
285       32        0.935619        2.62188e-005        1.02868e-005
286       32        0.935592        2.62185e-005        1.02869e-005
287       32        0.935564        2.62181e-005        1.02871e-005
288       32        0.935535        2.62177e-005        1.02872e-005
289       32        0.935505        2.62174e-005        1.02874e-005
290       32        0.935474        2.6217e-005        1.02875e-005
291       32        0.935443        2.62166e-005        1.02877e-005
292       32        0.93541        2.62161e-005        1.02879e-005
293       32        0.935376        2.62157e-005        1.0288e-005
294       32        0.93534        2.62152e-005        1.02882e-005
295       32        0.935303        2.62147e-005        1.02884e-005
296       32        0.935262        2.62142e-005        1.02886e-005
297       32        0.93522        2.62137e-005        1.02888e-005
298       32        0.935177        2.62131e-005        1.02891e-005
299       32        0.935133        2.62125e-005        1.02893e-005
300       32        0.935089        2.62119e-005        1.02895e-005
301       32        0.935045        2.62113e-005        1.02897e-005
302       32        0.935        2.62107e-005        1.029e-005
303       32        0.934953        2.62101e-005        1.02902e-005
304       32        0.934904        2.62095e-005        1.02905e-005
305       32        0.934852        2.62088e-005        1.02907e-005
306       32        0.934797        2.62081e-005        1.0291e-005
307       32        0.934739        2.62074e-005        1.02913e-005
308       32        0.934681        2.62066e-005        1.02916e-005
309       32        0.934622        2.62058e-005        1.02919e-005
310       32        0.934563        2.62051e-005        1.02922e-005
311       32        0.934504        2.62043e-005        1.02926e-005
312       32        0.934444        2.62036e-005        1.02929e-005
313       32        0.934382        2.62028e-005        1.02932e-005
314       32        0.934318        2.6202e-005        1.02935e-005
315       32        0.934251        2.62011e-005        1.02939e-005
316       32        0.934182        2.62002e-005        1.02943e-005
317       32        0.93411        2.61993e-005        1.02946e-005
318       32        0.934036        2.61984e-005        1.0295e-005
319       32        0.933961        2.61974e-005        1.02954e-005
320       32        0.933884        2.61964e-005        1.02958e-005
321       32        0.933804        2.61954e-005        1.02963e-005
322       32        0.933722        2.61944e-005        1.02967e-005
323       32        0.933638        2.61933e-005        1.02971e-005
324       32        0.93355        2.61921e-005        1.02976e-005
325       32        0.93346        2.6191e-005        1.02981e-005
326       32        0.933366        2.61897e-005        1.02985e-005
327       32        0.93327        2.61885e-005        1.0299e-005
328       32        0.933171        2.61872e-005        1.02995e-005
329       32        0.933069        2.61859e-005        1.03001e-005
330       32        0.932965        2.61845e-005        1.03006e-005
331       32        0.932857        2.61831e-005        1.03012e-005
332       32        0.932746        2.61816e-005        1.03017e-005
333       32        0.932632        2.61801e-005        1.03023e-005
334       32        0.932515        2.61786e-005        1.03029e-005
335       32        0.932395        2.6177e-005        1.03035e-005
336       32        0.932271        2.61754e-005        1.03042e-005
337       32        0.932144        2.61738e-005        1.03048e-005
338       32        0.932014        2.61721e-005        1.03055e-005
339       32        0.93188        2.61703e-005        1.03062e-005
340       32        0.931744        2.61686e-005        1.03069e-005
341       32        0.931603        2.61667e-005        1.03076e-005
342       32        0.931459        2.61649e-005        1.03084e-005
343       32        0.931312        2.6163e-005        1.03092e-005
344       32        0.93116        2.61611e-005        1.031e-005
345       32        0.931004        2.61591e-005        1.03108e-005
346       32        0.930844        2.6157e-005        1.03116e-005
347       32        0.93068        2.61549e-005        1.03125e-005
348       32        0.930511        2.61528e-005        1.03134e-005
349       32        0.930338        2.61506e-005        1.03143e-005
350       32        0.93016        2.61483e-005        1.03152e-005
351       32        0.929977        2.61459e-005        1.03162e-005
352       32        0.929788        2.61435e-005        1.03172e-005
353       32        0.929594        2.6141e-005        1.03182e-005
354       32        0.929394        2.61385e-005        1.03193e-005
355       32        0.929188        2.61358e-005        1.03204e-005
356       32        0.928976        2.61331e-005        1.03215e-005
357       32        0.928758        2.61303e-005        1.03226e-005
358       32        0.928533        2.61273e-005        1.03238e-005
359       32        0.928302        2.61243e-005        1.0325e-005
360       32        0.928064        2.61212e-005        1.03262e-005
361       32        0.92782        2.61181e-005        1.03275e-005
362       32        0.927568        2.61148e-005        1.03288e-005
363       32        0.927309        2.61114e-005        1.03301e-005
364       32        0.927044        2.61079e-005        1.03315e-005
365       32        0.926771        2.61044e-005        1.03329e-005
366       32        0.926491        2.61007e-005        1.03343e-005
367       32        0.926204        2.6097e-005        1.03358e-005
368       32        0.92591        2.60931e-005        1.03373e-005
369       32        0.925608        2.60892e-005        1.03389e-005
370       32        0.925299        2.60852e-005        1.03405e-005
371       32        0.924983        2.60811e-005        1.03421e-005
372       32        0.924659        2.60769e-005        1.03438e-005
373       32        0.924328        2.60726e-005        1.03456e-005
374       32        0.923989        2.60682e-005        1.03473e-005
375       32        0.923642        2.60637e-005        1.03491e-005
376       32        0.923287        2.60592e-005        1.0351e-005
377       32        0.922924        2.60545e-005        1.03529e-005
378       32        0.922553        2.60498e-005        1.03549e-005
379       32        0.922173        2.60449e-005        1.03569e-005
380       32        0.921785        2.604e-005        1.03589e-005
381       32        0.921388        2.60349e-005        1.0361e-005
382       32        0.920982        2.60297e-005        1.03632e-005
383       32        0.920566        2.60244e-005        1.03653e-005
384       32        0.920141        2.60189e-005        1.03676e-005
385       32        0.919707        2.60134e-005        1.03699e-005
386       32        0.919262        2.60077e-005        1.03722e-005
387       32        0.918808        2.60018e-005        1.03746e-005
388       32        0.918344        2.59958e-005        1.0377e-005
389       32        0.917869        2.59897e-005        1.03795e-005
390       32        0.917385        2.59835e-005        1.0382e-005
391       32        0.91689        2.5977e-005        1.03846e-005
392       32        0.916386        2.59705e-005        1.03872e-005
393       32        0.915871        2.59638e-005        1.03899e-005
394       32        0.915348        2.59569e-005        1.03926e-005
395       32        0.914815        2.595e-005        1.03953e-005
396       32        0.914272        2.59429e-005        1.03981e-005
397       32        0.913722        2.59357e-005        1.0401e-005
398       32        0.913163        2.59284e-005        1.04038e-005
399       32        0.912596        2.59209e-005        1.04067e-005
400       32        0.912023        2.59134e-005        1.04097e-005
401       32        0.911442        2.59058e-005        1.04127e-005
402       32        0.910856        2.58982e-005        1.04157e-005
403       32        0.910264        2.58904e-005        1.04188e-005
404       32        0.909667        2.58826e-005        1.04219e-005
405       32        0.909066        2.58748e-005        1.0425e-005
406       32        0.908461        2.58669e-005        1.04281e-005
407       32        0.907852        2.58591e-005        1.04313e-005
408       32        0.907241        2.58511e-005        1.04345e-005
409       32        0.906626        2.58432e-005        1.04377e-005
410       32        0.90601        2.58352e-005        1.04409e-005
411       32        0.905392        2.58273e-005        1.04441e-005
412       32        0.904774        2.58193e-005        1.04474e-005
413       32        0.904156        2.58114e-005        1.04506e-005
414       32        0.903538        2.58034e-005        1.04538e-005
415       32        0.902917        2.57954e-005        1.04571e-005
416       32        0.902294        2.57874e-005        1.04603e-005
417       32        0.901669        2.57793e-005        1.04636e-005
418       32        0.901046        2.57713e-005        1.04669e-005
419       32        0.900429        2.57632e-005        1.04701e-005
420       32        0.899821        2.57553e-005        1.04732e-005
421       32        0.899218        2.57474e-005        1.04763e-005
422       32        0.898615        2.57395e-005        1.04794e-005
423       32        0.898005        2.57315e-005        1.04825e-005
424       32        0.897388        2.57233e-005        1.04857e-005
425       32        0.896772        2.57152e-005        1.04888e-005
426       32        0.896173        2.57072e-005        1.04918e-005
427       32        0.895608        2.56996e-005        1.04947e-005
428       32        0.895082        2.56924e-005        1.04973e-005
429       32        0.894581        2.56856e-005        1.04997e-005
430       32        0.894071        2.56786e-005        1.05022e-005
431       32        0.893516        2.56712e-005        1.0505e-005
432       32        0.892914        2.56632e-005        1.05081e-005
433       32        0.892319        2.56552e-005        1.05111e-005
434       32        0.891834        2.56485e-005        1.05134e-005
435       32        0.891537        2.56441e-005        1.05147e-005
436       32        0.891405        2.56419e-005        1.05152e-005
437       32        0.891296        2.56403e-005        1.05157e-005
438       32        0.891028        2.56369e-005        1.05171e-005
439       32        0.890521        2.56305e-005        1.05198e-005
440       32        0.889909        2.56226e-005        1.0523e-005
441       32        0.889506        2.56171e-005        1.0525e-005
442       32        0.889609        2.56178e-005        1.05242e-005
443       32        0.890232        2.56254e-005        1.05208e-005
444       32        0.891021        2.56356e-005        1.05167e-005
445       32        0.891466        2.56419e-005        1.05146e-005
446       32        0.89131        2.56404e-005        1.05156e-005
447       32        0.890778        2.5634e-005        1.05185e-005
448       32        0.890475        2.56301e-005        1.05201e-005
449       32        0.891019        2.56366e-005        1.05171e-005
450       32        0.892617        2.56565e-005        1.05085e-005
451       32        0.894863        2.56854e-005        1.04967e-005
452       32        0.89697        2.57131e-005        1.04859e-005
453       32        0.89829        2.57309e-005        1.04793e-005
454       32        0.898763        2.57376e-005        1.04771e-005
455       32        0.898976        2.57406e-005        1.04761e-005
456       32        0.89983        2.5751e-005        1.04714e-005
457       32        0.902017        2.57781e-005        1.04595e-005
458       32        0.905614        2.58241e-005        1.04405e-005
459       32        0.910045        2.58821e-005        1.04177e-005
460       32        0.914517        2.59404e-005        1.03946e-005
461       32        0.918643        2.59941e-005        1.03732e-005
462       32        0.922826        2.60478e-005        1.03513e-005
463       32        0.927503        2.61044e-005        1.03253e-005
464       32        0.932135        2.61615e-005        1.03001e-005
465       32        0.936628        2.62198e-005        1.02768e-005
466       32        0.941616        2.62842e-005        1.02508e-005
467       32        0.947002        2.63525e-005        1.02222e-005
468       32        0.951666        2.64099e-005        1.01968e-005
469       32        0.954574        2.64528e-005        1.01837e-005
470       32        0.955838        2.64719e-005        1.01782e-005
471       32        0.955341        2.64547e-005        1.01766e-005
472       32        0.953638        2.64343e-005        1.01861e-005
473       32        0.950083        2.6392e-005        1.0206e-005
474       32        0.942586        2.62945e-005        1.02448e-005
475       32        0.930003        2.61316e-005        1.03103e-005
476       32        0.914015        2.59218e-005        1.03924e-005
477       32        0.900397        2.57504e-005        1.04652e-005
478       32        0.89112        2.56404e-005        1.05176e-005
479       32        0.883014        2.55284e-005        1.05569e-005
480       32        0.881726        2.55018e-005        1.05595e-005
481       32        0.885604        2.55539e-005        1.05401e-005
482       32        0.863488        2.52699e-005        1.0656e-005
483       32        0.753322        2.39177e-005        1.12604e-005
484       32        0.434659        2.04264e-005        1.32258e-005
485       32        -0.137687        1.53562e-005        1.76231e-005
486       32        -0.573004        1.23208e-005        2.1852e-005
487       32        -0.739537        1.13295e-005        2.37349e-005
488       32        -0.753675        1.12471e-005        2.38978e-005
489       32        -0.595287        1.2174e-005        2.20782e-005
490       32        -0.0767697        1.58257e-005        1.70884e-005
491       32        0.579278        2.19659e-005        1.23076e-005
492       32        0.819599        2.47574e-005        1.09083e-005
493       32        0.852541        2.51665e-005        1.07293e-005
494       32        0.736988        2.37557e-005        1.13684e-005
495       32        0.274828        1.8877e-005        1.43409e-005
496       32        -0.532882        1.25699e-005        2.14171e-005
497       32        -0.860041        1.06636e-005        2.5201e-005
498       32        -0.943643        1.02373e-005        2.63028e-005
499       32        -0.917318        1.04089e-005        2.60491e-005
0       33        -0.93094        1.03396e-005        2.62306e-005
1       33        -0.759497        1.12053e-005        2.39481e-005
2       33        -0.248841        1.45093e-005        1.86088e-005
3       33        0.536065        2.14897e-005        1.25725e-005
4       33        0.821076        2.47637e-005        1.0895e-005
5       33        0.872839        2.5414e-005        1.06171e-005
6       33        0.827271        2.48398e-005        1.0861e-005
7       33        0.661402        2.28575e-005        1.17974e-005
8       33        0.368369        1.97599e-005        1.36711e-005
9       33        0.126414        1.75244e-005        1.54433e-005
10       33        0.0473712        1.68427e-005        1.60635e-005
11       33        0.185258        1.80364e-005        1.49863e-005
12       33        0.493058        2.1026e-005        1.28417e-005
13       33        0.756175        2.3962e-005        1.12492e-005
14       33        0.877569        2.54559e-005        1.05844e-005
15       33        0.916045        2.5953e-005        1.03837e-005
16       33        0.922704        2.60319e-005        1.03462e-005
17       33        0.92        2.59927e-005        1.03586e-005
18       33        0.916947        2.59677e-005        1.03803e-005
19       33        0.916922        2.59654e-005        1.03796e-005
20       33        0.921637        2.60122e-005        1.03494e-005
21       33        0.929837        2.61201e-005        1.03074e-005
22       33        0.938487        2.62339e-005        1.02632e-005
23       33        0.946021        2.63334e-005        1.02248e-005
24       33        0.951615        2.6405e-005        1.01954e-005
25       33        0.95365        2.64217e-005        1.01811e-005
26       33        0.95003        2.63786e-005        1.02014e-005
27       33        0.940452        2.62619e-005        1.0254e-005
28       33        0.927006        2.6076e-005        1.03193e-005
29       33        0.909163        2.58439e-005        1.04115e-005
30       33        0.889977        2.56025e-005        1.0514e-005
31       33        0.875315        2.54169e-005        1.0592e-005
32       33        0.866047        2.52976e-005        1.06405e-005
33       33        0.85715        2.51833e-005        1.0687e-005
34       33        0.843199        2.50148e-005        1.07647e-005
35       33        0.826385        2.48108e-005        1.08579e-005
36       33        0.809314        2.45999e-005        1.0951e-005
37       33        0.790504        2.43714e-005        1.10552e-005
38       33        0.770935        2.41353e-005        1.11645e-005
39       33        0.753316        2.39248e-005        1.12638e-005
40       33        0.739836        2.37654e-005        1.13407e-005
41       33        0.731281        2.36649e-005        1.13897e-005
42       33        0.726764        2.36117e-005        1.14156e-005
43       33        0.723786        2.35759e-005        1.14322e-005
44       33        0.719377        2.35232e-005        1.14571e-005
45       33        0.712182        2.34388e-005        1.14984e-005
46       33        0.703385        2.33369e-005        1.15496e-005
47       33        0.695711        2.3249e-005        1.15947e-005
48       33        0.691422        2.32003e-005        1.16202e-005
49       33        0.690837        2.31938e-005        1.16237e-005
50       33        0.692325        2.32107e-005        1.16149e-005
51       33        0.693508        2.3224e-005        1.16078e-005
52       33        0.692766        2.32152e-005        1.1612e-005
53       33        0.690185        2.31857e-005        1.16273e-005
54       33        0.687372        2.31542e-005        1.16442e-005
55       33        0.686114        2.31406e-005        1.1652e-005
56       33        0.687021        2.31514e-005        1.16469e-005
57       33        0.689303        2.31777e-005        1.16335e-005
58       33        0.691602        2.3204e-005        1.16199e-005
59       33        0.692996        2.32199e-005        1.16117e-005
60       33        0.693498        2.32259e-005        1.16089e-005
61       33        0.693825        2.32301e-005        1.16072e-005
62       33        0.694732        2.32409e-005        1.16021e-005
63       33        0.69648        2.32613e-005        1.15919e-005
64       33        0.698787        2.32879e-005        1.15784e-005
65       33        0.70117        2.33153e-005        1.15645e-005
66       33        0.703326        2.33402e-005        1.15519e-005
67       33        0.705255        2.33626e-005        1.15407e-005
68       33        0.707135        2.33845e-005        1.15298e-005
69       33        0.709128        2.34077e-005        1.15183e-005
70       33        0.711289        2.34329e-005        1.15058e-005
71       33        0.713576        2.34595e-005        1.14925e-005
72       33        0.715914        2.34867e-005        1.1479e-005
73       33        0.718245        2.35139e-005        1.14656e-005
74       33        0.720548        2.35409e-005        1.14523e-005
75       33        0.722824        2.35677e-005        1.14393e-005
76       33        0.725088        2.35943e-005        1.14263e-005
77       33        0.727352        2.3621e-005        1.14134e-005
78       33        0.729622        2.36478e-005        1.14004e-005
79       33        0.731897        2.36747e-005        1.13874e-005
80       33        0.734166        2.37016e-005        1.13745e-005
81       33        0.736417        2.37284e-005        1.13618e-005
82       33        0.738637        2.37548e-005        1.13492e-005
83       33        0.740824        2.37808e-005        1.13368e-005
84       33        0.742978        2.38065e-005        1.13247e-005
85       33        0.745103        2.38319e-005        1.13127e-005
86       33        0.7472        2.3857e-005        1.13008e-005
87       33        0.749269        2.38818e-005        1.12892e-005
88       33        0.751305        2.39062e-005        1.12777e-005
89       33        0.753304        2.39301e-005        1.12665e-005
90       33        0.755266        2.39536e-005        1.12555e-005
91       33        0.757188        2.39767e-005        1.12447e-005
92       33        0.759072        2.39993e-005        1.12341e-005
93       33        0.760916        2.40214e-005        1.12237e-005
94       33        0.762722        2.40431e-005        1.12136e-005
95       33        0.764487        2.40643e-005        1.12037e-005
96       33        0.766214        2.4085e-005        1.1194e-005
97       33        0.7679        2.41053e-005        1.11845e-005
98       33        0.769548        2.4125e-005        1.11753e-005
99       33        0.771156        2.41443e-005        1.11662e-005
100       33        0.772725        2.41632e-005        1.11574e-005
101       33        0.774255        2.41816e-005        1.11488e-005
102       33        0.775748        2.41995e-005        1.11405e-005
103       33        0.777203        2.4217e-005        1.11323e-005
104       33        0.778622        2.42341e-005        1.11244e-005
105       33        0.780005        2.42508e-005        1.11167e-005
106       33        0.781352        2.42671e-005        1.11091e-005
107       33        0.782665        2.42829e-005        1.11018e-005
108       33        0.783944        2.42984e-005        1.10947e-005
109       33        0.78519        2.43135e-005        1.10878e-005
110       33        0.786402        2.43282e-005        1.1081e-005
111       33        0.787582        2.43426e-005        1.10745e-005
112       33        0.788731        2.43566e-005        1.10681e-005
113       33        0.78985        2.43702e-005        1.10619e-005
114       33        0.790938        2.43835e-005        1.10559e-005
115       33        0.791996        2.43964e-005        1.10501e-005
116       33        0.793026        2.4409e-005        1.10444e-005
117       33        0.794026        2.44212e-005        1.10389e-005
118       33        0.794999        2.44332e-005        1.10336e-005
119       33        0.795944        2.44448e-005        1.10284e-005
120       33        0.796862        2.4456e-005        1.10233e-005
121       33        0.797754        2.4467e-005        1.10184e-005
122       33        0.798621        2.44776e-005        1.10137e-005
123       33        0.799462        2.44879e-005        1.10091e-005
124       33        0.800278        2.44979e-005        1.10046e-005
125       33        0.80107        2.45076e-005        1.10002e-005
126       33        0.801838        2.45171e-005        1.0996e-005
127       33        0.802583        2.45262e-005        1.09919e-005
128       33        0.803306        2.4535e-005        1.09879e-005
129       33        0.804007        2.45436e-005        1.09841e-005
130       33        0.804687        2.45519e-005        1.09803e-005
131       33        0.805347        2.456e-005        1.09767e-005
132       33        0.805986        2.45678e-005        1.09731e-005
133       33        0.806606        2.45754e-005        1.09697e-005
134       33        0.807207        2.45827e-005        1.09664e-005
135       33        0.80779        2.45899e-005        1.09632e-005
136       33        0.808356        2.45968e-005        1.09601e-005
137       33        0.808905        2.46035e-005        1.09571e-005
138       33        0.809438        2.461e-005        1.09541e-005
139       33        0.809955        2.46164e-005        1.09513e-005
140       33        0.810456        2.46225e-005        1.09485e-005
141       33        0.810943        2.46285e-005        1.09459e-005
142       33        0.811415        2.46343e-005        1.09433e-005
143       33        0.811874        2.464e-005        1.09408e-005
144       33        0.812319        2.46455e-005        1.09383e-005
145       33        0.812752        2.46508e-005        1.0936e-005
146       33        0.813172        2.4656e-005        1.09337e-005
147       33        0.81358        2.4661e-005        1.09315e-005
148       33        0.813975        2.46659e-005        1.09293e-005
149       33        0.814359        2.46707e-005        1.09272e-005
150       33        0.814732        2.46753e-005        1.09252e-005
151       33        0.815093        2.46798e-005        1.09232e-005
152       33        0.815445        2.46842e-005        1.09213e-005
153       33        0.815786        2.46884e-005        1.09195e-005
154       33        0.816117        2.46925e-005        1.09177e-005
155       33        0.816438        2.46965e-005        1.09159e-005
156       33        0.816749        2.47004e-005        1.09143e-005
157       33        0.81705        2.47041e-005        1.09126e-005
158       33        0.817342        2.47078e-005        1.0911e-005
159       33        0.817625        2.47113e-005        1.09095e-005
160       33        0.8179        2.47147e-005        1.0908e-005
161       33        0.818167        2.4718e-005        1.09065e-005
162       33        0.818426        2.47212e-005        1.09051e-005
163       33        0.818678        2.47243e-005        1.09038e-005
164       33        0.818922        2.47273e-005        1.09024e-005
165       33        0.819157        2.47302e-005        1.09011e-005
166       33        0.819385        2.4733e-005        1.08999e-005
167       33        0.819605        2.47357e-005        1.08987e-005
168       33        0.819818        2.47383e-005        1.08975e-005
169       33        0.820026        2.47409e-005        1.08964e-005
170       33        0.820229        2.47434e-005        1.08953e-005
171       33        0.820426        2.47458e-005        1.08942e-005
172       33        0.820617        2.47482e-005        1.08931e-005
173       33        0.820802        2.47504e-005        1.08921e-005
174       33        0.82098        2.47526e-005        1.08912e-005
175       33        0.821151        2.47548e-005        1.08902e-005
176       33        0.821318        2.47568e-005        1.08893e-005
177       33        0.821481        2.47589e-005        1.08885e-005
178       33        0.821641        2.47609e-005        1.08876e-005
179       33        0.821798        2.47628e-005        1.08867e-005
180       33        0.821953        2.47648e-005        1.08859e-005
181       33        0.822103        2.47666e-005        1.08851e-005
182       33        0.822247        2.47684e-005        1.08843e-005
183       33        0.822383        2.47701e-005        1.08836e-005
184       33        0.822512        2.47717e-005        1.08829e-005
185       33        0.822635        2.47733e-005        1.08822e-005
186       33        0.822755        2.47748e-005        1.08816e-005
187       33        0.822875        2.47763e-005        1.08809e-005
188       33        0.822998        2.47778e-005        1.08803e-005
189       33        0.823123        2.47794e-005        1.08796e-005
190       33        0.823248        2.4781e-005        1.08789e-005
191       33        0.82337        2.47825e-005        1.08783e-005
192       33        0.823485        2.47839e-005        1.08776e-005
193       33        0.823592        2.47852e-005        1.08771e-005
194       33        0.823691        2.47865e-005        1.08765e-005
195       33        0.823783        2.47876e-005        1.0876e-005
196       33        0.823871        2.47887e-005        1.08755e-005
197       33        0.823958        2.47898e-005        1.08751e-005
198       33        0.824048        2.47909e-005        1.08746e-005
199       33        0.824138        2.4792e-005        1.08741e-005
200       33        0.824227        2.47931e-005        1.08736e-005
201       33        0.824313        2.47941e-005        1.08731e-005
202       33        0.824394        2.47951e-005        1.08727e-005
203       33        0.824469        2.47961e-005        1.08723e-005
204       33        0.824539        2.47969e-005        1.08719e-005
205       33        0.824605        2.47978e-005        1.08715e-005
206       33        0.824669        2.47985e-005        1.08712e-005
207       33        0.824731        2.47993e-005        1.08709e-005
208       33        0.824792        2.48001e-005        1.08705e-005
209       33        0.824852        2.48008e-005        1.08702e-005
210       33        0.824912        2.48016e-005        1.08699e-005
211       33        0.82497        2.48023e-005        1.08696e-005
212       33        0.825026        2.4803e-005        1.08693e-005
213       33        0.825079        2.48037e-005        1.0869e-005
214       33        0.82513        2.48043e-005        1.08687e-005
215       33        0.825178        2.48049e-005        1.08684e-005
216       33        0.825223        2.48055e-005        1.08682e-005
217       33        0.825266        2.4806e-005        1.0868e-005
218       33        0.825307        2.48065e-005        1.08677e-005
219       33        0.825347        2.4807e-005        1.08675e-005
220       33        0.825384        2.48075e-005        1.08673e-005
221       33        0.82542        2.4808e-005        1.08671e-005
222       33        0.825454        2.48084e-005        1.0867e-005
223       33        0.825486        2.48088e-005        1.08668e-005
224       33        0.825516        2.48092e-005        1.08666e-005
225       33        0.825544        2.48095e-005        1.08665e-005
226       33        0.825571        2.48098e-005        1.08663e-005
227       33        0.825595        2.48101e-005        1.08662e-005
228       33        0.825618        2.48104e-005        1.08661e-005
229       33        0.825638        2.48107e-005        1.0866e-005
230       33        0.825658        2.48109e-005        1.08659e-005
231       33        0.825675        2.48111e-005        1.08658e-005
232       33        0.825691        2.48113e-005        1.08657e-005
233       33        0.825706        2.48115e-005        1.08656e-005
234       33        0.825719        2.48117e-005        1.08655e-005
235       33        0.825731        2.48118e-005        1.08655e-005
236       33        0.825741        2.48119e-005        1.08654e-005
237       33        0.825749        2.4812e-005        1.08653e-005
238       33        0.825757        2.48121e-005        1.08653e-005
239       33        0.825763        2.48122e-005        1.08653e-005
240       33        0.825767        2.48122e-005        1.08652e-005
241       33        0.825771        2.48123e-005        1.08652e-005
242       33        0.825773        2.48123e-005        1.08652e-005
243       33        0.825774        2.48123e-005        1.08652e-005
244       33        0.825773        2.48123e-005        1.08652e-005
245       33        0.825771        2.48123e-005        1.08652e-005
246       33        0.825768        2.48122e-005        1.08652e-005
247       33        0.825763        2.48122e-005        1.08653e-005
248       33        0.825758        2.48121e-005        1.08653e-005
249       33        0.82575        2.4812e-005        1.08653e-005
250       33        0.825742        2.48119e-005        1.08654e-005
251       33        0.825732        2.48118e-005        1.08655e-005
252       33        0.825721        2.48117e-005        1.08655e-005
253       33        0.825708        2.48115e-005        1.08656e-005
254       33        0.825694        2.48114e-005        1.08657e-005
255       33        0.825678        2.48112e-005        1.08658e-005
256       33        0.82566        2.48109e-005        1.08658e-005
257       33        0.825641        2.48107e-005        1.0866e-005
258       33        0.825621        2.48105e-005        1.08661e-005
259       33        0.825599        2.48102e-005        1.08662e-005
260       33        0.825575        2.48099e-005        1.08663e-005
261       33        0.825549        2.48096e-005        1.08664e-005
262       33        0.825522        2.48092e-005        1.08666e-005
263       33        0.825493        2.48088e-005        1.08667e-005
264       33        0.825462        2.48085e-005        1.08669e-005
265       33        0.825429        2.4808e-005        1.08671e-005
266       33        0.825395        2.48076e-005        1.08673e-005
267       33        0.825359        2.48071e-005        1.08675e-005
268       33        0.82532        2.48067e-005        1.08677e-005
269       33        0.82528        2.48062e-005        1.08679e-005
270       33        0.825238        2.48056e-005        1.08681e-005
271       33        0.825194        2.48051e-005        1.08683e-005
272       33        0.825147        2.48045e-005        1.08686e-005
273       33        0.825099        2.48039e-005        1.08689e-005
274       33        0.825048        2.48032e-005        1.08691e-005
275       33        0.824995        2.48026e-005        1.08694e-005
276       33        0.824939        2.48019e-005        1.08697e-005
277       33        0.824882        2.48012e-005        1.087e-005
278       33        0.824822        2.48004e-005        1.08704e-005
279       33        0.82476        2.47997e-005        1.08707e-005
280       33        0.824695        2.47989e-005        1.0871e-005
281       33        0.824628        2.4798e-005        1.08714e-005
282       33        0.824557        2.47972e-005        1.08718e-005
283       33        0.824484        2.47963e-005        1.08722e-005
284       33        0.824406        2.47953e-005        1.08726e-005
285       33        0.824326        2.47943e-005        1.08731e-005
286       33        0.824242        2.47933e-005        1.08735e-005
287       33        0.824154        2.47922e-005        1.0874e-005
288       33        0.824065        2.47911e-005        1.08745e-005
289       33        0.823973        2.47899e-005        1.0875e-005
290       33        0.823879        2.47888e-005        1.08755e-005
291       33        0.823783        2.47876e-005        1.0876e-005
292       33        0.823684        2.47863e-005        1.08765e-005
293       33        0.823581        2.4785e-005        1.08771e-005
294       33        0.823472        2.47837e-005        1.08777e-005
295       33        0.823357        2.47823e-005        1.08783e-005
296       33        0.823236        2.47807e-005        1.0879e-005
297       33        0.823109        2.47792e-005        1.08796e-005
298       33        0.822979        2.47775e-005        1.08804e-005
299       33        0.822846        2.47759e-005        1.08811e-005
300       33        0.822713        2.47742e-005        1.08818e-005
301       33        0.82258        2.47725e-005        1.08825e-005
302       33        0.822444        2.47708e-005        1.08832e-005
303       33        0.822303        2.47691e-005        1.0884e-005
304       33        0.822155        2.47672e-005        1.08848e-005
305       33        0.821996        2.47653e-005        1.08857e-005
306       33        0.821828        2.47632e-005        1.08866e-005
307       33        0.821653        2.4761e-005        1.08875e-005
308       33        0.821473        2.47588e-005        1.08885e-005
309       33        0.821292        2.47565e-005        1.08895e-005
310       33        0.821111        2.47543e-005        1.08905e-005
311       33        0.82093        2.47521e-005        1.08915e-005
312       33        0.820746        2.47498e-005        1.08925e-005
313       33        0.820557        2.47474e-005        1.08935e-005
314       33        0.82036        2.4745e-005        1.08946e-005
315       33        0.820154        2.47425e-005        1.08957e-005
316       33        0.81994        2.47398e-005        1.08969e-005
317       33        0.819718        2.47371e-005        1.08981e-005
318       33        0.81949        2.47343e-005        1.08993e-005
319       33        0.819258        2.47314e-005        1.09006e-005
320       33        0.81902        2.47285e-005        1.09019e-005
321       33        0.818775        2.47255e-005        1.09032e-005
322       33        0.818524        2.47224e-005        1.09046e-005
323       33        0.818265        2.47191e-005        1.0906e-005
324       33        0.817998        2.47158e-005        1.09075e-005
325       33        0.817722        2.47124e-005        1.0909e-005
326       33        0.817437        2.47089e-005        1.09105e-005
327       33        0.817144        2.47053e-005        1.09121e-005
328       33        0.816844        2.47015e-005        1.09137e-005
329       33        0.816535        2.46977e-005        1.09154e-005
330       33        0.816219        2.46938e-005        1.09171e-005
331       33        0.815893        2.46897e-005        1.09189e-005
332       33        0.815558        2.46856e-005        1.09207e-005
333       33        0.815212        2.46813e-005        1.09226e-005
334       33        0.814857        2.46769e-005        1.09245e-005
335       33        0.814491        2.46723e-005        1.09265e-005
336       33        0.814115        2.46677e-005        1.09285e-005
337       33        0.81373        2.46629e-005        1.09306e-005
338       33        0.813334        2.4658e-005        1.09328e-005
339       33        0.812927        2.4653e-005        1.0935e-005
340       33        0.81251        2.46478e-005        1.09373e-005
341       33        0.812081        2.46425e-005        1.09396e-005
342       33        0.811639        2.46371e-005        1.09421e-005
343       33        0.811186        2.46315e-005        1.09445e-005
344       33        0.810719        2.46258e-005        1.09471e-005
345       33        0.810239        2.46199e-005        1.09497e-005
346       33        0.809746        2.46138e-005        1.09524e-005
347       33        0.80924        2.46076e-005        1.09552e-005
348       33        0.808719        2.46012e-005        1.09581e-005
349       33        0.808183        2.45947e-005        1.0961e-005
350       33        0.807632        2.45879e-005        1.09641e-005
351       33        0.807065        2.4581e-005        1.09672e-005
352       33        0.806482        2.45738e-005        1.09704e-005
353       33        0.805882        2.45665e-005        1.09737e-005
354       33        0.805264        2.45589e-005        1.09771e-005
355       33        0.804629        2.45511e-005        1.09806e-005
356       33        0.803976        2.45431e-005        1.09842e-005
357       33        0.803304        2.45349e-005        1.09879e-005
358       33        0.802612        2.45264e-005        1.09917e-005
359       33        0.801901        2.45176e-005        1.09956e-005
360       33        0.801169        2.45086e-005        1.09996e-005
361       33        0.800417        2.44994e-005        1.10037e-005
362       33        0.799643        2.44899e-005        1.10079e-005
363       33        0.798848        2.44801e-005        1.10123e-005
364       33        0.79803        2.44701e-005        1.10168e-005
365       33        0.79719        2.44598e-005        1.10214e-005
366       33        0.796326        2.44492e-005        1.10262e-005
367       33        0.795438        2.44383e-005        1.1031e-005
368       33        0.794526        2.44271e-005        1.10361e-005
369       33        0.793589        2.44156e-005        1.10412e-005
370       33        0.792627        2.44039e-005        1.10465e-005
371       33        0.791638        2.43918e-005        1.1052e-005
372       33        0.790623        2.43794e-005        1.10576e-005
373       33        0.78958        2.43667e-005        1.10634e-005
374       33        0.788509        2.43537e-005        1.10693e-005
375       33        0.787409        2.43403e-005        1.10754e-005
376       33        0.786279        2.43266e-005        1.10817e-005
377       33        0.785119        2.43125e-005        1.10881e-005
378       33        0.783928        2.42981e-005        1.10947e-005
379       33        0.782705        2.42833e-005        1.11015e-005
380       33        0.781449        2.42681e-005        1.11085e-005
381       33        0.78016        2.42525e-005        1.11157e-005
382       33        0.778835        2.42366e-005        1.11231e-005
383       33        0.777475        2.42201e-005        1.11307e-005
384       33        0.776079        2.42033e-005        1.11385e-005
385       33        0.774646        2.4186e-005        1.11465e-005
386       33        0.773175        2.41683e-005        1.11548e-005
387       33        0.771665        2.41501e-005        1.11632e-005
388       33        0.770115        2.41314e-005        1.11719e-005
389       33        0.768525        2.41122e-005        1.11808e-005
390       33        0.766894        2.40926e-005        1.11899e-005
391       33        0.76522        2.40724e-005        1.11993e-005
392       33        0.763505        2.40518e-005        1.12089e-005
393       33        0.761746        2.40306e-005        1.12187e-005
394       33        0.759944        2.40089e-005        1.12288e-005
395       33        0.758099        2.39867e-005        1.12391e-005
396       33        0.756209        2.3964e-005        1.12497e-005
397       33        0.754274        2.39408e-005        1.12606e-005
398       33        0.752293        2.3917e-005        1.12717e-005
399       33        0.750268        2.38927e-005        1.12831e-005
400       33        0.748196        2.38679e-005        1.12948e-005
401       33        0.74608        2.38426e-005        1.13067e-005
402       33        0.743917        2.38168e-005        1.13189e-005
403       33        0.741709        2.37905e-005        1.13314e-005
404       33        0.739456        2.37637e-005        1.13442e-005
405       33        0.737156        2.37364e-005        1.13572e-005
406       33        0.734811        2.37085e-005        1.13705e-005
407       33        0.732419        2.36802e-005        1.13841e-005
408       33        0.729982        2.36514e-005        1.13981e-005
409       33        0.727499        2.36222e-005        1.14122e-005
410       33        0.724973        2.35924e-005        1.14267e-005
411       33        0.722407        2.35623e-005        1.14414e-005
412       33        0.7198        2.35317e-005        1.14564e-005
413       33        0.717155        2.35007e-005        1.14716e-005
414       33        0.714467        2.34692e-005        1.14871e-005
415       33        0.711735        2.34373e-005        1.15028e-005
416       33        0.708959        2.34049e-005        1.15189e-005
417       33        0.706147        2.33722e-005        1.15352e-005
418       33        0.703309        2.33391e-005        1.15516e-005
419       33        0.700458        2.3306e-005        1.15681e-005
420       33        0.697598        2.32728e-005        1.15847e-005
421       33        0.694726        2.32394e-005        1.16014e-005
422       33        0.691828        2.32058e-005        1.16182e-005
423       33        0.688895        2.31718e-005        1.16353e-005
424       33        0.68593        2.31375e-005        1.16525e-005
425       33        0.682957        2.31031e-005        1.16699e-005
426       33        0.680018        2.30692e-005        1.1687e-005
427       33        0.677158        2.30361e-005        1.17037e-005
428       33        0.674411        2.30044e-005        1.17197e-005
429       33        0.671761        2.29738e-005        1.17352e-005
430       33        0.669134        2.29435e-005        1.17505e-005
431       33        0.666417        2.29122e-005        1.17665e-005
432       33        0.66355        2.28794e-005        1.17833e-005
433       33        0.660641        2.28462e-005        1.18005e-005
434       33        0.658005        2.28161e-005        1.18161e-005
435       33        0.655993        2.2793e-005        1.18279e-005
436       33        0.654691        2.27778e-005        1.18354e-005
437       33        0.65373        2.27665e-005        1.18409e-005
438       33        0.652437        2.27518e-005        1.18486e-005
439       33        0.65033        2.27282e-005        1.18612e-005
440       33        0.647641        2.26982e-005        1.18775e-005
441       33        0.6454        2.26731e-005        1.1891e-005
442       33        0.64485        2.26668e-005        1.18942e-005
443       33        0.646461        2.26844e-005        1.18843e-005
444       33        0.649288        2.27158e-005        1.18672e-005
445       33        0.651423        2.27402e-005        1.18545e-005
446       33        0.651491        2.27417e-005        1.18545e-005
447       33        0.649872        2.27242e-005        1.18646e-005
448       33        0.648641        2.27109e-005        1.18722e-005
449       33        0.650312        2.27298e-005        1.18623e-005
450       33        0.656202        2.27959e-005        1.18269e-005
451       33        0.665363        2.28992e-005        1.17722e-005
452       33        0.67497        2.30087e-005        1.17154e-005
453       33        0.682194        2.30921e-005        1.16732e-005
454       33        0.686184        2.31389e-005        1.16503e-005
455       33        0.688699        2.31686e-005        1.16359e-005
456       33        0.693125        2.322e-005        1.16102e-005
457       33        0.70259        2.33291e-005        1.15549e-005
458       33        0.718142        2.35092e-005        1.14645e-005
459       33        0.737916        2.37408e-005        1.13507e-005
460       33        0.758307        2.3983e-005        1.12351e-005
461       33        0.776748        2.42047e-005        1.11317e-005
462       33        0.793788        2.44106e-005        1.10367e-005
463       33        0.810607        2.46112e-005        1.09419e-005
464       33        0.825414        2.47903e-005        1.08595e-005
465       33        0.838764        2.4956e-005        1.07871e-005
466       33        0.854717        2.51541e-005        1.07006e-005
467       33        0.875002        2.54064e-005        1.0591e-005
468       33        0.897088        2.56829e-005        1.04723e-005
469       33        0.916991        2.59447e-005        1.03706e-005
470       33        0.934725        2.61778e-005        1.02798e-005
471       33        0.948085        2.63399e-005        1.02063e-005
472       33        0.953613        2.64159e-005        1.01793e-005
473       33        0.95332        2.64188e-005        1.01834e-005
474       33        0.950441        2.63809e-005        1.01981e-005
475       33        0.946097        2.63234e-005        1.02201e-005
476       33        0.939898        2.62394e-005        1.02509e-005
477       33        0.932359        2.61483e-005        1.02926e-005
478       33        0.926206        2.6083e-005        1.03303e-005
479       33        0.923337        2.60388e-005        1.03424e-005
480       33        0.924161        2.60417e-005        1.0335e-005
481       33        0.926886        2.60866e-005        1.03247e-005
482       33        0.920605        2.60059e-005        1.03576e-005
483       33        0.882689        2.55149e-005        1.05547e-005
484       33        0.765158        2.40646e-005        1.11963e-005
485       33        0.504838        2.1146e-005        1.27638e-005
486       33        0.162832        1.78388e-005        1.51582e-005
487       33        -0.070577        1.58811e-005        1.70424e-005
488       33        -0.112151        1.55529e-005        1.73987e-005
489       33        0.0720043        1.70462e-005        1.58619e-005
490       33        0.451557        2.05994e-005        1.31143e-005
491       33        0.748288        2.38863e-005        1.13024e-005
492       33        0.851767        2.51531e-005        1.07318e-005
493       33        0.84711        2.50922e-005        1.07558e-005
494       33        0.701478        2.33336e-005        1.157e-005
495       33        0.171918        1.79251e-005        1.50938e-005
496       33        -0.619936        1.20187e-005        2.23404e-005
497       33        -0.887709        1.05089e-005        2.55319e-005
498       33        -0.943166        1.02358e-005        2.62864e-005
499       33        -0.903267        1.04823e-005        2.58666e-005
0       34        -0.851235        1.07607e-005        2.52074e-005
1       34        -0.56463        1.2358e-005        2.17352e-005
2       34        0.0997415        1.72726e-005        1.56329e-005
3       34        0.677973        2.30391e-005        1.16957e-005
4       34        0.858563        2.52147e-005        1.06852e-005
5       34        0.892168        2.56463e-005        1.0509e-005
6       34        0.877515        2.54571e-005        1.05854e-005
7       34        0.827367        2.48101e-005        1.08469e-005
8       34        0.74809        2.38497e-005        1.12873e-005
9       34        0.681139        2.30788e-005        1.16788e-005
10       34        0.654968        2.27772e-005        1.18318e-005
11       34        0.69455        2.32236e-005        1.15955e-005
12       34        0.785687        2.43067e-005        1.10792e-005
13       34        0.862088        2.52519e-005        1.06634e-005
14       34        0.899833        2.57329e-005        1.0464e-005
15       34        0.912809        2.5903e-005        1.03973e-005
16       34        0.914095        2.59089e-005        1.03864e-005
17       34        0.908712        2.58314e-005        1.04112e-005
18       34        0.898245        2.57092e-005        1.04709e-005
19       34        0.890828        2.56066e-005        1.05068e-005
20       34        0.892122        2.5601e-005        1.04909e-005
21       34        0.895218        2.56407e-005        1.04747e-005
22       34        0.899937        2.57062e-005        1.0452e-005
23       34        0.908466        2.5819e-005        1.04087e-005
24       34        0.917155        2.5927e-005        1.03618e-005
25       34        0.915313        2.58896e-005        1.03659e-005
26       34        0.889773        2.55677e-005        1.05019e-005
27       34        0.838224        2.49325e-005        1.07827e-005
28       34        0.768431        2.40738e-005        1.1164e-005
29       34        0.683008        2.30759e-005        1.16555e-005
30       34        0.600444        2.21568e-005        1.21545e-005
31       34        0.542615        2.15321e-005        1.2515e-005
32       34        0.50991        2.11834e-005        1.27217e-005
33       34        0.483584        2.09055e-005        1.28897e-005
34       34        0.444683        2.05103e-005        1.31477e-005
35       34        0.39662        2.00301e-005        1.34721e-005
36       34        0.345166        1.95237e-005        1.38248e-005
37       34        0.286733        1.89655e-005        1.42376e-005
38       34        0.225651        1.83986e-005        1.4682e-005
39       34        0.171523        1.79095e-005        1.50866e-005
40       34        0.131446        1.75551e-005        1.53928e-005
41       34        0.107047        1.73425e-005        1.55819e-005
42       34        0.0943735        1.72327e-005        1.56807e-005
43       34        0.0853072        1.71541e-005        1.57514e-005
44       34        0.0715701        1.70362e-005        1.58595e-005
45       34        0.0502446        1.68555e-005        1.60296e-005
46       34        0.0255193        1.66488e-005        1.62293e-005
47       34        0.00502944        1.64793e-005        1.63967e-005
48       34        -0.00571438        1.63911e-005        1.64851e-005
49       34        -0.00663144        1.63835e-005        1.64925e-005
50       34        -0.00254757        1.64168e-005        1.64587e-005
51       34        0.00011286        1.64383e-005        1.64365e-005
52       34        -0.00259147        1.64159e-005        1.64585e-005
53       34        -0.00973979        1.63576e-005        1.65177e-005
54       34        -0.0167646        1.63006e-005        1.65761e-005
55       34        -0.0192777        1.62803e-005        1.65972e-005
56       34        -0.016212        1.63052e-005        1.65717e-005
57       34        -0.0099362        1.63563e-005        1.65196e-005
58       34        -0.0039791        1.64049e-005        1.64703e-005
59       34        -0.000479301        1.64335e-005        1.64414e-005
60       34        0.000902878        1.6445e-005        1.64301e-005
61       34        0.00215788        1.64554e-005        1.64199e-005
62       34        0.00512672        1.64798e-005        1.63955e-005
63       34        0.0102621        1.6522e-005        1.63533e-005
64       34        0.0167015        1.6575e-005        1.63005e-005
65       34        0.0232315        1.6629e-005        1.62471e-005
66       34        0.0291839        1.66784e-005        1.61987e-005
67       34        0.0346438        1.67238e-005        1.61544e-005
68       34        0.0400733        1.67691e-005        1.61104e-005
69       34        0.045848        1.68174e-005        1.60638e-005
70       34        0.0520567        1.68695e-005        1.60138e-005
71       34        0.0585666        1.69242e-005        1.59615e-005
72       34        0.0651924        1.69801e-005        1.59085e-005
73       34        0.0718122        1.70362e-005        1.58557e-005
74       34        0.0783847        1.70921e-005        1.58035e-005
75       34        0.0849138        1.71478e-005        1.57518e-005
76       34        0.0914185        1.72035e-005        1.57005e-005
77       34        0.0979184        1.72593e-005        1.56494e-005
78       34        0.104425        1.73154e-005        1.55984e-005
79       34        0.110936        1.73717e-005        1.55476e-005
80       34        0.11743        1.7428e-005        1.54971e-005
81       34        0.123877        1.74842e-005        1.54471e-005
82       34        0.130248        1.75398e-005        1.53978e-005
83       34        0.136527        1.75949e-005        1.53494e-005
84       34        0.142714        1.76492e-005        1.53019e-005
85       34        0.148816        1.7703e-005        1.52552e-005
86       34        0.154838        1.77563e-005        1.52092e-005
87       34        0.160779        1.7809e-005        1.5164e-005
88       34        0.16663        1.7861e-005        1.51196e-005
89       34        0.172382        1.79123e-005        1.5076e-005
90       34        0.178028        1.79627e-005        1.50334e-005
91       34        0.183564        1.80124e-005        1.49916e-005
92       34        0.188992        1.80611e-005        1.49508e-005
93       34        0.194311        1.8109e-005        1.4911e-005
94       34        0.199521        1.8156e-005        1.4872e-005
95       34        0.204621        1.82021e-005        1.48339e-005
96       34        0.20961        1.82473e-005        1.47967e-005
97       34        0.214488        1.82916e-005        1.47605e-005
98       34        0.219255        1.83349e-005        1.47251e-005
99       34        0.223912        1.83774e-005        1.46906e-005
100       34        0.228458        1.84189e-005        1.4657e-005
101       34        0.232894        1.84595e-005        1.46243e-005
102       34        0.237221        1.84992e-005        1.45925e-005
103       34        0.241441        1.8538e-005        1.45615e-005
104       34        0.245557        1.85759e-005        1.45313e-005
105       34        0.249568        1.86129e-005        1.4502e-005
106       34        0.253477        1.86491e-005        1.44735e-005
107       34        0.257285        1.86843e-005        1.44458e-005
108       34        0.260993        1.87188e-005        1.44188e-005
109       34        0.264604        1.87524e-005        1.43926e-005
110       34        0.268118        1.87851e-005        1.43672e-005
111       34        0.271539        1.88171e-005        1.43425e-005
112       34        0.274868        1.88482e-005        1.43185e-005
113       34        0.278108        1.88786e-005        1.42952e-005
114       34        0.281259        1.89082e-005        1.42725e-005
115       34        0.284324        1.8937e-005        1.42505e-005
116       34        0.287304        1.89651e-005        1.42292e-005
117       34        0.290202        1.89924e-005        1.42085e-005
118       34        0.293019        1.90191e-005        1.41884e-005
119       34        0.295757        1.9045e-005        1.41688e-005
120       34        0.298418        1.90702e-005        1.41499e-005
121       34        0.301005        1.90947e-005        1.41315e-005
122       34        0.303518        1.91186e-005        1.41137e-005
123       34        0.305959        1.91418e-005        1.40963e-005
124       34        0.30833        1.91643e-005        1.40795e-005
125       34        0.310633        1.91863e-005        1.40632e-005
126       34        0.312869        1.92076e-005        1.40474e-005
127       34        0.31504        1.92283e-005        1.4032e-005
128       34        0.317147        1.92484e-005        1.40171e-005
129       34        0.319194        1.92679e-005        1.40027e-005
130       34        0.32118        1.92869e-005        1.39887e-005
131       34        0.323108        1.93054e-005        1.39751e-005
132       34        0.324978        1.93233e-005        1.39619e-005
133       34        0.326794        1.93406e-005        1.39491e-005
134       34        0.328555        1.93575e-005        1.39367e-005
135       34        0.330264        1.93739e-005        1.39247e-005
136       34        0.331923        1.93898e-005        1.3913e-005
137       34        0.333533        1.94053e-005        1.39017e-005
138       34        0.335096        1.94203e-005        1.38908e-005
139       34        0.336612        1.94349e-005        1.38801e-005
140       34        0.338082        1.94491e-005        1.38698e-005
141       34        0.339509        1.94628e-005        1.38599e-005
142       34        0.340894        1.94762e-005        1.38502e-005
143       34        0.342238        1.94892e-005        1.38408e-005
144       34        0.343542        1.95018e-005        1.38317e-005
145       34        0.344809        1.95141e-005        1.38229e-005
146       34        0.346038        1.9526e-005        1.38143e-005
147       34        0.347231        1.95375e-005        1.38061e-005
148       34        0.348387        1.95488e-005        1.3798e-005
149       34        0.34951        1.95597e-005        1.37902e-005
150       34        0.350599        1.95703e-005        1.37827e-005
151       34        0.351657        1.95806e-005        1.37753e-005
152       34        0.352685        1.95906e-005        1.37682e-005
153       34        0.353683        1.96003e-005        1.37613e-005
154       34        0.354652        1.96097e-005        1.37546e-005
155       34        0.355592        1.96189e-005        1.37481e-005
156       34        0.356504        1.96278e-005        1.37418e-005
157       34        0.357387        1.96364e-005        1.37357e-005
158       34        0.358244        1.96447e-005        1.37298e-005
159       34        0.359075        1.96529e-005        1.3724e-005
160       34        0.359884        1.96607e-005        1.37184e-005
161       34        0.36067        1.96684e-005        1.3713e-005
162       34        0.361435        1.96759e-005        1.37077e-005
163       34        0.362177        1.96831e-005        1.37026e-005
164       34        0.362897        1.96901e-005        1.36976e-005
165       34        0.363593        1.96969e-005        1.36928e-005
166       34        0.364265        1.97035e-005        1.36881e-005
167       34        0.364916        1.97098e-005        1.36836e-005
168       34        0.365549        1.9716e-005        1.36793e-005
169       34        0.366165        1.9722e-005        1.3675e-005
170       34        0.366765        1.97278e-005        1.36709e-005
171       34        0.367349        1.97335e-005        1.36668e-005
172       34        0.367915        1.97391e-005        1.36629e-005
173       34        0.36846        1.97444e-005        1.36592e-005
174       34        0.368985        1.97495e-005        1.36555e-005
175       34        0.369491        1.97545e-005        1.36521e-005
176       34        0.369982        1.97593e-005        1.36487e-005
177       34        0.370462        1.9764e-005        1.36454e-005
178       34        0.370934        1.97687e-005        1.36421e-005
179       34        0.3714        1.97732e-005        1.36389e-005
180       34        0.371856        1.97777e-005        1.36358e-005
181       34        0.372299        1.97821e-005        1.36328e-005
182       34        0.372722        1.97862e-005        1.36299e-005
183       34        0.373121        1.97902e-005        1.36271e-005
184       34        0.373498        1.97939e-005        1.36246e-005
185       34        0.373857        1.97974e-005        1.36221e-005
186       34        0.374208        1.98009e-005        1.36197e-005
187       34        0.374561        1.98043e-005        1.36173e-005
188       34        0.374922        1.98079e-005        1.36148e-005
189       34        0.375291        1.98115e-005        1.36123e-005
190       34        0.375661        1.98152e-005        1.36098e-005
191       34        0.376022        1.98187e-005        1.36073e-005
192       34        0.376364        1.98221e-005        1.36049e-005
193       34        0.376681        1.98252e-005        1.36028e-005
194       34        0.376972        1.98281e-005        1.36008e-005
195       34        0.377243        1.98307e-005        1.35989e-005
196       34        0.377505        1.98333e-005        1.35971e-005
197       34        0.377765        1.98359e-005        1.35953e-005
198       34        0.378031        1.98385e-005        1.35935e-005
199       34        0.378299        1.98411e-005        1.35917e-005
200       34        0.378565        1.98437e-005        1.35898e-005
201       34        0.378822        1.98462e-005        1.35881e-005
202       34        0.379063        1.98486e-005        1.35864e-005
203       34        0.379287        1.98508e-005        1.35849e-005
204       34        0.379495        1.98528e-005        1.35834e-005
205       34        0.379692        1.98548e-005        1.35821e-005
206       34        0.379879        1.98566e-005        1.35808e-005
207       34        0.380063        1.98584e-005        1.35796e-005
208       34        0.380244        1.98602e-005        1.35783e-005
209       34        0.380423        1.9862e-005        1.35771e-005
210       34        0.380599        1.98637e-005        1.35759e-005
211       34        0.380771        1.98654e-005        1.35747e-005
212       34        0.380936        1.9867e-005        1.35736e-005
213       34        0.381094        1.98686e-005        1.35725e-005
214       34        0.381243        1.98701e-005        1.35715e-005
215       34        0.381384        1.98715e-005        1.35705e-005
216       34        0.381517        1.98728e-005        1.35696e-005
217       34        0.381643        1.9874e-005        1.35688e-005
218       34        0.381764        1.98752e-005        1.35679e-005
219       34        0.381879        1.98764e-005        1.35672e-005
220       34        0.381989        1.98775e-005        1.35664e-005
221       34        0.382094        1.98785e-005        1.35657e-005
222       34        0.382193        1.98795e-005        1.3565e-005
223       34        0.382288        1.98804e-005        1.35644e-005
224       34        0.382377        1.98813e-005        1.35638e-005
225       34        0.382461        1.98821e-005        1.35632e-005
226       34        0.382539        1.98829e-005        1.35627e-005
227       34        0.382611        1.98836e-005        1.35622e-005
228       34        0.382679        1.98843e-005        1.35617e-005
229       34        0.382741        1.98849e-005        1.35613e-005
230       34        0.382798        1.98854e-005        1.35609e-005
231       34        0.382851        1.9886e-005        1.35605e-005
232       34        0.3829        1.98864e-005        1.35602e-005
233       34        0.382944        1.98869e-005        1.35599e-005
234       34        0.382984        1.98873e-005        1.35596e-005
235       34        0.38302        1.98876e-005        1.35594e-005
236       34        0.383051        1.98879e-005        1.35591e-005
237       34        0.383077        1.98882e-005        1.3559e-005
238       34        0.383099        1.98884e-005        1.35588e-005
239       34        0.383117        1.98886e-005        1.35587e-005
240       34        0.383131        1.98887e-005        1.35586e-005
241       34        0.383142        1.98888e-005        1.35585e-005
242       34        0.383148        1.98889e-005        1.35585e-005
243       34        0.383151        1.98889e-005        1.35585e-005
244       34        0.383149        1.98889e-005        1.35585e-005
245       34        0.383143        1.98888e-005        1.35585e-005
246       34        0.383133        1.98887e-005        1.35586e-005
247       34        0.383119        1.98886e-005        1.35587e-005
248       34        0.383101        1.98884e-005        1.35588e-005
249       34        0.383079        1.98882e-005        1.3559e-005
250       34        0.383053        1.98879e-005        1.35591e-005
251       34        0.383023        1.98877e-005        1.35593e-005
252       34        0.382989        1.98873e-005        1.35596e-005
253       34        0.38295        1.98869e-005        1.35599e-005
254       34        0.382907        1.98865e-005        1.35601e-005
255       34        0.382859        1.98861e-005        1.35605e-005
256       34        0.382807        1.98855e-005        1.35608e-005
257       34        0.382751        1.9885e-005        1.35612e-005
258       34        0.38269        1.98844e-005        1.35616e-005
259       34        0.382625        1.98837e-005        1.35621e-005
260       34        0.382555        1.98831e-005        1.35626e-005
261       34        0.38248        1.98823e-005        1.35631e-005
262       34        0.3824        1.98815e-005        1.35636e-005
263       34        0.382315        1.98807e-005        1.35642e-005
264       34        0.382224        1.98798e-005        1.35648e-005
265       34        0.382128        1.98788e-005        1.35655e-005
266       34        0.382027        1.98778e-005        1.35661e-005
267       34        0.381921        1.98768e-005        1.35669e-005
268       34        0.38181        1.98757e-005        1.35676e-005
269       34        0.381692        1.98745e-005        1.35684e-005
270       34        0.381568        1.98733e-005        1.35693e-005
271       34        0.381438        1.9872e-005        1.35702e-005
272       34        0.381301        1.98706e-005        1.35711e-005
273       34        0.381158        1.98692e-005        1.35721e-005
274       34        0.381007        1.98677e-005        1.35731e-005
275       34        0.38085        1.98662e-005        1.35742e-005
276       34        0.380686        1.98646e-005        1.35753e-005
277       34        0.380516        1.98629e-005        1.35765e-005
278       34        0.380338        1.98611e-005        1.35777e-005
279       34        0.380154        1.98593e-005        1.35789e-005
280       34        0.379961        1.98574e-005        1.35803e-005
281       34        0.379761        1.98555e-005        1.35816e-005
282       34        0.379552        1.98534e-005        1.35831e-005
283       34        0.379333        1.98513e-005        1.35846e-005
284       34        0.379104        1.9849e-005        1.35861e-005
285       34        0.378865        1.98467e-005        1.35878e-005
286       34        0.378615        1.98442e-005        1.35895e-005
287       34        0.378357        1.98417e-005        1.35913e-005
288       34        0.378091        1.98391e-005        1.35931e-005
289       34        0.377819        1.98364e-005        1.3595e-005
290       34        0.377542        1.98337e-005        1.35969e-005
291       34        0.377259        1.98309e-005        1.35988e-005
292       34        0.376967        1.9828e-005        1.36008e-005
293       34        0.376663        1.9825e-005        1.36029e-005
294       34        0.376344        1.98219e-005        1.36051e-005
295       34        0.376006        1.98185e-005        1.36074e-005
296       34        0.375649        1.9815e-005        1.36098e-005
297       34        0.375276        1.98113e-005        1.36124e-005
298       34        0.374891        1.98076e-005        1.3615e-005
299       34        0.374501        1.98037e-005        1.36177e-005
300       34        0.37411        1.97999e-005        1.36204e-005
301       34        0.373719        1.9796e-005        1.3623e-005
302       34        0.373321        1.97921e-005        1.36258e-005
303       34        0.372909        1.9788e-005        1.36286e-005
304       34        0.372471        1.97838e-005        1.36316e-005
305       34        0.372005        1.97792e-005        1.36348e-005
306       34        0.371509        1.97743e-005        1.36382e-005
307       34        0.370991        1.97692e-005        1.36418e-005
308       34        0.370459        1.9764e-005        1.36454e-005
309       34        0.369923        1.97588e-005        1.36491e-005
310       34        0.369389        1.97535e-005        1.36528e-005
311       34        0.368856        1.97483e-005        1.36565e-005
312       34        0.368316        1.9743e-005        1.36602e-005
313       34        0.36776        1.97376e-005        1.3664e-005
314       34        0.36718        1.97319e-005        1.3668e-005
315       34        0.366573        1.9726e-005        1.36722e-005
316       34        0.36594        1.97198e-005        1.36766e-005
317       34        0.365285        1.97134e-005        1.36811e-005
318       34        0.364612        1.97069e-005        1.36857e-005
319       34        0.363925        1.97001e-005        1.36905e-005
320       34        0.363223        1.96933e-005        1.36953e-005
321       34        0.362504        1.96863e-005        1.37003e-005
322       34        0.361766        1.96791e-005        1.37054e-005
323       34        0.361005        1.96717e-005        1.37107e-005
324       34        0.36022        1.9664e-005        1.37161e-005
325       34        0.35941        1.96561e-005        1.37217e-005
326       34        0.358576        1.9648e-005        1.37274e-005
327       34        0.357718        1.96396e-005        1.37334e-005
328       34        0.356838        1.9631e-005        1.37395e-005
329       34        0.355935        1.96222e-005        1.37457e-005
330       34        0.355009        1.96132e-005        1.37521e-005
331       34        0.354056        1.96039e-005        1.37587e-005
332       34        0.353077        1.95944e-005        1.37655e-005
333       34        0.352068        1.95845e-005        1.37725e-005
334       34        0.35103        1.95744e-005        1.37797e-005
335       34        0.349961        1.95641e-005        1.37871e-005
336       34        0.348863        1.95534e-005        1.37947e-005
337       34        0.347736        1.95425e-005        1.38026e-005
338       34        0.346578        1.95312e-005        1.38106e-005
339       34        0.34539        1.95197e-005        1.38189e-005
340       34        0.344169        1.95079e-005        1.38274e-005
341       34        0.342913        1.94958e-005        1.38361e-005
342       34        0.341623        1.94833e-005        1.38451e-005
343       34        0.340295        1.94705e-005        1.38544e-005
344       34        0.33893        1.94573e-005        1.3864e-005
345       34        0.337526        1.94438e-005        1.38738e-005
346       34        0.336083        1.94299e-005        1.38839e-005
347       34        0.3346        1.94156e-005        1.38943e-005
348       34        0.333076        1.94009e-005        1.3905e-005
349       34        0.33151        1.93859e-005        1.3916e-005
350       34        0.329899        1.93704e-005        1.39273e-005
351       34        0.328243        1.93545e-005        1.39389e-005
352       34        0.32654        1.93382e-005        1.39509e-005
353       34        0.324789        1.93214e-005        1.39632e-005
354       34        0.322989        1.93042e-005        1.39759e-005
355       34        0.321139        1.92865e-005        1.39889e-005
356       34        0.319237        1.92683e-005        1.40023e-005
357       34        0.317282        1.92496e-005        1.40161e-005
358       34        0.315272        1.92304e-005        1.40303e-005
359       34        0.313206        1.92107e-005        1.40449e-005
360       34        0.311083        1.91905e-005        1.40599e-005
361       34        0.3089        1.91697e-005        1.40754e-005
362       34        0.306658        1.91483e-005        1.40913e-005
363       34        0.304353        1.91264e-005        1.41076e-005
364       34        0.301984        1.91039e-005        1.41245e-005
365       34        0.299551        1.90808e-005        1.41418e-005
366       34        0.29705        1.90571e-005        1.41596e-005
367       34        0.29448        1.90328e-005        1.41779e-005
368       34        0.291841        1.90078e-005        1.41967e-005
369       34        0.289128        1.89822e-005        1.42161e-005
370       34        0.286342        1.8956e-005        1.4236e-005
371       34        0.28348        1.8929e-005        1.42565e-005
372       34        0.28054        1.89014e-005        1.42777e-005
373       34        0.27752        1.88731e-005        1.42994e-005
374       34        0.274418        1.8844e-005        1.43217e-005
375       34        0.271231        1.88142e-005        1.43447e-005
376       34        0.267958        1.87837e-005        1.43684e-005
377       34        0.264597        1.87524e-005        1.43927e-005
378       34        0.261146        1.87203e-005        1.44178e-005
379       34        0.257602        1.86874e-005        1.44435e-005
380       34        0.253963        1.86537e-005        1.447e-005
381       34        0.250227        1.86191e-005        1.44973e-005
382       34        0.246391        1.85837e-005        1.45253e-005
383       34        0.242453        1.85474e-005        1.45541e-005
384       34        0.238411        1.85102e-005        1.45838e-005
385       34        0.234264        1.84721e-005        1.46143e-005
386       34        0.230009        1.84331e-005        1.46456e-005
387       34        0.225644        1.83932e-005        1.46778e-005
388       34        0.221166        1.83523e-005        1.47109e-005
389       34        0.216574        1.83104e-005        1.47449e-005
390       34        0.211865        1.82676e-005        1.47798e-005
391       34        0.207038        1.82238e-005        1.48157e-005
392       34        0.202092        1.81789e-005        1.48526e-005
393       34        0.197024        1.81331e-005        1.48904e-005
394       34        0.191833        1.80863e-005        1.49293e-005
395       34        0.186519        1.80385e-005        1.49691e-005
396       34        0.181078        1.79897e-005        1.50101e-005
397       34        0.175509        1.79398e-005        1.5052e-005
398       34        0.169811        1.78889e-005        1.50951e-005
399       34        0.163984        1.78371e-005        1.51393e-005
400       34        0.158027        1.77842e-005        1.51846e-005
401       34        0.15194        1.77303e-005        1.5231e-005
402       34        0.145723        1.76754e-005        1.52786e-005
403       34        0.139377        1.76196e-005        1.53273e-005
404       34        0.132901        1.75628e-005        1.53771e-005
405       34        0.126295        1.75051e-005        1.54282e-005
406       34        0.11956        1.74464e-005        1.54804e-005
407       34        0.112696        1.73868e-005        1.55338e-005
408       34        0.105705        1.73263e-005        1.55883e-005
409       34        0.0985922        1.7265e-005        1.56441e-005
410       34        0.0913639        1.7203e-005        1.57009e-005
411       34        0.0840282        1.71402e-005        1.57588e-005
412       34        0.0765906        1.70768e-005        1.58177e-005
413       34        0.0690515        1.70127e-005        1.58776e-005
414       34        0.0614072        1.6948e-005        1.59386e-005
415       34        0.0536559        1.68827e-005        1.60007e-005
416       34        0.0458062        1.68167e-005        1.60638e-005
417       34        0.0378814        1.67504e-005        1.61277e-005
418       34        0.0299145        1.66839e-005        1.61922e-005
419       34        0.0219351        1.66176e-005        1.62571e-005
420       34        0.0139544        1.65516e-005        1.63222e-005
421       34        0.00596188        1.64856e-005        1.63876e-005
422       34        -0.00206409        1.64196e-005        1.64536e-005
423       34        -0.0101347        1.63535e-005        1.65201e-005
424       34        -0.0182304        1.62874e-005        1.65871e-005
425       34        -0.0262932        1.62219e-005        1.66541e-005
426       34        -0.0342322        1.61576e-005        1.67203e-005
427       34        -0.041944        1.60953e-005        1.67848e-005
428       34        -0.0493546        1.60357e-005        1.6847e-005
429       34        -0.0564812        1.59785e-005        1.6907e-005
430       34        -0.0634756        1.59226e-005        1.6966e-005
431       34        -0.0705814        1.58659e-005        1.70262e-005
432       34        -0.0779543        1.58074e-005        1.70889e-005
433       34        -0.0853949        1.57486e-005        1.71525e-005
434       34        -0.09224        1.56947e-005        1.72112e-005
435       34        -0.0976739        1.5652e-005        1.72579e-005
436       34        -0.10139        1.56228e-005        1.72899e-005
437       34        -0.104106        1.56015e-005        1.73132e-005
438       34        -0.107336        1.55762e-005        1.73411e-005
439       34        -0.112321        1.55375e-005        1.73844e-005
440       34        -0.118757        1.54877e-005        1.74406e-005
441       34        -0.124454        1.54437e-005        1.74905e-005
442       34        -0.126531        1.54278e-005        1.75088e-005
443       34        -0.123584        1.54507e-005        1.74832e-005
444       34        -0.117347        1.54991e-005        1.74288e-005
445       34        -0.112052        1.55404e-005        1.73831e-005
446       34        -0.11131        1.55466e-005        1.73771e-005
447       34        -0.114849        1.55197e-005        1.74085e-005
448       34        -0.118073        1.5495e-005        1.74369e-005
449       34        -0.114849        1.55203e-005        1.74092e-005
450       34        -0.10142        1.56253e-005        1.72932e-005
451       34        -0.0791781        1.58005e-005        1.71024e-005
452       34        -0.0544794        1.59972e-005        1.68929e-005
453       34        -0.0348102        1.61559e-005        1.67282e-005
454       34        -0.023362        1.62494e-005        1.66335e-005
455       34        -0.0162152        1.63081e-005        1.65747e-005
456       34        -0.00432194        1.64058e-005        1.64768e-005
457       34        0.0215734        1.66197e-005        1.6265e-005
458       34        0.0658002        1.6991e-005        1.5909e-005
459       34        0.124521        1.74957e-005        1.54473e-005
460       34        0.187339        1.80516e-005        1.49677e-005
461       34        0.244809        1.8576e-005        1.45423e-005
462       34        0.296151        1.90567e-005        1.4172e-005
463       34        0.344439        1.95167e-005        1.38299e-005
464       34        0.386772        1.99297e-005        1.35372e-005
465       34        0.426948        2.03321e-005        1.32666e-005
466       34        0.478836        2.08615e-005        1.29238e-005
467       34        0.550681        2.16141e-005        1.24617e-005
468       34        0.637712        2.25608e-005        1.19234e-005
469       34        0.726278        2.35778e-005        1.14047e-005
470       34        0.807434        2.45473e-005        1.09481e-005
471       34        0.866569        2.52623e-005        1.062e-005
472       34        0.892511        2.5594e-005        1.0484e-005
473       34        0.896971        2.5661e-005        1.04646e-005
474       34        0.896012        2.56496e-005        1.047e-005
475       34        0.89658        2.56531e-005        1.04655e-005
476       34        0.897278        2.56568e-005        1.04597e-005
477       34        0.894942        2.5639e-005        1.04769e-005
478       34        0.896827        2.56858e-005        1.04762e-005
479       34        0.908627        2.58336e-005        1.04129e-005
480       34        0.91965        2.59703e-005        1.03533e-005
481       34        0.924771        2.60512e-005        1.03325e-005
482       34        0.923224        2.60361e-005        1.03425e-005
483       34        0.909919        2.58613e-005        1.04106e-005
484       34        0.87198        2.53765e-005        1.06105e-005
485       34        0.793575        2.44012e-005        1.10348e-005
486       34        0.688561        2.31578e-005        1.16321e-005
487       34        0.610831        2.22874e-005        1.20998e-005
488       34        0.590449        2.20655e-005        1.2226e-005
489       34        0.642928        2.2642e-005        1.19041e-005
490       34        0.754783        2.39403e-005        1.12546e-005
491       34        0.842402        2.50223e-005        1.07765e-005
492       34        0.873817        2.54208e-005        1.06095e-005
493       34        0.854735        2.51779e-005        1.07106e-005
494       34        0.723701        2.35813e-005        1.14358e-005
495       34        0.250872        1.86338e-005        1.44994e-005
496       34        -0.544164        1.248e-005        2.15051e-005
497       34        -0.851382        1.0695e-005        2.50571e-005
498       34        -0.914256        1.03817e-005        2.59015e-005
499       34        -0.863022        1.06954e-005        2.53515e-005
0       35        -0.675782        1.17554e-005        2.3106e-005
1       35        -0.167766        1.51044e-005        1.78633e-005
2       35        0.495823        2.10314e-005        1.28096e-005
3       35        0.810748        2.46128e-005        1.0941e-005
4       35        0.894407        2.56752e-005        1.04973e-005
5       35        0.906666        2.584e-005        1.04359e-005
6       35        0.899296        2.57422e-005        1.04734e-005
7       35        0.882992        2.55146e-005        1.05514e-005
8       35        0.862344        2.52547e-005        1.06618e-005
9       35        0.84552        2.50579e-005        1.07582e-005
10       35        0.836627        2.49425e-005        1.08043e-005
11       35        0.843386        2.50163e-005        1.07633e-005
12       35        0.864487        2.52886e-005        1.06533e-005
13       35        0.88493        2.55537e-005        1.05471e-005
14       35        0.897047        2.57119e-005        1.04846e-005
15       35        0.900459        2.57588e-005        1.04679e-005
16       35        0.893007        2.56509e-005        1.05021e-005
17       35        0.863294        2.52648e-005        1.0656e-005
18       35        0.797024        2.44573e-005        1.10221e-005
19       35        0.724653        2.35841e-005        1.14263e-005
20       35        0.684819        2.30984e-005        1.16458e-005
21       35        0.666843        2.28965e-005        1.17534e-005
22       35        0.671173        2.29538e-005        1.17319e-005
23       35        0.698727        2.3272e-005        1.15713e-005
24       35        0.727324        2.35981e-005        1.14026e-005
25       35        0.714619        2.34363e-005        1.14692e-005
26       35        0.61687        2.23384e-005        1.20545e-005
27       35        0.430024        2.03789e-005        1.32563e-005
28       35        0.187215        1.80589e-005        1.49756e-005
29       35        -0.0699586        1.5881e-005        1.70318e-005
30       35        -0.264947        1.44005e-005        1.8769e-005
31       35        -0.369454        1.36622e-005        1.97685e-005
32       35        -0.413286        1.33634e-005        2.02024e-005
33       35        -0.436735        1.32048e-005        2.04363e-005
34       35        -0.466156        1.30102e-005        2.07363e-005
35       35        -0.499795        1.27902e-005        2.10832e-005
36       35        -0.533188        1.25744e-005        2.14312e-005
37       35        -0.568754        1.235e-005        2.18109e-005
38       35        -0.602678        1.21398e-005        2.21795e-005
39       35        -0.629126        1.19784e-005        2.24712e-005
40       35        -0.645365        1.18806e-005        2.26526e-005
41       35        -0.652148        1.18403e-005        2.27294e-005
42       35        -0.652771        1.18369e-005        2.2737e-005
43       35        -0.652176        1.18406e-005        2.27306e-005
44       35        -0.65487        1.18246e-005        2.27611e-005
45       35        -0.662088        1.17817e-005        2.28428e-005
46       35        -0.671277        1.17272e-005        2.29471e-005
47       35        -0.678477        1.16848e-005        2.30293e-005
48       35        -0.681151        1.16693e-005        2.30603e-005
49       35        -0.679466        1.16795e-005        2.30415e-005
50       35        -0.675891        1.17007e-005        2.30011e-005
51       35        -0.673607        1.17143e-005        2.29753e-005
52       35        -0.674451        1.17095e-005        2.29852e-005
53       35        -0.677689        1.16906e-005        2.30225e-005
54       35        -0.680823        1.16722e-005        2.30585e-005
55       35        -0.681729        1.1667e-005        2.30691e-005
56       35        -0.680078        1.16768e-005        2.30504e-005
57       35        -0.677162        1.16941e-005        2.30172e-005
58       35        -0.674734        1.17084e-005        2.29896e-005
59       35        -0.673756        1.17143e-005        2.29786e-005
60       35        -0.673912        1.17134e-005        2.29804e-005
61       35        -0.674117        1.17121e-005        2.29827e-005
62       35        -0.673472        1.17159e-005        2.29753e-005
63       35        -0.671831        1.17255e-005        2.29565e-005
64       35        -0.669686        1.17381e-005        2.29319e-005
65       35        -0.667632        1.17502e-005        2.29084e-005
66       35        -0.665945        1.17601e-005        2.2889e-005
67       35        -0.664524        1.17684e-005        2.28727e-005
68       35        -0.663112        1.17767e-005        2.28565e-005
69       35        -0.661526        1.1786e-005        2.28382e-005
70       35        -0.659734        1.17965e-005        2.28177e-005
71       35        -0.657812        1.18078e-005        2.27957e-005
72       35        -0.655849        1.18194e-005        2.27733e-005
73       35        -0.653893        1.18309e-005        2.2751e-005
74       35        -0.651951        1.18424e-005        2.2729e-005
75       35        -0.650012        1.18539e-005        2.2707e-005
76       35        -0.648063        1.18655e-005        2.26849e-005
77       35        -0.646094        1.18773e-005        2.26627e-005
78       35        -0.644097        1.18892e-005        2.26402e-005
79       35        -0.642069        1.19013e-005        2.26174e-005
80       35        -0.640018        1.19136e-005        2.25943e-005
81       35        -0.637954        1.1926e-005        2.25712e-005
82       35        -0.63589        1.19384e-005        2.25482e-005
83       35        -0.633834        1.19508e-005        2.25252e-005
84       35        -0.631784        1.19632e-005        2.25023e-005
85       35        -0.629736        1.19756e-005        2.24795e-005
86       35        -0.627684        1.1988e-005        2.24567e-005
87       35        -0.625629        1.20004e-005        2.24339e-005
88       35        -0.623574        1.20129e-005        2.24111e-005
89       35        -0.621525        1.20253e-005        2.23883e-005
90       35        -0.619485        1.20377e-005        2.23657e-005
91       35        -0.617457        1.205e-005        2.23432e-005
92       35        -0.61544        1.20623e-005        2.23209e-005
93       35        -0.613435        1.20745e-005        2.22987e-005
94       35        -0.611443        1.20866e-005        2.22766e-005
95       35        -0.609465        1.20986e-005        2.22547e-005
96       35        -0.607502        1.21105e-005        2.2233e-005
97       35        -0.605557        1.21224e-005        2.22115e-005
98       35        -0.603629        1.21341e-005        2.21902e-005
99       35        -0.601721        1.21457e-005        2.21691e-005
100       35        -0.599834        1.21573e-005        2.21483e-005
101       35        -0.597969        1.21686e-005        2.21277e-005
102       35        -0.596126        1.21799e-005        2.21074e-005
103       35        -0.594306        1.2191e-005        2.20874e-005
104       35        -0.592511        1.2202e-005        2.20676e-005
105       35        -0.590739        1.22129e-005        2.20482e-005
106       35        -0.588992        1.22236e-005        2.2029e-005
107       35        -0.58727        1.22342e-005        2.20101e-005
108       35        -0.585575        1.22446e-005        2.19916e-005
109       35        -0.583907        1.22549e-005        2.19734e-005
110       35        -0.582265        1.2265e-005        2.19555e-005
111       35        -0.58065        1.2275e-005        2.19379e-005
112       35        -0.579062        1.22848e-005        2.19206e-005
113       35        -0.5775        1.22945e-005        2.19036e-005
114       35        -0.575966        1.2304e-005        2.1887e-005
115       35        -0.574459        1.23134e-005        2.18707e-005
116       35        -0.572979        1.23226e-005        2.18547e-005
117       35        -0.571526        1.23316e-005        2.18389e-005
118       35        -0.570101        1.23405e-005        2.18235e-005
119       35        -0.568702        1.23492e-005        2.18084e-005
120       35        -0.56733        1.23578e-005        2.17936e-005
121       35        -0.565985        1.23662e-005        2.17791e-005
122       35        -0.564666        1.23744e-005        2.17649e-005
123       35        -0.563374        1.23825e-005        2.1751e-005
124       35        -0.562108        1.23904e-005        2.17373e-005
125       35        -0.560869        1.23982e-005        2.1724e-005
126       35        -0.559655        1.24057e-005        2.17109e-005
127       35        -0.558468        1.24131e-005        2.16981e-005
128       35        -0.557306        1.24204e-005        2.16856e-005
129       35        -0.55617        1.24275e-005        2.16733e-005
130       35        -0.555059        1.24344e-005        2.16613e-005
131       35        -0.553973        1.24412e-005        2.16496e-005
132       35        -0.552912        1.24478e-005        2.16382e-005
133       35        -0.551876        1.24543e-005        2.1627e-005
134       35        -0.550864        1.24606e-005        2.16161e-005
135       35        -0.549876        1.24668e-005        2.16055e-005
136       35        -0.548912        1.24728e-005        2.15951e-005
137       35        -0.547971        1.24787e-005        2.15849e-005
138       35        -0.547052        1.24845e-005        2.15751e-005
139       35        -0.546157        1.24901e-005        2.15654e-005
140       35        -0.545284        1.24956e-005        2.15561e-005
141       35        -0.544433        1.25009e-005        2.15469e-005
142       35        -0.543603        1.25061e-005        2.1538e-005
143       35        -0.542795        1.25112e-005        2.15294e-005
144       35        -0.542006        1.25162e-005        2.15209e-005
145       35        -0.541236        1.2521e-005        2.15127e-005
146       35        -0.540487        1.25257e-005        2.15047e-005
147       35        -0.539757        1.25303e-005        2.14969e-005
148       35        -0.539046        1.25348e-005        2.14893e-005
149       35        -0.538353        1.25392e-005        2.14819e-005
150       35        -0.537678        1.25435e-005        2.14748e-005
151       35        -0.53702        1.25476e-005        2.14677e-005
152       35        -0.536378        1.25517e-005        2.14609e-005
153       35        -0.535752        1.25556e-005        2.14542e-005
154       35        -0.535142        1.25595e-005        2.14478e-005
155       35        -0.534549        1.25633e-005        2.14414e-005
156       35        -0.533971        1.25669e-005        2.14353e-005
157       35        -0.53341        1.25705e-005        2.14293e-005
158       35        -0.532863        1.25739e-005        2.14235e-005
159       35        -0.53233        1.25773e-005        2.14178e-005
160       35        -0.53181        1.25806e-005        2.14122e-005
161       35        -0.531302        1.25838e-005        2.14068e-005
162       35        -0.530807        1.25869e-005        2.14015e-005
163       35        -0.530325        1.25899e-005        2.13964e-005
164       35        -0.529857        1.25929e-005        2.13914e-005
165       35        -0.529404        1.25957e-005        2.13865e-005
166       35        -0.528964        1.25985e-005        2.13818e-005
167       35        -0.528537        1.26012e-005        2.13773e-005
168       35        -0.528121        1.26038e-005        2.13728e-005
169       35        -0.527714        1.26064e-005        2.13685e-005
170       35        -0.527316        1.26089e-005        2.13642e-005
171       35        -0.526928        1.26113e-005        2.13601e-005
172       35        -0.526552        1.26137e-005        2.1356e-005
173       35        -0.526191        1.2616e-005        2.13522e-005
174       35        -0.525844        1.26182e-005        2.13485e-005
175       35        -0.52551        1.26203e-005        2.13449e-005
176       35        -0.525185        1.26223e-005        2.13415e-005
177       35        -0.524865        1.26243e-005        2.13381e-005
178       35        -0.524548        1.26264e-005        2.13347e-005
179       35        -0.524232        1.26284e-005        2.13313e-005
180       35        -0.523921        1.26303e-005        2.1328e-005
181       35        -0.52362        1.26322e-005        2.13248e-005
182       35        -0.523333        1.26341e-005        2.13218e-005
183       35        -0.523066        1.26358e-005        2.1319e-005
184       35        -0.522817        1.26373e-005        2.13163e-005
185       35        -0.522582        1.26388e-005        2.13138e-005
186       35        -0.522351        1.26403e-005        2.13114e-005
187       35        -0.522117        1.26418e-005        2.13089e-005
188       35        -0.521873        1.26433e-005        2.13063e-005
189       35        -0.521619        1.2645e-005        2.13036e-005
190       35        -0.521362        1.26466e-005        2.13009e-005
191       35        -0.521109        1.26482e-005        2.12982e-005
192       35        -0.520871        1.26497e-005        2.12957e-005
193       35        -0.520652        1.26511e-005        2.12934e-005
194       35        -0.520454        1.26523e-005        2.12913e-005
195       35        -0.520273        1.26535e-005        2.12893e-005
196       35        -0.520098        1.26546e-005        2.12874e-005
197       35        -0.519921        1.26557e-005        2.12856e-005
198       35        -0.519738        1.26569e-005        2.12836e-005
199       35        -0.51955        1.2658e-005        2.12816e-005
200       35        -0.519363        1.26592e-005        2.12796e-005
201       35        -0.519182        1.26604e-005        2.12777e-005
202       35        -0.519012        1.26614e-005        2.12759e-005
203       35        -0.518856        1.26624e-005        2.12742e-005
204       35        -0.518713        1.26633e-005        2.12727e-005
205       35        -0.518578        1.26642e-005        2.12712e-005
206       35        -0.51845        1.2665e-005        2.12699e-005
207       35        -0.518324        1.26658e-005        2.12685e-005
208       35        -0.5182        1.26666e-005        2.12672e-005
209       35        -0.518075        1.26674e-005        2.12659e-005
210       35        -0.517952        1.26681e-005        2.12646e-005
211       35        -0.517832        1.26689e-005        2.12633e-005
212       35        -0.517716        1.26696e-005        2.12621e-005
213       35        -0.517605        1.26703e-005        2.12609e-005
214       35        -0.517501        1.2671e-005        2.12598e-005
215       35        -0.517403        1.26716e-005        2.12588e-005
216       35        -0.517311        1.26722e-005        2.12578e-005
217       35        -0.517223        1.26728e-005        2.12569e-005
218       35        -0.517139        1.26733e-005        2.1256e-005
219       35        -0.517059        1.26738e-005        2.12551e-005
220       35        -0.516983        1.26743e-005        2.12543e-005
221       35        -0.516909        1.26748e-005        2.12535e-005
222       35        -0.516839        1.26752e-005        2.12528e-005
223       35        -0.516773        1.26756e-005        2.12521e-005
224       35        -0.51671        1.2676e-005        2.12514e-005
225       35        -0.516651        1.26764e-005        2.12508e-005
226       35        -0.516596        1.26768e-005        2.12502e-005
227       35        -0.516545        1.26771e-005        2.12497e-005
228       35        -0.516498        1.26774e-005        2.12492e-005
229       35        -0.516454        1.26777e-005        2.12487e-005
230       35        -0.516413        1.26779e-005        2.12483e-005
231       35        -0.516375        1.26782e-005        2.12479e-005
232       35        -0.516341        1.26784e-005        2.12475e-005
233       35        -0.516309        1.26786e-005        2.12471e-005
234       35        -0.51628        1.26787e-005        2.12468e-005
235       35        -0.516255        1.26789e-005        2.12466e-005
236       35        -0.516233        1.2679e-005        2.12463e-005
237       35        -0.516214        1.26792e-005        2.12461e-005
238       35        -0.516198        1.26793e-005        2.12459e-005
239       35        -0.516185        1.26793e-005        2.12458e-005
240       35        -0.516174        1.26794e-005        2.12457e-005
241       35        -0.516167        1.26795e-005        2.12456e-005
242       35        -0.516162        1.26795e-005        2.12455e-005
243       35        -0.51616        1.26795e-005        2.12455e-005
244       35        -0.516161        1.26795e-005        2.12455e-005
245       35        -0.516165        1.26795e-005        2.12456e-005
246       35        -0.516172        1.26794e-005        2.12457e-005
247       35        -0.516182        1.26794e-005        2.12458e-005
248       35        -0.516195        1.26793e-005        2.12459e-005
249       35        -0.51621        1.26792e-005        2.12461e-005
250       35        -0.516228        1.26791e-005        2.12463e-005
251       35        -0.516249        1.2679e-005        2.12465e-005
252       35        -0.516273        1.26788e-005        2.12468e-005
253       35        -0.5163        1.26786e-005        2.12471e-005
254       35        -0.51633        1.26785e-005        2.12474e-005
255       35        -0.516364        1.26782e-005        2.12478e-005
256       35        -0.5164        1.2678e-005        2.12481e-005
257       35        -0.516439        1.26778e-005        2.12486e-005
258       35        -0.516481        1.26775e-005        2.1249e-005
259       35        -0.516526        1.26772e-005        2.12495e-005
260       35        -0.516575        1.26769e-005        2.125e-005
261       35        -0.516627        1.26766e-005        2.12506e-005
262       35        -0.516682        1.26762e-005        2.12512e-005
263       35        -0.516741        1.26759e-005        2.12518e-005
264       35        -0.516804        1.26755e-005        2.12524e-005
265       35        -0.51687        1.2675e-005        2.12531e-005
266       35        -0.51694        1.26746e-005        2.12539e-005
267       35        -0.517013        1.26741e-005        2.12547e-005
268       35        -0.517091        1.26736e-005        2.12555e-005
269       35        -0.517172        1.26731e-005        2.12563e-005
270       35        -0.517257        1.26726e-005        2.12572e-005
271       35        -0.517347        1.2672e-005        2.12582e-005
272       35        -0.517442        1.26714e-005        2.12592e-005
273       35        -0.517541        1.26708e-005        2.12603e-005
274       35        -0.517646        1.26701e-005        2.12614e-005
275       35        -0.517754        1.26694e-005        2.12625e-005
276       35        -0.517868        1.26687e-005        2.12637e-005
277       35        -0.517986        1.2668e-005        2.1265e-005
278       35        -0.518109        1.26672e-005        2.12663e-005
279       35        -0.518237        1.26664e-005        2.12677e-005
280       35        -0.51837        1.26656e-005        2.12691e-005
281       35        -0.518508        1.26647e-005        2.12706e-005
282       35        -0.518652        1.26638e-005        2.12721e-005
283       35        -0.518803        1.26628e-005        2.12737e-005
284       35        -0.518962        1.26618e-005        2.12754e-005
285       35        -0.519128        1.26608e-005        2.12772e-005
286       35        -0.5193        1.26597e-005        2.12791e-005
287       35        -0.519479        1.26586e-005        2.1281e-005
288       35        -0.519662        1.26574e-005        2.12829e-005
289       35        -0.519849        1.26562e-005        2.12849e-005
290       35        -0.520037        1.2655e-005        2.12869e-005
291       35        -0.520229        1.26538e-005        2.1289e-005
292       35        -0.520427        1.26526e-005        2.12911e-005
293       35        -0.520632        1.26513e-005        2.12932e-005
294       35        -0.520849        1.26499e-005        2.12955e-005
295       35        -0.52108        1.26484e-005        2.1298e-005
296       35        -0.521324        1.26469e-005        2.13006e-005
297       35        -0.521581        1.26453e-005        2.13033e-005
298       35        -0.521844        1.26436e-005        2.13061e-005
299       35        -0.522109        1.26419e-005        2.13089e-005
300       35        -0.522372        1.26402e-005        2.13117e-005
301       35        -0.522632        1.26386e-005        2.13145e-005
302       35        -0.522894        1.26369e-005        2.13173e-005
303       35        -0.523167        1.26352e-005        2.13202e-005
304       35        -0.523459        1.26333e-005        2.13233e-005
305       35        -0.523773        1.26313e-005        2.13266e-005
306       35        -0.524109        1.26292e-005        2.13302e-005
307       35        -0.524461        1.2627e-005        2.13339e-005
308       35        -0.524821        1.26247e-005        2.13377e-005
309       35        -0.525181        1.26224e-005        2.13416e-005
310       35        -0.525534        1.26202e-005        2.13453e-005
311       35        -0.525883        1.2618e-005        2.13491e-005
312       35        -0.526233        1.26158e-005        2.13528e-005
313       35        -0.526594        1.26135e-005        2.13567e-005
314       35        -0.526972        1.26111e-005        2.13607e-005
315       35        -0.527371        1.26086e-005        2.1365e-005
316       35        -0.527788        1.2606e-005        2.13694e-005
317       35        -0.52822        1.26033e-005        2.1374e-005
318       35        -0.528663        1.26005e-005        2.13788e-005
319       35        -0.529113        1.25977e-005        2.13836e-005
320       35        -0.52957        1.25948e-005        2.13885e-005
321       35        -0.530035        1.25918e-005        2.13934e-005
322       35        -0.530511        1.25888e-005        2.13985e-005
323       35        -0.530999        1.25858e-005        2.14037e-005
324       35        -0.531501        1.25826e-005        2.14091e-005
325       35        -0.532018        1.25793e-005        2.14146e-005
326       35        -0.53255        1.2576e-005        2.14203e-005
327       35        -0.533095        1.25725e-005        2.14261e-005
328       35        -0.533653        1.2569e-005        2.1432e-005
329       35        -0.534224        1.25654e-005        2.14381e-005
330       35        -0.534806        1.25617e-005        2.14443e-005
331       35        -0.535403        1.2558e-005        2.14507e-005
332       35        -0.536013        1.25541e-005        2.14572e-005
333       35        -0.53664        1.25501e-005        2.14639e-005
334       35        -0.537282        1.25461e-005        2.14707e-005
335       35        -0.537941        1.25419e-005        2.14778e-005
336       35        -0.538616        1.25377e-005        2.1485e-005
337       35        -0.539306        1.25333e-005        2.14924e-005
338       35        -0.540012        1.25289e-005        2.14999e-005
339       35        -0.540733        1.25243e-005        2.15076e-005
340       35        -0.541471        1.25197e-005        2.15155e-005
341       35        -0.542227        1.2515e-005        2.15236e-005
342       35        -0.543        1.25101e-005        2.15319e-005
343       35        -0.543792        1.25051e-005        2.15404e-005
344       35        -0.544603        1.25e-005        2.15491e-005
345       35        -0.545433        1.24948e-005        2.15581e-005
346       35        -0.546282        1.24895e-005        2.15672e-005
347       35        -0.54715        1.24841e-005        2.15765e-005
348       35        -0.548037        1.24786e-005        2.15861e-005
349       35        -0.548944        1.24729e-005        2.15959e-005
350       35        -0.549871        1.24671e-005        2.16059e-005
351       35        -0.55082        1.24612e-005        2.16161e-005
352       35        -0.551789        1.24551e-005        2.16265e-005
353       35        -0.552779        1.24489e-005        2.16372e-005
354       35        -0.55379        1.24426e-005        2.16481e-005
355       35        -0.554823        1.24362e-005        2.16592e-005
356       35        -0.555877        1.24296e-005        2.16706e-005
357       35        -0.556953        1.24229e-005        2.16822e-005
358       35        -0.558051        1.2416e-005        2.1694e-005
359       35        -0.559172        1.2409e-005        2.17061e-005
360       35        -0.560315        1.24019e-005        2.17185e-005
361       35        -0.561481        1.23946e-005        2.1731e-005
362       35        -0.56267        1.23872e-005        2.17439e-005
363       35        -0.563882        1.23796e-005        2.1757e-005
364       35        -0.565118        1.23719e-005        2.17703e-005
365       35        -0.566377        1.23641e-005        2.17839e-005
366       35        -0.56766        1.23561e-005        2.17978e-005
367       35        -0.568967        1.23479e-005        2.18119e-005
368       35        -0.570298        1.23397e-005        2.18263e-005
369       35        -0.571654        1.23312e-005        2.1841e-005
370       35        -0.573034        1.23227e-005        2.1856e-005
371       35        -0.574438        1.2314e-005        2.18712e-005
372       35        -0.575868        1.23051e-005        2.18868e-005
373       35        -0.577323        1.22961e-005        2.19026e-005
374       35        -0.578803        1.2287e-005        2.19187e-005
375       35        -0.580309        1.22777e-005        2.19352e-005
376       35        -0.58184        1.22682e-005        2.19519e-005
377       35        -0.583396        1.22587e-005        2.19689e-005
378       35        -0.584977        1.22489e-005        2.19862e-005
379       35        -0.586584        1.22391e-005        2.20039e-005
380       35        -0.588216        1.22291e-005        2.20218e-005
381       35        -0.589872        1.22189e-005        2.204e-005
382       35        -0.591554        1.22086e-005        2.20585e-005
383       35        -0.59326        1.21982e-005        2.20772e-005
384       35        -0.594991        1.21876e-005        2.20963e-005
385       35        -0.596745        1.21769e-005        2.21156e-005
386       35        -0.598522        1.2166e-005        2.21352e-005
387       35        -0.600323        1.2155e-005        2.21551e-005
388       35        -0.602146        1.21439e-005        2.21752e-005
389       35        -0.603991        1.21327e-005        2.21956e-005
390       35        -0.605859        1.21213e-005        2.22162e-005
391       35        -0.607747        1.21098e-005        2.22371e-005
392       35        -0.609656        1.20982e-005        2.22582e-005
393       35        -0.611585        1.20864e-005        2.22795e-005
394       35        -0.613533        1.20746e-005        2.23011e-005
395       35        -0.6155        1.20626e-005        2.23229e-005
396       35        -0.617485        1.20506e-005        2.23449e-005
397       35        -0.619488        1.20384e-005        2.23671e-005
398       35        -0.621509        1.20262e-005        2.23895e-005
399       35        -0.623546        1.20138e-005        2.24122e-005
400       35        -0.6256        1.20014e-005        2.24351e-005
401       35        -0.627668        1.19889e-005        2.24581e-005
402       35        -0.629751        1.19764e-005        2.24814e-005
403       35        -0.631847        1.19638e-005        2.25048e-005
404       35        -0.633957        1.19511e-005        2.25285e-005
405       35        -0.636079        1.19384e-005        2.25523e-005
406       35        -0.638214        1.19256e-005        2.25763e-005
407       35        -0.640361        1.19128e-005        2.26005e-005
408       35        -0.642518        1.18999e-005        2.26248e-005
409       35        -0.644686        1.1887e-005        2.26493e-005
410       35        -0.646859        1.18741e-005        2.2674e-005
411       35        -0.649035        1.18612e-005        2.26987e-005
412       35        -0.651212        1.18483e-005        2.27234e-005
413       35        -0.653391        1.18354e-005        2.27483e-005
414       35        -0.655575        1.18225e-005        2.27732e-005
415       35        -0.657768        1.18096e-005        2.27982e-005
416       35        -0.659968        1.17967e-005        2.28234e-005
417       35        -0.662165        1.17837e-005        2.28485e-005
418       35        -0.664346        1.17709e-005        2.28735e-005
419       35        -0.6665        1.17583e-005        2.28982e-005
420       35        -0.668627        1.17458e-005        2.29226e-005
421       35        -0.670736        1.17334e-005        2.29467e-005
422       35        -0.67284        1.17211e-005        2.29709e-005
423       35        -0.67495        1.17087e-005        2.29951e-005
424       35        -0.677063        1.16963e-005        2.30193e-005
425       35        -0.679162        1.16839e-005        2.30433e-005
426       35        -0.681214        1.16719e-005        2.30669e-005
427       35        -0.683178        1.16604e-005        2.30894e-005
428       35        -0.685021        1.16495e-005        2.31105e-005
429       35        -0.686748        1.16394e-005        2.31303e-005
430       35        -0.68843        1.16295e-005        2.31495e-005
431       35        -0.690191        1.16191e-005        2.31697e-005
432       35        -0.692135        1.16077e-005        2.3192e-005
433       35        -0.694215        1.15955e-005        2.32158e-005
434       35        -0.696154        1.15842e-005        2.32381e-005
435       35        -0.697562        1.15759e-005        2.32543e-005
436       35        -0.698245        1.15719e-005        2.32622e-005
437       35        -0.698492        1.15705e-005        2.32649e-005
438       35        -0.69903        1.15673e-005        2.32711e-005
439       35        -0.700533        1.15585e-005        2.32884e-005
440       35        -0.702979        1.15443e-005        2.33167e-005
441       35        -0.705411        1.15302e-005        2.3345e-005
442       35        -0.70645        1.15242e-005        2.33571e-005
443       35        -0.705307        1.15309e-005        2.3344e-005
444       35        -0.702638        1.15465e-005        2.33133e-005
445       35        -0.700443        1.15593e-005        2.32879e-005
446       35        -0.700661        1.15581e-005        2.32905e-005
447       35        -0.703413        1.15421e-005        2.33225e-005
448       35        -0.706615        1.15236e-005        2.33597e-005
449       35        -0.707361        1.15192e-005        2.33683e-005
450       35        -0.703827        1.15398e-005        2.33273e-005
451       35        -0.696536        1.15823e-005        2.32432e-005
452       35        -0.688413        1.16298e-005        2.31497e-005
453       35        -0.683155        1.16606e-005        2.30893e-005
454       35        -0.682495        1.16644e-005        2.30815e-005
455       35        -0.684583        1.16518e-005        2.31049e-005
456       35        -0.684948        1.16492e-005        2.31081e-005
457       35        -0.678915        1.16842e-005        2.30382e-005
458       35        -0.663799        1.17734e-005        2.28657e-005
459       35        -0.640433        1.19129e-005        2.26024e-005
460       35        -0.613428        1.20761e-005        2.23016e-005
461       35        -0.588196        1.2231e-005        2.20248e-005
462       35        -0.565526        1.23725e-005        2.17802e-005
463       35        -0.542716        1.25157e-005        2.15354e-005
464       35        -0.520161        1.26591e-005        2.12965e-005
465       35        -0.492349        1.28387e-005        2.10062e-005
466       35        -0.440861        1.31768e-005        2.04774e-005
467       35        -0.340945        1.38576e-005        1.94876e-005
468       35        -0.170426        1.5098e-005        1.79034e-005
469       35        0.06578        1.6999e-005        1.59168e-005
470       35        0.318867        1.9283e-005        1.40182e-005
471       35        0.509552        2.11767e-005        1.27222e-005
472       35        0.596533        2.21083e-005        1.21754e-005
473       35        0.614573        2.23161e-005        1.20701e-005
474       35        0.614269        2.23142e-005        1.20728e-005
475       35        0.622655        2.24023e-005        1.20193e-005
476       35        0.642735        2.26175e-005        1.18935e-005
477       35        0.67038        2.29405e-005        1.17344e-005
478       35        0.728074        2.36319e-005        1.14104e-005
479       35        0.817678        2.47038e-005        1.09056e-005
480       35        0.882192        2.55035e-005        1.05553e-005
481       35        0.907213        2.584e-005        1.04303e-005
482       35        0.912284        2.59125e-005        1.04066e-005
483       35        0.908007        2.5855e-005        1.0428e-005
484       35        0.895372        2.569e-005        1.04932e-005
485       35        0.873048        2.53987e-005        1.06085e-005
486       35        0.846336        2.50605e-005        1.07506e-005
487       35        0.828075        2.48451e-005        1.08546e-005
488       35        0.8228        2.47833e-005        1.08848e-005
489       35        0.832626        2.48944e-005        1.08267e-005
490       35        0.858153        2.52133e-005        1.0689e-005
491       35        0.880738        2.55146e-005        1.05752e-005
492       35        0.888513        2.56182e-005        1.05359e-005
493       35        0.873708        2.5427e-005        1.06133e-005
494       35        0.790423        2.43855e-005        1.10626e-005
495       35        0.474922        2.08347e-005        1.29578e-005
496       35        -0.244514        1.45296e-005        1.85543e-005
497       35        -0.705992        1.15157e-005        2.33292e-005
498       35        -0.836461        1.08042e-005        2.4938e-005
499       35        -0.780287        1.11507e-005        2.4332e-005
0       36        -0.437862        1.32507e-005        2.05305e-005
1       36        0.263266        1.87308e-005        1.43953e-005
2       36        0.735577        2.36848e-005        1.13505e-005
3       36        0.886239        2.55602e-005        1.0536e-005
4       36        0.916705        2.59693e-005        1.03834e-005
5       36        0.916066        2.59678e-005        1.03894e-005
6       36        0.909109        2.58754e-005        1.04248e-005
7       36        0.899589        2.57339e-005        1.04669e-005
8       36        0.885688        2.55576e-005        1.05407e-005
9       36        0.865393        2.53179e-005        1.06559e-005
10       36        0.846584        2.50742e-005        1.07537e-005
11       36        0.840462        2.49812e-005        1.07797e-005
12       36        0.84606        2.50626e-005        1.07544e-005
13       36        0.861511        2.52693e-005        1.06769e-005
14       36        0.87648        2.54646e-005        1.05995e-005
15       36        0.878061        2.54868e-005        1.0592e-005
16       36        0.848448        2.51006e-005        1.0745e-005
17       36        0.73416        2.37059e-005        1.13766e-005
18       36        0.455666        2.06589e-005        1.30983e-005
19       36        0.141386        1.76613e-005        1.53328e-005
20       36        -0.0441317        1.60874e-005        1.68132e-005
21       36        -0.117995        1.55076e-005        1.74497e-005
22       36        -0.103297        1.56266e-005        1.73271e-005
23       36        -0.0178775        1.63124e-005        1.66067e-005
24       36        0.0712295        1.7054e-005        1.58815e-005
25       36        0.0518948        1.68827e-005        1.60289e-005
26       36        -0.139048        1.5345e-005        1.76342e-005
27       36        -0.395495        1.34873e-005        2.00302e-005
28       36        -0.589177        1.22253e-005        2.20362e-005
29       36        -0.713896        1.14801e-005        2.34415e-005
30       36        -0.783424        1.10877e-005        2.42705e-005
31       36        -0.811797        1.09322e-005        2.46188e-005
32       36        -0.815718        1.09113e-005        2.46682e-005
33       36        -0.808598        1.09497e-005        2.45794e-005
34       36        -0.79915        1.10026e-005        2.44659e-005
35       36        -0.791286        1.10462e-005        2.43704e-005
36       36        -0.788928        1.1058e-005        2.4339e-005
37       36        -0.793452        1.10328e-005        2.43936e-005
38       36        -0.801705        1.09867e-005        2.44931e-005
39       36        -0.808615        1.0948e-005        2.45761e-005
40       36        -0.810246        1.09389e-005        2.45958e-005
41       36        -0.80558        1.09651e-005        2.45398e-005
42       36        -0.79668        1.1015e-005        2.44331e-005
43       36        -0.787455        1.1067e-005        2.4323e-005
44       36        -0.78138        1.11015e-005        2.4251e-005
45       36        -0.779491        1.11124e-005        2.4229e-005
46       36        -0.780117        1.1109e-005        2.42367e-005
47       36        -0.780435        1.11073e-005        2.42407e-005
48       36        -0.778397        1.11188e-005        2.42165e-005
49       36        -0.773818        1.11447e-005        2.4162e-005
50       36        -0.768368        1.11756e-005        2.40974e-005
51       36        -0.764442        1.11982e-005        2.40515e-005
52       36        -0.763394        1.12045e-005        2.40398e-005
53       36        -0.764567        1.11981e-005        2.40542e-005
54       36        -0.766041        1.11898e-005        2.40719e-005
55       36        -0.766215        1.11889e-005        2.40741e-005
56       36        -0.764796        1.1197e-005        2.40574e-005
57       36        -0.762713        1.1209e-005        2.4033e-005
58       36        -0.761258        1.12175e-005        2.40162e-005
59       36        -0.76113        1.12184e-005        2.40151e-005
60       36        -0.762069        1.12131e-005        2.40264e-005
61       36        -0.763256        1.12064e-005        2.40405e-005
62       36        -0.764012        1.12021e-005        2.40495e-005
63       36        -0.764211        1.1201e-005        2.40518e-005
64       36        -0.764182        1.12012e-005        2.40515e-005
65       36        -0.764329        1.12003e-005        2.40533e-005
66       36        -0.764838        1.11974e-005        2.40593e-005
67       36        -0.765637        1.11929e-005        2.40688e-005
68       36        -0.766537        1.11877e-005        2.40794e-005
69       36        -0.767385        1.11829e-005        2.40894e-005
70       36        -0.768138        1.11786e-005        2.40982e-005
71       36        -0.768833        1.11746e-005        2.41064e-005
72       36        -0.769531        1.11707e-005        2.41147e-005
73       36        -0.77027        1.11665e-005        2.41235e-005
74       36        -0.771051        1.1162e-005        2.41327e-005
75       36        -0.771862        1.11575e-005        2.41424e-005
76       36        -0.772679        1.11529e-005        2.41522e-005
77       36        -0.773488        1.11483e-005        2.41619e-005
78       36        -0.774276        1.11439e-005        2.41714e-005
79       36        -0.77504        1.11396e-005        2.41806e-005
80       36        -0.775783        1.11355e-005        2.41896e-005
81       36        -0.776508        1.11315e-005        2.41984e-005
82       36        -0.777223        1.11275e-005        2.42071e-005
83       36        -0.777927        1.11236e-005        2.42157e-005
84       36        -0.778618        1.11198e-005        2.42241e-005
85       36        -0.779287        1.11162e-005        2.42323e-005
86       36        -0.779931        1.11126e-005        2.42402e-005
87       36        -0.780548        1.11092e-005        2.42478e-005
88       36        -0.781139        1.1106e-005        2.4255e-005
89       36        -0.781707        1.11029e-005        2.4262e-005
90       36        -0.782254        1.10999e-005        2.42687e-005
91       36        -0.782778        1.1097e-005        2.42751e-005
92       36        -0.783279        1.10942e-005        2.42812e-005
93       36        -0.783755        1.10916e-005        2.4287e-005
94       36        -0.784207        1.10891e-005        2.42925e-005
95       36        -0.784636        1.10867e-005        2.42977e-005
96       36        -0.785043        1.10844e-005        2.43026e-005
97       36        -0.785428        1.10823e-005        2.43072e-005
98       36        -0.785791        1.10802e-005        2.43116e-005
99       36        -0.786134        1.10783e-005        2.43157e-005
100       36        -0.786457        1.10765e-005        2.43196e-005
101       36        -0.786761        1.10748e-005        2.43232e-005
102       36        -0.787048        1.10732e-005        2.43266e-005
103       36        -0.787317        1.10717e-005        2.43299e-005
104       36        -0.787569        1.10702e-005        2.43329e-005
105       36        -0.787806        1.10689e-005        2.43357e-005
106       36        -0.788027        1.10677e-005        2.43384e-005
107       36        -0.788234        1.10665e-005        2.43409e-005
108       36        -0.788427        1.10655e-005        2.43433e-005
109       36        -0.788608        1.10645e-005        2.43455e-005
110       36        -0.788777        1.10636e-005        2.43476e-005
111       36        -0.788934        1.10627e-005        2.43496e-005
112       36        -0.789079        1.10619e-005        2.43514e-005
113       36        -0.789215        1.10612e-005        2.43531e-005
114       36        -0.78934        1.10606e-005        2.43547e-005
115       36        -0.789455        1.106e-005        2.43562e-005
116       36        -0.789561        1.10594e-005        2.43576e-005
117       36        -0.789659        1.10589e-005        2.43589e-005
118       36        -0.789748        1.10585e-005        2.43601e-005
119       36        -0.789829        1.10581e-005        2.43612e-005
120       36        -0.789903        1.10577e-005        2.43622e-005
121       36        -0.789969        1.10574e-005        2.43631e-005
122       36        -0.790028        1.10571e-005        2.43639e-005
123       36        -0.79008        1.10569e-005        2.43647e-005
124       36        -0.790127        1.10567e-005        2.43653e-005
125       36        -0.790167        1.10565e-005        2.43659e-005
126       36        -0.790202        1.10563e-005        2.43664e-005
127       36        -0.790231        1.10562e-005        2.43668e-005
128       36        -0.790256        1.10561e-005        2.43671e-005
129       36        -0.790276        1.1056e-005        2.43674e-005
130       36        -0.790292        1.10559e-005        2.43676e-005
131       36        -0.790304        1.10558e-005        2.43678e-005
132       36        -0.790313        1.10558e-005        2.43679e-005
133       36        -0.790318        1.10558e-005        2.4368e-005
134       36        -0.790321        1.10558e-005        2.4368e-005
135       36        -0.790321        1.10558e-005        2.4368e-005
136       36        -0.790319        1.10558e-005        2.4368e-005
137       36        -0.790314        1.10558e-005        2.4368e-005
138       36        -0.790308        1.10558e-005        2.43679e-005
139       36        -0.790301        1.10559e-005        2.43678e-005
140       36        -0.790292        1.1056e-005        2.43678e-005
141       36        -0.790282        1.1056e-005        2.43677e-005
142       36        -0.790271        1.10561e-005        2.43676e-005
143       36        -0.790259        1.10562e-005        2.43675e-005
144       36        -0.790247        1.10563e-005        2.43674e-005
145       36        -0.790233        1.10564e-005        2.43672e-005
146       36        -0.790219        1.10565e-005        2.43671e-005
147       36        -0.790204        1.10566e-005        2.4367e-005
148       36        -0.79019        1.10567e-005        2.43669e-005
149       36        -0.790174        1.10568e-005        2.43668e-005
150       36        -0.790159        1.10569e-005        2.43666e-005
151       36        -0.790142        1.1057e-005        2.43665e-005
152       36        -0.790125        1.10572e-005        2.43664e-005
153       36        -0.790107        1.10573e-005        2.43662e-005
154       36        -0.790089        1.10574e-005        2.4366e-005
155       36        -0.790072        1.10575e-005        2.43659e-005
156       36        -0.790054        1.10577e-005        2.43657e-005
157       36        -0.790036        1.10578e-005        2.43655e-005
158       36        -0.790017        1.10579e-005        2.43653e-005
159       36        -0.789998        1.1058e-005        2.43651e-005
160       36        -0.789977        1.10581e-005        2.43649e-005
161       36        -0.789956        1.10583e-005        2.43647e-005
162       36        -0.789936        1.10584e-005        2.43645e-005
163       36        -0.789916        1.10585e-005        2.43642e-005
164       36        -0.789897        1.10586e-005        2.4364e-005
165       36        -0.789879        1.10587e-005        2.43638e-005
166       36        -0.789862        1.10588e-005        2.43636e-005
167       36        -0.789843        1.10589e-005        2.43634e-005
168       36        -0.789822        1.1059e-005        2.43631e-005
169       36        -0.789799        1.10592e-005        2.43628e-005
170       36        -0.789776        1.10593e-005        2.43626e-005
171       36        -0.789753        1.10594e-005        2.43623e-005
172       36        -0.789733        1.10595e-005        2.43621e-005
173       36        -0.789718        1.10596e-005        2.43619e-005
174       36        -0.789707        1.10597e-005        2.43618e-005
175       36        -0.789698        1.10598e-005        2.43617e-005
176       36        -0.789687        1.10598e-005        2.43616e-005
177       36        -0.789673        1.10599e-005        2.43614e-005
178       36        -0.789653        1.106e-005        2.43612e-005
179       36        -0.789629        1.10602e-005        2.43609e-005
180       36        -0.789601        1.10603e-005        2.43606e-005
181       36        -0.789575        1.10605e-005        2.43603e-005
182       36        -0.789556        1.10606e-005        2.43601e-005
183       36        -0.789546        1.10607e-005        2.436e-005
184       36        -0.789546        1.10607e-005        2.43601e-005
185       36        -0.789552        1.10607e-005        2.43602e-005
186       36        -0.789558        1.10607e-005        2.43602e-005
187       36        -0.789558        1.10607e-005        2.43603e-005
188       36        -0.789548        1.10607e-005        2.43602e-005
189       36        -0.789527        1.10609e-005        2.43599e-005
190       36        -0.7895        1.1061e-005        2.43596e-005
191       36        -0.78947        1.10612e-005        2.43593e-005
192       36        -0.789445        1.10613e-005        2.4359e-005
193       36        -0.789428        1.10614e-005        2.43588e-005
194       36        -0.789421        1.10615e-005        2.43587e-005
195       36        -0.789421        1.10615e-005        2.43587e-005
196       36        -0.789422        1.10615e-005        2.43587e-005
197       36        -0.789418        1.10615e-005        2.43587e-005
198       36        -0.789408        1.10616e-005        2.43586e-005
199       36        -0.789391        1.10617e-005        2.43584e-005
200       36        -0.78937        1.10618e-005        2.43581e-005
201       36        -0.78935        1.10619e-005        2.43579e-005
202       36        -0.789333        1.1062e-005        2.43577e-005
203       36        -0.78932        1.1062e-005        2.43575e-005
204       36        -0.789313        1.10621e-005        2.43574e-005
205       36        -0.789308        1.10621e-005        2.43574e-005
206       36        -0.789305        1.10621e-005        2.43573e-005
207       36        -0.789301        1.10622e-005        2.43573e-005
208       36        -0.789296        1.10622e-005        2.43572e-005
209       36        -0.789288        1.10622e-005        2.43571e-005
210       36        -0.789278        1.10623e-005        2.4357e-005
211       36        -0.789268        1.10623e-005        2.43569e-005
212       36        -0.789258        1.10624e-005        2.43568e-005
213       36        -0.789248        1.10625e-005        2.43567e-005
214       36        -0.789241        1.10625e-005        2.43566e-005
215       36        -0.789234        1.10626e-005        2.43565e-005
216       36        -0.789228        1.10626e-005        2.43565e-005
217       36        -0.789223        1.10626e-005        2.43564e-005
218       36        -0.789219        1.10627e-005        2.43564e-005
219       36        -0.789214        1.10627e-005        2.43563e-005
220       36        -0.789208        1.10627e-005        2.43563e-005
221       36        -0.789203        1.10628e-005        2.43562e-005
222       36        -0.789198        1.10628e-005        2.43562e-005
223       36        -0.789192        1.10628e-005        2.43561e-005
224       36        -0.789188        1.10629e-005        2.43561e-005
225       36        -0.789183        1.10629e-005        2.4356e-005
226       36        -0.789179        1.10629e-005        2.4356e-005
227       36        -0.789175        1.10629e-005        2.43559e-005
228       36        -0.789171        1.10629e-005        2.43559e-005
229       36        -0.789168        1.1063e-005        2.43558e-005
230       36        -0.789164        1.1063e-005        2.43558e-005
231       36        -0.789161        1.1063e-005        2.43557e-005
232       36        -0.789158        1.1063e-005        2.43557e-005
233       36        -0.789155        1.1063e-005        2.43557e-005
234       36        -0.789152        1.1063e-005        2.43556e-005
235       36        -0.789149        1.10631e-005        2.43556e-005
236       36        -0.789147        1.10631e-005        2.43555e-005
237       36        -0.789145        1.10631e-005        2.43555e-005
238       36        -0.789143        1.10631e-005        2.43555e-005
239       36        -0.789141        1.10631e-005        2.43555e-005
240       36        -0.78914        1.10631e-005        2.43554e-005
241       36        -0.789139        1.10631e-005        2.43554e-005
242       36        -0.789138        1.10631e-005        2.43554e-005
243       36        -0.789137        1.10631e-005        2.43554e-005
244       36        -0.789136        1.10631e-005        2.43554e-005
245       36        -0.789136        1.10631e-005        2.43554e-005
246       36        -0.789136        1.10631e-005        2.43554e-005
247       36        -0.789136        1.10631e-005        2.43554e-005
248       36        -0.789137        1.10631e-005        2.43554e-005
249       36        -0.789138        1.10631e-005        2.43554e-005
250       36        -0.789138        1.10631e-005        2.43555e-005
251       36        -0.789139        1.10631e-005        2.43555e-005
252       36        -0.78914        1.10631e-005        2.43555e-005
253       36        -0.789142        1.10631e-005        2.43555e-005
254       36        -0.789143        1.10631e-005        2.43555e-005
255       36        -0.789145        1.10631e-005        2.43556e-005
256       36        -0.789146        1.10631e-005        2.43556e-005
257       36        -0.789148        1.10631e-005        2.43556e-005
258       36        -0.78915        1.10631e-005        2.43556e-005
259       36        -0.789152        1.10631e-005        2.43556e-005
260       36        -0.789154        1.1063e-005        2.43557e-005
261       36        -0.789156        1.1063e-005        2.43557e-005
262       36        -0.789159        1.1063e-005        2.43557e-005
263       36        -0.789162        1.1063e-005        2.43557e-005
264       36        -0.789165        1.1063e-005        2.43558e-005
265       36        -0.789168        1.1063e-005        2.43558e-005
266       36        -0.789171        1.10629e-005        2.43558e-005
267       36        -0.789175        1.10629e-005        2.43559e-005
268       36        -0.789178        1.10629e-005        2.43559e-005
269       36        -0.789182        1.10629e-005        2.43559e-005
270       36        -0.789186        1.10628e-005        2.4356e-005
271       36        -0.78919        1.10628e-005        2.4356e-005
272       36        -0.789195        1.10628e-005        2.43561e-005
273       36        -0.789201        1.10627e-005        2.43561e-005
274       36        -0.789206        1.10627e-005        2.43562e-005
275       36        -0.789213        1.10627e-005        2.43563e-005
276       36        -0.789219        1.10626e-005        2.43563e-005
277       36        -0.789226        1.10626e-005        2.43564e-005
278       36        -0.789233        1.10626e-005        2.43565e-005
279       36        -0.78924        1.10625e-005        2.43566e-005
280       36        -0.789247        1.10625e-005        2.43567e-005
281       36        -0.789254        1.10624e-005        2.43568e-005
282       36        -0.789262        1.10624e-005        2.43569e-005
283       36        -0.789271        1.10623e-005        2.4357e-005
284       36        -0.789281        1.10623e-005        2.43571e-005
285       36        -0.789292        1.10622e-005        2.43572e-005
286       36        -0.789304        1.10622e-005        2.43574e-005
287       36        -0.789316        1.10621e-005        2.43575e-005
288       36        -0.789327        1.1062e-005        2.43576e-005
289       36        -0.789337        1.1062e-005        2.43578e-005
290       36        -0.789344        1.10619e-005        2.43578e-005
291       36        -0.78935        1.10619e-005        2.43579e-005
292       36        -0.789355        1.10619e-005        2.4358e-005
293       36        -0.789362        1.10618e-005        2.4358e-005
294       36        -0.789372        1.10618e-005        2.43581e-005
295       36        -0.789385        1.10617e-005        2.43583e-005
296       36        -0.789403        1.10616e-005        2.43585e-005
297       36        -0.789423        1.10614e-005        2.43587e-005
298       36        -0.789443        1.10613e-005        2.43589e-005
299       36        -0.789459        1.10612e-005        2.43591e-005
300       36        -0.789468        1.10612e-005        2.43592e-005
301       36        -0.789472        1.10611e-005        2.43592e-005
302       36        -0.789473        1.10611e-005        2.43592e-005
303       36        -0.789475        1.10611e-005        2.43592e-005
[truncated: 20,448,963 more chars]
