# Supplementary material for: Lattice Boltzmann simulation for phase separation with chemical reaction controlled by ultrasound field
Source: PLoS One. 2025 Jul 18;20(7):e0324607. doi: 10.1371/journal.pone.0324607 (PMC12273979; doi:10.1371/journal.pone.0324607)
Supplement: S1 Data — The computational data were visualized to generate the figures presented in this work. (ZIP) [file pone.0324607.s001.zip › S1_Data/Data for Fig 9/Fig 9I(a).txt]

zone  i=500,j=200,f=point
0       25        -0.470102        0.000130332        0.000208552
1       25        -0.524054        0.000126798        0.000214144
2       25        -0.603069        0.00012183        0.000222672
3       25        -0.654379        0.000118731        0.000228431
4       25        -0.674545        0.000117533        0.000230733
5       25        -0.676941        0.000117391        0.000231008
6       25        -0.675503        0.000117488        0.000230866
7       25        -0.678206        0.000117317        0.000231154
8       25        -0.684188        0.000116954        0.000231822
9       25        -0.688283        0.000116731        0.00023233
10       25        -0.682753        0.000117052        0.000231684
11       25        -0.644903        0.000119257        0.00022728
12       25        -0.510527        0.000127508        0.00021245
13       25        -0.160045        0.00015197        0.000178347
14       25        0.349568        0.000196055        0.000138218
15       25        0.620432        0.000224489        0.00012071
16       25        0.661535        0.000229239        0.000118301
17       25        0.540955        0.000215818        0.000125648
18       25        0.155816        0.000178039        0.000152351
19       25        -0.43336        0.000132445        0.000204287
20       25        -0.712128        0.000115155        0.000234724
21       25        -0.759002        0.000112575        0.000240477
22       25        -0.710328        0.000115413        0.000234825
23       25        -0.615818        0.000121036        0.000224059
24       25        -0.503837        0.000128027        0.000211892
25       25        -0.4224        0.00013335        0.000203442
26       25        -0.414903        0.000133858        0.000202692
27       25        -0.47119        0.000130141        0.000208472
28       25        -0.542554        0.000125564        0.000216019
29       25        -0.595283        0.000122307        0.000221809
30       25        -0.62689        0.000120405        0.000225373
31       25        -0.649241        0.000119069        0.000227908
32       25        -0.672701        0.000117684        0.000230605
33       25        -0.699078        0.000116135        0.000233651
34       25        -0.719455        0.000114923        0.000235973
35       25        -0.707162        0.000115571        0.000234405
36       25        -0.587802        0.00012259        0.000220666
37       25        -0.205134        0.000148527        0.000182345
38       25        0.353782        0.000196545        0.00013798
39       25        0.606216        0.000222986        0.000121619
40       25        0.637151        0.000226498        0.000119771
41       25        0.51041        0.000212529        0.000127571
42       25        0.110497        0.000173998        0.000155796
43       25        -0.442863        0.000131813        0.000205254
44       25        -0.67095        0.000117598        0.000230033
45       25        -0.693444        0.000116362        0.000232793
46       25        -0.639188        0.000119619        0.00022667
47       25        -0.564455        0.000124202        0.000218408
48       25        -0.506402        0.000127864        0.000212165
49       25        -0.491999        0.000128787        0.000210641
50       25        -0.520487        0.000126962        0.000213657
51       25        -0.567384        0.000124006        0.000218702
52       25        -0.609278        0.000121431        0.000223324
53       25        -0.637842        0.000119714        0.000226547
54       25        -0.656162        0.000118623        0.000228631
55       25        -0.669973        0.000117814        0.00023023
56       25        -0.682604        0.000117082        0.000231708
57       25        -0.69489        0.000116364        0.000233133
58       25        -0.706452        0.000115692        0.000234483
59       25        -0.716933        0.000115083        0.000235706
60       25        -0.727031        0.00011449        0.000236872
61       25        -0.73812        0.000113846        0.000238166
62       25        -0.750846        0.000113109        0.000239654
63       25        -0.762793        0.000112405        0.000241025
64       25        -0.762506        0.000112373        0.000240887
65       25        -0.712908        0.000115115        0.000234825
66       25        -0.509844        0.000127373        0.00021208
67       25        -0.00633622        0.00016409        0.000165133
68       25        0.474265        0.000208696        0.00012988
69       25        0.647843        0.000227647        0.000119099
70       25        0.667325        0.000229915        0.000117964
71       25        0.608258        0.000223155        0.000121463
72       25        0.445426        0.000205625        0.000131713
73       25        0.139627        0.000176508        0.000153506
74       25        -0.209501        0.000148242        0.000182791
75       25        -0.437807        0.000132221        0.000204851
76       25        -0.539496        0.00012568        0.000215558
77       25        -0.574037        0.000123548        0.00021935
78       25        -0.58656        0.00012279        0.000220751
79       25        -0.601207        0.000121905        0.000222393
80       25        -0.624511        0.000120498        0.00022501
81       25        -0.651678        0.000118873        0.000228089
82       25        -0.676188        0.000117422        0.000230896
83       25        -0.695361        0.000116293        0.000233102
84       25        -0.709742        0.000115449        0.000234761
85       25        -0.720962        0.000114797        0.000236069
86       25        -0.730285        0.000114256        0.000237158
87       25        -0.738421        0.000113785        0.000238109
88       25        -0.745475        0.000113375        0.00023893
89       25        -0.750748        0.000113059        0.000239525
90       25        -0.752621        0.000112936        0.000239712
91       25        -0.748683        0.000113142        0.000239206
92       25        -0.736324        0.000113821        0.000237687
93       25        -0.712749        0.000115145        0.000234848
94       25        -0.673494        0.000117408        0.000230246
95       25        -0.613408        0.000120988        0.000223431
96       25        -0.534701        0.000125864        0.000214842
97       25        -0.452185        0.000131194        0.000206204
98       25        -0.379083        0.000136097        0.00019883
99       25        -0.30062        0.000141554        0.000191197
100       25        -0.165186        0.000151511        0.000178724
101       25        0.0779729        0.000171179        0.000158339
102       25        0.372449        0.000198366        0.000136683
103       25        0.571129        0.000219061        0.000123745
104       25        0.650617        0.000227928        0.000118915
105       25        0.656695        0.000228578        0.000118532
106       25        0.606456        0.000222823        0.000121501
107       25        0.478579        0.000208954        0.000129481
108       25        0.236506        0.000185181        0.000146178
109       25        -0.0988877        0.000156655        0.000172938
110       25        -0.39697        0.000134929        0.000200682
111       25        -0.5764        0.000123328        0.000219478
112       25        -0.662403        0.000118149        0.000229144
113       25        -0.698365        0.000116064        0.000233342
114       25        -0.712585        0.000115258        0.00023504
115       25        -0.719368        0.000114872        0.000235848
116       25        -0.724985        0.000114549        0.00023651
117       25        -0.731088        0.000114196        0.000237223
118       25        -0.737035        0.000113845        0.000237906
119       25        -0.74158        0.000113573        0.000238417
120       25        -0.743913        0.000113429        0.000238671
121       25        -0.744045        0.000113411        0.000238665
122       25        -0.742538        0.000113486        0.000238463
123       25        -0.740084        0.000113615        0.00023815
124       25        -0.737155        0.00011377        0.000237778
125       25        -0.73372        0.000113956        0.000237349
126       25        -0.729219        0.000114202        0.000236794
127       25        -0.722875        0.000114553        0.000236019
128       25        -0.714454        0.000115028        0.00023501
129       25        -0.705056        0.000115569        0.000233906
130       25        -0.697195        0.000116026        0.000232993
131       25        -0.693721        0.00011623        0.000232593
132       25        -0.696353        0.000116078        0.000232903
133       25        -0.704799        0.000115589        0.000233888
134       25        -0.716735        0.000114901        0.000235288
135       25        -0.728932        0.000114204        0.000236731
136       25        -0.738949        0.000113642        0.000237936
137       25        -0.745952        0.000113259        0.000238801
138       25        -0.750319        0.000113028        0.000239357
139       25        -0.75282        0.000112899        0.000239683
140       25        -0.753882        0.000112849        0.000239831
141       25        -0.753394        0.000112885        0.00023979
142       25        -0.751037        0.000113029        0.00023953
143       25        -0.746545        0.000113295        0.000239018
144       25        -0.739961        0.000113678        0.000238252
145       25        -0.731914        0.000114144        0.000237311
146       25        -0.723375        0.000114639        0.000236314
147       25        -0.714869        0.000115132        0.00023532
148       25        -0.705591        0.000115669        0.000234234
149       25        -0.692857        0.000116405        0.000232743
150       25        -0.671615        0.00011764        0.000230268
151       25        -0.63292        0.000119924        0.000225829
152       25        -0.560483        0.000124331        0.000217769
153       25        -0.42742        0.000132885        0.000203751
154       25        -0.202112        0.000148766        0.000182088
155       25        0.106234        0.000173565        0.000156072
156       25        0.394302        0.00020036        0.000135073
157       25        0.577683        0.000219586        0.000123231
158       25        0.660219        0.000228938        0.000118301
159       25        0.676054        0.000230856        0.000117418
160       25        0.633781        0.000226049        0.000119938
161       25        0.482598        0.000209565        0.000129339
162       25        0.124461        0.000175202        0.000154698
163       25        -0.322172        0.000139978        0.000193187
164       25        -0.585217        0.000122619        0.000220148
165       25        -0.690689        0.000116328        0.000232085
166       25        -0.723781        0.00011446        0.000236041
167       25        -0.731472        0.000114059        0.000237031
168       25        -0.734317        0.000113927        0.000237431
169       25        -0.739269        0.000113667        0.000238064
170       25        -0.745738        0.000113314        0.000238866
171       25        -0.750546        0.000113054        0.000239466
172       25        -0.751768        0.000112998        0.00023964
173       25        -0.749274        0.000113155        0.000239376
174       25        -0.743457        0.000113508        0.000238729
175       25        -0.734094        0.000114063        0.00023766
176       25        -0.720494        0.000114854        0.000236076
177       25        -0.702917        0.000115871        0.000234017
178       25        -0.683781        0.000116985        0.000231789
179       25        -0.666584        0.000117997        0.000229807
180       25        -0.653044        0.000118801        0.000228262
181       25        -0.642285        0.000119446        0.000227045
182       25        -0.632097        0.000120054        0.000225887
183       25        -0.619867        0.00012078        0.000224492
184       25        -0.599312        0.000122011        0.000222165
185       25        -0.551767        0.000124914        0.00021689
186       25        -0.431482        0.000132627        0.000204184
187       25        -0.163499        0.000151672        0.000178613
188       25        0.237396        0.000185348        0.00014618
189       25        0.536358        0.000215198        0.000125864
190       25        0.652069        0.000228129        0.000118848
191       25        0.669715        0.000230267        0.000117863
192       25        0.639204        0.000226791        0.00011968
193       25        0.520398        0.00021361        0.000126945
194       25        0.158922        0.000178252        0.00015206
195       25        -0.415713        0.000133579        0.000202433
196       25        -0.701903        0.000115718        0.000233471
197       25        -0.770391        0.000111906        0.000241786
198       25        -0.760805        0.000112521        0.000240795
199       25        -0.729076        0.000114369        0.000237106
200       25        -0.692601        0.000116496        0.000232865
201       25        -0.654994        0.000118714        0.00022854
202       25        -0.6149        0.000121113        0.000223995
203       25        -0.571612        0.000123754        0.000219182
204       25        -0.529498        0.000126382        0.000214607
205       25        -0.497924        0.000128392        0.000211243
206       25        -0.484962        0.000129225        0.000209877
207       25        -0.487882        0.000129026        0.000210165
208       25        -0.488729        0.000128946        0.000210213
209       25        -0.450532        0.000131395        0.000206178
210       25        -0.307897        0.000141098        0.000191973
211       25        0.00565838        0.000165108        0.000164176
212       25        0.382092        0.000199287        0.000136
213       25        0.59606        0.000221816        0.000122216
214       25        0.661896        0.000229352        0.000118316
215       25        0.664803        0.000229769        0.000118188
216       25        0.652431        0.000228383        0.000118937
217       25        0.639292        0.000226862        0.000119707
218       25        0.615322        0.000224066        0.0001211
219       25        0.548287        0.000216557        0.000125157
220       25        0.390186        0.000200046        0.000135417
221       25        0.120208        0.00017484        0.000155037
222       25        -0.177481        0.000150672        0.000179933
223       25        -0.377443        0.000136305        0.000198807
224       25        -0.452317        0.000131283        0.00020637
225       25        -0.413459        0.000133858        0.000202399
226       25        -0.245588        0.000145604        0.000186136
227       25        0.0571266        0.000169425        0.000160017
228       25        0.37347        0.000198399        0.000136566
229       25        0.559636        0.000217774        0.00012444
230       25        0.621841        0.000224787        0.0001207
231       25        0.621995        0.000224933        0.00012076
232       25        0.604793        0.000223071        0.000121839
233       25        0.581823        0.000220508        0.000123237
234       25        0.508765        0.000212485        0.000127754
235       25        0.252238        0.000186819        0.00014517
236       25        -0.272004        0.000143651        0.000188555
237       25        -0.641762        0.000119289        0.000226629
238       25        -0.757536        0.000112639        0.000240261
239       25        -0.761074        0.000112523        0.000240864
240       25        -0.724037        0.000114682        0.00023656
241       25        -0.670671        0.000117811        0.000230386
242       25        -0.613377        0.000121244        0.000223895
243       25        -0.569708        0.000123926        0.00021907
244       25        -0.557469        0.00012469        0.00021774
245       25        -0.574873        0.000123596        0.000219618
246       25        -0.589776        0.000122636        0.000221184
247       25        -0.535111        0.000125965        0.000215103
248       25        -0.287179        0.000142589        0.000190023
249       25        0.215789        0.000183446        0.00014784
250       25        0.585154        0.000220568        0.000122861
251       25        0.711164        0.000234991        0.000115398
252       25        0.728275        0.000237073        0.000114445
253       25        0.678411        0.000231171        0.000117302
254       25        0.473199        0.000208539        0.000129921
255       25        -0.0485761        0.00016072        0.00016872
256       25        -0.537819        0.000125722        0.000215269
257       25        -0.725856        0.000114439        0.000236488
258       25        -0.756091        0.000112726        0.000240098
259       25        -0.667403        0.000117791        0.000229594
260       25        -0.325167        0.000139851        0.000193591
261       25        0.299291        0.000191263        0.000141791
262       25        0.605564        0.000222812        0.000121603
263       25        0.599003        0.000222056        0.000121989
264       25        0.284231        0.000189754        0.000142807
265       25        -0.31934        0.000140299        0.000193082
266       25        -0.652528        0.000118712        0.000227972
267       25        -0.741205        0.000113628        0.000238444
268       25        -0.73155        0.000114206        0.000237353
269       25        -0.639335        0.000119552        0.000226577
270       25        -0.339258        0.000138913        0.000195021
271       25        0.255148        0.000187093        0.00014496
272       25        0.625754        0.000225101        0.000120397
273       25        0.729642        0.000237217        0.000114358
274       25        0.730406        0.000237361        0.00011434
275       25        0.663969        0.000229518        0.000118157
276       25        0.428969        0.000203998        0.000132839
277       25        -0.111348        0.000155767        0.000174114
278       25        -0.557511        0.000124521        0.000217454
279       25        -0.720855        0.000114777        0.000236004
280       25        -0.753996        0.000112918        0.000240005
281       25        -0.711957        0.000115272        0.000234922
282       25        -0.506238        0.000127705        0.000211868
283       25        0.0257918        0.000166836        0.000162588
284       25        0.4971        0.000211157        0.000128445
285       25        0.654432        0.000228519        0.00011877
286       25        0.650865        0.000228151        0.000119002
287       25        0.502472        0.000211749        0.000128115
288       25        0.0588779        0.000169624        0.000159925
289       25        -0.499644        0.000128139        0.000211191
290       25        -0.719891        0.000114788        0.0002358
291       25        -0.761608        0.000112501        0.000240946
292       25        -0.751802        0.000113088        0.00023984
293       25        -0.716814        0.000115054        0.000235618
294       25        -0.594196        0.000122253        0.000221471
295       25        -0.21446        0.000147891        0.000183265
296       25        0.377849        0.000198922        0.000136328
297       25        0.640206        0.000226767        0.000119548
298       25        0.64321        0.000227119        0.000119374
299       25        0.401931        0.000201287        0.000134667
300       25        -0.187809        0.000149894        0.000180862
301       25        -0.610681        0.000121223        0.000223255
302       25        -0.733733        0.00011406        0.000237569
303       25        -0.73559        0.000114021        0.000237929
304       25        -0.686764        0.000116842        0.000232197
305       25        -0.555468        0.000124725        0.000217365
306       25        -0.22504        0.000147162        0.000184301
307       25        0.286053        0.000189981        0.000142718
308       25        0.611467        0.000223381        0.000121196
309       25        0.717044        0.000235497        0.000114968
310       25        0.690069        0.000232327        0.000116522
311       25        0.49262        0.000210484        0.00012861
312       25        0.00204121        0.00016487        0.000164533
313       25        -0.501192        0.000128115        0.000211477
314       25        -0.712177        0.000115276        0.000234982
315       25        -0.76008        0.000112556        0.000240695
316       25        -0.709221        0.000115401        0.000234541
317       25        -0.463085        0.0001305        0.00020736
318       25        0.121813        0.00017508        0.000155001
319       25        0.5424        0.000215973        0.000125556
320       25        0.618462        0.000224312        0.000120853
321       25        0.405881        0.000201681        0.000134398
322       25        -0.161351        0.000151909        0.000178508
323       25        -0.586865        0.000122694        0.000220646
324       25        -0.714004        0.000115212        0.00023528
325       25        -0.720209        0.000114945        0.000236196
326       25        -0.703002        0.000115983        0.000234264
327       25        -0.693908        0.00011651        0.000233197
328       25        -0.673292        0.000117656        0.000230686
329       25        -0.55128        0.000124955        0.000216857
330       25        -0.15589        0.000152341        0.000178041
331       25        0.378707        0.000199082        0.00013632
332       25        0.609665        0.000223507        0.000121483
333       25        0.653724        0.000228618        0.000118906
334       25        0.637795        0.000226842        0.000119876
335       25        0.572909        0.000219501        0.000123773
336       25        0.345769        0.000195819        0.000138576
337       25        -0.181703        0.000150384        0.00018035
338       25        -0.598706        0.000121976        0.000221967
339       25        -0.731755        0.000114194        0.000237379
340       25        -0.747458        0.000113389        0.000239434
341       25        -0.737552        0.000113987        0.000238324
342       25        -0.725524        0.000114651        0.000236847
343       25        -0.677897        0.000117329        0.000231108
344       25        -0.470184        0.000130091        0.000208183
345       25        0.0744188        0.000170988        0.000158725
346       25        0.541225        0.000215871        0.000125644
347       25        0.676997        0.000231046        0.000117404
348       25        0.608461        0.000223206        0.000121466
349       25        0.265696        0.000188071        0.000144189
350       25        -0.365273        0.00013714        0.000197606
351       25        -0.682627        0.000116967        0.000231487
352       25        -0.756949        0.000112773        0.000240406
353       25        -0.747737        0.000113322        0.000239361
354       25        -0.69218        0.000116473        0.00023272
355       25        -0.516765        0.000127096        0.000213088
356       25        -0.0586503        0.000159949        0.00016961
357       25        0.465948        0.000207887        0.000130457
358       25        0.637207        0.000226457        0.000119743
359       25        0.532413        0.000214881        0.000126175
360       25        0.0769419        0.000171172        0.000158496
361       25        -0.518857        0.000126921        0.000213241
362       25        -0.740792        0.000113615        0.000238319
363       25        -0.774464        0.000111816        0.000242577
364       25        -0.75588        0.000112909        0.000240438
365       25        -0.712133        0.00011538        0.000235184
366       25        -0.581789        0.000123065        0.000220192
367       25        -0.202977        0.000148776        0.000182258
368       25        0.375337        0.000198697        0.000136516
369       25        0.630522        0.000225697        0.000120141
370       25        0.613624        0.00022382        0.000121173
371       25        0.317816        0.000193078        0.00014051
372       25        -0.313934        0.000140727        0.000192627
373       25        -0.685723        0.000116756        0.000231785
374       25        -0.775037        0.000111745        0.000242561
375       25        -0.765923        0.000112328        0.000241614
376       25        -0.727905        0.000114496        0.000237091
377       25        -0.644001        0.000119353        0.000227258
378       25        -0.402129        0.000134658        0.000201314
379       25        0.120675        0.000174981        0.00015509
380       25        0.556527        0.000217425        0.000124627
381       25        0.66478        0.00022954        0.000118072
382       25        0.517202        0.000213261        0.000127143
383       25        -0.00238661        0.000164561        0.000164955
384       25        -0.593795        0.000122235        0.000221348
385       25        -0.794778        0.000110562        0.000244779
386       25        -0.824348        0.000109035        0.000248644
387       25        -0.812349        0.000109744        0.000247275
388       25        -0.788176        0.000111069        0.000244283
389       25        -0.710109        0.000115416        0.00023478
390       25        -0.42528        0.000133056        0.000203578
391       25        0.208824        0.000182898        0.000148428
392       25        0.601094        0.000222407        0.000121926
393       25        0.66734        0.0002299        0.000117955
394       25        0.485796        0.000209934        0.000129153
395       25        -0.0746095        0.000158702        0.000170996
396       25        -0.615171        0.000120949        0.000223752
397       25        -0.783566        0.000111226        0.000243502
398       25        -0.804092        0.000110164        0.00024618
399       25        -0.786281        0.000111154        0.000244007
400       25        -0.728601        0.000114348        0.000236949
401       25        -0.526584        0.000126447        0.000214092
402       25        -0.0185222        0.000163223        0.000166274
403       25        0.474839        0.000208896        0.00012993
404       25        0.655247        0.000228669        0.000118751
405       25        0.678974        0.000231438        0.000117371
406       25        0.602024        0.000222605        0.000121921
407       25        0.307422        0.000192068        0.000141235
408       25        -0.282037        0.000143032        0.000189636
409       25        -0.631953        0.000120008        0.000225768
410       25        -0.723452        0.000114702        0.000236463
411       25        -0.72037        0.000114943        0.00023623
412       25        -0.697823        0.000116285        0.000233661
413       25        -0.681616        0.000117239        0.000231789
414       25        -0.677671        0.00011746        0.000231313
415       25        -0.683587        0.000117104        0.00023198
416       25        -0.694001        0.000116488        0.000233176
417       25        -0.704137        0.000115893        0.000234348
418       25        -0.712025        0.000115438        0.000235276
419       25        -0.718197        0.000115085        0.000236008
420       25        -0.724238        0.000114739        0.000236725
421       25        -0.731562        0.000114319        0.000237592
422       25        -0.74083        0.000113781        0.000238676
423       25        -0.751935        0.000113136        0.000239972
424       25        -0.763094        0.000112482        0.000241263
425       25        -0.76616        0.000112261        0.000241529
426       25        -0.73291        0.000114065        0.000237383
427       25        -0.579633        0.000123077        0.00021974
428       25        -0.148088        0.000152887        0.00017729
429       25        0.405219        0.000201733        0.000134522
430       25        0.645734        0.000227504        0.000119276
431       25        0.686388        0.000232177        0.000116876
432       25        0.590599        0.000221209        0.000122549
433       25        0.23986        0.000185643        0.000146052
434       25        -0.348863        0.000138288        0.000196017
435       25        -0.654912        0.000118621        0.000228343
436       25        -0.735781        0.000113993        0.000237916
437       25        -0.746012        0.000113457        0.000239233
438       25        -0.745461        0.000113481        0.000239151
439       25        -0.726306        0.000114505        0.000236731
440       25        -0.606438        0.000121467        0.000222757
441       25        -0.206464        0.000148461        0.000182506
442       25        0.385909        0.000199756        0.0001358
443       25        0.651712        0.000228053        0.00011885
444       25        0.680329        0.000231318        0.000117151
445       25        0.518318        0.00021326        0.000127001
446       25        0.0559972        0.000169364        0.000160141
447       25        -0.466684        0.000130354        0.000207876
448       25        -0.688573        0.000116659        0.000232254
449       25        -0.740362        0.000113737        0.000238473
450       25        -0.739511        0.000113828        0.00023846
451       25        -0.728003        0.000114486        0.000237093
452       25        -0.711        0.000115438        0.000235034
453       25        -0.682546        0.000117065        0.000231661
454       25        -0.645632        0.000119217        0.00022737
455       25        -0.617724        0.000120871        0.00022418
456       25        -0.61589        0.000120978        0.000223966
457       25        -0.642145        0.000119392        0.00022691
458       25        -0.683271        0.000116953        0.000231606
459       25        -0.722241        0.000114699        0.00023617
460       25        -0.748291        0.000113219        0.000239276
461       25        -0.759188        0.000112616        0.000240608
462       25        -0.758142        0.000112693        0.000240521
463       25        -0.749996        0.000113161        0.000239561
464       25        -0.739632        0.000113762        0.00023835
465       25        -0.730587        0.000114293        0.000237305
466       25        -0.72218        0.000114763        0.000236289
467       25        -0.704661        0.000115752        0.000234184
468       25        -0.644453        0.000119252        0.000227169
469       25        -0.447355        0.000131567        0.000205794
470       25        0.0202235        0.000166348        0.000163018
471       25        0.510571        0.000212483        0.000127522
472       25        0.700273        0.000233668        0.000116004
473       25        0.733887        0.000237769        0.000114138
474       25        0.714818        0.000235549        0.00011525
475       25        0.636365        0.000226364        0.000119795
476       25        0.362699        0.000197352        0.000137317
477       25        -0.240832        0.000145961        0.000185707
478       25        -0.640206        0.00011942        0.000226525
479       25        -0.755168        0.000112797        0.000240028
480       25        -0.762514        0.000112444        0.000241041
481       25        -0.741406        0.000113655        0.00023855
482       25        -0.719289        0.000114928        0.000235944
483       25        -0.705298        0.000115729        0.000234288
484       25        -0.697625        0.00011616        0.000233362
485       25        -0.688821        0.000116683        0.000232359
486       25        -0.673262        0.000117609        0.000230587
487       25        -0.652296        0.000118863        0.00022821
488       25        -0.634065        0.000119984        0.000226202
489       25        -0.627154        0.00012041        0.000225441
490       25        -0.634498        0.00011996        0.000226253
491       25        -0.649313        0.000119065        0.000227918
492       25        -0.648339        0.000119064        0.000227694
493       25        -0.573801        0.000123497        0.000219207
494       25        -0.306201        0.000141209        0.000191798
495       25        0.17112        0.000179408        0.000151191
496       25        0.412281        0.000202329        0.00013397
497       25        0.262671        0.000187778        0.0001444
498       25        -0.215602        0.000147799        0.000183361
499       25        -0.520182        0.000127004        0.000213663
0       26        -0.56916        0.000124073        0.00021921
1       26        -0.607763        0.000121687        0.000223456
2       26        -0.667834        0.000118021        0.000230141
3       26        -0.698802        0.000116174        0.000233666
4       26        -0.689973        0.000116659        0.000232579
5       26        -0.655832        0.000118654        0.000228616
6       26        -0.633644        0.000119983        0.000226104
7       26        -0.649603        0.000119014        0.000227886
8       26        -0.69255        0.000116478        0.000232817
9       26        -0.73058        0.000114314        0.000237349
10       26        -0.745867        0.000113463        0.000239211
11       26        -0.733138        0.000114169        0.000237654
12       26        -0.655981        0.000118595        0.000228536
13       26        -0.390042        0.000135409        0.000200005
14       26        0.179787        0.000180127        0.000150486
15       26        0.599124        0.000222023        0.000121955
16       26        0.705027        0.00023418        0.000115707
17       26        0.632161        0.000225834        0.000120018
18       26        0.325344        0.000193759        0.000139948
19       26        -0.273892        0.000143552        0.000188781
20       26        -0.660329        0.000118201        0.000228769
21       26        -0.767738        0.000112095        0.000241551
22       26        -0.754257        0.000112942        0.000240118
23       26        -0.697347        0.000116263        0.000233504
24       26        -0.631325        0.000120195        0.000225979
25       26        -0.584085        0.000123066        0.000220699
26       26        -0.575635        0.00012359        0.000219775
27       26        -0.600312        0.000122078        0.000222511
28       26        -0.635154        0.000119968        0.000226417
29       26        -0.664178        0.000118255        0.000229756
30       26        -0.684983        0.000117038        0.000232173
31       26        -0.702168        0.000116026        0.000234155
32       26        -0.720428        0.000114968        0.000236294
33       26        -0.740134        0.000113822        0.000238595
34       26        -0.753145        0.000113034        0.000240047
35       26        -0.73085        0.000114222        0.000237222
36       26        -0.588437        0.000122553        0.000220739
37       26        -0.157544        0.000152136        0.000178095
38       26        0.413852        0.000202521        0.000133886
39       26        0.65329        0.000228262        0.000118772
40       26        0.681297        0.000231501        0.00011713
41       26        0.55415        0.000217162        0.000124773
42       26        0.127501        0.000175467        0.000154463
43       26        -0.479891        0.000129404        0.000209103
44       26        -0.711978        0.000115251        0.000234883
45       26        -0.735446        0.000114013        0.000237879
46       26        -0.696013        0.000116351        0.000233369
47       26        -0.64919        0.000119135        0.000228024
48       26        -0.619294        0.000120926        0.000224634
49       26        -0.616556        0.000121082        0.000224308
50       26        -0.635807        0.000119913        0.000226462
51       26        -0.662866        0.000118288        0.000229519
52       26        -0.686552        0.00011689        0.000232243
53       26        -0.703358        0.000115911        0.0002342
54       26        -0.71483        0.000115242        0.000235537
55       26        -0.723452        0.000114749        0.00023656
56       26        -0.730383        0.000114352        0.000237381
57       26        -0.735734        0.000114033        0.000237989
58       26        -0.739461        0.000113808        0.000238405
59       26        -0.741979        0.000113648        0.000238671
60       26        -0.744462        0.000113486        0.000238922
61       26        -0.748081        0.000113263        0.000239318
62       26        -0.752416        0.000112992        0.000239782
63       26        -0.752859        0.000112925        0.000239747
64       26        -0.73356        0.000113964        0.000237328
65       26        -0.64644        0.00011897        0.000227081
66       26        -0.375301        0.000136287        0.000198356
67       26        0.160233        0.000178381        0.000151971
68       26        0.564342        0.000218237        0.000124119
69       26        0.687238        0.000232055        0.000116715
70       26        0.659022        0.000228784        0.000118363
71       26        0.502071        0.000211469        0.000127997
72       26        0.172268        0.000179385        0.000150998
73       26        -0.244735        0.00014564        0.000186023
74       26        -0.524418        0.000126598        0.000213884
75       26        -0.642248        0.000119387        0.000226926
76       26        -0.675517        0.00011747        0.000230834
77       26        -0.678577        0.000117322        0.000231249
78       26        -0.677974        0.000117369        0.000231203
79       26        -0.684037        0.00011702        0.000231918
80       26        -0.69715        0.000116252        0.000233437
81       26        -0.712757        0.000115336        0.00023524
82       26        -0.72615        0.000114547        0.000236781
83       26        -0.734797        0.000114026        0.000237752
84       26        -0.738051        0.000113815        0.000238085
85       26        -0.736129        0.000113908        0.000237821
86       26        -0.730108        0.000114235        0.000237072
87       26        -0.722048        0.000114679        0.000236082
88       26        -0.713215        0.000115166        0.000235
89       26        -0.701511        0.000115815        0.000233576
90       26        -0.680516        0.000117015        0.000231093
91       26        -0.641314        0.00011932        0.000226586
92       26        -0.576121        0.000123271        0.000219314
93       26        -0.480167        0.000129342        0.000209062
94       26        -0.347328        0.000138271        0.000195693
95       26        -0.172589        0.000150968        0.000179407
96       26        0.0246353        0.000166655        0.000162599
97       26        0.196258        0.000181563        0.000149209
98       26        0.312854        0.000192412        0.000140722
99       26        0.38988        0.000199933        0.000135382
100       26        0.462826        0.000207349        0.000130526
101       26        0.551378        0.000216723        0.000124866
102       26        0.634809        0.000225944        0.000119759
103       26        0.673823        0.000230387        0.000117441
104       26        0.654136        0.000228092        0.000118583
105       26        0.567063        0.000218334        0.000123837
106       26        0.386625        0.000199526        0.000135547
107       26        0.0930378        0.000172377        0.000157063
108       26        -0.252699        0.000145021        0.000186714
109       26        -0.517957        0.000126955        0.000213107
110       26        -0.665282        0.000117936        0.00022939
111       26        -0.730772        0.000114169        0.000237093
112       26        -0.75456        0.000112847        0.00023999
113       26        -0.760921        0.000112502        0.000240782
114       26        -0.761343        0.000112481        0.000240839
115       26        -0.760051        0.000112546        0.000240667
116       26        -0.757458        0.000112679        0.000240326
117       26        -0.751868        0.000112976        0.000239617
118       26        -0.740923        0.000113572        0.000238259
119       26        -0.723472        0.000114545        0.000236144
120       26        -0.700544        0.00011585        0.00023342
121       26        -0.674074        0.000117381        0.000230327
122       26        -0.645578        0.000119059        0.000227055
123       26        -0.615993        0.000120829        0.000223714
124       26        -0.585605        0.000122675        0.000220334
125       26        -0.554126        0.00012462        0.000216892
126       26        -0.521114        0.000126695        0.000213342
127       26        -0.486036        0.000128939        0.000209637
128       26        -0.449618        0.000131321        0.000205874
129       26        -0.415505        0.000133599        0.00020242
130       26        -0.390041        0.000135325        0.00019988
131       26        -0.379665        0.000136037        0.000198858
132       26        -0.388216        0.000135456        0.000199709
133       26        -0.415342        0.000133618        0.000202416
134       26        -0.456145        0.000130899        0.000206556
135       26        -0.503294        0.00012783        0.000211451
136       26        -0.550401        0.000124841        0.000216468
137       26        -0.593719        0.000122165        0.000221205
138       26        -0.631834        0.000119864        0.000225472
139       26        -0.665155        0.000117891        0.000229273
140       26        -0.694505        0.000116179        0.000232674
141       26        -0.719699        0.000114732        0.000235638
142       26        -0.739566        0.000113611        0.000238017
143       26        -0.753011        0.000112869        0.000239663
144       26        -0.759893        0.0001125        0.00024053
145       26        -0.761495        0.000112427        0.000240759
146       26        -0.760048        0.000112525        0.000240622
147       26        -0.75765        0.000112676        0.000240367
148       26        -0.755399        0.000112815        0.000240123
149       26        -0.752985        0.00011296        0.000239852
150       26        -0.748726        0.000113203        0.000239345
151       26        -0.739486        0.00011372        0.000238227
152       26        -0.719127        0.000114864        0.000235775
153       26        -0.674151        0.000117445        0.000230469
154       26        -0.576093        0.000123318        0.000219392
155       26        -0.378401        0.000136151        0.000198773
156       26        -0.0541867        0.00016017        0.000169088
157       26        0.302164        0.000191324        0.00014143
158       26        0.547928        0.000216245        0.000125022
159       26        0.668825        0.000229762        0.000117709
160       26        0.703737        0.000233873        0.000115705
161       26        0.663857        0.000229264        0.000118039
162       26        0.514962        0.000212827        0.000127169
163       26        0.240173        0.000185595        0.000145969
164       26        -0.0615236        0.000159613        0.000169741
165       26        -0.275769        0.000143333        0.000188847
166       26        -0.393716        0.000135084        0.000200259
167       26        -0.460794        0.000130619        0.000207074
168       26        -0.514223        0.000127177        0.000212683
169       26        -0.570843        0.000123625        0.000218787
170       26        -0.628927        0.000120082        0.000225226
171       26        -0.678938        0.000117117        0.00023093
172       26        -0.715723        0.000114992        0.000235235
173       26        -0.739577        0.000113649        0.0002381
174       26        -0.752286        0.000112962        0.000239687
175       26        -0.756032        0.000112789        0.000240219
176       26        -0.753265        0.000112976        0.000239952
177       26        -0.746024        0.000113404        0.000239123
178       26        -0.735943        0.000113991        0.00023795
179       26        -0.724797        0.000114642        0.000236656
180       26        -0.714275        0.000115256        0.000235434
181       26        -0.705489        0.000115772        0.00023442
182       26        -0.698932        0.000116159        0.000233665
183       26        -0.694618        0.000116409        0.000233161
184       26        -0.690483        0.000116638        0.000232656
185       26        -0.676933        0.000117398        0.00023102
186       26        -0.623315        0.00012053        0.0002248
187       26        -0.45268        0.000131215        0.000206338
188       26        -0.0631432        0.000159482        0.000169877
189       26        0.399173        0.000200865        0.000134755
190       26        0.642701        0.00022687        0.000119304
191       26        0.714259        0.000235271        0.000115178
192       26        0.703745        0.000234105        0.000115819
193       26        0.600503        0.000222267        0.000121921
194       26        0.257199        0.000187211        0.000144754
195       26        -0.36663        0.000136916        0.000197552
196       26        -0.713377        0.00011502        0.000234742
197       26        -0.804583        0.000109985        0.0002459
198       26        -0.801899        0.000110235        0.000245798
199       26        -0.772939        0.00011191        0.000242412
200       26        -0.739687        0.000113825        0.000238496
201       26        -0.708324        0.000115647        0.000234831
202       26        -0.679338        0.000117343        0.000231467
203       26        -0.652042        0.000118953        0.000228326
204       26        -0.627591        0.000120415        0.000225548
205       26        -0.609846        0.000121488        0.000223557
206       26        -0.603288        0.000121889        0.000222828
207       26        -0.60846        0.000121567        0.000223391
208       26        -0.617909        0.000120967        0.000224399
209       26        -0.60989        0.000121399        0.000223403
210       26        -0.531982        0.000126149        0.000214744
211       26        -0.281994        0.000142944        0.000189511
212       26        0.17537        0.000179723        0.000150814
213       26        0.539973        0.000215545        0.000125612
214       26        0.686393        0.000231959        0.000116766
215       26        0.718406        0.00023579        0.000114954
216       26        0.704776        0.000234222        0.000115757
217       26        0.660216        0.000229033        0.00011835
218       26        0.561796        0.000217966        0.000124281
219       26        0.361604        0.000197199        0.000137361
220       26        0.0392396        0.000167911        0.00016145
221       26        -0.299787        0.000141715        0.000191255
222       26        -0.520806        0.000126868        0.000213568
223       26        -0.62223        0.00012062        0.000224724
224       26        -0.650102        0.000118973        0.000227921
225       26        -0.626865        0.000120355        0.000225273
226       26        -0.533834        0.000126058        0.000214986
227       26        -0.312727        0.0001408        0.000192495
228       26        0.0552153        0.000169263        0.00016017
229       26        0.400994        0.000201106        0.000134671
230       26        0.587136        0.000220748        0.000122717
231       26        0.654639        0.000228475        0.000118723
232       26        0.669297        0.000230273        0.000117915
233       26        0.660404        0.000229275        0.000118453
234       26        0.603119        0.000222711        0.000121846
235       26        0.38189        0.000199307        0.000136041
236       26        -0.143641        0.000153236        0.000176906
237       26        -0.601767        0.000121704        0.000222151
238       26        -0.766489        0.000112123        0.000241311
239       26        -0.787982        0.000111029        0.000244147
240       26        -0.759476        0.000112703        0.000240863
241       26        -0.715013        0.000115284        0.000235665
242       26        -0.668522        0.000118018        0.000230295
243       26        -0.631773        0.000120222        0.000226131
244       26        -0.616241        0.00012117        0.000224402
245       26        -0.623801        0.000120708        0.000225241
246       26        -0.636648        0.000119896        0.000226619
247       26        -0.605154        0.000121713        0.000222922
248       26        -0.413735        0.000133864        0.000202463
249       26        0.0797832        0.000171392        0.000158249
250       26        0.551181        0.000216742        0.000124902
251       26        0.733709        0.000237432        0.000113997
252       26        0.763419        0.000241033        0.000112338
253       26        0.689576        0.000232245        0.000116538
254       26        0.397949        0.000200781        0.000134864
255       26        -0.228652        0.000146876        0.00018461
256       26        -0.650877        0.00011882        0.000227804
257       26        -0.781357        0.000111349        0.000243234
258       26        -0.78727        0.000111012        0.000243937
259       26        -0.676844        0.000117244        0.000230696
260       26        -0.285024        0.000142722        0.000189791
261       26        0.362219        0.000197348        0.00013738
262       26        0.63964        0.000226575        0.000119514
263       26        0.588884        0.000220878        0.000122575
264       26        0.173176        0.000179537        0.000150988
265       26        -0.470041        0.000130069        0.000208119
266       26        -0.732213        0.000114096        0.000237284
267       26        -0.778291        0.000111602        0.00024304
268       26        -0.756133        0.000112886        0.000240449
269       26        -0.677442        0.000117369        0.00023108
270       26        -0.416976        0.000133644        0.000202786
271       26        0.186745        0.0001808        0.000150001
272       26        0.62988        0.000225422        0.000120072
273       26        0.762453        0.000240943        0.000112405
274       26        0.760999        0.000240819        0.000112511
275       26        0.657536        0.000228604        0.000118446
276       26        0.324767        0.000193631        0.000139936
277       26        -0.284752        0.000142824        0.000189875
278       26        -0.647127        0.000119094        0.000227475
279       26        -0.753528        0.000112978        0.00024002
280       26        -0.760484        0.000112606        0.000240899
281       26        -0.687757        0.000116713        0.000232171
282       26        -0.40211        0.000134607        0.000201235
283       26        0.210533        0.000182989        0.000148249
284       26        0.610499        0.000223388        0.000121317
285       26        0.720045        0.000236083        0.000114909
286       26        0.701982        0.000234004        0.000115973
287       26        0.549625        0.000216751        0.000125101
288       26        0.0788503        0.00017133        0.00015834
289       26        -0.533862        0.000125969        0.000214841
290       26        -0.757818        0.000112653        0.000240359
291       26        -0.794766        0.000110691        0.000245062
292       26        -0.786172        0.000111207        0.000244097
293       26        -0.762499        0.000112494        0.000241144
294       26        -0.664951        0.000118012        0.000229463
295       26        -0.304838        0.000141329        0.000191699
296       26        0.357952        0.000196948        0.000137688
297       26        0.661529        0.000229116        0.000118238
298       26        0.668885        0.000229955        0.000117801
299       26        0.39914        0.000200965        0.000134827
300       26        -0.256059        0.000144871        0.000187148
301       26        -0.660203        0.000118289        0.000228912
302       26        -0.758317        0.000112725        0.000240633
303       26        -0.751132        0.000113215        0.000239948
304       26        -0.715564        0.000115261        0.000235748
305       26        -0.642626        0.000119486        0.000227199
306       26        -0.445647        0.000131798        0.000205802
307       26        -0.0307491        0.000162217        0.000167283
308       26        0.382694        0.000199275        0.00013591
309       26        0.562251        0.000217837        0.000124151
310       26        0.526346        0.000213951        0.000126394
311       26        0.240265        0.000185609        0.000145966
312       26        -0.279368        0.00014324        0.000189406
313       26        -0.635782        0.000119801        0.000226244
314       26        -0.760501        0.000112585        0.000240859
315       26        -0.778184        0.000111587        0.000242981
316       26        -0.703022        0.000115781        0.00023386
317       26        -0.397638        0.000134894        0.000200763
318       26        0.233948        0.000185164        0.00014654
319       26        0.606581        0.000222937        0.000121548
320       26        0.642182        0.000226918        0.000119391
321       26        0.36954        0.00019804        0.000136856
322       26        -0.281188        0.000143049        0.000189497
323       26        -0.666035        0.000117938        0.000229568
324       26        -0.75256        0.000113062        0.000239967
325       26        -0.736974        0.000114054        0.000238327
326       26        -0.706727        0.00011584        0.000234848
327       26        -0.686917        0.000116983        0.000232513
328       26        -0.649421        0.000119122        0.000228052
329       26        -0.480626        0.000129509        0.000209428
330       26        0.00502823        0.000165164        0.000164335
331       26        0.514392        0.000212945        0.000127312
332       26        0.693689        0.000233017        0.000116445
333       26        0.716834        0.000235897        0.000115188
334       26        0.697107        0.000233627        0.000116352
335       26        0.637037        0.000226601        0.00011984
336       26        0.415517        0.000202721        0.000133795
337       26        -0.147993        0.000152973        0.000177373
338       26        -0.612067        0.000121189        0.000223501
339       26        -0.750179        0.000113182        0.000239648
340       26        -0.76204        0.000112613        0.000241289
341       26        -0.751181        0.000113267        0.000240069
342       26        -0.742441        0.000113738        0.00023897
343       26        -0.699103        0.000116133        0.000233653
344       26        -0.483215        0.00012927        0.000209583
345       26        0.110219        0.000174083        0.000155915
346       26        0.590238        0.000221143        0.000122557
347       26        0.719265        0.000235876        0.000114898
348       26        0.638705        0.000226515        0.000119594
349       26        0.252581        0.000186831        0.000145129
350       26        -0.431241        0.000132692        0.000204234
351       26        -0.727774        0.00011439        0.000236841
352       26        -0.787495        0.000111118        0.000244225
353       26        -0.781556        0.00011148        0.000243569
354       26        -0.747524        0.00011334        0.000239347
355       26        -0.612938        0.000121128        0.000223585
356       26        -0.174659        0.000150906        0.000179705
357       26        0.442508        0.000205448        0.000131985
358       26        0.660159        0.000228988        0.000118334
359       26        0.568676        0.000218745        0.00012387
360       26        0.0999399        0.000173152        0.000156684
361       26        -0.538914        0.000125669        0.000215414
362       26        -0.76399        0.000112334        0.000241162
363       26        -0.793715        0.000110792        0.000245027
364       26        -0.777108        0.000111774        0.000243127
365       26        -0.748354        0.000113366        0.000239602
366       26        -0.654475        0.000118702        0.000228398
367       26        -0.318342        0.000140409        0.00019304
368       26        0.329244        0.000194175        0.000139703
369       26        0.647777        0.000227583        0.000119073
370       26        0.663289        0.000229377        0.000118165
371       26        0.406173        0.00020174        0.000134398
372       26        -0.232689        0.000146623        0.000185036
373       26        -0.671617        0.000117613        0.000230216
374       26        -0.785511        0.00011119        0.000243899
375       26        -0.784576        0.000111329        0.000243975
376       26        -0.758483        0.000112818        0.00024087
377       26        -0.708762        0.000115609        0.000234856
378       26        -0.542843        0.000125509        0.000215988
379       26        -0.0678669        0.000159231        0.000170412
380       26        0.502732        0.000211629        0.000128009
381       26        0.693299        0.000232734        0.000116349
382       26        0.603626        0.000222584        0.000121715
383       26        0.149729        0.00017755        0.00015286
384       26        -0.522999        0.000126689        0.000213734
385       26        -0.791749        0.000110715        0.000244376
386       26        -0.844217        0.00010794        0.000251085
387       26        -0.837463        0.000108367        0.000250382
388       26        -0.810047        0.000109852        0.00024695
389       26        -0.715961        0.000115063        0.000235437
390       26        -0.383572        0.000135879        0.000199405
391       26        0.292161        0.000190654        0.000142352
392       26        0.660094        0.000228995        0.000118345
393       26        0.721001        0.000236074        0.000114795
394       26        0.559532        0.000217723        0.000124424
395       26        0.0102428        0.000165584        0.000163896
396       26        -0.595025        0.000122208        0.000221573
397       26        -0.787849        0.000111008        0.000244069
398       26        -0.812656        0.000109707        0.000247267
399       26        -0.784442        0.000111254        0.000243778
400       26        -0.681199        0.000117081        0.00023138
401       26        -0.371393        0.000136724        0.000198216
402       26        0.206208        0.00018266        0.000148624
403       26        0.599285        0.000222226        0.000122047
404       26        0.720741        0.000236218        0.000114895
405       26        0.726157        0.00023687        0.000114589
406       26        0.634464        0.000226123        0.000119895
407       26        0.293856        0.000190726        0.000142164
408       26        -0.345561        0.000138569        0.000195767
409       26        -0.671096        0.000117718        0.000230301
410       26        -0.744921        0.00011353        0.000239125
411       26        -0.738573        0.000113953        0.000238497
412       26        -0.719004        0.0001151        0.000236231
413       26        -0.705319        0.000115886        0.000234611
414       26        -0.700915        0.00011612        0.000234051
415       26        -0.704315        0.000115902        0.000234407
416       26        -0.712133        0.000115434        0.000235293
417       26        -0.721186        0.000114905        0.000236344
418       26        -0.729592        0.000114425        0.000237344
419       26        -0.736454        0.000114033        0.00023816
420       26        -0.741381        0.000113748        0.000238739
421       26        -0.744171        0.000113583        0.000239058
422       26        -0.744462        0.000113552        0.000239063
423       26        -0.741382        0.000113705        0.000238648
424       26        -0.73152        0.000114234        0.000237404
425       26        -0.701751        0.000115891        0.000233786
426       26        -0.610766        0.000121224        0.000223275
427       26        -0.361274        0.000137365        0.00019714
428       26        0.12594        0.000175447        0.000154686
429       26        0.550936        0.000216905        0.000125026
430       26        0.707326        0.000234535        0.000115617
431       26        0.711574        0.000234978        0.000115344
432       26        0.567652        0.000218545        0.000123883
433       26        0.126732        0.000175428        0.000154547
434       26        -0.454477        0.000131164        0.00020663
435       26        -0.698364        0.00011612        0.000233456
436       26        -0.752146        0.000113124        0.000239997
437       26        -0.755631        0.000112957        0.000240481
438       26        -0.749788        0.000113257        0.000239714
439       26        -0.707275        0.000115595        0.00023448
440       26        -0.519112        0.000126905        0.000213268
441       26        -0.0226845        0.000162826        0.000166562
442       26        0.509504        0.000212374        0.000127593
443       26        0.698796        0.000233357        0.000116021
444       26        0.662185        0.000229072        0.000118138
445       26        0.378914        0.000198874        0.00013615
446       26        -0.196578        0.000149275        0.000181702
447       26        -0.611578        0.00012123        0.000223468
448       26        -0.744339        0.000113497        0.000238918
449       26        -0.762745        0.000112519        0.000241258
450       26        -0.749664        0.000113278        0.00023973
451       26        -0.719549        0.000114969        0.000236089
452       26        -0.652252        0.000118852        0.000228178
453       26        -0.528083        0.000126445        0.00021441
454       26        -0.374106        0.000136579        0.000198544
455       26        -0.258983        0.000144692        0.000187465
456       26        -0.230723        0.000146767        0.000184855
457       26        -0.290648        0.000142417        0.000190454
458       26        -0.403638        0.00013455        0.000201457
459       26        -0.522764        0.000126727        0.000213748
460       26        -0.61371        0.00012106        0.00022363
461       26        -0.665625        0.000117952        0.000229501
462       26        -0.686556        0.000116742        0.000231951
463       26        -0.691806        0.00011645        0.000232588
464       26        -0.69643        0.000116205        0.000233174
465       26        -0.709875        0.000115457        0.000234809
466       26        -0.730225        0.000114296        0.000237228
467       26        -0.742858        0.000113575        0.000238727
468       26        -0.719756        0.000114875        0.000235945
469       26        -0.589069        0.00012257        0.000220909
470       26        -0.18645        0.000149976        0.000180716
471       26        0.418665        0.000202877        0.000133477
472       26        0.709579        0.000234526        0.000115352
473       26        0.780539        0.000243146        0.000111399
474       26        0.77082        0.000242021        0.000111967
475       26        0.68478        0.000231704        0.000116825
476       26        0.373308        0.0001983        0.00013652
477       26        -0.291459        0.00014231        0.000190464
478       26        -0.676099        0.000117311        0.000230656
479       26        -0.768183        0.000112085        0.000241638
480       26        -0.748013        0.000113266        0.000239307
481       26        -0.685757        0.000116851        0.000231981
482       26        -0.624743        0.000120475        0.000225019
483       26        -0.600841        0.000121916        0.000222333
484       26        -0.62221        0.000120606        0.000224695
485       26        -0.666779        0.000117964        0.000229788
486       26        -0.702906        0.000115882        0.000234037
487       26        -0.713502        0.000115306        0.000235354
488       26        -0.705191        0.00011584        0.000234487
489       26        -0.694294        0.0001165        0.000233267
490       26        -0.693035        0.000116572        0.000233118
491       26        -0.702257        0.000116026        0.000234175
492       26        -0.701535        0.000115995        0.000233945
493       26        -0.62653        0.000120307        0.000225107
494       26        -0.331432        0.000139443        0.000194239
495       26        0.205752        0.000182521        0.000148578
496       26        0.451544        0.000206255        0.000131311
497       26        0.255737        0.000187093        0.000144875
498       26        -0.313015        0.000140745        0.000192474
499       26        -0.630884        0.000120159        0.000225812
0       27        -0.563875        0.000124417        0.000218658
1       27        -0.604259        0.000121922        0.000223104
2       27        -0.65703        0.000118661        0.000228904
3       27        -0.654343        0.000118758        0.000228476
4       27        -0.559463        0.000124492        0.000217828
5       27        -0.403957        0.00013458        0.000201565
6       27        -0.310704        0.000141035        0.000192426
7       27        -0.359839        0.000137591        0.000197182
8       27        -0.516479        0.000127182        0.000213172
9       27        -0.667182        0.000117959        0.00022987
10       27        -0.740169        0.000113767        0.000238488
11       27        -0.752628        0.000113071        0.00024
12       27        -0.708993        0.00011552        0.00023473
13       27        -0.518477        0.000126964        0.000213233
14       27        0.00679356        0.00016518        0.000164062
15       27        0.551763        0.000216759        0.000124839
16       27        0.726918        0.00023665        0.000114396
17       27        0.710409        0.000234803        0.000115392
18       27        0.531832        0.000214744        0.000126168
19       27        0.0762539        0.000171085        0.000158524
20       27        -0.439207        0.000132106        0.000204959
21       27        -0.681699        0.000117001        0.000231338
22       27        -0.7322        0.000114175        0.000237444
23       27        -0.704068        0.000115885        0.000234315
24       27        -0.656407        0.00011873        0.000228894
25       27        -0.620228        0.000120902        0.000224799
26       27        -0.60958        0.000121548        0.000223606
27       27        -0.621262        0.00012084        0.000224916
28       27        -0.644409        0.000119442        0.000227519
29       27        -0.670921        0.000117871        0.000230559
30       27        -0.696124        0.000116387        0.000233467
31       27        -0.717896        0.000115105        0.000235979
32       27        -0.735598        0.000114075        0.000238044
33       27        -0.74607        0.000113447        0.000239224
34       27        -0.735503        0.000113984        0.000237832
35       27        -0.660647        0.000118254        0.000228945
36       27        -0.415995        0.000133623        0.000202556
37       27        0.0961242        0.000172776        0.000156941
38       27        0.546896        0.00021638        0.000125228
39       27        0.70714        0.000234458        0.0001156
40       27        0.718576        0.000235793        0.000114936
41       27        0.604462        0.000222604        0.000121624
42       27        0.202544        0.000182109        0.00014872
43       27        -0.435284        0.000132355        0.000204541
44       27        -0.691519        0.000116468        0.000232557
45       27        -0.723509        0.000114727        0.000236528
46       27        -0.691631        0.000116642        0.000232931
47       27        -0.656568        0.000118735        0.000228941
48       27        -0.639241        0.000119758        0.000226947
49       27        -0.64262        0.000119534        0.000227289
50       27        -0.658955        0.00011854        0.000229111
51       27        -0.678261        0.000117375        0.000231282
52       27        -0.694843        0.000116387        0.00023317
53       27        -0.70748        0.000115643        0.000234626
54       27        -0.716503        0.000115109        0.000235659
55       27        -0.721562        0.000114809        0.000236236
56       27        -0.721151        0.000114819        0.000236159
57       27        -0.713581        0.000115227        0.000235213
58       27        -0.698456        0.000116079        0.000233393
59       27        -0.677466        0.000117285        0.00023092
60       27        -0.653391        0.000118686        0.00022812
61       27        -0.627716        0.000120206        0.000225185
62       27        -0.597872        0.000121994        0.000221815
63       27        -0.553548        0.000124706        0.000216914
64       27        -0.468312        0.000130127        0.000207851
65       27        -0.281743        0.000142897        0.000189401
66       27        0.0715922        0.000170617        0.000158829
67       27        0.466196        0.000207751        0.00013034
68       27        0.665116        0.000229389        0.000117955
69       27        0.676762        0.000230687        0.000117249
70       27        0.531823        0.000214545        0.000126052
71       27        0.19828        0.000181694        0.000149015
72       27        -0.240983        0.000145887        0.000185642
73       27        -0.544984        0.000125272        0.000216042
74       27        -0.673052        0.000117543        0.00023041
75       27        -0.706344        0.000115666        0.000234405
76       27        -0.705022        0.00011579        0.000234346
77       27        -0.697936        0.00011622        0.000233556
78       27        -0.696102        0.000116325        0.000233339
79       27        -0.700668        0.000116049        0.00023385
80       27        -0.707436        0.000115633        0.000234595
81       27        -0.710686        0.00011541        0.000234905
82       27        -0.705586        0.000115663        0.000234222
83       27        -0.68902        0.000116584        0.000232207
84       27        -0.659538        0.000118284        0.00022875
85       27        -0.616359        0.000120853        0.000223841
86       27        -0.561711        0.000124198        0.000217802
87       27        -0.502613        0.000127925        0.000211465
88       27        -0.44486        0.000131677        0.000205451
89       27        -0.383953        0.00013575        0.000199291
90       27        -0.303112        0.000141367        0.000191421
91       27        -0.182214        0.000150219        0.000180243
92       27        -0.0156925        0.000163295        0.000165878
93       27        0.172516        0.000179386        0.000150961
94       27        0.346745        0.000195638        0.000138313
95       27        0.488927        0.000209964        0.000128768
96       27        0.595241        0.000221363        0.000122066
97       27        0.665169        0.000229207        0.000117855
98       27        0.702508        0.000233507        0.000115666
99       27        0.716785        0.000235183        0.000114845
100       27        0.717115        0.000235244        0.000114836
101       27        0.704578        0.000233776        0.00011556
102       27        0.668192        0.000229551        0.000117676
103       27        0.58657        0.000220372        0.000122578
104       27        0.433094        0.000204138        0.000132383
105       27        0.185799        0.000180497        0.000149892
106       27        -0.135128        0.000153784        0.000176034
107       27        -0.425924        0.000132917        0.000203496
108       27        -0.617317        0.000120751        0.000223866
109       27        -0.717005        0.000114891        0.000235331
110       27        -0.757406        0.000112622        0.000240192
111       27        -0.766099        0.000112157        0.00024129
112       27        -0.760179        0.000112495        0.000240589
113       27        -0.748135        0.000113165        0.000239123
114       27        -0.732638        0.000114028        0.000237242
115       27        -0.712722        0.000115147        0.000234846
116       27        -0.684257        0.000116775        0.000231482
117       27        -0.640723        0.000119325        0.000226462
118       27        -0.576137        0.000123235        0.000219253
119       27        -0.491154        0.000128598        0.000210155
120       27        -0.394866        0.000134971        0.000200322
121       27        -0.296846        0.000141785        0.000190786
122       27        -0.201867        0.000148712        0.000181976
123       27        -0.11135        0.00015562        0.00017395
124       27        -0.0253147        0.000162469        0.000166635
125       27        0.0564315        0.000169246        0.000159959
126       27        0.13317        0.000175853        0.000153927
127       27        0.203706        0.000182144        0.000148575
128       27        0.265774        0.000187861        0.000144017
129       27        0.315358        0.000192552        0.000140472
130       27        0.347864        0.000195685        0.000138192
131       27        0.359874        0.000196854        0.000137358
132       27        0.349201        0.000195814        0.000138098
133       27        0.314441        0.000192459        0.000140533
134       27        0.255585        0.000186907        0.000144753
135       27        0.17503        0.00017956        0.000150728
136       27        0.0779611        0.000171072        0.000158242
137       27        -0.0280569        0.000162244        0.00016686
138       27        -0.135061        0.00015378        0.000176018
139       27        -0.23854        0.000146002        0.000185334
140       27        -0.337621        0.000138911        0.0001947
141       27        -0.431207        0.000132523        0.000203968
142       27        -0.515326        0.000127034        0.000212679
143       27        -0.584225        0.00012272        0.000220111
144       27        -0.633898        0.000119713        0.000225652
145       27        -0.665674        0.000117839        0.000229291
146       27        -0.685484        0.000116696        0.000231611
147       27        -0.700109        0.000115867        0.000233353
148       27        -0.714256        0.000115071        0.000235052
149       27        -0.729204        0.000114233        0.000236854
150       27        -0.743237        0.000113448        0.000238551
151       27        -0.753676        0.000112868        0.000239821
152       27        -0.758285        0.000112612        0.000240384
153       27        -0.753192        0.000112892        0.000239756
154       27        -0.727758        0.000114314        0.000236679
155       27        -0.65748        0.00011837        0.000228445
156       27        -0.498745        0.000128144        0.000211009
157       27        -0.210242        0.000148096        0.000182747
158       27        0.161387        0.000178326        0.000151748
159       27        0.462345        0.000207137        0.000130456
160       27        0.635923        0.000225865        0.000119583
161       27        0.709282        0.000234325        0.000115287
162       27        0.70927        0.000234335        0.000115294
163       27        0.647707        0.000227257        0.000118911
164       27        0.547778        0.000216221        0.000125026
165       27        0.44289        0.00020522        0.000131788
166       27        0.349168        0.000195874        0.000138145
167       27        0.258521        0.000187238        0.000144584
168       27        0.151124        0.000177492        0.000152597
169       27        0.0124078        0.000165626        0.000163583
170       27        -0.14866        0.000152796        0.000177285
171       27        -0.304509        0.000141294        0.000191589
172       27        -0.436873        0.000132195        0.00020462
173       27        -0.542123        0.000125386        0.00021562
174       27        -0.619462        0.00012063        0.000224121
175       27        -0.670731        0.000117603        0.000229992
176       27        -0.702427        0.000115787        0.000233734
177       27        -0.720599        0.000114769        0.000235927
178       27        -0.728051        0.00011437        0.000236864
179       27        -0.727094        0.000114454        0.000236812
180       27        -0.721589        0.000114793        0.00023621
181       27        -0.715598        0.000115155        0.000235538
182       27        -0.71174        0.000115391        0.000235113
183       27        -0.710784        0.00011546        0.000235029
184       27        -0.711994        0.000115397        0.000235185
185       27        -0.711333        0.000115423        0.000235083
186       27        -0.693323        0.000116428        0.000232897
187       27        -0.610635        0.000121273        0.000223336
188       27        -0.358628        0.000137532        0.000196858
189       27        0.115636        0.000174356        0.000155316
190       27        0.518524        0.000213096        0.000126877
191       27        0.695998        0.000232912        0.000116124
192       27        0.738373        0.000238011        0.000113743
193       27        0.68724        0.000232017        0.000116696
194       27        0.457146        0.000206795        0.000130919
195       27        -0.0867448        0.000157601        0.000171882
196       27        -0.562081        0.000124073        0.000217664
197       27        -0.747762        0.000113082        0.000238859
198       27        -0.787204        0.000110974        0.000243836
199       27        -0.775582        0.000111708        0.000242613
200       27        -0.749698        0.000113219        0.000239612
201       27        -0.722402        0.000114813        0.000236443
202       27        -0.697169        0.000116296        0.000233528
203       27        -0.673891        0.000117671        0.000230854
204       27        -0.652463        0.000118951        0.000228418
205       27        -0.634693        0.000120025        0.000226421
206       27        -0.624116        0.000120674        0.00022525
207       27        -0.623706        0.0001207        0.000225206
208       27        -0.63233        0.000120164        0.000226147
209       27        -0.63893        0.000119725        0.000226814
210       27        -0.610486        0.000121365        0.000223472
211       27        -0.469005        0.000130185        0.000208087
212       27        -0.109483        0.000155855        0.000173887
213       27        0.337335        0.000194764        0.000138997
214       27        0.587999        0.000220627        0.000122545
215       27        0.663166        0.000229088        0.00011803
216       27        0.63636        0.000226075        0.000119643
217       27        0.519571        0.000213299        0.000126865
218       27        0.285635        0.000189846        0.000142676
219       27        -0.0574771        0.00015998        0.000169444
220       27        -0.380682        0.00013607        0.000199109
221       27        -0.577168        0.000123338        0.000219664
222       27        -0.663215        0.000118194        0.000229417
223       27        -0.689243        0.000116717        0.000232524
224       27        -0.689825        0.000116711        0.000232649
225       27        -0.67765        0.00011742        0.000231229
226       27        -0.64221        0.000119481        0.000227094
227       27        -0.542962        0.000125501        0.000216
228       27        -0.314952        0.000140639        0.000192703
229       27        0.0444026        0.000168326        0.000161016
230       27        0.376619        0.000198651        0.00013631
231       27        0.574664        0.000219345        0.000123468
232       27        0.66848        0.00022999        0.000117867
233       27        0.702931        0.000234064        0.000115893
234       27        0.686385        0.000232113        0.000116844
235       27        0.558551        0.000217645        0.000124501
236       27        0.175172        0.000179733        0.000150852
237       27        -0.364828        0.000137108        0.000197473
238       27        -0.663939        0.000117987        0.000229181
239       27        -0.755715        0.000112776        0.000240115
240       27        -0.757912        0.000112751        0.00024059
241       27        -0.726745        0.000114593        0.000237017
242       27        -0.685026        0.000117053        0.000232212
243       27        -0.646026        0.000119392        0.000227792
244       27        -0.62124        0.000120904        0.00022503
245       27        -0.616965        0.000121166        0.000224556
246       27        -0.625557        0.000120618        0.00022547
247       27        -0.613053        0.000121302        0.000223931
248       27        -0.492226        0.000128754        0.000210636
249       27        -0.115346        0.000155453        0.000174459
250       27        0.391403        0.000200107        0.000135294
251       27        0.651718        0.000227718        0.000118675
252       27        0.706205        0.000233971        0.000115468
253       27        0.596662        0.000221521        0.00012198
254       27        0.212798        0.000183072        0.00014798
255       27        -0.390218        0.000135456        0.000200109
256       27        -0.698715        0.000116043        0.000233382
257       27        -0.778974        0.000111507        0.000243
258       27        -0.750105        0.000113091        0.00023944
259       27        -0.563315        0.000124114        0.000218005
260       27        -0.0567632        0.000160068        0.000169417
261       27        0.501412        0.000211468        0.000128081
262       27        0.682336        0.000231425        0.00011697
263       27        0.576412        0.000219488        0.000123333
264       27        0.0875295        0.000172018        0.000157602
265       27        -0.543164        0.000125362        0.000215803
266       27        -0.755931        0.000112765        0.000240144
267       27        -0.775982        0.000111761        0.000242827
268       27        -0.74333        0.000113653        0.000239004
269       27        -0.672475        0.000117721        0.000230624
270       27        -0.460925        0.000130781        0.000207359
271       27        0.065328        0.000170158        0.000159397
272       27        0.553179        0.000216859        0.00012472
273       27        0.721881        0.000235885        0.000114602
274       27        0.710383        0.000234569        0.00011528
275       27        0.539112        0.000215365        0.000125615
276       27        0.0993967        0.000173069        0.000156693
277       27        -0.442703        0.000131961        0.000205451
278       27        -0.685348        0.000116887        0.000231958
279       27        -0.741983        0.000113675        0.000238728
280       27        -0.721469        0.000114847        0.000236293
281       27        -0.591473        0.000122496        0.000221308
282       27        -0.172215        0.000151107        0.000179505
283       27        0.444812        0.000205575        0.000131762
284       27        0.718071        0.000235632        0.000114916
285       27        0.773292        0.000242394        0.000111863
286       27        0.74643        0.000239208        0.000113398
287       27        0.61572        0.000223979        0.000121005
288       27        0.188239        0.000180926        0.000149882
289       27        -0.477593        0.000129599        0.000208937
290       27        -0.744581        0.000113408        0.000238787
291       27        -0.794502        0.000110708        0.000245035
292       27        -0.789726        0.000111012        0.000244536
293       27        -0.766819        0.000112249        0.000241661
294       27        -0.663061        0.000118118        0.000229233
295       27        -0.278426        0.000143211        0.000189189
296       27        0.394227        0.000200514        0.000135186
297       27        0.684904        0.000231756        0.000116837
298       27        0.68512        0.000231775        0.000116822
299       27        0.403972        0.000201419        0.00013448
300       27        -0.273667        0.000143601        0.000188803
301       27        -0.664922        0.000118034        0.000229498
302       27        -0.750367        0.000113207        0.000239747
303       27        -0.736184        0.000114104        0.000238243
304       27        -0.7047        0.000115944        0.000234582
305       27        -0.667122        0.000118106        0.000230145
306       27        -0.583934        0.000123045        0.000220629
307       27        -0.38633        0.000135788        0.000199822
308       27        -0.101519        0.000156579        0.00017331
309       27        0.0854592        0.000171866        0.000157789
310       27        0.0476488        0.000168653        0.000160806
311       27        -0.215282        0.000147917        0.000183449
312       27        -0.530889        0.000126294        0.000214756
313       27        -0.703769        0.000115852        0.000234178
314       27        -0.758996        0.000112716        0.000240776
315       27        -0.742428        0.000113607        0.000238692
316       27        -0.59926        0.000121959        0.00022206
317       27        -0.161941        0.000151881        0.00017858
318       27        0.431458        0.000204273        0.000132688
319       27        0.6815        0.000231393        0.000117052
320       27        0.664827        0.000229483        0.000118037
321       27        0.359376        0.000197034        0.000137552
322       27        -0.322132        0.000140131        0.00019339
323       27        -0.686921        0.000116714        0.000231979
324       27        -0.756368        0.000112863        0.000240458
325       27        -0.729432        0.000114511        0.000237484
326       27        -0.689289        0.000116886        0.000232872
327       27        -0.658051        0.000118713        0.000229238
328       27        -0.599207        0.000122175        0.00022244
329       27        -0.377217        0.000136424        0.000198936
330       27        0.173012        0.000179598        0.000151065
331       27        0.617694        0.000224103        0.000120834
332       27        0.751734        0.000239798        0.000113076
333       27        0.762272        0.000241247        0.000112567
334       27        0.743709        0.000239069        0.000113641
335       27        0.695858        0.000233308        0.000116338
336       27        0.507204        0.000212152        0.000127753
337       27        -0.0372024        0.000161696        0.000167825
338       27        -0.570409        0.00012377        0.000218948
339       27        -0.737883        0.000113892        0.000238205
340       27        -0.757078        0.000112903        0.000240713
341       27        -0.74855        0.000113428        0.000239778
342       27        -0.739076        0.000113935        0.000238579
343       27        -0.683735        0.000117027        0.000231861
344       27        -0.424526        0.000133144        0.000203559
345       27        0.216334        0.000183544        0.000147838
346       27        0.646507        0.000227381        0.000119118
347       27        0.748975        0.000239343        0.000113173
348       27        0.657911        0.000228636        0.000118418
349       27        0.251954        0.000186751        0.000145158
350       27        -0.444759        0.00013181        0.000205639
351       27        -0.729259        0.000114334        0.000237076
352       27        -0.78324        0.000111383        0.000243767
353       27        -0.77868        0.000111664        0.00024327
354       27        -0.749264        0.000113256        0.000239587
355       27        -0.614734        0.000121025        0.000223795
356       27        -0.157963        0.000152176        0.000178216
357       27        0.470418        0.000208302        0.000130135
358       27        0.689836        0.00023237        0.00011657
359       27        0.618643        0.000224231        0.000120788
360       27        0.194217        0.000181472        0.000149439
361       27        -0.482946        0.000129275        0.000209534
362       27        -0.745446        0.000113396        0.000238968
363       27        -0.786257        0.00011122        0.000244146
364       27        -0.772883        0.00011203        0.000242657
365       27        -0.748914        0.000113355        0.000239713
366       27        -0.665108        0.000118086        0.000229642
367       27        -0.339257        0.00013894        0.000195058
368       27        0.32939        0.00019418        0.000139686
369       27        0.66614        0.000229655        0.000117971
370       27        0.705706        0.000234271        0.000115674
371       27        0.515821        0.00021304        0.000127187
372       27        -0.050219        0.000160666        0.00016894
373       27        -0.592504        0.000122391        0.000221346
374       27        -0.763288        0.00011243        0.000241197
375       27        -0.779113        0.000111639        0.000243322
376       27        -0.759615        0.000112776        0.000241052
377       27        -0.726466        0.000114628        0.000237023
378       27        -0.61116        0.000121314        0.000223529
379       27        -0.216095        0.000147814        0.00018347
380       27        0.430081        0.000204097        0.000132756
381       27        0.702132        0.000233708        0.000115809
382       27        0.680372        0.000231232        0.000117103
383       27        0.35018        0.000196161        0.000138207
384       27        -0.338074        0.000139053        0.000194986
385       27        -0.730272        0.000114138        0.000236909
386       27        -0.834687        0.000108387        0.000249734
387       27        -0.837788        0.000108281        0.000250264
388       27        -0.792141        0.00011077        0.000244593
389       27        -0.636608        0.000119676        0.000226195
390       27        -0.189788        0.000149779        0.000181082
391       27        0.447941        0.000206007        0.000131627
392       27        0.72312        0.000236291        0.000114657
393       27        0.760421        0.000240735        0.000112536
394       27        0.618191        0.000224114        0.000120779
395       27        0.10887        0.000173903        0.000155964
396       27        -0.544455        0.000125371        0.000216098
397       27        -0.765442        0.000112265        0.000241363
398       27        -0.788477        0.000111024        0.000244259
399       27        -0.717958        0.000114975        0.000235726
400       27        -0.487403        0.000129009        0.000210038
401       27        0.000516654        0.000164807        0.000164722
402       27        0.498698        0.000211272        0.00012831
403       27        0.716824        0.000235608        0.000115048
404       27        0.768088        0.000241816        0.000112178
405       27        0.748611        0.000239427        0.000113255
406       27        0.626856        0.000225146        0.000120289
407       27        0.226807        0.000184422        0.000146998
408       27        -0.403545        0.000134598        0.00020151
409       27        -0.684292        0.000116968        0.000231873
410       27        -0.741708        0.000113729        0.000238777
411       27        -0.731043        0.000114377        0.00023759
412       27        -0.704313        0.00011592        0.000234444
413       27        -0.674048        0.000117662        0.000230872
414       27        -0.648038        0.000119162        0.000227812
415       27        -0.633951        0.000119971        0.000226151
416       27        -0.633479        0.000119981        0.000226062
417       27        -0.643229        0.00011939        0.000227152
418       27        -0.65741        0.000118545        0.000228767
419       27        -0.669511        0.000117824        0.000230143
420       27        -0.673752        0.000117564        0.000230612
421       27        -0.665443        0.000118047        0.000229642
422       27        -0.640201        0.000119536        0.000226744
423       27        -0.59336        0.000122359        0.000221477
424       27        -0.518005        0.000127053        0.000213281
425       27        -0.396327        0.000135029        0.000200702
426       27        -0.18513        0.00015012        0.000180651
427       27        0.14694        0.000177291        0.000153063
428       27        0.490215        0.000210377        0.000128855
429       27        0.685196        0.000231863        0.000116857
430       27        0.7344        0.000237629        0.000114013
431       27        0.674461        0.000230504        0.000117426
432       27        0.436441        0.000204618        0.000132251
433       27        -0.0855882        0.000157775        0.000171873
434       27        -0.550215        0.000125026        0.000216748
435       27        -0.712445        0.000115344        0.000235184
436       27        -0.741258        0.000113767        0.000238748
437       27        -0.735901        0.00011408        0.000238126
438       27        -0.707247        0.000115663        0.00023461
439       27        -0.590248        0.000122526        0.00022109
440       27        -0.249901        0.000145277        0.000186521
441       27        0.297751        0.00019107        0.000141867
442       27        0.640227        0.000226574        0.000119444
443       27        0.704271        0.000233893        0.000115653
444       27        0.543002        0.000215757        0.000125355
445       27        0.0795455        0.000171323        0.000158223
446       27        -0.464103        0.0001305        0.000207572
447       27        -0.710418        0.000115376        0.000234772
448       27        -0.767425        0.000112213        0.000241731
449       27        -0.760632        0.000112636        0.000240999
450       27        -0.726129        0.000114585        0.000236854
451       27        -0.636038        0.000119804        0.000226308
452       27        -0.423687        0.000133202        0.000203477
453       27        -0.0833934        0.000157966        0.000171704
454       27        0.233873        0.000185037        0.00014645
455       27        0.402664        0.000201219        0.000134522
456       27        0.440338        0.000205041        0.000132009
457       27        0.383901        0.000199382        0.000135819
458       27        0.250162        0.000186564        0.000145273
459       27        0.0617452        0.000169856        0.000159686
460       27        -0.125147        0.000154686        0.000175308
461       27        -0.255102        0.000144911        0.000187021
462       27        -0.322365        0.000140106        0.000193401
463       27        -0.357948        0.000137631        0.000196867
464       27        -0.402079        0.00013463        0.000201263
465       27        -0.483086        0.000129291        0.000209589
466       27        -0.59477        0.000122258        0.000221606
467       27        -0.690859        0.000116525        0.000232518
468       27        -0.724336        0.000114599        0.000236459
469       27        -0.656559        0.000118512        0.000228508
470       27        -0.371818        0.000136652        0.000198196
471       27        0.213749        0.00018315        0.000147903
472       27        0.624669        0.00022461        0.000120265
473       27        0.761199        0.000240515        0.000112346
474       27        0.768729        0.000241476        0.000111949
475       27        0.665983        0.000229304        0.000117809
476       27        0.309995        0.000192047        0.000140857
477       27        -0.340083        0.00013887        0.000195121
478       27        -0.668174        0.00011779        0.00022977
479       27        -0.712662        0.000115224        0.000234989
480       27        -0.601509        0.000121836        0.000222335
481       27        -0.393866        0.000135217        0.000200487
482       27        -0.20895        0.000148366        0.000182844
483       27        -0.14984        0.000152813        0.000177515
484       27        -0.237389        0.000146236        0.000185418
485       27        -0.419831        0.00013346        0.000203087
486       27        -0.598977        0.000122012        0.000222094
487       27        -0.696138        0.000116264        0.000233224
488       27        -0.719057        0.000115017        0.000236073
489       27        -0.711624        0.000115494        0.000235296
490       27        -0.704146        0.000115938        0.00023444
491       27        -0.70448        0.000115909        0.00023446
492       27        -0.687528        0.000116812        0.000232315
493       27        -0.565819        0.000124017        0.000218381
494       27        -0.168961        0.000151293        0.000179142
495       27        0.374689        0.000198486        0.00013646
496       27        0.557695        0.000217377        0.000124454
497       27        0.340036        0.000195054        0.000138828
498       27        -0.271289        0.000143706        0.000188493
499       27        -0.628413        0.000120309        0.000225536
0       28        -0.52263        0.000127009        0.000214196
1       28        -0.575984        0.000123642        0.000219944
2       28        -0.613484        0.000121233        0.0002239
3       28        -0.521799        0.000126849        0.000213748
4       28        -0.208956        0.000148367        0.000182846
5       28        0.174826        0.000179693        0.000150871
6       28        0.35344        0.000196353        0.000137892
7       28        0.277049        0.000189033        0.00014329
8       28        -0.0478583        0.00016081        0.000168693
9       28        -0.460784        0.000130792        0.000207347
10       28        -0.686644        0.000116815        0.000232115
11       28        -0.750188        0.000113193        0.000239675
12       28        -0.733371        0.000114132        0.000237633
13       28        -0.598665        0.000121973        0.000221952
14       28        -0.155526        0.000152263        0.000177885
15       28        0.478691        0.000209006        0.000129499
16       28        0.725139        0.000236412        0.000114484
17       28        0.756276        0.000240248        0.000112775
18       28        0.681083        0.00023137        0.000117089
19       28        0.440629        0.000205138        0.000132033
20       28        -0.0272237        0.000162453        0.000166936
21       28        -0.466307        0.000130359        0.000207805
22       28        -0.656816        0.00011854        0.000228621
23       28        -0.685106        0.000116972        0.000232071
24       28        -0.658085        0.000118628        0.000229081
25       28        -0.627862        0.000120442        0.000225661
26       28        -0.61132        0.000121439        0.000223796
27       28        -0.607863        0.000121637        0.000223387
28       28        -0.61907        0.000120929        0.000224589
29       28        -0.647854        0.000119182        0.000227809
30       28        -0.685398        0.000116943        0.00023208
31       28        -0.716613        0.000115096        0.000235658
32       28        -0.730039        0.000114297        0.000237185
33       28        -0.713192        0.000115225        0.000235116
34       28        -0.636605        0.000119673        0.000226188
35       28        -0.433962        0.000132445        0.00020441
36       28        -0.0336219        0.000161917        0.000167453
37       28        0.425282        0.000203604        0.000133072
38       28        0.674528        0.000230599        0.000117466
39       28        0.749056        0.000239426        0.000113204
40       28        0.742739        0.000238623        0.000113539
41       28        0.636578        0.000226126        0.000119643
42       28        0.257752        0.000187139        0.000144618
43       28        -0.386032        0.000135688        0.000199615
44       28        -0.662585        0.000118193        0.000229271
45       28        -0.705389        0.000115787        0.000234425
46       28        -0.68183        0.000117221        0.000231803
47       28        -0.655273        0.000118808        0.000228786
48       28        -0.643005        0.000119515        0.00022734
49       28        -0.642333        0.000119514        0.000227185
50       28        -0.644219        0.00011936        0.00022732
51       28        -0.643324        0.000119368        0.000227133
52       28        -0.64069        0.000119497        0.000226779
53       28        -0.638886        0.000119588        0.000226544
54       28        -0.636194        0.000119726        0.000226196
55       28        -0.625736        0.000120336        0.000224983
56       28        -0.598495        0.000121971        0.000221912
57       28        -0.547255        0.000125121        0.000216272
58       28        -0.471733        0.000129946        0.000208273
59       28        -0.380259        0.000136057        0.000199005
60       28        -0.282687        0.000142888        0.000189568
61       28        -0.182807        0.000150235        0.000180369
62       28        -0.076531        0.000158454        0.000171056
63       28        0.0454958        0.000168421        0.00016093
64       28        0.191604        0.000181163        0.000149574
65       28        0.364681        0.000197478        0.000137132
66       28        0.545249        0.00021604        0.000125238
67       28        0.671661        0.000230067        0.000117532
68       28        0.683233        0.00023137        0.000116838
69       28        0.542683        0.000215661        0.000125339
70       28        0.198719        0.00018171        0.000148962
71       28        -0.258047        0.00014462        0.000187196
72       28        -0.567561        0.000123827        0.000218425
73       28        -0.695383        0.000116206        0.000232933
74       28        -0.726411        0.000114489        0.000236722
75       28        -0.721447        0.000114824        0.00023624
76       28        -0.709493        0.000115539        0.000234886
77       28        -0.70115        0.00011602        0.000233903
78       28        -0.696404        0.00011627        0.000233299
79       28        -0.688482        0.000116696        0.000232305
80       28        -0.667359        0.000117889        0.000229775
81       28        -0.623976        0.000120426        0.000224756
82       28        -0.552357        0.000124785        0.000216795
83       28        -0.451597        0.000131231        0.00020614
84       28        -0.32615        0.000139755        0.000193648
85       28        -0.180237        0.000150382        0.000180082
86       28        -0.0249125        0.000162554        0.000166655
87       28        0.117423        0.000174535        0.000155198
88       28        0.230868        0.000184688        0.000146613
89       28        0.320125        0.000193071        0.000140181
90       28        0.401603        0.000201055        0.000134555
91       28        0.48655        0.000209736        0.000128934
92       28        0.572865        0.000218942        0.000123463
93       28        0.649903        0.000227507        0.00011878
94       28        0.709682        0.000234398        0.000115277
95       28        0.750696        0.000239259        0.000112939
96       28        0.774251        0.000242093        0.000111617
97       28        0.78153        0.000242957        0.000111203
98       28        0.772045        0.000241772        0.000111715
99       28        0.742286        0.000238172        0.000113376
100       28        0.68267        0.000231169        0.000116802
101       28        0.575693        0.000219145        0.000123229
102       28        0.403064        0.000201101        0.00013439
103       28        0.155934        0.000177839        0.000152162
104       28        -0.141486        0.000153295        0.000176593
105       28        -0.408238        0.000134088        0.000201691
106       28        -0.595274        0.000122067        0.000221371
107       28        -0.704762        0.000115561        0.000233822
108       28        -0.755561        0.000112684        0.000239882
109       28        -0.766815        0.000112069        0.000241274
110       28        -0.750822        0.000112976        0.000239366
111       28        -0.714823        0.000115025        0.000235092
112       28        -0.664782        0.000117928        0.000229259
113       28        -0.604119        0.000121547        0.000222387
114       28        -0.533192        0.000125932        0.000214635
115       28        -0.449598        0.000131314        0.000205859
116       28        -0.345012        0.00013839        0.000195408
117       28        -0.207281        0.000148304        0.000182463
118       28        -0.0335677        0.000161803        0.000167327
119       28        0.151206        0.000177454        0.000152552
120       28        0.307328        0.000191799        0.000141051
121       28        0.418555        0.000202697        0.000133374
122       28        0.493315        0.000210368        0.000128451
123       28        0.545238        0.000215876        0.000125144
124       28        0.584399        0.000220129        0.000122709
125       28        0.616675        0.000223704        0.000120741
126       28        0.644716        0.000226865        0.000119061
127       28        0.669504        0.000229694        0.000117595
128       28        0.690841        0.000232156        0.000116346
129       28        0.70756        0.000234105        0.000115378
130       28        0.718203        0.000235352        0.000114764
131       28        0.721797        0.000235772        0.000114556
132       28        0.717864        0.000235307        0.000114781
133       28        0.706102        0.000233928        0.000115459
134       28        0.686372        0.000231637        0.000116606
135       28        0.6588        0.000228469        0.000118226
136       28        0.623717        0.000224499        0.00012032
137       28        0.581304        0.000219795        0.000122902
138       28        0.530704        0.000214319        0.00012606
139       28        0.46787        0.000207721        0.000130103
140       28        0.384739        0.000199315        0.000135659
141       28        0.272841        0.000188529        0.000143511
142       28        0.132418        0.000175792        0.000153989
143       28        -0.0187382        0.000163007        0.00016609
144       28        -0.152687        0.000152426        0.00017757
145       28        -0.254467        0.000144836        0.000186805
146       28        -0.32985        0.000139459        0.000193954
147       28        -0.394036        0.000135043        0.000200262
148       28        -0.459944        0.000130654        0.000206954
149       28        -0.531577        0.000126047        0.000214483
150       28        -0.603066        0.000121613        0.000222274
151       28        -0.665003        0.000117909        0.000229273
152       28        -0.712815        0.000115139        0.000234852
153       28        -0.745913        0.000113267        0.000238807
154       28        -0.762359        0.000112349        0.0002408
155       28        -0.756278        0.000112682        0.00024005
156       28        -0.712834        0.000115129        0.000234836
157       28        -0.602759        0.000121623        0.000222223
158       28        -0.388032        0.000135451        0.000199665
159       28        -0.0613033        0.000159567        0.000169655
160       28        0.284897        0.000189638        0.000142625
161       28        0.533533        0.000214588        0.000125862
162       28        0.674904        0.00023025        0.000117244
163       28        0.738042        0.00023766        0.000113613
164       28        0.752803        0.000239452        0.000112793
165       28        0.74233        0.000238213        0.00011339
166       28        0.720246        0.000235609        0.000114655
167       28        0.690223        0.000232118        0.000116399
168       28        0.648662        0.000227364        0.000118853
169       28        0.588077        0.000220605        0.000122523
170       28        0.501931        0.000211346        0.00012794
171       28        0.385204        0.000199425        0.000135671
172       28        0.23126        0.000184717        0.000146579
173       28        0.0434065        0.000168191        0.000161047
174       28        -0.148404        0.000152794        0.000177238
175       28        -0.310803        0.000140839        0.000192178
176       28        -0.436905        0.000132201        0.000204635
177       28        -0.53189        0.000126052        0.000214558
178       28        -0.596244        0.000122065        0.000221583
179       28        -0.632292        0.000119909        0.000225659
180       28        -0.650468        0.000118854        0.000227776
181       28        -0.663192        0.000118125        0.000229278
182       28        -0.677862        0.000117279        0.000231
183       28        -0.69456        0.000116326        0.00023298
184       28        -0.709831        0.000115468        0.000234821
185       28        -0.720732        0.000114857        0.00023614
186       28        -0.721886        0.000114785        0.000236264
187       28        -0.693235        0.000116397        0.000232815
188       28        -0.576499        0.000123326        0.000219495
189       28        -0.270782        0.000143708        0.000188399
190       28        0.194884        0.000181363        0.000149249
191       28        0.544268        0.000215815        0.00012523
192       28        0.70205        0.000233566        0.000115748
193       28        0.73343        0.000237319        0.000113974
194       28        0.641629        0.000226654        0.000119319
195       28        0.333361        0.000194383        0.000139278
196       28        -0.154899        0.0001523        0.000177816
197       28        -0.502866        0.000127841        0.000211379
198       28        -0.653359        0.000118573        0.000227895
199       28        -0.700532        0.000115875        0.000233468
200       28        -0.707333        0.000115545        0.000234392
201       28        -0.702205        0.000115891        0.000233891
202       28        -0.694484        0.000116376        0.000233064
203       28        -0.684311        0.000117001        0.000231943
204       28        -0.670272        0.000117856        0.000230381
205       28        -0.653404        0.000118883        0.000228503
206       28        -0.637686        0.000119847        0.000226762
207       28        -0.628423        0.000120417        0.00022574
208       28        -0.629093        0.000120374        0.00022581
209       28        -0.636601        0.0001199        0.000226616
210       28        -0.6342        0.000119992        0.000226246
211       28        -0.579659        0.000123228        0.000220015
212       28        -0.398879        0.000134836        0.000200926
213       28        -0.0717025        0.00015882        0.000170626
214       28        0.223541        0.000183994        0.000147137
215       28        0.341349        0.000195082        0.000138666
216       28        0.283411        0.000189563        0.000142781
217       28        0.0716922        0.000170621        0.000158817
218       28        -0.22644        0.000146995        0.000184351
219       28        -0.479902        0.000129452        0.000209184
220       28        -0.627351        0.000120268        0.000225219
221       28        -0.688122        0.000116727        0.000232283
222       28        -0.70065        0.000116055        0.000233857
223       28        -0.693714        0.000116496        0.000233125
224       28        -0.68379        0.000117097        0.000232012
225       28        -0.677264        0.000117481        0.00023126
226       28        -0.669976        0.000117885        0.000230371
227       28        -0.643372        0.00011941        0.000227223
228       28        -0.559604        0.000124448        0.000217782
229       28        -0.369476        0.000136825        0.000197982
230       28        -0.0606316        0.000159695        0.000169678
231       28        0.280273        0.000189336        0.000143058
232       28        0.534467        0.000214952        0.000125958
233       28        0.674396        0.000230587        0.000117476
234       28        0.72435        0.000236461        0.000114598
235       28        0.688855        0.000232243        0.000116621
236       28        0.502552        0.000211555        0.000127987
237       28        0.0881279        0.000172073        0.000157557
238       28        -0.358531        0.000137543        0.000196855
239       28        -0.607722        0.000121379        0.000222881
240       28        -0.701448        0.000115885        0.000233703
241       28        -0.717626        0.000115036        0.000235772
242       28        -0.698338        0.000116217        0.000233644
243       28        -0.665843        0.000118176        0.000229987
244       28        -0.636055        0.000119991        0.000226664
245       28        -0.62052        0.000120943        0.000224941
246       28        -0.621127        0.000120896        0.00022499
247       28        -0.620927        0.00012086        0.000224879
248       28        -0.56966        0.000123904        0.000219021
249       28        -0.370801        0.000136791        0.000198196
250       28        0.00738008        0.000165269        0.000164054
251       28        0.318985        0.000192962        0.000140262
252       28        0.409191        0.000201759        0.000134006
253       28        0.260422        0.000187397        0.000144432
254       28        -0.142071        0.000153388        0.000176804
255       28        -0.547649        0.000125183        0.000216464
256       28        -0.719722        0.000114863        0.000235912
257       28        -0.744744        0.000113439        0.000238891
258       28        -0.646331        0.000119103        0.000227312
259       28        -0.303528        0.000141423        0.000191576
260       28        0.282708        0.000189622        0.000142926
261       28        0.646026        0.000227213        0.000119088
262       28        0.719153        0.000235732        0.00011484
263       28        0.569313        0.000218727        0.000123781
264       28        0.0436241        0.000168271        0.000161088
265       28        -0.571311        0.000123573        0.000218797
266       28        -0.76059        0.000112495        0.000240687
267       28        -0.766806        0.00011228        0.000241726
268       28        -0.726837        0.000114612        0.000237078
269       28        -0.666176        0.000118133        0.000229979
270       28        -0.523878        0.000126769        0.000214058
271       28        -0.167142        0.000151501        0.000179062
272       28        0.283949        0.000189678        0.00014279
273       28        0.490398        0.000210117        0.000128672
274       28        0.45506        0.00020647        0.000130987
275       28        0.193124        0.000181307        0.000149466
276       28        -0.251364        0.000145248        0.000186757
277       28        -0.58426        0.000122938        0.000220509
278       28        -0.7032        0.000115894        0.000234129
279       28        -0.717629        0.000115099        0.000235904
280       28        -0.669991        0.000117851        0.000230307
281       28        -0.475633        0.000129828        0.000208898
282       28        0.0596266        0.000169681        0.000159859
283       28        0.602893        0.000222285        0.00012164
284       28        0.785923        0.00024367        0.00011104
285       28        0.810542        0.000246893        0.000109773
286       28        0.783443        0.000243627        0.000111296
287       28        0.681596        0.000231419        0.000117054
288       28        0.325716        0.000193717        0.000139866
289       28        -0.371164        0.000136737        0.000198189
290       28        -0.709136        0.000115437        0.000234595
291       28        -0.785229        0.000111205        0.000243862
292       28        -0.785851        0.000111199        0.000244002
293       28        -0.752398        0.000113031        0.000239861
294       28        -0.606593        0.000121484        0.000222823
295       28        -0.144348        0.000153183        0.00017697
296       28        0.476247        0.000208847        0.000129717
297       28        0.709026        0.000234573        0.000115439
298       28        0.689361        0.000232283        0.000116582
299       28        0.396691        0.000200688        0.000134971
300       28        -0.288268        0.000142543        0.000190169
301       28        -0.666845        0.000117922        0.000229722
302       28        -0.743477        0.00011361        0.000238948
303       28        -0.72383        0.000114826        0.000236808
304       28        -0.692106        0.000116702        0.000233161
305       28        -0.670621        0.000117947        0.000230639
306       28        -0.64708        0.000119282        0.000227824
307       28        -0.591949        0.000122547        0.000221505
308       28        -0.500887        0.000128214        0.000211577
309       28        -0.432407        0.000132669        0.000204438
310       28        -0.452339        0.000131356        0.000206489
311       28        -0.556369        0.0001247        0.000217518
312       28        -0.666983        0.000118014        0.000229932
313       28        -0.725834        0.000114631        0.00023688
314       28        -0.733762        0.000114173        0.00023781
315       28        -0.665008        0.000118086        0.000229618
316       28        -0.392258        0.000135311        0.000200304
317       28        0.178072        0.000180041        0.000150673
318       28        0.609178        0.000223139        0.000121342
319       28        0.736005        0.000237822        0.000113922
320       28        0.682177        0.000231532        0.000117043
321       28        0.376623        0.000198745        0.000136374
322       28        -0.302563        0.000141509        0.000191508
323       28        -0.681641        0.000117013        0.000231349
324       28        -0.755773        0.000112887        0.000240366
325       28        -0.727257        0.000114628        0.000237211
326       28        -0.681842        0.000117321        0.000232005
327       28        -0.643204        0.000119606        0.000227559
328       28        -0.575606        0.000123643        0.000219863
329       28        -0.343232        0.000138779        0.000195609
330       28        0.205606        0.000182516        0.000148596
331       28        0.636824        0.00022619        0.000119647
332       28        0.77345        0.00024233        0.000111815
333       28        0.791343        0.000244685        0.0001109
334       28        0.779185        0.000243261        0.000111603
335       28        0.7397        0.000238407        0.000113781
336       28        0.57351        0.00021922        0.00012354
337       28        0.0546971        0.000169276        0.000160266
338       28        -0.529557        0.000126347        0.00021456
339       28        -0.725688        0.000114594        0.000236768
340       28        -0.755259        0.000112999        0.00024048
341       28        -0.750285        0.000113306        0.000239937
342       28        -0.735752        0.000114089        0.00023811
343       28        -0.653358        0.000118781        0.000228295
344       28        -0.323764        0.000140041        0.000193582
345       28        0.336025        0.000194808        0.000139211
346       28        0.689951        0.000232362        0.000116553
347       28        0.759992        0.000240669        0.000112554
348       28        0.650044        0.000227704        0.000118866
349       28        0.211915        0.000183046        0.00014809
350       28        -0.465236        0.000130471        0.00020776
351       28        -0.7261        0.000114535        0.000236745
352       28        -0.773069        0.000111964        0.000242559
353       28        -0.766369        0.000112352        0.000241774
354       28        -0.726307        0.000114553        0.00023683
355       28        -0.549152        0.000125062        0.00021658
356       28        -0.0221058        0.000162909        0.00016655
357       28        0.542418        0.000215902        0.000125512
358       28        0.722547        0.000236219        0.000114688
359       28        0.666005        0.000229597        0.000117957
360       28        0.308672        0.000192093        0.000141077
361       28        -0.384791        0.000135828        0.000199574
362       28        -0.709672        0.000115449        0.000234745
363       28        -0.773614        0.000111919        0.000242594
364       28        -0.765576        0.000112432        0.000241756
365       28        -0.740111        0.000113851        0.00023865
366       28        -0.645627        0.000119234        0.000227402
367       28        -0.291036        0.000142339        0.000190424
368       28        0.372769        0.000198418        0.000136675
369       28        0.68581        0.000231948        0.000116828
370       28        0.732288        0.000237444        0.000114165
371       28        0.602991        0.000222513        0.000121753
372       28        0.155626        0.00017804        0.000152381
373       28        -0.469224        0.000130211        0.000208175
374       28        -0.724521        0.000114608        0.000236522
375       28        -0.769712        0.000112141        0.000242129
376       28        -0.757794        0.000112873        0.000240823
377       28        -0.732793        0.00011428        0.000237804
378       28        -0.648892        0.000119062        0.000227815
379       28        -0.326861        0.000139809        0.00019386
380       28        0.339538        0.000195107        0.000138936
381       28        0.69108        0.000232411        0.000116446
382       28        0.732239        0.000237294        0.000114098
383       28        0.534046        0.000214944        0.000126007
384       28        -0.024423        0.000162746        0.00016677
385       28        -0.558968        0.000124367        0.000217501
386       28        -0.75646        0.000112624        0.00023997
387       28        -0.774818        0.000111634        0.000242267
388       28        -0.680466        0.000117045        0.000231141
389       28        -0.397385        0.000134932        0.000200769
390       28        0.157748        0.000178273        0.000152256
391       28        0.615731        0.000223926        0.000120975
392       28        0.773555        0.00024232        0.000111799
393       28        0.778632        0.000242912        0.000111505
394       28        0.633141        0.000225735        0.000119847
395       28        0.136181        0.000176253        0.000153813
396       28        -0.513979        0.000127312        0.000212856
397       28        -0.734785        0.000114004        0.000237701
398       28        -0.729995        0.000114296        0.000237171
399       28        -0.551855        0.000124918        0.000216917
400       28        -0.0967085        0.000156968        0.000172906
401       28        0.434073        0.000204534        0.00013251
402       28        0.709145        0.000234553        0.000115415
403       28        0.789545        0.000244289        0.00011092
404       28        0.788919        0.000244276        0.000110983
405       28        0.731852        0.000237317        0.000114154
406       28        0.53466        0.000214944        0.000125929
407       28        0.0352743        0.000167621        0.000161812
408       28        -0.505501        0.000127877        0.000211997
409       28        -0.706102        0.000115708        0.000234434
410       28        -0.735889        0.00011405        0.000238061
411       28        -0.704556        0.000115854        0.000234366
412       28        -0.631719        0.000120126        0.000225938
413       28        -0.52214        0.000126861        0.00021384
414       28        -0.409858        0.000134167        0.000202137
415       28        -0.334061        0.000139345        0.000194613
416       28        -0.305922        0.00014132        0.000191895
417       28        -0.315321        0.000140653        0.000192794
418       28        -0.342989        0.000138712        0.000195466
419       28        -0.367288        0.000137021        0.000197833
420       28        -0.369278        0.000136877        0.000198018
421       28        -0.334405        0.000139297        0.000194613
422       28        -0.251826        0.000145197        0.000186777
423       28        -0.117382        0.000155328        0.000174674
424       28        0.0576637        0.000169546        0.000160046
425       28        0.245367        0.000186182        0.000145672
426       28        0.42386        0.000203498        0.000133193
427       28        0.581759        0.000220166        0.000123054
428       28        0.691318        0.000232528        0.000116477
429       28        0.726255        0.000236618        0.000114456
430       28        0.676923        0.000230806        0.000117291
431       28        0.501488        0.000211381        0.000128018
432       28        0.118314        0.00017465        0.000155162
433       28        -0.371933        0.000136693        0.000198278
434       28        -0.645266        0.000119231        0.000227314
435       28        -0.722334        0.000114812        0.000236425
436       28        -0.726526        0.000114622        0.000237026
437       28        -0.702547        0.000115979        0.000234148
438       28        -0.614862        0.00012109        0.000223944
439       28        -0.344576        0.000138574        0.000195582
440       28        0.156681        0.000178076        0.00015225
441       28        0.565352        0.000218233        0.000123991
442       28        0.70744        0.000234272        0.000115474
443       28        0.63217        0.000225608        0.000119896
444       28        0.268841        0.000188263        0.000143883
445       28        -0.320325        0.000140239        0.000193189
446       28        -0.672751        0.000117488        0.000230233
447       28        -0.776644        0.000111623        0.000242687
448       28        -0.781346        0.000111442        0.000243435
449       28        -0.749295        0.000113254        0.00023959
450       28        -0.664208        0.000118132        0.000229524
451       28        -0.436207        0.000132364        0.000204745
452       28        -0.000210767        0.000164664        0.000164699
453       28        0.418983        0.000202893        0.000133446
454       28        0.633768        0.00022578        0.000119797
455       28        0.707628        0.000234315        0.000115473
456       28        0.714868        0.00023524        0.000115093
457       28        0.68786        0.000232112        0.000116671
458       28        0.634744        0.000226035        0.000119815
459       28        0.559367        0.000217696        0.000124429
460       28        0.477184        0.000208945        0.000129657
461       28        0.41244        0.000202301        0.00013393
462       28        0.375336        0.000198591        0.000136443
463       28        0.347264        0.000195805        0.000138359
464       28        0.282748        0.000189597        0.000142901
465       28        0.118731        0.000174729        0.000155168
466       28        -0.178197        0.000150647        0.000180032
467       28        -0.499881        0.000128215        0.000211366
468       28        -0.675807        0.000117409        0.000230781
469       28        -0.692747        0.000116403        0.000232713
470       28        -0.546584        0.000125206        0.000216274
471       28        -0.147015        0.000152974        0.000177201
472       28        0.328315        0.000193844        0.000139594
473       28        0.570849        0.00021863        0.000123536
474       28        0.610831        0.000223025        0.00012108
475       28        0.468526        0.000207754        0.000130038
476       28        0.0606738        0.000169656        0.000159669
477       28        -0.449889        0.000131445        0.000206125
478       28        -0.645472        0.000119163        0.000227231
479       28        -0.569369        0.000123797        0.000218769
480       28        -0.222656        0.000147326        0.000184068
481       28        0.22754        0.000184447        0.00014691
482       28        0.478746        0.000208924        0.000129441
483       28        0.528164        0.000214112        0.000126259
484       28        0.419983        0.000202904        0.00013332
485       28        0.127264        0.000175449        0.000154483
486       28        -0.302554        0.000141546        0.000191556
487       28        -0.608665        0.000121415        0.000223157
488       28        -0.715883        0.000115152        0.000235599
489       28        -0.729407        0.000114445        0.000237343
490       28        -0.72007        0.000115006        0.000236288
491       28        -0.707515        0.000115721        0.000234792
492       28        -0.657026        0.000118591        0.000228768
493       28        -0.44427        0.000131802        0.000205526
494       28        0.0872356        0.000171998        0.000157629
495       28        0.548675        0.00021641        0.000125023
496       28        0.65273        0.000227933        0.000118667
497       28        0.441801        0.000205199        0.000131918
498       28        -0.157716        0.00015213        0.000178119
499       28        -0.57574        0.000123525        0.000219683
0       29        -0.466312        0.000130632        0.000208242
1       29        -0.540268        0.000125848        0.000216015
2       29        -0.548207        0.000125212        0.000216636
3       29        -0.31474        0.000140693        0.000192736
4       29        0.221487        0.000183954        0.000147407
5       29        0.603123        0.000222294        0.000121617
6       29        0.723327        0.000236017        0.0001145
7       29        0.673603        0.000230218        0.000117381
8       29        0.410024        0.000201912        0.000133996
9       29        -0.155035        0.000152452        0.000178018
10       29        -0.599009        0.000122044        0.000222158
11       29        -0.740328        0.00011374        0.000238471
12       29        -0.750287        0.000113178        0.000239666
13       29        -0.654913        0.000118596        0.000228295
14       29        -0.288622        0.000142426        0.00019008
15       29        0.391729        0.000200211        0.00013532
16       29        0.706691        0.000234289        0.000115569
17       29        0.774114        0.000242439        0.000111792
18       29        0.755825        0.000240237        0.000112821
19       29        0.657727        0.000228604        0.000118423
20       29        0.377964        0.000198778        0.000136213
21       29        -0.136643        0.00015382        0.000176342
22       29        -0.532787        0.000126144        0.000214908
23       29        -0.656363        0.000118646        0.000228722
24       29        -0.661337        0.000118415        0.000229414
25       29        -0.634434        0.000120025        0.000226362
26       29        -0.593886        0.000122468        0.000221791
27       29        -0.538465        0.000125878        0.000215677
28       29        -0.500269        0.000128263        0.000211526
29       29        -0.517223        0.000127148        0.000213273
30       29        -0.5746        0.000123505        0.000219396
31       29        -0.623491        0.000120462        0.000224713
32       29        -0.62325        0.000120445        0.000224628
33       29        -0.540119        0.000125559        0.000215486
34       29        -0.32884        0.000139617        0.000193978
35       29        0.0326909        0.0001674        0.000162016
36       29        0.415396        0.000202615        0.000133742
37       29        0.653939        0.000228193        0.000118659
38       29        0.749139        0.000239405        0.000113184
39       29        0.770204        0.000241984        0.000112019
40       29        0.747194        0.000239115        0.000113267
41       29        0.623741        0.000224628        0.000120386
42       29        0.220661        0.000183704        0.000147329
43       29        -0.397317        0.00013494        0.000200768
44       29        -0.657377        0.000118526        0.000228722
45       29        -0.701008        0.000116051        0.000233934
46       29        -0.683863        0.00011709        0.000232016
47       29        -0.65986        0.0001185        0.000229241
48       29        -0.634708        0.000119952        0.000226286
49       29        -0.595863        0.000122243        0.000221822
50       29        -0.535106        0.000125965        0.000215101
51       29        -0.460704        0.000130711        0.000207201
52       29        -0.392156        0.00013527        0.000200222
53       29        -0.341762        0.000138729        0.000195251
54       29        -0.30213        0.0001415        0.000191412
55       29        -0.250847        0.000145181        0.000186575
56       29        -0.164205        0.000151629        0.000178688
57       29        -0.0321824        0.000161993        0.000167291
58       29        0.126775        0.000175394        0.00015451
59       29        0.274698        0.000188821        0.000143466
60       29        0.388905        0.000199859        0.000135464
61       29        0.471877        0.00020829        0.000129937
62       29        0.536182        0.00021507        0.000125811
63       29        0.592811        0.000221221        0.000122284
64       29        0.646378        0.000227221        0.00011905
65       29        0.695032        0.000232815        0.000116188
66       29        0.724911        0.000236284        0.000114448
67       29        0.699105        0.000233199        0.000115907
68       29        0.550481        0.000216496        0.000124847
69       29        0.19868        0.000181716        0.000148973
70       29        -0.27629        0.00014331        0.000188915
71       29        -0.594709        0.000122136        0.000221372
72       29        -0.722376        0.000114619        0.000236037
73       29        -0.750936        0.000113067        0.000239588
74       29        -0.742381        0.000113605        0.000238677
75       29        -0.724529        0.000114647        0.000236605
76       29        -0.706359        0.000115693        0.000234463
77       29        -0.685672        0.000116863        0.000231986
78       29        -0.651658        0.000118816        0.000227975
79       29        -0.586589        0.0001227        0.000220596
80       29        -0.471432        0.000129955        0.000208226
81       29        -0.299204        0.000141673        0.000191086
82       29        -0.0822588        0.000157955        0.000171498
83       29        0.141797        0.000176674        0.000153317
84       29        0.326721        0.000193722        0.000139729
85       29        0.460387        0.00020705        0.000130656
86       29        0.554074        0.00021694        0.000124655
87       29        0.618544        0.000224034        0.000120694
88       29        0.661755        0.000228933        0.000118117
89       29        0.692384        0.000232468        0.000116323
90       29        0.718505        0.000235528        0.000114815
91       29        0.743854        0.000238542        0.000113374
92       29        0.766885        0.00024131        0.000112078
93       29        0.783354        0.000243297        0.000111156
94       29        0.78909        0.000243986        0.000110833
95       29        0.780152        0.000242878        0.00011132
96       29        0.7528        0.00023954        0.000112834
97       29        0.703301        0.000233647        0.000115643
98       29        0.624249        0.000224573        0.000120295
99       29        0.502223        0.000211313        0.000127883
100       29        0.317441        0.000192765        0.000140335
101       29        0.0562758        0.000169253        0.000159992
102       29        -0.234162        0.000146346        0.00018496
103       29        -0.467585        0.000130141        0.000207723
104       29        -0.624023        0.000120304        0.000224538
105       29        -0.717747        0.000114796        0.00023531
106       29        -0.76446        0.000112164        0.00024091
107       29        -0.776019        0.000111529        0.000242331
108       29        -0.756418        0.000112629        0.000239971
109       29        -0.701367        0.000115768        0.000233447
110       29        -0.602734        0.000121625        0.000222223
111       29        -0.46071        0.000130612        0.000207045
112       29        -0.292333        0.000142138        0.000190401
113       29        -0.114232        0.000155422        0.000174231
114       29        0.0603837        0.000169617        0.000159678
115       29        0.217904        0.000183481        0.000147555
116       29        0.352888        0.00019623        0.000137882
117       29        0.468183        0.000207813        0.00013012
118       29        0.56695        0.000218277        0.000123818
119       29        0.64672        0.000227126        0.00011896
120       29        0.703382        0.000233646        0.000115634
121       29        0.738664        0.000237811        0.000113615
122       29        0.758823        0.000240232        0.000112481
123       29        0.769983        0.000241585        0.000111859
124       29        0.776397        0.000242366        0.000111503
125       29        0.780619        0.000242893        0.000111275
126       29        0.78397        0.000243317        0.000111096
127       29        0.787088        0.000243706        0.000110927
128       29        0.790079        0.000244076        0.000110764
129       29        0.792584        0.000244387        0.000110628
130       29        0.794105        0.00024457        0.000110542
131       29        0.794369        0.000244596        0.000110525
132       29        0.793437        0.00024448        0.000110575
133       29        0.791618        0.000244258        0.000110676
134       29        0.789132        0.000243956        0.000110814
135       29        0.785826        0.000243548        0.000110995
136       29        0.781235        0.000242977        0.000111245
137       29        0.774616        0.000242161        0.000111607
138       29        0.764729        0.000240954        0.000112154
139       29        0.749327        0.000239092        0.000113015
140       29        0.724935        0.000236186        0.000114398
141       29        0.687827        0.000231846        0.000116541
142       29        0.636513        0.000225985        0.000119576
143       29        0.574341        0.000219091        0.000123365
144       29        0.508904        0.000212064        0.000127483
145       29        0.445905        0.000205516        0.00013158
146       29        0.382854        0.00019917        0.000135816
147       29        0.308055        0.000191895        0.000141019
148       29        0.204526        0.000182255        0.000148544
149       29        0.0602165        0.000169598        0.000159687
150       29        -0.116752        0.000155227        0.00017445
151       29        -0.29843        0.000141701        0.000190976
152       29        -0.462486        0.000130493        0.000207225
153       29        -0.597987        0.00012192        0.000221706
154       29        -0.694902        0.000116157        0.000232721
155       29        -0.751706        0.000112917        0.000239453
156       29        -0.772463        0.000111752        0.000241953
157       29        -0.757236        0.000112592        0.000240087
158       29        -0.694916        0.000116136        0.000232683
159       29        -0.560863        0.000124191        0.000217605
160       29        -0.327004        0.000139664        0.000193687
161       29        0.00328005        0.000164808        0.000164269
162       29        0.335067        0.000194442        0.000139082
163       29        0.57087        0.000218636        0.000123537
164       29        0.705287        0.000233799        0.000115489
165       29        0.769159        0.000241412        0.000111871
166       29        0.793611        0.000244428        0.000110532
167       29        0.797451        0.000244945        0.000110342
168       29        0.78993        0.000244069        0.000110777
169       29        0.773969        0.000242153        0.000111676
170       29        0.748802        0.000239131        0.000113093
171       29        0.71141        0.000234695        0.000115224
172       29        0.656338        0.00022831        0.000118435
173       29        0.578435        0.00021959        0.00012314
174       29        0.477124        0.000208773        0.000129557
175       29        0.351673        0.000196132        0.000137981
176       29        0.197105        0.000181601        0.000149114
177       29        0.0221227        0.000166413        0.000162772
178       29        -0.137351        0.000153647        0.000176268
179       29        -0.252359        0.000145046        0.000186682
180       29        -0.331167        0.000139434        0.000194175
181       29        -0.400583        0.000134671        0.000201023
182       29        -0.479085        0.000129474        0.000209048
183       29        -0.563909        0.000124089        0.000218089
184       29        -0.639095        0.000119527        0.000226476
185       29        -0.693523        0.000116353        0.000232793
186       29        -0.725097        0.00011456        0.000236558
187       29        -0.732395        0.00011414        0.000237418
188       29        -0.698469        0.000116048        0.000233334
189       29        -0.57106        0.000123627        0.000218837
190       29        -0.274796        0.000143401        0.000188753
191       29        0.156919        0.000177968        0.000152122
192       29        0.504265        0.000211571        0.000127778
193       29        0.679626        0.000230921        0.000117032
194       29        0.719517        0.000235575        0.000114722
195       29        0.631384        0.000225446        0.000119904
196       29        0.395603        0.000200503        0.000134994
197       29        0.0721751        0.000170658        0.000158775
198       29        -0.206099        0.000148452        0.000182428
199       29        -0.375413        0.000136361        0.000198485
200       29        -0.473213        0.00012985        0.000208428
201       29        -0.543063        0.000125406        0.000215858
202       29        -0.600612        0.000121865        0.000222188
203       29        -0.642566        0.000119359        0.000226944
204       29        -0.664216        0.000118114        0.000229491
205       29        -0.667077        0.000117991        0.000229909
206       29        -0.658237        0.000118557        0.00022898
207       29        -0.647109        0.00011925        0.000227769
208       29        -0.641491        0.000119603        0.000227163
209       29        -0.64413        0.000119445        0.000227464
210       29        -0.649484        0.000119104        0.00022803
211       29        -0.640251        0.000119605        0.000226886
212       29        -0.586713        0.000122791        0.000220786
213       29        -0.469756        0.000130151        0.00020819
214       29        -0.337621        0.000139039        0.000194879
215       29        -0.279827        0.000143116        0.000189328
216       29        -0.333715        0.0001393        0.000194483
217       29        -0.462686        0.000130578        0.000207401
218       29        -0.59471        0.000122224        0.000221532
219       29        -0.680445        0.000117118        0.000231279
220       29        -0.716249        0.000115085        0.00023555
221       29        -0.71912        0.000114967        0.000235984
222       29        -0.706469        0.00011573        0.000234565
223       29        -0.690715        0.000116669        0.000232771
224       29        -0.67933        0.000117348        0.000231475
225       29        -0.675521        0.000117573        0.000231038
226       29        -0.678131        0.000117412        0.000231324
227       29        -0.680308        0.00011726        0.000231528
228       29        -0.666772        0.000118007        0.00022987
229       29        -0.610746        0.000121288        0.000223389
230       29        -0.472103        0.000129941        0.000208342
231       29        -0.204241        0.000148595        0.000182265
232       29        0.176337        0.000179778        0.000150714
233       29        0.505877        0.000211903        0.000127772
234       29        0.684158        0.000231652        0.000116872
235       29        0.738707        0.000238063        0.00011373
236       29        0.692601        0.000232597        0.000116362
237       29        0.513229        0.000212666        0.000127293
238       29        0.178829        0.000180038        0.000150557
239       29        -0.207446        0.000148401        0.000182612
240       29        -0.48289        0.000129239        0.000209464
241       29        -0.62624        0.000120316        0.000225059
242       29        -0.679849        0.000117195        0.000231294
243       29        -0.683484        0.000117055        0.000231858
244       29        -0.666425        0.00011812        0.00023001
245       29        -0.649136        0.000119186        0.000228109
246       29        -0.642773        0.000119579        0.000227408
247       29        -0.64547        0.000119395        0.000227673
248       29        -0.637128        0.000119832        0.000226608
249       29        -0.577715        0.000123366        0.000219833
250       29        -0.436655        0.000132346        0.000204808
251       29        -0.276097        0.000143421        0.000189025
252       29        -0.212037        0.000148102        0.000183082
253       29        -0.303317        0.000141499        0.000191639
254       29        -0.499378        0.000128269        0.000211349
255       29        -0.65924        0.000118409        0.000228922
256       29        -0.71865        0.000114956        0.000235851
257       29        -0.681258        0.000117105        0.000231443
258       29        -0.462359        0.000130612        0.000207388
259       29        0.0733871        0.000170811        0.000158725
260       29        0.560762        0.000217694        0.000124254
261       29        0.741779        0.000238358        0.000113522
262       29        0.743045        0.000238621        0.000113503
263       29        0.578897        0.00021981        0.000123207
264       29        0.0646028        0.000170045        0.000159407
265       29        -0.556896        0.000124456        0.000217207
266       29        -0.754685        0.00011281        0.00023994
267       29        -0.761355        0.00011258        0.000241053
268       29        -0.719335        0.000115052        0.00023621
269       29        -0.669632        0.00011796        0.000230437
270       29        -0.595267        0.000122375        0.00022193
271       29        -0.437621        0.000132348        0.00020501
272       29        -0.204403        0.000148712        0.000182439
273       29        -0.0656642        0.000159375        0.000170191
274       29        -0.119121        0.000155167        0.000174796
275       29        -0.32355        0.000140077        0.000193589
276       29        -0.544845        0.000125384        0.000216205
277       29        -0.668742        0.000117887        0.000230089
278       29        -0.704186        0.000115874        0.00023432
279       29        -0.696237        0.000116359        0.000233437
280       29        -0.639472        0.000119679        0.000226848
281       29        -0.425453        0.000133142        0.000203745
282       29        0.131703        0.000175867        0.000154166
283       29        0.64045        0.000226407        0.000119329
284       29        0.807733        0.000246252        0.000109796
285       29        0.832732        0.000249562        0.000108525
286       29        0.813209        0.000247202        0.000109617
287       29        0.734554        0.000237554        0.000113959
288       29        0.439735        0.000204968        0.000132042
289       29        -0.252196        0.000145167        0.000186808
290       29        -0.664696        0.000118041        0.00022946
291       29        -0.771131        0.000111971        0.000242104
292       29        -0.773108        0.000111874        0.000242373
293       29        -0.707481        0.000115548        0.000234432
294       29        -0.467762        0.000130225        0.000207894
295       29        0.0926065        0.00017249        0.000157234
296       29        0.579546        0.000219886        0.00012317
297       29        0.729761        0.000237076        0.000114276
298       29        0.685063        0.000231833        0.000116857
299       29        0.381118        0.000199157        0.000136044
300       29        -0.305687        0.00014129        0.00019181
301       29        -0.675796        0.000117379        0.000230721
302       29        -0.748587        0.000113309        0.000239537
303       29        -0.72735        0.00011462        0.000237217
304       29        -0.694842        0.000116542        0.000233479
305       29        -0.675646        0.000117655        0.000231229
306       29        -0.665709        0.000118193        0.000229988
307       29        -0.649952        0.000119062        0.000228058
308       29        -0.625027        0.000120502        0.000225134
309       29        -0.610239        0.000121376        0.000223438
310       29        -0.626857        0.000120373        0.000225305
311       29        -0.668906        0.000117885        0.000230124
312       29        -0.707639        0.000115662        0.0002347
313       29        -0.722492        0.000114837        0.000236514
314       29        -0.695574        0.00011637        0.000233306
315       29        -0.547215        0.00012525        0.000216485
316       29        -0.101364        0.00015657        0.000173272
317       29        0.464077        0.000207541        0.000130484
318       29        0.717892        0.000235598        0.00011492
319       29        0.763396        0.000241195        0.000112417
320       29        0.695982        0.000233214        0.000116277
321       29        0.424459        0.000203568        0.000133159
322       29        -0.214877        0.000147879        0.000183327
323       29        -0.647881        0.000118987        0.000227443
324       29        -0.753414        0.000112984        0.000240005
325       29        -0.736227        0.000114079        0.000238201
326       29        -0.693089        0.000116636        0.000233257
327       29        -0.655028        0.000118893        0.000228892
328       29        -0.600053        0.000122153        0.000222588
329       29        -0.420697        0.00013351        0.000203339
330       29        0.0457579        0.000168536        0.000160998
331       29        0.532641        0.000214741        0.000126064
332       29        0.74116        0.000238345        0.000113586
333       29        0.79707        0.000245244        0.000110518
334       29        0.799013        0.000245546        0.00011044
335       29        0.758088        0.000240482        0.000112681
336       29        0.579375        0.000219789        0.000123137
337       29        0.0465596        0.000168582        0.000160913
338       29        -0.531001        0.000126261        0.000214724
339       29        -0.726648        0.000114535        0.000236874
340       29        -0.758964        0.000112766        0.000240875
341       29        -0.7522        0.000113148        0.000240063
342       29        -0.720476        0.000114893        0.000236153
343       29        -0.585216        0.000122838        0.000220541
344       29        -0.161475        0.000151913        0.000178534
345       29        0.449937        0.000206184        0.000131477
346       29        0.715064        0.000235353        0.000115125
347       29        0.747633        0.000239218        0.000113266
348       29        0.596026        0.000221641        0.000122123
349       29        0.088781        0.000172153        0.000157528
350       29        -0.521829        0.000126815        0.000213697
351       29        -0.733059        0.000114151        0.000237599
352       29        -0.765293        0.000112405        0.000241628
353       29        -0.749294        0.000113303        0.000239693
354       29        -0.677344        0.000117362        0.000231045
355       29        -0.406288        0.000134352        0.000201694
356       29        0.199397        0.00018199        0.00014909
357       29        0.632973        0.000225879        0.000119944
358       29        0.751519        0.000239716        0.000113062
359       29        0.70091        0.000233675        0.000115934
360       29        0.408018        0.00020182        0.000134204
361       29        -0.266763        0.000144126        0.000188189
362       29        -0.666528        0.000117966        0.000229734
363       29        -0.761323        0.000112592        0.000241071
364       29        -0.759211        0.000112774        0.000240951
365       29        -0.725013        0.000114692        0.000236811
366       29        -0.596222        0.000122202        0.000221827
367       29        -0.171457        0.000151151        0.000179421
368       29        0.451323        0.000206339        0.000131393
369       29        0.706567        0.000234416        0.000115646
370       29        0.743257        0.000238834        0.000113581
371       29        0.655522        0.000228502        0.000118631
372       29        0.328223        0.000194024        0.000139737
373       29        -0.299577        0.000141789        0.000191314
374       29        -0.662059        0.000118217        0.000229198
375       29        -0.75595        0.000112877        0.000240387
376       29        -0.758079        0.000112835        0.000240808
377       29        -0.738331        0.000113963        0.00023846
378       29        -0.673537        0.000117619        0.00023067
379       29        -0.411336        0.000134011        0.0002022
380       29        0.231327        0.000184871        0.000146692
381       29        0.662419        0.000229106        0.000118127
382       29        0.758517        0.000240457        0.00011262
383       29        0.668104        0.000229854        0.000117841
384       29        0.342962        0.000195503        0.000138741
385       29        -0.167063        0.000151498        0.000179044
386       29        -0.4671        0.000130226        0.000207758
387       29        -0.500004        0.0001281        0.000211202
388       29        -0.316029        0.000140566        0.00019281
389       29        0.0855188        0.000171977        0.000157881
390       29        0.514076        0.000212887        0.000127318
391       29        0.736458        0.000237815        0.000113868
392       29        0.797632        0.00024524        0.000110455
393       29        0.765111        0.000241221        0.000112236
394       29        0.577052        0.000219488        0.000123254
395       29        0.0414023        0.000168126        0.000161308
396       29        -0.532098        0.000126167        0.000214799
397       29        -0.702992        0.000115848        0.000233987
398       29        -0.630298        0.000120146        0.000225655
399       29        -0.274377        0.000143595        0.000188929
400       29        0.344332        0.000195545        0.000138581
401       29        0.703571        0.000233753        0.000115664
402       29        0.812759        0.000246957        0.000109558
403       29        0.818335        0.000247785        0.000109314
404       29        0.772544        0.000242203        0.000111858
405       29        0.63833        0.000226407        0.000119582
406       29        0.291513        0.000190449        0.000142291
407       29        -0.270461        0.000143855        0.000188532
408       29        -0.630231        0.000120122        0.000225595
409       29        -0.732303        0.000114211        0.000237544
410       29        -0.718781        0.000115013        0.000235998
411       29        -0.622435        0.000120658        0.000224842
412       29        -0.404452        0.000134548        0.000201617
413       29        -0.0976541        0.000156886        0.000172979
414       29        0.159299        0.000178342        0.000152079
415       29        0.294982        0.00019081        0.000142067
416       29        0.338304        0.000194984        0.000139019
417       29        0.33072        0.000194261        0.000139559
418       29        0.301944        0.000191512        0.0001416
419       29        0.276753        0.000189134        0.000143409
420       29        0.276509        0.000189119        0.000143433
421       29        0.313237        0.000192622        0.000140821
422       29        0.384293        0.000199559        0.000135886
423       29        0.47421        0.000208687        0.000129882
424       29        0.564028        0.000218237        0.000124158
425       29        0.639565        0.000226634        0.000119554
426       29        0.695104        0.000233042        0.000116293
427       29        0.726783        0.000236772        0.00011447
428       29        0.7192        0.000235822        0.000114879
429       29        0.641511        0.000226784        0.000119401
430       29        0.447529        0.000205839        0.000131574
431       29        0.0971259        0.000172856        0.000156856
432       29        -0.321866        0.000140168        0.00019339
433       29        -0.602328        0.000121795        0.000222442
434       29        -0.709947        0.000115484        0.000234881
435       29        -0.728405        0.000114505        0.000237229
436       29        -0.713525        0.000115378        0.000235508
437       29        -0.657157        0.000118614        0.000228843
438       29        -0.465082        0.000130493        0.000207764
439       29        -0.00333224        0.000164425        0.000164974
440       29        0.481981        0.000209376        0.000129302
441       29        0.696184        0.000232971        0.000116132
442       29        0.699103        0.000233368        0.000115991
443       29        0.473616        0.000208532        0.000129862
444       29        -0.11057        0.000155814        0.00017403
445       29        -0.614317        0.000120933        0.000223532
446       29        -0.790185        0.000110769        0.000244112
447       29        -0.814117        0.00010956        0.000247296
448       29        -0.786943        0.000111122        0.000244098
449       29        -0.717704        0.000115017        0.000235754
450       29        -0.531662        0.000126189        0.000214743
451       29        -0.105296        0.000156251        0.000173601
452       29        0.400816        0.000201119        0.000134704
453       29        0.668074        0.000229778        0.000117806
454       29        0.754248        0.000240012        0.000112893
455       29        0.767051        0.000241678        0.000112231
456       29        0.757164        0.000240575        0.000112828
457       29        0.742293        0.00023881        0.000113679
458       29        0.726578        0.000236919        0.000114565
459       29        0.710671        0.000235013        0.000115466
460       29        0.697347        0.000233401        0.000116211
461       29        0.691753        0.000232699        0.000116512
462       29        0.69545        0.000233083        0.000116273
463       29        0.700391        0.00023357        0.000115942
464       29        0.685066        0.00023169        0.000116785
465       29        0.600834        0.000222066        0.000121771
466       29        0.342438        0.000195233        0.000138623
467       29        -0.168826        0.000151375        0.000179215
468       29        -0.577626        0.000123344        0.000219775
469       29        -0.703588        0.000115801        0.000234033
470       29        -0.672074        0.000117626        0.000230347
471       29        -0.505102        0.000127871        0.000211902
472       29        -0.217983        0.000147661        0.000183627
473       29        0.0326572        0.000167371        0.000161994
474       29        0.0996877        0.000173049        0.00015663
475       29        -0.0524108        0.000160406        0.000169037
476       29        -0.353748        0.000137975        0.00019653
477       29        -0.589772        0.00012258        0.000221082
478       29        -0.613486        0.000121129        0.000223708
479       29        -0.35862        0.000137631        0.000196999
480       29        0.233937        0.000185056        0.000146455
481       29        0.648405        0.00022724        0.000118819
482       29        0.785469        0.000243379        0.000110958
483       29        0.795057        0.00024467        0.000110482
484       29        0.729209        0.000236769        0.000114191
485       29        0.53614        0.00021504        0.000125799
486       29        0.0919186        0.000172415        0.000157274
487       29        -0.449461        0.000131487        0.000206101
488       29        -0.697426        0.000116164        0.000233324
489       29        -0.754179        0.00011299        0.000240202
490       29        -0.750223        0.000113251        0.000239806
491       29        -0.723663        0.000114762        0.000236635
492       29        -0.627502        0.000120325        0.00022536
493       29        -0.299435        0.000141736        0.000191216
494       29        0.313224        0.000192536        0.000140761
495       29        0.657412        0.000228513        0.000118413
496       29        0.704374        0.000234        0.000115694
497       29        0.51662        0.00021308        0.000127109
498       29        -0.0241733        0.000162678        0.000166658
499       29        -0.496899        0.000128504        0.000211211
0       30        -0.394447        0.000135401        0.000200876
1       30        -0.49878        0.000128454        0.000211526
2       30        -0.47764        0.000129667        0.000209057
3       30        -0.11654        0.000155379        0.000174584
4       30        0.47628        0.000208822        0.000129697
5       30        0.756375        0.000240034        0.000112664
6       30        0.823917        0.000248367        0.000108961
7       30        0.790112        0.000244159        0.000110798
8       30        0.60245        0.000222203        0.000121649
9       30        0.0568526        0.000169448        0.000160083
10       30        -0.534909        0.000126018        0.00021515
11       30        -0.737164        0.000113899        0.00023805
12       30        -0.764816        0.000112349        0.000241394
13       30        -0.69019        0.000116523        0.000232357
14       30        -0.369904        0.000136731        0.000197931
15       30        0.32571        0.000193774        0.000139907
16       30        0.689182        0.000232281        0.000116602
17       30        0.778834        0.000243034        0.000111538
18       30        0.7838        0.000243653        0.000111269
19       30        0.742681        0.000238541        0.000113506
20       30        0.574628        0.000219182        0.000123381
21       30        0.108861        0.000173848        0.000155916
22       30        -0.432219        0.000132668        0.000204398
23       30        -0.639983        0.000119596        0.000226807
24       30        -0.670435        0.000117838        0.000230384
25       30        -0.630033        0.000120237        0.000225765
26       30        -0.514619        0.000127348        0.000213054
27       30        -0.309602        0.000141091        0.000192291
28       30        -0.131367        0.000154229        0.000175881
29       30        -0.0934071        0.000157177        0.000172566
30       30        -0.167179        0.000151456        0.000179015
31       30        -0.242145        0.000145823        0.000185776
32       30        -0.220111        0.000147438        0.00018374
33       30        -0.0527454        0.000160373        0.000169059
34       30        0.228605        0.000184607        0.000146881
35       30        0.499024        0.000211249        0.000128254
36       30        0.672426        0.00023034        0.000117581
37       30        0.751656        0.000239673        0.000113026
38       30        0.774388        0.000242474        0.000111777
39       30        0.766045        0.000241434        0.00011223
40       30        0.711913        0.000234845        0.000115239
41       30        0.52057        0.000213328        0.000126755
42       30        0.0378451        0.000167738        0.000161509
43       30        -0.488944        0.000128888        0.000210164
44       30        -0.683353        0.000117009        0.000231737
45       30        -0.71198        0.000115411        0.000235211
46       30        -0.691864        0.000116587        0.000232875
47       30        -0.648937        0.000119079        0.000227859
48       30        -0.561679        0.000124322        0.000218013
49       30        -0.401174        0.00013468        0.000201155
50       30        -0.18201        0.000150307        0.000180313
51       30        0.0347356        0.000167522        0.000161803
52       30        0.193163        0.000181305        0.000149458
53       30        0.285245        0.000189824        0.000142715
54       30        0.338559        0.00019493        0.000138945
55       30        0.385534        0.000199553        0.000135714
56       30        0.445578        0.000205627        0.000131694
57       30        0.51982        0.000213379        0.000126881
58       30        0.594988        0.000221538        0.000122194
59       30        0.656461        0.000228454        0.000118495
60       30        0.699787        0.000233459        0.000115957
61       30        0.728977        0.000236902        0.000114282
62       30        0.74966        0.000239362        0.000113105
63       30        0.765195        0.000241216        0.000112224
64       30        0.774053        0.000242278        0.000111724
65       30        0.766424        0.00024131        0.00011213
66       30        0.71405        0.000234979        0.000115059
67       30        0.552733        0.000216741        0.000124707
68       30        0.196868        0.000181564        0.000149119
69       30        -0.283995        0.00014277        0.000189659
70       30        -0.610724        0.000121166        0.000223159
71       30        -0.743647        0.000113399        0.000238546
72       30        -0.774088        0.000111739        0.000242318
73       30        -0.763673        0.000112363        0.000241148
74       30        -0.738103        0.00011383        0.000238128
75       30        -0.70317        0.000115829        0.000233992
76       30        -0.65319        0.000118732        0.000228163
77       30        -0.573639        0.000123507        0.00021919
78       30        -0.441903        0.000131894        0.000205183
79       30        -0.237018        0.000146164        0.000185257
80       30        0.0319586        0.000167255        0.000161994
81       30        0.293477        0.000190571        0.000142102
82       30        0.484791        0.000209616        0.000129087
83       30        0.60749        0.000222836        0.000121382
84       30        0.681887        0.000231284        0.000116952
85       30        0.725972        0.000236472        0.000114418
86       30        0.7523        0.000239639        0.000112937
87       30        0.768127        0.000241569        0.000112059
88       30        0.777669        0.00024274        0.000111533
89       30        0.783808        0.000243477        0.000111187
90       30        0.788074        0.000243984        0.000110944
91       30        0.789763        0.000244176        0.000110844
92       30        0.785389        0.000243609        0.000111072
93       30        0.768071        0.000241457        0.000112014
94       30        0.72656        0.000236449        0.00011434
95       30        0.64586        0.000227078        0.000119037
96       30        0.514316        0.000212661        0.000127152
97       30        0.332154        0.000194239        0.000139343
98       30        0.104061        0.000173377        0.000156242
99       30        -0.147282        0.0001529        0.000177162
100       30        -0.374294        0.000136424        0.000198355
101       30        -0.550437        0.000124842        0.000216477
102       30        -0.67302        0.000117376        0.000230074
103       30        -0.744948        0.00011323        0.0002385
104       30        -0.778361        0.000111371        0.000242555
105       30        -0.783443        0.000111103        0.000243205
106       30        -0.761794        0.000112314        0.00024059
107       30        -0.705569        0.000115507        0.000233901
108       30        -0.595017        0.000122074        0.000221328
109       30        -0.405067        0.000134294        0.000201361
110       30        -0.132924        0.000153973        0.000175862
111       30        0.162298        0.000178475        0.000151737
112       30        0.386557        0.000199545        0.000135569
113       30        0.525271        0.000213791        0.000126435
114       30        0.611242        0.000223156        0.000121101
115       30        0.669489        0.000229751        0.000117626
116       30        0.712503        0.000234759        0.000115129
117       30        0.745763        0.000238711        0.000113238
118       30        0.771235        0.000241789        0.000111813
119       30        0.788847        0.000243947        0.000110842
120       30        0.798094        0.000245095        0.000110338
121       30        0.799696        0.000245296        0.000110252
122       30        0.795346        0.000244756        0.000110489
123       30        0.786714        0.000243686        0.00011096
124       30        0.775209        0.000242272        0.000111592
125       30        0.762296        0.000240709        0.000112313
126       30        0.749642        0.000239192        0.000113027
127       30        0.738616        0.000237874        0.00011365
128       30        0.729828        0.000236829        0.000114149
129       30        0.72323        0.000236046        0.000114525
130       30        0.718707        0.000235503        0.00011478
131       30        0.716455        0.000235233        0.000114907
132       30        0.717123        0.000235315        0.00011487
133       30        0.721688        0.000235856        0.00011461
134       30        0.730591        0.000236911        0.000114102
135       30        0.742999        0.000238389        0.000113398
136       30        0.757241        0.000240096        0.000112595
137       30        0.771475        0.000241819        0.000111801
138       30        0.783729        0.000243317        0.000111123
139       30        0.792196        0.000244356        0.000110656
140       30        0.795545        0.000244767        0.000110472
141       30        0.792994        0.000244457        0.000110614
142       30        0.78452        0.000243427        0.000111085
143       30        0.771159        0.000241809        0.000111831
144       30        0.754854        0.000239841        0.000112744
145       30        0.737252        0.000237731        0.000113737
146       30        0.717877        0.000235432        0.00011484
147       30        0.693087        0.000232524        0.000116269
148       30        0.656064        0.000228249        0.000118436
149       30        0.597633        0.000221674        0.000121946
150       30        0.506685        0.000211838        0.00012763
151       30        0.366375        0.000197545        0.000136946
152       30        0.152834        0.00017762        0.000152446
153       30        -0.127158        0.000154428        0.000175368
154       30        -0.398986        0.000134732        0.000200793
155       30        -0.60049        0.000121762        0.000221973
156       30        -0.7199        0.000114695        0.000235609
157       30        -0.775042        0.000111586        0.000242217
158       30        -0.786118        0.000110974        0.000243573
159       30        -0.76041        0.000112398        0.000240437
160       30        -0.688562        0.000116489        0.000231911
161       30        -0.545402        0.000125141        0.000215906
162       30        -0.300507        0.000141535        0.000191149
163       30        0.039639        0.000167872        0.000161348
164       30        0.36011        0.000196937        0.000137383
165       30        0.57259        0.000218867        0.000123455
166       30        0.69143        0.000232232        0.000116315
167       30        0.75114        0.000239309        0.000112913
168       30        0.779547        0.000242803        0.000111353
169       30        0.792084        0.000244402        0.000110689
170       30        0.794904        0.000244796        0.000110556
171       30        0.789915        0.000244214        0.000110844
172       30        0.776987        0.000242645        0.000111566
173       30        0.755401        0.000240027        0.00011277
174       30        0.724553        0.000236335        0.000114514
175       30        0.682096        0.000231354        0.000116963
176       30        0.623109        0.000224616        0.000120456
177       30        0.546561        0.000216183        0.000125157
178       30        0.463265        0.000207388        0.000130494
179       30        0.386897        0.000199653        0.000135596
180       30        0.313342        0.000192471        0.000140696
181       30        0.217338        0.000183477        0.000147636
182       30        0.0690679        0.000170389        0.000159018
183       30        -0.13434        0.000153903        0.000176031
184       30        -0.352339        0.000137963        0.000196237
185       30        -0.536554        0.000125794        0.00021512
186       30        -0.661035        0.000118222        0.000228972
187       30        -0.727105        0.000114408        0.00023672
188       30        -0.746596        0.000113297        0.000239035
189       30        -0.717168        0.000114943        0.000235476
190       30        -0.605083        0.000121532        0.000222575
191       30        -0.352199        0.000137949        0.00019619
192       30        0.0460478        0.000168417        0.000160838
193       30        0.425632        0.000203477        0.000132943
194       30        0.647074        0.000227179        0.000118946
195       30        0.720588        0.000235692        0.000114656
196       30        0.68601        0.000231714        0.000116687
197       30        0.579254        0.000219734        0.00012312
198       30        0.439353        0.00020495        0.000132081
199       30        0.292764        0.000190522        0.000142167
200       30        0.13511        0.000176124        0.000153866
201       30        -0.0454415        0.000160942        0.000168425
202       30        -0.237572        0.000146172        0.00018537
203       30        -0.408204        0.000134165        0.0002018
204       30        -0.53143        0.000126129        0.000214591
205       30        -0.601744        0.000121796        0.000222314
206       30        -0.632225        0.000120003        0.00022582
207       30        -0.642779        0.00011942        0.000227108
208       30        -0.648585        0.000119112        0.000227841
209       30        -0.656739        0.000118652        0.000228819
210       30        -0.667281        0.000118036        0.000230043
211       30        -0.674797        0.00011758        0.000230883
212       30        -0.67051        0.000117807        0.00023034
213       30        -0.649087        0.000119045        0.000227827
214       30        -0.622763        0.000120591        0.000224791
215       30        -0.617124        0.000120908        0.000224113
216       30        -0.643084        0.000119336        0.000227017
217       30        -0.685546        0.000116833        0.000231896
218       30        -0.720429        0.000114826        0.000236003
219       30        -0.734857        0.000114015        0.000237742
220       30        -0.729771        0.000114322        0.000237172
221       30        -0.712479        0.000115331        0.000235165
222       30        -0.691641        0.000116553        0.000232755
223       30        -0.674566        0.000117561        0.000230794
224       30        -0.665543        0.000118099        0.000229767
225       30        -0.665748        0.000118091        0.000229798
226       30        -0.674208        0.000117599        0.000230786
227       30        -0.687991        0.000116799        0.000232396
228       30        -0.70055        0.000116058        0.000233841
229       30        -0.699776        0.000116063        0.000233671
230       30        -0.664708        0.000118054        0.000229488
231       30        -0.552854        0.00012479        0.000216912
232       30        -0.292225        0.000142194        0.000190455
233       30        0.129302        0.000175633        0.00015433
234       30        0.504843        0.00021179        0.000127837
235       30        0.696477        0.000233043        0.000116134
236       30        0.751102        0.000239517        0.000113015
237       30        0.714391        0.000235164        0.000115111
238       30        0.586534        0.000220609        0.000122714
239       30        0.348657        0.000195946        0.000138266
240       30        0.012435        0.000165694        0.000163646
241       30        -0.317023        0.000140474        0.000192876
242       30        -0.533505        0.000126018        0.000214848
243       30        -0.637358        0.000119678        0.000226368
244       30        -0.672135        0.000117687        0.00023048
245       30        -0.676882        0.000117472        0.000231154
246       30        -0.675788        0.000117575        0.000231102
247       30        -0.67922        0.000117378        0.000231509
248       30        -0.684693        0.000117027        0.000232083
249       30        -0.679365        0.000117289        0.000231367
250       30        -0.650547        0.000118951        0.000227981
251       30        -0.608636        0.000121452        0.00022322
252       30        -0.586842        0.000122789        0.000220811
253       30        -0.608545        0.00012148        0.00022325
254       30        -0.660007        0.000118406        0.000229092
255       30        -0.701003        0.000116003        0.000233835
256       30        -0.700174        0.000116047        0.000233731
257       30        -0.601163        0.000121901        0.000222377
258       30        -0.240456        0.000146005        0.000185693
259       30        0.385462        0.000199498        0.000135686
260       30        0.71187        0.000234709        0.000115178
261       30        0.788202        0.000244032        0.000110952
262       30        0.758337        0.00024054        0.00011268
263       30        0.61095        0.000223408        0.000121274
264       30        0.161256        0.000178469        0.00015189
265       30        -0.483853        0.000129123        0.000209478
266       30        -0.732354        0.000114061        0.000237244
267       30        -0.760197        0.000112627        0.000240874
268       30        -0.724311        0.000114764        0.000236793
269       30        -0.681957        0.000117258        0.000231906
270       30        -0.643973        0.000119479        0.000227492
271       30        -0.59616        0.000122315        0.000222018
272       30        -0.535286        0.000126061        0.000215305
273       30        -0.504529        0.000127992        0.000211981
274       30        -0.534491        0.000126065        0.00021514
275       30        -0.601101        0.000121923        0.000222403
276       30        -0.65596        0.000118638        0.000228615
277       30        -0.678503        0.000117345        0.000231279
278       30        -0.684077        0.000117058        0.000232002
279       30        -0.682823        0.000117146        0.000231886
280       30        -0.649214        0.000119108        0.000227978
281       30        -0.489004        0.00012898        0.000210326
282       30        -0.0255317        0.000162602        0.000166807
283       30        0.522026        0.000213469        0.000126655
284       30        0.761848        0.000240587        0.000112307
285       30        0.825794        0.000248551        0.000108837
286       30        0.823021        0.000248273        0.000109018
287       30        0.753947        0.000239749        0.000112803
288       30        0.480397        0.000209085        0.000129327
289       30        -0.188525        0.00014988        0.000180975
290       30        -0.630938        0.00012007        0.000225657
291       30        -0.750469        0.000113126        0.000239599
292       30        -0.734682        0.000114005        0.000237679
293       30        -0.589352        0.000122542        0.000220921
294       30        -0.192777        0.000149513        0.000181301
295       30        0.370542        0.000198147        0.000136793
296       30        0.672773        0.000230415        0.000117579
297       30        0.74308        0.00023875        0.000113561
298       30        0.678649        0.000231147        0.000117261
299       30        0.375025        0.000198573        0.000136474
300       30        -0.305746        0.00014128        0.000191808
301       30        -0.68464        0.000116835        0.00023169
302       30        -0.764783        0.000112363        0.000241414
303       30        -0.7481        0.000113405        0.000239624
304       30        -0.715123        0.000115334        0.000235793
305       30        -0.685131        0.000117058        0.000232248
306       30        -0.648432        0.000119168        0.000227913
307       30        -0.593623        0.000122424        0.000221653
308       30        -0.539312        0.000125761        0.000215659
309       30        -0.522767        0.000126795        0.000213864
310       30        -0.562346        0.000124313        0.000218143
311       30        -0.634764        0.0001199        0.0002262
312       30        -0.692736        0.000116504        0.000232912
313       30        -0.708224        0.000115637        0.000234788
314       30        -0.655059        0.000118725        0.000228577
315       30        -0.41504        0.000133814        0.000202652
316       30        0.172537        0.000179514        0.000151066
317       30        0.628717        0.000225239        0.000120115
318       30        0.768581        0.000241702        0.00011207
319       30        0.773045        0.00024245        0.000111916
320       30        0.710245        0.000234969        0.000115493
321       30        0.501296        0.000211564        0.000128154
322       30        -0.0380749        0.000161592        0.000167863
323       30        -0.553015        0.000124765        0.000216902
324       30        -0.729359        0.000114287        0.000237003
325       30        -0.744359        0.000113551        0.000239035
326       30        -0.714688        0.000115333        0.000235688
327       30        -0.684588        0.00011712        0.000232244
328       30        -0.652341        0.000118999        0.000228481
329       30        -0.556137        0.000124768        0.000217586
330       30        -0.259701        0.000144652        0.000187548
331       30        0.236982        0.00018539        0.000146273
332       30        0.591023        0.000221084        0.000122428
333       30        0.738569        0.000237996        0.000113714
334       30        0.772217        0.000242063        0.00011183
335       30        0.716875        0.000235405        0.000114943
336       30        0.476624        0.000208775        0.000129623
337       30        -0.10049        0.000156655        0.000173216
338       30        -0.584105        0.000122941        0.000220481
339       30        -0.73595        0.000113986        0.000237941
340       30        -0.752009        0.000113111        0.000239937
341       30        -0.722849        0.000114748        0.000236415
342       30        -0.640206        0.000119514        0.000226703
343       30        -0.405059        0.00013441        0.000201533
344       30        0.0970978        0.000172932        0.00015693
345       30        0.559234        0.000217771        0.000124488
346       30        0.723099        0.000236383        0.000114704
347       30        0.706741        0.000234417        0.000115626
348       30        0.476768        0.000208881        0.00012967
349       30        -0.122198        0.000154939        0.000175078
350       30        -0.608098        0.000121434        0.000223067
351       30        -0.749697        0.000113213        0.0002396
352       30        -0.76004        0.000112702        0.000240998
353       30        -0.724558        0.000114693        0.000236705
354       30        -0.591177        0.000122504        0.000221256
355       30        -0.177129        0.000150737        0.000179948
356       30        0.42521        0.000203639        0.000133105
357       30        0.70975        0.000234727        0.000115431
358       30        0.770518        0.000242077        0.000112027
359       30        0.721393        0.000236141        0.000114782
360       30        0.479713        0.000209167        0.000129466
361       30        -0.151312        0.000152712        0.000177659
362       30        -0.622695        0.000120574        0.000224743
363       30        -0.749785        0.000113224        0.000239644
364       30        -0.751803        0.000113173        0.00024002
365       30        -0.699351        0.000116149        0.000233744
366       30        -0.507802        0.000127729        0.00021224
367       30        0.016676        0.000166113        0.000163365
368       30        0.546641        0.000216378        0.000125259
369       30        0.725662        0.000236732        0.000114579
370       30        0.742909        0.000238899        0.000113651
371       30        0.681953        0.000231663        0.000117135
372       30        0.462203        0.000207468        0.000130683
373       30        -0.0673997        0.000159287        0.000170393
374       30        -0.544432        0.00012538        0.000216109
375       30        -0.72139        0.0001148        0.000236178
376       30        -0.754626        0.000112995        0.00024032
377       30        -0.744097        0.000113624        0.000239126
378       30        -0.693187        0.00011649        0.00023299
379       30        -0.483079        0.000129299        0.000209601
380       30        0.099696        0.000173121        0.000156694
381       30        0.612719        0.00022349        0.000121104
382       30        0.761042        0.000240793        0.000112493
383       30        0.739802        0.000238354        0.000113744
384       30        0.606038        0.000222983        0.000121639
385       30        0.363929        0.000197631        0.000137342
386       30        0.162527        0.00017873        0.000151919
387       30        0.148379        0.000177471        0.000152999
388       30        0.311041        0.000192468        0.000141018
389       30        0.536182        0.000215272        0.000125929
390       30        0.701394        0.000233702        0.000115892
391       30        0.770324        0.000241877        0.000111956
392       30        0.767749        0.000241543        0.00011209
393       30        0.679237        0.000231016        0.000117126
394       30        0.393995        0.00020039        0.000135134
395       30        -0.179264        0.000150601        0.00018017
396       30        -0.593223        0.000122382        0.000221489
397       30        -0.678291        0.000117323        0.000231186
398       30        -0.524579        0.000126715        0.000214117
399       30        -0.019668        0.000163137        0.000166378
400       30        0.580349        0.000219724        0.00012298
401       30        0.805195        0.000245787        0.000109867
402       30        0.838292        0.000250058        0.000108137
403       30        0.795948        0.000244944        0.000110507
404       30        0.676347        0.000230749        0.000117329
405       30        0.389879        0.000200044        0.000135457
406       30        -0.117074        0.000155367        0.000174664
407       30        -0.549823        0.000125035        0.00021668
408       30        -0.72283        0.000114698        0.000236308
409       30        -0.743942        0.000113561        0.000238957
410       30        -0.670074        0.00011783        0.000230285
411       30        -0.436745        0.000132393        0.0002049
412       30        0.0143196        0.000165931        0.000163572
413       30        0.412056        0.000202248        0.000133946
414       30        0.596468        0.000221719        0.000122113
415       30        0.653634        0.000228227        0.000118713
416       30        0.658991        0.000228915        0.000118434
417       30        0.64626        0.000227503        0.000119212
418       30        0.629886        0.000225676        0.000120207
419       30        0.618607        0.000224422        0.000120895
420       30        0.619098        0.000224485        0.00012087
421       30        0.634325        0.000226209        0.000119957
422       30        0.66149        0.000229297        0.000118336
423       30        0.693467        0.000232988        0.000116457
424       30        0.722985        0.000236471        0.00011476
425       30        0.744121        0.000238995        0.000113559
426       30        0.749272        0.000239594        0.000113259
427       30        0.719493        0.000235979        0.000114922
428       30        0.610274        0.000223336        0.000121316
429       30        0.359986        0.000197101        0.000137514
430       30        -0.0278854        0.000162431        0.000167024
431       30        -0.396963        0.000134993        0.000200775
432       30        -0.620528        0.000120695        0.000224482
433       30        -0.715526        0.000115151        0.000235514
434       30        -0.738022        0.000113932        0.000238322
435       30        -0.731073        0.000114373        0.000237588
436       30        -0.702514        0.000115997        0.000234177
437       30        -0.600297        0.000121994        0.000222353
438       30        -0.280065        0.000143161        0.000189433
439       30        0.2866        0.000190034        0.00014268
440       30        0.63823        0.00022638        0.00011958
441       30        0.727828        0.00023682        0.000114374
442       30        0.645914        0.000227368        0.000119183
443       30        0.290732        0.000190443        0.000142398
444       30        -0.392137        0.000135244        0.00020018
445       30        -0.754354        0.000112695        0.000239616
446       30        -0.839289        0.00010808        0.000250175
447       30        -0.826375        0.000108874        0.000248778
448       30        -0.769189        0.000112066        0.00024184
449       30        -0.629165        0.000120166        0.000225437
450       30        -0.28395        0.00014287        0.000189784
451       30        0.263013        0.000187845        0.000144402
452       30        0.624566        0.000224898        0.000120432
453       30        0.748077        0.000239352        0.000113279
454       30        0.76709        0.000241801        0.000112283
455       30        0.754762        0.000240419        0.000113026
456       30        0.738975        0.000238588        0.00011395
457       30        0.728912        0.000237388        0.000114524
458       30        0.726548        0.000237079        0.000114646
459       30        0.731136        0.000237599        0.000114371
460       30        0.741158        0.000238747        0.000113778
461       30        0.755554        0.000240424        0.000112939
462       30        0.773093        0.000242495        0.000111932
463       30        0.790159        0.000244475        0.000110936
464       30        0.796695        0.000245141        0.000110514
465       30        0.761035        0.00024064        0.000112423
466       30        0.584193        0.000220158        0.00012275
467       30        0.076078        0.000171047        0.000158517
468       30        -0.495715        0.000128529        0.000211003
469       30        -0.702653        0.000115872        0.000233957
470       30        -0.728936        0.000114371        0.000237076
471       30        -0.680664        0.000117153        0.0002314
472       30        -0.587019        0.00012275        0.000220781
473       30        -0.496347        0.000128454        0.000211012
474       30        -0.472947        0.000129975        0.000208573
475       30        -0.534166        0.000126049        0.000215043
476       30        -0.630115        0.000120153        0.000225627
477       30        -0.676672        0.000117409        0.000230981
478       30        -0.590276        0.000122588        0.000221209
479       30        -0.212789        0.000148099        0.000183217
480       30        0.458799        0.000206889        0.000130763
481       30        0.783562        0.000243075        0.000111031
482       30        0.860145        0.000252772        0.000106948
483       30        0.853366        0.000252116        0.000107396
484       30        0.810731        0.000246842        0.000109729
485       30        0.698649        0.00023335        0.000116035
486       30        0.378435        0.000198894        0.000136229
487       30        -0.23921        0.000146121        0.000185609
488       30        -0.65088        0.000118842        0.000227848
489       30        -0.772822        0.000111864        0.000242282
490       30        -0.782896        0.000111347        0.000243605
491       30        -0.741989        0.000113647        0.00023867
492       30        -0.589362        0.000122587        0.000221005
493       30        -0.141257        0.000153449        0.00017673
494       30        0.462146        0.000207396        0.000130645
495       30        0.708651        0.000234545        0.000115468
496       30        0.723469        0.000236384        0.000114662
497       30        0.564275        0.000218306        0.000124166
498       30        0.104672        0.000173532        0.000156287
499       30        -0.394644        0.000135269        0.00020072
0       31        -0.311916        0.000141097        0.000192744
1       31        -0.45342        0.00013138        0.000206751
2       31        -0.416566        0.000133673        0.000202747
3       31        0.0190694        0.000166316        0.000163174
4       31        0.578383        0.00021976        0.000123242
5       31        0.791788        0.00024446        0.000110749
6       31        0.83267        0.000249634        0.000108562
7       31        0.798319        0.000245308        0.000110409
8       31        0.623715        0.000224647        0.0001204
9       31        0.0751496        0.000171018        0.000158637
10       31        -0.543568        0.000125461        0.000216061
11       31        -0.751506        0.000113067        0.000239725
12       31        -0.77856        0.000111573        0.000243043
13       31        -0.704704        0.000115687        0.000234063
14       31        -0.38849        0.000135475        0.000199792
15       31        0.316221        0.000192879        0.000140589
16       31        0.689734        0.000232352        0.000116573
17       31        0.782348        0.000243462        0.000111343
18       31        0.788284        0.000244207        0.000111022
19       31        0.749144        0.000239328        0.000113147
20       31        0.584251        0.000220244        0.000122791
21       31        0.112087        0.000174138        0.000155674
22       31        -0.443993        0.000131887        0.000205601
23       31        -0.657574        0.000118532        0.000228779
24       31        -0.68214        0.000117117        0.00023167
25       31        -0.594428        0.000122334        0.000221668
26       31        -0.324923        0.000139988        0.000193732
27       31        0.110934        0.000174082        0.000155803
28       31        0.399508        0.000200927        0.000134752
29       31        0.473305        0.000208473        0.000129866
30       31        0.433556        0.000204441        0.000132519
31       31        0.380272        0.000199108        0.000136125
32       31        0.390475        0.000200151        0.000135449
33       31        0.482377        0.000209551        0.000129359
34       31        0.607296        0.000223024        0.000121508
35       31        0.704769        0.000234175        0.000115735
36       31        0.755184        0.000240163        0.000112859
37       31        0.767808        0.000241658        0.000112136
38       31        0.753615        0.000239921        0.000112922
39       31        0.705044        0.000234077        0.000115654
40       31        0.572395        0.000218963        0.000123533
41       31        0.247979        0.000186284        0.000145372
42       31        -0.268209        0.00014397        0.000188259
43       31        -0.614593        0.000121039        0.00022379
44       31        -0.720957        0.000114839        0.000236155
45       31        -0.724799        0.000114651        0.000236677
46       31        -0.682226        0.000117091        0.000231638
47       31        -0.571987        0.000123669        0.000219115
48       31        -0.333413        0.000139322        0.000194455
49       31        0.0227899        0.000166528        0.000162776
50       31        0.336988        0.000194795        0.000139067
51       31        0.518417        0.000213223        0.000126966
52       31        0.603648        0.000222511        0.000121672
53       31        0.639476        0.000226565        0.000119528
54       31        0.655792        0.000228437        0.000118566
55       31        0.66995        0.000230089        0.000117745
56       31        0.689291        0.000232361        0.000116629
57       31        0.713412        0.000235195        0.000115238
58       31        0.737643        0.00023808        0.000113859
59       31        0.757601        0.000240483        0.000112736
60       31        0.772124        0.00024222        0.000111913
61       31        0.782036        0.0002434        0.000111349
62       31        0.787456        0.000244019        0.000111029
63       31        0.785448        0.000243718        0.000111115
64       31        0.765534        0.000241231        0.000112193
65       31        0.699949        0.000233349        0.000115884
66       31        0.527742        0.000214068        0.000126287
67       31        0.170669        0.000179209        0.000151091
68       31        -0.298027        0.000141774        0.000190998
69       31        -0.618743        0.000120681        0.000224055
70       31        -0.753701        0.000112823        0.000239731
71       31        -0.786654        0.000111021        0.000243807
72       31        -0.774323        0.000111728        0.000242352
73       31        -0.737577        0.000113798        0.000237935
74       31        -0.675425        0.000117378        0.000230631
75       31        -0.575419        0.000123385        0.000219363
76       31        -0.421373        0.000133276        0.00020312
77       31        -0.203142        0.000148682        0.000182172
78       31        0.066946        0.000170201        0.00015918
79       31        0.328164        0.000193893        0.00013965
80       31        0.525102        0.000213886        0.000126513
81       31        0.650206        0.000227683        0.000118837
82       31        0.720113        0.00023582        0.000114773
83       31        0.756613        0.0002402        0.000112715
84       31        0.774814        0.000242421        0.000111705
85       31        0.782868        0.00024342        0.000111265
86       31        0.784881        0.000243667        0.000111155
87       31        0.783096        0.00024344        0.000111249
88       31        0.778386        0.000242844        0.000111501
89       31        0.76983        0.00024176        0.000111957
90       31        0.754404        0.000239856        0.000112802
91       31        0.726641        0.000236507        0.000114358
92       31        0.676647        0.000230626        0.000117231
93       31        0.586572        0.000220446        0.000122619
94       31        0.431485        0.000204049        0.000132539
95       31        0.192329        0.000181166        0.000149468
96       31        -0.102715        0.00015635        0.000173263
97       31        -0.360079        0.000137393        0.000196944
98       31        -0.535965        0.000125751        0.000214921
99       31        -0.650767        0.000118704        0.000227557
100       31        -0.724332        0.00011441        0.000236068
101       31        -0.766533        0.000112015        0.000241089
102       31        -0.783094        0.000111089        0.000243089
103       31        -0.775942        0.000111494        0.000242236
104       31        -0.744041        0.000113288        0.000238406
105       31        -0.679975        0.000116974        0.000230887
106       31        -0.56643        0.000123822        0.000218171
107       31        -0.380253        0.000135962        0.000198865
108       31        -0.103652        0.000156228        0.00017329
109       31        0.219985        0.000183657        0.000147391
110       31        0.480559        0.000209064        0.000129293
111       31        0.642113        0.000226567        0.000119215
112       31        0.726936        0.00023638        0.000114263
113       31        0.766062        0.000241078        0.000112063
114       31        0.782654        0.000243126        0.000111155
115       31        0.789221        0.000243952        0.000110803
116       31        0.791278        0.000244218        0.000110696
117       31        0.790248        0.000244099        0.000110756
118       31        0.785166        0.000243474        0.000111035
119       31        0.773876        0.000242096        0.00011166
120       31        0.754431        0.000239744        0.000112746
121       31        0.725884        0.000236329        0.000114359
122       31        0.688005        0.000231881        0.000116538
123       31        0.64117        0.000226511        0.000119298
124       31        0.587378        0.000220508        0.000122554
125       31        0.531285        0.000214431        0.000126053
126       31        0.479077        0.000208935        0.000129405
127       31        0.435067        0.000204412        0.0001323
128       31        0.400392        0.000200916        0.000134625
129       31        0.374365        0.000198332        0.000136398
130       31        0.356702        0.000196594        0.000137612
131       31        0.348373        0.000195783        0.00013819
132       31        0.351466        0.000196089        0.000137979
133       31        0.36867        0.000197776        0.000136792
134       31        0.401426        0.000201023        0.000134558
135       31        0.448228        0.000205754        0.000131427
136       31        0.505275        0.000211678        0.000127714
137       31        0.567466        0.000218337        0.000123788
138       31        0.628173        0.000225048        0.000120078
139       31        0.68126        0.000231091        0.000116927
140       31        0.7238        0.000236058        0.000114466
141       31        0.755676        0.000239858        0.00011266
142       31        0.777521        0.000242514        0.000111446
143       31        0.790208        0.000244093        0.000110757
144       31        0.795503        0.00024477        0.000110478
145       31        0.795948        0.000244842        0.000110461
146       31        0.793664        0.000244575        0.000110593
147       31        0.789411        0.000244062        0.000110831
148       31        0.782291        0.000243191        0.000111225
149       31        0.769663        0.000241644        0.000111922
150       31        0.746621        0.00023884        0.000113202
151       31        0.703458        0.000233699        0.000115651
152       31        0.620406        0.00022417        0.000120542
153       31        0.465044        0.000207459        0.000130307
154       31        0.201744        0.000181983        0.000148736
155       31        -0.150216        0.000152638        0.000177378
156       31        -0.458722        0.000130719        0.000206804
157       31        -0.651128        0.000118675        0.000227584
158       31        -0.747598        0.000113091        0.000238839
159       31        -0.786514        0.000110925        0.000243562
160       31        -0.789611        0.000110755        0.000243941
161       31        -0.759518        0.000112419        0.000240267
162       31        -0.682272        0.000116836        0.000231144
163       31        -0.53241        0.000125973        0.000214536
164       31        -0.295848        0.000141902        0.000190753
165       31        0.00326756        0.000164865        0.000164327
166       31        0.278839        0.000189141        0.000143116
167       31        0.472307        0.000208242        0.000129852
168       31        0.599676        0.000221892        0.000121816
169       31        0.684891        0.000231566        0.000116743
170       31        0.740016        0.000238086        0.000113592
171       31        0.772579        0.000242053        0.000111785
172       31        0.787499        0.00024392        0.000110979
173       31        0.789295        0.000244183        0.000110899
174       31        0.782224        0.000243355        0.000111308
175       31        0.768863        0.000241756        0.000112064
176       31        0.749781        0.000239455        0.000113135
177       31        0.725635        0.000236553        0.000114496
178       31        0.699935        0.000233507        0.000115964
179       31        0.67689        0.000230817        0.0001173
180       31        0.654333        0.000228209        0.00011862
181       31        0.620467        0.000224348        0.00012063
182       31        0.554705        0.000217062        0.000124646
183       31        0.428682        0.000203819        0.000132761
184       31        0.208305        0.000182622        0.000148282
185       31        -0.10821        0.000155921        0.00017374
186       31        -0.421316        0.000133272        0.000203103
187       31        -0.632714        0.000119881        0.000225702
188       31        -0.735048        0.000113918        0.000237586
189       31        -0.764851        0.000112249        0.000241187
190       31        -0.743386        0.000113447        0.000238584
191       31        -0.655615        0.0001185        0.000228271
192       31        -0.450096        0.000131332        0.00020599
193       31        -0.0797518        0.000158146        0.000171275
194       31        0.3499        0.000195951        0.000138098
195       31        0.630703        0.000225333        0.000119926
196       31        0.741375        0.000238188        0.000113486
197       31        0.75297        0.000239655        0.000112869
198       31        0.720612        0.000235853        0.000114732
199       31        0.669281        0.000229882        0.000117717
200       31        0.600242        0.000222078        0.00012185
201       31        0.499629        0.000211206        0.00012815
202       31        0.347069        0.000195753        0.00013835
203       31        0.133979        0.000176023        0.000153952
204       31        -0.102914        0.000156353        0.000173301
205       31        -0.295623        0.000141945        0.000190769
206       31        -0.421676        0.000133264        0.000203162
207       31        -0.503897        0.000127913        0.000211717
208       31        -0.566338        0.000124009        0.000218479
209       31        -0.618788        0.000120829        0.00022434
210       31        -0.661074        0.000118328        0.000229187
211       31        -0.690495        0.000116617        0.000232616
212       31        -0.707193        0.000115656        0.000234583
213       31        -0.71424        0.000115246        0.000235406
214       31        -0.717497        0.000115042        0.000235756
215       31        -0.723465        0.000114678        0.000236415
216       31        -0.732799        0.000114129        0.000237491
217       31        -0.738326        0.000113807        0.000238134
218       31        -0.730979        0.000114214        0.000237236
219       31        -0.706326        0.000115615        0.000234298
220       31        -0.666659        0.000117921        0.000229677
221       31        -0.620009        0.000120706        0.000224386
222       31        -0.578077        0.000123271        0.000219744
223       31        -0.551645        0.000124916        0.000216867
224       31        -0.54604        0.000125267        0.000216262
225       31        -0.560914        0.000124344        0.000217884
226       31        -0.593101        0.000122372        0.000221443
227       31        -0.63732        0.000119719        0.000226438
228       31        -0.682922        0.000117044        0.000231707
229       31        -0.715233        0.000115174        0.000235493
230       31        -0.723835        0.000114666        0.000236479
231       31        -0.694998        0.000116291        0.000233013
232       31        -0.586692        0.000122706        0.000220628
233       31        -0.317734        0.000140395        0.000192904
234       31        0.127481        0.000175471        0.000154469
235       31        0.515723        0.000212915        0.000127125
236       31        0.707575        0.000234315        0.000115479
237       31        0.763704        0.000241046        0.000112312
238       31        0.743454        0.000238649        0.00011347
239       31        0.660278        0.000228915        0.000118282
240       31        0.493003        0.000210561        0.000128608
241       31        0.216717        0.000183472        0.000147724
242       31        -0.124698        0.000154682        0.000175224
243       31        -0.399218        0.000134782        0.000200913
244       31        -0.557791        0.000124511        0.000217496
245       31        -0.635064        0.000119838        0.000226152
246       31        -0.671874        0.0001177        0.000230446
247       31        -0.692833        0.000116499        0.000232925
248       31        -0.707708        0.000115629        0.000234651
249       31        -0.716854        0.000115084        0.000235689
250       31        -0.716536        0.000115092        0.000235631
251       31        -0.706533        0.000115661        0.000234439
252       31        -0.694154        0.000116384        0.000233002
253       31        -0.68934        0.000116681        0.000232476
254       31        -0.6955        0.000116335        0.000233218
255       31        -0.702692        0.000115911        0.000234045
256       31        -0.680427        0.000117187        0.000231411
257       31        -0.540065        0.000125668        0.000215662
258       31        -0.0833207        0.000157945        0.000171669
259       31        0.534489        0.000214792        0.000125861
260       31        0.771587        0.000241815        0.000111786
261       31        0.806491        0.000246307        0.000109957
262       31        0.771137        0.000242125        0.00011198
263       31        0.658934        0.000228861        0.000118414
264       31        0.315977        0.000192776        0.000140548
265       31        -0.320345        0.000140197        0.000193135
266       31        -0.672131        0.000117525        0.000230161
267       31        -0.753803        0.000112934        0.000239991
268       31        -0.738527        0.000113907        0.000238391
269       31        -0.70433        0.00011593        0.000234467
270       31        -0.678521        0.000117435        0.000231459
271       31        -0.66456        0.000118232        0.000229799
272       31        -0.658284        0.000118586        0.000229046
273       31        -0.660313        0.00011844        0.000229229
274       31        -0.665445        0.000118107        0.000229759
275       31        -0.655984        0.000118643        0.000228629
276       31        -0.623078        0.000120604        0.000224885
277       31        -0.594887        0.000122328        0.000221759
278       31        -0.608877        0.000121503        0.000223366
279       31        -0.653989        0.000118809        0.000228493
280       31        -0.676966        0.00011744        0.000231111
281       31        -0.612244        0.000121246        0.000223646
282       31        -0.341038        0.000138828        0.000195249
283       31        0.168836        0.000179125        0.000151298
284       31        0.557583        0.00021727        0.000124407
285       31        0.722499        0.000235881        0.000114529
286       31        0.756179        0.000239904        0.000112624
287       31        0.677707        0.000230636        0.000117113
288       31        0.369148        0.000197795        0.00013674
289       31        -0.254266        0.000145022        0.000187008
290       31        -0.630009        0.000120133        0.000225566
291       31        -0.717983        0.000114965        0.000235712
292       31        -0.638714        0.000119572        0.000226474
293       31        -0.330805        0.000139503        0.000194201
294       31        0.204839        0.000182417        0.000148629
295       31        0.597106        0.000221797        0.000122077
296       31        0.735571        0.000237821        0.000113971
297       31        0.74824        0.000239442        0.000113303
298       31        0.676016        0.000230887        0.000117438
299       31        0.395612        0.000200621        0.000135072
300       31        -0.258746        0.000144634        0.000187345
301       31        -0.676759        0.000117251        0.000230689
302       31        -0.782273        0.000111315        0.000243384
303       31        -0.776579        0.000111725        0.000242892
304       31        -0.739572        0.000113846        0.000238512
305       31        -0.675229        0.000117538        0.000230902
306       31        -0.546015        0.000125333        0.000216369
307       31        -0.339108        0.000139        0.000195114
308       31        -0.150778        0.00015275        0.000177608
309       31        -0.0909681        0.000157393        0.000172382
310       31        -0.196686        0.000149289        0.000181738
311       31        -0.417407        0.000133659        0.000202897
312       31        -0.610726        0.000121335        0.000223472
313       31        -0.681843        0.000117121        0.000231608
314       31        -0.62475        0.000120493        0.000225054
315       31        -0.321418        0.000140214        0.000193366
316       31        0.328443        0.000193964        0.000139663
317       31        0.700174        0.000233401        0.000115883
318       31        0.787687        0.000244049        0.000111017
319       31        0.776413        0.000242886        0.000111741
320       31        0.726767        0.00023697        0.000114568
321       31        0.592373        0.000221452        0.000122466
322       31        0.219118        0.000183753        0.000147595
323       31        -0.32714        0.000139755        0.000193839
324       31        -0.626135        0.000120279        0.000224966
325       31        -0.713951        0.000115194        0.00023523
326       31        -0.720455        0.000114916        0.000236194
327       31        -0.709556        0.000115604        0.000235033
328       31        -0.698898        0.000116229        0.000233799
329       31        -0.666304        0.00011808        0.000229905
330       31        -0.539571        0.000125713        0.000215632
331       31        -0.224851        0.000147176        0.000184284
332       31        0.20208        0.000182186        0.000148851
333       31        0.493706        0.000210568        0.000128523
334       31        0.592806        0.000221169        0.000122256
335       31        0.51123        0.000212361        0.000127365
336       31        0.180531        0.000180195        0.000150432
337       31        -0.346614        0.000138481        0.000195849
338       31        -0.651319        0.000118852        0.000227965
339       31        -0.721368        0.00011478        0.000236131
340       31        -0.681673        0.000117086        0.0002315
341       31        -0.574281        0.000123523        0.000219358
342       31        -0.374259        0.000136522        0.000198491
343       31        -0.0229027        0.000162839        0.000166612
344       31        0.398293        0.000200991        0.000134959
345       31        0.647483        0.00022763        0.000119133
346       31        0.713165        0.000235283        0.00011531
347       31        0.636618        0.000226375        0.00011977
348       31        0.296785        0.000190997        0.00014195
349       31        -0.347674        0.000138344        0.000195863
350       31        -0.690428        0.000116509        0.000232385
351       31        -0.767241        0.000112225        0.000241711
352       31        -0.75506        0.000112969        0.000240368
353       31        -0.69036        0.000116637        0.000232625
354       31        -0.466629        0.000130371        0.00020789
355       31        0.0954434        0.000172763        0.000157036
356       31        0.590154        0.00022102        0.000122499
357       31        0.756698        0.000240332        0.000112767
358       31        0.778086        0.000243056        0.000111632
359       31        0.73036        0.000237247        0.00011429
360       31        0.524439        0.000213884        0.000126595
361       31        -0.0597582        0.000159859        0.000169704
362       31        -0.583719        0.000122943        0.000220398
363       31        -0.737695        0.000113887        0.000238151
364       31        -0.740836        0.00011377        0.000238655
365       31        -0.66175        0.000118331        0.000229346
366       31        -0.386025        0.000135775        0.000199741
367       31        0.222191        0.000184056        0.000147385
368       31        0.630871        0.000225651        0.000120075
369       31        0.738536        0.000238322        0.000113873
370       31        0.735685        0.000238126        0.000114104
371       31        0.693218        0.000233086        0.000116535
372       31        0.566342        0.000218617        0.000124087
373       31        0.210047        0.00018297        0.000148306
374       31        -0.314407        0.00014073        0.000192722
375       31        -0.626495        0.000120344        0.000225169
376       31        -0.730908        0.000114294        0.000237384
377       31        -0.746069        0.000113489        0.000239314
378       31        -0.712504        0.000115378        0.000235266
379       31        -0.554675        0.000124757        0.000217249
380       31        -0.0656886        0.000159371        0.000170192
381       31        0.526284        0.000214069        0.000126471
382       31        0.739036        0.000238174        0.000113746
383       31        0.760476        0.000240916        0.000112614
384       31        0.714075        0.000235464        0.000115294
385       31        0.63687        0.000226533        0.000119824
386       31        0.575563        0.000219666        0.000123537
387       31        0.573571        0.000219399        0.000123633
388       31        0.618038        0.000224265        0.000120879
389       31        0.664527        0.000229486        0.000118074
390       31        0.682421        0.000231491        0.000116994
391       31        0.663871        0.000229307        0.00011806
392       31        0.592606        0.000221257        0.00012233
393       31        0.403728        0.000201377        0.000134484
394       31        0.0100728        0.000165556        0.000163897
395       31        -0.446328        0.000131734        0.000205843
396       31        -0.663997        0.000118152        0.000229515
397       31        -0.673942        0.000117614        0.000230753
398       31        -0.492292        0.000128808        0.000210738
399       31        0.0167482        0.000166122        0.000163363
400       31        0.570303        0.000218552        0.000123559
401       31        0.761962        0.000240434        0.000112222
402       31        0.761579        0.000240533        0.000112312
403       31        0.651421        0.000227778        0.000118742
404       31        0.390669        0.000200108        0.000135394
405       31        -0.0645786        0.000159511        0.000170152
406       31        -0.499246        0.000128254        0.000211295
407       31        -0.711494        0.000115318        0.000234907
408       31        -0.765711        0.000112288        0.000241479
409       31        -0.732885        0.000114178        0.000237613
410       31        -0.579944        0.000123225        0.000220072
411       31        -0.166145        0.000151605        0.000179006
412       31        0.383813        0.000199441        0.000135871
413       31        0.660986        0.000228971        0.000118227
414       31        0.737252        0.000238022        0.000113876
415       31        0.74013        0.000238525        0.000113789
416       31        0.72509        0.00023683        0.000114692
417       31        0.71062        0.000235164        0.000115545
418       31        0.701786        0.000234147        0.000116066
419       31        0.69935        0.000233862        0.000116208
420       31        0.702892        0.000234272        0.000116
421       31        0.711556        0.000235286        0.000115497
422       31        0.723799        0.000236719        0.000114787
423       31        0.737341        0.000238324        0.00011401
424       31        0.748862        0.000239693        0.000113352
425       31        0.750823        0.000239878        0.000113217
426       31        0.722511        0.000236405        0.000114782
427       31        0.611263        0.000223498        0.000121285
428       31        0.327144        0.000193912        0.000139807
429       31        -0.120738        0.000155042        0.000174939
430       31        -0.485856        0.000129084        0.000209835
431       31        -0.66858        0.000117815        0.000229912
432       31        -0.73611        0.000113968        0.000237943
433       31        -0.749933        0.00011324        0.000239714
434       31        -0.74305        0.00011366        0.000238951
435       31        -0.726517        0.000114598        0.000236973
436       31        -0.678708        0.000117312        0.000231261
437       31        -0.512839        0.000127381        0.00021273
438       31        -0.0764169        0.000158535        0.000171124
439       31        0.457279        0.000206926        0.000130985
440       31        0.688148        0.000232211        0.000116688
441       31        0.715582        0.000235517        0.000115146
442       31        0.59837        0.000222128        0.000122105
443       31        0.201045        0.00018214        0.000148968
444       31        -0.464445        0.00013037        0.000207435
445       31        -0.769357        0.000111816        0.000241341
446       31        -0.826969        0.000108706        0.000248543
447       31        -0.788662        0.000110879        0.000243984
448       31        -0.672617        0.000117527        0.000230278
449       31        -0.399766        0.000134769        0.000201004
450       31        0.0958844        0.000172834        0.000157031
451       31        0.538502        0.000215495        0.000125767
452       31        0.724069        0.000236468        0.000114634
453       31        0.764757        0.000241502        0.000112406
454       31        0.754799        0.000240422        0.000113023
455       31        0.732727        0.000237831        0.000114301
456       31        0.712461        0.000235449        0.000115473
457       31        0.700255        0.000233988        0.000116165
458       31        0.699879        0.000233907        0.000116169
459       31        0.711734        0.000235279        0.000115473
460       31        0.73201        0.000237638        0.00011429
461       31        0.755582        0.000240415        0.000112932
462       31        0.778672        0.000243168        0.000111618
463       31        0.797863        0.00024542        0.00011051
464       31        0.804805        0.000246145        0.00011007
465       31        0.769306        0.000241644        0.000111962
466       31        0.591911        0.000221009        0.000122278
467       31        0.0779584        0.000171211        0.000158371
468       31        -0.499833        0.000128257        0.000211424
469       31        -0.706046        0.000115663        0.00023433
470       31        -0.733531        0.000114105        0.000237615
471       31        -0.705046        0.000115747        0.000234264
472       31        -0.665609        0.000118024        0.000229636
473       31        -0.643299        0.000119337        0.000227067
474       31        -0.654748        0.000118665        0.000228389
475       31        -0.690272        0.000116581        0.000232493
476       31        -0.721412        0.000114805        0.000236192
477       31        -0.714617        0.000115222        0.000235445
478       31        -0.608287        0.000121508        0.000223245
479       31        -0.237884        0.000146262        0.000185542
480       31        0.426117        0.00020357        0.00013294
481       31        0.763321        0.000240658        0.000112175
482       31        0.848777        0.000251375        0.000107573
483       31        0.84899        0.00025162        0.000107655
484       31        0.820766        0.000248185        0.000109225
485       31        0.752664        0.000239871        0.000113006
486       31        0.545352        0.000216209        0.000125323
487       31        0.019732        0.000166353        0.000163102
488       31        -0.533916        0.000125973        0.000214859
489       31        -0.750503        0.000113011        0.000239364
490       31        -0.786759        0.000111013        0.000243814
491       31        -0.725043        0.000114499        0.000236419
492       31        -0.491378        0.000128694        0.000210359
493       31        0.0628031        0.000169966        0.00015962
494       31        0.567728        0.000218641        0.000123928
495       31        0.732742        0.000237485        0.000114133
496       31        0.729163        0.000237137        0.000114374
497       31        0.596236        0.000221859        0.000122218
498       31        0.214478        0.000183322        0.000147934
499       31        -0.277823        0.000143437        0.000189372
0       32        -0.25772        0.000144968        0.000187585
1       32        -0.42067        0.000133544        0.000203385
2       32        -0.375345        0.000136463        0.00019862
3       32        0.0895435        0.000172301        0.000157543
4       32        0.609242        0.000223208        0.000121372
5       32        0.789947        0.000244318        0.000110888
6       32        0.815811        0.000247623        0.000109519
7       32        0.765681        0.000241409        0.00011226
8       32        0.545891        0.000216163        0.000125229
9       32        -0.0733139        0.000158821        0.000170903
10       32        -0.61728        0.000120881        0.000224098
11       32        -0.78091        0.0001114        0.000243237
12       32        -0.791128        0.000110862        0.000244549
13       32        -0.699101        0.000116002        0.00023339
14       32        -0.343345        0.000138592        0.000195368
15       32        0.368465        0.000197949        0.00013694
16       32        0.710096        0.000234691        0.000115373
17       32        0.785577        0.000243815        0.000111145
18       32        0.771003        0.000242061        0.000111965
19       32        0.683082        0.000231518        0.00011693
20       32        0.419246        0.000202902        0.000133417
21       32        -0.118102        0.000155262        0.000174726
22       32        -0.556393        0.000124646        0.000217429
23       32        -0.699582        0.000116056        0.00023361
24       32        -0.688119        0.000116726        0.000232281
25       32        -0.52152        0.00012682        0.000213638
26       32        -0.0674527        0.000159233        0.000170344
27       32        0.44426        0.000205496        0.000131784
28       32        0.663739        0.00022924        0.000118041
29       32        0.704004        0.000234021        0.000115747
30       32        0.681054        0.000231448        0.000117132
31       32        0.654168        0.000228383        0.000118731
32       32        0.654927        0.000228493        0.000118698
33       32        0.685999        0.000232082        0.000116873
34       32        0.725081        0.000236645        0.000114604
35       32        0.748292        0.000239392        0.000113274
36       32        0.744064        0.000238822        0.000113483
37       32        0.707311        0.000234374        0.000115539
38       32        0.628564        0.000225276        0.000120153
39       32        0.477778        0.000208912        0.000129559
40       32        0.199187        0.000181837        0.000148997
41       32        -0.208737        0.000148339        0.000182772
42       32        -0.55367        0.00012477        0.000217052
43       32        -0.711325        0.000115334        0.000234899
44       32        -0.745545        0.000113426        0.000239055
45       32        -0.716064        0.000115095        0.000235527
46       32        -0.611716        0.000121207        0.000223457
47       32        -0.358821        0.000137548        0.000196919
48       32        0.0636269        0.000169958        0.000159481
49       32        0.438717        0.00020491        0.000132139
50       32        0.630869        0.000225565        0.00012003
51       32        0.703819        0.000234026        0.000115771
52       32        0.725925        0.000236704        0.000114536
53       32        0.730783        0.000237322        0.000114278
54       32        0.732464        0.000237528        0.000114185
55       32        0.736389        0.000238013        0.00011397
56       32        0.743363        0.000238859        0.00011358
57       32        0.751915        0.00023987        0.00011309
58       32        0.759862        0.000240813        0.000112636
59       32        0.765359        0.000241447        0.000112313
60       32        0.767149        0.000241602        0.000112184
61       32        0.763059        0.000241042        0.000112383
62       32        0.747687        0.000239123        0.000113215
63       32        0.708758        0.000234428        0.000115398
64       32        0.61868        0.000224045        0.000120683
65       32        0.424373        0.000203342        0.000133022
66       32        0.072074        0.000170622        0.000158757
67       32        -0.349449        0.000138151        0.000195938
68       32        -0.633131        0.000119805        0.000225653
69       32        -0.756087        0.000112669        0.000239977
70       32        -0.784201        0.000111125        0.000243437
71       32        -0.762035        0.000112372        0.000240772
72       32        -0.702624        0.000115746        0.000233696
73       32        -0.597007        0.000122012        0.000221656
74       32        -0.424186        0.000133053        0.000203351
75       32        -0.175472        0.000150747        0.000179662
76       32        0.113588        0.000174219        0.000155512
77       32        0.36366        0.000197342        0.000137178
78       32        0.540173        0.000215481        0.000125549
79       32        0.653786        0.000228088        0.000118622
80       32        0.720875        0.000235923        0.000114735
81       32        0.756445        0.000240209        0.000112737
82       32        0.772292        0.000242148        0.000111861
83       32        0.776439        0.000242644        0.000111626
84       32        0.772547        0.000242142        0.00011183
85       32        0.760744        0.000240686        0.000112477
86       32        0.740343        0.000238204        0.000113612
87       32        0.711836        0.000234793        0.000115223
88       32        0.674431        0.000230408        0.00011738
89       32        0.622563        0.000224474        0.000120446
90       32        0.546469        0.000216089        0.000125113
91       32        0.435011        0.000204421        0.000132313
92       32        0.27301        0.000188588        0.000143532
93       32        0.0461713        0.000168418        0.000160819
94       32        -0.219791        0.000147419        0.000183657
95       32        -0.45474        0.000130996        0.000206418
96       32        -0.62086        0.000120493        0.000224181
97       32        -0.719433        0.000114682        0.000235472
98       32        -0.768014        0.000111931        0.000241264
99       32        -0.785062        0.000110984        0.000243336
100       32        -0.778812        0.000111329        0.000242574
101       32        -0.749358        0.000112969        0.000239003
102       32        -0.69295        0.000116194        0.000232342
103       32        -0.601092        0.000121668        0.000221936
104       32        -0.462346        0.00013045        0.000207128
105       32        -0.2629        0.000144212        0.000187576
106       32        0.00202697        0.00016471        0.000164377
107       32        0.28148        0.00018935        0.000142896
108       32        0.506029        0.000211707        0.000127635
109       32        0.658852        0.000228433        0.000118202
110       32        0.746694        0.000238688        0.000113121
111       32        0.787101        0.000243599        0.000110877
112       32        0.797795        0.000244932        0.000110298
113       32        0.79062        0.000244063        0.000110698
114       32        0.77233        0.000241842        0.000111715
115       32        0.74709        0.000238797        0.000113128
116       32        0.716887        0.000235209        0.000114845
117       32        0.680698        0.000230988        0.000116941
118       32        0.634069        0.000225661        0.000119697
119       32        0.571036        0.000218672        0.000123537
120       32        0.488056        0.000209824        0.000128794
121       32        0.385147        0.000199356        0.000135632
122       32        0.264052        0.000187707        0.000144146
123       32        0.128916        0.000175491        0.000154265
124       32        -0.00954399        0.000163768        0.000165338
125       32        -0.134402        0.000153845        0.000175976
126       32        -0.232212        0.000146476        0.000184763
127       32        -0.301195        0.000141483        0.00019121
128       32        -0.347621        0.000138215        0.000195671
129       32        -0.378556        0.000136081        0.000198702
130       32        -0.398008        0.000134754        0.00020063
131       32        -0.406869        0.000134154        0.000201513
132       32        -0.40375        0.000134364        0.000201201
133       32        -0.385248        0.00013562        0.000199359
134       32        -0.34647        0.000138293        0.000195555
135       32        -0.281887        0.000142859        0.000189378
136       32        -0.186221        0.000149892        0.000180574
137       32        -0.0585386        0.000159804        0.000169438
138       32        0.0902529        0.000172146        0.00015729
139       32        0.240177        0.000185502        0.000145895
140       32        0.376314        0.000198492        0.000136243
141       32        0.493571        0.000210394        0.000128434
142       32        0.589081        0.000220628        0.000122413
143       32        0.659053        0.000228472        0.000118198
144       32        0.704095        0.000233694        0.000115575
145       32        0.730962        0.000236883        0.000114047
146       32        0.747912        0.000238931        0.000113099
147       32        0.760877        0.000240518        0.000112384
148       32        0.772458        0.000241947        0.000111749
149       32        0.782374        0.000243174        0.000111208
150       32        0.788538        0.000243929        0.000110868
151       32        0.787328        0.000243765        0.000110928
152       32        0.771739        0.000241835        0.000111778
153       32        0.727628        0.000236507        0.000114246
154       32        0.627863        0.000224973        0.000120075
155       32        0.431722        0.000204032        0.000132497
156       32        0.118646        0.000174587        0.000155055
157       32        -0.234805        0.000146269        0.000184981
158       32        -0.497514        0.000128168        0.000210788
159       32        -0.65429        0.000118468        0.000227906
160       32        -0.738513        0.000113586        0.000237715
161       32        -0.777589        0.000111398        0.000242427
162       32        -0.783361        0.000111082        0.000243137
163       32        -0.754577        0.0001127        0.00023968
164       32        -0.684093        0.000116752        0.000231399
165       32        -0.565187        0.000123928        0.000218086
166       32        -0.399444        0.000134694        0.000200829
167       32        -0.190264        0.000149621        0.000180977
168       32        0.0520584        0.000168929        0.00016036
169       32        0.287587        0.000189979        0.000142498
170       32        0.480215        0.000209082        0.000129348
171       32        0.620891        0.000224261        0.000120532
172       32        0.709283        0.000234408        0.000115328
173       32        0.75518        0.000239913        0.000112741
174       32        0.773272        0.000242181        0.000111767
175       32        0.775769        0.000242563        0.000111664
176       32        0.770864        0.000242015        0.000111959
177       32        0.763097        0.000241087        0.0001124
178       32        0.75508        0.00024012        0.00011285
179       32        0.748628        0.000239349        0.000113216
180       32        0.74365        0.000238751        0.000113496
181       32        0.736835        0.000237924        0.000113877
182       32        0.720885        0.000235989        0.000114767
183       32        0.682146        0.000231388        0.000116974
184       32        0.592316        0.000221157        0.00012231
185       32        0.398207        0.000200713        0.000134784
186       32        0.0495008        0.00016869        0.000160543
187       32        -0.361978        0.000137278        0.000197154
188       32        -0.635723        0.000119666        0.000225976
189       32        -0.752589        0.000112899        0.000239627
190       32        -0.783284        0.000111208        0.000243395
191       32        -0.767833        0.000112064        0.000241507
192       32        -0.699218        0.000115937        0.000233285
193       32        -0.52132        0.000126697        0.000213389
194       32        -0.15291        0.000152419        0.000177601
195       32        0.327165        0.000193728        0.000139671
196       32        0.641123        0.000226501        0.000119299
197       32        0.762256        0.000240708        0.000112318
198       32        0.787036        0.000243831        0.00011099
199       32        0.77512        0.000242459        0.000111689
200       32        0.748219        0.000239239        0.00011321
201       32        0.708287        0.000234503        0.00011549
202       32        0.646742        0.000227376        0.000119088
203       32        0.551647        0.000216806        0.00012488
204       32        0.420064        0.000203013        0.00013338
205       32        0.265586        0.000187948        0.000144111
206       32        0.103692        0.000173359        0.000156284
207       32        -0.0626359        0.000159534        0.000169846
208       32        -0.233949        0.000146423        0.000185017
209       32        -0.40162        0.000134624        0.000201161
210       32        -0.545887        0.000125243        0.000216186
211       32        -0.647339        0.000119057        0.000227453
212       32        -0.70599        0.000115639        0.000234267
213       32        -0.735324        0.00011397        0.00023776
214       32        -0.748095        0.000113243        0.000239279
215       32        -0.750069        0.000113116        0.000239483
216       32        -0.738174        0.000113768        0.000238016
217       32        -0.701744        0.000115837        0.000233675
218       32        -0.629371        0.000120085        0.00022533
219       32        -0.519031        0.000126894        0.000213232
220       32        -0.387022        0.000135583        0.000199658
221       32        -0.260403        0.000144487        0.000187465
222       32        -0.164323        0.000151623        0.000178703
223       32        -0.11458        0.000155452        0.000174325
224       32        -0.115396        0.00015539        0.000174397
225       32        -0.165306        0.000151553        0.000178796
226       32        -0.263248        0.000144299        0.000187754
227       32        -0.403729        0.000134498        0.000201396
228       32        -0.557037        0.000124572        0.000217439
229       32        -0.671216        0.000117683        0.00023026
230       32        -0.725499        0.000114563        0.000236659
231       32        -0.735367        0.000114005        0.000237842
232       32        -0.704346        0.000115748        0.000234103
233       32        -0.592991        0.000122314        0.000221314
234       32        -0.315448        0.000140538        0.00019266
235       32        0.141039        0.000176628        0.000153394
236       32        0.531138        0.000214516        0.000126121
237       32        0.718452        0.000235575        0.000114844
238       32        0.772958        0.000242179        0.000111801
239       32        0.761936        0.0002409        0.000112443
240       32        0.705099        0.000234133        0.000115676
241       32        0.588447        0.000220829        0.000122602
242       32        0.387388        0.00019973        0.000135582
243       32        0.11031        0.000173957        0.000155788
244       32        -0.172126        0.000151047        0.000179418
245       32        -0.384303        0.000135809        0.000199447
246       32        -0.521504        0.00012679        0.000213586
247       32        -0.606455        0.000121516        0.000222851
248       32        -0.656387        0.000118517        0.000228479
249       32        -0.682089        0.000117003        0.000231433
250       32        -0.688447        0.000116637        0.000232179
251       32        -0.67722        0.000117296        0.000230885
252       32        -0.654468        0.000118649        0.000228295
253       32        -0.636144        0.000119764        0.000226256
254       32        -0.640901        0.000119501        0.000226836
255       32        -0.665456        0.000118043        0.000229639
256       32        -0.662913        0.000118178        0.000229316
257       32        -0.529268        0.000126314        0.000214443
258       32        -0.0689361        0.000159059        0.00017041
259       32        0.542512        0.000215612        0.000125332
260       32        0.774271        0.000242095        0.000111615
261       32        0.809663        0.000246655        0.000109764
262       32        0.782958        0.000243534        0.000111308
263       32        0.7089        0.000234653        0.000115493
264       32        0.48709        0.000209925        0.00012898
265       32        -0.0383257        0.000161496        0.000167806
266       32        -0.524685        0.000126516        0.000213803
267       32        -0.712384        0.000115216        0.000234909
268       32        -0.745324        0.000113431        0.000239013
269       32        -0.730598        0.000114341        0.000237408
270       32        -0.712575        0.000115401        0.000235329
271       32        -0.704997        0.000115838        0.000234439
272       32        -0.705466        0.000115805        0.00023448
273       32        -0.701017        0.000116033        0.0002339
274       32        -0.665224        0.000118082        0.00022966
275       32        -0.562391        0.000124282        0.000218099
276       32        -0.402428        0.000134644        0.000201353
277       32        -0.302109        0.000141582        0.00019152
278       32        -0.364791        0.000137226        0.000197635
279       32        -0.539633        0.000125731        0.000215677
280       32        -0.675347        0.000117468        0.00023079
281       32        -0.707343        0.000115578        0.00023446
282       32        -0.615874        0.000120936        0.000223886
283       32        -0.347476        0.000138338        0.000195816
284       32        0.0436334        0.000168276        0.000161091
285       32        0.339793        0.000194993        0.000138819
286       32        0.442213        0.000205144        0.000131828
287       32        0.346306        0.000195584        0.000138335
288       32        0.00521761        0.00016507        0.000164211
289       32        -0.442501        0.000131963        0.000205412
290       32        -0.65747        0.000118498        0.000228689
291       32        -0.665415        0.000118012        0.000229569
292       32        -0.459346        0.000130802        0.000207064
293       32        0.0602805        0.00016969        0.000159764
294       32        0.538079        0.000215259        0.000125683
295       32        0.731248        0.00023714        0.000114137
296       32        0.768435        0.000241808        0.000112136
297       32        0.749606        0.000239655        0.00011325
298       32        0.683242        0.000231769        0.000117038
299       32        0.456291        0.000206793        0.00013103
300       32        -0.121819        0.000154898        0.000174965
301       32        -0.613601        0.000120968        0.000223436
302       32        -0.774519        0.00011165        0.000242231
303       32        -0.788103        0.000110966        0.000244038
304       32        -0.7361        0.000113912        0.000237822
305       32        -0.593178        0.000122338        0.000221398
306       32        -0.273132        0.000143629        0.000188739
307       32        0.158753        0.000178236        0.000152072
308       32        0.433332        0.000204289        0.00013245
309       32        0.502362        0.0002114        0.000127918
310       32        0.379347        0.000198839        0.000136067
311       32        0.00991235        0.00016547        0.000163838
312       32        -0.444263        0.00013186        0.000205615
313       32        -0.641085        0.00011949        0.000226857
314       32        -0.615231        0.000121027        0.000223911
315       32        -0.307002        0.000141207        0.000191948
316       32        0.350974        0.000196125        0.000138073
317       32        0.710039        0.000234526        0.000115299
318       32        0.791283        0.000244468        0.000110808
319       32        0.780183        0.000243328        0.000111522
320       32        0.744179        0.000239053        0.00011358
321       32        0.672433        0.000230538        0.000117682
322       32        0.478118        0.000209095        0.000129628
323       32        0.0783296        0.000171265        0.000158362
324       32        -0.32767        0.000139718        0.000193892
325       32        -0.552127        0.000124845        0.000216848
326       32        -0.6487        0.000119013        0.000227679
327       32        -0.691887        0.000116539        0.000232784
328       32        -0.715434        0.000115211        0.000235615
329       32        -0.721979        0.000114822        0.000236361
330       32        -0.689748        0.000116632        0.000232473
331       32        -0.572977        0.000123609        0.000219225
332       32        -0.342545        0.000138748        0.00019543
333       32        -0.0740018        0.000158725        0.000170917
334       32        0.0713142        0.000170658        0.000158912
335       32        -0.00725025        0.00016411        0.000165304
336       32        -0.28402        0.000142905        0.000189843
337       32        -0.561323        0.000124328        0.000217945
338       32        -0.666563        0.000117931        0.000229675
339       32        -0.609192        0.000121366        0.000223186
340       32        -0.4225        0.000133278        0.000203352
341       32        -0.148868        0.00015288        0.000177421
342       32        0.155454        0.000178016        0.000152386
343       32        0.423322        0.000203496        0.000133263
344       32        0.607716        0.000223156        0.000121529
345       32        0.690172        0.000232616        0.000116654
346       32        0.687328        0.000232315        0.000116835
347       32        0.55518        0.000217367        0.000124762
348       32        0.114527        0.000174395        0.000155524
349       32        -0.501407        0.000128015        0.000211358
350       32        -0.742218        0.000113516        0.000238451
351       32        -0.778715        0.000111577        0.000243089
352       32        -0.749987        0.000113229        0.000239702
353       32        -0.652166        0.000118845        0.000228146
354       32        -0.329083        0.000139662        0.000194087
355       32        0.315483        0.000192752        0.0001406
356       32        0.683624        0.000231546        0.000116881
357       32        0.776854        0.000242801        0.000111652
358       32        0.777039        0.000242955        0.000111702
359       32        0.730752        0.000237297        0.000114269
360       32        0.542387        0.000215781        0.000125446
361       32        -0.0130563        0.000163616        0.000165766
362       32        -0.557303        0.000124577        0.000217507
363       32        -0.725091        0.000114591        0.00023662
364       32        -0.726351        0.000114572        0.00023688
365       32        -0.619012        0.000120865        0.000224457
366       32        -0.261496        0.000144517        0.000187709
367       32        0.37657        0.000198721        0.000136364
368       32        0.685623        0.000231885        0.000116818
369       32        0.74372        0.000238972        0.000113593
370       32        0.725862        0.000237007        0.000114689
371       32        0.695737        0.000233453        0.000116424
372       32        0.638361        0.000226714        0.000119741
373       32        0.458644        0.000207123        0.000130931
374       32        0.0501773        0.000168913        0.000160647
375       32        -0.409843        0.000134144        0.000202098
376       32        -0.658526        0.000118461        0.000228859
377       32        -0.735205        0.000114065        0.000237929
378       32        -0.730392        0.00011433        0.000237337
379       32        -0.626104        0.000120362        0.000225113
380       32        -0.252918        0.000145064        0.00018681
381       32        0.385381        0.000199582        0.000135754
382       32        0.690537        0.000232471        0.000116539
383       32        0.753888        0.000240125        0.000112987
384       32        0.742479        0.000238869        0.000113685
385       32        0.716706        0.000235797        0.000115154
386       32        0.692552        0.000232894        0.000116517
387       32        0.661631        0.000229238        0.000118289
388       32        0.599819        0.000222206        0.000121971
389       32        0.498848        0.000211265        0.000128286
390       32        0.377438        0.000198831        0.000136322
391       32        0.247718        0.000186371        0.000145477
392       32        0.0810108        0.000171518        0.000158171
393       32        -0.162787        0.000151851        0.000178696
394       32        -0.441194        0.000132065        0.000205303
395       32        -0.639168        0.00011959        0.000226611
396       32        -0.710327        0.000115463        0.000234928
397       32        -0.68937        0.000116723        0.000232566
398       32        -0.560427        0.000124488        0.00021803
399       32        -0.218397        0.0001477        0.000183751
400       32        0.243206        0.000185858        0.000145733
401       32        0.451122        0.000206036        0.000131227
402       32        0.420398        0.000202959        0.0001333
403       32        0.206159        0.000182514        0.000148512
404       32        -0.159347        0.000152105        0.000178381
405       32        -0.508455        0.000127654        0.000212254
406       32        -0.705701        0.00011564        0.000234201
407       32        -0.774384        0.000111768        0.000242454
408       32        -0.770665        0.000112002        0.000242059
409       32        -0.695056        0.000116301        0.000233047
410       32        -0.444458        0.000131814        0.000205583
411       32        0.109393        0.000173965        0.000155938
412       32        0.57335        0.000219176        0.000123535
413       32        0.731518        0.000237313        0.00011419
414       32        0.751605        0.000239896        0.000113137
415       32        0.733687        0.000237881        0.000114215
416       32        0.713109        0.000235509        0.000115427
417       32        0.700249        0.000234017        0.00011618
418       32        0.6974        0.000233684        0.000116346
419       32        0.702969        0.000234319        0.000116014
420       32        0.713101        0.000235485        0.000115416
421       32        0.72426        0.000236787        0.000114767
422       32        0.73456        0.000237997        0.000114171
423       32        0.742601        0.000238934        0.000113703
424       32        0.743584        0.000239        0.000113622
425       32        0.720768        0.000236176        0.000114871
426       32        0.627481        0.000225283        0.000120286
427       32        0.367673        0.000197845        0.000136977
428       32        -0.101514        0.000156524        0.000173247
429       32        -0.509308        0.000127544        0.000212251
430       32        -0.697668        0.000116091        0.000233234
431       32        -0.755268        0.000112861        0.000240188
432       32        -0.759571        0.00011267        0.000240816
433       32        -0.744101        0.000113559        0.000238991
434       32        -0.719833        0.000114927        0.000236071
435       32        -0.680344        0.000117174        0.000231367
436       32        -0.583161        0.000122941        0.000220273
437       32        -0.323912        0.000139973        0.000193517
438       32        0.163233        0.000178717        0.000151801
439       32        0.557894        0.000217623        0.00012457
440       32        0.69509        0.000233132        0.00011634
441       32        0.697426        0.000233471        0.000116237
442       32        0.598453        0.000222181        0.000122124
443       32        0.285944        0.000190019        0.000142762
444       32        -0.280318        0.00014303        0.000189307
445       32        -0.607396        0.000121267        0.000222603
446       32        -0.67408        0.000117293        0.000230156
447       32        -0.590114        0.000122397        0.000220827
448       32        -0.356482        0.000137688        0.000196659
449       32        0.0556511        0.000169352        0.000160185
450       32        0.47517        0.000208786        0.000129819
451       32        0.696786        0.000233211        0.000116182
452       32        0.763183        0.000241193        0.00011244
453       32        0.761647        0.000241124        0.00011258
454       32        0.734233        0.00023788        0.000114152
455       32        0.694236        0.000233154        0.00011645
456       32        0.648416        0.000227849        0.000119136
457       32        0.609553        0.000223427        0.000121453
458       32        0.593566        0.000221617        0.000122411
459       32        0.607158        0.00022311        0.000121572
460       32        0.64192        0.000226978        0.000119454
461       32        0.682469        0.000231581        0.000117034
462       32        0.716418        0.000235504        0.000115044
463       32        0.73506        0.000237627        0.000113936
464       32        0.724066        0.000236228        0.000114518
465       32        0.641022        0.000226539        0.00011933
466       32        0.377611        0.00019866        0.000136181
467       32        -0.157023        0.000152257        0.000178145
468       32        -0.579679        0.000123178        0.000219931
469       32        -0.697717        0.000116094        0.000233251
470       32        -0.663572        0.000118106        0.000229329
471       32        -0.57256        0.000123626        0.000219164
472       32        -0.496677        0.000128405        0.000211002
473       32        -0.488995        0.000128899        0.000210193
474       32        -0.552981        0.000124835        0.000217017
475       32        -0.644222        0.000119257        0.000227125
476       32        -0.712221        0.000115288        0.000235016
477       32        -0.730321        0.00011428        0.000237216
478       32        -0.66849        0.000117873        0.000230005
479       32        -0.421336        0.000133391        0.000203287
480       32        0.127449        0.000175513        0.000154511
481       32        0.567772        0.00021836        0.000123764
482       32        0.743589        0.000238421        0.000113347
483       32        0.79242        0.000244484        0.00011069
484       32        0.794797        0.000244895        0.000110612
485       32        0.764212        0.000241249        0.00011235
486       32        0.648577        0.000227663        0.00011902
487       32        0.304679        0.000191752        0.00014139
488       32        -0.259777        0.000144562        0.000187445
489       32        -0.598633        0.000121854        0.000221728
490       32        -0.6804        0.000116942        0.000230923
491       32        -0.579048        0.000123074        0.000219605
492       32        -0.232366        0.00014654        0.000184872
493       32        0.325566        0.000193773        0.000139927
494       32        0.65902        0.000228835        0.00011839
495       32        0.749489        0.000239495        0.000113187
496       32        0.731062        0.000237326        0.000114248
497       32        0.609934        0.000223324        0.000121351
498       32        0.2705        0.000188472        0.000143804
499       32        -0.198312        0.000149267        0.000182008
0       33        -0.287278        0.000142844        0.000190382
1       33        -0.428191        0.00013305        0.000204163
2       33        -0.367311        0.000137022        0.000197839
3       33        0.102462        0.000173414        0.000156526
4       33        0.606859        0.000222947        0.00012152
5       33        0.776783        0.000242736        0.00011163
6       33        0.791207        0.000244616        0.000110884
7       33        0.710311        0.000234836        0.00011542
8       33        0.400006        0.000201056        0.000134771
9       33        -0.295357        0.000142072        0.000190889
10       33        -0.710647        0.00011531        0.000234691
11       33        -0.8142        0.000109538        0.000247267
12       33        -0.79913        0.000110388        0.000245459
13       33        -0.66799        0.000117788        0.000229723
14       33        -0.228399        0.000146826        0.0001845
15       33        0.460451        0.000207175        0.000130727
16       33        0.737661        0.000237885        0.000113764
17       33        0.777086        0.000242712        0.000111585
18       33        0.706582        0.000234292        0.000115583
19       33        0.491191        0.000210346        0.00012871
20       33        0.0521058        0.000169022        0.000160441
21       33        -0.43589        0.000132381        0.000204706
22       33        -0.680058        0.000117144        0.000231241
23       33        -0.736868        0.000113894        0.000237968
24       33        -0.677286        0.000117311        0.000230929
25       33        -0.411741        0.000133948        0.000202187
26       33        0.177416        0.000179938        0.000150686
27       33        0.608755        0.000223055        0.000121348
28       33        0.741066        0.000238405        0.000113625
29       33        0.751378        0.000239816        0.000113125
30       33        0.731878        0.000237578        0.000114276
31       33        0.717347        0.000235856        0.000115108
32       33        0.717968        0.000235914        0.000115065
33       33        0.727206        0.000236961        0.000114513
34       33        0.727424        0.000236902        0.00011446
35       33        0.697473        0.000233299        0.000116146
36       33        0.616153        0.00022392        0.000120921
37       33        0.465239        0.000207626        0.000130386
38       33        0.237953        0.00018541        0.000146148
39       33        -0.0553187        0.000160171        0.000169281
40       33        -0.353442        0.000137942        0.000196424
41       33        -0.58258        0.000122971        0.000220199
42       33        -0.711273        0.000115305        0.000234828
43       33        -0.753465        0.000112926        0.000239894
44       33        -0.734927        0.000113986        0.000237698
45       33        -0.642991        0.0001193        0.000226928
46       33        -0.407959        0.000134171        0.00020176
47       33        0.0189978        0.000166206        0.000163078
48       33        0.436557        0.000204694        0.000132285
49       33        0.652808        0.000228051        0.000118719
50       33        0.727452        0.000236848        0.00011443
51       33        0.743362        0.000238835        0.000113569
52       33        0.742057        0.00023873        0.000113667
53       33        0.739124        0.000238392        0.00011384
54       33        0.738675        0.000238313        0.000113853
55       33        0.740123        0.000238462        0.000113759
56       33        0.740923        0.000238528        0.0001137
57       33        0.738034        0.000238132        0.00011384
58       33        0.728676        0.000236968        0.000114349
59       33        0.710591        0.000234773        0.000115356
60       33        0.680485        0.00023119        0.000117068
61       33        0.630387        0.000225424        0.000120013
62       33        0.545337        0.000216021        0.000125216
63       33        0.401694        0.000201084        0.000134563
64       33        0.16731        0.000178941        0.000151373
65       33        -0.155967        0.000152256        0.000177954
66       33        -0.465202        0.000130348        0.000207558
67       33        -0.667822        0.000117732        0.000229575
68       33        -0.756962        0.000112608        0.000240056
69       33        -0.766264        0.000112095        0.000241196
70       33        -0.71675        0.000114903        0.000235295
71       33        -0.607873        0.000121333        0.00022283
72       33        -0.427534        0.000132815        0.000203668
73       33        -0.168559        0.000151257        0.000179027
74       33        0.137834        0.000176321        0.000153619
75       33        0.399502        0.000200869        0.000134713
76       33        0.572101        0.000218915        0.000123542
77       33        0.671324        0.000230074        0.000117575
78       33        0.724648        0.00023635        0.00011451
79       33        0.752034        0.000239673        0.000112983
80       33        0.762893        0.000241013        0.000112388
81       33        0.76081        0.000240757        0.000112503
82       33        0.746894        0.000239048        0.000113269
83       33        0.720481        0.000235846        0.000114744
84       33        0.678392        0.000230871        0.000117151
85       33        0.613915        0.000223521        0.000120976
86       33        0.523389        0.00021364        0.000126583
87       33        0.412053        0.000202115        0.000133858
88       33        0.28338        0.000189577        0.000142796
89       33        0.129962        0.00017562        0.000154217
90       33        -0.0518413        0.000160379        0.000168912
91       33        -0.241671        0.000145828        0.000185693
92       33        -0.411364        0.000133901        0.000202039
93       33        -0.552089        0.000124747        0.00021667
94       33        -0.663254        0.000117974        0.000229
95       33        -0.739069        0.00011358        0.000237834
96       33        -0.778796        0.000111349        0.000242612
97       33        -0.786601        0.000110916        0.000243563
98       33        -0.76533        0.000112092        0.000240964
99       33        -0.713192        0.000115038        0.000234735
100       33        -0.620839        0.00012048        0.000224151
101       33        -0.478756        0.000129386        0.000208837
102       33        -0.284252        0.000142673        0.000189579
103       33        -0.040507        0.000161234        0.000167899
104       33        0.215627        0.000183234        0.000147693
105       33        0.428778        0.000203723        0.000132686
106       33        0.584983        0.000220171        0.000122661
107       33        0.691237        0.000232141        0.000116293
108       33        0.753942        0.000239547        0.000112709
109       33        0.782115        0.000242975        0.000111146
110       33        0.782251        0.000243012        0.000111148
111       33        0.7585        0.000240149        0.000112478
112       33        0.713814        0.000234836        0.000115016
113       33        0.648276        0.000227267        0.000118849
114       33        0.562469        0.00021775        0.000124074
115       33        0.462926        0.000207223        0.000130434
116       33        0.355712        0.000196467        0.000137659
117       33        0.239234        0.00018541        0.00014596
118       33        0.105642        0.000173471        0.00015608
119       33        -0.0479121        0.000160662        0.000168547
120       33        -0.207111        0.000148341        0.000182477
121       33        -0.34887        0.000138139        0.000195807
122       33        -0.461339        0.000130537        0.000207057
123       33        -0.546382        0.00012507        0.000215996
124       33        -0.609953        0.000121141        0.000222942
125       33        -0.656027        0.00011838        0.000228133
126       33        -0.68714        0.000116555        0.000231714
127       33        -0.706943        0.000115407        0.000234021
128       33        -0.71969        0.000114677        0.000235523
129       33        -0.728469        0.00011418        0.00023657
130       33        -0.734469        0.00011384        0.000237284
131       33        -0.737559        0.000113664        0.000237652
132       33        -0.736974        0.000113697        0.000237582
133       33        -0.731521        0.000114006        0.000236931
134       33        -0.719558        0.000114689        0.000235518
135       33        -0.698947        0.000115877        0.000233101
136       33        -0.666893        0.000117747        0.000229391
137       33        -0.620143        0.000120534        0.000224095
138       33        -0.555707        0.000124493        0.000217013
139       33        -0.469111        0.00013003        0.000207862
140       33        -0.35119        0.000137975        0.00019603
141       33        -0.193105        0.000149383        0.000181204
142       33        -0.005817        0.000164078        0.000165035
143       33        0.17197        0.0001793        0.000150971
144       33        0.308361        0.000191891        0.000140973
145       33        0.403612        0.0002012        0.000134382
146       33        0.474929        0.000208475        0.000129656
147       33        0.538009        0.00021514        0.000125622
148       33        0.599938        0.000221901        0.000121789
149       33        0.659406        0.000228604        0.000118225
150       33        0.711679        0.000234669        0.00011518
151       33        0.752932        0.000239574        0.000112835
152       33        0.779842        0.00024283        0.000111332
153       33        0.78828        0.000243853        0.000110862
154       33        0.771749        0.000241822        0.000111771
155       33        0.715939        0.000235129        0.000114915
156       33        0.597251        0.000221576        0.000121938
157       33        0.394115        0.000200261        0.000135031
158       33        0.110015        0.000173843        0.000155732
159       33        -0.197497        0.000149047        0.000181591
160       33        -0.444219        0.000131664        0.000205299
161       33        -0.613695        0.000120914        0.000223358
162       33        -0.718779        0.000114717        0.000235391
163       33        -0.772224        0.000111712        0.000241809
164       33        -0.785337        0.000110998        0.000243435
165       33        -0.767207        0.000112014        0.000241249
166       33        -0.723394        0.000114497        0.000236026
167       33        -0.652534        0.000118629        0.000227815
168       33        -0.544355        0.000125239        0.000215849
169       33        -0.380968        0.000135953        0.000198994
170       33        -0.142808        0.000153225        0.000176747
171       33        0.145417        0.00017698        0.000153028
172       33        0.395881        0.000200472        0.000134935
173       33        0.563638        0.000217921        0.000124027
174       33        0.65878        0.000228557        0.000118274
175       33        0.705839        0.000234078        0.000115563
176       33        0.728131        0.000236775        0.000114318
177       33        0.73961        0.000238183        0.000113685
178       33        0.745681        0.00023894        0.000113356
179       33        0.748753        0.000239344        0.000113199
180       33        0.75097        0.000239644        0.00011309
181       33        0.753146        0.000239932        0.00011298
182       33        0.753795        0.000240014        0.000112945
183       33        0.748516        0.00023935        0.000113229
184       33        0.725917        0.000236581        0.000114477
185       33        0.655594        0.000228287        0.000118511
186       33        0.468849        0.000207896        0.000130085
187       33        0.0829972        0.00017153        0.000157868
188       33        -0.382333        0.000135866        0.000199139
189       33        -0.662369        0.000118058        0.00022896
190       33        -0.76956        0.000111934        0.000241645
191       33        -0.79572        0.000110515        0.000244906
192       33        -0.782925        0.000111225        0.000243344
193       33        -0.720961        0.000114679        0.000235827
194       33        -0.542579        0.000125338        0.000215636
195       33        -0.147768        0.000152811        0.000177145
196       33        0.353994        0.000196332        0.000137801
197       33        0.655162        0.000228098        0.000118465
198       33        0.765238        0.000241106        0.000112168
199       33        0.787724        0.000243985        0.000110984
200       33        0.77817        0.000242924        0.000111562
201       33        0.757182        0.000240437        0.000112761
202       33        0.729543        0.000237141        0.000114332
203       33        0.693684        0.000232901        0.000116388
204       33        0.647847        0.000227593        0.00011907
205       33        0.593013        0.000221396        0.000122357
206       33        0.5285        0.000214325        0.000126342
207       33        0.442498        0.000205277        0.000131876
208       33        0.308009        0.00019194        0.000141058
209       33        0.0944815        0.000172549        0.000156993
210       33        -0.182189        0.000150253        0.00018028
211       33        -0.433628        0.000132441        0.000204336
212       33        -0.599508        0.000121867        0.000221947
213       33        -0.684603        0.000116789        0.000231591
214       33        -0.714057        0.00011508        0.000235023
215       33        -0.700156        0.000115871        0.000233372
216       33        -0.634092        0.000119753        0.000225772
217       33        -0.492483        0.000128565        0.00021038
218       33        -0.265816        0.000144066        0.000187933
219       33        0.00722238        0.000165181        0.000163992
220       33        0.240171        0.000185533        0.000145921
221       33        0.385466        0.000199459        0.000135659
222       33        0.457406        0.000206751        0.000130857
223       33        0.481529        0.000209273        0.000129297
224       33        0.472777        0.000208375        0.000129874
225       33        0.430576        0.000204026        0.000132644
226       33        0.3304        0.000194068        0.000139464
227       33        0.120744        0.000174815        0.000154931
228       33        -0.210491        0.000148169        0.000182883
229       33        -0.521764        0.00012678        0.000213624
230       33        -0.685014        0.000116867        0.000231841
231       33        -0.737214        0.000113902        0.000238067
232       33        -0.739737        0.000113765        0.000238381
233       33        -0.705443        0.000115689        0.000234241
234       33        -0.590757        0.000122442        0.000221051
235       33        -0.302649        0.000141424        0.000191409
236       33        0.167673        0.000178976        0.000151347
237       33        0.551441        0.000216686        0.000124837
238       33        0.724657        0.000236318        0.000114494
239       33        0.773021        0.000242215        0.000111811
240       33        0.765918        0.000241418        0.000112237
241       33        0.726686        0.00023672        0.000114456
242       33        0.652456        0.000228042        0.000118756
243       33        0.532917        0.000214787        0.000126056
244       33        0.364733        0.000197503        0.000137143
245       33        0.157098        0.000178087        0.000152197
246       33        -0.0643285        0.000159432        0.000170025
247       33        -0.253997        0.000144962        0.000186881
248       33        -0.38193        0.000135928        0.000199149
249       33        -0.447859        0.000131494        0.000205783
250       33        -0.460823        0.000130647        0.000207124
251       33        -0.429646        0.000132714        0.000203943
252       33        -0.375081        0.000136415        0.000198499
253       33        -0.344079        0.00013858        0.000195493
254       33        -0.392226        0.000135295        0.000200274
255       33        -0.518342        0.000127008        0.000213277
256       33        -0.618098        0.000120814        0.000224157
257       33        -0.563117        0.000124173        0.000218065
258       33        -0.206477        0.000148463        0.000182512
259       33        0.398886        0.00020076        0.000134723
260       33        0.708128        0.000234174        0.000115346
261       33        0.789379        0.000244075        0.000110841
262       33        0.787708        0.000244047        0.000111013
263       33        0.748052        0.000239288        0.000113252
264       33        0.629443        0.000225404        0.000120115
265       33        0.302663        0.000191473        0.00014147
266       33        -0.213428        0.000147937        0.000183133
267       33        -0.561966        0.000124178        0.000217824
268       33        -0.6967        0.00011612        0.000233066
269       33        -0.730767        0.000114226        0.00023721
270       33        -0.733009        0.000114139        0.000237562
271       33        -0.730332        0.000114305        0.000237272
272       33        -0.722919        0.000114724        0.000236382
273       33        -0.685546        0.000116846        0.000231922
274       33        -0.558127        0.000124494        0.00021754
275       33        -0.267426        0.000144027        0.000188185
276       33        0.097083        0.000172801        0.000156813
277       33        0.270454        0.000188308        0.000143685
278       33        0.142977        0.000176759        0.00015321
279       33        -0.24641        0.000145572        0.000186248
280       33        -0.598334        0.000122014        0.000221953
281       33        -0.740874        0.00011361        0.000238327
282       33        -0.751148        0.000113018        0.000239533
283       33        -0.671726        0.000117582        0.000230179
284       33        -0.515845        0.000127144        0.000212973
285       33        -0.343868        0.000138624        0.000195515
286       33        -0.248448        0.000145436        0.000186454
287       33        -0.290615        0.000142401        0.000190426
288       33        -0.45387        0.000131209        0.000206575
289       33        -0.619847        0.000120759        0.000224448
290       33        -0.679725        0.000117212        0.000231298
291       33        -0.599286        0.000121991        0.000222124
292       33        -0.248345        0.000145414        0.000186406
293       33        0.380351        0.000198961        0.000136014
294       33        0.712326        0.00023472        0.00011513
295       33        0.792936        0.000244588        0.000110679
296       33        0.784344        0.000243776        0.000111264
297       33        0.753926        0.000240206        0.000113021
298       33        0.70375        0.000234212        0.000115871
299       33        0.555716        0.000217363        0.000124692
300       33        0.137893        0.000176405        0.000153682
301       33        -0.405468        0.000134302        0.000201454
302       33        -0.667352        0.000117727        0.000229458
303       33        -0.717895        0.000114812        0.000235377
304       33        -0.633317        0.000119805        0.000225695
305       33        -0.363904        0.000137184        0.000197399
306       33        0.12585        0.000175359        0.000154622
307       33        0.532387        0.000214669        0.000126054
308       33        0.706313        0.000234093        0.000115516
309       33        0.741144        0.00023817        0.000113504
310       33        0.653892        0.00022792        0.000118523
311       33        0.314004        0.000192449        0.000140587
312       33        -0.300675        0.000141687        0.000191387
313       33        -0.614126        0.000121098        0.000223794
314       33        -0.633519        0.000119925        0.000225966
315       33        -0.377223        0.000136326        0.000198794
316       33        0.24092        0.000185685        0.000145931
317       33        0.658458        0.000228538        0.000118302
318       33        0.77667        0.000242622        0.000111591
319       33        0.781729        0.000243468        0.000111415
320       33        0.758362        0.000240741        0.000112771
321       33        0.723541        0.000236547        0.000114733
322       33        0.648263        0.000227699        0.000119076
323       33        0.474331        0.000208704        0.000129877
324       33        0.192954        0.00018137        0.000149543
325       33        -0.116699        0.000155351        0.000174581
326       33        -0.368015        0.000136964        0.000197894
327       33        -0.547305        0.000125219        0.000216452
328       33        -0.664199        0.000118134        0.000229526
329       33        -0.72542        0.000114591        0.000236699
330       33        -0.741525        0.00011367        0.000238608
331       33        -0.714607        0.000115202        0.000235402
332       33        -0.639794        0.000119589        0.000226751
333       33        -0.535792        0.000125979        0.000215273
334       33        -0.465503        0.000130502        0.000207866
335       33        -0.487142        0.000129105        0.000210138
336       33        -0.578576        0.000123314        0.000219931
337       33        -0.639855        0.000119557        0.000226704
338       33        -0.570356        0.000123762        0.000218921
339       33        -0.291664        0.000142325        0.000190524
340       33        0.114718        0.000174414        0.000155511
341       33        0.419444        0.000202987        0.000133446
342       33        0.578595        0.000219824        0.000123252
343       33        0.654425        0.000228457        0.000118738
344       33        0.68752        0.000232381        0.000116846
345       33        0.692779        0.00023304        0.000116563
346       33        0.659977        0.000229217        0.000118474
347       33        0.501501        0.000211635        0.00012817
348       33        0.0175599        0.000166143        0.000163251
349       33        -0.5607        0.000124253        0.000217679
350       33        -0.760251        0.000112505        0.000240628
351       33        -0.782968        0.00011134        0.000243607
352       33        -0.745915        0.000113443        0.000239181
353       33        -0.617555        0.000120893        0.000224182
354       33        -0.207078        0.000148465        0.000182624
355       33        0.4466        0.000205739        0.000131632
356       33        0.725951        0.000236537        0.000114452
357       33        0.780272        0.000243271        0.000111486
358       33        0.770187        0.000242143        0.000112094
359       33        0.720263        0.000236043        0.000114864
360       33        0.522001        0.000213585        0.000126727
361       33        -0.0389028        0.00016152        0.000167927
362       33        -0.557657        0.000124571        0.000217572
363       33        -0.716171        0.000115116        0.000235595
364       33        -0.711387        0.000115436        0.000235123
365       33        -0.582544        0.000123086        0.000220397
366       33        -0.170552        0.000151257        0.000179385
367       33        0.459727        0.000207096        0.000130772
368       33        0.712567        0.000235033        0.000115257
369       33        0.745009        0.000239149        0.000113531
370       33        0.718549        0.00023618        0.000115128
371       33        0.6947        0.0002334        0.000116519
372       33        0.677718        0.000231323        0.00011746
373       33        0.616358        0.000224153        0.000121022
374       33        0.397963        0.000200871        0.000134922
375       33        -0.0638932        0.000159541        0.000170067
376       33        -0.514391        0.000127322        0.000212962
377       33        -0.702201        0.000115931        0.00023397
378       33        -0.740594        0.000113728        0.000238508
379       33        -0.683331        0.000116955        0.000231625
380       33        -0.415673        0.000133657        0.000202543
381       33        0.206633        0.000182597        0.000148509
382       33        0.624377        0.000224933        0.000120473
383       33        0.738615        0.000238283        0.000113846
384       33        0.746598        0.000239351        0.000113447
385       33        0.727685        0.000237081        0.000114516
386       33        0.679288        0.000231312        0.00011727
387       33        0.548473        0.000216594        0.000125155
388       33        0.291276        0.000190515        0.000142374
389       33        -0.0270392        0.000162509        0.000166963
390       33        -0.276522        0.000143363        0.00018903
391       33        -0.4204        0.000133365        0.000203057
392       33        -0.510648        0.000127501        0.000212464
393       33        -0.593551        0.000122344        0.000221492
394       33        -0.666318        0.000117981        0.000229716
395       33        -0.704816        0.000115745        0.000234206
396       33        -0.708733        0.000115561        0.000234753
397       33        -0.69193        0.000116566        0.000232849
398       33        -0.645218        0.000119308        0.00022745
399       33        -0.527996        0.000126474        0.000214441
400       33        -0.349064        0.000138327        0.000196112
401       33        -0.250568        0.000145313        0.000186692
402       33        -0.294868        0.000142092        0.000190822
403       33        -0.437538        0.000132269        0.00020487
404       33        -0.602126        0.000121793        0.000222393
405       33        -0.720086        0.000114818        0.000235905
406       33        -0.772546        0.000111867        0.000242223
407       33        -0.775459        0.000111712        0.000242591
408       33        -0.733655        0.000114047        0.000237523
409       33        -0.597814        0.000122025        0.000221858
410       33        -0.233543        0.000146484        0.000185019
411       33        0.333984        0.000194579        0.000139331
412       33        0.651565        0.000227998        0.000118839
413       33        0.73404        0.000237758        0.000114116
414       33        0.730432        0.000237459        0.000114384
415       33        0.706197        0.000234656        0.000115807
416       33        0.680801        0.000231698        0.000117288
417       33        0.662403        0.000229552        0.000118359
418       33        0.659709        0.000229212        0.000118503
419       33        0.674311        0.000230848        0.000117619
420       33        0.697289        0.000233477        0.000116256
421       33        0.717574        0.000235841        0.000115075
422       33        0.728716        0.000237138        0.000114426
423       33        0.726401        0.000236818        0.000114536
424       33        0.698988        0.000233511        0.000116076
425       33        0.611863        0.000223453        0.000121187
426       33        0.389137        0.000199913        0.000135469
427       33        -0.0325684        0.000162012        0.000167376
428       33        -0.465876        0.000130362        0.000207719
429       33        -0.688898        0.000116585        0.000232181
430       33        -0.759383        0.00011261        0.000240644
431       33        -0.763846        0.000112401        0.00024127
432       33        -0.737727        0.00011388        0.000238143
433       33        -0.685212        0.000116876        0.000231904
434       33        -0.603375        0.000121712        0.000222524
435       33        -0.482531        0.000129269        0.000209438
436       33        -0.281106        0.000142995        0.000189411
437       33        0.0527225        0.00016906        0.000160377
438       33        0.421883        0.000203331        0.000133347
439       33        0.630592        0.000225723        0.000120147
440       33        0.693119        0.000232971        0.000116489
441       33        0.689032        0.000232524        0.000116741
442       33        0.638799        0.000226709        0.000119686
443       33        0.488856        0.000210245        0.000128949
444       33        0.179842        0.000180154        0.000150501
445       33        -0.0960605        0.000156889        0.000172708
446       33        -0.159839        0.00015193        0.000178263
447       33        -0.0177951        0.000163178        0.000166108
448       33        0.255117        0.000187049        0.000144931
449       33        0.526648        0.000214134        0.000126464
450       33        0.698532        0.000233325        0.000116036
451       33        0.765334        0.000241321        0.000112257
452       33        0.768256        0.000241739        0.000112124
453       33        0.73394        0.00023765        0.000114075
454       33        0.664518        0.000229506        0.000118086
455       33        0.553697        0.000217105        0.000124796
456       33        0.413516        0.00020244        0.000133878
457       33        0.287553        0.000190111        0.000142602
458       33        0.22088        0.000183887        0.000147443
459       33        0.228173        0.000184559        0.000146906
460       33        0.289336        0.000190252        0.000142453
461       33        0.367239        0.000197748        0.000136969
462       33        0.427973        0.00020379        0.000132836
463       33        0.446492        0.000205628        0.000131575
464       33        0.394087        0.000200306        0.000135065
465       33        0.220409        0.000183733        0.000147389
466       33        -0.113959        0.000155516        0.000174288
467       33        -0.476848        0.000129635        0.000208841
468       33        -0.648079        0.000118944        0.000227405
469       33        -0.610205        0.000121207        0.00022312
470       33        -0.407687        0.000134178        0.000201714
471       33        -0.134113        0.000153928        0.00017602
472       33        0.052746        0.000168995        0.000160312
473       33        0.0636809        0.00016993        0.000159446
474       33        -0.0968535        0.000156843        0.000172793
475       33        -0.353878        0.000137875        0.000196414
476       33        -0.583059        0.0001229        0.000220176
477       33        -0.707231        0.000115513        0.000234303
478       33        -0.726896        0.000114406        0.000236665
479       33        -0.632718        0.000119925        0.000225786
480       33        -0.353485        0.000137944        0.000196436
481       33        0.0618737        0.000169814        0.000159626
482       33        0.388835        0.00019982        0.000135447
483       33        0.570708        0.000218764        0.000123629
484       33        0.670898        0.000230027        0.000117601
485       33        0.718726        0.000235688        0.000114868
486       33        0.697208        0.000233203        0.000116129
487       33        0.544144        0.000216018        0.000125363
488       33        0.19944        0.000181918        0.000149026
489       33        -0.154883        0.000152306        0.00017782
490       33        -0.278757        0.000143074        0.000189071
491       33        -0.134828        0.000153852        0.000176059
492       33        0.228283        0.000184558        0.00014689
493       33        0.573461        0.000219178        0.000123522
494       33        0.728543        0.000236867        0.000114315
495       33        0.758923        0.000240528        0.000112608
496       33        0.720416        0.000235916        0.000114785
497       33        0.577336        0.000219571        0.000123265
498       33        0.214821        0.000183216        0.000147798
499       33        -0.230318        0.000146883        0.000184926
0       34        -0.397739        0.00013518        0.000201209
1       34        -0.480824        0.000129613        0.000209637
2       34        -0.400571        0.000134775        0.000201175
3       34        0.0564538        0.000169459        0.000160157
4       34        0.577706        0.000219717        0.000123302
5       34        0.756779        0.000240326        0.000112755
6       34        0.763439        0.000241253        0.000112438
7       34        0.644777        0.000227286        0.000119275
8       34        0.233849        0.000185108        0.00014651
9       34        -0.474243        0.000129799        0.000208561
10       34        -0.781175        0.00011126        0.000242995
11       34        -0.838182        0.000108193        0.000250159
12       34        -0.791285        0.000110768        0.000244381
13       34        -0.588822        0.000122515        0.000220755
14       34        -0.0293191        0.000162241        0.000167068
15       34        0.56626        0.000218331        0.000123935
16       34        0.755561        0.000239983        0.000112731
17       34        0.731874        0.000237204        0.000114097
18       34        0.536504        0.000215162        0.000125824
19       34        0.108704        0.000173856        0.000155948
20       34        -0.383124        0.000135901        0.000199348
21       34        -0.661774        0.000118192        0.000229083
22       34        -0.7548        0.000112851        0.000240055
23       34        -0.750008        0.000113127        0.000239493
24       34        -0.63384        0.000119845        0.000225889
25       34        -0.249993        0.000145258        0.000186514
26       34        0.372968        0.000198343        0.000136596
27       34        0.683863        0.000231634        0.000116897
28       34        0.754459        0.000240134        0.000112927
29       34        0.74829        0.000239564        0.000113356
30       34        0.731576        0.000237631        0.000114336
31       34        0.723287        0.000236607        0.000114791
32       34        0.719565        0.000236089        0.000114967
33       34        0.700551        0.000233736        0.000116006
34       34        0.634355        0.000226004        0.000119845
35       34        0.484097        0.000209629        0.000129184
36       34        0.229421        0.000184639        0.000146787
37       34        -0.0908989        0.000157327        0.000172298
38       34        -0.368289        0.000136894        0.000197848
39       34        -0.555059        0.000124653        0.000217152
40       34        -0.671178        0.000117626        0.000230141
41       34        -0.735893        0.000113904        0.000237757
42       34        -0.757651        0.000112669        0.000240353
43       34        -0.734913        0.000113947        0.000237613
44       34        -0.643795        0.000119238        0.000226992
45       34        -0.420182        0.000133349        0.000202989
46       34        -0.0138003        0.000163497        0.000165768
47       34        0.411084        0.000202122        0.000133993
48       34        0.646759        0.000227361        0.000119078
49       34        0.73023        0.000237168        0.000114267
50       34        0.746134        0.000239174        0.000113415
51       34        0.740209        0.000238499        0.000113767
52       34        0.73004        0.000237284        0.000114345
53       34        0.72022        0.000236093        0.000114893
54       34        0.709724        0.000234786        0.000115463
55       34        0.694638        0.000232955        0.000116304
56       34        0.669403        0.000229979        0.000117752
57       34        0.626911        0.000225085        0.000120249
58       34        0.560336        0.00021769        0.000124305
59       34        0.466875        0.000207762        0.000130258
60       34        0.34435        0.000195454        0.000138515
61       34        0.182956        0.000180364        0.000150208
62       34        -0.0233106        0.000162719        0.000166556
63       34        -0.249708        0.000145266        0.000186471
64       34        -0.454495        0.000131066        0.000206478
65       34        -0.615678        0.000120876        0.00022373
66       34        -0.719677        0.000114733        0.000235635
67       34        -0.760782        0.000112394        0.000240518
68       34        -0.737515        0.000113707        0.00023773
69       34        -0.638629        0.000119465        0.000226252
70       34        -0.443953        0.000131725        0.000205341
71       34        -0.153807        0.00015239        0.000177727
72       34        0.171313        0.000179286        0.000151059
73       34        0.429774        0.000203906        0.000132673
74       34        0.59718        0.000221653        0.000121989
75       34        0.693034        0.000232562        0.000116294
76       34        0.741084        0.000238289        0.000113568
77       34        0.761541        0.000240804        0.000112443
78       34        0.766465        0.000241435        0.000112183
79       34        0.758644        0.000240498        0.000112626
80       34        0.732902        0.000237387        0.000114067
81       34        0.680938        0.00023124        0.00011704
82       34        0.596731        0.000221659        0.000122047
83       34        0.478365        0.000208915        0.000129485
84       34        0.32604        0.000193638        0.000139763
85       34        0.135712        0.000176128        0.000153776
86       34        -0.0772263        0.000158358        0.000171072
87       34        -0.26762        0.000143939        0.000188107
88       34        -0.41012        0.000133992        0.000201926
89       34        -0.516051        0.000127046        0.000212852
90       34        -0.602677        0.000121642        0.00022224
91       34        -0.674328        0.000117352        0.000230328
92       34        -0.728413        0.000114217        0.000236634
93       34        -0.764888        0.000112154        0.000240991
94       34        -0.78394        0.000111091        0.000243299
95       34        -0.780825        0.00011126        0.000242912
96       34        -0.746986        0.000113148        0.000238814
97       34        -0.671345        0.000117502        0.000229936
98       34        -0.541315        0.000125409        0.000215487
99       34        -0.348309        0.00013818        0.000195755
100       34        -0.0898116        0.000157334        0.000172119
101       34        0.192034        0.000181114        0.00014947
102       34        0.419797        0.000202808        0.000133282
103       34        0.575853        0.000219155        0.000123215
104       34        0.67956        0.000230778        0.000116967
105       34        0.743657        0.0002383        0.000113281
106       34        0.777217        0.000242361        0.000111409
107       34        0.785901        0.000243437        0.000110937
108       34        0.769512        0.000241461        0.000111854
109       34        0.723248        0.000235938        0.000114471
110       34        0.638914        0.000226209        0.000119408
111       34        0.511521        0.000212312        0.000127298
112       34        0.346365        0.000195573        0.00013832
113       34        0.149136        0.000177283        0.000152721
114       34        -0.0623028        0.000159521        0.000169776
115       34        -0.248255        0.000145316        0.000186264
116       34        -0.385557        0.000135619        0.000199419
117       34        -0.481913        0.000129203        0.000209201
118       34        -0.555578        0.000124506        0.000217008
119       34        -0.619286        0.00012059        0.000224008
120       34        -0.675709        0.000117231        0.000230409
121       34        -0.721854        0.000114556        0.000235784
122       34        -0.755609        0.000112642        0.000239804
123       34        -0.777745        0.00011141        0.000242491
124       34        -0.790409        0.000110716        0.00024405
125       34        -0.795733        0.000110432        0.000244724
126       34        -0.795821        0.000110435        0.000244752
127       34        -0.793215        0.000110583        0.000244442
128       34        -0.790416        0.000110741        0.000244108
129       34        -0.788971        0.000110825        0.000243941
130       34        -0.789157        0.000110817        0.000243967
131       34        -0.790359        0.000110751        0.000244115
132       34        -0.791789        0.000110672        0.000244292
133       34        -0.793009        0.000110605        0.000244442
134       34        -0.793751        0.000110564        0.000244531
135       34        -0.793437        0.000110578        0.000244486
136       34        -0.79104        0.000110705        0.00024418
137       34        -0.785075        0.000111027        0.000243435
138       34        -0.773476        0.000111665        0.00024201
139       34        -0.753028        0.000112805        0.000239532
140       34        -0.718801        0.000114746        0.000235456
141       34        -0.665535        0.000117844        0.000229269
142       34        -0.592432        0.000122243        0.000221062
143       34        -0.506692        0.000127622        0.000211826
144       34        -0.4177        0.000133457        0.000202649
145       34        -0.327389        0.000139651        0.000193744
146       34        -0.227793        0.000146818        0.000184377
147       34        -0.10655        0.000156027        0.00017357
148       34        0.0423833        0.000168104        0.000161128
149       34        0.209822        0.000182754        0.000148164
150       34        0.377378        0.000198648        0.000136204
151       34        0.529546        0.000214266        0.000126176
152       34        0.651612        0.000227703        0.00011868
153       34        0.732623        0.00023712        0.000113971
154       34        0.775644        0.000242301        0.000111557
155       34        0.787124        0.000243703        0.000110922
156       34        0.768475        0.000241413        0.000111948
157       34        0.714312        0.000234925        0.000115002
158       34        0.613357        0.000223357        0.000120955
159       34        0.450126        0.000205917        0.000131282
160       34        0.207633        0.000182514        0.000148294
161       34        -0.103905        0.000156217        0.000173322
162       34        -0.398441        0.000134741        0.000200698
163       34        -0.608979        0.000121218        0.000222865
164       34        -0.729372        0.000114132        0.000236684
165       34        -0.78358        0.000111098        0.000243227
166       34        -0.7984        0.000110298        0.00024508
167       34        -0.790118        0.000110769        0.000244097
168       34        -0.763347        0.000112263        0.000240854
169       34        -0.712032        0.000115171        0.000234734
170       34        -0.619641        0.000120613        0.00022413
171       34        -0.466118        0.000130268        0.000207621
172       34        -0.244185        0.000145632        0.000185911
173       34        0.0181163        0.000166081        0.0001631
174       34        0.246727        0.000186142        0.000145443
175       34        0.402162        0.000201134        0.000134533
176       34        0.503926        0.000211611        0.000127846
177       34        0.576496        0.000219419        0.000123284
178       34        0.629136        0.000225281        0.000120087
179       34        0.666572        0.00022958        0.000117882
180       34        0.69577        0.000233009        0.000116199
181       34        0.721084        0.000236033        0.000114765
182       34        0.741639        0.00023852        0.000113615
183       34        0.754841        0.000240133        0.000112883
184       34        0.758027        0.000240509        0.0001127
185       34        0.741399        0.000238442        0.000113605
186       34        0.670881        0.000230064        0.000117622
187       34        0.464457        0.000207467        0.000130388
188       34        0.0401186        0.000167903        0.0001613
189       34        -0.421309        0.000133216        0.000203015
190       34        -0.675499        0.00011727        0.000230437
191       34        -0.771137        0.000111838        0.000241819
192       34        -0.795858        0.000110508        0.000244923
193       34        -0.784063        0.00011116        0.00024348
194       34        -0.718451        0.000114818        0.000235521
195       34        -0.523332        0.000126569        0.000213603
196       34        -0.110635        0.000155706        0.000173922
197       34        0.363395        0.000197256        0.000137154
198       34        0.635936        0.000225937        0.00011962
199       34        0.739612        0.000238065        0.000113628
200       34        0.764943        0.000241252        0.000112269
201       34        0.75999        0.000240775        0.000112603
202       34        0.7446        0.00023899        0.000113502
203       34        0.725993        0.000236799        0.000114574
204       34        0.707009        0.000234569        0.00011567
205       34        0.689336        0.000232494        0.000116691
206       34        0.672499        0.000230505        0.000117657
207       34        0.649861        0.000227833        0.000118956
208       34        0.604764        0.000222663        0.000121619
209       34        0.507489        0.000212036        0.000127647
210       34        0.32151        0.000193231        0.000140103
211       34        0.0427793        0.00016814        0.000161099
212       34        -0.240545        0.000145891        0.000185564
213       34        -0.422236        0.000133154        0.000203109
214       34        -0.483214        0.000129126        0.000209348
215       34        -0.430629        0.000132583        0.000203943
216       34        -0.253877        0.000144917        0.0001868
217       34        0.0384783        0.000167803        0.000161469
218       34        0.338601        0.000194867        0.000138895
219       34        0.543418        0.000215751        0.0001253
220       34        0.652765        0.000227865        0.000118627
221       34        0.699589        0.000233331        0.000115917
222       34        0.712283        0.000234906        0.000115227
223       34        0.708864        0.000234574        0.000115458
224       34        0.698738        0.000233415        0.000116057
225       34        0.682262        0.000231469        0.000117001
226       34        0.642776        0.00022686        0.00011929
227       34        0.527436        0.000214081        0.000126333
228       34        0.234835        0.000185042        0.000146313
229       34        -0.244462        0.000145678        0.000186021
230       34        -0.594214        0.000122264        0.000221495
231       34        -0.721352        0.000114786        0.00023614
232       34        -0.747862        0.000113323        0.000239393
233       34        -0.741132        0.000113706        0.000238591
234       34        -0.703667        0.000115799        0.000234047
235       34        -0.581234        0.000123025        0.000219999
236       34        -0.274552        0.000143442        0.000188762
237       34        0.199476        0.000181851        0.000148965
238       34        0.556493        0.000217245        0.000124528
239       34        0.714263        0.000235119        0.000115103
240       34        0.760899        0.000240788        0.000112507
241       34        0.759373        0.000240684        0.00011263
242       34        0.734745        0.00023775        0.000114031
243       34        0.693476        0.00023287        0.000116397
244       34        0.634382        0.000226054        0.000119868
245       34        0.552536        0.00021696        0.000124858
246       34        0.444484        0.000205552        0.000131791
247       34        0.320032        0.000193175        0.000140269
248       34        0.206207        0.000182498        0.000148492
249       34        0.135781        0.000176185        0.000153815
250       34        0.129643        0.00017565        0.000154293
251       34        0.184174        0.000180485        0.000150126
252       34        0.26037        0.000187445        0.000144476
253       34        0.285701        0.000189783        0.000142619
254       34        0.167449        0.000178911        0.000151326
255       34        -0.152799        0.000152508        0.000177686
256       34        -0.496164        0.000128412        0.000210906
257       34        -0.603053        0.000121712        0.000222451
258       34        -0.430938        0.00013266        0.000204124
259       34        0.0504448        0.000168826        0.000160521
260       34        0.493387        0.000210444        0.000128488
261       34        0.698059        0.000233105        0.000115982
262       34        0.762408        0.000240882        0.000112382
263       34        0.764512        0.000241235        0.00011231
264       34        0.717906        0.000235637        0.000114937
265       34        0.569594        0.000218761        0.000123765
266       34        0.240685        0.000185691        0.00014597
267       34        -0.182201        0.00015029        0.000180326
268       34        -0.477966        0.000129534        0.000208911
269       34        -0.620404        0.000120622        0.000224318
270       34        -0.676503        0.000117303        0.000230734
271       34        -0.690924        0.000116468        0.000232419
272       34        -0.667907        0.000117809        0.000229746
273       34        -0.563601        0.000124097        0.000218037
274       34        -0.284743        0.000142737        0.000189758
275       34        0.17534        0.000179714        0.000150811
276       34        0.526167        0.000213925        0.000126401
277       34        0.639631        0.000226289        0.000119365
278       34        0.533323        0.000214622        0.000125909
279       34        0.134498        0.000176055        0.000153899
280       34        -0.422143        0.000133245        0.00020323
281       34        -0.708658        0.000115393        0.000234393
282       34        -0.787829        0.000110942        0.000243919
283       34        -0.78238        0.000111266        0.000243303
284       34        -0.7384        0.000113751        0.000238034
285       34        -0.679682        0.000117151        0.000231168
286       34        -0.633943        0.000119875        0.000225969
287       34        -0.625615        0.000120399        0.000225074
288       34        -0.655423        0.000118637        0.00022849
289       34        -0.689674        0.00011665        0.000232491
290       34        -0.681815        0.000117118        0.000231596
291       34        -0.556284        0.000124671        0.000217448
292       34        -0.133421        0.000154047        0.000176034
293       34        0.500538        0.000211157        0.000128004
294       34        0.765736        0.000241024        0.000112074
295       34        0.811776        0.000246886        0.000109634
296       34        0.791519        0.000244625        0.000110853
297       34        0.760985        0.000241032        0.000112612
298       34        0.728253        0.000237113        0.000114467
299       34        0.65612        0.000228598        0.00011861
300       34        0.445011        0.000205637        0.000131775
301       34        0.0446004        0.000168395        0.00016105
302       34        -0.29454        0.00014202        0.000190663
303       34        -0.40186        0.000134539        0.000201082
304       34        -0.281975        0.000142924        0.000189481
305       34        0.061983        0.000169876        0.000159666
306       34        0.459984        0.000207182        0.000130793
307       34        0.683876        0.000231664        0.000116911
308       34        0.765567        0.000241352        0.000112246
309       34        0.775771        0.000242525        0.000111646
310       34        0.694202        0.000232658        0.000116206
311       34        0.358353        0.000196757        0.000137499
312       34        -0.296938        0.000141941        0.000191015
313       34        -0.632439        0.000119987        0.000225839
314       34        -0.675392        0.000117462        0.000230789
315       34        -0.502435        0.000128055        0.000211642
316       34        -0.0112004        0.000163762        0.000165606
317       34        0.494729        0.000210639        0.000128434
318       34        0.705513        0.000234042        0.000115583
319       34        0.756459        0.000240284        0.000112771
320       34        0.755529        0.000240315        0.000112891
321       34        0.742778        0.000238813        0.000113625
322       34        0.720985        0.000236188        0.000114852
323       34        0.671019        0.000230327        0.00011774
324       34        0.57248        0.000219209        0.000123661
325       34        0.411759        0.000202265        0.000133997
326       34        0.169356        0.000179226        0.000151304
327       34        -0.154081        0.000152495        0.000177898
328       34        -0.459844        0.000130831        0.000207213
329       34        -0.650965        0.000118886        0.000227952
330       34        -0.733449        0.000114099        0.000237583
331       34        -0.751644        0.0001131        0.000239826
332       34        -0.733888        0.000114136        0.000237763
333       34        -0.698552        0.000116185        0.000233629
334       34        -0.668546        0.000117954        0.000230175
335       34        -0.662323        0.000118322        0.000229461
336       34        -0.665532        0.000118111        0.000229788
337       34        -0.611041        0.000121324        0.000223521
338       34        -0.362512        0.000137371        0.000197393
339       34        0.162064        0.000178566        0.00015185
340       34        0.557115        0.000217303        0.000124484
341       34        0.70647        0.000234228        0.000115564
342       34        0.734764        0.000237792        0.00011405
343       34        0.721215        0.000236381        0.000114919
344       34        0.700253        0.00023401        0.000116177
345       34        0.682992        0.000232009        0.000117188
346       34        0.649975        0.000228129        0.000119097
347       34        0.506624        0.000212184        0.000127847
348       34        0.0505033        0.000168906        0.000160588
349       34        -0.533386        0.000125995        0.000214783
350       34        -0.74914        0.000113145        0.000239322
351       34        -0.780187        0.000111496        0.000243271
352       34        -0.741238        0.0001137        0.000238603
353       34        -0.584602        0.000122884        0.000220488
354       34        -0.100695        0.000156599        0.000173189
355       34        0.519676        0.000213387        0.000126904
356       34        0.74199        0.000238511        0.000113571
357       34        0.775432        0.000242736        0.000111781
358       34        0.757472        0.000240616        0.000112813
359       34        0.690082        0.000232484        0.000116599
360       34        0.440448        0.000205084        0.000132022
361       34        -0.154308        0.000152478        0.000177919
362       34        -0.593325        0.000122388        0.000221523
363       34        -0.715507        0.00011519        0.00023559
364       34        -0.700279        0.000116106        0.000233875
365       34        -0.564368        0.000124229        0.000218436
366       34        -0.142184        0.000153431        0.000176874
367       34        0.475991        0.00020878        0.000129708
368       34        0.717621        0.000235631        0.000114967
369       34        0.746554        0.00023934        0.000113447
370       34        0.718885        0.000236241        0.000115119
371       34        0.697543        0.000233782        0.000116378
372       34        0.6975        0.000233706        0.000116345
373       34        0.691664        0.000232854        0.0001166
374       34        0.597505        0.000221915        0.000122094
375       34        0.25615        0.00018713        0.000144843
376       34        -0.329382        0.000139717        0.000194222
377       34        -0.651415        0.000118903        0.000228086
378       34        -0.739657        0.000113773        0.00023838
379       34        -0.71523        0.000115111        0.000235362
380       34        -0.514103        0.000127207        0.000212707
381       34        0.0624232        0.000169907        0.000159625
382       34        0.57076        0.000219012        0.000123763
383       34        0.728998        0.000237123        0.000114386
384       34        0.746545        0.000239314        0.000113435
385       34        0.708975        0.000234814        0.000115563
386       34        0.576543        0.000219673        0.00012342
387       34        0.241996        0.0001859        0.000145942
388       34        -0.220209        0.000147513        0.000183851
389       34        -0.530032        0.000126224        0.000214453
390       34        -0.665588        0.000117929        0.000229446
391       34        -0.71135        0.000115299        0.000234834
392       34        -0.722017        0.000114741        0.000236203
393       34        -0.717746        0.000115011        0.000235751
394       34        -0.692609        0.000116467        0.000232809
395       34        -0.645273        0.000119254        0.00022736
396       34        -0.606954        0.000121582        0.000223083
397       34        -0.606767        0.000121608        0.000223088
398       34        -0.637066        0.000119773        0.000226483
399       34        -0.66043        0.000118361        0.000229102
400       34        -0.655915        0.000118612        0.000228554
401       34        -0.653393        0.000118739        0.000228222
402       34        -0.676188        0.000117369        0.00023079
403       34        -0.715892        0.000115069        0.000235433
404       34        -0.75263        0.000112992        0.000239835
405       34        -0.768555        0.000112104        0.00024177
406       34        -0.754235        0.000112905        0.000240035
407       34        -0.702057        0.00011586        0.000233793
408       34        -0.587626        0.000122647        0.000220729
409       34        -0.340575        0.000138819        0.000195145
410       34        0.101172        0.000173267        0.000156595
411       34        0.514384        0.00021296        0.000127322
412       34        0.686661        0.000232183        0.000116847
413       34        0.719636        0.000236173        0.000115
414       34        0.703269        0.000234301        0.000115971
415       34        0.664873        0.000229824        0.000118207
416       34        0.603775        0.000222849        0.000121841
417       34        0.537658        0.000215549        0.000125905
418       34        0.507618        0.000212296        0.000127787
419       34        0.530329        0.000214664        0.000126311
420       34        0.581526        0.000220175        0.000123088
421       34        0.624874        0.000224963        0.000120429
422       34        0.637319        0.000226335        0.000119665
423       34        0.604816        0.000222654        0.000121608
424       34        0.503389        0.000211639        0.000127931
425       34        0.288013        0.000190101        0.000142528
426       34        -0.0682189        0.000159166        0.000170404
427       34        -0.440379        0.000132086        0.000205169
428       34        -0.665179        0.000118004        0.000229498
429       34        -0.750478        0.000113117        0.000239583
430       34        -0.763316        0.000112436        0.000241219
431       34        -0.734271        0.000114072        0.000237723
432       34        -0.650739        0.000118894        0.000227915
433       34        -0.482222        0.000129317        0.000209451
434       34        -0.239449        0.000146038        0.000185549
435       34        0.0234656        0.000166602        0.000162739
436       34        0.265563        0.000188037        0.000144182
437       34        0.470065        0.00020826        0.000130154
438       34        0.613713        0.000223819        0.000121161
439       34        0.679236        0.000231376        0.000117308
440       34        0.693182        0.000233056        0.000116524
441       34        0.687306        0.000232368        0.000116865
442       34        0.672603        0.000230612        0.000117699
443       34        0.63511        0.000226216        0.000119867
444       34        0.557202        0.000217494        0.000124582
445       34        0.48517        0.000209766        0.00012913
446       34        0.486324        0.000209832        0.000129022
447       34        0.560706        0.000217755        0.000124296
448       34        0.661283        0.000228982        0.000118198
449       34        0.74004        0.000238201        0.000113644
450       34        0.77622        0.000242601        0.000111631
451       34        0.770401        0.000241918        0.000111966
452       34        0.722637        0.000236191        0.000114664
453       34        0.615938        0.000223905        0.000120939
454       34        0.421935        0.000203237        0.000133278
455       34        0.143507        0.000176902        0.000153253
456       34        -0.140094        0.00015352        0.000176607
457       34        -0.329318        0.000139602        0.000194049
458       34        -0.410007        0.000134051        0.000201991
459       34        -0.413012        0.000133861        0.000202312
460       34        -0.368546        0.000136886        0.000197887
461       34        -0.304293        0.000141379        0.000191663
462       34        -0.251595        0.00014518        0.000186712
463       34        -0.242662        0.000145826        0.000185875
464       34        -0.2994        0.000141731        0.000191202
465       34        -0.41946        0.000133446        0.00020299
466       34        -0.563703        0.000124103        0.000218071
467       34        -0.653256        0.000118624        0.000227969
468       34        -0.60174        0.000121707        0.000222151
469       34        -0.336945        0.000139002        0.000194695
470       34        0.106683        0.000173588        0.000156023
471       34        0.453747        0.000206281        0.000131038
472       34        0.597977        0.000221603        0.000121864
473       34        0.599876        0.000221848        0.000121768
474       34        0.477465        0.000208756        0.000129503
475       34        0.187144        0.000180677        0.00014984
476       34        -0.247786        0.000145398        0.000186282
477       34        -0.589045        0.000122515        0.000220805
478       34        -0.735118        0.000113891        0.000237546
479       34        -0.753045        0.000112898        0.000239734
480       34        -0.679435        0.000117128        0.000231066
481       34        -0.518984        0.000126924        0.000213273
482       34        -0.29416        0.000142097        0.000190694
483       34        -0.0202828        0.000163004        0.000166344
484       34        0.2742        0.000188806        0.000143527
485       34        0.52588        0.000214062        0.000126518
486       34        0.662529        0.000229207        0.000118166
487       34        0.66444        0.000229441        0.000118062
488       34        0.558738        0.00021767        0.000124492
489       34        0.416173        0.000202725        0.00013371
490       34        0.357848        0.000196887        0.000137659
491       34        0.435951        0.000204722        0.000132383
492       34        0.589138        0.00022094        0.000122579
493       34        0.707975        0.000234403        0.000115476
494       34        0.751852        0.000239626        0.000112982
495       34        0.737625        0.000237898        0.000113775
496       34        0.656679        0.000228403        0.000118443
497       34        0.434817        0.000204443        0.000132353
498       34        -0.000189194        0.000164575        0.000164606
499       34        -0.377914        0.000136422        0.000199072
0       35        -0.519281        0.000127219        0.000213832
1       35        -0.550592        0.000125193        0.00021712
2       35        -0.465852        0.000130458        0.000207869
3       35        -0.0475989        0.000160852        0.000168694
4       35        0.515107        0.000212972        0.000127237
5       35        0.727049        0.000236789        0.000114448
6       35        0.736368        0.00023803        0.000113981
7       35        0.594542        0.000221687        0.00012233
8       35        0.132865        0.000176026        0.000154125
9       35        -0.543985        0.000125274        0.000215829
10       35        -0.801511        0.000110077        0.000245351
11       35        -0.830405        0.000108546        0.000249031
12       35        -0.732581        0.000114        0.00023717
13       35        -0.407472        0.000134182        0.000201677
14       35        0.238539        0.000185472        0.000146111
15       35        0.661676        0.000228937        0.000118128
16       35        0.744171        0.000238585        0.000113359
17       35        0.607054        0.000222818        0.000121425
18       35        0.199989        0.000181961        0.000148979
19       35        -0.342145        0.000138703        0.000195289
20       35        -0.656344        0.000118478        0.000228395
21       35        -0.765668        0.000112232        0.000241346
22       35        -0.780782        0.000111409        0.000243225
23       35        -0.730737        0.000114199        0.000237148
24       35        -0.530794        0.000126165        0.000214516
25       35        -0.0129488        0.000163591        0.000165723
26       35        0.527272        0.00021419        0.000126418
27       35        0.724832        0.000236508        0.000114566
28       35        0.75497        0.000240279        0.000112937
29       35        0.741625        0.000238805        0.000113752
30       35        0.726504        0.000237021        0.000114622
31       35        0.712448        0.000235255        0.000115379
32       35        0.676914        0.000230971        0.000117376
33       35        0.573768        0.000219247        0.000123523
34       35        0.347275        0.000195793        0.000138349
35       35        -0.00274991        0.000164444        0.000164897
36       35        -0.346977        0.000138375        0.00019577
37       35        -0.571618        0.000123595        0.000218903
38       35        -0.689118        0.000116559        0.00023218
39       35        -0.743781        0.000113455        0.000238695
40       35        -0.765891        0.000112225        0.000241387
41       35        -0.763388        0.000112362        0.000241076
42       35        -0.723612        0.000114577        0.000236243
43       35        -0.611638        0.000121149        0.000223332
44       35        -0.369808        0.000136775        0.000197977
45       35        0.0254878        0.000166764        0.000162567
46       35        0.419502        0.000202985        0.000133437
47       35        0.646646        0.000227363        0.000119093
48       35        0.732482        0.000237424        0.000114133
49       35        0.749304        0.000239527        0.000113223
50       35        0.738664        0.000238294        0.000113846
51       35        0.713966        0.000235331        0.000115241
52       35        0.67604        0.000230851        0.000117417
53       35        0.624634        0.000224932        0.000120442
54       35        0.559187        0.00021763        0.000124414
55       35        0.476141        0.000208765        0.00012968
56       35        0.368942        0.000197893        0.000136836
57       35        0.226746        0.000184344        0.000146945
58       35        0.0457314        0.000168429        0.0001609
59       35        -0.149891        0.000152733        0.000177431
60       35        -0.323152        0.000140013        0.000193425
61       35        -0.462312        0.00013056        0.000207296
62       35        -0.575202        0.000123367        0.000219284
63       35        -0.665532        0.000117907        0.000229392
64       35        -0.730242        0.000114163        0.000236954
65       35        -0.767015        0.000112089        0.000241364
66       35        -0.767691        0.000112032        0.000241405
67       35        -0.709173        0.000115331        0.000234389
68       35        -0.549002        0.000124958        0.000216368
69       35        -0.249032        0.000145279        0.000186362
70       35        0.137381        0.000176287        0.000153658
71       35        0.447118        0.000205663        0.000131515
72       35        0.626992        0.000224936        0.00012016
73       35        0.717174        0.000235359        0.000114885
74       35        0.758626        0.000240375        0.00011257
75       35        0.775178        0.000242452        0.000111679
76       35        0.778279        0.000242884        0.000111531
77       35        0.771399        0.000242049        0.000111915
78       35        0.749325        0.000239346        0.000113135
79       35        0.695297        0.000232911        0.000116206
80       35        0.582947        0.000220157        0.000122903
81       35        0.393503        0.000200304        0.000135143
82       35        0.140778        0.000176598        0.000153408
83       35        -0.124941        0.000154622        0.000175199
84       35        -0.341652        0.000138682        0.000195163
85       35        -0.497258        0.000128257        0.000210881
86       35        -0.60752        0.000121357        0.000222795
87       35        -0.681882        0.000116925        0.000231231
88       35        -0.728259        0.000114256        0.000236678
89       35        -0.757465        0.000112607        0.000240175
90       35        -0.777727        0.000111474        0.000242626
91       35        -0.791081        0.000110736        0.000244259
92       35        -0.795071        0.000110512        0.00024474
93       35        -0.784071        0.000111105        0.00024336
94       35        -0.746083        0.000113214        0.000238738
95       35        -0.659718        0.000118203        0.000228633
96       35        -0.498507        0.000128159        0.000210983
97       35        -0.248867        0.000145291        0.000186345
98       35        0.062846        0.000169841        0.000159495
99       35        0.345693        0.000195529        0.000138381
100       35        0.544988        0.000215872        0.000125173
101       35        0.672253        0.000229961        0.000117408
102       35        0.745141        0.000238471        0.000113194
103       35        0.780711        0.000242778        0.000111212
104       35        0.792268        0.000244212        0.000110583
105       35        0.783975        0.000243216        0.00011105
106       35        0.753144        0.0002395        0.000112777
107       35        0.690826        0.000232151        0.000116345
108       35        0.579764        0.00021964        0.000123005
109       35        0.401984        0.00020105        0.000134501
110       35        0.152329        0.000177571        0.000152481
111       35        -0.130685        0.000154159        0.000175681
112       35        -0.365078        0.000137032        0.000197413
113       35        -0.524312        0.000126478        0.000213658
114       35        -0.629716        0.000119957        0.000225169
115       35        -0.698375        0.000115903        0.00023302
116       35        -0.739998        0.000113519        0.000237929
117       35        -0.762994        0.000112228        0.000240695
118       35        -0.774905        0.00011157        0.00024215
119       35        -0.781451        0.000111218        0.000242971
120       35        -0.785807        0.000110988        0.000243527
121       35        -0.788754        0.000110829        0.000243896
122       35        -0.789448        0.00011079        0.000243981
123       35        -0.78601        0.00011098        0.000243559
124       35        -0.776305        0.000111517        0.000242374
125       35        -0.759495        0.000112458        0.000240345
126       35        -0.737422        0.00011371        0.000237715
127       35        -0.714158        0.000115044        0.000234974
128       35        -0.694331        0.000116194        0.000232663
129       35        -0.681337        0.000116953        0.000231159
130       35        -0.676235        0.00011725        0.000230567
131       35        -0.677819        0.000117156        0.000230749
132       35        -0.684328        0.000116778        0.000231505
133       35        -0.695064        0.000116154        0.000232753
134       35        -0.709955        0.000115292        0.000234492
135       35        -0.728247        0.00011424        0.000236642
136       35        -0.748299        0.000113099        0.000239024
137       35        -0.767929        0.000111996        0.000241385
138       35        -0.784453        0.000111078        0.000243394
139       35        -0.795211        0.000110484        0.000244713
140       35        -0.798248        0.000110319        0.000245089
141       35        -0.792645        0.000110626        0.000244399
142       35        -0.77884        0.000111388        0.000242708
143       35        -0.758775        0.000112507        0.000240276
144       35        -0.734774        0.000113859        0.000237398
145       35        -0.707622        0.000115409        0.000234183
146       35        -0.675037        0.000117301        0.000230392
147       35        -0.631217        0.0001199        0.000225399
148       35        -0.566857        0.000123827        0.000218272
149       35        -0.467353        0.000130167        0.000207716
150       35        -0.308514        0.000140983        0.000191935
151       35        -0.0688699        0.000159004        0.000170341
152       35        0.216552        0.000183372        0.000147668
153       35        0.462128        0.000207202        0.000130525
154       35        0.631492        0.000225427        0.000119881
155       35        0.730515        0.000236859        0.000114086
156       35        0.778849        0.000242671        0.00011137
157       35        0.792941        0.000244395        0.000110592
158       35        0.780581        0.000242877        0.000111271
159       35        0.739847        0.000237946        0.000113545
160       35        0.656293        0.000228183        0.000118375
161       35        0.50029        0.000211105        0.000128005
162       35        0.23603        0.000185112        0.000146194
163       35        -0.123597        0.000154705        0.000175058
164       35        -0.443503        0.000131746        0.00020528
165       35        -0.644373        0.000119096        0.000226854
166       35        -0.74648        0.000113172        0.000238744
167       35        -0.790179        0.000110755        0.000244081
168       35        -0.80287        0.000110085        0.000245702
169       35        -0.797131        0.000110418        0.000245035
170       35        -0.774382        0.000111679        0.00024226
171       35        -0.728809        0.000114241        0.000236776
172       35        -0.65194        0.000118706        0.000227827
173       35        -0.540306        0.000125529        0.000215474
174       35        -0.404923        0.000134359        0.000201429
175       35        -0.258018        0.00014465        0.000187229
176       35        -0.100583        0.000156536        0.0001731
177       35        0.0614419        0.000169746        0.00015963
178       35        0.209777        0.00018278        0.000148191
179       35        0.336117        0.000194665        0.000139096
180       35        0.450958        0.000206142        0.000131316
181       35        0.560922        0.000217779        0.000124283
182       35        0.654897        0.000228269        0.000118585
183       35        0.719432        0.000235805        0.000114844
184       35        0.753665        0.00023994        0.000112925
185       35        0.763561        0.000241158        0.000112381
186       35        0.745439        0.000238935        0.000113381
187       35        0.665217        0.000229429        0.000117964
188       35        0.442146        0.00020519        0.000131866
189       35        0.023679        0.000166535        0.000162638
190       35        -0.400179        0.000134633        0.000200885
191       35        -0.641016        0.000119311        0.000226501
192       35        -0.743746        0.000113379        0.000238527
193       35        -0.779116        0.000111429        0.000242865
194       35        -0.772621        0.000111787        0.000242068
195       35        -0.704384        0.000115639        0.000233891
196       35        -0.509249        0.0001275        0.000212165
197       35        -0.136768        0.000153705        0.000176233
198       35        0.279228        0.000189186        0.000143094
199       35        0.544059        0.000215853        0.000125278
200       35        0.668898        0.000229798        0.000117719
201       35        0.718133        0.000235654        0.000114919
202       35        0.732484        0.000237467        0.000114154
203       35        0.73075        0.000237336        0.000114289
204       35        0.722161        0.000236374        0.000114807
205       35        0.712558        0.00023528        0.000115379
206       35        0.705239        0.000234438        0.00011581
207       35        0.699553        0.000233744        0.000116126
208       35        0.689494        0.000232494        0.000116672
209       35        0.662223        0.000229248        0.000118224
210       35        0.597613        0.000221872        0.000122057
211       35        0.476619        0.000208812        0.000129647
212       35        0.310632        0.000192222        0.000140895
213       35        0.163026        0.000178587        0.000151722
214       35        0.111111        0.000174022        0.000155721
215       35        0.186917        0.000180735        0.000149922
216       35        0.354904        0.00019651        0.000137801
217       35        0.53625        0.000215055        0.000125794
218       35        0.66859        0.000229696        0.000117703
219       35        0.740409        0.000238101        0.000113555
220       35        0.769386        0.000241651        0.000111956
221       35        0.773444        0.000242253        0.000111781
222       35        0.764915        0.000241332        0.00011231
223       35        0.75209        0.000239877        0.000113073
224       35        0.740702        0.000238559        0.00011374
225       35        0.733053        0.000237635        0.000114169
226       35        0.722101        0.000236266        0.000114762
227       35        0.675626        0.000230702        0.00011739
228       35        0.503195        0.000211549        0.000127901
229       35        0.0643508        0.000169997        0.000159402
230       35        -0.456576        0.000130972        0.000206761
231       35        -0.6914        0.000116472        0.000232537
232       35        -0.75017        0.000113174        0.000239629
233       35        -0.753369        0.000113037        0.000240107
234       35        -0.740651        0.000113746        0.000238559
235       35        -0.698934        0.000116076        0.0002335
236       35        -0.567691        0.000123877        0.000218542
237       35        -0.260031        0.00014452        0.000187439
238       35        0.180505        0.000180156        0.000150403
239       35        0.515618        0.000212891        0.000127124
240       35        0.680024        0.000231165        0.000117109
241       35        0.739398        0.000238247        0.000113739
242       35        0.748044        0.000239367        0.000113291
243       35        0.734283        0.000237782        0.0001141
244       35        0.710944        0.000235038        0.000115446
245       35        0.681417        0.000231575        0.000117154
246       35        0.644603        0.000227326        0.000119317
247       35        0.60181        0.000222487        0.000121883
248       35        0.562062        0.000218072        0.000124308
249       35        0.540191        0.000215668        0.000125656
250       35        0.547964        0.000216488        0.000125157
251       35        0.584644        0.000220455        0.000122861
252       35        0.631078        0.000225556        0.00012
253       35        0.64903        0.000227469        0.000118864
254       35        0.566143        0.000218131        0.000123835
255       35        0.241318        0.000185584        0.000145794
256       35        -0.324022        0.000139998        0.000193572
257       35        -0.619778        0.000120699        0.000224321
258       35        -0.622213        0.000120533        0.000224558
259       35        -0.386978        0.000135609        0.000199688
260       35        0.0365318        0.000167656        0.000161642
261       35        0.426092        0.00020357        0.000132943
262       35        0.643465        0.000226901        0.00011923
263       35        0.731249        0.000237174        0.000114154
264       35        0.747275        0.000239121        0.000113261
265       35        0.705684        0.000234196        0.000115639
266       35        0.578848        0.000219807        0.000123212
267       35        0.340786        0.000195202        0.00013883
268       35        0.0333568        0.000167435        0.000161942
269       35        -0.230515        0.000146695        0.000184725
270       35        -0.383524        0.000135828        0.00019932
271       35        -0.437854        0.000132152        0.000204754
272       35        -0.394663        0.000135044        0.00020039
273       35        -0.20631        0.00014845        0.000182465
274       35        0.153008        0.000177749        0.00015253
275       35        0.510052        0.00021237        0.00012752
276       35        0.698112        0.000233234        0.000116039
277       35        0.747365        0.00023904        0.000113212
278       35        0.682461        0.000231386        0.000116936
279       35        0.417644        0.00020276        0.000133537
280       35        -0.128243        0.00015441        0.000175538
281       35        -0.56634        0.00012388        0.000218252
282       35        -0.737556        0.000113707        0.000237741
283       35        -0.780896        0.000111309        0.000243034
284       35        -0.776213        0.000111595        0.000242522
285       35        -0.748818        0.000113154        0.000239264
286       35        -0.709992        0.000115394        0.000234708
287       35        -0.675115        0.000117451        0.000230704
288       35        -0.663193        0.000118179        0.000229384
289       35        -0.674906        0.000117516        0.000230784
290       35        -0.671434        0.000117733        0.000230408
291       35        -0.567299        0.000124001        0.000218675
292       35        -0.194697        0.00014941        0.000181525
293       35        0.413865        0.000202268        0.000133717
294       35        0.710831        0.000234449        0.00011517
295       35        0.779281        0.000242794        0.000111378
296       35        0.77079        0.000241974        0.000111949
297       35        0.747943        0.000239345        0.000113291
298       35        0.72885        0.000237109        0.000114397
299       35        0.705168        0.00023427        0.000115735
300       35        0.640857        0.000226773        0.000119473
301       35        0.497402        0.000211096        0.000128369
302       35        0.327105        0.000193934        0.000139828
303       35        0.243635        0.000186038        0.000145812
304       35        0.306217        0.000191959        0.000141325
305       35        0.47402        0.000208732        0.000129934
306       35        0.630813        0.000225745        0.000120132
307       35        0.712668        0.000235229        0.000115341
308       35        0.742081        0.00023873        0.000113664
309       35        0.73092        0.000237297        0.00011425
310       35        0.613062        0.000223523        0.00012108
311       35        0.199857        0.000181883        0.000148935
312       35        -0.420895        0.000133362        0.000203153
313       35        -0.686574        0.000116776        0.000232022
314       35        -0.722021        0.000114779        0.000236283
315       35        -0.627329        0.000120329        0.000225328
316       35        -0.337825        0.000139071        0.000194964
317       35        0.129029        0.000175622        0.000154363
318       35        0.468439        0.000207929        0.000130159
319       35        0.62185        0.000224522        0.000120557
320       35        0.681597        0.000231433        0.000117061
321       35        0.708889        0.000234691        0.000115513
322       35        0.725637        0.000236703        0.000114568
323       35        0.729313        0.000237179        0.000114377
324       35        0.711813        0.000235108        0.00011538
325       35        0.664043        0.000229486        0.000118132
326       35        0.558858        0.000217652        0.000124467
327       35        0.335886        0.000194732        0.000139176
328       35        -0.0412345        0.000161355        0.000168148
329       35        -0.421113        0.000133369        0.000203209
330       35        -0.640917        0.000119442        0.000226728
331       35        -0.729187        0.00011432        0.000237031
332       35        -0.74988        0.000113199        0.000239614
333       35        -0.741183        0.000113739        0.000238672
334       35        -0.724294        0.000114736        0.000236732
335       35        -0.708448        0.000115656        0.000234877
336       35        -0.677905        0.000117403        0.000231254
337       35        -0.556777        0.000124666        0.000217546
338       35        -0.165335        0.000151628        0.000178889
339       35        0.450306        0.00020602        0.000131324
340       35        0.737306        0.000237703        0.000113717
341       35        0.79654        0.000245108        0.000110516
342       35        0.775359        0.000242788        0.000111813
343       35        0.734837        0.00023809        0.000114184
344       35        0.701135        0.000234175        0.000116156
345       35        0.683888        0.00023215        0.000117155
346       35        0.665475        0.000229928        0.00011819
347       35        0.564632        0.000218413        0.000124183
348       35        0.189214        0.000180995        0.000149793
349       35        -0.429153        0.000132795        0.000203968
350       35        -0.711501        0.000115305        0.000234883
351       35        -0.769116        0.000112107        0.00024191
352       35        -0.730555        0.000114289        0.00023729
353       35        -0.539866        0.00012565        0.000215587
354       35        0.0137818        0.000165843        0.000163573
355       35        0.572723        0.000219126        0.000123584
356       35        0.749061        0.000239404        0.000113193
357       35        0.766973        0.000241733        0.000112265
358       35        0.736037        0.000238029        0.000114018
359       35        0.626898        0.000225212        0.000120319
360       35        0.274079        0.000188782        0.000143525
361       35        -0.331576        0.000139511        0.000194361
362       35        -0.650742        0.000118937        0.000227998
363       35        -0.72183        0.000114861        0.000236406
364       35        -0.69602        0.000116383        0.000233435
365       35        -0.573349        0.000123693        0.000219456
366       35        -0.19546        0.000149393        0.000181643
367       35        0.413428        0.000202378        0.000133849
368       35        0.6948        0.000232924        0.000116269
369       35        0.746947        0.000239339        0.000113401
370       35        0.728847        0.000237383        0.000114529
371       35        0.710318        0.000235258        0.000115627
372       35        0.713595        0.000235601        0.000115416
373       35        0.723819        0.00023667        0.000114761
374       35        0.677409        0.000230979        0.000117322
375       35        0.418139        0.000202804        0.0001335
376       35        -0.193896        0.00014953        0.000181525
377       35        -0.607265        0.000121558        0.000223109
378       35        -0.73068        0.000114282        0.000237305
379       35        -0.720213        0.000114828        0.000235956
380       35        -0.538083        0.000125678        0.000215251
381       35        0.0232905        0.000166597        0.000162762
382       35        0.56149        0.000217972        0.000124322
383       35        0.732433        0.000237477        0.000114164
384       35        0.743047        0.000238821        0.000113598
385       35        0.657576        0.000228753        0.000118518
386       35        0.374543        0.000198571        0.000136538
387       35        -0.162265        0.000151878        0.000178635
388       35        -0.56993        0.000123738        0.000218787
389       35        -0.730215        0.000114216        0.000237058
390       35        -0.770851        0.000111969        0.000242032
391       35        -0.769188        0.000112103        0.000241919
392       35        -0.747588        0.000113338        0.000239358
393       35        -0.690187        0.000116614        0.000232539
394       35        -0.557454        0.000124599        0.000217577
395       35        -0.367315        0.000137053        0.000197885
396       35        -0.243751        0.00014582        0.000186071
397       35        -0.271405        0.000143823        0.000188668
398       35        -0.428755        0.000132917        0.000204074
399       35        -0.610329        0.000121335        0.000223382
400       35        -0.72142        0.000114761        0.000236104
401       35        -0.767284        0.000112156        0.000241573
402       35        -0.782718        0.000111291        0.00024344
403       35        -0.783488        0.00011126        0.000243558
404       35        -0.767408        0.000112161        0.000241615
405       35        -0.719522        0.000114861        0.000235862
406       35        -0.617668        0.000120846        0.000224121
407       35        -0.441614        0.000131979        0.000205256
408       35        -0.181688        0.000150362        0.00018032
409       35        0.149973        0.000177546        0.000152819
410       35        0.460521        0.000207333        0.000130818
411       35        0.644386        0.000227326        0.000119342
412       35        0.705883        0.000234536        0.000115784
413       35        0.70592        0.000234604        0.000115813
414       35        0.670035        0.000230402        0.000117895
415       35        0.574562        0.000219577        0.000123611
416       35        0.383442        0.00019953        0.000135982
417       35        0.166766        0.000179043        0.000151542
418       35        0.0518283        0.000169032        0.000160494
419       35        0.0708628        0.000170646        0.000158972
420       35        0.166082        0.000178948        0.000151565
421       35        0.252106        0.000186772        0.000145152
422       35        0.267834        0.000188222        0.000143996
423       35        0.18375        0.000180497        0.000150199
424       35        -0.00872929        0.00016398        0.000165418
425       35        -0.26923        0.000143936        0.000188406
426       35        -0.509371        0.000127609        0.000212372
427       35        -0.668728        0.000117834        0.000229983
428       35        -0.74343        0.000113535        0.000238779
429       35        -0.761844        0.000112522        0.000241046
430       35        -0.739749        0.000113769        0.000238392
431       35        -0.651352        0.000118858        0.000227985
432       35        -0.423367        0.000133193        0.000203398
433       35        -0.033422        0.000161916        0.000167419
434       35        0.328433        0.000193921        0.000139633
435       35        0.530434        0.000214495        0.000126198
436       35        0.627067        0.000225204        0.000120294
437       35        0.676198        0.000230919        0.000117433
438       35        0.699489        0.00023373        0.000116126
439       35        0.702374        0.000234138        0.000115994
440       35        0.692115        0.000232946        0.000116593
441       35        0.677071        0.000231162        0.000117454
442       35        0.665048        0.000229716        0.000118131
443       35        0.660157        0.000229056        0.00011837
444       35        0.661643        0.000229137        0.000118235
445       35        0.67456        0.000230542        0.000117434
446       35        0.703991        0.000233889        0.000115683
447       35        0.740834        0.000238245        0.000113575
448       35        0.769544        0.000241727        0.000111974
449       35        0.777502        0.000242714        0.00011154
450       35        0.754848        0.000239994        0.000112817
451       35        0.685404        0.000231782        0.000116792
452       35        0.535761        0.000215081        0.000125871
453       35        0.266282        0.000188086        0.000144116
454       35        -0.0965245        0.000156934        0.000172837
455       35        -0.406566        0.000134318        0.000201699
456       35        -0.586203        0.000122746        0.000220593
457       35        -0.666766        0.000117912        0.000229683
458       35        -0.691714        0.000116473        0.000232613
459       35        -0.688835        0.000116662        0.00023232
460       35        -0.672988        0.000117591        0.000230489
461       35        -0.653956        0.000118712        0.000228299
462       35        -0.641646        0.000119445        0.000226898
463       35        -0.645212        0.000119215        0.000227271
464       35        -0.66759        0.000117874        0.000229799
465       35        -0.698456        0.000116056        0.000233348
466       35        -0.707475        0.000115496        0.000234325
467       35        -0.632608        0.000119867        0.000225652
468       35        -0.369936        0.000136753        0.000197969
469       35        0.114972        0.000174363        0.000155425
470       35        0.532446        0.0002146        0.000126006
471       35        0.721824        0.000235866        0.000114599
472       35        0.776085        0.000242424        0.000111565
473       35        0.769418        0.000241681        0.000111967
474       35        0.713842        0.000235048        0.000115117
475       35        0.558584        0.000217449        0.000124385
476       35        0.198291        0.000181733        0.000149045
477       35        -0.319004        0.000140325        0.000193053
478       35        -0.655684        0.000118492        0.00022827
479       35        -0.77863        0.000111445        0.000242781
480       35        -0.797849        0.000110402        0.000245176
481       35        -0.768102        0.000112046        0.000241534
482       35        -0.703394        0.000115714        0.000233812
483       35        -0.581826        0.000122943        0.000219982
484       35        -0.329628        0.000139522        0.000193998
485       35        0.121401        0.000175007        0.000155
486       35        0.527907        0.00021439        0.000126455
487       35        0.678486        0.000231142        0.000117278
488       35        0.691625        0.000232734        0.000116544
489       35        0.662704        0.00022939        0.000118241
490       35        0.647723        0.000227625        0.000119102
491       35        0.665555        0.000229638        0.000118031
492       35        0.696459        0.000233137        0.000116183
493       35        0.708752        0.000234495        0.000115432
494       35        0.685563        0.000231775        0.00011677
495       35        0.610797        0.000223227        0.000121194
496       35        0.436897        0.00020466        0.000132218
497       35        0.0974731        0.000172852        0.000156799
498       35        -0.318401        0.000140383        0.000193016
499       35        -0.544466        0.000125525        0.000216366
0       36        -0.604765        0.0001219        0.000223177
1       36        -0.613392        0.000121334        0.000224065
2       36        -0.54294        0.000125526        0.000216038
3       36        -0.187639        0.000149936        0.000180883
4       36        0.41628        0.000202756        0.000133717
5       36        0.685407        0.000231924        0.000116863
6       36        0.71519        0.000235542        0.000115203
7       36        0.588655        0.000221079        0.000122715
8       36        0.179296        0.000180173        0.000150599
9       36        -0.446179        0.000131581        0.000205573
10       36        -0.714216        0.000114946        0.000234787
11       36        -0.721121        0.000114574        0.000235649
12       36        -0.525891        0.000126417        0.000213893
13       36        -0.0470177        0.000160835        0.000168578
14       36        0.500739        0.000211305        0.000128068
15       36        0.719997        0.000235668        0.000114712
16       36        0.674539        0.000230383        0.000117355
17       36        0.351407        0.000196174        0.000138047
18       36        -0.231905        0.000146605        0.000184869
19       36        -0.631232        0.000119941        0.000225481
20       36        -0.772044        0.00011184        0.000242043
21       36        -0.797958        0.00011046        0.000245332
22       36        -0.772379        0.000111869        0.000242187
23       36        -0.663893        0.000118046        0.000229285
24       36        -0.330487        0.000139496        0.000194128
25       36        0.269296        0.000188343        0.000143878
26       36        0.646986        0.000227377        0.000119059
27       36        0.752175        0.000239828        0.00011304
28       36        0.756116        0.000240434        0.000112881
29       36        0.736319        0.000238123        0.000114031
30       36        0.70854        0.000234775        0.000115595
31       36        0.653179        0.000228206        0.000118756
32       36        0.518725        0.000213273        0.000126957
33       36        0.23925        0.000185528        0.000146051
34       36        -0.159161        0.000152052        0.000178285
35       36        -0.488611        0.00012888        0.000210081
36       36        -0.669759        0.000117692        0.000229942
37       36        -0.749271        0.000113123        0.000239307
38       36        -0.777878        0.000111562        0.000242853
39       36        -0.782197        0.000111338        0.000243416
40       36        -0.766785        0.000112175        0.000241493
41       36        -0.71178        0.000115259        0.000234853
42       36        -0.567782        0.000123825        0.000218471
43       36        -0.276131        0.000143344        0.00018893
44       36        0.133982        0.000176057        0.00015398
45       36        0.479492        0.000209139        0.000129478
46       36        0.668734        0.000229883        0.000117782
47       36        0.742706        0.000238649        0.000113555
48       36        0.757343        0.000240465        0.000112757
49       36        0.742502        0.000238694        0.0001136
50       36        0.700035        0.000233642        0.000116019
51       36        0.613303        0.000223658        0.000121124
52       36        0.470427        0.000208221        0.000130083
53       36        0.286643        0.000189979        0.000142633
54       36        0.087849        0.000172035        0.000157567
55       36        -0.105012        0.000156223        0.00017352
56       36        -0.273845        0.000143541        0.000188758
57       36        -0.41405        0.00013377        0.000202385
58       36        -0.529573        0.000126232        0.000214368
59       36        -0.620644        0.000120603        0.000224336
60       36        -0.686408        0.000116698        0.000231828
61       36        -0.731698        0.000114096        0.00023716
62       36        -0.763438        0.000112311        0.000240979
63       36        -0.784524        0.00011114        0.000243549
64       36        -0.7913        0.000110764        0.000244374
65       36        -0.7706        0.000111888        0.000241796
66       36        -0.688095        0.000116554        0.000231934
67       36        -0.478444        0.000129454        0.000208882
68       36        -0.0955358        0.000156904        0.000172633
69       36        0.330066        0.000194029        0.000139483
70       36        0.602491        0.000222181        0.000121632
71       36        0.73003        0.000236826        0.000114125
72       36        0.778587        0.000242728        0.000111425
73       36        0.791598        0.000244392        0.000110739
74       36        0.789771        0.000244229        0.000110868
75       36        0.780722        0.000243155        0.000111383
76       36        0.763357        0.000241044        0.000112351
77       36        0.726453        0.000236569        0.00011441
78       36        0.64297        0.000226814        0.000119243
79       36        0.467261        0.000207758        0.000130205
80       36        0.167776        0.000178984        0.000151338
81       36        -0.187635        0.000149842        0.000180768
82       36        -0.456801        0.000130882        0.000206664
83       36        -0.614522        0.000120913        0.000223541
84       36        -0.700469        0.000115832        0.000233366
85       36        -0.74799        0.000113138        0.000239031
86       36        -0.775503        0.000111613        0.000242388
87       36        -0.790821        0.000110776        0.000244284
88       36        -0.797618        0.000110405        0.000245126
89       36        -0.798102        0.000110364        0.000245154
90       36        -0.791779        0.000110696        0.000244342
91       36        -0.773951        0.000111673        0.000242142
92       36        -0.735102        0.000113842        0.00023744
93       36        -0.656705        0.000118372        0.000228272
94       36        -0.505453        0.000127694        0.000211683
95       36        -0.247559        0.000145374        0.000186209
96       36        0.0976028        0.000172813        0.000156743
97       36        0.406574        0.000201531        0.000134205
98       36        0.607543        0.000222678        0.00012129
99       36        0.720232        0.000235539        0.000114622
100       36        0.775699        0.000242176        0.000111494
101       36        0.795367        0.000244579        0.000110407
102       36        0.788959        0.000243799        0.000110762
103       36        0.759944        0.000240292        0.000112383
104       36        0.706926        0.000234004        0.000115401
105       36        0.620473        0.000224123        0.000120509
106       36        0.486302        0.000209648        0.000128912
107       36        0.288406        0.000189998        0.000142396
108       36        0.018848        0.000166114        0.000163012
109       36        -0.26903        0.000143799        0.000188189
110       36        -0.494484        0.000128377        0.000210494
111       36        -0.642171        0.000119192        0.000226536
112       36        -0.728317        0.00011416        0.000236494
113       36        -0.774219        0.000111581        0.000242008
114       36        -0.797427        0.000110308        0.000244865
115       36        -0.806706        0.000109805        0.000246019
116       36        -0.804608        0.000109922        0.000245765
117       36        -0.791076        0.000110667        0.000244106
118       36        -0.766657        0.000112028        0.000241146
119       36        -0.734663        0.000113841        0.000237333
120       36        -0.700128        0.000115831        0.000233285
121       36        -0.666777        0.000117781        0.000229432
122       36        -0.634475        0.000119696        0.00022575
123       36        -0.598058        0.000121891        0.000221669
124       36        -0.54979        0.000124873        0.000216391
125       36        -0.48602        0.000128944        0.000209641
126       36        -0.412069        0.000133839        0.000202089
127       36        -0.339224        0.000138838        0.000194909
128       36        -0.279156        0.000143096        0.000189175
129       36        -0.23989        0.000145946        0.000185514
130       36        -0.223666        0.000147136        0.000184016
131       36        -0.227377        0.000146861        0.000184355
132       36        -0.24661        0.000145453        0.000186133
133       36        -0.279714        0.000143057        0.000189228
134       36        -0.327101        0.000139691        0.000193743
135       36        -0.388189        0.000135465        0.000199717
136       36        -0.460299        0.000130639        0.000207004
137       36        -0.538382        0.000125611        0.000215201
138       36        -0.614088        0.000120927        0.00022347
139       36        -0.678333        0.000117095        0.000230747
140       36        -0.72647        0.00011431        0.000236366
141       36        -0.759292        0.000112453        0.000240285
142       36        -0.77969        0.00011132        0.000242766
143       36        -0.790539        0.000110729        0.000244111
144       36        -0.794561        0.000110515        0.000244621
145       36        -0.794246        0.000110536        0.000244592
146       36        -0.790951        0.000110721        0.000244193
147       36        -0.784061        0.000111101        0.000243351
148       36        -0.770533        0.000111849        0.000241698
149       36        -0.743831        0.00011334        0.000238466
150       36        -0.691101        0.000116352        0.000232229
151       36        -0.590631        0.000122348        0.000220854
152       36        -0.415371        0.000133606        0.000202405
153       36        -0.146466        0.000152931        0.000177053
154       36        0.177824        0.000179849        0.000150549
155       36        0.45141        0.000206068        0.00013121
156       36        0.632177        0.000225459        0.000119816
157       36        0.734316        0.000237264        0.000113847
158       36        0.783914        0.000243257        0.000111075
159       36        0.800353        0.000245288        0.000110176
160       36        0.790881        0.000244116        0.000110693
161       36        0.749504        0.000239077        0.000112988
162       36        0.653467        0.000227854        0.000118538
163       36        0.463546        0.000207313        0.00013041
164       36        0.15554        0.000177872        0.00015225
165       36        -0.207723        0.000148316        0.000182558
166       36        -0.487134        0.000128875        0.000209763
167       36        -0.652498        0.000118608        0.000227768
168       36        -0.737896        0.00011367        0.000237744
169       36        -0.778089        0.000111446        0.000242652
170       36        -0.792978        0.000110649        0.000244531
171       36        -0.790804        0.000110784        0.000244298
172       36        -0.774141        0.000111711        0.000242271
173       36        -0.743885        0.000113405        0.000238614
174       36        -0.702666        0.000115758        0.000233731
175       36        -0.65246        0.000118698        0.000227932
176       36        -0.591128        0.000122392        0.000221043
177       36        -0.515959        0.000127083        0.000212895
178       36        -0.425946        0.000132948        0.000203548
179       36        -0.31119        0.00014083        0.00019224
180       36        -0.144168        0.000153144        0.000176893
181       36        0.091828        0.000172348        0.000157227
182       36        0.353486        0.000196362        0.000137892
183       36        0.566359        0.000218328        0.000123921
184       36        0.694506        0.000232805        0.000116245
185       36        0.752265        0.000239716        0.000112978
186       36        0.76685        0.000241527        0.000112183
187       36        0.746577        0.000239053        0.000113308
188       36        0.665734        0.000229482        0.00011793
189       36        0.465308        0.00020758        0.000130348
190       36        0.115908        0.000174391        0.000155305
191       36        -0.267291        0.000143941        0.000188047
192       36        -0.53255        0.000126002        0.000214615
193       36        -0.680028        0.00011705        0.00023105
194       36        -0.749127        0.000113095        0.000239212
195       36        -0.759393        0.000112527        0.000240467
196       36        -0.703352        0.000115721        0.000233817
197       36        -0.550624        0.000124907        0.000216631
198       36        -0.2814        0.000142967        0.000189428
199       36        0.0538777        0.000169102        0.000160233
200       36        0.341        0.000195126        0.000138746
201       36        0.530265        0.000214443        0.000126189
202       36        0.642176        0.000226827        0.000119344
203       36        0.699863        0.000233549        0.000115993
204       36        0.721903        0.000236227        0.000114766
205       36        0.724116        0.00023657        0.000114678
206       36        0.718389        0.00023596        0.000115039
207       36        0.711462        0.000235175        0.000115453
208       36        0.705022        0.000234402        0.000115817
209       36        0.696228        0.000233318        0.0001163
210       36        0.678392        0.000231178        0.000117307
211       36        0.644012        0.000227178        0.00011931
212       36        0.59434        0.000221576        0.000122293
213       36        0.549738        0.00021668        0.000125046
214       36        0.540582        0.000215668        0.000125607
215       36        0.576615        0.000219542        0.000123338
216       36        0.633738        0.000225846        0.000119835
217       36        0.681998        0.000231323        0.000116958
218       36        0.713555        0.000234976        0.000115115
219       36        0.733572        0.000237335        0.000113966
220       36        0.745628        0.000238813        0.000113302
221       36        0.750554        0.000239498        0.000113068
222       36        0.749184        0.000239446        0.000113198
223       36        0.74322        0.000238833        0.000113584
224       36        0.735694        0.000238013        0.000114049
225       36        0.730159        0.000237392        0.000114383
226       36        0.726452        0.000236931        0.000114585
227       36        0.708386        0.000234696        0.000115573
228       36        0.614813        0.0002238        0.000121018
229       36        0.299221        0.000191127        0.000141701
230       36        -0.273949        0.000143524        0.000188755
231       36        -0.634535        0.000119778        0.000225919
232       36        -0.745366        0.000113386        0.000238928
233       36        -0.76106        0.000112576        0.000240975
234       36        -0.75402        0.000113004        0.000240194
235       36        -0.73967        0.000113795        0.000238428
236       36        -0.697724        0.000116144        0.000233354
237       36        -0.575832        0.000123384        0.000219452
238       36        -0.311394        0.000140853        0.00019231
239       36        0.0791534        0.000171283        0.000158248
240       36        0.429501        0.000203981        0.000132758
241       36        0.633859        0.000225906        0.000119852
242       36        0.719226        0.000235848        0.000114889
243       36        0.738546        0.000238255        0.00011384
244       36        0.729386        0.000237265        0.00011441
245       36        0.711027        0.000235151        0.000115492
246       36        0.691158        0.000232839        0.000116652
247       36        0.672811        0.000230701        0.00011772
248       36        0.659223        0.000229104        0.000118505
249       36        0.655236        0.000228612        0.000118723
250       36        0.665239        0.000229739        0.00011812
251       36        0.689558        0.000232513        0.000116675
252       36        0.72072        0.000236096        0.000114838
253       36        0.738731        0.000238102        0.000113746
254       36        0.690133        0.00023219        0.000116445
255       36        0.426565        0.0002035        0.000132834
256       36        -0.206325        0.000148496        0.000182524
257       36        -0.623675        0.000120458        0.000224748
258       36        -0.72083        0.000114742        0.000235925
259       36        -0.653629        0.000118646        0.000228097
260       36        -0.443505        0.000131791        0.000205352
261       36        -0.0807742        0.000158087        0.000171386
262       36        0.317115        0.000192843        0.000140437
263       36        0.579473        0.000219796        0.000123128
264       36        0.7028        0.000233796        0.000115775
265       36        0.738639        0.000238087        0.000113749
266       36        0.715112        0.000235349        0.000115118
267       36        0.636966        0.000226331        0.000119705
268       36        0.507862        0.000212186        0.00012769
269       36        0.355743        0.000196677        0.000137802
270       36        0.227822        0.000184502        0.000146913
271       36        0.163925        0.000178697        0.000151679
272       36        0.19394        0.000181409        0.000149428
273       36        0.327656        0.000193951        0.000139763
274       36        0.515261        0.000213002        0.000127235
275       36        0.662861        0.000229317        0.000118184
276       36        0.735073        0.000237776        0.000114007
277       36        0.753474        0.000239985        0.000112968
278       36        0.723436        0.000236378        0.000114663
279       36        0.593202        0.000221413        0.000122343
280       36        0.257592        0.000187273        0.000144745
281       36        -0.202742        0.000148733        0.000182161
282       36        -0.501141        0.000127995        0.000211268
283       36        -0.628489        0.000120071        0.000225107
284       36        -0.662513        0.000118054        0.000228985
285       36        -0.636615        0.000119625        0.000226099
286       36        -0.567857        0.00012386        0.000218549
287       36        -0.493447        0.000128604        0.000210648
288       36        -0.47666        0.00012971        0.000208922
289       36        -0.545541        0.00012534        0.000216279
290       36        -0.627667        0.000120314        0.000225377
291       36        -0.613809        0.00012114        0.0002238
292       36        -0.399283        0.000134854        0.000201034
293       36        0.0734071        0.000170804        0.000158715
294       36        0.449628        0.000205889        0.00013133
295       36        0.597499        0.000221642        0.000121944
296       36        0.630781        0.000225475        0.000119993
297       36        0.630149        0.000225499        0.000120081
298       36        0.631792        0.000225738        0.000120011
299       36        0.648946        0.00022769        0.00011899
300       36        0.671668        0.000230256        0.000117627
301       36        0.670872        0.000230172        0.000117678
302       36        0.64109        0.000226816        0.000119468
303       36        0.613143        0.000223726        0.00012118
304       36        0.615818        0.000224094        0.000121055
305       36        0.645595        0.00022752        0.0001193
306       36        0.674967        0.000230944        0.000117591
307       36        0.689609        0.000232683        0.000116754
308       36        0.690296        0.000232737        0.000116701
309       36        0.650097        0.000227972        0.000119
310       36        0.455157        0.000206661        0.000131095
311       36        -0.0729767        0.000158739        0.000170757
312       36        -0.575824        0.00012334        0.000219373
313       36        -0.743424        0.000113492        0.000238689
314       36        -0.757182        0.000112798        0.000240515
315       36        -0.709164        0.000115545        0.000234821
316       36        -0.587012        0.000122779        0.000220831
317       36        -0.350835        0.000138157        0.000196218
318       36        -0.0527532        0.000160381        0.000169069
319       36        0.20583        0.000182491        0.000148542
320       36        0.387826        0.00019983        0.000135591
321       36        0.523847        0.000213877        0.000126666
322       36        0.634069        0.000226014        0.000119884
323       36        0.707862        0.000234581        0.000115577
324       36        0.738772        0.00023831        0.000113841
325       36        0.736736        0.000238083        0.000113964
326       36        0.703336        0.000234088        0.000115858
327       36        0.609139        0.000223243        0.000121404
328       36        0.388148        0.0001999        0.000135595
329       36        0.010172        0.000165539        0.000163864
330       36        -0.36798        0.000136935        0.000197846
331       36        -0.594826        0.000122202        0.000221517
332       36        -0.694834        0.000116273        0.000232939
333       36        -0.727251        0.000114459        0.00023686
334       36        -0.730015        0.000114356        0.000237302
335       36        -0.719809        0.000114972        0.000236157
336       36        -0.684798        0.000116981        0.000232016
337       36        -0.547677        0.000125215        0.000216526
338       36        -0.118451        0.000155214        0.000174733
339       36        0.509957        0.00021219        0.000127425
340       36        0.771554        0.000241791        0.000111778
341       36        0.815198        0.00024741        0.000109492
342       36        0.787852        0.000244308        0.000111116
343       36        0.746183        0.000239433        0.000113533
344       36        0.714726        0.000235748        0.000115357
345       36        0.703418        0.000234397        0.000116001
346       36        0.699196        0.000233813        0.000116201
347       36        0.638612        0.000226609        0.000119655
348       36        0.352568        0.000196295        0.000137972
349       36        -0.277651        0.000143304        0.000189165
350       36        -0.654493        0.000118653        0.000228308
351       36        -0.748808        0.00011324        0.000239444
352       36        -0.706957        0.000115626        0.000234469
353       36        -0.466463        0.000130355        0.000207831
354       36        0.155237        0.000177997        0.000152403
355       36        0.62771        0.000225226        0.000120228
356       36        0.756916        0.000240371        0.000112761
357       36        0.75734        0.000240573        0.000112808
358       36        0.702927        0.000234088        0.000115905
359       36        0.520137        0.000213498        0.000126911
360       36        0.0261741        0.000166834        0.000162524
361       36        -0.508892        0.000127611        0.000212274
362       36        -0.706315        0.000115689        0.000234446
363       36        -0.730433        0.0001144        0.000237491
364       36        -0.698264        0.000116286        0.000233765
365       36        -0.606197        0.000121707        0.000223144
366       36        -0.322986        0.000140152        0.000193584
367       36        0.239435        0.000185601        0.000146081
368       36        0.617975        0.000224125        0.000120811
369       36        0.7344        0.000237746        0.000114069
370       36        0.743503        0.000239034        0.000113647
371       36        0.731969        0.000237739        0.000114343
372       36        0.730957        0.000237596        0.00011439
373       36        0.73229        0.000237634        0.000114256
374       36        0.677764        0.000230994        0.000117287
375       36        0.415253        0.000202505        0.000133688
376       36        -0.190091        0.000149819        0.000181185
377       36        -0.599648        0.000122038        0.000222289
378       36        -0.720573        0.000114874        0.000236137
379       36        -0.701976        0.000115888        0.000233831
380       36        -0.495409        0.000128411        0.000210745
381       36        0.0973594        0.000172878        0.00015684
382       36        0.599279        0.000222069        0.000121962
383       36        0.745389        0.000238968        0.000113402
384       36        0.728275        0.000236991        0.000114405
385       36        0.558487        0.00021764        0.000124506
386       36        0.0828682        0.000171694        0.00015804
387       36        -0.474939        0.000129803        0.000208713
388       36        -0.722258        0.000114682        0.000236139
389       36        -0.782442        0.000111358        0.000243519
390       36        -0.780337        0.000111522        0.000243365
391       36        -0.759431        0.000112703        0.000240853
392       36        -0.708612        0.000115576        0.000234755
393       36        -0.555546        0.00012472        0.000217373
394       36        -0.201414        0.000148922        0.000182152
395       36        0.205075        0.00018238        0.000148564
396       36        0.395199        0.000200437        0.000135004
397       36        0.349278        0.000195953        0.000138186
398       36        0.0746387        0.000170963        0.000158667
399       36        -0.344535        0.000138618        0.000195637
400       36        -0.643107        0.000119301        0.000226957
401       36        -0.764191        0.00011228        0.000241094
402       36        -0.789572        0.000110867        0.000244179
403       36        -0.763788        0.000112314        0.00024107
404       36        -0.682599        0.000116969        0.000231483
405       36        -0.510652        0.000127488        0.000212443
406       36        -0.223498        0.000147255        0.000184134
407       36        0.120283        0.000174887        0.000155067
408       36        0.393663        0.000200423        0.000135202
409       36        0.566394        0.000218535        0.000124033
410       36        0.666173        0.000229816        0.00011805
411       36        0.710301        0.000235051        0.000115527
412       36        0.717038        0.000235924        0.000115177
413       36        0.696855        0.000233542        0.000116339
414       36        0.62063        0.0002247        0.0001208
415       36        0.393831        0.000200552        0.000135266
416       36        -0.0289837        0.000162339        0.000167113
417       36        -0.372697        0.00013658        0.000198266
418       36        -0.503461        0.000127904        0.00021161
419       36        -0.498927        0.000128235        0.000211197
420       36        -0.435031        0.00013245        0.000204637
421       36        -0.372541        0.00013669        0.000198395
422       36        -0.359914        0.000137561        0.000197153
423       36        -0.413915        0.000133881        0.000202526
424       36        -0.514478        0.000127299        0.000212941
425       36        -0.621155        0.000120686        0.000224605
426       36        -0.701304        0.000115967        0.000233833
427       36        -0.746281        0.000113412        0.000239202
428       36        -0.761005        0.000112579        0.000240968
429       36        -0.746609        0.000113373        0.000239199
430       36        -0.676185        0.000117387        0.000230825
431       36        -0.466596        0.000130322        0.000207806
432       36        -0.0327235        0.000161982        0.000167371
433       36        0.420812        0.00020305        0.000133305
434       36        0.652634        0.000227918        0.000118671
435       36        0.729522        0.000237        0.000114267
436       36        0.74385        0.000238866        0.000113528
437       36        0.738351        0.000238304        0.000113886
438       36        0.725671        0.000236845        0.000114633
439       36        0.703921        0.000234278        0.000115884
440       36        0.665211        0.000229725        0.000118116
441       36        0.605801        0.000222935        0.000121642
442       36        0.542697        0.000215971        0.000125518
443       36        0.508639        0.000212275        0.000127644
444       36        0.522222        0.000213668        0.000126748
445       36        0.572921        0.000219091        0.00012354
446       36        0.632707        0.000225675        0.000119868
447       36        0.676842        0.000230698        0.000117245
448       36        0.690224        0.00023225        0.000116465
449       36        0.660312        0.000228805        0.000118221
450       36        0.566911        0.000218406        0.000123896
451       36        0.376412        0.000198657        0.000136342
452       36        0.0645813        0.000170086        0.000159448
453       36        -0.291823        0.0001423        0.00019052
454       36        -0.549299        0.000125041        0.000216576
455       36        -0.683326        0.000116944        0.000231603
456       36        -0.736901        0.000113908        0.000238005
457       36        -0.750975        0.000113151        0.000239775
458       36        -0.74953        0.000113258        0.000239655
459       36        -0.744557        0.000113557        0.000239096
460       36        -0.741148        0.000113745        0.000238675
461       36        -0.741306        0.000113721        0.000238664
462       36        -0.745859        0.000113448        0.000239176
463       36        -0.753647        0.000112976        0.000240043
464       36        -0.758759        0.000112656        0.00024059
465       36        -0.743373        0.000113489        0.000238668
[truncated: 6,363,817 more chars]
