# Supplementary material for: Lattice Boltzmann simulation for phase separation with chemical reaction controlled by ultrasound field
Source: PLoS One. 2025 Jul 18;20(7):e0324607. doi: 10.1371/journal.pone.0324607 (PMC12273979; doi:10.1371/journal.pone.0324607)
Supplement: S1 Data — The computational data were visualized to generate the figures presented in this work. (ZIP) [file pone.0324607.s001.zip › S1_Data/Data for Fig 9/Fig 9I(b).txt]

zone  i=500,j=200,f=point
0       25        -0.856804        1.07325e-005        2.52817e-005
1       25        -0.731469        1.13985e-005        2.36877e-005
2       25        -0.277151        1.43275e-005        1.89032e-005
3       25        0.462792        2.07213e-005        1.30445e-005
4       25        0.762612        2.4065e-005        1.1225e-005
5       25        0.820899        2.48069e-005        1.09159e-005
6       25        0.813553        2.47334e-005        1.09638e-005
7       25        0.795198        2.45165e-005        1.1069e-005
8       25        0.780395        2.43407e-005        1.11535e-005
9       25        0.77295        2.42521e-005        1.1196e-005
10       25        0.773586        2.42592e-005        1.11921e-005
11       25        0.781769        2.43559e-005        1.11451e-005
12       25        0.795481        2.4518e-005        1.10666e-005
13       25        0.80845        2.46691e-005        1.09913e-005
14       25        0.798968        2.45397e-005        1.10378e-005
15       25        0.690316        2.32284e-005        1.16471e-005
16       25        0.271497        1.88524e-005        1.437e-005
17       25        -0.444014        1.31679e-005        2.05282e-005
18       25        -0.770463        1.11748e-005        2.41462e-005
19       25        -0.857602        1.0703e-005        2.52323e-005
20       25        -0.870935        1.06369e-005        2.5413e-005
21       25        -0.865075        1.06719e-005        2.53478e-005
22       25        -0.854879        1.0729e-005        2.52248e-005
23       25        -0.844172        1.0788e-005        2.50934e-005
24       25        -0.834214        1.08429e-005        2.49712e-005
25       25        -0.825983        1.08885e-005        2.48706e-005
26       25        -0.820293        1.09203e-005        2.48017e-005
27       25        -0.816796        1.09401e-005        2.47599e-005
28       25        -0.814441        1.09528e-005        2.47305e-005
29       25        -0.813261        1.09588e-005        2.47148e-005
30       25        -0.814122        1.09544e-005        2.47263e-005
31       25        -0.817064        1.09385e-005        2.47631e-005
32       25        -0.821733        1.09129e-005        2.48208e-005
33       25        -0.827665        1.08806e-005        2.48944e-005
34       25        -0.834257        1.08443e-005        2.49755e-005
35       25        -0.841146        1.08063e-005        2.50601e-005
36       25        -0.847929        1.07688e-005        2.5143e-005
37       25        -0.853752        1.07362e-005        2.52133e-005
38       25        -0.856766        1.07182e-005        2.52471e-005
39       25        -0.853007        1.0735e-005        2.51918e-005
40       25        -0.832553        1.08406e-005        2.49246e-005
41       25        -0.763183        1.12187e-005        2.40652e-005
42       25        -0.546684        1.25048e-005        2.16022e-005
43       25        -0.0200751        1.6297e-005        1.66275e-005
44       25        0.557389        2.17322e-005        1.24461e-005
45       25        0.772906        2.42086e-005        1.11764e-005
46       25        0.816933        2.47616e-005        1.09393e-005
47       25        0.814351        2.47393e-005        1.09577e-005
48       25        0.805249        2.46326e-005        1.10102e-005
49       25        0.800967        2.45818e-005        1.10346e-005
50       25        0.804105        2.46188e-005        1.10166e-005
51       25        0.81268        2.47183e-005        1.09667e-005
52       25        0.815955        2.47468e-005        1.09435e-005
53       25        0.772724        2.42017e-005        1.11752e-005
54       25        0.543804        2.15773e-005        1.25264e-005
55       25        -0.106134        1.56053e-005        1.73526e-005
56       25        -0.646193        1.18927e-005        2.26944e-005
57       25        -0.830916        1.0844e-005        2.48916e-005
58       25        -0.873366        1.06215e-005        2.5438e-005
59       25        -0.874837        1.0618e-005        2.54671e-005
60       25        -0.866528        1.06651e-005        2.53685e-005
61       25        -0.857581        1.07147e-005        2.52594e-005
62       25        -0.850836        1.07518e-005        2.51765e-005
63       25        -0.84733        1.07712e-005        2.51336e-005
64       25        -0.847324        1.07713e-005        2.51337e-005
65       25        -0.850549        1.07533e-005        2.51727e-005
66       25        -0.856069        1.07223e-005        2.52391e-005
67       25        -0.861076        1.06932e-005        2.52969e-005
68       25        -0.857157        1.07107e-005        2.52392e-005
69       25        -0.817994        1.09182e-005        2.474e-005
70       25        -0.663253        1.17945e-005        2.28942e-005
71       25        -0.217423        1.47585e-005        1.83429e-005
72       25        0.439182        2.04807e-005        1.32011e-005
73       25        0.749089        2.39039e-005        1.13017e-005
74       25        0.821441        2.48075e-005        1.09103e-005
75       25        0.819973        2.4806e-005        1.09256e-005
76       25        0.802372        2.45978e-005        1.10263e-005
77       25        0.78574        2.43993e-005        1.11208e-005
78       25        0.775497        2.42772e-005        1.1179e-005
79       25        0.773447        2.42533e-005        1.1191e-005
80       25        0.779508        2.43256e-005        1.11565e-005
81       25        0.792143        2.44755e-005        1.10843e-005
82       25        0.806953        2.4648e-005        1.09983e-005
83       25        0.810208        2.46738e-005        1.09741e-005
84       25        0.755679        2.39957e-005        1.12706e-005
85       25        0.510328        2.12277e-005        1.27429e-005
86       25        -0.0686388        1.5905e-005        1.70351e-005
87       25        -0.570263        1.23578e-005        2.18577e-005
88       25        -0.782891        1.11098e-005        2.43059e-005
89       25        -0.852539        1.07334e-005        2.51762e-005
90       25        -0.871972        1.06324e-005        2.54286e-005
91       25        -0.876571        1.06095e-005        2.5491e-005
92       25        -0.878774        1.05982e-005        2.55198e-005
93       25        -0.881281        1.05838e-005        2.55493e-005
94       25        -0.878409        1.05966e-005        2.55067e-005
95       25        -0.845881        1.07664e-005        2.5086e-005
96       25        -0.701432        1.1571e-005        2.33346e-005
97       25        -0.237962        1.46119e-005        1.85376e-005
98       25        0.477626        2.08826e-005        1.29525e-005
99       25        0.774121        2.42055e-005        1.11614e-005
100       25        0.838338        2.50128e-005        1.08163e-005
101       25        0.841412        2.50629e-005        1.08046e-005
102       25        0.837127        2.50138e-005        1.08298e-005
103       25        0.833841        2.49719e-005        1.08472e-005
104       25        0.808471        2.46482e-005        1.09817e-005
105       25        0.667838        2.29658e-005        1.17772e-005
106       25        0.172035        1.79401e-005        1.51047e-005
107       25        -0.530815        1.26034e-005        2.14299e-005
108       25        -0.811998        1.09445e-005        2.46514e-005
109       25        -0.881634        1.05749e-005        2.55368e-005
110       25        -0.889621        1.05372e-005        2.56497e-005
111       25        -0.883158        1.05737e-005        2.55728e-005
112       25        -0.876352        1.06108e-005        2.54883e-005
113       25        -0.872532        1.06304e-005        2.54381e-005
114       25        -0.8677        1.06546e-005        2.53733e-005
115       25        -0.843443        1.0782e-005        2.50612e-005
116       25        -0.743137        1.1334e-005        2.38299e-005
117       25        -0.418033        1.33476e-005        2.02746e-005
118       25        0.243602        1.85948e-005        1.45746e-005
119       25        0.696385        2.32847e-005        1.16047e-005
120       25        0.82843        2.48802e-005        1.0866e-005
121       25        0.848862        2.5154e-005        1.07634e-005
122       25        0.845035        2.51168e-005        1.07887e-005
123       25        0.840976        2.50674e-005        1.08113e-005
124       25        0.837318        2.50186e-005        1.08298e-005
125       25        0.810507        2.46786e-005        1.09729e-005
126       25        0.668646        2.29819e-005        1.1776e-005
127       25        0.166705        1.78931e-005        1.51456e-005
128       25        -0.56471        1.23852e-005        2.17848e-005
129       25        -0.838292        1.07986e-005        2.49707e-005
130       25        -0.901162        1.04713e-005        2.57852e-005
131       25        -0.906801        1.04471e-005        2.58711e-005
132       25        -0.899536        1.04887e-005        2.5786e-005
133       25        -0.890601        1.05378e-005        2.56764e-005
134       25        -0.882848        1.05795e-005        2.55788e-005
135       25        -0.877523        1.06077e-005        2.55107e-005
136       25        -0.875559        1.06181e-005        2.54857e-005
137       25        -0.877183        1.06088e-005        2.55049e-005
138       25        -0.882276        1.05812e-005        2.55682e-005
139       25        -0.890176        1.05387e-005        2.56675e-005
140       25        -0.899821        1.04868e-005        2.57889e-005
141       25        -0.90986        1.04326e-005        2.59144e-005
142       25        -0.917336        1.03909e-005        2.60043e-005
143       25        -0.912475        1.04117e-005        2.59301e-005
144       25        -0.859744        1.06838e-005        2.5241e-005
145       25        -0.640641        1.19219e-005        2.26242e-005
146       25        -0.0314553        1.62087e-005        1.67266e-005
147       25        0.563112        2.18107e-005        1.24197e-005
148       25        0.759041        2.40584e-005        1.12621e-005
149       25        0.79278        2.44804e-005        1.10795e-005
150       25        0.783617        2.43777e-005        1.11345e-005
151       25        0.767482        2.41873e-005        1.12273e-005
152       25        0.754698        2.4036e-005        1.13006e-005
153       25        0.748299        2.39605e-005        1.13374e-005
154       25        0.749027        2.39687e-005        1.1333e-005
155       25        0.756783        2.40591e-005        1.12879e-005
156       25        0.77098        2.42264e-005        1.12061e-005
157       25        0.790257        2.44565e-005        1.10966e-005
158       25        0.81158        2.47119e-005        1.09759e-005
159       25        0.827528        2.48988e-005        1.0884e-005
160       25        0.816668        2.47489e-005        1.09366e-005
161       25        0.714474        2.35031e-005        1.15036e-005
162       25        0.372592        1.9825e-005        1.36584e-005
163       25        -0.229113        1.46803e-005        1.84603e-005
164       25        -0.63989        1.19378e-005        2.26374e-005
165       25        -0.79875        1.10256e-005        2.45072e-005
166       25        -0.847542        1.07636e-005        2.51211e-005
167       25        -0.858542        1.07076e-005        2.5267e-005
168       25        -0.857736        1.07144e-005        2.52627e-005
169       25        -0.854098        1.07358e-005        2.52211e-005
170       25        -0.850539        1.07559e-005        2.51786e-005
171       25        -0.847528        1.07726e-005        2.51419e-005
172       25        -0.844688        1.07884e-005        2.51073e-005
173       25        -0.841754        1.08045e-005        2.50712e-005
174       25        -0.83904        1.08187e-005        2.50361e-005
175       25        -0.837576        1.08262e-005        2.50167e-005
176       25        -0.837948        1.08243e-005        2.50217e-005
177       25        -0.83978        1.08144e-005        2.50446e-005
178       25        -0.842657        1.07986e-005        2.508e-005
179       25        -0.846542        1.07767e-005        2.51267e-005
180       25        -0.851703        1.07484e-005        2.51903e-005
181       25        -0.857836        1.07147e-005        2.52659e-005
182       25        -0.864616        1.06773e-005        2.5349e-005
183       25        -0.871608        1.06381e-005        2.5433e-005
184       25        -0.876673        1.06082e-005        2.54905e-005
185       25        -0.87002        1.06402e-005        2.53978e-005
186       25        -0.815398        1.09305e-005        2.47037e-005
187       25        -0.597879        1.21884e-005        2.21617e-005
188       25        -0.00604439        1.64134e-005        1.65129e-005
189       25        0.603537        2.22364e-005        1.21605e-005
190       25        0.802036        2.45645e-005        1.10151e-005
191       25        0.836825        2.50102e-005        1.08315e-005
192       25        0.831735        2.49553e-005        1.08629e-005
193       25        0.822578        2.48464e-005        1.0915e-005
194       25        0.818572        2.47988e-005        1.09378e-005
195       25        0.821343        2.48313e-005        1.09218e-005
196       25        0.828915        2.49191e-005        1.08778e-005
197       25        0.831369        2.49375e-005        1.08591e-005
198       25        0.789422        2.44033e-005        1.10817e-005
199       25        0.564252        2.18045e-005        1.24021e-005
200       25        -0.105914        1.56133e-005        1.73577e-005
201       25        -0.663647        1.17908e-005        2.28961e-005
202       25        -0.843065        1.07792e-005        2.50452e-005
203       25        -0.87989        1.05874e-005        2.55224e-005
204       25        -0.877775        1.06025e-005        2.55046e-005
205       25        -0.86672        1.06638e-005        2.53702e-005
206       25        -0.855076        1.07278e-005        2.52269e-005
207       25        -0.845293        1.07803e-005        2.51035e-005
208       25        -0.838163        1.08191e-005        2.50149e-005
209       25        -0.831136        1.08578e-005        2.49288e-005
210       25        -0.819457        1.09213e-005        2.47835e-005
211       25        -0.800504        1.10253e-005        2.45496e-005
212       25        -0.776584        1.11584e-005        2.42588e-005
213       25        -0.75513        1.12798e-005        2.40021e-005
214       25        -0.746288        1.13292e-005        2.38951e-005
215       25        -0.758438        1.12595e-005        2.40383e-005
216       25        -0.787543        1.10959e-005        2.43886e-005
217       25        -0.820148        1.09146e-005        2.47853e-005
218       25        -0.847371        1.07658e-005        2.51221e-005
219       25        -0.866824        1.06621e-005        2.53688e-005
220       25        -0.878961        1.05973e-005        2.55226e-005
221       25        -0.886344        1.05571e-005        2.56141e-005
222       25        -0.891915        1.05267e-005        2.56831e-005
223       25        -0.897278        1.04982e-005        2.57513e-005
224       25        -0.902316        1.04713e-005        2.5815e-005
225       25        -0.906498        1.04489e-005        2.58676e-005
226       25        -0.909445        1.04327e-005        2.59039e-005
227       25        -0.911086        1.04233e-005        2.5923e-005
228       25        -0.91157        1.04201e-005        2.59274e-005
229       25        -0.911199        1.04214e-005        2.59212e-005
230       25        -0.910048        1.04268e-005        2.59048e-005
231       25        -0.907802        1.04377e-005        2.58736e-005
232       25        -0.904186        1.04558e-005        2.58249e-005
233       25        -0.899085        1.04818e-005        2.57575e-005
234       25        -0.892121        1.05179e-005        2.56669e-005
235       25        -0.882331        1.05696e-005        2.55417e-005
236       25        -0.868877        1.06411e-005        2.53709e-005
237       25        -0.852844        1.07271e-005        2.5169e-005
238       25        -0.838213        1.08062e-005        2.49864e-005
239       25        -0.830073        1.08506e-005        2.48856e-005
240       25        -0.831586        1.08424e-005        2.49046e-005
241       25        -0.842114        1.07853e-005        2.50355e-005
242       25        -0.857797        1.07007e-005        2.52318e-005
243       25        -0.874116        1.06136e-005        2.54381e-005
244       25        -0.888152        1.05397e-005        2.56182e-005
245       25        -0.899007        1.04832e-005        2.5759e-005
246       25        -0.90658        1.04441e-005        2.58579e-005
247       25        -0.910691        1.04232e-005        2.59124e-005
248       25        -0.911587        1.0419e-005        2.59253e-005
249       25        -0.910101        1.04271e-005        2.5907e-005
250       25        -0.907286        1.0442e-005        2.58709e-005
251       25        -0.904357        1.04577e-005        2.58341e-005
252       25        -0.902111        1.04715e-005        2.58102e-005
253       25        -0.899716        1.04858e-005        2.57835e-005
254       25        -0.896125        1.05054e-005        2.57392e-005
255       25        -0.891011        1.05331e-005        2.56755e-005
256       25        -0.884589        1.05678e-005        2.55951e-005
257       25        -0.877669        1.06049e-005        2.55079e-005
258       25        -0.87171        1.06364e-005        2.54315e-005
259       25        -0.868496        1.06529e-005        2.53892e-005
260       25        -0.86911        1.06507e-005        2.53996e-005
261       25        -0.872088        1.06364e-005        2.54413e-005
262       25        -0.875046        1.06213e-005        2.54803e-005
263       25        -0.877192        1.06101e-005        2.55082e-005
264       25        -0.879041        1.06002e-005        2.55315e-005
265       25        -0.881574        1.05861e-005        2.55623e-005
266       25        -0.885356        1.05651e-005        2.56081e-005
267       25        -0.888885        1.05445e-005        2.56485e-005
268       25        -0.883156        1.05709e-005        2.5566e-005
269       25        -0.832682        1.08359e-005        2.49168e-005
270       25        -0.61503        1.20829e-005        2.23498e-005
271       25        0.0160319        1.65953e-005        1.63314e-005
272       25        0.637962        2.26114e-005        1.19471e-005
273       25        0.83084        2.49085e-005        1.08522e-005
274       25        0.863767        2.53399e-005        1.06826e-005
275       25        0.857764        2.52746e-005        1.07192e-005
276       25        0.846386        2.51379e-005        1.07832e-005
277       25        0.838362        2.5041e-005        1.08282e-005
278       25        0.835909        2.50116e-005        1.0842e-005
279       25        0.839259        2.50511e-005        1.08228e-005
280       25        0.846932        2.51414e-005        1.07788e-005
281       25        0.852264        2.51996e-005        1.07463e-005
282       25        0.829582        2.49009e-005        1.08626e-005
283       25        0.688174        2.31901e-005        1.16528e-005
284       25        0.205131        1.82383e-005        1.48558e-005
285       25        -0.475129        1.29662e-005        2.08525e-005
286       25        -0.780999        1.11194e-005        2.42809e-005
287       25        -0.867221        1.06549e-005        2.53618e-005
288       25        -0.882984        1.05758e-005        2.55734e-005
289       25        -0.87954        1.05972e-005        2.5537e-005
290       25        -0.871908        1.06396e-005        2.54443e-005
291       25        -0.864068        1.06827e-005        2.53479e-005
292       25        -0.856583        1.07236e-005        2.52552e-005
293       25        -0.849168        1.0764e-005        2.5163e-005
294       25        -0.841775        1.08041e-005        2.50706e-005
295       25        -0.835143        1.08394e-005        2.49863e-005
296       25        -0.830849        1.08629e-005        2.49333e-005
297       25        -0.829587        1.08708e-005        2.492e-005
298       25        -0.830695        1.08647e-005        2.49335e-005
299       25        -0.833456        1.08496e-005        2.49676e-005
300       25        -0.836627        1.08325e-005        2.50075e-005
301       25        -0.839193        1.08185e-005        2.50395e-005
302       25        -0.841089        1.08082e-005        2.50631e-005
303       25        -0.842664        1.07996e-005        2.50826e-005
304       25        -0.844362        1.07902e-005        2.51033e-005
305       25        -0.846729        1.07773e-005        2.51328e-005
306       25        -0.850354        1.07571e-005        2.51767e-005
307       25        -0.856134        1.07252e-005        2.52476e-005
308       25        -0.864339        1.06799e-005        2.5348e-005
309       25        -0.874123        1.06254e-005        2.54667e-005
310       25        -0.88209        1.05805e-005        2.55619e-005
311       25        -0.874528        1.06166e-005        2.54559e-005
312       25        -0.801365        1.10066e-005        2.45291e-005
313       25        -0.500809        1.27977e-005        2.1117e-005
314       25        0.234306        1.85081e-005        1.46421e-005
315       25        0.705846        2.34026e-005        1.15536e-005
316       25        0.829746        2.49113e-005        1.08653e-005
317       25        0.842019        2.50791e-005        1.08051e-005
318       25        0.828611        2.49209e-005        1.08818e-005
319       25        0.813054        2.47345e-005        1.09698e-005
320       25        0.801419        2.45958e-005        1.10359e-005
321       25        0.794928        2.45184e-005        1.10729e-005
322       25        0.793684        2.45037e-005        1.108e-005
323       25        0.797591        2.45503e-005        1.10578e-005
324       25        0.806525        2.46571e-005        1.10071e-005
325       25        0.819883        2.48163e-005        1.09312e-005
326       25        0.834611        2.4991e-005        1.08472e-005
327       25        0.837687        2.50165e-005        1.08249e-005
328       25        0.779294        2.42798e-005        1.11379e-005
329       25        0.495747        2.10751e-005        1.28372e-005
330       25        -0.222003        1.47327e-005        1.83948e-005
331       25        -0.710714        1.15173e-005        2.34428e-005
332       25        -0.862796        1.06744e-005        2.52959e-005
333       25        -0.895502        1.05054e-005        2.57232e-005
334       25        -0.89578        1.05073e-005        2.5735e-005
335       25        -0.889205        1.05442e-005        2.5656e-005
336       25        -0.883676        1.05739e-005        2.55864e-005
337       25        -0.882392        1.05799e-005        2.55681e-005
338       25        -0.886497        1.05568e-005        2.56173e-005
339       25        -0.894407        1.05131e-005        2.57139e-005
340       25        -0.898669        1.04877e-005        2.57613e-005
341       25        -0.873005        1.06179e-005        2.54202e-005
342       25        -0.725126        1.14291e-005        2.36009e-005
343       25        -0.208163        1.48305e-005        1.82625e-005
344       25        0.532192        2.14671e-005        1.2608e-005
345       25        0.796874        2.44979e-005        1.10421e-005
346       25        0.854865        2.52275e-005        1.07303e-005
347       25        0.863531        2.53412e-005        1.06856e-005
348       25        0.863145        2.53321e-005        1.06859e-005
349       25        0.846025        2.51035e-005        1.07723e-005
350       25        0.745857        2.38634e-005        1.13191e-005
351       25        0.369711        1.97882e-005        1.36724e-005
352       25        -0.341009        1.38733e-005        1.9511e-005
353       25        -0.73831        1.13596e-005        2.37688e-005
354       25        -0.859439        1.06941e-005        2.52576e-005
355       25        -0.885636        1.05586e-005        2.55996e-005
356       25        -0.886405        1.05575e-005        2.56167e-005
357       25        -0.883406        1.05749e-005        2.5582e-005
358       25        -0.883158        1.05761e-005        2.55785e-005
359       25        -0.886147        1.05587e-005        2.5613e-005
360       25        -0.887043        1.05511e-005        2.56175e-005
361       25        -0.8657        1.06601e-005        2.53354e-005
362       25        -0.753091        1.12739e-005        2.39408e-005
363       25        -0.354945        1.3773e-005        1.96417e-005
364       25        0.393779        2.00263e-005        1.35078e-005
365       25        0.755076        2.39791e-005        1.12696e-005
366       25        0.84306        2.50751e-005        1.07921e-005
367       25        0.853993        2.5224e-005        1.07381e-005
368       25        0.851686        2.5199e-005        1.07523e-005
369       25        0.849886        2.51749e-005        1.07614e-005
370       25        0.83783        2.50165e-005        1.08233e-005
371       25        0.758494        2.40319e-005        1.12559e-005
372       25        0.424932        2.03468e-005        1.3303e-005
373       25        -0.338604        1.3886e-005        1.94819e-005
374       25        -0.756493        1.12524e-005        2.39765e-005
375       25        -0.871755        1.06264e-005        2.54089e-005
376       25        -0.889653        1.05368e-005        2.56496e-005
377       25        -0.882541        1.05778e-005        2.55669e-005
378       25        -0.87175        1.06371e-005        2.54342e-005
379       25        -0.863961        1.06806e-005        2.53401e-005
380       25        -0.860234        1.07022e-005        2.52968e-005
381       25        -0.859531        1.07065e-005        2.52893e-005
382       25        -0.861048        1.06984e-005        2.53084e-005
383       25        -0.864611        1.0679e-005        2.53529e-005
384       25        -0.870298        1.06479e-005        2.54232e-005
385       25        -0.87805        1.06053e-005        2.55185e-005
386       25        -0.886931        1.05561e-005        2.56267e-005
387       25        -0.892594        1.05227e-005        2.56908e-005
388       25        -0.878052        1.05942e-005        2.5492e-005
389       25        -0.780633        1.1118e-005        2.42689e-005
390       25        -0.409424        1.33994e-005        2.01788e-005
391       25        0.355273        1.96545e-005        1.37774e-005
392       25        0.724551        2.3629e-005        1.14493e-005
393       25        0.808524        2.46571e-005        1.09851e-005
394       25        0.8104        2.46919e-005        1.098e-005
395       25        0.798244        2.45503e-005        1.10505e-005
396       25        0.791103        2.44671e-005        1.1092e-005
397       25        0.793262        2.44931e-005        1.10799e-005
398       25        0.802885        2.46071e-005        1.10248e-005
399       25        0.809799        2.46841e-005        1.09831e-005
400       25        0.777879        2.42806e-005        1.1154e-005
401       25        0.583364        2.20257e-005        1.22907e-005
402       25        -0.0350248        1.61793e-005        1.67561e-005
403       25        -0.646536        1.18894e-005        2.26958e-005
404       25        -0.848523        1.07467e-005        2.51063e-005
405       25        -0.891236        1.05257e-005        2.5663e-005
406       25        -0.891433        1.05297e-005        2.56779e-005
407       25        -0.882042        1.05827e-005        2.55659e-005
408       25        -0.871642        1.06403e-005        2.54392e-005
409       25        -0.862286        1.06918e-005        2.53244e-005
410       25        -0.854303        1.07356e-005        2.52259e-005
411       25        -0.847698        1.07718e-005        2.51443e-005
412       25        -0.842705        1.07992e-005        2.50828e-005
413       25        -0.839819        1.08152e-005        2.50475e-005
414       25        -0.839442        1.08172e-005        2.50426e-005
415       25        -0.841725        1.08051e-005        2.50717e-005
416       25        -0.845996        1.07819e-005        2.5125e-005
417       25        -0.851515        1.07514e-005        2.51926e-005
418       25        -0.858057        1.0715e-005        2.52721e-005
419       25        -0.865468        1.06732e-005        2.53607e-005
420       25        -0.872336        1.06332e-005        2.544e-005
421       25        -0.871237        1.0635e-005        2.54161e-005
422       25        -0.833272        1.08338e-005        2.49268e-005
423       25        -0.662277        1.17982e-005        2.28791e-005
424       25        -0.142387        1.53273e-005        1.76728e-005
425       25        0.535119        2.1497e-005        1.25887e-005
426       25        0.780989        2.43102e-005        1.11329e-005
427       25        0.831243        2.49411e-005        1.0862e-005
428       25        0.8328        2.4968e-005        1.08568e-005
429       25        0.830013        2.49338e-005        1.08722e-005
430       25        0.833876        2.49786e-005        1.08498e-005
431       25        0.839898        2.5047e-005        1.08142e-005
432       25        0.819736        2.47788e-005        1.09163e-005
433       25        0.67605        2.30491e-005        1.17233e-005
434       25        0.172871        1.79477e-005        1.50984e-005
435       25        -0.511315        1.27335e-005        2.12329e-005
436       25        -0.801478        1.10063e-005        2.45311e-005
437       25        -0.879946        1.05865e-005        2.55216e-005
438       25        -0.894013        1.05159e-005        2.57105e-005
439       25        -0.892401        1.05265e-005        2.56949e-005
440       25        -0.889683        1.05413e-005        2.56613e-005
441       25        -0.889514        1.05415e-005        2.56575e-005
442       25        -0.889263        1.0541e-005        2.56498e-005
443       25        -0.875475        1.06105e-005        2.54654e-005
444       25        -0.801609        1.10054e-005        2.45325e-005
445       25        -0.523685        1.26515e-005        2.13587e-005
446       25        0.156462        1.77999e-005        1.52219e-005
447       25        0.685519        2.31562e-005        1.16668e-005
448       25        0.844925        2.50863e-005        1.07768e-005
449       25        0.877272        2.55049e-005        1.06079e-005
450       25        0.874641        2.54708e-005        1.06216e-005
451       25        0.831561        2.49163e-005        1.08478e-005
452       25        0.641174        2.26491e-005        1.19287e-005
453       25        0.0725297        1.70697e-005        1.58754e-005
454       25        -0.558562        1.24314e-005        2.17321e-005
455       25        -0.816925        1.092e-005        2.47178e-005
456       25        -0.892524        1.05179e-005        2.56771e-005
457       25        -0.909535        1.043e-005        2.58995e-005
458       25        -0.89865        1.0486e-005        2.57565e-005
459       25        -0.831764        1.08399e-005        2.49032e-005
460       25        -0.580968        1.22918e-005        2.1975e-005
461       25        0.0737934        1.70781e-005        1.58632e-005
462       25        0.660307        2.28603e-005        1.18117e-005
463       25        0.846237        2.50942e-005        1.07661e-005
464       25        0.882966        2.5569e-005        1.05742e-005
465       25        0.867451        2.53675e-005        1.06549e-005
466       25        0.760479        2.40359e-005        1.12354e-005
467       25        0.356284        1.96582e-005        1.37661e-005
468       25        -0.401681        1.34539e-005        2.01046e-005
469       25        -0.777583        1.1136e-005        2.42342e-005
470       25        -0.880598        1.05809e-005        2.55248e-005
471       25        -0.897665        1.04955e-005        2.57545e-005
472       25        -0.892687        1.0525e-005        2.56987e-005
473       25        -0.883972        1.0573e-005        2.55919e-005
474       25        -0.876801        1.06119e-005        2.55026e-005
475       25        -0.872918        1.06329e-005        2.54541e-005
476       25        -0.873073        1.06309e-005        2.5453e-005
477       25        -0.87735        1.06057e-005        2.55016e-005
478       25        -0.88152        1.05807e-005        2.55477e-005
479       25        -0.867835        1.06496e-005        2.53647e-005
480       25        -0.775557        1.11483e-005        2.42119e-005
481       25        -0.425743        1.32907e-005        2.03445e-005
482       25        0.321267        1.93229e-005        1.40135e-005
483       25        0.73509        2.37445e-005        1.13846e-005
484       25        0.843753        2.50816e-005        1.07874e-005
485       25        0.862228        2.53227e-005        1.06917e-005
486       25        0.863211        2.53366e-005        1.06871e-005
487       25        0.85869        2.5274e-005        1.0709e-005
488       25        0.821393        2.4793e-005        1.09044e-005
489       25        0.638314        2.26172e-005        1.1946e-005
490       25        0.0612235        1.6975e-005        1.59669e-005
491       25        -0.571098        1.23544e-005        2.18699e-005
492       25        -0.811729        1.09502e-005        2.46577e-005
493       25        -0.871182        1.06349e-005        2.54146e-005
494       25        -0.875618        1.06163e-005        2.54829e-005
495       25        -0.864693        1.06779e-005        2.53524e-005
496       25        -0.85032        1.07574e-005        2.51767e-005
497       25        -0.836685        1.0833e-005        2.50101e-005
498       25        -0.828529        1.08795e-005        2.49135e-005
499       25        -0.833209        1.08655e-005        2.49982e-005
0       26        -0.898931        1.051e-005        2.58228e-005
1       26        -0.825001        1.08762e-005        2.48182e-005
2       26        -0.476595        1.2959e-005        2.08714e-005
3       26        0.335808        1.94556e-005        1.39061e-005
4       26        0.754235        2.39525e-005        1.12665e-005
5       26        0.848818        2.51422e-005        1.07589e-005
6       26        0.850695        2.51864e-005        1.07576e-005
7       26        0.834669        2.49961e-005        1.08488e-005
8       26        0.820396        2.48239e-005        1.09289e-005
9       26        0.81294        2.4734e-005        1.09708e-005
10       26        0.813326        2.47384e-005        1.09685e-005
11       26        0.820985        2.48301e-005        1.09252e-005
12       26        0.833581        2.49808e-005        1.08539e-005
13       26        0.843653        2.5097e-005        1.07951e-005
14       26        0.824138        2.48383e-005        1.08944e-005
15       26        0.67503        2.30437e-005        1.17325e-005
16       26        0.130952        1.75784e-005        1.54208e-005
17       26        -0.598241        1.21836e-005        2.21609e-005
18       26        -0.848738        1.07458e-005        2.51098e-005
19       26        -0.898152        1.04902e-005        2.57541e-005
20       26        -0.895461        1.05099e-005        2.5733e-005
21       26        -0.881794        1.05862e-005        2.55681e-005
22       26        -0.867295        1.06661e-005        2.53903e-005
23       26        -0.854329        1.07376e-005        2.52312e-005
24       26        -0.843442        1.07981e-005        2.50987e-005
25       26        -0.834831        1.08457e-005        2.49931e-005
26       26        -0.828554        1.08805e-005        2.49164e-005
27       26        -0.824323        1.09044e-005        2.48656e-005
28       26        -0.82168        1.09188e-005        2.48327e-005
29       26        -0.820524        1.09246e-005        2.48173e-005
30       26        -0.821058        1.09221e-005        2.48249e-005
31       26        -0.823304        1.09102e-005        2.48535e-005
32       26        -0.827195        1.08889e-005        2.49019e-005
33       26        -0.832612        1.08593e-005        2.4969e-005
34       26        -0.839378        1.08219e-005        2.50519e-005
35       26        -0.847385        1.07776e-005        2.515e-005
36       26        -0.856509        1.07273e-005        2.5262e-005
37       26        -0.866514        1.06721e-005        2.53847e-005
38       26        -0.876857        1.06147e-005        2.55106e-005
39       26        -0.886112        1.05615e-005        2.56188e-005
40       26        -0.889717        1.05367e-005        2.5651e-005
41       26        -0.869868        1.06352e-005        2.53818e-005
42       26        -0.759615        1.12332e-005        2.40105e-005
43       26        -0.364096        1.37084e-005        1.97292e-005
44       26        0.390927        2.00066e-005        1.35331e-005
45       26        0.752688        2.39567e-005        1.1286e-005
46       26        0.839887        2.50365e-005        1.08097e-005
47       26        0.848481        2.51549e-005        1.07679e-005
48       26        0.842474        2.50859e-005        1.08031e-005
49       26        0.839076        2.50454e-005        1.08224e-005
50       26        0.842049        2.50808e-005        1.08055e-005
51       26        0.848812        2.51583e-005        1.07658e-005
52       26        0.844998        2.50968e-005        1.07805e-005
53       26        0.773963        2.42051e-005        1.11629e-005
54       26        0.445234        2.0544e-005        1.3162e-005
55       26        -0.349499        1.38082e-005        1.95849e-005
56       26        -0.778696        1.11261e-005        2.42396e-005
57       26        -0.889723        1.05313e-005        2.5638e-005
58       26        -0.903652        1.04646e-005        2.58329e-005
59       26        -0.894297        1.05183e-005        2.57237e-005
60       26        -0.881452        1.05893e-005        2.55669e-005
61       26        -0.870459        1.06497e-005        2.54315e-005
62       26        -0.86287        1.06913e-005        2.53379e-005
63       26        -0.859186        1.07117e-005        2.52928e-005
64       26        -0.859513        1.071e-005        2.52972e-005
65       26        -0.863714        1.06869e-005        2.53488e-005
66       26        -0.871337        1.06448e-005        2.54421e-005
67       26        -0.88104        1.05907e-005        2.55597e-005
68       26        -0.888702        1.05466e-005        2.56491e-005
69       26        -0.880564        1.05846e-005        2.55328e-005
70       26        -0.808706        1.09649e-005        2.46163e-005
71       26        -0.524508        1.26439e-005        2.13635e-005
72       26        0.163877        1.78609e-005        1.51612e-005
73       26        0.683597        2.31269e-005        1.16744e-005
74       26        0.832923        2.49367e-005        1.08419e-005
75       26        0.851991        2.51947e-005        1.07472e-005
76       26        0.839857        2.50535e-005        1.08174e-005
77       26        0.824914        2.48733e-005        1.09013e-005
78       26        0.81538        2.4758e-005        1.09547e-005
79       26        0.813731        2.47386e-005        1.09642e-005
80       26        0.819967        2.48139e-005        1.09292e-005
81       26        0.831947        2.49573e-005        1.08614e-005
82       26        0.842618        2.50792e-005        1.07987e-005
83       26        0.827873        2.48783e-005        1.08713e-005
84       26        0.703447        2.3367e-005        1.15638e-005
85       26        0.252392        1.86725e-005        1.45075e-005
86       26        -0.445554        1.31587e-005        2.05454e-005
87       26        -0.780311        1.11181e-005        2.42614e-005
88       26        -0.879195        1.05877e-005        2.55053e-005
89       26        -0.901077        1.04783e-005        2.58002e-005
90       26        -0.90236        1.04746e-005        2.58242e-005
91       26        -0.900465        1.04861e-005        2.58036e-005
92       26        -0.900841        1.04843e-005        2.5809e-005
93       26        -0.904345        1.04648e-005        2.58514e-005
94       26        -0.907451        1.0446e-005        2.58851e-005
95       26        -0.895137        1.05062e-005        2.57158e-005
96       26        -0.810673        1.09544e-005        2.46412e-005
97       26        -0.468273        1.30125e-005        2.0784e-005
98       26        0.321125        1.93206e-005        1.40138e-005
99       26        0.758046        2.39983e-005        1.12452e-005
100       26        0.866338        2.53485e-005        1.06587e-005
101       26        0.880234        2.55388e-005        1.05906e-005
102       26        0.877305        2.55068e-005        1.06083e-005
103       26        0.870801        2.54232e-005        1.06426e-005
104       26        0.833547        2.49446e-005        1.08386e-005
105       26        0.646235        2.27123e-005        1.19016e-005
106       26        0.0151227        1.6589e-005        1.634e-005
107       26        -0.667716        1.17624e-005        2.2934e-005
108       26        -0.881029        1.05721e-005        2.55146e-005
109       26        -0.921764        1.03653e-005        2.60555e-005
110       26        -0.920474        1.03764e-005        2.60498e-005
111       26        -0.912233        1.04218e-005        2.5949e-005
112       26        -0.906375        1.04534e-005        2.58758e-005
113       26        -0.905048        1.04599e-005        2.58573e-005
114       26        -0.90647        1.04513e-005        2.58729e-005
115       26        -0.901462        1.0475e-005        2.58021e-005
116       26        -0.858331        1.06985e-005        2.52401e-005
117       26        -0.671227        1.17484e-005        2.29873e-005
118       26        -0.105551        1.56201e-005        1.7359e-005
119       26        0.581023        2.19801e-005        1.2294e-005
120       26        0.827994        2.48579e-005        1.0861e-005
121       26        0.879622        2.55274e-005        1.05923e-005
122       26        0.882857        2.55816e-005        1.05805e-005
123       26        0.879455        2.55406e-005        1.05996e-005
124       26        0.874434        2.54736e-005        1.0625e-005
125       26        0.844218        2.50838e-005        1.07834e-005
126       26        0.688123        2.31969e-005        1.16569e-005
127       26        0.128359        1.75545e-005        1.54399e-005
128       26        -0.633698        1.19616e-005        2.25425e-005
129       26        -0.879765        1.05761e-005        2.54919e-005
130       26        -0.926306        1.0341e-005        2.61127e-005
131       26        -0.924772        1.03547e-005        2.61073e-005
132       26        -0.914451        1.04122e-005        2.59826e-005
133       26        -0.904563        1.04661e-005        2.58602e-005
134       26        -0.897194        1.05055e-005        2.57669e-005
135       26        -0.892913        1.05278e-005        2.57113e-005
136       26        -0.891936        1.05328e-005        2.56983e-005
137       26        -0.894105        1.05205e-005        2.57243e-005
138       26        -0.899038        1.04937e-005        2.57854e-005
139       26        -0.905895        1.04568e-005        2.58716e-005
140       26        -0.913072        1.04179e-005        2.5961e-005
141       26        -0.917367        1.03935e-005        2.60116e-005
142       26        -0.911246        1.04221e-005        2.59241e-005
143       26        -0.874079        1.06129e-005        2.54355e-005
144       26        -0.744704        1.13194e-005        2.38366e-005
145       26        -0.373492        1.36474e-005        1.98269e-005
146       26        0.293455        1.90688e-005        1.42193e-005
147       26        0.699126        2.33343e-005        1.15976e-005
148       26        0.813291        2.47136e-005        1.09579e-005
149       26        0.826384        2.48882e-005        1.08918e-005
150       26        0.814169        2.47463e-005        1.09628e-005
151       26        0.799396        2.45702e-005        1.10468e-005
152       26        0.788866        2.4444e-005        1.11064e-005
153       26        0.784683        2.43937e-005        1.113e-005
154       26        0.787317        2.44247e-005        1.11148e-005
155       26        0.796518        2.45339e-005        1.10622e-005
156       26        0.811464        2.47125e-005        1.09775e-005
157       26        0.830207        2.49381e-005        1.0872e-005
158       26        0.847738        2.51483e-005        1.07731e-005
159       26        0.849734        2.51599e-005        1.07566e-005
160       26        0.791707        2.44249e-005        1.10662e-005
161       26        0.547634        2.16229e-005        1.25049e-005
162       26        -0.0428621        1.6118e-005        1.68238e-005
163       26        -0.594912        1.22097e-005        2.21347e-005
164       26        -0.816429        1.09254e-005        2.47178e-005
165       26        -0.877507        1.06018e-005        2.54962e-005
166       26        -0.886855        1.0557e-005        2.5627e-005
167       26        -0.881716        1.05878e-005        2.55699e-005
168       26        -0.873596        1.06337e-005        2.54732e-005
169       26        -0.866028        1.06758e-005        2.53813e-005
170       26        -0.859951        1.07094e-005        2.53067e-005
171       26        -0.855352        1.07346e-005        2.52499e-005
172       26        -0.851925        1.07535e-005        2.52078e-005
173       26        -0.849438        1.07672e-005        2.51772e-005
174       26        -0.847894        1.07749e-005        2.51564e-005
175       26        -0.847573        1.0776e-005        2.5151e-005
176       26        -0.848638        1.07702e-005        2.51642e-005
177       26        -0.850947        1.07575e-005        2.51927e-005
178       26        -0.854368        1.07386e-005        2.52345e-005
179       26        -0.858918        1.07131e-005        2.52895e-005
180       26        -0.864795        1.06812e-005        2.53628e-005
181       26        -0.872063        1.06415e-005        2.54528e-005
182       26        -0.880827        1.05933e-005        2.55605e-005
183       26        -0.891089        1.05367e-005        2.56863e-005
184       26        -0.901875        1.0477e-005        2.58175e-005
185       26        -0.907861        1.04421e-005        2.58861e-005
186       26        -0.886996        1.05459e-005        2.56037e-005
187       26        -0.756335        1.1253e-005        2.3974e-005
188       26        -0.277737        1.43195e-005        1.89037e-005
189       26        0.508425        2.12069e-005        1.27547e-005
190       26        0.804207        2.45783e-005        1.09974e-005
191       26        0.865496        2.53575e-005        1.06715e-005
192       26        0.867991        2.5399e-005        1.06623e-005
193       26        0.861772        2.53255e-005        1.06978e-005
194       26        0.859259        2.52952e-005        1.07119e-005
195       26        0.862745        2.53366e-005        1.06921e-005
196       26        0.869964        2.54208e-005        1.06505e-005
197       26        0.869099        2.53957e-005        1.06492e-005
198       26        0.811921        2.46615e-005        1.09498e-005
199       26        0.523167        2.13562e-005        1.26566e-005
200       26        -0.278199        1.43184e-005        1.8911e-005
201       26        -0.763937        1.12111e-005        2.40669e-005
202       26        -0.891362        1.05226e-005        2.56587e-005
203       26        -0.90949        1.0433e-005        2.59056e-005
204       26        -0.902135        1.04756e-005        2.58208e-005
205       26        -0.89079        1.0538e-005        2.56817e-005
206       26        -0.880711        1.05929e-005        2.55566e-005
207       26        -0.873004        1.06337e-005        2.5458e-005
208       26        -0.867705        1.06625e-005        2.53921e-005
209       26        -0.863531        1.06859e-005        2.53418e-005
210       26        -0.858481        1.07131e-005        2.52783e-005
211       26        -0.851491        1.07502e-005        2.51891e-005
212       26        -0.843366        1.07938e-005        2.50866e-005
213       26        -0.836702        1.08303e-005        2.50044e-005
214       26        -0.834847        1.08395e-005        2.49792e-005
215       26        -0.840621        1.08071e-005        2.50487e-005
216       26        -0.852835        1.07408e-005        2.5201e-005
217       26        -0.867076        1.06631e-005        2.53774e-005
218       26        -0.880283        1.05916e-005        2.55426e-005
219       26        -0.891332        1.05336e-005        2.56848e-005
220       26        -0.899959        1.04876e-005        2.57942e-005
221       26        -0.906761        1.04501e-005        2.58775e-005
222       26        -0.912538        1.04182e-005        2.5948e-005
223       26        -0.917612        1.03911e-005        2.6012e-005
224       26        -0.921673        1.03691e-005        2.60626e-005
225       26        -0.924282        1.03545e-005        2.60939e-005
226       26        -0.925041        1.03493e-005        2.61006e-005
227       26        -0.923565        1.0356e-005        2.6079e-005
228       26        -0.919485        1.03761e-005        2.60233e-005
229       26        -0.912489        1.04116e-005        2.59301e-005
230       26        -0.901727        1.04669e-005        2.57889e-005
231       26        -0.885598        1.05505e-005        2.55791e-005
232       26        -0.862953        1.067e-005        2.52896e-005
233       26        -0.834176        1.08246e-005        2.49281e-005
234       26        -0.798897        1.10174e-005        2.44927e-005
235       26        -0.753993        1.12686e-005        2.3951e-005
236       26        -0.696487        1.15998e-005        2.32773e-005
237       26        -0.631117        1.19891e-005        2.25359e-005
238       26        -0.573685        1.2342e-005        2.19046e-005
239       26        -0.542644        1.25372e-005        2.1571e-005
240       26        -0.548661        1.24992e-005        2.16353e-005
241       26        -0.589905        1.22413e-005        2.20811e-005
242       26        -0.653844        1.18525e-005        2.27915e-005
243       26        -0.723929        1.14417e-005        2.35988e-005
244       26        -0.787241        1.10836e-005        2.43544e-005
245       26        -0.83895        1.07999e-005        2.49902e-005
246       26        -0.878607        1.05876e-005        2.549e-005
247       26        -0.905473        1.04467e-005        2.58357e-005
248       26        -0.920768        1.03678e-005        2.60357e-005
249       26        -0.927865        1.03316e-005        2.61297e-005
250       26        -0.929637        1.03227e-005        2.61535e-005
251       26        -0.928253        1.03304e-005        2.61369e-005
252       26        -0.92526        1.03485e-005        2.61042e-005
253       26        -0.921319        1.03715e-005        2.60594e-005
254       26        -0.916687        1.03971e-005        2.6003e-005
255       26        -0.91157        1.04249e-005        2.59394e-005
256       26        -0.906164        1.04541e-005        2.58718e-005
257       26        -0.900819        1.04827e-005        2.58045e-005
258       26        -0.896136        1.05074e-005        2.57444e-005
259       26        -0.892868        1.05238e-005        2.57004e-005
260       26        -0.891537        1.05315e-005        2.56849e-005
261       26        -0.891633        1.05329e-005        2.5691e-005
262       26        -0.892262        1.05307e-005        2.57017e-005
263       26        -0.893189        1.05264e-005        2.57151e-005
264       26        -0.894756        1.05183e-005        2.57355e-005
265       26        -0.897566        1.05031e-005        2.57707e-005
266       26        -0.902016        1.04786e-005        2.58251e-005
267       26        -0.907252        1.04492e-005        2.58879e-005
268       26        -0.907568        1.04444e-005        2.58843e-005
269       26        -0.878502        1.05921e-005        2.54984e-005
270       26        -0.725072        1.14333e-005        2.36085e-005
271       26        -0.183761        1.50134e-005        1.80421e-005
272       26        0.584361        2.20057e-005        1.22673e-005
273       26        0.849407        2.51172e-005        1.07418e-005
274       26        0.900959        2.57933e-005        1.04767e-005
275       26        0.899675        2.57899e-005        1.04888e-005
276       26        0.889767        2.56706e-005        1.05442e-005
277       26        0.882383        2.5581e-005        1.05853e-005
278       26        0.880186        2.55542e-005        1.05975e-005
279       26        0.883141        2.55897e-005        1.05809e-005
280       26        0.888646        2.56539e-005        1.05492e-005
281       26        0.886097        2.56095e-005        1.05578e-005
282       26        0.834302        2.49382e-005        1.08276e-005
283       26        0.5894        2.2068e-005        1.22403e-005
284       26        -0.104473        1.56244e-005        1.73451e-005
285       26        -0.682668        1.16778e-005        2.31122e-005
286       26        -0.866624        1.06534e-005        2.5343e-005
287       26        -0.904418        1.0461e-005        2.58438e-005
288       26        -0.903491        1.04704e-005        2.58431e-005
289       26        -0.894065        1.0523e-005        2.57291e-005
290       26        -0.883992        1.05783e-005        2.56051e-005
291       26        -0.87508        1.0627e-005        2.54949e-005
292       26        -0.86744        1.06686e-005        2.54e-005
293       26        -0.860812        1.07045e-005        2.53171e-005
294       26        -0.855062        1.07354e-005        2.52445e-005
295       26        -0.850373        1.07602e-005        2.51845e-005
296       26        -0.847247        1.07777e-005        2.51467e-005
297       26        -0.845854        1.07865e-005        2.51321e-005
298       26        -0.845852        1.07864e-005        2.5132e-005
299       26        -0.846904        1.07808e-005        2.51452e-005
300       26        -0.848503        1.0772e-005        2.51651e-005
301       26        -0.850242        1.07624e-005        2.51862e-005
302       26        -0.85207        1.07525e-005        2.52093e-005
303       26        -0.85414        1.07413e-005        2.5235e-005
304       26        -0.856704        1.07271e-005        2.52665e-005
305       26        -0.860113        1.07086e-005        2.5309e-005
306       26        -0.864761        1.06828e-005        2.53657e-005
307       26        -0.871197        1.06475e-005        2.54452e-005
308       26        -0.879756        1.06006e-005        2.55508e-005
309       26        -0.890204        1.05425e-005        2.56776e-005
310       26        -0.900551        1.0485e-005        2.58033e-005
311       26        -0.901479        1.04764e-005        2.58059e-005
312       26        -0.854891        1.07169e-005        2.51968e-005
313       26        -0.618384        1.20621e-005        2.23864e-005
314       26        0.104359        1.73464e-005        1.56274e-005
315       26        0.694259        2.32579e-005        1.1616e-005
316       26        0.856179        2.52271e-005        1.0716e-005
317       26        0.877341        2.55121e-005        1.06101e-005
318       26        0.866115        2.53804e-005        1.06746e-005
319       26        0.851006        2.51975e-005        1.0759e-005
320       26        0.839227        2.50555e-005        1.08251e-005
321       26        0.832443        2.49735e-005        1.08631e-005
322       26        0.830957        2.49556e-005        1.08714e-005
323       26        0.834724        2.50011e-005        1.08504e-005
324       26        0.843474        2.51068e-005        1.08013e-005
325       26        0.856106        2.52588e-005        1.07302e-005
326       26        0.867991        2.53988e-005        1.06623e-005
327       26        0.86025        2.52853e-005        1.06971e-005
328       26        0.759949        2.40329e-005        1.124e-005
329       26        0.342269        1.9527e-005        1.38672e-005
330       26        -0.458156        1.30811e-005        2.06832e-005
331       26        -0.817909        1.09135e-005        2.47274e-005
332       26        -0.906696        1.04437e-005        2.58599e-005
333       26        -0.918702        1.0386e-005        2.60277e-005
334       26        -0.913586        1.04163e-005        2.59704e-005
335       26        -0.907076        1.04521e-005        2.58907e-005
336       26        -0.903567        1.04704e-005        2.5845e-005
337       26        -0.904551        1.04641e-005        2.5855e-005
338       26        -0.910303        1.04326e-005        2.59258e-005
339       26        -0.919381        1.0383e-005        2.60378e-005
340       26        -0.925791        1.03464e-005        2.61129e-005
341       26        -0.906625        1.04405e-005        2.58501e-005
342       26        -0.773141        1.11562e-005        2.41706e-005
343       26        -0.258562        1.44604e-005        1.87272e-005
344       26        0.543947        2.15894e-005        1.25316e-005
345       26        0.826312        2.48481e-005        1.0875e-005
346       26        0.887479        2.56281e-005        1.05509e-005
347       26        0.89644        2.57473e-005        1.05054e-005
348       26        0.891459        2.5678e-005        1.05294e-005
349       26        0.851298        2.51531e-005        1.07369e-005
350       26        0.663256        2.2892e-005        1.17933e-005
351       26        0.0748429        1.70892e-005        1.58569e-005
352       26        -0.597325        1.21921e-005        2.21562e-005
353       26        -0.846251        1.07612e-005        2.50833e-005
354       26        -0.905484        1.04524e-005        2.585e-005
355       26        -0.912168        1.04219e-005        2.59476e-005
356       26        -0.907765        1.04478e-005        2.58976e-005
357       26        -0.904        1.04686e-005        2.58518e-005
358       26        -0.904205        1.04672e-005        2.58537e-005
359       26        -0.908551        1.04429e-005        2.5906e-005
360       26        -0.913931        1.04119e-005        2.59685e-005
361       26        -0.907872        1.04392e-005        2.58792e-005
362       26        -0.842757        1.07786e-005        2.50361e-005
363       26        -0.552314        1.24682e-005        2.16606e-005
364       26        0.220768        1.83761e-005        1.47358e-005
365       26        0.728457        2.36526e-005        1.1416e-005
366       26        0.863648        2.53201e-005        1.06755e-005
367       26        0.885879        2.56162e-005        1.05629e-005
368       26        0.885619        2.56178e-005        1.05663e-005
369       26        0.88245        2.55759e-005        1.05825e-005
370       26        0.864097        2.53344e-005        1.06767e-005
371       26        0.759905        2.40388e-005        1.12432e-005
372       26        0.33901        1.94963e-005        1.38906e-005
373       26        -0.495493        1.28298e-005        2.10576e-005
374       26        -0.835968        1.08124e-005        2.49446e-005
375       26        -0.910773        1.04222e-005        2.59122e-005
376       26        -0.914172        1.041e-005        2.597e-005
377       26        -0.902083        1.04769e-005        2.58228e-005
378       26        -0.888983        1.05481e-005        2.566e-005
379       26        -0.878874        1.0604e-005        2.55364e-005
380       26        -0.872507        1.06398e-005        2.54601e-005
381       26        -0.869578        1.06563e-005        2.54249e-005
382       26        -0.869787        1.06553e-005        2.54278e-005
383       26        -0.873042        1.06376e-005        2.54683e-005
384       26        -0.879353        1.06031e-005        2.55464e-005
385       26        -0.888639        1.05524e-005        2.56615e-005
386       26        -0.900234        1.04889e-005        2.58047e-005
387       26        -0.911111        1.04281e-005        2.59356e-005
388       26        -0.908863        1.04343e-005        2.58927e-005
389       26        -0.84321        1.0775e-005        2.50392e-005
390       26        -0.533328        1.25873e-005        2.14563e-005
391       26        0.280111        1.89336e-005        1.43081e-005
392       26        0.727973        2.36609e-005        1.14255e-005
393       26        0.835476        2.49802e-005        1.08331e-005
394       26        0.84394        2.50995e-005        1.07931e-005
395       26        0.833984        2.4984e-005        1.0851e-005
396       26        0.827267        2.49053e-005        1.08897e-005
397       26        0.828749        2.49237e-005        1.08816e-005
398       26        0.836933        2.50215e-005        1.08352e-005
399       26        0.841739        2.50723e-005        1.08052e-005
400       26        0.8052        2.46045e-005        1.09982e-005
401       26        0.590911        2.21046e-005        1.2242e-005
402       26        -0.0945826        1.57047e-005        1.72626e-005
403       26        -0.710182        1.15143e-005        2.34242e-005
404       26        -0.888697        1.05326e-005        2.56148e-005
405       26        -0.918067        1.03861e-005        2.60115e-005
406       26        -0.91127        1.04274e-005        2.59378e-005
407       26        -0.897488        1.05036e-005        2.57699e-005
408       26        -0.883797        1.05788e-005        2.56015e-005
409       26        -0.871829        1.06445e-005        2.54541e-005
410       26        -0.861901        1.0699e-005        2.53316e-005
411       26        -0.854084        1.07417e-005        2.52347e-005
412       26        -0.848504        1.07723e-005        2.51656e-005
413       26        -0.845379        1.07896e-005        2.51275e-005
414       26        -0.844894        1.07923e-005        2.51215e-005
415       26        -0.847152        1.07804e-005        2.51506e-005
416       26        -0.851976        1.07543e-005        2.5211e-005
417       26        -0.859157        1.07147e-005        2.52991e-005
418       26        -0.868633        1.06624e-005        2.54154e-005
419       26        -0.880287        1.05977e-005        2.55573e-005
420       26        -0.893207        1.05255e-005        2.57133e-005
421       26        -0.902845        1.04703e-005        2.58263e-005
422       26        -0.890336        1.053e-005        2.56505e-005
423       26        -0.783256        1.11017e-005        2.4297e-005
424       26        -0.357864        1.37523e-005        1.96695e-005
425       26        0.455104        2.06572e-005        1.31046e-005
426       26        0.787807        2.43814e-005        1.10896e-005
427       26        0.861339        2.53064e-005        1.06944e-005
428       26        0.86926        2.54151e-005        1.06556e-005
429       26        0.868491        2.54058e-005        1.06599e-005
430       26        0.871569        2.54409e-005        1.06418e-005
431       26        0.870992        2.5425e-005        1.06413e-005
432       26        0.824349        2.48201e-005        1.08841e-005
433       26        0.583445        2.20053e-005        1.22784e-005
434       26        -0.119473        1.55103e-005        1.74786e-005
435       26        -0.69579        1.16037e-005        2.32688e-005
436       26        -0.876199        1.0603e-005        2.54658e-005
437       26        -0.914173        1.04089e-005        2.59672e-005
438       26        -0.915895        1.04036e-005        2.59988e-005
439       26        -0.911239        1.043e-005        2.59435e-005
440       26        -0.908457        1.0445e-005        2.59089e-005
441       26        -0.909534        1.04387e-005        2.59211e-005
442       26        -0.913036        1.04184e-005        2.59613e-005
443       26        -0.91128        1.0424e-005        2.59297e-005
444       26        -0.87535        1.06075e-005        2.54549e-005
445       26        -0.700368        1.15744e-005        2.33166e-005
446       26        -0.125782        1.5458e-005        1.75299e-005
447       26        0.599909        2.21865e-005        1.21773e-005
448       26        0.849103        2.5124e-005        1.0748e-005
449       26        0.902263        2.58102e-005        1.04699e-005
450       26        0.895398        2.57208e-005        1.05055e-005
451       26        0.813616        2.46789e-005        1.0939e-005
452       26        0.483413        2.09392e-005        1.29127e-005
453       26        -0.278579        1.43159e-005        1.89149e-005
454       26        -0.754304        1.12639e-005        2.39485e-005
455       26        -0.898174        1.0485e-005        2.57418e-005
456       26        -0.932548        1.03108e-005        2.61995e-005
457       26        -0.938605        1.02809e-005        2.62822e-005
458       26        -0.933224        1.03075e-005        2.62088e-005
459       26        -0.898785        1.04828e-005        2.57523e-005
460       26        -0.748153        1.12995e-005        2.38768e-005
461       26        -0.238582        1.46049e-005        1.85402e-005
462       26        0.534632        2.14751e-005        1.25819e-005
463       26        0.835526        2.49469e-005        1.08181e-005
464       26        0.900157        2.57757e-005        1.0478e-005
465       26        0.876178        2.54652e-005        1.0603e-005
466       26        0.70635        2.33884e-005        1.15408e-005
467       26        0.11946        1.74744e-005        1.55067e-005
468       26        -0.606754        1.21319e-005        2.22556e-005
469       26        -0.861501        1.06776e-005        2.52708e-005
470       26        -0.916349        1.03954e-005        2.59901e-005
471       26        -0.918436        1.03895e-005        2.60295e-005
472       26        -0.909414        1.04399e-005        2.59208e-005
473       26        -0.900293        1.04896e-005        2.58078e-005
474       26        -0.894173        1.05226e-005        2.57311e-005
475       26        -0.892093        1.05338e-005        2.57048e-005
476       26        -0.894427        1.05201e-005        2.57315e-005
477       26        -0.901027        1.04831e-005        2.58107e-005
478       26        -0.909296        1.04365e-005        2.59094e-005
479       26        -0.908144        1.04385e-005        2.58844e-005
480       26        -0.855106        1.07131e-005        2.51931e-005
481       26        -0.598424        1.21825e-005        2.2163e-005
482       26        0.145369        1.7704e-005        1.53087e-005
483       26        0.706659        2.34022e-005        1.15441e-005
484       26        0.863923        2.53219e-005        1.06733e-005
485       26        0.894024        2.57151e-005        1.05177e-005
486       26        0.896623        2.57501e-005        1.05046e-005
487       26        0.886488        2.56134e-005        1.05553e-005
488       26        0.822002        2.4786e-005        1.08947e-005
489       26        0.535824        2.14897e-005        1.25755e-005
490       26        -0.227019        1.46929e-005        1.84375e-005
491       26        -0.736898        1.13653e-005        2.37471e-005
492       26        -0.882057        1.05728e-005        2.55426e-005
493       26        -0.906284        1.04526e-005        2.58713e-005
494       26        -0.899503        1.04933e-005        2.57964e-005
495       26        -0.886108        1.05674e-005        2.56331e-005
496       26        -0.872805        1.06406e-005        2.54696e-005
497       26        -0.861351        1.07041e-005        2.53297e-005
498       26        -0.85523        1.07397e-005        2.52588e-005
499       26        -0.864083        1.07007e-005        2.53909e-005
0       27        -0.909985        1.04527e-005        2.59675e-005
1       27        -0.864342        1.06646e-005        2.53118e-005
2       27        -0.595176        1.22067e-005        2.2135e-005
3       27        0.187667        1.80764e-005        1.49834e-005
4       27        0.7246        2.35972e-005        1.14333e-005
5       27        0.861178        2.52861e-005        1.06875e-005
6       27        0.874512        2.54775e-005        1.06258e-005
7       27        0.862011        2.53314e-005        1.06978e-005
8       27        0.849044        2.51737e-005        1.07699e-005
9       27        0.842039        2.50879e-005        1.08087e-005
10       27        0.842372        2.50918e-005        1.08067e-005
11       27        0.849558        2.51789e-005        1.07666e-005
12       27        0.861204        2.5319e-005        1.07012e-005
13       27        0.869386        2.54109e-005        1.06525e-005
14       27        0.844371        2.50793e-005        1.07798e-005
15       27        0.673212        2.3018e-005        1.17407e-005
16       27        0.0617115        1.69823e-005        1.5966e-005
17       27        -0.649695        1.18737e-005        2.27376e-005
18       27        -0.867313        1.06483e-005        2.53483e-005
19       27        -0.903183        1.04655e-005        2.58231e-005
20       27        -0.894596        1.05165e-005        2.57271e-005
21       27        -0.877354        1.06121e-005        2.55171e-005
22       27        -0.860113        1.07075e-005        2.53063e-005
23       27        -0.844922        1.07921e-005        2.51219e-005
24       27        -0.832225        1.08629e-005        2.49675e-005
25       27        -0.822064        1.0919e-005        2.48429e-005
26       27        -0.814352        1.09621e-005        2.47492e-005
27       27        -0.808924        1.09928e-005        2.46843e-005
28       27        -0.805585        1.10112e-005        2.46432e-005
29       27        -0.804197        1.10185e-005        2.46251e-005
30       27        -0.804713        1.10162e-005        2.46328e-005
31       27        -0.807148        1.10031e-005        2.46636e-005
32       27        -0.811533        1.09789e-005        2.47174e-005
33       27        -0.817845        1.09441e-005        2.47951e-005
34       27        -0.826015        1.08986e-005        2.48944e-005
35       27        -0.835955        1.08432e-005        2.50154e-005
36       27        -0.847565        1.07788e-005        2.51571e-005
37       27        -0.860731        1.07059e-005        2.53183e-005
38       27        -0.875235        1.06257e-005        2.54957e-005
39       27        -0.890362        1.05407e-005        2.56773e-005
40       27        -0.903378        1.04657e-005        2.58285e-005
41       27        -0.902722        1.04623e-005        2.58033e-005
42       27        -0.840789        1.07852e-005        2.50022e-005
43       27        -0.54729        1.24979e-005        2.16035e-005
44       27        0.238723        1.85493e-005        1.461e-005
45       27        0.724508        2.36168e-005        1.14438e-005
46       27        0.851625        2.51736e-005        1.07421e-005
47       27        0.870543        2.54244e-005        1.06458e-005
48       27        0.867526        2.53931e-005        1.06648e-005
49       27        0.86509        2.53643e-005        1.06787e-005
50       27        0.867986        2.53989e-005        1.06623e-005
51       27        0.873197        2.54566e-005        1.0631e-005
52       27        0.863574        2.53192e-005        1.06759e-005
53       27        0.770634        2.41572e-005        1.1178e-005
54       27        0.369192        1.97827e-005        1.36756e-005
55       27        -0.47422        1.29667e-005        2.08343e-005
56       27        -0.827717        1.08569e-005        2.48415e-005
57       27        -0.904214        1.0457e-005        2.58286e-005
58       27        -0.906142        1.04537e-005        2.58702e-005
59       27        -0.892071        1.05325e-005        2.57012e-005
60       27        -0.876828        1.06166e-005        2.55144e-005
61       27        -0.864358        1.06853e-005        2.53613e-005
62       27        -0.855866        1.07321e-005        2.5257e-005
63       27        -0.851777        1.07547e-005        2.52071e-005
64       27        -0.852199        1.07526e-005        2.52127e-005
65       27        -0.857019        1.0726e-005        2.52718e-005
66       27        -0.865866        1.06771e-005        2.53801e-005
67       27        -0.877834        1.06108e-005        2.55262e-005
68       27        -0.890501        1.05399e-005        2.56789e-005
69       27        -0.896005        1.05056e-005        2.57367e-005
70       27        -0.865803        1.06579e-005        2.53329e-005
71       27        -0.69848        1.15833e-005        2.32904e-005
72       27        -0.14684        1.52908e-005        1.77093e-005
73       27        0.567868        2.18319e-005        1.23728e-005
74       27        0.820676        2.47731e-005        1.09035e-005
75       27        0.868883        2.53972e-005        1.06521e-005
76       27        0.864675        2.53567e-005        1.068e-005
77       27        0.852279        2.52071e-005        1.07494e-005
78       27        0.843812        2.51038e-005        1.07964e-005
79       27        0.842666        2.50904e-005        1.08029e-005
80       27        0.848929        2.51666e-005        1.07681e-005
81       27        0.859713        2.52957e-005        1.07072e-005
82       27        0.864517        2.53428e-005        1.06758e-005
83       27        0.824939        2.48276e-005        1.0881e-005
84       27        0.606061        2.22548e-005        1.21399e-005
85       27        -0.0579228        1.59941e-005        1.69479e-005
86       27        -0.663049        1.1792e-005        2.28848e-005
87       27        -0.863548        1.06645e-005        2.52916e-005
88       27        -0.908105        1.04371e-005        2.588e-005
89       27        -0.911286        1.04266e-005        2.59364e-005
90       27        -0.906288        1.04561e-005        2.58801e-005
91       27        -0.902455        1.04777e-005        2.58343e-005
92       27        -0.902473        1.04777e-005        2.58347e-005
93       27        -0.906548        1.04551e-005        2.58842e-005
94       27        -0.912248        1.04225e-005        2.59511e-005
95       27        -0.909503        1.04323e-005        2.59043e-005
96       27        -0.858717        1.06951e-005        2.52419e-005
97       27        -0.614236        1.20895e-005        2.23443e-005
98       27        0.115669        1.74445e-005        1.55391e-005
99       27        0.708857        2.34114e-005        1.15232e-005
100       27        0.875209        2.5446e-005        1.06053e-005
101       27        0.903816        2.58273e-005        1.04606e-005
102       27        0.903689        2.58325e-005        1.0464e-005
103       27        0.895923        2.57309e-005        1.05041e-005
104       27        0.853338        2.51803e-005        1.07266e-005
105       27        0.645326        2.2697e-005        1.19044e-005
106       27        -0.0477085        1.60759e-005        1.68615e-005
107       27        -0.711017        1.15092e-005        2.34334e-005
108       27        -0.900294        1.04708e-005        2.57616e-005
109       27        -0.932315        1.03107e-005        2.61931e-005
110       27        -0.92848        1.03352e-005        2.61548e-005
111       27        -0.919726        1.03829e-005        2.60466e-005
112       27        -0.913903        1.04144e-005        2.5974e-005
113       27        -0.912878        1.04194e-005        2.59598e-005
114       27        -0.915893        1.04028e-005        2.59967e-005
115       27        -0.917982        1.03895e-005        2.60177e-005
116       27        -0.900982        1.04736e-005        2.57862e-005
117       27        -0.798067        1.10227e-005        2.44842e-005
118       27        -0.402674        1.34514e-005        2.01209e-005
119       27        0.396498        2.00573e-005        1.3492e-005
120       27        0.793959        2.44274e-005        1.10424e-005
121       27        0.891949        2.56699e-005        1.0521e-005
122       27        0.906483        2.58718e-005        1.04507e-005
123       27        0.905379        2.58607e-005        1.04578e-005
124       27        0.900927        2.57996e-005        1.04796e-005
125       27        0.873695        2.54441e-005        1.06205e-005
126       27        0.730354        2.36824e-005        1.14087e-005
127       27        0.192644        1.81254e-005        1.49494e-005
128       27        -0.616355        1.20682e-005        2.23523e-005
129       27        -0.879524        1.05778e-005        2.54898e-005
130       27        -0.928489        1.03297e-005        2.61411e-005
131       27        -0.926697        1.03451e-005        2.61334e-005
132       27        -0.915962        1.0405e-005        2.60039e-005
133       27        -0.90599        1.04594e-005        2.58804e-005
134       27        -0.89898        1.04967e-005        2.57914e-005
135       27        -0.895405        1.05151e-005        2.57445e-005
136       27        -0.895257        1.05155e-005        2.57416e-005
137       27        -0.898123        1.04994e-005        2.5776e-005
138       27        -0.903118        1.04721e-005        2.58375e-005
139       27        -0.908202        1.04442e-005        2.59001e-005
140       27        -0.908594        1.04405e-005        2.59011e-005
141       27        -0.893253        1.05185e-005        2.56974e-005
142       27        -0.838209        1.08091e-005        2.4993e-005
143       27        -0.693423        1.16207e-005        2.32477e-005
144       27        -0.366272        1.37024e-005        1.97637e-005
145       27        0.182145        1.80412e-005        1.5037e-005
146       27        0.634565        2.25863e-005        1.19745e-005
147       27        0.813168        2.46955e-005        1.09513e-005
148       27        0.852697        2.52019e-005        1.07427e-005
149       27        0.848106        2.51548e-005        1.07719e-005
150       27        0.833788        2.49836e-005        1.08529e-005
151       27        0.820833        2.48279e-005        1.09259e-005
152       27        0.812893        2.47323e-005        1.09706e-005
153       27        0.811162        2.47111e-005        1.09802e-005
154       27        0.815793        2.47662e-005        1.09538e-005
155       27        0.826295        2.48925e-005        1.08947e-005
156       27        0.84138        2.50747e-005        1.08101e-005
157       27        0.857767        2.52714e-005        1.07178e-005
158       27        0.866041        2.53633e-005        1.06682e-005
159       27        0.836958        2.49818e-005        1.08178e-005
160       27        0.681762        2.31102e-005        1.16874e-005
161       27        0.215309        1.8332e-005        1.4781e-005
162       27        -0.448316        1.31465e-005        2.05832e-005
163       27        -0.780971        1.11194e-005        2.42803e-005
164       27        -0.878458        1.05937e-005        2.55011e-005
165       27        -0.89536        1.05098e-005        2.57303e-005
166       27        -0.889659        1.05448e-005        2.56692e-005
167       27        -0.878901        1.06056e-005        2.5541e-005
168       27        -0.868243        1.06648e-005        2.54113e-005
169       27        -0.85917        1.0715e-005        2.53004e-005
170       27        -0.852015        1.07546e-005        2.52126e-005
171       27        -0.846691        1.07839e-005        2.51472e-005
172       27        -0.842988        1.08043e-005        2.51015e-005
173       27        -0.840722        1.08166e-005        2.50733e-005
174       27        -0.83979        1.0821e-005        2.50601e-005
175       27        -0.840202        1.08181e-005        2.50638e-005
176       27        -0.841958        1.08084e-005        2.50853e-005
177       27        -0.844986        1.07913e-005        2.51217e-005
178       27        -0.849241        1.07676e-005        2.51733e-005
179       27        -0.854743        1.07371e-005        2.52404e-005
180       27        -0.861634        1.06996e-005        2.53262e-005
181       27        -0.870042        1.06536e-005        2.54304e-005
182       27        -0.880148        1.05982e-005        2.5555e-005
183       27        -0.892039        1.05326e-005        2.57006e-005
184       27        -0.905123        1.04604e-005        2.58606e-005
185       27        -0.915815        1.04007e-005        2.59894e-005
186       27        -0.908216        1.04346e-005        2.58767e-005
187       27        -0.817311        1.09131e-005        2.47117e-005
188       27        -0.421301        1.33184e-005        2.02964e-005
189       27        0.439611        2.04937e-005        1.32038e-005
190       27        0.803557        2.45604e-005        1.09965e-005
191       27        0.884809        2.55893e-005        1.05631e-005
192       27        0.893462        2.57108e-005        1.05218e-005
193       27        0.889865        2.56703e-005        1.05431e-005
194       27        0.888736        2.56567e-005        1.05494e-005
195       27        0.892865        2.57059e-005        1.05261e-005
196       27        0.899844        2.57869e-005        1.04858e-005
197       27        0.896712        2.57302e-005        1.04956e-005
198       27        0.829846        2.48672e-005        1.0845e-005
199       27        0.503325        2.11399e-005        1.27794e-005
200       27        -0.355642        1.37706e-005        1.96519e-005
201       27        -0.794944        1.10389e-005        2.44436e-005
202       27        -0.900845        1.04733e-005        2.57819e-005
203       27        -0.913074        1.04147e-005        2.59531e-005
204       27        -0.904652        1.04629e-005        2.58547e-005
205       27        -0.893478        1.05242e-005        2.57172e-005
206       27        -0.883714        1.05774e-005        2.55958e-005
207       27        -0.876106        1.06175e-005        2.54983e-005
208       27        -0.870554        1.06477e-005        2.54292e-005
209       27        -0.866339        1.06715e-005        2.53787e-005
210       27        -0.862525        1.06919e-005        2.53306e-005
211       27        -0.858677        1.07119e-005        2.52806e-005
212       27        -0.855181        1.07307e-005        2.52364e-005
213       27        -0.853156        1.07421e-005        2.52123e-005
214       27        -0.853913        1.07369e-005        2.52189e-005
215       27        -0.858534        1.07106e-005        2.52739e-005
216       27        -0.866632        1.06667e-005        2.53747e-005
217       27        -0.876501        1.06124e-005        2.54961e-005
218       27        -0.886759        1.05566e-005        2.56236e-005
219       27        -0.896607        1.05048e-005        2.575e-005
220       27        -0.905516        1.04568e-005        2.58619e-005
221       27        -0.913296        1.04137e-005        2.59565e-005
222       27        -0.919662        1.03783e-005        2.60333e-005
223       27        -0.923958        1.03546e-005        2.60857e-005
224       27        -0.925161        1.03468e-005        2.60975e-005
225       27        -0.921991        1.03617e-005        2.60524e-005
226       27        -0.912921        1.04075e-005        2.59313e-005
227       27        -0.895815        1.04959e-005        2.57079e-005
228       27        -0.868444        1.06395e-005        2.5356e-005
229       27        -0.829405        1.08489e-005        2.48652e-005
230       27        -0.775103        1.1148e-005        2.42003e-005
231       27        -0.699453        1.15796e-005        2.33057e-005
232       27        -0.601466        1.21658e-005        2.22e-005
233       27        -0.488549        1.28793e-005        2.09926e-005
234       27        -0.363353        1.37189e-005        1.97298e-005
235       27        -0.21833        1.4758e-005        1.83589e-005
236       27        -0.0503768        1.60561e-005        1.68856e-005
237       27        0.117456        1.74615e-005        1.55264e-005
238       27        0.244288        1.85995e-005        1.45683e-005
239       27        0.304898        1.91673e-005        1.41301e-005
240       27        0.293585        1.90597e-005        1.42106e-005
241       27        0.209875        1.82831e-005        1.48219e-005
242       27        0.0582954        1.69534e-005        1.59933e-005
243       27        -0.137493        1.53712e-005        1.76368e-005
244       27        -0.338239        1.38954e-005        1.9488e-005
245       27        -0.519992        1.2678e-005        2.13246e-005
246       27        -0.674803        1.1725e-005        2.30238e-005
247       27        -0.789538        1.10668e-005        2.43732e-005
248       27        -0.861431        1.06747e-005        2.52623e-005
249       27        -0.902509        1.04578e-005        2.57867e-005
250       27        -0.923106        1.0351e-005        2.60546e-005
251       27        -0.930895        1.03116e-005        2.61582e-005
252       27        -0.93133        1.03122e-005        2.61712e-005
253       27        -0.928222        1.03314e-005        2.61386e-005
254       27        -0.923835        1.03565e-005        2.60872e-005
255       27        -0.919154        1.03825e-005        2.60307e-005
256       27        -0.914472        1.04081e-005        2.59731e-005
257       27        -0.909943        1.04326e-005        2.59166e-005
258       27        -0.905794        1.04547e-005        2.58637e-005
259       27        -0.902345        1.04723e-005        2.58182e-005
260       27        -0.89991        1.04858e-005        2.57886e-005
261       27        -0.898371        1.04955e-005        2.57727e-005
262       27        -0.897466        1.05015e-005        2.57642e-005
263       27        -0.897282        1.05035e-005        2.57643e-005
264       27        -0.898138        1.04997e-005        2.57769e-005
265       27        -0.900427        1.04875e-005        2.58062e-005
266       27        -0.904334        1.04662e-005        2.58544e-005
267       27        -0.909137        1.04392e-005        2.59121e-005
268       27        -0.910665        1.04285e-005        2.59251e-005
269       27        -0.891043        1.05275e-005        2.56626e-005
270       27        -0.778438        1.11334e-005        2.42494e-005
271       27        -0.343262        1.38565e-005        1.95313e-005
272       27        0.486368        2.09542e-005        1.28838e-005
273       27        0.838185        2.49559e-005        1.07933e-005
274       27        0.918886        2.60009e-005        1.03734e-005
275       27        0.926527        2.61164e-005        1.03402e-005
276       27        0.919764        2.60385e-005        1.03793e-005
277       27        0.913639        2.59643e-005        1.04133e-005
278       27        0.911705        2.59409e-005        1.04241e-005
279       27        0.913651        2.5964e-005        1.04131e-005
280       27        0.915074        2.59755e-005        1.04028e-005
281       27        0.898892        2.57528e-005        1.04819e-005
282       27        0.800873        2.45067e-005        1.1002e-005
283       27        0.42031        2.02869e-005        1.33253e-005
284       27        -0.372238        1.3656e-005        1.98145e-005
285       27        -0.78712        1.10814e-005        2.43464e-005
286       27        -0.895249        1.05038e-005        2.57127e-005
287       27        -0.910525        1.04305e-005        2.59262e-005
288       27        -0.903317        1.04727e-005        2.58444e-005
289       27        -0.892003        1.05352e-005        2.5706e-005
290       27        -0.881109        1.05949e-005        2.55715e-005
291       27        -0.871607        1.0647e-005        2.54542e-005
292       27        -0.863534        1.06909e-005        2.53538e-005
293       27        -0.856736        1.07277e-005        2.52686e-005
294       27        -0.851112        1.07582e-005        2.51983e-005
295       27        -0.846678        1.07821e-005        2.51426e-005
296       27        -0.84358        1.07996e-005        2.51055e-005
297       27        -0.841838        1.08103e-005        2.50866e-005
298       27        -0.841261        1.08134e-005        2.50794e-005
299       27        -0.841666        1.08113e-005        2.50847e-005
300       27        -0.842798        1.08052e-005        2.50989e-005
301       27        -0.844455        1.07956e-005        2.51181e-005
302       27        -0.846593        1.07837e-005        2.51442e-005
303       27        -0.84928        1.07692e-005        2.51779e-005
304       27        -0.852682        1.07505e-005        2.522e-005
305       27        -0.857044        1.07267e-005        2.52742e-005
306       27        -0.862636        1.06958e-005        2.53425e-005
307       27        -0.869809        1.06564e-005        2.54311e-005
308       27        -0.878801        1.06072e-005        2.55423e-005
309       27        -0.889449        1.05481e-005        2.56718e-005
310       27        -0.900166        1.04883e-005        2.58014e-005
311       27        -0.903277        1.04678e-005        2.58312e-005
312       27        -0.86605        1.06588e-005        2.53413e-005
313       27        -0.659889        1.18145e-005        2.2856e-005
314       27        0.0290196        1.67054e-005        1.62275e-005
315       27        0.690149        2.3203e-005        1.16363e-005
316       27        0.876101        2.54649e-005        1.06037e-005
317       27        0.902965        2.5826e-005        1.0469e-005
318       27        0.893376        2.5716e-005        1.05248e-005
319       27        0.878874        2.55396e-005        1.06053e-005
320       27        0.867285        2.53987e-005        1.06698e-005
321       27        0.860492        2.5316e-005        1.07075e-005
322       27        0.858897        2.52966e-005        1.07164e-005
323       27        0.862444        2.53397e-005        1.06966e-005
324       27        0.870678        2.54398e-005        1.06508e-005
325       27        0.881885        2.55747e-005        1.0588e-005
326       27        0.88928        2.56572e-005        1.05439e-005
327       27        0.865569        2.53379e-005        1.06625e-005
328       27        0.706667        2.33957e-005        1.15408e-005
329       27        0.136726        1.76305e-005        1.53775e-005
330       27        -0.608441        1.21261e-005        2.22825e-005
331       27        -0.864986        1.06598e-005        2.53168e-005
332       27        -0.918817        1.03817e-005        2.60198e-005
333       27        -0.921608        1.03725e-005        2.60695e-005
334       27        -0.914885        1.04108e-005        2.59905e-005
335       27        -0.909152        1.04421e-005        2.59197e-005
336       27        -0.907212        1.0452e-005        2.58938e-005
337       27        -0.909834        1.04371e-005        2.59247e-005
338       27        -0.916809        1.03989e-005        2.60107e-005
339       27        -0.926313        1.03466e-005        2.61271e-005
340       27        -0.931493        1.0316e-005        2.61851e-005
341       27        -0.905578        1.04448e-005        2.58338e-005
342       27        -0.74383        1.13221e-005        2.38215e-005
343       27        -0.152903        1.52513e-005        1.7771e-005
344       27        0.610014        2.23057e-005        1.21196e-005
345       27        0.857446        2.523e-005        1.07037e-005
346       27        0.909279        2.58975e-005        1.04319e-005
347       27        0.914673        2.59709e-005        1.04052e-005
348       27        0.89952        2.57687e-005        1.04818e-005
349       27        0.817822        2.47244e-005        1.09132e-005
350       27        0.491815        2.10238e-005        1.28564e-005
351       27        -0.264719        1.44165e-005        1.87856e-005
352       27        -0.751838        1.12791e-005        2.39218e-005
353       27        -0.892422        1.05164e-005        2.5671e-005
354       27        -0.918398        1.03868e-005        2.60217e-005
355       27        -0.916228        1.04026e-005        2.60049e-005
356       27        -0.909886        1.04382e-005        2.59289e-005
357       27        -0.906031        1.04594e-005        2.58817e-005
358       27        -0.906553        1.04563e-005        2.58876e-005
359       27        -0.911453        1.0429e-005        2.59467e-005
360       27        -0.918533        1.03892e-005        2.60314e-005
361       27        -0.918965        1.03824e-005        2.60256e-005
362       27        -0.87761        1.05932e-005        2.54781e-005
363       27        -0.660222        1.1808e-005        2.28512e-005
364       27        0.0435409        1.68223e-005        1.61056e-005
365       27        0.68539        2.3147e-005        1.16636e-005
366       27        0.870487        2.53947e-005        1.0634e-005
367       27        0.904874        2.58487e-005        1.04582e-005
368       27        0.907054        2.58831e-005        1.04493e-005
369       27        0.903241        2.58321e-005        1.04686e-005
370       27        0.881272        2.5542e-005        1.05809e-005
371       27        0.763775        2.40798e-005        1.12189e-005
372       27        0.298154        1.91045e-005        1.41791e-005
373       27        -0.553825        1.24582e-005        2.16759e-005
374       27        -0.859825        1.06845e-005        2.52447e-005
375       27        -0.919557        1.0377e-005        2.60274e-005
376       27        -0.917636        1.0393e-005        2.60175e-005
377       27        -0.903327        1.04718e-005        2.58422e-005
378       27        -0.888689        1.05514e-005        2.56604e-005
379       27        -0.87691        1.06164e-005        2.55162e-005
380       27        -0.868803        1.06619e-005        2.54185e-005
381       27        -0.864489        1.0686e-005        2.53662e-005
382       27        -0.863964        1.06889e-005        2.53599e-005
383       27        -0.867199        1.06712e-005        2.54e-005
384       27        -0.874127        1.06333e-005        2.54858e-005
385       27        -0.884534        1.05765e-005        2.56146e-005
386       27        -0.897665        1.05044e-005        2.57764e-005
387       27        -0.910676        1.04321e-005        2.59342e-005
388       27        -0.912191        1.04182e-005        2.5939e-005
389       27        -0.854912        1.07136e-005        2.51895e-005
390       27        -0.560394        1.24175e-005        2.17476e-005
391       27        0.271597        1.88531e-005        1.43691e-005
392       27        0.741495        2.38161e-005        1.1346e-005
393       27        0.855399        2.52206e-005        1.07216e-005
394       27        0.866389        2.5373e-005        1.06685e-005
395       27        0.85769        2.52735e-005        1.07195e-005
396       27        0.85123        2.51979e-005        1.07567e-005
397       27        0.852141        2.52098e-005        1.0752e-005
398       27        0.859451        2.52973e-005        1.07108e-005
399       27        0.864655        2.53528e-005        1.06785e-005
400       27        0.834861        2.49653e-005        1.08333e-005
401       27        0.64848        2.27431e-005        1.1891e-005
402       27        0.0087019        1.65407e-005        1.63974e-005
403       27        -0.676976        1.17099e-005        2.30442e-005
404       27        -0.885041        1.05518e-005        2.55679e-005
405       27        -0.920362        1.03743e-005        2.60415e-005
406       27        -0.913214        1.0418e-005        2.59651e-005
407       27        -0.897449        1.05053e-005        2.5773e-005
408       27        -0.881325        1.05939e-005        2.55747e-005
409       27        -0.866906        1.06732e-005        2.53974e-005
410       27        -0.854777        1.07401e-005        2.52484e-005
411       27        -0.845196        1.07928e-005        2.51303e-005
412       27        -0.838375        1.08302e-005        2.5046e-005
413       27        -0.834512        1.08516e-005        2.49988e-005
414       27        -0.83376        1.08558e-005        2.49896e-005
415       27        -0.836226        1.08428e-005        2.50214e-005
416       27        -0.841897        1.0812e-005        2.50921e-005
417       27        -0.850683        1.07634e-005        2.51997e-005
418       27        -0.862444        1.06983e-005        2.53436e-005
419       27        -0.876877        1.06183e-005        2.55197e-005
420       27        -0.893021        1.05285e-005        2.57159e-005
421       27        -0.907143        1.04493e-005        2.58854e-005
422       27        -0.904008        1.04593e-005        2.58289e-005
423       27        -0.821709        1.08903e-005        2.47688e-005
424       27        -0.445304        1.31593e-005        2.05412e-005
425       27        0.418747        2.0287e-005        1.33462e-005
426       27        0.796248        2.44761e-005        1.10392e-005
427       27        0.882083        2.55581e-005        1.0579e-005
428       27        0.893586        2.57148e-005        1.05221e-005
429       27        0.893768        2.57177e-005        1.05214e-005
430       27        0.894936        2.57279e-005        1.05133e-005
431       27        0.884612        2.55852e-005        1.05635e-005
432       27        0.800055        2.451e-005        1.10125e-005
433       27        0.435578        2.04487e-005        1.32281e-005
434       27        -0.374036        1.36476e-005        1.98379e-005
435       27        -0.795922        1.10346e-005        2.44581e-005
436       27        -0.905318        1.04511e-005        2.58425e-005
437       27        -0.922533        1.03667e-005        2.6079e-005
438       27        -0.918871        1.03897e-005        2.60413e-005
439       27        -0.913185        1.04214e-005        2.59727e-005
440       27        -0.910567        1.04357e-005        2.59404e-005
441       27        -0.912217        1.04264e-005        2.59601e-005
442       27        -0.917202        1.03983e-005        2.60193e-005
443       27        -0.920615        1.03764e-005        2.60534e-005
444       27        -0.903508        1.046e-005        2.58178e-005
445       27        -0.792634        1.10503e-005        2.44124e-005
446       27        -0.356976        1.37616e-005        1.96653e-005
447       27        0.477074        2.08763e-005        1.29557e-005
448       27        0.82895        2.48645e-005        1.08536e-005
449       27        0.908098        2.58736e-005        1.04346e-005
450       27        0.892914        2.56763e-005        1.05134e-005
451       27        0.750283        2.39049e-005        1.12887e-005
452       27        0.235566        1.85172e-005        1.46309e-005
453       27        -0.539424        1.25515e-005        2.15261e-005
454       27        -0.851628        1.07265e-005        2.51371e-005
455       27        -0.929993        1.03198e-005        2.61555e-005
456       27        -0.945193        1.02462e-005        2.63666e-005
457       27        -0.946774        1.02396e-005        2.63915e-005
458       27        -0.944209        1.02514e-005        2.6354e-005
459       27        -0.926409        1.03394e-005        2.61113e-005
460       27        -0.836804        1.08075e-005        2.49542e-005
461       27        -0.480983        1.29254e-005        2.0909e-005
462       27        0.340571        1.95078e-005        1.38771e-005
463       27        0.788432        2.43631e-005        1.10744e-005
464       27        0.894795        2.56961e-005        1.05018e-005
465       27        0.860557        2.52594e-005        1.06829e-005
466       27        0.609899        2.22963e-005        1.21159e-005
467       27        -0.149518        1.52757e-005        1.77393e-005
468       27        -0.7341        1.13768e-005        2.37048e-005
469       27        -0.899475        1.0477e-005        2.57557e-005
470       27        -0.927189        1.03404e-005        2.61342e-005
471       27        -0.921763        1.03739e-005        2.6077e-005
472       27        -0.910682        1.04349e-005        2.59414e-005
473       27        -0.901139        1.0487e-005        2.58231e-005
474       27        -0.895269        1.05186e-005        2.57495e-005
475       27        -0.893847        1.05262e-005        2.57314e-005
476       27        -0.897082        1.05077e-005        2.57694e-005
477       27        -0.904655        1.04655e-005        2.58611e-005
478       27        -0.914513        1.04109e-005        2.5981e-005
479       27        -0.918444        1.03858e-005        2.60204e-005
480       27        -0.88368        1.05615e-005        2.55567e-005
481       27        -0.683512        1.16712e-005        2.31186e-005
482       27        -0.00341848        1.6437e-005        1.64933e-005
483       27        0.672315        2.30037e-005        1.1744e-005
484       27        0.872411        2.54189e-005        1.06236e-005
485       27        0.912641        2.59438e-005        1.04155e-005
486       27        0.915909        2.59885e-005        1.03994e-005
487       27        0.897925        2.57479e-005        1.04901e-005
488       27        0.798547        2.44886e-005        1.10195e-005
489       27        0.396528        2.00555e-005        1.34904e-005
490       27        -0.436691        1.32209e-005        2.04604e-005
491       27        -0.816458        1.09212e-005        2.4709e-005
492       27        -0.905796        1.04497e-005        2.58514e-005
493       27        -0.913194        1.04181e-005        2.59647e-005
494       27        -0.901454        1.0485e-005        2.58265e-005
495       27        -0.88667        1.05667e-005        2.56458e-005
496       27        -0.873197        1.06414e-005        2.54815e-005
497       27        -0.862062        1.07035e-005        2.53464e-005
498       27        -0.856598        1.07351e-005        2.52825e-005
499       27        -0.867545        1.06832e-005        2.54373e-005
0       28        -0.913033        1.04373e-005        2.60083e-005
1       28        -0.885137        1.05549e-005        2.55778e-005
2       28        -0.676167        1.17183e-005        2.30419e-005
3       28        0.021895        1.66429e-005        1.62825e-005
4       28        0.677721        2.30535e-005        1.1706e-005
5       28        0.862799        2.53012e-005        1.06766e-005
6       28        0.889779        2.56628e-005        1.05409e-005
7       28        0.881756        2.55739e-005        1.0589e-005
8       28        0.870691        2.544e-005        1.06508e-005
9       28        0.864515        2.53638e-005        1.06846e-005
10       28        0.86499        2.5369e-005        1.06818e-005
11       28        0.871783        2.54517e-005        1.06441e-005
12       28        0.882607        2.55816e-005        1.05832e-005
13       28        0.889534        2.56578e-005        1.05414e-005
14       28        0.862084        2.52955e-005        1.06818e-005
15       28        0.682408        2.31194e-005        1.16845e-005
16       28        0.0427576        1.68228e-005        1.61186e-005
17       28        -0.658914        1.18209e-005        2.28461e-005
18       28        -0.866028        1.06573e-005        2.53372e-005
19       28        -0.897633        1.04963e-005        2.57558e-005
20       28        -0.886713        1.05595e-005        2.56294e-005
21       28        -0.867485        1.06669e-005        2.53969e-005
22       28        -0.848284        1.07741e-005        2.51644e-005
23       28        -0.831162        1.08698e-005        2.49568e-005
24       28        -0.816616        1.09509e-005        2.478e-005
25       28        -0.804724        1.10171e-005        2.46351e-005
26       28        -0.795444        1.10694e-005        2.45233e-005
27       28        -0.788743        1.11077e-005        2.44439e-005
28       28        -0.7846        1.11308e-005        2.43935e-005
29       28        -0.782908        1.11398e-005        2.43719e-005
30       28        -0.783561        1.11368e-005        2.43813e-005
31       28        -0.786568        1.11203e-005        2.44186e-005
32       28        -0.791971        1.10902e-005        2.44842e-005
33       28        -0.799744        1.10468e-005        2.45789e-005
34       28        -0.809791        1.09905e-005        2.47004e-005
35       28        -0.821959        1.09222e-005        2.48476e-005
36       28        -0.836077        1.08433e-005        2.50188e-005
37       28        -0.851984        1.07549e-005        2.52126e-005
38       28        -0.869478        1.06578e-005        2.54259e-005
39       28        -0.887967        1.0554e-005        2.56481e-005
40       28        -0.905233        1.04564e-005        2.58535e-005
41       28        -0.911915        1.04149e-005        2.59236e-005
42       28        -0.868301        1.06382e-005        2.53493e-005
43       28        -0.620641        1.2044e-005        2.24033e-005
44       28        0.150785        1.77548e-005        1.52697e-005
45       28        0.708679        2.34291e-005        1.1534e-005
46       28        0.86043        2.52769e-005        1.06917e-005
47       28        0.885962        2.56125e-005        1.05605e-005
48       28        0.885141        2.56099e-005        1.05681e-005
49       28        0.883585        2.55922e-005        1.05772e-005
50       28        0.886533        2.56269e-005        1.05604e-005
51       28        0.890581        2.56688e-005        1.05349e-005
52       28        0.876563        2.54757e-005        1.06033e-005
53       28        0.767724        2.41179e-005        1.11923e-005
54       28        0.317755        1.92836e-005        1.40342e-005
55       28        -0.529886        1.26084e-005        2.14184e-005
56       28        -0.843103        1.07752e-005        2.50368e-005
57       28        -0.903954        1.04603e-005        2.58301e-005
58       28        -0.900508        1.04848e-005        2.58017e-005
59       28        -0.88404        1.05769e-005        2.5603e-005
60       28        -0.867293        1.06698e-005        2.53989e-005
61       28        -0.853719        1.07449e-005        2.5233e-005
62       28        -0.844467        1.07962e-005        2.51199e-005
63       28        -0.840008        1.08211e-005        2.50658e-005
64       28        -0.84049        1.08186e-005        2.50721e-005
65       28        -0.8458        1.07891e-005        2.51369e-005
66       28        -0.85555        1.0735e-005        2.52559e-005
67       28        -0.868966        1.06604e-005        2.54191e-005
68       28        -0.884347        1.05746e-005        2.56053e-005
69       28        -0.896684        1.05044e-005        2.57511e-005
70       28        -0.887967        1.05425e-005        2.56201e-005
71       28        -0.790473        1.10607e-005        2.43827e-005
72       28        -0.391921        1.35163e-005        2.00016e-005
73       28        0.414911        2.02381e-005        1.33652e-005
74       28        0.788942        2.43783e-005        1.10757e-005
75       28        0.875125        2.54664e-005        1.06146e-005
76       28        0.881283        2.55591e-005        1.05879e-005
77       28        0.872122        2.54505e-005        1.06399e-005
78       28        0.864929        2.53625e-005        1.06797e-005
79       28        0.864301        2.53552e-005        1.06833e-005
80       28        0.870413        2.54297e-005        1.06494e-005
81       28        0.879395        2.5536e-005        1.05983e-005
82       28        0.876176        2.54788e-005        1.06087e-005
83       28        0.803727        2.45551e-005        1.09923e-005
84       28        0.471336        2.08137e-005        1.29913e-005
85       28        -0.325463        1.39831e-005        1.9362e-005
86       28        -0.776042        1.11409e-005        2.42076e-005
87       28        -0.895837        1.04951e-005        2.57065e-005
88       28        -0.914885        1.04035e-005        2.59722e-005
89       28        -0.91045        1.04325e-005        2.59295e-005
90       28        -0.90323        1.04736e-005        2.58443e-005
91       28        -0.898884        1.04981e-005        2.57925e-005
92       28        -0.898964        1.04977e-005        2.57934e-005
93       28        -0.903467        1.04726e-005        2.58478e-005
94       28        -0.910635        1.04321e-005        2.59332e-005
95       28        -0.913458        1.04132e-005        2.59594e-005
96       28        -0.884268        1.05605e-005        2.55692e-005
97       28        -0.715873        1.14863e-005        2.35007e-005
98       28        -0.119488        1.55098e-005        1.74783e-005
99       28        0.626291        2.24701e-005        1.20119e-005
100       28        0.867753        2.5343e-005        1.06414e-005
101       28        0.916309        2.59768e-005        1.03905e-005
102       28        0.920618        2.604e-005        1.0371e-005
103       28        0.913149        2.59437e-005        1.04101e-005
104       28        0.870689        2.53933e-005        1.06312e-005
105       28        0.665315        2.29198e-005        1.17833e-005
106       28        -0.0304947        1.62153e-005        1.67174e-005
107       28        -0.710005        1.15159e-005        2.34233e-005
108       28        -0.90217        1.04613e-005        2.57866e-005
109       28        -0.93442        1.02998e-005        2.62205e-005
110       28        -0.930584        1.03241e-005        2.61819e-005
111       28        -0.921764        1.03725e-005        2.60736e-005
112       28        -0.915717        1.04051e-005        2.59978e-005
113       28        -0.914359        1.0412e-005        2.59797e-005
114       28        -0.917487        1.03947e-005        2.6018e-005
115       28        -0.922207        1.03683e-005        2.60746e-005
116       28        -0.91755        1.03883e-005        2.60036e-005
117       28        -0.861361        1.06791e-005        2.52709e-005
118       28        -0.601929        1.21646e-005        2.22081e-005
119       28        0.138918        1.7649e-005        1.53599e-005
120       28        0.721749        2.35613e-005        1.14485e-005
121       28        0.888101        2.5609e-005        1.05365e-005
122       28        0.919903        2.60339e-005        1.0376e-005
123       28        0.922827        2.60755e-005        1.03622e-005
124       28        0.919959        2.60362e-005        1.03764e-005
125       28        0.898251        2.57513e-005        1.0488e-005
126       28        0.779145        2.42582e-005        1.11296e-005
127       28        0.304602        1.91612e-005        1.41298e-005
128       28        -0.556439        1.24407e-005        2.17022e-005
129       28        -0.862453        1.06698e-005        2.52764e-005
130       28        -0.923303        1.03569e-005        2.60744e-005
131       28        -0.924521        1.03564e-005        2.61051e-005
132       28        -0.914741        1.04117e-005        2.59889e-005
133       28        -0.905368        1.04631e-005        2.58735e-005
134       28        -0.899047        1.04967e-005        2.57931e-005
135       28        -0.896334        1.05103e-005        2.57567e-005
136       28        -0.89711        1.05057e-005        2.57652e-005
137       28        -0.900572        1.04862e-005        2.58066e-005
138       28        -0.904631        1.04634e-005        2.58553e-005
139       28        -0.903563        1.04675e-005        2.58377e-005
140       28        -0.881779        1.05802e-005        2.55531e-005
141       28        -0.801131        1.10142e-005        2.45404e-005
142       28        -0.592866        1.22285e-005        2.21234e-005
143       28        -0.195919        1.49333e-005        1.81652e-005
144       28        0.305092        1.9179e-005        1.4136e-005
145       28        0.659227        2.28607e-005        1.18247e-005
146       28        0.824002        2.48161e-005        1.08861e-005
147       28        0.872312        2.54364e-005        1.0632e-005
148       28        0.873424        2.54646e-005        1.0632e-005
149       28        0.860632        2.53111e-005        1.07039e-005
150       28        0.846678        2.51408e-005        1.07813e-005
151       28        0.836264        2.50142e-005        1.08393e-005
152       28        0.831164        2.49526e-005        1.08679e-005
153       28        0.831946        2.49622e-005        1.08636e-005
154       28        0.838455        2.50411e-005        1.08272e-005
155       28        0.849801        2.51782e-005        1.07637e-005
156       28        0.863659        2.53452e-005        1.0686e-005
157       28        0.873465        2.54585e-005        1.0629e-005
158       28        0.859156        2.52618e-005        1.06988e-005
159       28        0.759086        2.40164e-005        1.12419e-005
160       28        0.419492        2.02865e-005        1.33359e-005
161       28        -0.239409        1.46055e-005        1.85562e-005
162       28        -0.70354        1.15604e-005        2.33623e-005
163       28        -0.861537        1.06818e-005        2.52816e-005
164       28        -0.896153        1.05034e-005        2.57351e-005
165       28        -0.894046        1.05197e-005        2.57206e-005
166       28        -0.882656        1.05844e-005        2.55859e-005
167       28        -0.870079        1.06548e-005        2.54341e-005
168       28        -0.858714        1.07181e-005        2.5296e-005
169       28        -0.849244        1.07706e-005        2.51803e-005
170       28        -0.841806        1.08119e-005        2.50896e-005
171       28        -0.836332        1.08423e-005        2.50227e-005
172       28        -0.832686        1.08624e-005        2.49779e-005
173       28        -0.830725        1.08729e-005        2.49532e-005
174       28        -0.830317        1.08742e-005        2.49459e-005
175       28        -0.831381        1.08677e-005        2.49575e-005
176       28        -0.833854        1.08538e-005        2.49874e-005
177       28        -0.837659        1.08324e-005        2.50332e-005
178       28        -0.842758        1.0804e-005        2.50951e-005
179       28        -0.849146        1.07684e-005        2.51727e-005
180       28        -0.856911        1.07261e-005        2.52692e-005
181       28        -0.866144        1.06757e-005        2.53839e-005
182       28        -0.876993        1.06163e-005        2.55179e-005
183       28        -0.88953        1.0547e-005        2.56712e-005
184       28        -0.903284        1.04705e-005        2.5838e-005
185       28        -0.915271        1.04039e-005        2.59834e-005
186       28        -0.911732        1.04171e-005        2.59244e-005
187       28        -0.834117        1.08225e-005        2.49217e-005
188       28        -0.469365        1.29995e-005        2.07859e-005
189       28        0.417139        2.02659e-005        1.33538e-005
190       28        0.810787        2.46443e-005        1.09546e-005
191       28        0.901328        2.57914e-005        1.04721e-005
192       28        0.913448        2.59567e-005        1.04123e-005
193       28        0.911624        2.59396e-005        1.04244e-005
194       28        0.911464        2.59388e-005        1.04257e-005
195       28        0.915906        2.59917e-005        1.04007e-005
196       28        0.922174        2.60619e-005        1.03636e-005
197       28        0.915587        2.59604e-005        1.03915e-005
198       28        0.836171        2.49355e-005        1.08062e-005
199       28        0.470949        2.07999e-005        1.29877e-005
200       28        -0.407102        1.34191e-005        2.01617e-005
201       28        -0.807779        1.09697e-005        2.46042e-005
202       28        -0.900677        1.04759e-005        2.57841e-005
203       28        -0.910631        1.04287e-005        2.59246e-005
204       28        -0.902563        1.04748e-005        2.583e-005
205       28        -0.892055        1.05327e-005        2.57012e-005
206       28        -0.882663        1.05838e-005        2.55846e-005
207       28        -0.875005        1.06242e-005        2.54863e-005
208       28        -0.86904        1.06566e-005        2.5412e-005
209       28        -0.864378        1.06826e-005        2.53555e-005
210       28        -0.860574        1.07029e-005        2.53073e-005
211       28        -0.857511        1.07191e-005        2.52679e-005
212       28        -0.855503        1.07301e-005        2.52432e-005
213       28        -0.855198        1.07323e-005        2.52407e-005
214       28        -0.857261        1.07198e-005        2.52634e-005
215       28        -0.862222        1.06915e-005        2.5322e-005
216       28        -0.869882        1.06497e-005        2.5417e-005
217       28        -0.879283        1.05977e-005        2.55317e-005
218       28        -0.889416        1.05423e-005        2.56568e-005
219       28        -0.899371        1.04895e-005        2.57838e-005
220       28        -0.908308        1.04409e-005        2.58947e-005
221       28        -0.91538        1.04008e-005        2.59783e-005
222       28        -0.918894        1.03794e-005        2.60162e-005
223       28        -0.916019        1.03923e-005        2.59736e-005
224       28        -0.902849        1.0459e-005        2.57984e-005
225       28        -0.873884        1.06105e-005        2.5425e-005
226       28        -0.822726        1.08854e-005        2.47829e-005
227       28        -0.740468        1.13442e-005        2.37878e-005
228       28        -0.620673        1.20495e-005        2.24143e-005
229       28        -0.467801        1.30158e-005        2.07794e-005
230       28        -0.27948        1.43122e-005        1.89271e-005
231       28        -0.0504251        1.60572e-005        1.68876e-005
232       28        0.187878        1.80858e-005        1.4988e-005
233       28        0.380174        1.98966e-005        1.36041e-005
234       28        0.513105        2.12484e-005        1.272e-005
235       28        0.607128        2.22597e-005        1.21296e-005
236       28        0.681415        2.30939e-005        1.16832e-005
237       28        0.741104        2.3788e-005        1.13371e-005
238       28        0.782059        2.42772e-005        1.11059e-005
239       28        0.801038        2.45071e-005        1.10003e-005
240       28        0.797778        2.44668e-005        1.10181e-005
241       28        0.771992        2.41551e-005        1.11619e-005
242       28        0.721374        2.35553e-005        1.14499e-005
243       28        0.640151        2.26253e-005        1.19284e-005
244       28        0.512195        2.12376e-005        1.27251e-005
245       28        0.301674        1.91365e-005        1.41529e-005
246       28        -0.0108142        1.63793e-005        1.65574e-005
247       28        -0.337932        1.38972e-005        1.94845e-005
248       28        -0.584897        1.2268e-005        2.20186e-005
249       28        -0.748236        1.12973e-005        2.38741e-005
250       28        -0.842298        1.07749e-005        2.5016e-005
251       28        -0.88972        1.05221e-005        2.56155e-005
252       28        -0.910134        1.04184e-005        2.58861e-005
253       28        -0.917399        1.03841e-005        2.5989e-005
254       28        -0.919677        1.03749e-005        2.60253e-005
255       28        -0.92006        1.03753e-005        2.60363e-005
256       28        -0.919167        1.03817e-005        2.60291e-005
257       28        -0.917225        1.03929e-005        2.60065e-005
258       28        -0.914519        1.04074e-005        2.59724e-005
259       28        -0.911417        1.04234e-005        2.59319e-005
260       28        -0.908358        1.04407e-005        2.58954e-005
261       28        -0.905567        1.04568e-005        2.58633e-005
262       28        -0.903219        1.04699e-005        2.58349e-005
263       28        -0.901701        1.04791e-005        2.58184e-005
264       28        -0.901419        1.04816e-005        2.58172e-005
265       28        -0.902662        1.04754e-005        2.58341e-005
266       28        -0.905443        1.04603e-005        2.58687e-005
267       28        -0.909095        1.04398e-005        2.59124e-005
268       28        -0.910607        1.04297e-005        2.59265e-005
269       28        -0.89771        1.04944e-005        2.5753e-005
270       28        -0.821257        1.08998e-005        2.47791e-005
271       28        -0.510969        1.27362e-005        2.123e-005
272       28        0.255808        1.86917e-005        1.44728e-005
273       28        0.749439        2.38686e-005        1.12811e-005
274       28        0.897949        2.57127e-005        1.04755e-005
275       28        0.929974        2.61419e-005        1.03147e-005
276       28        0.932336        2.61846e-005        1.03071e-005
277       28        0.929629        2.61556e-005        1.03236e-005
278       28        0.92805        2.61371e-005        1.03326e-005
279       28        0.926976        2.61202e-005        1.0337e-005
280       28        0.918179        2.59968e-005        1.03791e-005
281       28        0.871366        2.53832e-005        1.06198e-005
282       28        0.684175        2.31169e-005        1.16626e-005
283       28        0.126542        1.75336e-005        1.54495e-005
284       28        -0.577269        1.23164e-005        2.19376e-005
285       28        -0.842945        1.07783e-005        2.50401e-005
286       28        -0.903982        1.04607e-005        2.58319e-005
287       28        -0.908247        1.04441e-005        2.5901e-005
288       28        -0.899092        1.0496e-005        2.57925e-005
289       28        -0.887736        1.05589e-005        2.56542e-005
290       28        -0.876962        1.0618e-005        2.55213e-005
291       28        -0.867386        1.06704e-005        2.54028e-005
292       28        -0.859079        1.07156e-005        2.52994e-005
293       28        -0.851999        1.07543e-005        2.52115e-005
294       28        -0.846124        1.07866e-005        2.51391e-005
295       28        -0.841465        1.08118e-005        2.50808e-005
296       28        -0.838099        1.08307e-005        2.50403e-005
297       28        -0.836026        1.08433e-005        2.50174e-005
298       28        -0.835114        1.08482e-005        2.5006e-005
299       28        -0.835263        1.08476e-005        2.50082e-005
300       28        -0.83631        1.08419e-005        2.50214e-005
301       28        -0.838119        1.08314e-005        2.50425e-005
302       28        -0.840647        1.0817e-005        2.50724e-005
303       28        -0.84391        1.0799e-005        2.51125e-005
304       28        -0.848001        1.07767e-005        2.51634e-005
305       28        -0.853074        1.07492e-005        2.52267e-005
306       28        -0.859282        1.07148e-005        2.53027e-005
307       28        -0.866834        1.06733e-005        2.53957e-005
308       28        -0.875852        1.06238e-005        2.5507e-005
309       28        -0.886135        1.05666e-005        2.56319e-005
310       28        -0.896259        1.05099e-005        2.57536e-005
311       28        -0.899415        1.04892e-005        2.57842e-005
312       28        -0.866238        1.06594e-005        2.53475e-005
313       28        -0.679138        1.17029e-005        2.30802e-005
314       28        -0.0288074        1.62295e-005        1.67038e-005
315       28        0.683276        2.31179e-005        1.16736e-005
316       28        0.889763        2.56294e-005        1.05274e-005
317       28        0.922211        2.60629e-005        1.03636e-005
318       28        0.914585        2.59775e-005        1.04087e-005
319       28        0.901034        2.58132e-005        1.0484e-005
320       28        0.889934        2.56778e-005        1.05454e-005
321       28        0.883338        2.55971e-005        1.05818e-005
322       28        0.881707        2.55771e-005        1.05908e-005
323       28        0.884929        2.56165e-005        1.05731e-005
324       28        0.892268        2.57057e-005        1.05323e-005
325       28        0.90104        2.58094e-005        1.04824e-005
326       28        0.900928        2.57942e-005        1.04774e-005
327       28        0.851085        2.51455e-005        1.07359e-005
328       28        0.603689        2.22267e-005        1.21533e-005
329       28        -0.122227        1.5492e-005        1.75062e-005
330       28        -0.717298        1.14791e-005        2.35194e-005
331       28        -0.889794        1.05299e-005        2.56364e-005
332       28        -0.920962        1.03726e-005        2.60528e-005
333       28        -0.918977        1.03873e-005        2.60381e-005
334       28        -0.912125        1.0426e-005        2.59567e-005
335       28        -0.907569        1.04511e-005        2.59009e-005
336       28        -0.907176        1.0453e-005        2.58953e-005
337       28        -0.911297        1.04299e-005        2.59449e-005
338       28        -0.919319        1.03857e-005        2.60429e-005
339       28        -0.928589        1.03341e-005        2.61549e-005
340       28        -0.929419        1.03253e-005        2.61545e-005
341       28        -0.883964        1.05574e-005        2.5554e-005
342       28        -0.650645        1.18668e-005        2.2746e-005
343       28        0.0741863        1.70901e-005        1.58681e-005
344       28        0.704201        2.33698e-005        1.15564e-005
345       28        0.88719        2.56042e-005        1.05441e-005
346       28        0.923074        2.60718e-005        1.03582e-005
347       28        0.921308        2.60484e-005        1.03672e-005
348       28        0.88635        2.55903e-005        1.05472e-005
349       28        0.729792        2.36612e-005        1.14049e-005
350       28        0.204047        1.82283e-005        1.48638e-005
351       28        -0.539749        1.25491e-005        2.1529e-005
352       28        -0.841755        1.0781e-005        2.50167e-005
353       28        -0.913755        1.04067e-005        2.59509e-005
354       28        -0.921215        1.0374e-005        2.60629e-005
355       28        -0.914541        1.04124e-005        2.59856e-005
356       28        -0.907376        1.04525e-005        2.58993e-005
357       28        -0.903614        1.04733e-005        2.58533e-005
358       28        -0.904382        1.04688e-005        2.58622e-005
359       28        -0.90957        1.04399e-005        2.59249e-005
360       28        -0.917429        1.03957e-005        2.60188e-005
361       28        -0.921063        1.03726e-005        2.60556e-005
362       28        -0.892869        1.05138e-005        2.56761e-005
363       28        -0.723451        1.14384e-005        2.35806e-005
364       28        -0.10991        1.55783e-005        1.73881e-005
365       28        0.637933        2.26068e-005        1.19451e-005
366       28        0.869881        2.5381e-005        1.06347e-005
367       28        0.915987        2.59829e-005        1.03963e-005
368       28        0.920691        2.60504e-005        1.03744e-005
369       28        0.91677        2.59985e-005        1.03944e-005
370       28        0.893409        2.56921e-005        1.05147e-005
371       28        0.772266        2.41791e-005        1.11699e-005
372       28        0.294212        1.90668e-005        1.4207e-005
373       28        -0.565841        1.23836e-005        2.18066e-005
374       28        -0.8638        1.0664e-005        2.52966e-005
375       28        -0.919587        1.03775e-005        2.60294e-005
376       28        -0.91593        1.04024e-005        2.59965e-005
377       28        -0.900475        1.04877e-005        2.58078e-005
378       28        -0.884701        1.05737e-005        2.56123e-005
379       28        -0.871642        1.0646e-005        2.54529e-005
380       28        -0.862251        1.06987e-005        2.53398e-005
381       28        -0.856912        1.07284e-005        2.52749e-005
382       28        -0.855819        1.07345e-005        2.52614e-005
383       28        -0.859004        1.07171e-005        2.5301e-005
384       28        -0.866341        1.06769e-005        2.53917e-005
385       28        -0.877481        1.06156e-005        2.55288e-005
386       28        -0.891473        1.05385e-005        2.57006e-005
387       28        -0.905198        1.04618e-005        2.5866e-005
388       28        -0.906549        1.0449e-005        2.58694e-005
389       28        -0.845514        1.07659e-005        2.50758e-005
390       28        -0.534722        1.25814e-005        2.14761e-005
391       28        0.317343        1.92859e-005        1.40417e-005
392       28        0.76612        2.41059e-005        1.12047e-005
393       28        0.872357        2.54297e-005        1.06287e-005
394       28        0.882404        2.55686e-005        1.058e-005
395       28        0.874059        2.54733e-005        1.06289e-005
396       28        0.867608        2.53987e-005        1.06663e-005
397       28        0.867926        2.54032e-005        1.06648e-005
398       28        0.874585        2.54827e-005        1.06272e-005
399       28        0.881256        2.55595e-005        1.05884e-005
400       28        0.863331        2.53204e-005        1.0679e-005
401       28        0.72836        2.36611e-005        1.14212e-005
402       28        0.211697        1.83042e-005        1.48119e-005
403       28        -0.573816        1.23375e-005        2.18994e-005
404       28        -0.857322        1.06996e-005        2.52173e-005
405       28        -0.913803        1.04079e-005        2.59552e-005
406       28        -0.910827        1.04305e-005        2.59341e-005
407       28        -0.894617        1.05209e-005        2.57383e-005
408       28        -0.876716        1.06197e-005        2.5519e-005
409       28        -0.860143        1.07111e-005        2.53158e-005
410       28        -0.845874        1.07901e-005        2.5141e-005
411       28        -0.834407        1.08535e-005        2.50005e-005
412       28        -0.826117        1.08994e-005        2.48989e-005
413       28        -0.821307        1.09261e-005        2.484e-005
414       28        -0.820178        1.09322e-005        2.48261e-005
415       28        -0.822863        1.0918e-005        2.48605e-005
416       28        -0.829372        1.08825e-005        2.49413e-005
417       28        -0.839575        1.08258e-005        2.50659e-005
418       28        -0.853179        1.07502e-005        2.52317e-005
419       28        -0.86965        1.06586e-005        2.54321e-005
420       28        -0.887822        1.05573e-005        2.56524e-005
421       28        -0.90397        1.04668e-005        2.58466e-005
422       28        -0.903447        1.04634e-005        2.58246e-005
423       28        -0.826044        1.08678e-005        2.4825e-005
424       28        -0.456467        1.30861e-005        2.06563e-005
425       28        0.425874        2.03574e-005        1.32974e-005
426       28        0.810179        2.46422e-005        1.09603e-005
427       28        0.897722        2.57508e-005        1.04934e-005
428       28        0.910183        2.59189e-005        1.04311e-005
429       28        0.9102        2.592e-005        1.04314e-005
430       28        0.907799        2.58831e-005        1.04415e-005
431       28        0.882186        2.55444e-005        1.05722e-005
432       28        0.739438        2.37779e-005        1.13511e-005
433       28        0.213835        1.83192e-005        1.47924e-005
434       28        -0.563462        1.24035e-005        2.17897e-005
435       28        -0.853943        1.07186e-005        2.51768e-005
436       28        -0.918418        1.03842e-005        2.60159e-005
437       28        -0.923813        1.03612e-005        2.60985e-005
438       28        -0.917367        1.03982e-005        2.60235e-005
439       28        -0.911282        1.04324e-005        2.59508e-005
440       28        -0.908878        1.04457e-005        2.59213e-005
441       28        -0.910924        1.04343e-005        2.59461e-005
442       28        -0.91675        1.04014e-005        2.60154e-005
443       28        -0.922964        1.0365e-005        2.6086e-005
444       28        -0.916518        1.03929e-005        2.59882e-005
445       28        -0.845355        1.0762e-005        2.50627e-005
446       28        -0.522757        1.26569e-005        2.1348e-005
447       28        0.311505        1.92329e-005        1.40851e-005
448       28        0.783896        2.43123e-005        1.11016e-005
449       28        0.897318        2.57276e-005        1.04882e-005
450       28        0.86797        2.53517e-005        1.06427e-005
451       28        0.634682        2.25721e-005        1.19656e-005
452       28        -0.0853858        1.57781e-005        1.71845e-005
453       28        -0.711317        1.15078e-005        2.34377e-005
454       28        -0.903235        1.04525e-005        2.57922e-005
455       28        -0.944628        1.02448e-005        2.63481e-005
456       28        -0.95012        1.02208e-005        2.64313e-005
457       28        -0.949656        1.02243e-005        2.64281e-005
458       28        -0.948725        1.02283e-005        2.64137e-005
459       28        -0.9402        1.02687e-005        2.6293e-005
460       28        -0.887146        1.05379e-005        2.55881e-005
461       28        -0.64785        1.18802e-005        2.27082e-005
462       28        0.0811412        1.71476e-005        1.58112e-005
463       28        0.705335        2.33789e-005        1.15479e-005
464       28        0.872005        2.54008e-005        1.06204e-005
465       28        0.828803        2.48613e-005        1.08537e-005
466       28        0.492318        2.10376e-005        1.28584e-005
467       28        -0.36903        1.3677e-005        1.97814e-005
468       28        -0.813264        1.09316e-005        2.46537e-005
469       28        -0.919937        1.03704e-005        2.60207e-005
470       28        -0.931285        1.03197e-005        2.61891e-005
471       28        -0.921361        1.03765e-005        2.6073e-005
472       28        -0.908921        1.04452e-005        2.59213e-005
473       28        -0.898973        1.04995e-005        2.57981e-005
474       28        -0.89311        1.05313e-005        2.57249e-005
475       28        -0.891947        1.05375e-005        2.57102e-005
476       28        -0.895585        1.05166e-005        2.57528e-005
477       28        -0.903604        1.04719e-005        2.58498e-005
478       28        -0.914149        1.04134e-005        2.59778e-005
479       28        -0.920261        1.03774e-005        2.60468e-005
480       28        -0.894036        1.05078e-005        2.56914e-005
481       28        -0.723986        1.14357e-005        2.35877e-005
482       28        -0.09904        1.56682e-005        1.72994e-005
483       28        0.646215        2.27073e-005        1.18992e-005
484       28        0.875828        2.54582e-005        1.06038e-005
485       28        0.922997        2.60695e-005        1.03581e-005
486       28        0.925333        2.61008e-005        1.03464e-005
487       28        0.895531        2.57094e-005        1.04995e-005
488       28        0.746941        2.38656e-005        1.13079e-005
489       28        0.204375        1.8232e-005        1.48619e-005
490       28        -0.583976        1.22742e-005        2.20096e-005
491       28        -0.860036        1.06863e-005        2.52543e-005
492       28        -0.915101        1.04026e-005        2.59755e-005
493       28        -0.913233        1.04188e-005        2.59674e-005
494       28        -0.898905        1.04993e-005        2.57958e-005
495       28        -0.883286        1.05864e-005        2.56069e-005
496       28        -0.869498        1.06634e-005        2.54397e-005
497       28        -0.858333        1.07255e-005        2.53038e-005
498       28        -0.853254        1.07548e-005        2.52445e-005
499       28        -0.865601        1.06943e-005        2.54143e-005
0       29        -0.91428        1.04311e-005        2.60254e-005
1       29        -0.898477        1.04853e-005        2.57504e-005
2       29        -0.734996        1.13762e-005        2.37247e-005
3       29        -0.134085        1.53921e-005        1.76008e-005
4       29        0.623669        2.24433e-005        1.20291e-005
5       29        0.85851        2.5245e-005        1.06987e-005
6       29        0.899824        2.57871e-005        1.04861e-005
7       29        0.896712        2.57572e-005        1.05066e-005
8       29        0.887892        2.5652e-005        1.05564e-005
9       29        0.882796        2.55899e-005        1.05846e-005
10       29        0.883549        2.55982e-005        1.05801e-005
11       29        0.889994        2.56753e-005        1.05438e-005
12       29        0.899979        2.57952e-005        1.04878e-005
13       29        0.905618        2.58589e-005        1.04545e-005
14       29        0.875966        2.5466e-005        1.06056e-005
15       29        0.689939        2.32019e-005        1.16382e-005
16       29        0.031995        1.67327e-005        1.62058e-005
17       29        -0.658805        1.18234e-005        2.28486e-005
18       29        -0.859866        1.06921e-005        2.52638e-005
19       29        -0.889291        1.05418e-005        2.56526e-005
20       29        -0.87701        1.06126e-005        2.55096e-005
21       29        -0.856425        1.07283e-005        2.52623e-005
22       29        -0.835746        1.08445e-005        2.50132e-005
23       29        -0.817068        1.0949e-005        2.47869e-005
24       29        -0.800942        1.10394e-005        2.45918e-005
25       29        -0.787505        1.11148e-005        2.44292e-005
26       29        -0.776802        1.11755e-005        2.43013e-005
27       29        -0.768933        1.12209e-005        2.42088e-005
28       29        -0.764027        1.12487e-005        2.41499e-005
29       29        -0.762075        1.12593e-005        2.41254e-005
30       29        -0.762997        1.12546e-005        2.41376e-005
31       29        -0.766797        1.12334e-005        2.4184e-005
32       29        -0.773486        1.11957e-005        2.42645e-005
33       29        -0.782975        1.11423e-005        2.4379e-005
34       29        -0.795074        1.1074e-005        2.45244e-005
35       29        -0.809521        1.09925e-005        2.46983e-005
36       29        -0.826035        1.08998e-005        2.48977e-005
37       29        -0.84436        1.07972e-005        2.51196e-005
38       29        -0.864217        1.06863e-005        2.53603e-005
39       29        -0.884957        1.05702e-005        2.56104e-005
40       29        -0.904337        1.04615e-005        2.5843e-005
41       29        -0.913146        1.04089e-005        2.59406e-005
42       29        -0.872293        1.06173e-005        2.54008e-005
43       29        -0.62814        1.1999e-005        2.24877e-005
44       29        0.151141        1.77582e-005        1.52672e-005
45       29        0.717218        2.35272e-005        1.14838e-005
46       29        0.87092        2.54057e-005        1.0634e-005
47       29        0.897625        2.57555e-005        1.04963e-005
48       29        0.897835        2.57656e-005        1.04982e-005
49       29        0.897001        2.57572e-005        1.05036e-005
50       29        0.900112        2.57931e-005        1.04855e-005
51       29        0.903253        2.58248e-005        1.04655e-005
52       29        0.885364        2.55827e-005        1.05545e-005
53       29        0.76217        2.40473e-005        1.12217e-005
54       29        0.271461        1.88446e-005        1.43646e-005
55       29        -0.559421        1.24234e-005        2.17367e-005
56       29        -0.846424        1.07592e-005        2.50829e-005
57       29        -0.898663        1.049e-005        2.57668e-005
58       29        -0.892339        1.05297e-005        2.57012e-005
59       29        -0.874425        1.06296e-005        2.54844e-005
60       29        -0.856627        1.07288e-005        2.52686e-005
61       29        -0.842227        1.08092e-005        2.5094e-005
62       29        -0.832406        1.0864e-005        2.49745e-005
63       29        -0.827694        1.08904e-005        2.49177e-005
64       29        -0.828282        1.08873e-005        2.49252e-005
65       29        -0.834054        1.08551e-005        2.49953e-005
66       29        -0.844599        1.07961e-005        2.51231e-005
67       29        -0.859178        1.07146e-005        2.52995e-005
68       29        -0.876413        1.06187e-005        2.55089e-005
69       29        -0.892738        1.05272e-005        2.57054e-005
70       29        -0.895831        1.0503e-005        2.57257e-005
71       29        -0.838225        1.08e-005        2.49724e-005
72       29        -0.550815        1.24746e-005        2.16393e-005
73       29        0.234313        1.85031e-005        1.46381e-005
74       29        0.740928        2.38013e-005        1.13454e-005
75       29        0.873664        2.54412e-005        1.06196e-005
76       29        0.892322        2.56917e-005        1.0526e-005
77       29        0.886826        2.56306e-005        1.05588e-005
78       29        0.880956        2.55598e-005        1.05916e-005
79       29        0.88076        2.55578e-005        1.05929e-005
80       29        0.886429        2.56264e-005        1.05613e-005
81       29        0.892652        2.56962e-005        1.05244e-005
82       29        0.877844        2.54903e-005        1.05957e-005
83       29        0.759713        2.4017e-005        1.12352e-005
84       29        0.291735        1.90398e-005        1.42221e-005
85       29        -0.51264        1.27239e-005        2.1245e-005
86       29        -0.83548        1.08145e-005        2.49374e-005
87       29        -0.908307        1.04316e-005        2.58715e-005
88       29        -0.914339        1.04082e-005        2.59697e-005
89       29        -0.906458        1.04551e-005        2.58819e-005
90       29        -0.898421        1.05001e-005        2.57855e-005
91       29        -0.894017        1.05249e-005        2.57326e-005
92       29        -0.89428        1.05236e-005        2.57362e-005
93       29        -0.899162        1.04962e-005        2.57949e-005
94       29        -0.907365        1.04506e-005        2.58944e-005
95       29        -0.91392        1.04124e-005        2.59693e-005
96       29        -0.899417        1.04822e-005        2.57671e-005
97       29        -0.786831        1.10842e-005        2.43457e-005
98       29        -0.330331        1.39495e-005        1.94097e-005
99       29        0.51207        2.12345e-005        1.27249e-005
100       29        0.844629        2.50489e-005        1.07639e-005
101       29        0.91979        2.60142e-005        1.03693e-005
102       29        0.930499        2.61595e-005        1.03162e-005
103       29        0.924406        2.60851e-005        1.03497e-005
104       29        0.88511        2.55743e-005        1.05537e-005
105       29        0.695927        2.32689e-005        1.16021e-005
106       29        0.0347175        1.67527e-005        1.61811e-005
107       29        -0.688001        1.16448e-005        2.317e-005
108       29        -0.897951        1.04836e-005        2.57326e-005
109       29        -0.934384        1.03e-005        2.622e-005
110       29        -0.931394        1.03198e-005        2.61922e-005
111       29        -0.922567        1.03683e-005        2.60838e-005
112       29        -0.916166        1.0403e-005        2.60042e-005
113       29        -0.914278        1.04123e-005        2.59784e-005
114       29        -0.917033        1.03975e-005        2.60131e-005
115       29        -0.922682        1.03668e-005        2.60831e-005
116       29        -0.924319        1.03544e-005        2.60947e-005
117       29        -0.895073        1.05016e-005        2.57027e-005
118       29        -0.731461        1.13959e-005        2.3682e-005
119       29        -0.152795        1.52533e-005        1.77714e-005
120       29        0.608771        2.22777e-005        1.21195e-005
121       29        0.868303        2.53515e-005        1.06391e-005
122       29        0.925025        2.60904e-005        1.03454e-005
123       29        0.933991        2.62125e-005        1.0301e-005
124       29        0.933211        2.62039e-005        1.03057e-005
125       29        0.91678        2.59861e-005        1.03894e-005
126       29        0.820642        2.476e-005        1.08981e-005
127       29        0.413133        2.02186e-005        1.33761e-005
128       29        -0.478901        1.29393e-005        2.08879e-005
129       29        -0.838514        1.08002e-005        2.498e-005
130       29        -0.915812        1.03966e-005        2.59791e-005
131       29        -0.921624        1.03718e-005        2.60681e-005
132       29        -0.913551        1.04179e-005        2.59734e-005
133       29        -0.905259        1.04638e-005        2.58725e-005
134       29        -0.899971        1.0492e-005        2.58055e-005
135       29        -0.898358        1.04997e-005        2.57828e-005
136       29        -0.900142        1.04895e-005        2.58036e-005
137       29        -0.903734        1.0469e-005        2.58458e-005
138       29        -0.904196        1.04646e-005        2.5847e-005
139       29        -0.885888        1.05589e-005        2.56068e-005
140       29        -0.801701        1.10118e-005        2.45489e-005
141       29        -0.542549        1.25445e-005        2.15813e-005
142       29        -0.0342172        1.61953e-005        1.67591e-005
143       29        0.467456        2.07825e-005        1.30222e-005
144       29        0.741026        2.38038e-005        1.13455e-005
145       29        0.856108        2.52133e-005        1.07109e-005
146       29        0.892446        2.5683e-005        1.05211e-005
147       29        0.893364        2.57092e-005        1.05222e-005
148       29        0.881531        2.55699e-005        1.05897e-005
149       29        0.867445        2.53976e-005        1.06676e-005
150       29        0.8557        2.52527e-005        1.0732e-005
151       29        0.848316        2.51611e-005        1.07723e-005
152       29        0.846144        2.51341e-005        1.07842e-005
153       29        0.849338        2.51739e-005        1.07668e-005
154       29        0.85737        2.52722e-005        1.07224e-005
155       29        0.868553        2.54073e-005        1.06598e-005
156       29        0.878044        2.5518e-005        1.06052e-005
157       29        0.870977        2.5415e-005        1.06372e-005
158       29        0.801491        2.45339e-005        1.10074e-005
159       29        0.547568        2.16176e-005        1.25026e-005
160       29        -0.035103        1.61807e-005        1.67588e-005
161       29        -0.598636        1.21878e-005        2.21774e-005
162       29        -0.830928        1.08456e-005        2.48955e-005
163       29        -0.89199        1.05233e-005        2.56766e-005
164       29        -0.89731        1.05006e-005        2.57581e-005
165       29        -0.887194        1.0559e-005        2.56404e-005
166       29        -0.873877        1.06334e-005        2.54797e-005
167       29        -0.861059        1.07048e-005        2.53239e-005
168       29        -0.849893        1.07672e-005        2.51887e-005
169       29        -0.840717        1.08185e-005        2.50776e-005
170       29        -0.833588        1.08582e-005        2.49909e-005
171       29        -0.82845        1.08868e-005        2.49283e-005
172       29        -0.825206        1.09048e-005        2.48886e-005
173       29        -0.82374        1.09127e-005        2.487e-005
174       29        -0.823918        1.09104e-005        2.48694e-005
175       29        -0.825648        1.08998e-005        2.48882e-005
176       29        -0.828839        1.0882e-005        2.49269e-005
177       29        -0.833388        1.08567e-005        2.49824e-005
178       29        -0.839225        1.08242e-005        2.50533e-005
179       29        -0.846302        1.07845e-005        2.51388e-005
180       29        -0.854644        1.0739e-005        2.52425e-005
181       29        -0.864271        1.06866e-005        2.53623e-005
182       29        -0.875259        1.06263e-005        2.54978e-005
183       29        -0.88763        1.05576e-005        2.56482e-005
184       29        -0.900926        1.04835e-005        2.58092e-005
185       29        -0.912299        1.04203e-005        2.59469e-005
186       29        -0.908272        1.04363e-005        2.58825e-005
187       29        -0.830504        1.08437e-005        2.48807e-005
188       29        -0.464107        1.30357e-005        2.07345e-005
189       29        0.433528        2.04296e-005        1.32429e-005
190       29        0.826966        2.48385e-005        1.08637e-005
191       29        0.917516        2.59939e-005        1.03848e-005
192       29        0.930385        2.61672e-005        1.03204e-005
193       29        0.929125        2.61563e-005        1.03291e-005
194       29        0.929035        2.61572e-005        1.03304e-005
195       29        0.932855        2.62014e-005        1.03084e-005
196       29        0.936787        2.62418e-005        1.02838e-005
197       29        0.922033        2.60332e-005        1.03536e-005
198       29        0.814611        2.466e-005        1.09198e-005
199       29        0.376072        1.98436e-005        1.36237e-005
200       29        -0.479964        1.29367e-005        2.09059e-005
201       29        -0.82352        1.08857e-005        2.4803e-005
202       29        -0.900558        1.04785e-005        2.57873e-005
203       29        -0.908221        1.04426e-005        2.58966e-005
204       29        -0.900896        1.04842e-005        2.58102e-005
205       29        -0.891447        1.05364e-005        2.56947e-005
206       29        -0.882767        1.05838e-005        2.55873e-005
207       29        -0.875345        1.06229e-005        2.54918e-005
208       29        -0.869231        1.06559e-005        2.54152e-005
209       29        -0.864252        1.06835e-005        2.53544e-005
210       29        -0.860233        1.07053e-005        2.53043e-005
211       29        -0.85728        1.07212e-005        2.52671e-005
212       29        -0.855773        1.07296e-005        2.52487e-005
213       29        -0.856241        1.07276e-005        2.52558e-005
214       29        -0.859129        1.07105e-005        2.52885e-005
215       29        -0.864769        1.06784e-005        2.53554e-005
216       29        -0.872906        1.06338e-005        2.54559e-005
217       29        -0.882469        1.05806e-005        2.55719e-005
218       29        -0.891862        1.05286e-005        2.56863e-005
219       29        -0.89906        1.04897e-005        2.57764e-005
220       29        -0.902164        1.0471e-005        2.58102e-005
221       29        -0.898968        1.04835e-005        2.57586e-005
222       29        -0.884005        1.05582e-005        2.55569e-005
223       29        -0.84757        1.07504e-005        2.50912e-005
224       29        -0.775608        1.1145e-005        2.42061e-005
225       29        -0.648907        1.18794e-005        2.27307e-005
226       29        -0.455853        1.30954e-005        2.06582e-005
227       29        -0.189273        1.4978e-005        1.8099e-005
228       29        0.121021        1.74945e-005        1.55004e-005
229       29        0.380532        1.9901e-005        1.36023e-005
230       29        0.55486        2.16944e-005        1.24559e-005
231       29        0.673777        2.30103e-005        1.17302e-005
232       29        0.760392        2.40211e-005        1.12294e-005
233       29        0.820119        2.47449e-005        1.08971e-005
234       29        0.858135        2.52176e-005        1.06911e-005
235       29        0.882423        2.55256e-005        1.0562e-005
236       29        0.899425        2.57444e-005        1.04729e-005
237       29        0.912133        2.59091e-005        1.04068e-005
238       29        0.920817        2.6022e-005        1.03618e-005
239       29        0.925088        2.60779e-005        1.03398e-005
240       29        0.924908        2.6076e-005        1.03409e-005
241       29        0.92027        2.6015e-005        1.03647e-005
242       29        0.910303        2.58837e-005        1.04157e-005
243       29        0.892087        2.56469e-005        1.05101e-005
244       29        0.858287        2.52166e-005        1.0689e-005
245       29        0.793428        2.44154e-005        1.10429e-005
246       29        0.673919        2.30105e-005        1.17286e-005
247       29        0.473995        2.08437e-005        1.29754e-005
248       29        0.164738        1.78799e-005        1.51642e-005
249       29        -0.207424        1.48412e-005        1.82622e-005
250       29        -0.498677        1.2812e-005        2.10955e-005
251       29        -0.678273        1.17e-005        2.30545e-005
252       29        -0.777993        1.11296e-005        2.42302e-005
253       29        -0.832832        1.08306e-005        2.49085e-005
254       29        -0.868366        1.06417e-005        2.53593e-005
255       29        -0.893955        1.05084e-005        2.56908e-005
256       29        -0.910603        1.04233e-005        2.59103e-005
257       29        -0.919583        1.03777e-005        2.60299e-005
258       29        -0.922829        1.03614e-005        2.60733e-005
259       29        -0.922267        1.03643e-005        2.6066e-005
260       29        -0.919483        1.03804e-005        2.60339e-005
261       29        -0.915638        1.04027e-005        2.59897e-005
262       29        -0.91168        1.04242e-005        2.59406e-005
263       29        -0.908531        1.04413e-005        2.59015e-005
264       29        -0.906849        1.04512e-005        2.58824e-005
265       29        -0.906904        1.04516e-005        2.58848e-005
266       29        -0.908527        1.0443e-005        2.59055e-005
267       29        -0.911032        1.04291e-005        2.5936e-005
268       29        -0.912413        1.04207e-005        2.59508e-005
269       29        -0.905541        1.04543e-005        2.58564e-005
270       29        -0.863072        1.06752e-005        2.53049e-005
271       29        -0.688454        1.16486e-005        2.31881e-005
272       29        -0.170283        1.51161e-005        1.79223e-005
273       29        0.461441        2.06977e-005        1.30473e-005
274       29        0.761472        2.40165e-005        1.12152e-005
275       29        0.863212        2.52704e-005        1.06592e-005
276       29        0.89449        2.56767e-005        1.0497e-005
277       29        0.902929        2.57929e-005        1.04559e-005
278       29        0.902214        2.57857e-005        1.04605e-005
279       29        0.891153        2.56394e-005        1.05168e-005
280       29        0.851965        2.51348e-005        1.07219e-005
281       29        0.726267        2.36053e-005        1.14182e-005
282       29        0.36892        1.97755e-005        1.36744e-005
283       29        -0.292857        1.4218e-005        1.90557e-005
284       29        -0.737869        1.13617e-005        2.37628e-005
285       29        -0.877843        1.05937e-005        2.54853e-005
286       29        -0.906931        1.0447e-005        2.58742e-005
287       29        -0.90526        1.04608e-005        2.58651e-005
288       29        -0.896037        1.05124e-005        2.57541e-005
289       29        -0.885565        1.05703e-005        2.56261e-005
290       29        -0.875506        1.06257e-005        2.55026e-005
291       29        -0.866293        1.0676e-005        2.53883e-005
292       29        -0.858035        1.07212e-005        2.52863e-005
293       29        -0.850793        1.07613e-005        2.51976e-005
294       29        -0.844641        1.07952e-005        2.5122e-005
295       29        -0.839663        1.08221e-005        2.50594e-005
296       29        -0.835995        1.08426e-005        2.5015e-005
297       29        -0.833665        1.08565e-005        2.49889e-005
298       29        -0.832563        1.08626e-005        2.49753e-005
299       29        -0.832633        1.08624e-005        2.49765e-005
300       29        -0.833749        1.08563e-005        2.49906e-005
301       29        -0.835782        1.08447e-005        2.50145e-005
302       29        -0.838677        1.08282e-005        2.5049e-005
303       29        -0.84241        1.08073e-005        2.50941e-005
304       29        -0.846995        1.0782e-005        2.51504e-005
305       29        -0.852495        1.07523e-005        2.52195e-005
306       29        -0.85895        1.07167e-005        2.52987e-005
307       29        -0.866457        1.06754e-005        2.53911e-005
308       29        -0.875045        1.06282e-005        2.54968e-005
309       29        -0.88449        1.05751e-005        2.56103e-005
310       29        -0.893547        1.05244e-005        2.57194e-005
311       29        -0.896331        1.05066e-005        2.57473e-005
312       29        -0.867387        1.06551e-005        2.53664e-005
313       29        -0.703623        1.15616e-005        2.33668e-005
314       29        -0.114259        1.55498e-005        1.74319e-005
315       29        0.652349        2.27606e-005        1.18542e-005
316       29        0.892387        2.56541e-005        1.05099e-005
317       29        0.93532        2.62249e-005        1.02922e-005
318       29        0.931392        2.61848e-005        1.0317e-005
319       29        0.919512        2.60408e-005        1.03828e-005
320       29        0.909264        2.59168e-005        1.04398e-005
321       29        0.903043        2.58405e-005        1.0474e-005
322       29        0.901397        2.58203e-005        1.04831e-005
323       29        0.904113        2.58534e-005        1.0468e-005
324       29        0.909944        2.5923e-005        1.04352e-005
325       29        0.914405        2.59703e-005        1.04077e-005
326       29        0.900615        2.57802e-005        1.0475e-005
327       29        0.804435        2.4561e-005        1.09871e-005
328       29        0.422916        2.03214e-005        1.33132e-005
329       29        -0.381247        1.36003e-005        1.99124e-005
330       29        -0.798719        1.10191e-005        2.4492e-005
331       29        -0.904458        1.04551e-005        2.58303e-005
332       29        -0.919548        1.03818e-005        2.60391e-005
333       29        -0.914796        1.04102e-005        2.59865e-005
334       29        -0.908485        1.04455e-005        2.59107e-005
335       29        -0.905332        1.04636e-005        2.58738e-005
336       29        -0.906534        1.04568e-005        2.58882e-005
337       29        -0.912105        1.04257e-005        2.59553e-005
338       29        -0.920922        1.03767e-005        2.60623e-005
339       29        -0.928754        1.03319e-005        2.61538e-005
340       29        -0.920043        1.03725e-005        2.60287e-005
341       29        -0.835415        1.08164e-005        2.49402e-005
342       29        -0.477657        1.29503e-005        2.08797e-005
343       29        0.34297        1.95358e-005        1.38638e-005
344       29        0.793835        2.44313e-005        1.10456e-005
345       29        0.910871        2.59073e-005        1.04192e-005
346       29        0.930123        2.61618e-005        1.0321e-005
347       29        0.91746        2.59945e-005        1.03857e-005
348       29        0.847607        2.50972e-005        1.07526e-005
349       29        0.567443        2.18314e-005        1.23778e-005
350       29        -0.169334        1.51256e-005        1.79166e-005
351       29        -0.7255        1.14252e-005        2.36018e-005
352       29        -0.892753        1.05098e-005        2.56633e-005
353       29        -0.923964        1.03553e-005        2.60878e-005
354       29        -0.920857        1.03772e-005        2.60618e-005
355       29        -0.911647        1.04286e-005        2.59508e-005
356       29        -0.904055        1.04705e-005        2.58579e-005
357       29        -0.900398        1.04909e-005        2.58137e-005
358       29        -0.901361        1.04854e-005        2.58251e-005
359       29        -0.906763        1.0455e-005        2.58897e-005
360       29        -0.915083        1.04087e-005        2.59903e-005
361       29        -0.9205        1.03766e-005        2.60508e-005
362       29        -0.899789        1.04786e-005        2.57677e-005
363       29        -0.759495        1.12335e-005        2.40081e-005
364       29        -0.215614        1.47727e-005        1.83274e-005
365       29        0.599055        2.21744e-005        1.21811e-005
366       29        0.866934        2.53408e-005        1.06492e-005
367       29        0.922331        2.60599e-005        1.03612e-005
368       29        0.929159        2.61523e-005        1.03272e-005
369       29        0.925374        2.61057e-005        1.03478e-005
370       29        0.901988        2.58e-005        1.04687e-005
371       29        0.782895        2.43054e-005        1.11095e-005
372       29        0.310621        1.92222e-005        1.40897e-005
373       29        -0.558608        1.24295e-005        2.17296e-005
374       29        -0.861138        1.06788e-005        2.52644e-005
375       29        -0.917566        1.03887e-005        2.60048e-005
376       29        -0.913536        1.04154e-005        2.59668e-005
377       29        -0.897359        1.05044e-005        2.57685e-005
378       29        -0.880655        1.0596e-005        2.55627e-005
379       29        -0.866558        1.06743e-005        2.53911e-005
380       29        -0.856147        1.07329e-005        2.5266e-005
381       29        -0.849972        1.07673e-005        2.5191e-005
382       29        -0.848358        1.07763e-005        2.51714e-005
383       29        -0.85139        1.07597e-005        2.5209e-005
384       29        -0.858913        1.07182e-005        2.53012e-005
385       29        -0.870465        1.06543e-005        2.54427e-005
386       29        -0.884888        1.05743e-005        2.56185e-005
387       29        -0.898546        1.04979e-005        2.5783e-005
388       29        -0.897638        1.04971e-005        2.57577e-005
389       29        -0.825878        1.08741e-005        2.48352e-005
390       29        -0.479309        1.294e-005        2.08976e-005
391       29        0.39005        1.99935e-005        1.35361e-005
392       29        0.795902        2.44624e-005        1.10368e-005
393       29        0.887359        2.56166e-005        1.05474e-005
394       29        0.89438        2.57177e-005        1.05149e-005
395       29        0.885696        2.56154e-005        1.05645e-005
396       29        0.878979        2.55371e-005        1.06032e-005
397       29        0.878599        2.55332e-005        1.06056e-005
398       29        0.884553        2.56064e-005        1.05729e-005
399       29        0.892508        2.57025e-005        1.05284e-005
400       29        0.885567        2.56024e-005        1.05605e-005
401       29        0.799524        2.45121e-005        1.10192e-005
402       29        0.423722        2.03348e-005        1.33113e-005
403       29        -0.401099        1.3463e-005        2.01066e-005
404       29        -0.80582        1.09801e-005        2.45793e-005
405       29        -0.901304        1.04728e-005        2.57925e-005
406       29        -0.907387        1.04478e-005        2.5888e-005
407       29        -0.892192        1.05336e-005        2.5707e-005
408       29        -0.873117        1.06395e-005        2.54747e-005
409       29        -0.854734        1.07413e-005        2.52501e-005
410       29        -0.838522        1.08313e-005        2.50522e-005
411       29        -0.825231        1.09051e-005        2.489e-005
412       29        -0.815427        1.09597e-005        2.47705e-005
413       29        -0.809568        1.09925e-005        2.46995e-005
414       29        -0.80796        1.10013e-005        2.46794e-005
415       29        -0.810768        1.09862e-005        2.47149e-005
416       29        -0.81797        1.09466e-005        2.48039e-005
417       29        -0.829336        1.08832e-005        2.49421e-005
418       29        -0.844406        1.07992e-005        2.51254e-005
419       29        -0.862438        1.06983e-005        2.53436e-005
420       29        -0.88201        1.05888e-005        2.55799e-005
421       29        -0.899013        1.04938e-005        2.57852e-005
422       29        -0.897814        1.0494e-005        2.57547e-005
423       29        -0.81457        1.09317e-005        2.4686e-005
424       29        -0.424512        1.32999e-005        2.03335e-005
425       29        0.462369        2.07273e-005        1.30538e-005
426       29        0.828092        2.48595e-005        1.08607e-005
427       29        0.909925        2.59042e-005        1.04279e-005
428       29        0.92134        2.60573e-005        1.03704e-005
429       29        0.920093        2.6039e-005        1.03761e-005
430       29        0.91189        2.59281e-005        1.0417e-005
431       29        0.862883        2.52956e-005        1.06733e-005
432       29        0.633435        2.25594e-005        1.19738e-005
433       29        -0.0760599        1.58533e-005        1.71061e-005
434       29        -0.70379        1.15552e-005        2.33578e-005
435       29        -0.890917        1.05223e-005        2.56467e-005
436       29        -0.925504        1.03486e-005        2.61109e-005
437       29        -0.92338        1.03646e-005        2.60959e-005
438       29        -0.915203        1.04103e-005        2.59975e-005
439       29        -0.90891        1.04452e-005        2.5921e-005
440       29        -0.906711        1.04576e-005        2.58948e-005
441       29        -0.909122        1.0444e-005        2.59235e-005
442       29        -0.915622        1.04077e-005        2.60019e-005
443       29        -0.923749        1.03618e-005        2.60984e-005
444       29        -0.92413        1.03544e-005        2.60897e-005
445       29        -0.878817        1.05831e-005        2.54847e-005
446       29        -0.641482        1.19194e-005        2.26385e-005
447       29        0.11011        1.74e-005        1.55858e-005
448       29        0.717096        2.35201e-005        1.14818e-005
449       29        0.873761        2.54268e-005        1.06126e-005
450       29        0.825214        2.48188e-005        1.08741e-005
451       29        0.482182        2.09326e-005        1.29245e-005
452       29        -0.368368        1.36833e-005        1.97776e-005
453       29        -0.817933        1.09047e-005        2.4708e-005
454       29        -0.932741        1.02986e-005        2.61735e-005
455       29        -0.952877        1.02023e-005        2.64562e-005
456       29        -0.952911        1.0206e-005        2.64668e-005
457       29        -0.951297        1.02154e-005        2.64483e-005
458       29        -0.951314        1.02149e-005        2.64475e-005
459       29        -0.948132        1.02283e-005        2.6398e-005
460       29        -0.916594        1.03833e-005        2.59663e-005
461       29        -0.754368        1.12574e-005        2.39363e-005
462       29        -0.167642        1.51375e-005        1.79002e-005
463       29        0.608473        2.22848e-005        1.2127e-005
464       29        0.842841        2.50368e-005        1.0778e-005
465       29        0.795552        2.44548e-005        1.10372e-005
466       29        0.390394        2.00021e-005        1.35372e-005
467       29        -0.499254        1.28044e-005        2.10951e-005
468       29        -0.856592        1.06959e-005        2.51901e-005
469       29        -0.931195        1.03125e-005        2.61685e-005
470       29        -0.933352        1.03091e-005        2.62163e-005
471       29        -0.920642        1.03804e-005        2.60641e-005
472       29        -0.907206        1.04544e-005        2.58997e-005
473       29        -0.896868        1.05114e-005        2.5773e-005
474       29        -0.890913        1.05438e-005        2.56991e-005
475       29        -0.889841        1.05496e-005        2.56856e-005
476       29        -0.893668        1.05276e-005        2.57302e-005
477       29        -0.901908        1.04811e-005        2.58286e-005
478       29        -0.912727        1.04212e-005        2.59603e-005
479       29        -0.919507        1.03821e-005        2.60388e-005
480       29        -0.895762        1.05e-005        2.57165e-005
481       29        -0.734618        1.13752e-005        2.37138e-005
482       29        -0.127531        1.54454e-005        1.75463e-005
483       29        0.639492        2.26314e-005        1.19394e-005
484       29        0.878958        2.54966e-005        1.05866e-005
485       29        0.928236        2.6134e-005        1.03295e-005
486       29        0.927463        2.61224e-005        1.03329e-005
487       29        0.880602        2.55158e-005        1.05771e-005
488       29        0.664104        2.29053e-005        1.17902e-005
489       29        -0.0376794        1.61593e-005        1.67798e-005
490       29        -0.697018        1.15939e-005        2.32777e-005
491       29        -0.889119        1.05324e-005        2.56252e-005
492       29        -0.920483        1.03754e-005        2.60475e-005
493       29        -0.912594        1.04229e-005        2.59612e-005
494       29        -0.896653        1.0512e-005        2.57688e-005
495       29        -0.880504        1.06022e-005        2.55736e-005
496       29        -0.866482        1.06806e-005        2.54041e-005
497       29        -0.855261        1.07431e-005        2.52677e-005
498       29        -0.85043        1.07712e-005        2.52117e-005
499       29        -0.863708        1.07049e-005        2.53913e-005
0       30        -0.915007        1.04276e-005        2.60355e-005
1       30        -0.906871        1.04417e-005        2.58595e-005
2       30        -0.773358        1.11585e-005        2.41809e-005
3       30        -0.24713        1.45416e-005        1.86182e-005
4       30        0.577803        2.19386e-005        1.23104e-005
5       30        0.853739        2.51827e-005        1.07233e-005
6       30        0.907422        2.58825e-005        1.04452e-005
7       30        0.908853        2.59093e-005        1.04411e-005
8       30        0.902299        2.58293e-005        1.04773e-005
9       30        0.898364        2.57824e-005        1.04995e-005
10       30        0.899453        2.57947e-005        1.04931e-005
11       30        0.905531        2.58671e-005        1.04588e-005
12       30        0.914492        2.59771e-005        1.04096e-005
13       30        0.918111        2.60152e-005        1.03872e-005
14       30        0.883395        2.55548e-005        1.05638e-005
15       30        0.681097        2.30965e-005        1.16882e-005
16       30        -0.0110766        1.63765e-005        1.65589e-005
17       30        -0.668882        1.1765e-005        2.29659e-005
18       30        -0.855464        1.07173e-005        2.5212e-005
19       30        -0.880914        1.0588e-005        2.55499e-005
20       30        -0.867131        1.06677e-005        2.53898e-005
21       30        -0.845445        1.07895e-005        2.5129e-005
22       30        -0.823641        1.09119e-005        2.48659e-005
23       30        -0.803777        1.10239e-005        2.4627e-005
24       30        -0.786437        1.11217e-005        2.44183e-005
25       30        -0.771789        1.12044e-005        2.42422e-005
26       30        -0.759945        1.12722e-005        2.41017e-005
27       30        -0.751124        1.13235e-005        2.39987e-005
28       30        -0.745596        1.13551e-005        2.39331e-005
29       30        -0.743487        1.13665e-005        2.39068e-005
30       30        -0.744799        1.13595e-005        2.39233e-005
31       30        -0.749535        1.13327e-005        2.39803e-005
32       30        -0.757647        1.12865e-005        2.4077e-005
33       30        -0.768943        1.12225e-005        2.42124e-005
34       30        -0.783105        1.1142e-005        2.43816e-005
35       30        -0.799744        1.10478e-005        2.4581e-005
36       30        -0.81846        1.09422e-005        2.4806e-005
37       30        -0.838905        1.08272e-005        2.50523e-005
38       30        -0.860711        1.07054e-005        2.53166e-005
39       30        -0.88309        1.05804e-005        2.55873e-005
40       30        -0.903429        1.04665e-005        2.58318e-005
41       30        -0.91121        1.0419e-005        2.59155e-005
42       30        -0.86246        1.06697e-005        2.52764e-005
43       30        -0.588479        1.22424e-005        2.20516e-005
44       30        0.228913        1.84595e-005        1.46826e-005
45       30        0.747882        2.38864e-005        1.1307e-005
46       30        0.883686        2.55661e-005        1.05654e-005
47       30        0.906761        2.587e-005        1.04471e-005
48       30        0.906952        2.58771e-005        1.0448e-005
49       30        0.906666        2.58741e-005        1.04497e-005
50       30        0.909942        2.59143e-005        1.04317e-005
51       30        0.911964        2.59331e-005        1.04182e-005
52       30        0.888592        2.56191e-005        1.05355e-005
53       30        0.743819        2.38247e-005        1.13238e-005
54       30        0.196765        1.81573e-005        1.49141e-005
55       30        -0.591706        1.22244e-005        2.20903e-005
56       30        -0.848272        1.07514e-005        2.5111e-005
57       30        -0.8922        1.0526e-005        2.56886e-005
58       30        -0.88351        1.05782e-005        2.55927e-005
59       30        -0.864498        1.06844e-005        2.53628e-005
60       30        -0.845896        1.07883e-005        2.51373e-005
61       30        -0.830869        1.08726e-005        2.49561e-005
62       30        -0.820646        1.09302e-005        2.4833e-005
63       30        -0.815814        1.09575e-005        2.4775e-005
64       30        -0.816588        1.09533e-005        2.47848e-005
65       30        -0.822858        1.0918e-005        2.48602e-005
66       30        -0.834194        1.08541e-005        2.49966e-005
67       30        -0.849847        1.07665e-005        2.5186e-005
68       30        -0.868559        1.06622e-005        2.54132e-005
69       30        -0.887507        1.05566e-005        2.56426e-005
70       30        -0.897521        1.04958e-005        2.57516e-005
71       30        -0.863245        1.06666e-005        2.52889e-005
72       30        -0.650414        1.18634e-005        2.27341e-005
73       30        0.0496152        1.68755e-005        1.60586e-005
74       30        0.684807        2.31461e-005        1.167e-005
75       30        0.867979        2.53655e-005        1.06484e-005
76       30        0.899758        2.57812e-005        1.04844e-005
77       30        0.897856        2.57647e-005        1.04976e-005
78       30        0.893157        2.57096e-005        1.05245e-005
79       30        0.89319        2.57109e-005        1.05247e-005
80       30        0.897965        2.57672e-005        1.04975e-005
81       30        0.899917        2.5782e-005        1.0483e-005
82       30        0.867623        2.53547e-005        1.06476e-005
83       30        0.682693        2.31128e-005        1.16778e-005
84       30        0.0529137        1.69066e-005        1.60353e-005
85       30        -0.646618        1.18926e-005        2.27039e-005
86       30        -0.87004        1.06301e-005        2.53742e-005
87       30        -0.912986        1.04089e-005        2.59363e-005
88       30        -0.911442        1.04249e-005        2.59362e-005
89       30        -0.901755        1.04812e-005        2.58248e-005
90       30        -0.89339        1.05278e-005        2.57236e-005
91       30        -0.889055        1.05518e-005        2.56707e-005
92       30        -0.889518        1.05492e-005        2.56763e-005
93       30        -0.894736        1.05207e-005        2.57408e-005
94       30        -0.903746        1.04709e-005        2.58509e-005
95       30        -0.912947        1.04188e-005        2.59602e-005
96       30        -0.908521        1.0436e-005        2.58881e-005
97       30        -0.834823        1.08211e-005        2.49363e-005
98       30        -0.493348        1.28479e-005        2.10422e-005
99       30        0.357481        1.967e-005        1.37579e-005
100       30        0.802975        2.4533e-005        1.09906e-005
101       30        0.915189        2.59509e-005        1.03918e-005
102       30        0.935046        2.62162e-005        1.02916e-005
103       30        0.931155        2.61696e-005        1.03134e-005
104       30        0.895961        2.57116e-005        1.04959e-005
105       30        0.727257        2.36339e-005        1.14207e-005
106       30        0.118066        1.74644e-005        1.55195e-005
107       30        -0.657146        1.18272e-005        2.28181e-005
108       30        -0.891975        1.05146e-005        2.5655e-005
109       30        -0.934249        1.03003e-005        2.62174e-005
110       30        -0.932296        1.0315e-005        2.62035e-005
111       30        -0.923362        1.03638e-005        2.60934e-005
112       30        -0.916494        1.04008e-005        2.60073e-005
113       30        -0.913981        1.0414e-005        2.5975e-005
114       30        -0.916188        1.04023e-005        2.60031e-005
115       30        -0.922034        1.03708e-005        2.60764e-005
116       30        -0.92701        1.03416e-005        2.61325e-005
117       30        -0.913591        1.04059e-005        2.59447e-005
118       30        -0.812089        1.09436e-005        2.46517e-005
119       30        -0.393072        1.3515e-005        2.00228e-005
120       30        0.4582        2.0678e-005        1.30772e-005
121       30        0.832088        2.48957e-005        1.08331e-005
122       30        0.92296        2.60588e-005        1.03542e-005
123       30        0.940348        2.62907e-005        1.02663e-005
124       30        0.941969        2.63141e-005        1.02588e-005
125       30        0.929449        2.61473e-005        1.03222e-005
126       30        0.849967        2.51211e-005        1.07375e-005
127       30        0.494883        2.10519e-005        1.28341e-005
128       30        -0.401607        1.34554e-005        2.01054e-005
129       30        -0.813809        1.09363e-005        2.46777e-005
130       30        -0.90845        1.04357e-005        2.58856e-005
131       30        -0.919305        1.03842e-005        2.60388e-005
132       30        -0.913244        1.04193e-005        2.59691e-005
133       30        -0.906298        1.04579e-005        2.58849e-005
134       30        -0.902266        1.04797e-005        2.58344e-005
135       30        -0.901911        1.04807e-005        2.58277e-005
136       30        -0.904636        1.04652e-005        2.58599e-005
137       30        -0.907332        1.0449e-005        2.58894e-005
138       30        -0.89903        1.04899e-005        2.57761e-005
139       30        -0.84145        1.07942e-005        2.50395e-005
140       30        -0.617613        1.20783e-005        2.23991e-005
141       30        -0.0557048        1.60221e-005        1.69399e-005
142       30        0.527647        2.14073e-005        1.26301e-005
143       30        0.798203        2.44841e-005        1.10212e-005
144       30        0.889368        2.56325e-005        1.05328e-005
145       30        0.912088        2.59348e-005        1.04176e-005
146       30        0.909383        2.59077e-005        1.04349e-005
147       30        0.897499        2.57665e-005        1.05021e-005
148       30        0.88368        2.55992e-005        1.05791e-005
149       30        0.871482        2.5449e-005        1.06461e-005
150       30        0.862785        2.5341e-005        1.06935e-005
151       30        0.858573        2.52874e-005        1.0716e-005
152       30        0.859239        2.52944e-005        1.07118e-005
153       30        0.864588        2.536e-005        1.06823e-005
154       30        0.873498        2.54691e-005        1.0633e-005
155       30        0.882518        2.55762e-005        1.05819e-005
156       30        0.88074        2.55418e-005        1.05865e-005
157       30        0.832972        2.49259e-005        1.08367e-005
158       30        0.637645        2.26091e-005        1.19497e-005
159       30        0.129267        1.75654e-005        1.54355e-005
160       30        -0.489675        1.28756e-005        2.10102e-005
161       30        -0.793428        1.10499e-005        2.4431e-005
162       30        -0.884928        1.05583e-005        2.55807e-005
163       30        -0.900171        1.04833e-005        2.57891e-005
164       30        -0.89271        1.05278e-005        2.57061e-005
165       30        -0.879592        1.06014e-005        2.55485e-005
166       30        -0.866067        1.06768e-005        2.53845e-005
167       30        -0.853824        1.07449e-005        2.52356e-005
168       30        -0.843436        1.0803e-005        2.51097e-005
169       30        -0.83507        1.085e-005        2.5009e-005
170       30        -0.828729        1.08856e-005        2.49325e-005
171       30        -0.824346        1.09101e-005        2.48792e-005
172       30        -0.821829        1.0924e-005        2.48484e-005
173       30        -0.821069        1.09279e-005        2.48383e-005
174       30        -0.82194        1.09216e-005        2.48456e-005
175       30        -0.824371        1.09069e-005        2.48725e-005
176       30        -0.828269        1.08852e-005        2.492e-005
177       30        -0.833494        1.08562e-005        2.49839e-005
178       30        -0.839929        1.08204e-005        2.50623e-005
179       30        -0.847469        1.07784e-005        2.51539e-005
180       30        -0.856076        1.07314e-005        2.52606e-005
181       30        -0.86567        1.06789e-005        2.53795e-005
182       30        -0.876228        1.06207e-005        2.5509e-005
183       30        -0.887691        1.05569e-005        2.56482e-005
184       30        -0.899561        1.0491e-005        2.57923e-005
185       30        -0.908967        1.04384e-005        2.59056e-005
186       30        -0.902146        1.04694e-005        2.5806e-005
187       30        -0.818973        1.09083e-005        2.47418e-005
188       30        -0.439462        1.32006e-005        2.04856e-005
189       30        0.4616        2.0712e-005        1.30543e-005
190       30        0.845035        2.50548e-005        1.07621e-005
191       30        0.932414        2.6179e-005        1.03041e-005
192       30        0.944349        2.63417e-005        1.02451e-005
193       30        0.941954        2.63136e-005        1.02588e-005
194       30        0.93976        2.62851e-005        1.02702e-005
195       30        0.939873        2.62827e-005        1.02681e-005
196       30        0.93582        2.62189e-005        1.02847e-005
197       30        0.898614        2.57186e-005        1.04709e-005
198       30        0.723278        2.3558e-005        1.14294e-005
199       30        0.149685        1.77349e-005        1.52694e-005
200       30        -0.59223        1.22263e-005        2.21053e-005
201       30        -0.84791        1.07554e-005        2.51113e-005
202       30        -0.903283        1.04654e-005        2.58254e-005
203       30        -0.907854        1.04446e-005        2.58922e-005
204       30        -0.901426        1.04811e-005        2.58161e-005
205       30        -0.893379        1.05253e-005        2.57173e-005
206       30        -0.88577        1.05669e-005        2.56232e-005
207       30        -0.878911        1.06028e-005        2.55345e-005
208       30        -0.872904        1.06351e-005        2.54589e-005
209       30        -0.867721        1.06642e-005        2.53966e-005
210       30        -0.863387        1.06881e-005        2.53433e-005
211       30        -0.860217        1.07051e-005        2.53034e-005
212       30        -0.858731        1.07133e-005        2.52851e-005
213       30        -0.859486        1.07096e-005        2.52956e-005
214       30        -0.862852        1.06898e-005        2.5334e-005
215       30        -0.869008        1.06549e-005        2.54071e-005
216       30        -0.877267        1.06096e-005        2.55087e-005
217       30        -0.885284        1.05641e-005        2.56039e-005
218       30        -0.888365        1.05447e-005        2.56358e-005
219       30        -0.879173        1.05917e-005        2.55143e-005
220       30        -0.850995        1.07389e-005        2.51503e-005
221       30        -0.798074        1.10228e-005        2.44845e-005
222       30        -0.705147        1.15461e-005        2.33709e-005
223       30        -0.54828        1.24962e-005        2.16219e-005
224       30        -0.303477        1.41401e-005        1.91536e-005
225       30        0.0332297        1.67445e-005        1.61973e-005
226       30        0.358458        1.9685e-005        1.3755e-005
227       30        0.584813        2.20183e-005        1.22688e-005
228       30        0.729221        2.36506e-005        1.14063e-005
229       30        0.816821        2.47029e-005        1.09146e-005
230       30        0.866607        2.5325e-005        1.0646e-005
231       30        0.895573        2.56961e-005        1.04936e-005
232       30        0.914039        2.59369e-005        1.03981e-005
233       30        0.925986        2.60943e-005        1.0337e-005
234       30        0.933267        2.6191e-005        1.03e-005
235       30        0.937506        2.62479e-005        1.02788e-005
236       30        0.940082        2.62828e-005        1.02659e-005
237       30        0.941882        2.63065e-005        1.02567e-005
238       30        0.943234        2.63233e-005        1.02494e-005
239       30        0.944191        2.6336e-005        1.02446e-005
240       30        0.94479        2.6345e-005        1.02419e-005
241       30        0.945024        2.63477e-005        1.02406e-005
242       30        0.944594        2.63404e-005        1.02421e-005
243       30        0.942532        2.6311e-005        1.02518e-005
244       30        0.936704        2.6232e-005        1.02808e-005
245       30        0.923028        2.60505e-005        1.03502e-005
246       30        0.894501        2.56795e-005        1.04981e-005
247       30        0.83936        2.49817e-005        1.07918e-005
248       30        0.736656        2.37384e-005        1.13638e-005
249       30        0.563351        2.17862e-005        1.24029e-005
250       30        0.309319        1.92102e-005        1.40993e-005
251       30        -0.00245346        1.64449e-005        1.64853e-005
252       30        -0.276333        1.43333e-005        1.88955e-005
253       30        -0.473815        1.2977e-005        2.08424e-005
254       30        -0.62874        1.20022e-005        2.25071e-005
255       30        -0.754515        1.12661e-005        2.39582e-005
256       30        -0.842144        1.07818e-005        2.50283e-005
257       30        -0.894367        1.05042e-005        2.5691e-005
258       30        -0.920379        1.03686e-005        2.60276e-005
259       30        -0.930023        1.03186e-005        2.61531e-005
260       30        -0.930309        1.03191e-005        2.61618e-005
261       30        -0.925859        1.03452e-005        2.61116e-005
262       30        -0.919869        1.0378e-005        2.60379e-005
263       30        -0.914642        1.04058e-005        2.59717e-005
264       30        -0.911579        1.04222e-005        2.59331e-005
265       30        -0.911063        1.04255e-005        2.59279e-005
266       30        -0.912533        1.04182e-005        2.59479e-005
267       30        -0.914856        1.04063e-005        2.59784e-005
268       30        -0.916474        1.03975e-005        2.59984e-005
269       30        -0.913952        1.04092e-005        2.59623e-005
270       30        -0.895643        1.05018e-005        2.5718e-005
271       30        -0.822667        1.08879e-005        2.47871e-005
272       30        -0.597155        1.21941e-005        2.2156e-005
273       30        -0.152683        1.52527e-005        1.77687e-005
274       30        0.299507        1.91073e-005        1.4162e-005
275       30        0.553725        2.1669e-005        1.24554e-005
276       30        0.668484        2.29379e-005        1.17553e-005
277       30        0.713685        2.34614e-005        1.14922e-005
278       30        0.716121        2.34911e-005        1.14788e-005
279       30        0.673324        2.29945e-005        1.17274e-005
280       30        0.550369        2.1634e-005        1.24771e-005
281       30        0.265505        1.87888e-005        1.44076e-005
282       30        -0.2243        1.47177e-005        1.84184e-005
283       30        -0.652071        1.18648e-005        2.27747e-005
284       30        -0.843346        1.07762e-005        2.50453e-005
285       30        -0.899497        1.04799e-005        2.57634e-005
286       30        -0.90889        1.04361e-005        2.58978e-005
287       30        -0.904321        1.04645e-005        2.585e-005
288       30        -0.895965        1.05112e-005        2.57493e-005
289       30        -0.886873        1.05612e-005        2.56376e-005
290       30        -0.877935        1.06102e-005        2.55273e-005
291       30        -0.869434        1.06573e-005        2.54236e-005
292       30        -0.861503        1.07012e-005        2.53267e-005
293       30        -0.854274        1.07412e-005        2.52383e-005
294       30        -0.847922        1.07762e-005        2.51602e-005
295       30        -0.84265        1.08046e-005        2.50938e-005
296       30        -0.83871        1.08265e-005        2.50459e-005
297       30        -0.836187        1.08416e-005        2.50174e-005
298       30        -0.834977        1.08482e-005        2.50025e-005
299       30        -0.835055        1.08479e-005        2.50039e-005
300       30        -0.836302        1.08412e-005        2.50196e-005
301       30        -0.838574        1.08283e-005        2.50466e-005
302       30        -0.841793        1.08102e-005        2.50854e-005
303       30        -0.84588        1.07874e-005        2.5135e-005
304       30        -0.85077        1.07602e-005        2.51944e-005
305       30        -0.856429        1.07293e-005        2.52647e-005
306       30        -0.862801        1.06943e-005        2.53433e-005
307       30        -0.869902        1.06554e-005        2.5431e-005
308       30        -0.877697        1.06122e-005        2.55261e-005
309       30        -0.885973        1.05656e-005        2.56253e-005
310       30        -0.893764        1.05223e-005        2.57197e-005
311       30        -0.896445        1.05061e-005        2.57492e-005
312       30        -0.873997        1.06213e-005        2.54535e-005
313       30        -0.744812        1.1326e-005        2.38531e-005
314       30        -0.25772        1.44691e-005        1.87226e-005
315       30        0.558423        2.17221e-005        1.24274e-005
316       30        0.869772        2.53572e-005        1.06258e-005
317       30        0.938356        2.62543e-005        1.02725e-005
318       30        0.943169        2.63289e-005        1.02522e-005
319       30        0.934726        2.62269e-005        1.02991e-005
320       30        0.925988        2.61213e-005        1.03477e-005
321       30        0.920355        2.60535e-005        1.03791e-005
322       30        0.918617        2.6032e-005        1.03886e-005
323       30        0.920359        2.60521e-005        1.03785e-005
324       30        0.923289        2.60833e-005        1.03606e-005
325       30        0.919108        2.60202e-005        1.03788e-005
326       30        0.877562        2.54757e-005        1.05927e-005
327       30        0.692895        2.32307e-005        1.16183e-005
328       30        0.121258        1.74947e-005        1.54969e-005
329       30        -0.593247        1.222e-005        2.21165e-005
330       30        -0.854496        1.0716e-005        2.51847e-005
331       30        -0.912087        1.0417e-005        2.59333e-005
332       30        -0.916274        1.03999e-005        2.59994e-005
333       30        -0.910122        1.04354e-005        2.59279e-005
334       30        -0.904775        1.04656e-005        2.58644e-005
335       30        -0.903171        1.04749e-005        2.58459e-005
336       30        -0.905968        1.04594e-005        2.58799e-005
337       30        -0.912817        1.04211e-005        2.59623e-005
338       30        -0.921729        1.03711e-005        2.60691e-005
339       30        -0.925288        1.03483e-005        2.61045e-005
340       30        -0.896019        1.0496e-005        2.57135e-005
341       30        -0.734638        1.13774e-005        2.37187e-005
342       30        -0.18718        1.49933e-005        1.80796e-005
343       30        0.572576        2.18872e-005        1.23459e-005
344       30        0.859962        2.52472e-005        1.06841e-005
345       30        0.926216        2.61055e-005        1.03391e-005
346       30        0.931556        2.61785e-005        1.03128e-005
347       30        0.904383        2.58254e-005        1.04539e-005
348       30        0.781808        2.42895e-005        1.11143e-005
349       30        0.334466        1.94504e-005        1.3921e-005
350       30        -0.474966        1.29638e-005        2.08452e-005
351       30        -0.834237        1.0816e-005        2.49098e-005
352       30        -0.920162        1.03673e-005        2.60187e-005
353       30        -0.928631        1.03321e-005        2.61509e-005
354       30        -0.919549        1.03849e-005        2.6047e-005
355       30        -0.90883        1.04442e-005        2.59164e-005
356       30        -0.900963        1.04872e-005        2.58192e-005
357       30        -0.897383        1.05067e-005        2.57748e-005
358       30        -0.898513        1.05003e-005        2.57881e-005
359       30        -0.904116        1.04691e-005        2.58561e-005
360       30        -0.912784        1.04212e-005        2.59618e-005
361       30        -0.919209        1.03839e-005        2.60356e-005
362       30        -0.902281        1.04662e-005        2.58015e-005
363       30        -0.776509        1.11382e-005        2.42131e-005
364       30        -0.270258        1.4372e-005        1.88317e-005
365       30        0.576686        2.19292e-005        1.23189e-005
366       30        0.865102        2.53146e-005        1.06577e-005
367       30        0.92604        2.61044e-005        1.03405e-005
368       30        0.934191        2.62159e-005        1.03003e-005
369       30        0.930511        2.61694e-005        1.032e-005
370       30        0.907583        2.58697e-005        1.04384e-005
371       30        0.792627        2.44221e-005        1.10548e-005
372       30        0.33341        1.94403e-005        1.39285e-005
373       30        -0.545154        1.25143e-005        2.15857e-005
374       30        -0.857104        1.07006e-005        2.52142e-005
375       30        -0.915863        1.03977e-005        2.59832e-005
376       30        -0.911927        1.0424e-005        2.59466e-005
377       30        -0.895158        1.05163e-005        2.57409e-005
378       30        -0.877608        1.06123e-005        2.55241e-005
379       30        -0.862585        1.06962e-005        2.53422e-005
380       30        -0.851295        1.07598e-005        2.52069e-005
381       30        -0.844378        1.07987e-005        2.51235e-005
382       30        -0.84224        1.08107e-005        2.50978e-005
383       30        -0.845013        1.07953e-005        2.51316e-005
384       30        -0.852535        1.07535e-005        2.52232e-005
385       30        -0.864271        1.06881e-005        2.53658e-005
386       30        -0.878854        1.06072e-005        2.55436e-005
387       30        -0.892034        1.05331e-005        2.57017e-005
388       30        -0.887826        1.05498e-005        2.56343e-005
389       30        -0.801896        1.1007e-005        2.45431e-005
390       30        -0.411084        1.33945e-005        2.0205e-005
391       30        0.462901        2.07266e-005        1.30464e-005
392       30        0.823498        2.47979e-005        1.08836e-005
393       30        0.899912        2.57746e-005        1.04801e-005
394       30        0.903472        2.58311e-005        1.04658e-005
395       30        0.894077        2.5719e-005        1.05187e-005
396       30        0.886867        2.56315e-005        1.05587e-005
397       30        0.885666        2.56193e-005        1.05664e-005
398       30        0.89076        2.56848e-005        1.05396e-005
399       30        0.899305        2.57894e-005        1.04925e-005
400       30        0.900085        2.57888e-005        1.0484e-005
401       30        0.850279        2.51401e-005        1.07422e-005
402       30        0.595614        2.21411e-005        1.22047e-005
403       30        -0.149781        1.52796e-005        1.77485e-005
404       30        -0.722381        1.14509e-005        2.35811e-005
405       30        -0.881577        1.05762e-005        2.55383e-005
406       30        -0.903309        1.04685e-005        2.58337e-005
407       30        -0.89088        1.05398e-005        2.56884e-005
408       30        -0.871255        1.06492e-005        2.54506e-005
409       30        -0.851408        1.07597e-005        2.52093e-005
410       30        -0.833491        1.08595e-005        2.49914e-005
411       30        -0.81852        1.0943e-005        2.48093e-005
412       30        -0.80725        1.1006e-005        2.46725e-005
413       30        -0.800306        1.10451e-005        2.45889e-005
414       30        -0.79812        1.10573e-005        2.45622e-005
415       30        -0.800908        1.10421e-005        2.45969e-005
416       30        -0.808605        1.09994e-005        2.46911e-005
417       30        -0.820871        1.09307e-005        2.48398e-005
418       30        -0.837107        1.08397e-005        2.50362e-005
419       30        -0.856383        1.07315e-005        2.52687e-005
420       30        -0.876995        1.06162e-005        2.55179e-005
421       30        -0.894219        1.05198e-005        2.57253e-005
422       30        -0.89043        1.05336e-005        2.56616e-005
423       30        -0.79458        1.10429e-005        2.44435e-005
424       30        -0.366241        1.36977e-005        1.97562e-005
425       30        0.511875        2.12403e-005        1.27308e-005
426       30        0.846566        2.50865e-005        1.07592e-005
427       30        0.91919        2.60213e-005        1.03784e-005
428       30        0.928435        2.61457e-005        1.03321e-005
429       30        0.925012        2.60976e-005        1.03484e-005
430       30        0.908646        2.58821e-005        1.04323e-005
431       30        0.827604        2.48536e-005        1.08634e-005
432       30        0.488192        2.09947e-005        1.28852e-005
433       30        -0.345087        1.38474e-005        1.95541e-005
434       30        -0.800654        1.10045e-005        2.4507e-005
435       30        -0.914895        1.03972e-005        2.59566e-005
436       30        -0.92987        1.03267e-005        2.61697e-005
437       30        -0.922778        1.03687e-005        2.60903e-005
438       30        -0.913405        1.04206e-005        2.59764e-005
439       30        -0.906964        1.04558e-005        2.58968e-005
440       30        -0.904954        1.04664e-005        2.5871e-005
441       30        -0.907712        1.04513e-005        2.59051e-005
442       30        -0.91481        1.04123e-005        2.59923e-005
443       30        -0.924321        1.03596e-005        2.61077e-005
444       30        -0.929013        1.03298e-005        2.61552e-005
445       30        -0.899481        1.04742e-005        2.57491e-005
446       30        -0.718135        1.1466e-005        2.35122e-005
447       30        -0.0659155        1.59321e-005        1.70176e-005
448       30        0.650569        2.27581e-005        1.1874e-005
449       30        0.847796        2.51031e-005        1.07531e-005
450       30        0.778822        2.42576e-005        1.1133e-005
451       30        0.333758        1.94501e-005        1.39307e-005
452       30        -0.541422        1.25349e-005        2.15405e-005
453       30        -0.876491        1.05864e-005        2.54333e-005
454       30        -0.949656        1.02107e-005        2.63928e-005
455       30        -0.95823        1.0174e-005        2.65245e-005
456       30        -0.955058        1.01945e-005        2.64937e-005
457       30        -0.952618        1.02086e-005        2.64657e-005
458       30        -0.952992        1.02061e-005        2.64692e-005
459       30        -0.952366        1.02064e-005        2.64532e-005
460       30        -0.931034        1.03083e-005        2.61534e-005
461       30        -0.806021        1.09668e-005        2.45545e-005
462       30        -0.307047        1.41095e-005        1.91805e-005
463       30        0.544498        2.15918e-005        1.25261e-005
464       30        0.824918        2.48163e-005        1.08762e-005
465       30        0.779526        2.42623e-005        1.11273e-005
466       30        0.344211        1.95492e-005        1.38561e-005
467       30        -0.547326        1.24955e-005        2.16e-005
468       30        -0.873        1.06077e-005        2.53956e-005
469       30        -0.935975        1.02884e-005        2.62324e-005
470       30        -0.934398        1.03043e-005        2.62313e-005
471       30        -0.920282        1.03822e-005        2.60593e-005
472       30        -0.906192        1.04597e-005        2.58865e-005
473       30        -0.895528        1.05186e-005        2.57561e-005
474       30        -0.889452        1.05522e-005        2.56818e-005
475       30        -0.888402        1.05578e-005        2.56686e-005
476       30        -0.892332        1.05348e-005        2.57135e-005
477       30        -0.900687        1.04878e-005        2.58135e-005
478       30        -0.911516        1.04279e-005        2.59455e-005
479       30        -0.917824        1.03914e-005        2.60183e-005
480       30        -0.891571        1.05228e-005        2.56647e-005
481       30        -0.719999        1.14604e-005        2.35446e-005
482       30        -0.0870189        1.57633e-005        1.71964e-005
483       30        0.656908        2.28269e-005        1.18346e-005
484       30        0.884827        2.55694e-005        1.05547e-005
485       30        0.930873        2.61675e-005        1.03155e-005
486       30        0.925027        2.6092e-005        1.0346e-005
487       30        0.8575        2.52234e-005        1.07003e-005
488       30        0.563489        2.17928e-005        1.24049e-005
489       30        -0.264593        1.44191e-005        1.87867e-005
490       30        -0.780076        1.11182e-005        2.42558e-005
491       30        -0.910097        1.04225e-005        2.58953e-005
492       30        -0.925078        1.0352e-005        2.61085e-005
493       30        -0.913101        1.04211e-005        2.59697e-005
494       30        -0.896095        1.05158e-005        2.57639e-005
495       30        -0.879622        1.0607e-005        2.55628e-005
496       30        -0.865454        1.06861e-005        2.53911e-005
497       30        -0.854179        1.07494e-005        2.52552e-005
498       30        -0.849437        1.07771e-005        2.52003e-005
499       30        -0.863097        1.07084e-005        2.53842e-005
0       31        -0.915071        1.04275e-005        2.60369e-005
1       31        -0.910471        1.04231e-005        2.59067e-005
2       31        -0.791297        1.10581e-005        2.4397e-005
3       31        -0.301985        1.41448e-005        1.91314e-005
4       31        0.554474        2.16862e-005        1.2456e-005
5       31        0.853483        2.51768e-005        1.07235e-005
6       31        0.914883        2.59754e-005        1.04048e-005
7       31        0.919699        2.60467e-005        1.03832e-005
8       31        0.915088        2.59899e-005        1.04085e-005
9       31        0.912208        2.59519e-005        1.04232e-005
10       31        0.913567        2.59686e-005        1.04157e-005
11       31        0.919138        2.60389e-005        1.0386e-005
12       31        0.926608        2.613e-005        1.03447e-005
13       31        0.926472        2.61174e-005        1.03411e-005
14       31        0.880186        2.55072e-005        1.0578e-005
15       31        0.640342        2.26315e-005        1.19293e-005
16       31        -0.11033        1.5583e-005        1.74007e-005
17       31        -0.697288        1.15989e-005        2.3294e-005
18       31        -0.855175        1.07207e-005        2.52127e-005
19       31        -0.873378        1.06305e-005        2.54598e-005
20       31        -0.857619        1.07207e-005        2.52745e-005
21       31        -0.835018        1.08476e-005        2.50022e-005
22       31        -0.812436        1.09746e-005        2.47301e-005
23       31        -0.791775        1.10915e-005        2.44823e-005
24       31        -0.77361        1.11948e-005        2.42656e-005
25       31        -0.758131        1.12828e-005        2.40807e-005
26       31        -0.745495        1.13556e-005        2.39317e-005
27       31        -0.736007        1.14111e-005        2.38216e-005
28       31        -0.730055        1.14453e-005        2.37512e-005
29       31        -0.727917        1.1457e-005        2.37247e-005
30       31        -0.729711        1.14471e-005        2.37467e-005
31       31        -0.735449        1.14143e-005        2.3815e-005
32       31        -0.745009        1.13594e-005        2.39281e-005
33       31        -0.758078        1.12848e-005        2.40838e-005
34       31        -0.774192        1.11928e-005        2.42754e-005
35       31        -0.792837        1.10867e-005        2.44977e-005
36       31        -0.813523        1.09694e-005        2.47452e-005
37       31        -0.835833        1.08441e-005        2.50144e-005
38       31        -0.859311        1.07133e-005        2.52998e-005
39       31        -0.882941        1.05814e-005        2.55858e-005
40       31        -0.903361        1.04665e-005        2.58301e-005
41       31        -0.907245        1.04389e-005        2.58622e-005
42       31        -0.840127        1.07893e-005        2.49951e-005
43       31        -0.505445        1.27672e-005        2.11645e-005
44       31        0.349485        1.95982e-005        1.38177e-005
45       31        0.788548        2.43722e-005        1.10773e-005
46       31        0.896599        2.57299e-005        1.04967e-005
47       31        0.913632        2.5957e-005        1.04104e-005
48       31        0.913226        2.59543e-005        1.04136e-005
49       31        0.913326        2.59554e-005        1.0413e-005
50       31        0.916516        2.59956e-005        1.03959e-005
51       31        0.916243        2.59848e-005        1.03944e-005
52       31        0.882188        2.55328e-005        1.05674e-005
53       31        0.696467        2.32677e-005        1.15953e-005
54       31        0.0586542        1.69504e-005        1.59847e-005
55       31        -0.642987        1.19139e-005        2.26622e-005
56       31        -0.85402        1.07226e-005        2.51881e-005
57       31        -0.886451        1.05584e-005        2.56199e-005
58       31        -0.874879        1.06259e-005        2.54872e-005
59       31        -0.854801        1.07382e-005        2.52445e-005
60       31        -0.835522        1.08461e-005        2.50113e-005
61       31        -0.820001        1.09334e-005        2.48243e-005
62       31        -0.809503        1.09929e-005        2.46986e-005
63       31        -0.804665        1.10205e-005        2.46414e-005
64       31        -0.805728        1.10146e-005        2.46543e-005
65       31        -0.812576        1.09757e-005        2.47361e-005
66       31        -0.824749        1.09071e-005        2.48825e-005
67       31        -0.841445        1.08134e-005        2.5084e-005
68       31        -0.861419        1.07019e-005        2.53261e-005
69       31        -0.882197        1.05861e-005        2.55782e-005
70       31        -0.896315        1.05036e-005        2.57396e-005
71       31        -0.87538        1.06033e-005        2.54456e-005
72       31        -0.708621        1.15209e-005        2.34012e-005
73       31        -0.0949954        1.56964e-005        1.72606e-005
74       31        0.636468        2.25963e-005        1.1957e-005
75       31        0.862579        2.5294e-005        1.06759e-005
76       31        0.905251        2.58484e-005        1.04542e-005
77       31        0.906176        2.58667e-005        1.04519e-005
78       31        0.902304        2.58205e-005        1.04737e-005
79       31        0.902265        2.5821e-005        1.04743e-005
80       31        0.905515        2.58587e-005        1.04556e-005
81       31        0.901028        2.57922e-005        1.04756e-005
82       31        0.842907        2.50405e-005        1.07789e-005
83       31        0.565573        2.18082e-005        1.23878e-005
84       31        -0.209795        1.48224e-005        1.82824e-005
85       31        -0.746614        1.13089e-005        2.38599e-005
86       31        -0.892294        1.05138e-005        2.56613e-005
87       31        -0.914544        1.04022e-005        2.59602e-005
88       31        -0.908023        1.0444e-005        2.58951e-005
89       31        -0.897216        1.05061e-005        2.5769e-005
90       31        -0.888674        1.05536e-005        2.56652e-005
91       31        -0.884404        1.05769e-005        2.56125e-005
92       31        -0.885021        1.05736e-005        2.56203e-005
93       31        -0.890513        1.05437e-005        2.56885e-005
94       31        -0.900143        1.04909e-005        2.58073e-005
95       31        -0.911263        1.04289e-005        2.59414e-005
96       31        -0.913912        1.04091e-005        2.59609e-005
97       31        -0.867749        1.06447e-005        2.53509e-005
98       31        -0.618308        1.20619e-005        2.23843e-005
99       31        0.154372        1.7782e-005        1.52383e-005
100       31        0.740065        2.37779e-005        1.1344e-005
101       31        0.903553        2.58002e-005        1.04524e-005
102       31        0.935864        2.62267e-005        1.02873e-005
103       31        0.934893        2.62174e-005        1.02937e-005
104       31        0.903844        2.58116e-005        1.0454e-005
105       31        0.75537        2.39673e-005        1.12607e-005
106       31        0.203208        1.82216e-005        1.48708e-005
107       31        -0.621386        1.20421e-005        2.24165e-005
108       31        -0.885134        1.05498e-005        2.55654e-005
109       31        -0.934407        1.02988e-005        2.62177e-005
110       31        -0.933649        1.03074e-005        2.62197e-005
111       31        -0.92454        1.0357e-005        2.61071e-005
112       31        -0.917116        1.03971e-005        2.60142e-005
113       31        -0.913917        1.04142e-005        2.59738e-005
114       31        -0.915488        1.04063e-005        2.59948e-005
115       31        -0.921167        1.03758e-005        2.60663e-005
116       31        -0.927896        1.03378e-005        2.61461e-005
117       31        -0.923801        1.03539e-005        2.60799e-005
118       31        -0.860607        1.06809e-005        2.52561e-005
119       31        -0.559976        1.2422e-005        2.17463e-005
120       31        0.266508        1.88032e-005        1.44042e-005
121       31        0.777757        2.42318e-005        1.1133e-005
122       31        0.9146        2.59498e-005        1.03975e-005
123       31        0.943066        2.63242e-005        1.02515e-005
124       31        0.947266        2.63794e-005        1.02299e-005
125       31        0.93705        2.62434e-005        1.02817e-005
126       31        0.867298        2.53369e-005        1.06437e-005
127       31        0.545159        2.15809e-005        1.25115e-005
128       31        -0.341823        1.3868e-005        1.95194e-005
129       31        -0.794433        1.10443e-005        2.4443e-005
130       31        -0.903212        1.04636e-005        2.58191e-005
131       31        -0.918368        1.03892e-005        2.60269e-005
132       31        -0.914189        1.04142e-005        2.59809e-005
133       31        -0.908616        1.04452e-005        2.59134e-005
134       31        -0.905904        1.04597e-005        2.5879e-005
135       31        -0.906812        1.04541e-005        2.58887e-005
136       31        -0.910177        1.04351e-005        2.59287e-005
137       31        -0.910245        1.0432e-005        2.59227e-005
138       31        -0.885038        1.05609e-005        2.55899e-005
139       31        -0.754615        1.12719e-005        2.3973e-005
140       31        -0.304886        1.4138e-005        1.91778e-005
141       31        0.421589        2.03128e-005        1.33252e-005
142       31        0.792518        2.44119e-005        1.10513e-005
143       31        0.904027        2.58167e-005        1.04541e-005
144       31        0.926336        2.61187e-005        1.03431e-005
145       31        0.921833        2.60689e-005        1.03699e-005
146       31        0.909585        2.5916e-005        1.04361e-005
147       31        0.896063        2.57514e-005        1.0511e-005
148       31        0.883941        2.56037e-005        1.05782e-005
149       31        0.874676        2.54892e-005        1.06289e-005
150       31        0.869206        2.54207e-005        1.06585e-005
151       31        0.868055        2.54052e-005        1.06643e-005
152       31        0.871321        2.54438e-005        1.06457e-005
153       31        0.878406        2.55293e-005        1.0606e-005
154       31        0.88708        2.56335e-005        1.05573e-005
155       31        0.890072        2.56623e-005        1.05376e-005
156       31        0.862685        2.5301e-005        1.06777e-005
157       31        0.725157        2.36157e-005        1.14359e-005
158       31        0.298005        1.91044e-005        1.41811e-005
159       31        -0.369217        1.36811e-005        1.97911e-005
160       31        -0.752269        1.12793e-005        2.39326e-005
161       31        -0.877311        1.05964e-005        2.54783e-005
162       31        -0.903479        1.04631e-005        2.58248e-005
163       31        -0.899269        1.04905e-005        2.57836e-005
164       31        -0.886866        1.05606e-005        2.56359e-005
165       31        -0.873156        1.06371e-005        2.54699e-005
166       31        -0.86035        1.07084e-005        2.53146e-005
167       31        -0.84922        1.07706e-005        2.51797e-005
168       31        -0.840053        1.08218e-005        2.50686e-005
169       31        -0.832913        1.08618e-005        2.49823e-005
170       31        -0.827751        1.0891e-005        2.49205e-005
171       31        -0.824469        1.09095e-005        2.4881e-005
172       31        -0.822958        1.09177e-005        2.48622e-005
173       31        -0.823104        1.09164e-005        2.48626e-005
174       31        -0.824787        1.09055e-005        2.48799e-005
175       31        -0.827967        1.08869e-005        2.49165e-005
176       31        -0.832564        1.08613e-005        2.49723e-005
177       31        -0.838395        1.08288e-005        2.50432e-005
178       31        -0.845294        1.07907e-005        2.5128e-005
179       31        -0.853105        1.07474e-005        2.52234e-005
180       31        -0.861721        1.07003e-005        2.53302e-005
181       31        -0.870943        1.06495e-005        2.54433e-005
182       31        -0.880603        1.05961e-005        2.55615e-005
183       31        -0.890506        1.05412e-005        2.56822e-005
184       31        -0.900066        1.0488e-005        2.5798e-005
185       31        -0.906427        1.04521e-005        2.58738e-005
186       31        -0.896021        1.0503e-005        2.57306e-005
187       31        -0.809258        1.09638e-005        2.46274e-005
188       31        -0.429213        1.32711e-005        2.03851e-005
189       31        0.461293        2.07034e-005        1.30528e-005
190       31        0.85038        2.51105e-005        1.07285e-005
191       31        0.940196        2.62698e-005        1.02597e-005
192       31        0.950927        2.64184e-005        1.02076e-005
193       31        0.943858        2.63289e-005        1.02452e-005
194       31        0.932791        2.61838e-005        1.03021e-005
195       31        0.917733        2.59841e-005        1.03787e-005
196       31        0.88483        2.55504e-005        1.05468e-005
197       31        0.782089        2.42613e-005        1.10983e-005
198       31        0.458544        2.06643e-005        1.3064e-005
199       31        -0.231441        1.46612e-005        1.84792e-005
200       31        -0.726748        1.14269e-005        2.36346e-005
201       31        -0.877141        1.06004e-005        2.54836e-005
202       31        -0.908672        1.04379e-005        2.58967e-005
203       31        -0.909989        1.04332e-005        2.5919e-005
204       31        -0.904661        1.04628e-005        2.58546e-005
205       31        -0.898317        1.04976e-005        2.57764e-005
206       31        -0.892131        1.0531e-005        2.5699e-005
207       31        -0.886164        1.05619e-005        2.56211e-005
208       31        -0.880457        1.05932e-005        2.55507e-005
209       31        -0.875083        1.06237e-005        2.54872e-005
210       31        -0.870281        1.06502e-005        2.54283e-005
211       31        -0.866605        1.067e-005        2.53819e-005
212       31        -0.864766        1.06799e-005        2.5359e-005
213       31        -0.865402        1.06769e-005        2.53678e-005
214       31        -0.86882        1.06567e-005        2.54067e-005
215       31        -0.874824        1.06225e-005        2.54777e-005
216       31        -0.881319        1.05863e-005        2.55563e-005
217       31        -0.881456        1.0582e-005        2.55494e-005
218       31        -0.858503        1.07005e-005        2.52492e-005
219       31        -0.782624        1.11139e-005        2.43083e-005
220       31        -0.630816        1.19933e-005        2.25371e-005
221       31        -0.406004        1.34288e-005        2.0154e-005
222       31        -0.107458        1.56033e-005        1.73734e-005
223       31        0.2272        1.84427e-005        1.46944e-005
224       31        0.498442        2.10982e-005        1.28167e-005
225       31        0.685048        2.31404e-005        1.16643e-005
226       31        0.802906        2.45344e-005        1.0992e-005
227       31        0.869421        2.53618e-005        1.06315e-005
228       31        0.905479        2.58248e-005        1.04422e-005
229       31        0.924531        2.60749e-005        1.03444e-005
230       31        0.933844        2.62001e-005        1.02977e-005
231       31        0.938002        2.62572e-005        1.02773e-005
232       31        0.939831        2.62837e-005        1.02689e-005
233       31        0.940608        2.6296e-005        1.02657e-005
234       31        0.94082        2.63002e-005        1.02652e-005
235       31        0.940712        2.62997e-005        1.02661e-005
236       31        0.940498        2.62968e-005        1.02671e-005
237       31        0.940377        2.62944e-005        1.02674e-005
238       31        0.940477        2.62955e-005        1.02669e-005
239       31        0.940867        2.63004e-005        1.02648e-005
240       31        0.941588        2.63095e-005        1.02609e-005
241       31        0.942647        2.63237e-005        1.02556e-005
242       31        0.943943        2.63404e-005        1.02488e-005
243       31        0.945171        2.63552e-005        1.0242e-005
244       31        0.945738        2.63606e-005        1.02383e-005
245       31        0.944623        2.63434e-005        1.0243e-005
246       31        0.940049        2.62807e-005        1.02655e-005
247       31        0.928753        2.61299e-005        1.03225e-005
248       31        0.904796        2.58164e-005        1.04459e-005
249       31        0.859852        2.5242e-005        1.06831e-005
250       31        0.785325        2.43213e-005        1.10898e-005
251       31        0.677937        2.30569e-005        1.17052e-005
252       31        0.54477        2.15848e-005        1.25187e-005
253       31        0.364165        1.97381e-005        1.37136e-005
254       31        0.0865951        1.7195e-005        1.57686e-005
255       31        -0.260588        1.44501e-005        1.87518e-005
256       31        -0.559427        1.24286e-005        2.1746e-005
257       31        -0.759832        1.12332e-005        2.40157e-005
258       31        -0.866756        1.06446e-005        2.53254e-005
259       31        -0.91307        1.03998e-005        2.59158e-005
260       31        -0.925974        1.03352e-005        2.60893e-005
261       31        -0.922584        1.03567e-005        2.60551e-005
262       31        -0.913356        1.04073e-005        2.5942e-005
263       31        -0.904818        1.04535e-005        2.58356e-005
264       31        -0.900953        1.0474e-005        2.57864e-005
265       31        -0.902882        1.04638e-005        2.5811e-005
266       31        -0.90878        1.04336e-005        2.58888e-005
267       31        -0.915368        1.04e-005        2.5976e-005
268       31        -0.919971        1.03765e-005        2.60369e-005
269       31        -0.920991        1.03708e-005        2.60491e-005
270       31        -0.91509        1.03991e-005        2.59666e-005
271       31        -0.891183        1.05198e-005        2.56473e-005
272       31        -0.822766        1.0885e-005        2.47828e-005
273       31        -0.679674        1.16994e-005        2.30857e-005
274       31        -0.473233        1.29829e-005        2.08399e-005
275       31        -0.253519        1.4501e-005        1.86853e-005
276       31        -0.0691635        1.59052e-005        1.70442e-005
277       31        0.0376104        1.67759e-005        1.61567e-005
278       31        0.0485922        1.68679e-005        1.60679e-005
279       31        -0.042841        1.6117e-005        1.68224e-005
280       31        -0.231932        1.46618e-005        1.8489e-005
281       31        -0.473637        1.29836e-005        2.08494e-005
282       31        -0.695977        1.16067e-005        2.32791e-005
283       31        -0.835826        1.08175e-005        2.4953e-005
284       31        -0.894304        1.05052e-005        2.56918e-005
285       31        -0.910634        1.04221e-005        2.59084e-005
286       31        -0.910818        1.04252e-005        2.59208e-005
287       31        -0.905467        1.04564e-005        2.58597e-005
288       31        -0.898443        1.04957e-005        2.57751e-005
289       31        -0.891086        1.05361e-005        2.56847e-005
290       31        -0.88376        1.05765e-005        2.5595e-005
291       31        -0.876518        1.06171e-005        2.55078e-005
292       31        -0.869385        1.06572e-005        2.54221e-005
293       31        -0.862499        1.06952e-005        2.53377e-005
294       31        -0.856137        1.07301e-005        2.52592e-005
295       31        -0.85066        1.07596e-005        2.51902e-005
296       31        -0.846491        1.07827e-005        2.51394e-005
297       31        -0.8438        1.07986e-005        2.51087e-005
298       31        -0.8425        1.08056e-005        2.50925e-005
299       31        -0.842596        1.08053e-005        2.50942e-005
300       31        -0.843972        1.0798e-005        2.51116e-005
301       31        -0.846455        1.0784e-005        2.51413e-005
302       31        -0.849926        1.07646e-005        2.51835e-005
303       31        -0.85423        1.07408e-005        2.52361e-005
304       31        -0.859195        1.07131e-005        2.52965e-005
305       31        -0.8647        1.06827e-005        2.53639e-005
306       31        -0.870634        1.06497e-005        2.54361e-005
307       31        -0.876996        1.06147e-005        2.55143e-005
308       31        -0.883749        1.05775e-005        2.5597e-005
309       31        -0.890732        1.05384e-005        2.56811e-005
310       31        -0.897296        1.05025e-005        2.57621e-005
311       31        -0.900342        1.04853e-005        2.57985e-005
312       31        -0.88642        1.05558e-005        2.56128e-005
313       31        -0.800588        1.10142e-005        2.45269e-005
314       31        -0.457386        1.30859e-005        2.06749e-005
315       31        0.324677        1.93492e-005        1.39849e-005
316       31        0.781384        2.4261e-005        1.1106e-005
317       31        0.91594        2.59521e-005        1.03845e-005
318       31        0.944108        2.63307e-005        1.02433e-005
319       31        0.944234        2.63412e-005        1.02461e-005
320       31        0.938811        2.62766e-005        1.02766e-005
321       31        0.93424        2.62218e-005        1.03021e-005
322       31        0.932024        2.61945e-005        1.03143e-005
323       31        0.931284        2.61814e-005        1.03167e-005
324       31        0.927236        2.61232e-005        1.03355e-005
325       31        0.902818        2.57986e-005        1.04594e-005
326       31        0.799947        2.45e-005        1.10092e-005
327       31        0.452856        2.06228e-005        1.31122e-005
328       31        -0.269565        1.43875e-005        1.88389e-005
329       31        -0.748452        1.13011e-005        2.38874e-005
330       31        -0.888516        1.05368e-005        2.56205e-005
331       31        -0.914027        1.04086e-005        2.59626e-005
332       31        -0.911641        1.04254e-005        2.59425e-005
333       31        -0.905265        1.04619e-005        2.5868e-005
334       31        -0.901243        1.04848e-005        2.58206e-005
335       31        -0.901253        1.04849e-005        2.5821e-005
336       31        -0.905495        1.04609e-005        2.58715e-005
337       31        -0.913069        1.04184e-005        2.59623e-005
338       31        -0.920212        1.03776e-005        2.60459e-005
339       31        -0.912778        1.04114e-005        2.59373e-005
340       31        -0.839048        1.07982e-005        2.49887e-005
341       31        -0.534945        1.25829e-005        2.14834e-005
342       31        0.2027        1.82228e-005        1.48794e-005
343       31        0.741686        2.37991e-005        1.13358e-005
344       31        0.902242        2.57855e-005        1.04601e-005
345       31        0.934149        2.62088e-005        1.0298e-005
346       31        0.928953        2.6145e-005        1.03264e-005
347       31        0.885003        2.55774e-005        1.05561e-005
348       31        0.696313        2.32799e-005        1.16032e-005
349       31        0.0676463        1.70315e-005        1.59175e-005
350       31        -0.657963        1.18173e-005        2.28175e-005
351       31        -0.889959        1.05173e-005        2.56098e-005
352       31        -0.933567        1.02983e-005        2.61945e-005
353       31        -0.930374        1.03237e-005        2.61752e-005
354       31        -0.918079        1.03931e-005        2.60293e-005
355       31        -0.906468        1.0457e-005        2.5887e-005
356       31        -0.898405        1.0501e-005        2.57872e-005
357       31        -0.894874        1.05198e-005        2.57422e-005
358       31        -0.896153        1.05124e-005        2.5757e-005
359       31        -0.901963        1.04805e-005        2.58286e-005
360       31        -0.910917        1.04312e-005        2.59382e-005
361       31        -0.917829        1.03914e-005        2.60186e-005
362       31        -0.90202        1.04679e-005        2.5799e-005
363       31        -0.779521        1.11215e-005        2.42497e-005
364       31        -0.280958        1.42946e-005        1.89318e-005
365       31        0.573059        2.18891e-005        1.2341e-005
366       31        0.866124        2.53253e-005        1.06513e-005
367       31        0.92855        2.61365e-005        1.03272e-005
368       31        0.937067        2.6254e-005        1.02857e-005
369       31        0.933325        2.62057e-005        1.03052e-005
370       31        0.910947        2.59108e-005        1.04199e-005
371       31        0.800713        2.45195e-005        1.10095e-005
372       31        0.357359        1.96725e-005        1.37613e-005
373       31        -0.529302        1.26149e-005        2.14169e-005
374       31        -0.853257        1.07211e-005        2.51653e-005
375       31        -0.915266        1.04006e-005        2.59749e-005
376       31        -0.91165        1.04254e-005        2.59429e-005
377       31        -0.894331        1.05207e-005        2.57306e-005
378       31        -0.875945        1.06213e-005        2.55032e-005
379       31        -0.860033        1.07098e-005        2.53099e-005
380       31        -0.847906        1.07787e-005        2.51656e-005
381       31        -0.840269        1.08219e-005        2.50742e-005
382       31        -0.837571        1.08369e-005        2.50414e-005
383       31        -0.839984        1.08234e-005        2.50706e-005
384       31        -0.84736        1.0782e-005        2.51594e-005
385       31        -0.85912        1.07164e-005        2.53024e-005
386       31        -0.873719        1.06353e-005        2.54801e-005
387       31        -0.886316        1.05641e-005        2.56304e-005
388       31        -0.878817        1.05983e-005        2.55212e-005
389       31        -0.779114        1.11347e-005        2.42685e-005
390       31        -0.347254        1.38333e-005        1.95765e-005
391       31        0.519013        2.13086e-005        1.26809e-005
392       31        0.844166        2.50519e-005        1.07702e-005
393       31        0.909337        2.58945e-005        1.04301e-005
394       31        0.910209        2.59156e-005        1.04295e-005
395       31        0.900088        2.57924e-005        1.04855e-005
396       31        0.892251        2.56984e-005        1.05295e-005
397       31        0.89014        2.56745e-005        1.05419e-005
398       31        0.894226        2.57277e-005        1.05207e-005
399       31        0.902671        2.58326e-005        1.04747e-005
400       31        0.908088        2.58932e-005        1.04426e-005
401       31        0.882509        2.55495e-005        1.05709e-005
402       31        0.720343        2.3554e-005        1.1461e-005
403       31        0.140792        1.76691e-005        1.53486e-005
404       31        -0.603042        1.21609e-005        2.22261e-005
405       31        -0.852779        1.07291e-005        2.51721e-005
406       31        -0.898257        1.04943e-005        2.57669e-005
407       31        -0.890707        1.05401e-005        2.56845e-005
408       31        -0.871216        1.06486e-005        2.54483e-005
409       31        -0.850251        1.07656e-005        2.51941e-005
410       31        -0.830871        1.08741e-005        2.49595e-005
411       31        -0.814397        1.09663e-005        2.47599e-005
412       31        -0.801759        1.10372e-005        2.46071e-005
413       31        -0.793739        1.10826e-005        2.45108e-005
414       31        -0.790895        1.10985e-005        2.44764e-005
415       31        -0.793513        1.10844e-005        2.45092e-005
416       31        -0.801499        1.10397e-005        2.46061e-005
417       31        -0.814432        1.09666e-005        2.47614e-005
418       31        -0.831601        1.08699e-005        2.49682e-005
419       31        -0.851911        1.07561e-005        2.52137e-005
420       31        -0.873366        1.06361e-005        2.5473e-005
421       31        -0.890479        1.05398e-005        2.56782e-005
422       31        -0.882949        1.05733e-005        2.55664e-005
423       31        -0.769835        1.11815e-005        2.41454e-005
424       31        -0.291451        1.42244e-005        1.90375e-005
425       31        0.562101        2.17742e-005        1.24115e-005
426       31        0.862518        2.52851e-005        1.06728e-005
427       31        0.925576        2.61013e-005        1.0344e-005
428       31        0.932471        2.61956e-005        1.03101e-005
429       31        0.926445        2.61161e-005        1.03409e-005
430       31        0.900243        2.57729e-005        1.04759e-005
431       31        0.780457        2.42765e-005        1.11234e-005
432       31        0.321196        1.93276e-005        1.40179e-005
433       31        -0.528762        1.26194e-005        2.14129e-005
434       31        -0.859328        1.06841e-005        2.52312e-005
435       31        -0.929511        1.03217e-005        2.61477e-005
436       31        -0.932644        1.0313e-005        2.62076e-005
437       31        -0.922405        1.03711e-005        2.60867e-005
438       31        -0.912214        1.04273e-005        2.59621e-005
439       31        -0.905663        1.04627e-005        2.58801e-005
440       31        -0.903816        1.0472e-005        2.58556e-005
441       31        -0.906892        1.04552e-005        2.58935e-005
442       31        -0.914475        1.04143e-005        2.59885e-005
443       31        -0.924834        1.03572e-005        2.61152e-005
444       31        -0.931492        1.03173e-005        2.61882e-005
445       31        -0.90805        1.04292e-005        2.58591e-005
446       31        -0.747489        1.12964e-005        2.38544e-005
447       31        -0.138923        1.53576e-005        1.76465e-005
448       31        0.62071        2.24252e-005        1.2055e-005
449       31        0.834695        2.49416e-005        1.08248e-005
450       31        0.750571        2.39222e-005        1.12936e-005
451       31        0.243451        1.85988e-005        1.458e-005
452       31        -0.617737        1.20585e-005        2.23652e-005
453       31        -0.902693        1.04459e-005        2.5762e-005
454       31        -0.958408        1.01644e-005        2.65042e-005
455       31        -0.961722        1.01553e-005        2.65684e-005
456       31        -0.956798        1.01853e-005        2.65158e-005
457       31        -0.953673        1.02031e-005        2.64792e-005
458       31        -0.95381        1.02019e-005        2.64798e-005
459       31        -0.953341        1.02011e-005        2.64653e-005
460       31        -0.932767        1.02984e-005        2.61737e-005
461       31        -0.809307        1.09479e-005        2.45928e-005
462       31        -0.31091        1.40826e-005        1.9218e-005
463       31        0.547629        2.16254e-005        1.25064e-005
464       31        0.83066        2.48859e-005        1.08443e-005
465       31        0.79157        2.4407e-005        1.10596e-005
466       31        0.374601        1.9847e-005        1.36461e-005
467       31        -0.522546        1.26536e-005        2.13379e-005
468       31        -0.866818        1.064e-005        2.53162e-005
469       31        -0.935219        1.02923e-005        2.62224e-005
470       31        -0.934559        1.03041e-005        2.6235e-005
471       31        -0.9203        1.03825e-005        2.60605e-005
472       31        -0.905929        1.04609e-005        2.58827e-005
473       31        -0.895055        1.05208e-005        2.57495e-005
474       31        -0.888884        1.05549e-005        2.56738e-005
475       31        -0.887847        1.05606e-005        2.5661e-005
476       31        -0.891855        1.05373e-005        2.57073e-005
477       31        -0.900273        1.04901e-005        2.58085e-005
478       31        -0.910909        1.04313e-005        2.59383e-005
479       31        -0.915804        1.04022e-005        2.59927e-005
480       31        -0.882797        1.05694e-005        2.55531e-005
481       31        -0.683698        1.16727e-005        2.31259e-005
482       31        0.0117819        1.65641e-005        1.63701e-005
483       31        0.694233        2.32521e-005        1.16134e-005
484       31        0.894124        2.56867e-005        1.0505e-005
485       31        0.932821        2.61939e-005        1.03058e-005
486       31        0.921313        2.60459e-005        1.03662e-005
487       31        0.83476        2.49423e-005        1.08244e-005
488       31        0.474123        2.08503e-005        1.29779e-005
489       31        -0.414839        1.33648e-005        2.02361e-005
490       31        -0.831418        1.08335e-005        2.48798e-005
491       31        -0.924387        1.03479e-005        2.608e-005
492       31        -0.929626        1.03288e-005        2.61686e-005
493       31        -0.915229        1.04104e-005        2.59985e-005
494       31        -0.897648        1.05077e-005        2.57841e-005
495       31        -0.881035        1.05994e-005        2.55806e-005
496       31        -0.866807        1.06783e-005        2.54069e-005
497       31        -0.855452        1.07419e-005        2.52696e-005
498       31        -0.850571        1.07707e-005        2.52141e-005
499       31        -0.86393        1.07041e-005        2.5395e-005
0       32        -0.913903        1.04337e-005        2.60221e-005
1       32        -0.908748        1.04324e-005        2.5885e-005
2       32        -0.788958        1.10711e-005        2.43685e-005
3       32        -0.296167        1.41859e-005        1.90758e-005
4       32        0.56222        2.17688e-005        1.2407e-005
5       32        0.861113        2.52697e-005        1.06813e-005
6       32        0.923889        2.60875e-005        1.0356e-005
7       32        0.930405        2.61813e-005        1.03257e-005
8       32        0.927131        2.61411e-005        1.03437e-005
9       32        0.924979        2.61112e-005        1.03541e-005
10       32        0.926331        2.61281e-005        1.03468e-005
11       32        0.930926        2.61871e-005        1.03226e-005
12       32        0.935606        2.62417e-005        1.02959e-005
13       32        0.927553        2.61244e-005        1.03327e-005
14       32        0.855972        2.51944e-005        1.07044e-005
15       32        0.542093        2.15546e-005        1.25347e-005
16       32        -0.264348        1.44235e-005        1.87878e-005
17       32        -0.740508        1.13509e-005        2.38028e-005
18       32        -0.858178        1.07072e-005        2.52569e-005
19       32        -0.866647        1.06686e-005        2.53798e-005
20       32        -0.84864        1.07706e-005        2.51651e-005
21       32        -0.825411        1.09012e-005        2.48855e-005
22       32        -0.802485        1.10306e-005        2.46101e-005
23       32        -0.781473        1.11498e-005        2.43588e-005
24       32        -0.762907        1.12558e-005        2.41381e-005
25       32        -0.746988        1.13471e-005        2.39496e-005
26       32        -0.733922        1.14228e-005        2.37963e-005
27       32        -0.724067        1.14806e-005        2.36822e-005
28       32        -0.717902        1.15162e-005        2.36096e-005
29       32        -0.715848        1.15273e-005        2.3584e-005
30       32        -0.718161        1.15144e-005        2.36122e-005
31       32        -0.724875        1.14758e-005        2.36915e-005
32       32        -0.735791        1.14127e-005        2.38199e-005
33       32        -0.750472        1.13285e-005        2.39937e-005
34       32        -0.768315        1.1226e-005        2.42048e-005
35       32        -0.788712        1.11094e-005        2.44468e-005
36       32        -0.811121        1.09825e-005        2.47153e-005
37       32        -0.835084        1.08483e-005        2.50054e-005
38       32        -0.860029        1.07097e-005        2.53094e-005
39       32        -0.884562        1.05725e-005        2.56059e-005
40       32        -0.903993        1.04621e-005        2.58356e-005
41       32        -0.899893        1.04758e-005        2.57635e-005
42       32        -0.799084        1.10127e-005        2.44868e-005
43       32        -0.365156        1.37044e-005        1.97445e-005
44       32        0.481471        2.09223e-005        1.29274e-005
45       32        0.828317        2.48582e-005        1.08576e-005
46       32        0.90745        2.58686e-005        1.04393e-005
47       32        0.918242        2.60146e-005        1.03856e-005
48       32        0.917135        2.60039e-005        1.03928e-005
49       32        0.917429        2.60081e-005        1.03914e-005
50       32        0.919824        2.60357e-005        1.03775e-005
51       32        0.914417        2.59571e-005        1.04023e-005
52       32        0.858897        2.52341e-005        1.06899e-005
53       32        0.598591        2.21643e-005        1.21812e-005
54       32        -0.149192        1.5277e-005        1.7735e-005
55       32        -0.711784        1.15093e-005        2.34517e-005
56       32        -0.864199        1.067e-005        2.5321e-005
57       32        -0.882063        1.05835e-005        2.55686e-005
58       32        -0.866913        1.06701e-005        2.53902e-005
59       32        -0.845675        1.0789e-005        2.51334e-005
60       32        -0.825784        1.09007e-005        2.48935e-005
61       32        -0.809864        1.09904e-005        2.47021e-005
62       32        -0.799187        1.10509e-005        2.45742e-005
63       32        -0.794442        1.10782e-005        2.45183e-005
64       32        -0.795895        1.10701e-005        2.45361e-005
65       32        -0.80341        1.10275e-005        2.4626e-005
66       32        -0.816471        1.09537e-005        2.47828e-005
67       32        -0.834191        1.0854e-005        2.49962e-005
68       32        -0.85528        1.0736e-005        2.52515e-005
69       32        -0.877383        1.06128e-005        2.55196e-005
70       32        -0.89378        1.05181e-005        2.57099e-005
71       32        -0.879378        1.05832e-005        2.54991e-005
72       32        -0.73542        1.13674e-005        2.37165e-005
73       32        -0.173213        1.5092e-005        1.79462e-005
74       32        0.609419        2.22935e-005        1.21202e-005
75       32        0.860859        2.52692e-005        1.06838e-005
76       32        0.909837        2.59048e-005        1.0429e-005
77       32        0.912367        2.59438e-005        1.04183e-005
78       32        0.908886        2.59001e-005        1.0437e-005
79       32        0.908406        2.58941e-005        1.04396e-005
80       32        0.909263        2.59038e-005        1.04346e-005
81       32        0.895223        2.57152e-005        1.05051e-005
82       32        0.799568        2.45036e-005        1.10149e-005
83       32        0.402836        2.01192e-005        1.34481e-005
84       32        -0.429388        1.32702e-005        2.03873e-005
85       32        -0.815974        1.0922e-005        2.46986e-005
86       32        -0.906593        1.04401e-005        2.58485e-005
87       32        -0.914736        1.04024e-005        2.59656e-005
88       32        -0.904813        1.04618e-005        2.5856e-005
89       32        -0.893212        1.05279e-005        2.57193e-005
90       32        -0.884507        1.05761e-005        2.5613e-005
91       32        -0.88023        1.05998e-005        2.55609e-005
92       32        -0.880914        1.05961e-005        2.55696e-005
93       32        -0.886572        1.05652e-005        2.56395e-005
94       32        -0.896623        1.05102e-005        2.57637e-005
95       32        -0.909057        1.04415e-005        2.59155e-005
96       32        -0.916535        1.03966e-005        2.59978e-005
97       32        -0.889474        1.05303e-005        2.56292e-005
98       32        -0.710118        1.15155e-005        2.34251e-005
99       32        -0.0622489        1.59576e-005        1.69825e-005
100       32        0.664468        2.29045e-005        1.17855e-005
101       32        0.887988        2.56004e-005        1.05341e-005
102       32        0.934693        2.62107e-005        1.02931e-005
103       32        0.93714        2.62472e-005        1.02823e-005
104       32        0.910487        2.5898e-005        1.04195e-005
105       32        0.782193        2.42896e-005        1.11101e-005
106       32        0.290715        1.90323e-005        1.4231e-005
107       32        -0.574224        1.2332e-005        2.18986e-005
108       32        -0.874922        1.0603e-005        2.54332e-005
109       32        -0.934116        1.02992e-005        2.62111e-005
110       32        -0.935306        1.02977e-005        2.62386e-005
111       32        -0.926165        1.03479e-005        2.61264e-005
112       32        -0.918174        1.03912e-005        2.6027e-005
113       32        -0.914253        1.04122e-005        2.59774e-005
114       32        -0.915124        1.04081e-005        2.599e-005
115       32        -0.920411        1.03802e-005        2.60576e-005
116       32        -0.927966        1.03379e-005        2.61483e-005
117       32        -0.929409        1.03256e-005        2.6155e-005
118       32        -0.890174        1.05243e-005        2.56324e-005
119       32        -0.67398        1.17263e-005        2.30074e-005
120       32        0.0474321        1.6859e-005        1.60781e-005
121       32        0.708425        2.34134e-005        1.15292e-005
122       32        0.901656        2.57822e-005        1.04649e-005
123       32        0.94323        2.63255e-005        1.02503e-005
124       32        0.949942        2.64132e-005        1.02157e-005
125       32        0.940437        2.62852e-005        1.02632e-005
126       32        0.873932        2.54194e-005        1.06077e-005
127       32        0.56458        2.17889e-005        1.23891e-005
128       32        -0.315572        1.4053e-005        1.92673e-005
129       32        -0.786338        1.10896e-005        2.43456e-005
130       32        -0.901862        1.04707e-005        2.58017e-005
131       32        -0.919379        1.03837e-005        2.60395e-005
132       32        -0.91654        1.04016e-005        2.60105e-005
133       32        -0.912151        1.04261e-005        2.59575e-005
134       32        -0.910646        1.04338e-005        2.59375e-005
135       32        -0.912634        1.04221e-005        2.59601e-005
136       32        -0.916009        1.04029e-005        2.6e-005
137       32        -0.910825        1.04264e-005        2.5924e-005
138       32        -0.857495        1.0704e-005        2.52319e-005
139       32        -0.614605        1.20923e-005        2.23577e-005
140       32        0.0802201        1.71468e-005        1.5825e-005
141       32        0.686388        2.316e-005        1.16585e-005
142       32        0.887092        2.55965e-005        1.0542e-005
143       32        0.930614        2.61713e-005        1.03196e-005
144       32        0.930331        2.61789e-005        1.03255e-005
145       32        0.918956        2.60377e-005        1.03874e-005
146       32        0.905735        2.58704e-005        1.0458e-005
147       32        0.89379        2.57243e-005        1.05239e-005
148       32        0.884354        2.56094e-005        1.05762e-005
149       32        0.878175        2.55327e-005        1.06099e-005
150       32        0.875786        2.55027e-005        1.06227e-005
151       32        0.87744        2.5522e-005        1.06132e-005
152       32        0.882957        2.5588e-005        1.05821e-005
153       32        0.891129        2.56857e-005        1.05361e-005
154       32        0.897624        2.57595e-005        1.04979e-005
155       32        0.887342        2.56154e-005        1.05471e-005
156       32        0.807299        2.46016e-005        1.09738e-005
157       32        0.501252        2.11308e-005        1.28005e-005
158       32        -0.174588        1.50889e-005        1.79672e-005
159       32        -0.685542        1.16628e-005        2.31489e-005
160       32        -0.865091        1.06593e-005        2.53183e-005
161       32        -0.906932        1.04433e-005        2.5865e-005
162       32        -0.906797        1.04486e-005        2.58746e-005
163       32        -0.895373        1.05126e-005        2.57374e-005
164       32        -0.881763        1.05886e-005        2.5573e-005
165       32        -0.868741        1.06614e-005        2.54157e-005
166       32        -0.857251        1.07257e-005        2.52769e-005
167       32        -0.847656        1.07793e-005        2.51608e-005
168       32        -0.84008        1.08217e-005        2.50691e-005
169       32        -0.834507        1.08529e-005        2.50016e-005
170       32        -0.830836        1.08735e-005        2.49573e-005
171       32        -0.828926        1.08844e-005        2.49345e-005
172       32        -0.828642        1.08857e-005        2.49305e-005
173       32        -0.829862        1.08783e-005        2.4944e-005
174       32        -0.832466        1.08627e-005        2.49732e-005
175       32        -0.836449        1.08397e-005        2.50198e-005
176       32        -0.841737        1.08103e-005        2.50842e-005
177       32        -0.848105        1.0775e-005        2.5162e-005
178       32        -0.855347        1.07351e-005        2.5251e-005
179       32        -0.863268        1.06913e-005        2.53479e-005
180       32        -0.871703        1.06451e-005        2.54521e-005
181       32        -0.880315        1.05976e-005        2.55579e-005
182       32        -0.888745        1.05511e-005        2.56611e-005
183       32        -0.896561        1.05076e-005        2.57559e-005
184       32        -0.902995        1.04715e-005        2.5833e-005
185       32        -0.905413        1.04574e-005        2.58606e-005
186       32        -0.891988        1.05257e-005        2.56825e-005
187       32        -0.810722        1.09589e-005        2.46525e-005
188       32        -0.470869        1.29983e-005        2.08154e-005
189       32        0.36619        1.97464e-005        1.36916e-005
190       32        0.806714        2.45594e-005        1.09614e-005
191       32        0.91869        2.59767e-005        1.03658e-005
192       32        0.929072        2.61197e-005        1.03152e-005
193       32        0.905936        2.58264e-005        1.04381e-005
194       32        0.861735        2.52666e-005        1.06733e-005
195       32        0.789771        2.4374e-005        1.10645e-005
196       32        0.659449        2.28405e-005        1.18117e-005
197       32        0.394697        2.00292e-005        1.34974e-005
198       32        -0.101654        1.56476e-005        1.73219e-005
199       32        -0.605366        1.21466e-005        2.22516e-005
200       32        -0.835138        1.08222e-005        2.49467e-005
201       32        -0.901234        1.04742e-005        2.57941e-005
202       32        -0.91427        1.04087e-005        2.59693e-005
203       32        -0.913286        1.04151e-005        2.59598e-005
204       32        -0.909169        1.04375e-005        2.59085e-005
205       32        -0.904685        1.04613e-005        2.58516e-005
206       32        -0.900347        1.04845e-005        2.57967e-005
207       32        -0.895855        1.05078e-005        2.57381e-005
208       32        -0.890868        1.05357e-005        2.56781e-005
209       32        -0.885461        1.05669e-005        2.56153e-005
210       32        -0.880178        1.05962e-005        2.55509e-005
211       32        -0.87587        1.06194e-005        2.54968e-005
212       32        -0.873432        1.06326e-005        2.54664e-005
213       32        -0.873584        1.06322e-005        2.54693e-005
214       32        -0.876467        1.06149e-005        2.55013e-005
215       32        -0.880927        1.05889e-005        2.55524e-005
216       32        -0.881048        1.05862e-005        2.5549e-005
217       32        -0.856502        1.07129e-005        2.5228e-005
218       32        -0.750551        1.12939e-005        2.39223e-005
219       32        -0.465699        1.30361e-005        2.07682e-005
220       32        -0.0154498        1.63425e-005        1.65969e-005
221       32        0.381966        1.99111e-005        1.35897e-005
222       32        0.619461        2.23963e-005        1.20545e-005
223       32        0.760316        2.40198e-005        1.12297e-005
224       32        0.844078        2.50448e-005        1.07681e-005
225       32        0.892476        2.56599e-005        1.05113e-005
226       32        0.919203        2.60085e-005        1.03731e-005
227       32        0.932441        2.6185e-005        1.03062e-005
228       32        0.938129        2.62625e-005        1.02781e-005
229       32        0.939928        2.62892e-005        1.027e-005
230       32        0.939768        2.62902e-005        1.02721e-005
231       32        0.938743        2.62784e-005        1.0278e-005
232       32        0.937556        2.62644e-005        1.02847e-005
233       32        0.936535        2.62523e-005        1.02905e-005
234       32        0.935762        2.6243e-005        1.02948e-005
235       32        0.935213        2.62356e-005        1.02975e-005
236       32        0.934854        2.623e-005        1.0299e-005
237       32        0.934681        2.62277e-005        1.02999e-005
238       32        0.934709        2.62282e-005        1.02998e-005
239       32        0.934972        2.62312e-005        1.02983e-005
240       32        0.935532        2.62375e-005        1.0295e-005
241       32        0.936453        2.6249e-005        1.029e-005
242       32        0.937748        2.62665e-005        1.02836e-005
243       32        0.939318        2.62869e-005        1.02754e-005
244       32        0.940943        2.63071e-005        1.02666e-005
245       32        0.942295        2.63236e-005        1.02592e-005
246       32        0.942878        2.63295e-005        1.02555e-005
247       32        0.941834        2.63136e-005        1.026e-005
248       32        0.937692        2.62568e-005        1.02803e-005
249       32        0.928493        2.61334e-005        1.03266e-005
250       32        0.912452        2.59207e-005        1.04081e-005
251       32        0.889143        2.56159e-005        1.05283e-005
252       32        0.858234        2.52219e-005        1.06918e-005
253       32        0.807391        2.45884e-005        1.09669e-005
254       32        0.70537        2.3371e-005        1.15435e-005
255       32        0.503478        2.11477e-005        1.27822e-005
256       32        0.14444        1.7699e-005        1.53186e-005
257       32        -0.305582        1.41256e-005        1.91743e-005
258       32        -0.627336        1.20049e-005        2.24805e-005
259       32        -0.788863        1.10632e-005        2.43488e-005
260       32        -0.845302        1.07559e-005        2.5047e-005
261       32        -0.848642        1.0743e-005        2.51007e-005
262       32        -0.831962        1.08373e-005        2.49021e-005
263       32        -0.815749        1.09283e-005        2.47076e-005
264       32        -0.813566        1.09413e-005        2.46829e-005
265       32        -0.830131        1.08504e-005        2.48866e-005
266       32        -0.859473        1.06914e-005        2.52521e-005
267       32        -0.889406        1.05328e-005        2.56336e-005
268       32        -0.910513        1.04233e-005        2.5908e-005
269       32        -0.921431        1.03671e-005        2.60513e-005
270       32        -0.924043        1.03524e-005        2.60824e-005
271       32        -0.918609        1.03773e-005        2.60034e-005
272       32        -0.901464        1.04651e-005        2.57776e-005
273       32        -0.867849        1.06453e-005        2.53548e-005
274       32        -0.817944        1.0916e-005        2.47339e-005
275       32        -0.759129        1.1242e-005        2.40175e-005
276       32        -0.704769        1.1552e-005        2.3374e-005
277       32        -0.670637        1.1751e-005        2.29789e-005
278       32        -0.665732        1.17807e-005        2.29242e-005
279       32        -0.692398        1.16257e-005        2.3234e-005
280       32        -0.746243        1.13177e-005        2.38698e-005
281       32        -0.810586        1.09592e-005        2.46498e-005
282       32        -0.86536        1.06619e-005        2.53311e-005
283       32        -0.89883        1.04834e-005        2.57549e-005
284       32        -0.912318        1.04126e-005        2.59284e-005
285       32        -0.913836        1.04065e-005        2.59526e-005
286       32        -0.90955        1.04323e-005        2.59055e-005
287       32        -0.903151        1.04675e-005        2.58272e-005
288       32        -0.896992        1.05009e-005        2.57504e-005
289       32        -0.892045        1.05289e-005        2.56917e-005
290       32        -0.888051        1.05521e-005        2.56458e-005
291       32        -0.884139        1.0575e-005        2.5601e-005
292       32        -0.879612        1.06009e-005        2.55478e-005
293       32        -0.874297        1.06308e-005        2.54841e-005
294       32        -0.868612        1.0662e-005        2.54139e-005
295       32        -0.863253        1.06907e-005        2.53461e-005
296       32        -0.858967        1.07144e-005        2.52938e-005
297       32        -0.856123        1.07311e-005        2.52611e-005
298       32        -0.854707        1.07387e-005        2.52432e-005
299       32        -0.854774        1.07384e-005        2.52444e-005
300       32        -0.856211        1.07308e-005        2.52627e-005
301       32        -0.858793        1.07163e-005        2.52938e-005
302       32        -0.862309        1.06967e-005        2.53365e-005
303       32        -0.866439        1.06738e-005        2.53868e-005
304       32        -0.870831        1.06492e-005        2.54398e-005
305       32        -0.875291        1.06243e-005        2.54937e-005
306       32        -0.879873        1.05977e-005        2.55468e-005
307       32        -0.884847        1.05698e-005        2.56065e-005
308       32        -0.890413        1.05395e-005        2.56757e-005
309       32        -0.896483        1.05063e-005        2.57507e-005
310       32        -0.902457        1.04743e-005        2.58261e-005
311       32        -0.906444        1.04528e-005        2.58759e-005
312       32        -0.901036        1.04788e-005        2.58005e-005
313       32        -0.856578        1.07098e-005        2.52225e-005
314       32        -0.667332        1.17729e-005        2.29457e-005
315       32        -0.111519        1.55738e-005        1.74111e-005
316       32        0.528299        2.14048e-005        1.26204e-005
317       32        0.817586        2.47058e-005        1.09075e-005
318       32        0.910548        2.58836e-005        1.04131e-005
319       32        0.935396        2.62152e-005        1.02876e-005
320       32        0.939362        2.62739e-005        1.02699e-005
321       32        0.937546        2.62526e-005        1.02802e-005
322       32        0.933477        2.61998e-005        1.03013e-005
323       32        0.924921        2.60873e-005        1.03452e-005
324       32        0.900478        2.57662e-005        1.04708e-005
325       32        0.822247        2.47727e-005        1.08862e-005
326       32        0.582853        2.19928e-005        1.22787e-005
327       32        0.0162387        1.66033e-005        1.63359e-005
328       32        -0.593781        1.22194e-005        2.21272e-005
329       32        -0.842694        1.07806e-005        2.50393e-005
330       32        -0.904685        1.04546e-005        2.5835e-005
331       32        -0.911457        1.04243e-005        2.59351e-005
332       32        -0.906012        1.04568e-005        2.58748e-005
333       32        -0.900424        1.04888e-005        2.58093e-005
334       32        -0.898026        1.05025e-005        2.57811e-005
335       32        -0.899624        1.04936e-005        2.58003e-005
336       32        -0.904903        1.04635e-005        2.58624e-005
337       32        -0.911858        1.04238e-005        2.59443e-005
338       32        -0.912784        1.04151e-005        2.59466e-005
339       32        -0.878793        1.05886e-005        2.54972e-005
340       32        -0.710551        1.15181e-005        2.34406e-005
341       32        -0.182914        1.50281e-005        1.80444e-005
342       32        0.538856        2.1529e-005        1.25603e-005
343       32        0.847445        2.50848e-005        1.0749e-005
344       32        0.925601        2.60903e-005        1.03394e-005
345       32        0.936745        2.62458e-005        1.02857e-005
346       32        0.924342        2.60869e-005        1.03511e-005
347       32        0.865024        2.53239e-005        1.06624e-005
348       32        0.614283        2.23516e-005        1.20929e-005
349       32        -0.151551        1.5262e-005        1.77594e-005
350       32        -0.753881        1.12599e-005        2.393e-005
351       32        -0.916067        1.03806e-005        2.59458e-005
352       32        -0.939454        1.02683e-005        2.62723e-005
353       32        -0.930718        1.03224e-005        2.61811e-005
354       32        -0.916787        1.04004e-005        2.60139e-005
355       32        -0.904654        1.04669e-005        2.58646e-005
356       32        -0.89645        1.05114e-005        2.57623e-005
357       32        -0.892949        1.05302e-005        2.57181e-005
358       32        -0.894361        1.0522e-005        2.57345e-005
359       32        -0.900368        1.04888e-005        2.58078e-005
360       32        -0.909513        1.04386e-005        2.59203e-005
361       32        -0.916373        1.03992e-005        2.60002e-005
362       32        -0.899147        1.04832e-005        2.57624e-005
363       32        -0.769285        1.11788e-005        2.41263e-005
364       32        -0.248791        1.45277e-005        1.86313e-005
365       32        0.589673        2.20696e-005        1.22378e-005
366       32        0.871257        2.53913e-005        1.06244e-005
367       32        0.930866        2.6168e-005        1.03158e-005
368       32        0.938698        2.62758e-005        1.02775e-005
369       32        0.934755        2.62251e-005        1.02981e-005
370       32        0.913241        2.5941e-005        1.04081e-005
371       32        0.808934        2.46194e-005        1.09638e-005
372       32        0.385889        1.99529e-005        1.35649e-005
373       32        -0.507061        1.27571e-005        2.1182e-005
374       32        -0.84853        1.07459e-005        2.51048e-005
375       32        -0.915662        1.0398e-005        2.59788e-005
376       32        -0.91282        1.0419e-005        2.59573e-005
377       32        -0.895037        1.05169e-005        2.57393e-005
378       32        -0.875827        1.06219e-005        2.55017e-005
379       32        -0.859022        1.07155e-005        2.52976e-005
380       32        -0.846051        1.07889e-005        2.51428e-005
381       32        -0.837663        1.08365e-005        2.50426e-005
382       32        -0.834342        1.0855e-005        2.50024e-005
383       32        -0.836296        1.08439e-005        2.50255e-005
384       32        -0.843402        1.0804e-005        2.51114e-005
385       32        -0.855068        1.0739e-005        2.5253e-005
386       32        -0.869627        1.06579e-005        2.54299e-005
387       32        -0.881841        1.05885e-005        2.55749e-005
388       32        -0.872216        1.06341e-005        2.54389e-005
389       32        -0.763569        1.12228e-005        2.40832e-005
390       32        -0.305998        1.41242e-005        1.91804e-005
391       32        0.550428        2.16414e-005        1.24807e-005
392       32        0.856047        2.5199e-005        1.07055e-005
393       32        0.915419        2.59713e-005        1.03976e-005
394       32        0.914946        2.59749e-005        1.04039e-005
395       32        0.904318        2.58458e-005        1.04628e-005
396       32        0.895837        2.57442e-005        1.05105e-005
397       32        0.892762        2.57081e-005        1.05281e-005
398       32        0.895727        2.57455e-005        1.05121e-005
399       32        0.903547        2.58435e-005        1.047e-005
400       32        0.911269        2.59361e-005        1.04267e-005
401       32        0.900368        2.57816e-005        1.04781e-005
402       32        0.799326        2.4499e-005        1.10155e-005
403       32        0.378626        1.98844e-005        1.36169e-005
404       32        -0.454187        1.31097e-005        2.06464e-005
405       32        -0.813871        1.09396e-005        2.46866e-005
406       32        -0.891773        1.05274e-005        2.56811e-005
407       32        -0.8915        1.05352e-005        2.56931e-005
408       32        -0.872883        1.06391e-005        2.54679e-005
409       32        -0.851154        1.076e-005        2.52036e-005
410       32        -0.83056        1.08754e-005        2.49548e-005
411       32        -0.812772        1.09755e-005        2.47404e-005
412       32        -0.798893        1.10537e-005        2.45732e-005
413       32        -0.789841        1.1105e-005        2.44648e-005
414       32        -0.786291        1.1125e-005        2.4422e-005
415       32        -0.788608        1.11125e-005        2.44512e-005
416       32        -0.796703        1.10669e-005        2.45488e-005
417       32        -0.810105        1.09906e-005        2.47085e-005
418       32        -0.828014        1.08898e-005        2.49242e-005
419       32        -0.849201        1.0771e-005        2.51801e-005
420       32        -0.871383        1.06468e-005        2.5448e-005
421       32        -0.888225        1.05517e-005        2.56491e-005
422       32        -0.876178        1.0609e-005        2.54797e-005
423       32        -0.742099        1.13382e-005        2.38141e-005
424       32        -0.20518        1.48556e-005        1.82389e-005
425       32        0.607716        2.22718e-005        1.21291e-005
426       32        0.874776        2.54393e-005        1.06071e-005
427       32        0.929391        2.61498e-005        1.03238e-005
428       32        0.93436        2.62204e-005        1.03003e-005
429       32        0.925989        2.61104e-005        1.03434e-005
430       32        0.890135        2.56439e-005        1.05294e-005
431       32        0.731052        2.36885e-005        1.14037e-005
432       32        0.160866        1.78462e-005        1.51943e-005
433       32        -0.638083        1.19394e-005        2.25995e-005
434       32        -0.89204        1.05096e-005        2.56444e-005
435       32        -0.9379        1.02787e-005        2.6258e-005
436       32        -0.934415        1.03043e-005        2.62319e-005
437       32        -0.922319        1.03718e-005        2.60863e-005
438       32        -0.911616        1.04301e-005        2.59536e-005
439       32        -0.905005        1.04659e-005        2.5871e-005
440       32        -0.903303        1.04748e-005        2.58491e-005
441       32        -0.906648        1.04565e-005        2.58904e-005
442       32        -0.914563        1.04134e-005        2.59887e-005
443       32        -0.925167        1.03553e-005        2.61191e-005
444       32        -0.931378        1.03175e-005        2.6186e-005
445       32        -0.90421        1.04485e-005        2.58076e-005
446       32        -0.727        1.14135e-005        2.3613e-005
447       32        -0.0784204        1.58329e-005        1.71245e-005
448       32        0.647367        2.27235e-005        1.1894e-005
449       32        0.843651        2.50524e-005        1.0776e-005
450       32        0.756095        2.39876e-005        1.12621e-005
451       32        0.249275        1.86535e-005        1.45379e-005
452       32        -0.618003        1.20572e-005        2.23688e-005
453       32        -0.905136        1.04317e-005        2.57901e-005
454       32        -0.960778        1.01508e-005        2.65315e-005
455       32        -0.96352        1.01455e-005        2.65904e-005
456       32        -0.95802        1.01787e-005        2.65311e-005
457       32        -0.954335        1.01994e-005        2.64872e-005
458       32        -0.953673        1.02024e-005        2.64776e-005
459       32        -0.95109        1.02121e-005        2.64344e-005
460       32        -0.922458        1.0351e-005        2.60377e-005
461       32        -0.767161        1.11835e-005        2.40853e-005
462       32        -0.183834        1.50153e-005        1.80456e-005
463       32        0.614585        2.23523e-005        1.20896e-005
464       32        0.85749        2.52178e-005        1.0698e-005
465       32        0.825745        2.4823e-005        1.08702e-005
466       32        0.46729        2.07793e-005        1.30224e-005
467       32        -0.422331        1.33134e-005        2.03097e-005
468       32        -0.837022        1.08007e-005        2.4944e-005
469       32        -0.928841        1.03244e-005        2.61369e-005
470       32        -0.933831        1.03077e-005        2.62251e-005
471       32        -0.92065        1.03813e-005        2.60667e-005
472       32        -0.906344        1.0459e-005        2.58888e-005
473       32        -0.895392        1.05185e-005        2.57524e-005
474       32        -0.889187        1.05523e-005        2.56753e-005
475       32        -0.888192        1.05579e-005        2.56634e-005
476       32        -0.892289        1.05347e-005        2.57122e-005
477       32        -0.900747        1.04876e-005        2.58145e-005
478       32        -0.911039        1.04307e-005        2.59402e-005
479       32        -0.913825        1.04124e-005        2.59668e-005
480       32        -0.870945        1.06322e-005        2.54022e-005
481       32        -0.632188        1.198e-005        2.25431e-005
482       32        0.141395        1.76712e-005        1.53411e-005
483       32        0.739847        2.37843e-005        1.13496e-005
484       32        0.905224        2.58307e-005        1.04473e-005
485       32        0.935038        2.62233e-005        1.02945e-005
486       32        0.919272        2.60201e-005        1.03771e-005
487       32        0.82205        2.47873e-005        1.08947e-005
488       32        0.426103        2.03621e-005        1.32975e-005
489       32        -0.479864        1.29309e-005        2.08944e-005
490       32        -0.85479        1.07052e-005        2.51667e-005
491       32        -0.93285        1.03037e-005        2.61893e-005
492       32        -0.934251        1.03048e-005        2.62289e-005
493       32        -0.91905        1.03902e-005        2.60472e-005
494       32        -0.901417        1.04873e-005        2.58313e-005
495       32        -0.884886        1.05783e-005        2.56281e-005
496       32        -0.870683        1.06568e-005        2.54541e-005
497       32        -0.859204        1.07205e-005        2.53141e-005
498       32        -0.853908        1.07516e-005        2.52534e-005
499       32        -0.866138        1.06921e-005        2.54228e-005
0       33        -0.910916        1.04495e-005        2.59837e-005
1       33        -0.900995        1.04733e-005        2.57858e-005
2       33        -0.765981        1.12002e-005        2.40927e-005
3       33        -0.230913        1.46597e-005        1.84675e-005
4       33        0.600566        2.21838e-005        1.21678e-005
5       33        0.877294        2.54699e-005        1.05931e-005
6       33        0.935275        2.62302e-005        1.02948e-005
7       33        0.941672        2.63208e-005        1.02645e-005
8       33        0.938924        2.62878e-005        1.02798e-005
9       33        0.936901        2.62635e-005        1.02911e-005
10       33        0.937526        2.62701e-005        1.02872e-005
11       33        0.939677        2.62934e-005        1.02743e-005
12       33        0.937667        2.62605e-005        1.0282e-005
13       33        0.910371        2.5894e-005        1.04191e-005
14       33        0.780871        2.42653e-005        1.11137e-005
15       33        0.331308        1.94175e-005        1.39415e-005
16       33        -0.450808        1.31313e-005        2.06106e-005
17       33        -0.788582        1.10825e-005        2.43846e-005
18       33        -0.862185        1.06883e-005        2.53134e-005
19       33        -0.860357        1.0704e-005        2.53042e-005
20       33        -0.840301        1.08169e-005        2.50635e-005
21       33        -0.816899        1.09488e-005        2.47823e-005
22       33        -0.794172        1.10775e-005        2.45101e-005
23       33        -0.773346        1.1196e-005        2.42619e-005
24       33        -0.754857        1.13019e-005        2.40426e-005
25       33        -0.738912        1.13936e-005        2.38543e-005
26       33        -0.725762        1.14702e-005        2.3701e-005
27       33        -0.715815        1.15287e-005        2.35861e-005
28       33        -0.709606        1.15646e-005        2.3513e-005
29       33        -0.707692        1.1575e-005        2.34891e-005
30       33        -0.710476        1.15593e-005        2.35226e-005
31       33        -0.718022        1.15157e-005        2.36114e-005
32       33        -0.73007        1.14458e-005        2.37526e-005
33       33        -0.746074        1.13534e-005        2.3941e-005
34       33        -0.765327        1.12423e-005        2.41675e-005
35       33        -0.787167        1.11176e-005        2.44272e-005
36       33        -0.81104        1.09828e-005        2.47141e-005
37       33        -0.836442        1.08408e-005        2.50222e-005
38       33        -0.862614        1.06954e-005        2.5341e-005
39       33        -0.887509        1.05559e-005        2.56411e-005
40       33        -0.904038        1.04602e-005        2.58321e-005
41       33        -0.8845        1.05546e-005        2.55609e-005
42       33        -0.723137        1.144e-005        2.35765e-005
43       33        -0.139894        1.53502e-005        1.76551e-005
44       33        0.610939        2.23072e-005        1.21093e-005
45       33        0.862619        2.52863e-005        1.06722e-005
46       33        0.91539        2.59701e-005        1.03974e-005
47       33        0.92076        2.60468e-005        1.03723e-005
48       33        0.919078        2.60299e-005        1.0383e-005
49       33        0.919272        2.60324e-005        1.0382e-005
50       33        0.919471        2.60302e-005        1.0379e-005
51       33        0.903321        2.58104e-005        1.04589e-005
52       33        0.805862        2.45732e-005        1.09769e-005
53       33        0.41991        2.02877e-005        1.33311e-005
54       33        -0.381195        1.35945e-005        1.99028e-005
55       33        -0.781479        1.11136e-005        2.42799e-005
56       33        -0.875596        1.06109e-005        2.54695e-005
57       33        -0.87873        1.06029e-005        2.55301e-005
58       33        -0.859816        1.07096e-005        2.53039e-005
59       33        -0.837378        1.08353e-005        2.50328e-005
60       33        -0.816925        1.09504e-005        2.47865e-005
61       33        -0.800686        1.10422e-005        2.45917e-005
62       33        -0.789909        1.11032e-005        2.44626e-005
63       33        -0.78534        1.11292e-005        2.44081e-005
64       33        -0.787267        1.11188e-005        2.44322e-005
65       33        -0.795522        1.10721e-005        2.45312e-005
66       33        -0.809502        1.0993e-005        2.46988e-005
67       33        -0.82823        1.08874e-005        2.49241e-005
68       33        -0.850346        1.07635e-005        2.51915e-005
69       33        -0.873463        1.06345e-005        2.54717e-005
70       33        -0.890965        1.05336e-005        2.56756e-005
71       33        -0.878429        1.05889e-005        2.54886e-005
72       33        -0.739728        1.13435e-005        2.37687e-005
73       33        -0.189298        1.49708e-005        1.80907e-005
74       33        0.606336        2.22578e-005        1.21382e-005
75       33        0.863406        2.52989e-005        1.06691e-005
76       33        0.913739        2.59526e-005        1.04076e-005
77       33        0.916716        2.5997e-005        1.03944e-005
78       33        0.913256        2.59539e-005        1.04131e-005
79       33        0.911949        2.59375e-005        1.04201e-005
80       33        0.909262        2.59007e-005        1.04333e-005
81       33        0.881152        2.55327e-005        1.05783e-005
82       33        0.730733        2.36783e-005        1.14024e-005
83       33        0.182867        1.80386e-005        1.5024e-005
84       33        -0.591115        1.22297e-005        2.20868e-005
85       33        -0.861633        1.06751e-005        2.52683e-005
86       33        -0.91561        1.03941e-005        2.59675e-005
87       33        -0.914421        1.04048e-005        2.59634e-005
88       33        -0.902156        1.04762e-005        2.58229e-005
89       33        -0.889926        1.05455e-005        2.56777e-005
90       33        -0.881003        1.05951e-005        2.55693e-005
91       33        -0.876616        1.06195e-005        2.55162e-005
92       33        -0.877243        1.06163e-005        2.55243e-005
93       33        -0.882917        1.05852e-005        2.55943e-005
94       33        -0.893157        1.05289e-005        2.57204e-005
95       33        -0.906325        1.04564e-005        2.58817e-005
96       33        -0.916658        1.03969e-005        2.60019e-005
97       33        -0.90117        1.04695e-005        2.57809e-005
98       33        -0.766632        1.11925e-005        2.4092e-005
99       33        -0.226659        1.46932e-005        1.84312e-005
100       33        0.597311        2.21559e-005        1.21922e-005
101       33        0.873597        2.54165e-005        1.06101e-005
102       33        0.933249        2.61906e-005        1.03001e-005
103       33        0.939118        2.6273e-005        1.0272e-005
104       33        0.917651        2.5992e-005        1.03827e-005
105       33        0.811665        2.46495e-005        1.09473e-005
106       33        0.390526        1.99983e-005        1.35329e-005
107       33        -0.495577        1.28316e-005        2.10623e-005
108       33        -0.85443        1.07117e-005        2.51729e-005
109       33        -0.931474        1.03114e-005        2.6173e-005
110       33        -0.936769        1.0289e-005        2.62546e-005
111       33        -0.928141        1.03367e-005        2.61499e-005
112       33        -0.919695        1.03826e-005        2.6045e-005
113       33        -0.915041        1.04076e-005        2.59865e-005
114       33        -0.915148        1.04077e-005        2.59896e-005
115       33        -0.919857        1.03831e-005        2.60504e-005
116       33        -0.927588        1.03403e-005        2.61445e-005
117       33        -0.93208        1.03122e-005        2.61908e-005
118       33        -0.907284        1.04345e-005        2.58524e-005
119       33        -0.74721        1.13011e-005        2.38578e-005
120       33        -0.144405        1.53144e-005        1.76935e-005
121       33        0.638794        2.26194e-005        1.19414e-005
122       33        0.887552        2.56003e-005        1.05387e-005
123       33        0.941977        2.63081e-005        1.02564e-005
124       33        0.95076        2.64239e-005        1.02114e-005
125       33        0.940521        2.62862e-005        1.02628e-005
126       33        0.871471        2.53877e-005        1.06206e-005
127       33        0.555729        2.16938e-005        1.24448e-005
128       33        -0.329206        1.39562e-005        1.93973e-005
129       33        -0.792154        1.10566e-005        2.44147e-005
130       33        -0.905158        1.04528e-005        2.58427e-005
131       33        -0.922513        1.03667e-005        2.60786e-005
132       33        -0.920244        1.03815e-005        2.60567e-005
133       33        -0.916702        1.04014e-005        2.60142e-005
134       33        -0.916136        1.04038e-005        2.60055e-005
135       33        -0.918792        1.03881e-005        2.60354e-005
136       33        -0.921059        1.03739e-005        2.60588e-005
137       33        -0.906563        1.04451e-005        2.58601e-005
138       33        -0.809869        1.0959e-005        2.46315e-005
139       33        -0.418703        1.33473e-005        2.02877e-005
140       33        0.395408        2.00544e-005        1.35048e-005
141       33        0.810194        2.46331e-005        1.09561e-005
142       33        0.917985        2.60026e-005        1.03834e-005
143       33        0.933522        2.6217e-005        1.03076e-005
144       33        0.926045        2.61288e-005        1.03501e-005
145       33        0.91385        2.59753e-005        1.04155e-005
146       33        0.902063        2.58252e-005        1.04781e-005
147       33        0.892506        2.57082e-005        1.05308e-005
148       33        0.885873        2.56277e-005        1.05677e-005
149       33        0.882605        2.55875e-005        1.05856e-005
150       33        0.883013        2.55919e-005        1.05832e-005
151       33        0.887131        2.56413e-005        1.056e-005
152       33        0.894428        2.57288e-005        1.0519e-005
153       33        0.902654        2.58258e-005        1.04722e-005
154       33        0.903551        2.58253e-005        1.04626e-005
155       33        0.867005        2.5345e-005        1.06502e-005
156       33        0.689532        2.31956e-005        1.16398e-005
157       33        0.14256        1.76825e-005        1.53331e-005
158       33        -0.542385        1.25353e-005        2.15619e-005
159       33        -0.831252        1.08394e-005        2.48893e-005
160       33        -0.905813        1.04466e-005        2.58444e-005
161       33        -0.913951        1.04093e-005        2.59623e-005
162       33        -0.904453        1.04628e-005        2.58491e-005
163       33        -0.891258        1.05353e-005        2.5687e-005
164       33        -0.878302        1.06069e-005        2.55289e-005
165       33        -0.86675        1.06717e-005        2.53897e-005
166       33        -0.857028        1.07265e-005        2.52731e-005
167       33        -0.84931        1.07697e-005        2.518e-005
168       33        -0.843625        1.08015e-005        2.51112e-005
169       33        -0.839885        1.08225e-005        2.50659e-005
170       33        -0.837933        1.08333e-005        2.5042e-005
171       33        -0.837589        1.08349e-005        2.50372e-005
172       33        -0.83869        1.08286e-005        2.50502e-005
173       33        -0.841097        1.08151e-005        2.50793e-005
174       33        -0.844699        1.0794e-005        2.51207e-005
175       33        -0.849507        1.07665e-005        2.51775e-005
176       33        -0.855441        1.07339e-005        2.52507e-005
177       33        -0.862236        1.06966e-005        2.53343e-005
178       33        -0.869652        1.06555e-005        2.5425e-005
179       33        -0.877461        1.06119e-005        2.55195e-005
180       33        -0.885452        1.05683e-005        2.56185e-005
181       33        -0.893173        1.05262e-005        2.57141e-005
182       33        -0.90001        1.04884e-005        2.57975e-005
183       33        -0.905101        1.04594e-005        2.58575e-005
184       33        -0.907269        1.04462e-005        2.5881e-005
185       33        -0.904342        1.04614e-005        2.58429e-005
186       33        -0.888509        1.05443e-005        2.56386e-005
187       33        -0.824801        1.0884e-005        2.48311e-005
188       33        -0.581836        1.22941e-005        2.19982e-005
189       33        0.0752666        1.70911e-005        1.58519e-005
190       33        0.609313        2.22637e-005        1.21053e-005
191       33        0.783946        2.428e-005        1.10862e-005
192       33        0.79188        2.43843e-005        1.10459e-005
193       33        0.712198        2.34476e-005        1.15026e-005
194       33        0.558158        2.17297e-005        1.24351e-005
195       33        0.32472        1.93562e-005        1.39893e-005
196       33        0.00198414        1.64815e-005        1.64488e-005
197       33        -0.349739        1.38147e-005        1.95989e-005
198       33        -0.639687        1.19371e-005        2.26314e-005
199       33        -0.819467        1.09054e-005        2.47476e-005
200       33        -0.892598        1.05153e-005        2.56727e-005
201       33        -0.912725        1.04135e-005        2.59412e-005
202       33        -0.91448        1.04059e-005        2.59677e-005
203       33        -0.910931        1.04247e-005        2.59223e-005
204       33        -0.906541        1.04475e-005        2.58652e-005
205       33        -0.903308        1.04638e-005        2.58221e-005
206       33        -0.901768        1.0472e-005        2.58026e-005
207       33        -0.900836        1.04768e-005        2.57904e-005
208       33        -0.898617        1.04904e-005        2.57665e-005
209       33        -0.894742        1.0514e-005        2.57247e-005
210       33        -0.890217        1.05399e-005        2.56715e-005
211       33        -0.88617        1.05621e-005        2.56217e-005
212       33        -0.883546        1.05766e-005        2.55897e-005
213       33        -0.883152        1.05793e-005        2.55861e-005
214       33        -0.88489        1.05681e-005        2.56036e-005
215       33        -0.885717        1.05612e-005        2.56079e-005
216       33        -0.871402        1.06348e-005        2.542e-005
217       33        -0.789704        1.1075e-005        2.43954e-005
218       33        -0.492259        1.28606e-005        2.104e-005
219       33        0.12278        1.75067e-005        1.54839e-005
220       33        0.59999        2.21739e-005        1.21694e-005
221       33        0.804454        2.45404e-005        1.09777e-005
222       33        0.881504        2.55063e-005        1.05637e-005
223       33        0.913992        2.5932e-005        1.03967e-005
224       33        0.929194        2.61368e-005        1.03207e-005
225       33        0.936121        2.62334e-005        1.02873e-005
226       33        0.938568        2.62704e-005        1.02767e-005
227       33        0.938522        2.62737e-005        1.02784e-005
228       33        0.937289        2.626e-005        1.02857e-005
229       33        0.935697        2.62412e-005        1.02947e-005
230       33        0.934169        2.62231e-005        1.03034e-005
231       33        0.932895        2.62072e-005        1.03103e-005
232       33        0.931979        2.61958e-005        1.03152e-005
233       33        0.931414        2.61887e-005        1.03182e-005
234       33        0.931114        2.61841e-005        1.03195e-005
235       33        0.93095        2.61808e-005        1.03199e-005
236       33        0.930788        2.61785e-005        1.03207e-005
237       33        0.93053        2.61753e-005        1.03221e-005
238       33        0.930124        2.61696e-005        1.0324e-005
239       33        0.92963        2.61624e-005        1.03263e-005
240       33        0.929295        2.61573e-005        1.03277e-005
241       33        0.929487        2.61586e-005        1.03263e-005
242       33        0.93046        2.61707e-005        1.0321e-005
243       33        0.932167        2.61937e-005        1.03124e-005
244       33        0.934265        2.62216e-005        1.03018e-005
245       33        0.936303        2.62479e-005        1.02911e-005
246       33        0.937922        2.62682e-005        1.02824e-005
247       33        0.938865        2.62793e-005        1.02771e-005
248       33        0.938864        2.62775e-005        1.02764e-005
249       33        0.937681        2.62595e-005        1.02815e-005
250       33        0.935315        2.62245e-005        1.02921e-005
251       33        0.932174        2.61786e-005        1.03064e-005
252       33        0.928208        2.61254e-005        1.03264e-005
253       33        0.919411        2.6008e-005        1.03708e-005
254       33        0.895554        2.5695e-005        1.04934e-005
255       33        0.836256        2.49429e-005        1.08085e-005
256       33        0.700369        2.33142e-005        1.15732e-005
257       33        0.431715        2.04114e-005        1.32551e-005
258       33        0.0330517        1.67398e-005        1.61955e-005
259       33        -0.314602        1.40532e-005        1.92488e-005
260       33        -0.472561        1.29764e-005        2.08154e-005
261       33        -0.493918        1.28425e-005        2.10453e-005
262       33        -0.457568        1.30843e-005        2.06762e-005
263       33        -0.422219        1.33221e-005        2.03207e-005
264       33        -0.430265        1.32693e-005        2.04037e-005
265       33        -0.50055        1.28069e-005        2.11267e-005
266       33        -0.619625        1.20588e-005        2.24081e-005
267       33        -0.745822        1.13146e-005        2.38532e-005
268       33        -0.838611        1.07997e-005        2.49813e-005
269       33        -0.892321        1.05141e-005        2.56628e-005
270       33        -0.917626        1.03821e-005        2.59899e-005
271       33        -0.926283        1.03348e-005        2.60966e-005
272       33        -0.925598        1.03377e-005        2.6086e-005
273       33        -0.919485        1.03729e-005        2.60152e-005
274       33        -0.909904        1.04241e-005        2.58944e-005
275       33        -0.898496        1.04827e-005        2.57445e-005
276       33        -0.887855        1.05369e-005        2.56038e-005
277       33        -0.880644        1.05746e-005        2.55106e-005
278       33        -0.878188        1.05884e-005        2.54814e-005
279       33        -0.88101        1.05753e-005        2.55217e-005
280       33        -0.88904        1.05352e-005        2.56299e-005
281       33        -0.899851        1.048e-005        2.57729e-005
282       33        -0.909282        1.043e-005        2.58928e-005
283       33        -0.913682        1.04052e-005        2.59452e-005
284       33        -0.910924        1.04184e-005        2.59066e-005
285       33        -0.900965        1.04714e-005        2.57803e-005
286       33        -0.885779        1.05541e-005        2.55924e-005
287       33        -0.870422        1.06369e-005        2.54e-005
288       33        -0.861486        1.06848e-005        2.52874e-005
289       33        -0.862038        1.06833e-005        2.52978e-005
290       33        -0.869549        1.06456e-005        2.53987e-005
291       33        -0.878455        1.06006e-005        2.55174e-005
292       33        -0.884419        1.05709e-005        2.55983e-005
293       33        -0.885726        1.05657e-005        2.56192e-005
294       33        -0.883322        1.05799e-005        2.5592e-005
295       33        -0.879225        1.06019e-005        2.55402e-005
296       33        -0.875244        1.06239e-005        2.54916e-005
297       33        -0.872346        1.06409e-005        2.54585e-005
298       33        -0.870784        1.06492e-005        2.54387e-005
299       33        -0.870727        1.06497e-005        2.54383e-005
300       33        -0.872047        1.06427e-005        2.54552e-005
301       33        -0.874375        1.06296e-005        2.54831e-005
302       33        -0.87717        1.06138e-005        2.55165e-005
303       33        -0.879567        1.05999e-005        2.55443e-005
304       33        -0.880642        1.05928e-005        2.55545e-005
305       33        -0.880166        1.05936e-005        2.55442e-005
306       33        -0.879342        1.05955e-005        2.55279e-005
307       33        -0.880243        1.05889e-005        2.55349e-005
308       33        -0.884471        1.0566e-005        2.55877e-005
309       33        -0.892037        1.05257e-005        2.56836e-005
310       33        -0.901027        1.04785e-005        2.57993e-005
311       33        -0.908891        1.04373e-005        2.59009e-005
312       33        -0.911434        1.04226e-005        2.59302e-005
313       33        -0.895926        1.04997e-005        2.57202e-005
314       33        -0.817863        1.09138e-005        2.4727e-005
315       33        -0.555652        1.2455e-005        2.171e-005
316       33        -0.0102008        1.63853e-005        1.65533e-005
317       33        0.502541        2.11337e-005        1.27857e-005
318       33        0.756585        2.39661e-005        1.12465e-005
319       33        0.855483        2.51785e-005        1.07028e-005
320       33        0.890026        2.56212e-005        1.05212e-005
321       33        0.89763        2.57199e-005        1.04817e-005
322       33        0.886994        2.5584e-005        1.05378e-005
323       33        0.851758        2.51389e-005        1.07259e-005
324       33        0.763797        2.40598e-005        1.12093e-005
325       33        0.54727        2.16071e-005        1.25003e-005
326       33        0.0888987        1.72145e-005        1.57502e-005
327       33        -0.47901        1.29488e-005        2.09056e-005
328       33        -0.789507        1.10728e-005        2.43856e-005
329       33        -0.88862        1.05375e-005        2.56248e-005
330       33        -0.908206        1.04385e-005        2.58861e-005
331       33        -0.905797        1.04558e-005        2.58667e-005
332       33        -0.89984        1.04905e-005        2.57982e-005
333       33        -0.89582        1.05134e-005        2.5751e-005
334       33        -0.895287        1.05167e-005        2.57452e-005
335       33        -0.89837        1.04993e-005        2.5782e-005
336       33        -0.903962        1.04674e-005        2.5848e-005
337       33        -0.907704        1.04442e-005        2.58873e-005
338       33        -0.893115        1.05164e-005        2.56888e-005
339       33        -0.799709        1.10158e-005        2.4509e-005
340       33        -0.449317        1.31409e-005        2.0595e-005
341       33        0.275382        1.88952e-005        1.43468e-005
342       33        0.755617        2.39669e-005        1.12578e-005
343       33        0.904774        2.58128e-005        1.04447e-005
344       33        0.936348        2.6234e-005        1.02852e-005
345       33        0.936157        2.62405e-005        1.02898e-005
346       33        0.919807        2.60281e-005        1.03747e-005
347       33        0.851349        2.51515e-005        1.07356e-005
348       33        0.56413        2.18037e-005        1.24031e-005
349       33        -0.263609        1.44258e-005        1.87768e-005
350       33        -0.794227        1.10337e-005        2.44147e-005
351       33        -0.92645        1.03271e-005        2.60813e-005
352       33        -0.941654        1.02566e-005        2.63e-005
353       33        -0.930553        1.03229e-005        2.61779e-005
354       33        -0.915808        1.04053e-005        2.60006e-005
355       33        -0.903355        1.04733e-005        2.58467e-005
356       33        -0.895044        1.05185e-005        2.57435e-005
357       33        -0.891571        1.05373e-005        2.57001e-005
358       33        -0.893108        1.05286e-005        2.57182e-005
359       33        -0.899273        1.04943e-005        2.5793e-005
360       33        -0.908432        1.04437e-005        2.59048e-005
361       33        -0.914471        1.04087e-005        2.59745e-005
362       33        -0.892618        1.0517e-005        2.56775e-005
363       33        -0.742572        1.13293e-005        2.38067e-005
364       33        -0.167035        1.51366e-005        1.78884e-005
365       33        0.62749        2.24872e-005        1.20066e-005
366       33        0.881122        2.55172e-005        1.05722e-005
367       33        0.933485        2.62026e-005        1.03024e-005
368       33        0.939597        2.62876e-005        1.02728e-005
369       33        0.935444        2.62339e-005        1.02945e-005
370       33        0.915633        2.59728e-005        1.0396e-005
371       33        0.820452        2.47622e-005        1.09011e-005
372       33        0.428601        2.03794e-005        1.32755e-005
373       33        -0.464456        1.30334e-005        2.07381e-005
374       33        -0.838512        1.07987e-005        2.49766e-005
375       33        -0.915941        1.03954e-005        2.59793e-005
376       33        -0.91517        1.04058e-005        2.59853e-005
377       33        -0.897219        1.05046e-005        2.57655e-005
378       33        -0.877252        1.06139e-005        2.55189e-005
379       33        -0.859564        1.07125e-005        2.53042e-005
380       33        -0.845725        1.07905e-005        2.51382e-005
381       33        -0.836532        1.08422e-005        2.50275e-005
382       33        -0.832503        1.08648e-005        2.49789e-005
383       33        -0.833889        1.08571e-005        2.49957e-005
384       33        -0.840607        1.08195e-005        2.50772e-005
385       33        -0.852076        1.07555e-005        2.52164e-005
386       33        -0.866603        1.06744e-005        2.53924e-005
387       33        -0.878874        1.06046e-005        2.55379e-005
388       33        -0.869245        1.06503e-005        2.54021e-005
389       33        -0.760277        1.12417e-005        2.40444e-005
390       33        -0.302159        1.41517e-005        1.91441e-005
391       33        0.552707        2.16652e-005        1.2466e-005
392       33        0.858442        2.52272e-005        1.06919e-005
393       33        0.918298        2.60058e-005        1.03814e-005
394       33        0.918072        2.6014e-005        1.03871e-005
395       33        0.907269        2.58847e-005        1.04477e-005
396       33        0.898185        2.57746e-005        1.04982e-005
397       33        0.894125        2.5725e-005        1.05206e-005
398       33        0.895877        2.57476e-005        1.05114e-005
399       33        0.902725        2.58324e-005        1.04741e-005
400       33        0.911211        2.59364e-005        1.04274e-005
401       33        0.908502        2.58897e-005        1.04369e-005
402       33        0.844377        2.50581e-005        1.07706e-005
403       33        0.5389        2.15274e-005        1.25589e-005
404       33        -0.274063        1.43556e-005        1.88819e-005
405       33        -0.761849        1.12282e-005        2.40534e-005
406       33        -0.883018        1.05721e-005        2.55654e-005
407       33        -0.892961        1.05264e-005        2.57091e-005
408       33        -0.876056        1.06215e-005        2.55065e-005
409       33        -0.853931        1.07443e-005        2.52368e-005
410       33        -0.832383        1.08646e-005        2.49754e-005
411       33        -0.813492        1.0971e-005        2.47481e-005
412       33        -0.798521        1.10557e-005        2.45686e-005
413       33        -0.788507        1.11127e-005        2.44491e-005
414       33        -0.784228        1.11368e-005        2.43976e-005
415       33        -0.786139        1.11264e-005        2.44214e-005
416       33        -0.794185        1.10809e-005        2.45181e-005
417       33        -0.807873        1.10033e-005        2.46819e-005
418       33        -0.826346        1.0899e-005        2.49037e-005
419       33        -0.848253        1.07758e-005        2.51677e-005
420       33        -0.87105        1.06481e-005        2.54427e-005
421       33        -0.88746        1.05552e-005        2.5638e-005
422       33        -0.870055        1.06408e-005        2.54001e-005
423       33        -0.710984        1.15162e-005        2.3447e-005
424       33        -0.107711        1.56003e-005        1.73744e-005
425       33        0.649396        2.27368e-005        1.18768e-005
426       33        0.884235        2.55601e-005        1.05571e-005
427       33        0.931443        2.61781e-005        1.03138e-005
428       33        0.935004        2.62297e-005        1.02973e-005
429       33        0.92519        2.60997e-005        1.03474e-005
430       33        0.882826        2.55505e-005        1.0568e-005
431       33        0.696156        2.32828e-005        1.16064e-005
432       33        0.0532421        1.6913e-005        1.60361e-005
433       33        -0.692803        1.16124e-005        2.32169e-005
434       33        -0.907848        1.04261e-005        2.58461e-005
435       33        -0.942151        1.02567e-005        2.63136e-005
436       33        -0.935491        1.02987e-005        2.62459e-005
437       33        -0.92247        1.03707e-005        2.60876e-005
438       33        -0.911515        1.04303e-005        2.59514e-005
439       33        -0.904912        1.04661e-005        2.58692e-005
440       33        -0.903352        1.04747e-005        2.585e-005
441       33        -0.90691        1.04553e-005        2.58942e-005
442       33        -0.914979        1.04109e-005        2.59932e-005
443       33        -0.925192        1.03542e-005        2.61169e-005
444       33        -0.928478        1.03313e-005        2.61449e-005
445       33        -0.8876        1.0535e-005        2.55926e-005
446       33        -0.657237        1.18238e-005        2.28134e-005
447       33        0.094475        1.72658e-005        1.57093e-005
448       33        0.715584        2.35041e-005        1.14913e-005
449       33        0.869927        2.53808e-005        1.06341e-005
450       33        0.791962        2.44165e-005        1.10596e-005
451       33        0.345772        1.95684e-005        1.3848e-005
452       33        -0.544363        1.2516e-005        2.15714e-005
453       33        -0.884391        1.05412e-005        2.55256e-005
454       33        -0.956728        1.01709e-005        2.64766e-005
455       33        -0.96347        1.01449e-005        2.65876e-005
456       33        -0.958594        1.01753e-005        2.65373e-005
457       33        -0.954548        1.0198e-005        2.64892e-005
458       33        -0.952642        1.0207e-005        2.64622e-005
459       33        -0.945856        1.02383e-005        2.63637e-005
460       33        -0.900651        1.04654e-005        2.57576e-005
461       33        -0.681371        1.16796e-005        2.30857e-005
462       33        0.0457655        1.6847e-005        1.60934e-005
463       33        0.71151        2.34481e-005        1.15107e-005
464       33        0.892236        2.56558e-005        1.05122e-005
465       33        0.867155        2.53373e-005        1.06453e-005
466       33        0.588351        2.20608e-005        1.22491e-005
467       33        -0.233679        1.46444e-005        1.84994e-005
468       33        -0.777348        1.11308e-005        2.42172e-005
469       33        -0.915617        1.03921e-005        2.59628e-005
470       33        -0.932015        1.0316e-005        2.61988e-005
471       33        -0.921258        1.03779e-005        2.6074e-005
472       33        -0.907349        1.04541e-005        2.59027e-005
473       33        -0.896434        1.05127e-005        2.57649e-005
474       33        -0.89027        1.05454e-005        2.56864e-005
475       33        -0.889376        1.05506e-005        2.5676e-005
476       33        -0.893603        1.0527e-005        2.57272e-005
477       33        -0.9021        1.04802e-005        2.58312e-005
478       33        -0.911942        1.04256e-005        2.59509e-005
479       33        -0.912157        1.04207e-005        2.59443e-005
480       33        -0.857592        1.07032e-005        2.52325e-005
481       33        -0.573763        1.23381e-005        2.18993e-005
482       33        0.267153        1.88115e-005        1.44013e-005
483       33        0.781977        2.42878e-005        1.11117e-005
484       33        0.915585        2.59669e-005        1.03941e-005
485       33        0.937481        2.62565e-005        1.02824e-005
486       33        0.920376        2.60342e-005        1.03712e-005
487       33        0.825372        2.48283e-005        1.08766e-005
488       33        0.438544        2.04888e-005        1.32148e-005
489       33        -0.464363        1.30331e-005        2.07356e-005
490       33        -0.852566        1.07162e-005        2.51365e-005
491       33        -0.935678        1.0288e-005        2.62235e-005
492       33        -0.93887        1.028e-005        2.6287e-005
493       33        -0.92453        1.03606e-005        2.61159e-005
494       33        -0.907432        1.04546e-005        2.5906e-005
495       33        -0.891235        1.05434e-005        2.57062e-005
496       33        -0.877163        1.06208e-005        2.55332e-005
497       33        -0.865519        1.06853e-005        2.53909e-005
498       33        -0.859517        1.07199e-005        2.53206e-005
499       33        -0.869698        1.06727e-005        2.5467e-005
0       34        -0.905966        1.04757e-005        2.59203e-005
1       34        -0.887476        1.0545e-005        2.56137e-005
2       34        -0.72516        1.14336e-005        2.36111e-005
3       34        -0.120214        1.54981e-005        1.74778e-005
4       34        0.657371        2.28119e-005        1.18214e-005
5       34        0.899267        2.57431e-005        1.0474e-005
6       34        0.9487        2.63975e-005        1.02223e-005
7       34        0.953422        2.64661e-005        1.02005e-005
8       34        0.950116        2.64284e-005        1.02198e-005
9       34        0.947049        2.63912e-005        1.02367e-005
10       34        0.944949        2.63617e-005        1.02468e-005
11       34        0.940062        2.6291e-005        1.02693e-005
12       34        0.919375        2.60119e-005        1.03727e-005
13       34        0.840989        2.50067e-005        1.0785e-005
14       34        0.58041        2.19687e-005        1.22952e-005
15       34        -0.0488221        1.60717e-005        1.68759e-005
16       34        -0.637485        1.19535e-005        2.26127e-005
17       34        -0.831517        1.08489e-005        2.49177e-005
18       34        -0.865009        1.06752e-005        2.53538e-005
19       34        -0.854223        1.07383e-005        2.52301e-005
20       34        -0.832811        1.08586e-005        2.49722e-005
21       34        -0.809862        1.09882e-005        2.4697e-005
22       34        -0.787966        1.11125e-005        2.44356e-005
23       34        -0.767939        1.12269e-005        2.41975e-005
24       34        -0.750071        1.13294e-005        2.39861e-005
25       34        -0.734542        1.14186e-005        2.38025e-005
26       34        -0.721647        1.14938e-005        2.36521e-005
27       34        -0.71183        1.15519e-005        2.35396e-005
28       34        -0.705674        1.15875e-005        2.34672e-005
29       34        -0.703858        1.15973e-005        2.34443e-005
30       34        -0.706942        1.15797e-005        2.34811e-005
31       34        -0.715037        1.15328e-005        2.3576e-005
32       34        -0.727851        1.14582e-005        2.37256e-005
33       34        -0.744773        1.13601e-005        2.39239e-005
34       34        -0.765034        1.12434e-005        2.41628e-005
35       34        -0.787964        1.11129e-005        2.44362e-005
36       34        -0.813        1.09719e-005        2.47379e-005
37       34        -0.839553        1.08235e-005        2.50599e-005
38       34        -0.86653        1.06733e-005        2.5388e-005
39       34        -0.890704        1.05374e-005        2.5678e-005
40       34        -0.900564        1.04762e-005        2.57819e-005
41       34        -0.851699        1.07271e-005        2.51402e-005
42       34        -0.587499        1.22487e-005        2.20413e-005
43       34        0.157628        1.78132e-005        1.52155e-005
44       34        0.727096        2.3629e-005        1.14202e-005
45       34        0.889839        2.56317e-005        1.05275e-005
46       34        0.92047        2.60367e-005        1.03712e-005
47       34        0.921541        2.60583e-005        1.03688e-005
48       34        0.919432        2.60352e-005        1.03814e-005
49       34        0.919041        2.60297e-005        1.03833e-005
50       34        0.914713        2.59681e-005        1.04036e-005
51       34        0.878013        2.5485e-005        1.05918e-005
52       34        0.702788        2.3345e-005        1.15605e-005
53       34        0.128503        1.75549e-005        1.54379e-005
54       34        -0.585314        1.22634e-005        2.20195e-005
55       34        -0.837801        1.08042e-005        2.49716e-005
56       34        -0.884969        1.05626e-005        2.55921e-005
57       34        -0.875894        1.06193e-005        2.54972e-005
58       34        -0.85366        1.0744e-005        2.52293e-005
59       34        -0.83012        1.08759e-005        2.49449e-005
60       34        -0.809169        1.0994e-005        2.4693e-005
61       34        -0.79268        1.10873e-005        2.44953e-005
62       34        -0.781874        1.11485e-005        2.43658e-005
63       34        -0.777544        1.11733e-005        2.43145e-005
64       34        -0.780006        1.11596e-005        2.43444e-005
65       34        -0.78904        1.11085e-005        2.44529e-005
66       34        -0.803952        1.10242e-005        2.4632e-005
67       34        -0.823674        1.09129e-005        2.4869e-005
68       34        -0.846765        1.07834e-005        2.51479e-005
69       34        -0.870721        1.06496e-005        2.54379e-005
70       34        -0.888589        1.05465e-005        2.56458e-005
71       34        -0.874708        1.06087e-005        2.54416e-005
72       34        -0.728386        1.14085e-005        2.36355e-005
73       34        -0.157338        1.52133e-005        1.78055e-005
74       34        0.622146        2.24321e-005        1.20414e-005
75       34        0.868868        2.53665e-005        1.06394e-005
76       34        0.916754        2.59892e-005        1.03909e-005
77       34        0.919407        2.60296e-005        1.03794e-005
78       34        0.915772        2.5986e-005        1.03998e-005
79       34        0.913371        2.59561e-005        1.04128e-005
80       34        0.906061        2.58578e-005        1.04495e-005
81       34        0.859201        2.52524e-005        1.06944e-005
82       34        0.63683        2.26006e-005        1.19549e-005
83       34        -0.0718807        1.58849e-005        1.70687e-005
84       34        -0.708367        1.15268e-005        2.34072e-005
85       34        -0.891993        1.05143e-005        2.56548e-005
86       34        -0.921564        1.03636e-005        2.60461e-005
87       34        -0.914182        1.04063e-005        2.59609e-005
88       34        -0.900248        1.04863e-005        2.57986e-005
89       34        -0.887456        1.05588e-005        2.56467e-005
90       34        -0.878233        1.06101e-005        2.55348e-005
91       34        -0.873613        1.06359e-005        2.54789e-005
92       34        -0.874038        1.06338e-005        2.54846e-005
93       34        -0.879559        1.06035e-005        2.55526e-005
94       34        -0.889742        1.05475e-005        2.56779e-005
95       34        -0.903127        1.04736e-005        2.58415e-005
96       34        -0.914705        1.04074e-005        2.59772e-005
97       34        -0.904717        1.04518e-005        2.58288e-005
98       34        -0.792577        1.1049e-005        2.44081e-005
99       34        -0.314001        1.40615e-005        1.92486e-005
100       34        0.555375        2.17006e-005        1.2453e-005
101       34        0.864612        2.53023e-005        1.06577e-005
102       34        0.932756        2.6183e-005        1.03022e-005
103       34        0.941442        2.63027e-005        1.02598e-005
104       34        0.925905        2.60995e-005        1.03399e-005
105       34        0.845074        2.50635e-005        1.07654e-005
106       34        0.50849        2.12019e-005        1.27509e-005
107       34        -0.350672        1.38057e-005        1.96044e-005
108       34        -0.811377        1.0945e-005        2.46372e-005
109       34        -0.923393        1.03522e-005        2.60649e-005
110       34        -0.937303        1.02851e-005        2.62587e-005
111       34        -0.930308        1.03243e-005        2.61752e-005
112       34        -0.921666        1.03714e-005        2.60683e-005
113       34        -0.916297        1.04004e-005        2.60011e-005
114       34        -0.915566        1.04051e-005        2.5994e-005
115       34        -0.919516        1.03846e-005        2.60454e-005
116       34        -0.9269        1.03439e-005        2.61355e-005
117       34        -0.932608        1.03096e-005        2.61979e-005
118       34        -0.915205        1.03935e-005        2.59556e-005
119       34        -0.786229        1.10821e-005        2.43263e-005
120       34        -0.264234        1.44186e-005        1.87793e-005
121       34        0.587379        2.20505e-005        1.22553e-005
122       34        0.876493        2.54587e-005        1.05969e-005
123       34        0.940491        2.62877e-005        1.02637e-005
124       34        0.950484        2.64202e-005        1.02128e-005
125       34        0.938394        2.62595e-005        1.02742e-005
126       34        0.862329        2.5274e-005        1.06701e-005
127       34        0.524825        2.13654e-005        1.2641e-005
128       34        -0.373369        1.36473e-005        1.98244e-005
129       34        -0.808947        1.09621e-005        2.46159e-005
130       34        -0.912301        1.04144e-005        2.59322e-005
131       34        -0.927446        1.03401e-005        2.61403e-005
132       34        -0.925052        1.03555e-005        2.61166e-005
133       34        -0.921985        1.03727e-005        2.60799e-005
134       34        -0.92199        1.03719e-005        2.60781e-005
135       34        -0.92465        1.03556e-005        2.61064e-005
136       34        -0.923929        1.03559e-005        2.60882e-005
137       34        -0.89335        1.05105e-005        2.56804e-005
138       34        -0.729407        1.14094e-005        2.36614e-005
139       34        -0.153698        1.52527e-005        1.77867e-005
140       34        0.599373        2.21871e-005        1.21841e-005
141       34        0.868523        2.53648e-005        1.06423e-005
142       34        0.927261        2.61304e-005        1.03381e-005
143       34        0.930409        2.61819e-005        1.0326e-005
144       34        0.920893        2.60656e-005        1.03783e-005
145       34        0.9097        2.59238e-005        1.04381e-005
146       34        0.899977        2.5799e-005        1.04893e-005
147       34        0.892914        2.57129e-005        1.05284e-005
148       34        0.888933        2.56655e-005        1.05509e-005
149       34        0.888302        2.56578e-005        1.05544e-005
150       34        0.891155        2.56921e-005        1.05384e-005
151       34        0.8973        2.57658e-005        1.05039e-005
152       34        0.905651        2.58656e-005        1.04569e-005
153       34        0.912055        2.59377e-005        1.04191e-005
154       34        0.900973        2.57816e-005        1.04718e-005
155       34        0.815264        2.46911e-005        1.09264e-005
156       34        0.478594        2.08904e-005        1.29448e-005
157       34        -0.263687        1.44261e-005        1.87788e-005
158       34        -0.745391        1.13155e-005        2.38447e-005
159       34        -0.890323        1.05255e-005        2.56393e-005
160       34        -0.917448        1.03889e-005        2.60024e-005
161       34        -0.912791        1.04172e-005        2.59519e-005
162       34        -0.900844        1.04827e-005        2.58051e-005
163       34        -0.88829        1.05516e-005        2.56507e-005
164       34        -0.876968        1.06141e-005        2.55121e-005
165       34        -0.867405        1.06674e-005        2.5396e-005
166       34        -0.859802        1.07103e-005        2.53053e-005
167       34        -0.854236        1.07418e-005        2.52388e-005
168       34        -0.850667        1.07619e-005        2.51959e-005
169       34        -0.848936        1.07715e-005        2.51748e-005
170       34        -0.848831        1.07718e-005        2.51728e-005
171       34        -0.850136        1.07642e-005        2.51877e-005
172       34        -0.852667        1.07501e-005        2.52186e-005
173       34        -0.856282        1.07301e-005        2.52627e-005
174       34        -0.860862        1.07037e-005        2.53165e-005
175       34        -0.866398        1.06726e-005        2.53829e-005
176       34        -0.872762        1.06379e-005        2.54619e-005
177       34        -0.879647        1.06001e-005        2.55467e-005
178       34        -0.886757        1.05605e-005        2.5633e-005
179       34        -0.893792        1.0521e-005        2.57173e-005
180       34        -0.900457        1.04845e-005        2.57996e-005
181       34        -0.906211        1.04529e-005        2.58702e-005
182       34        -0.910025        1.04311e-005        2.5915e-005
183       34        -0.910105        1.04285e-005        2.59106e-005
184       34        -0.904266        1.04577e-005        2.58317e-005
185       34        -0.891014        1.05286e-005        2.56644e-005
186       34        -0.869373        1.06452e-005        2.53933e-005
187       34        -0.827743        1.08697e-005        2.48715e-005
188       34        -0.708484        1.15377e-005        2.3432e-005
189       34        -0.383423        1.35886e-005        1.99385e-005
190       34        0.0571842        1.69403e-005        1.59988e-005
191       34        0.288781        1.90042e-005        1.42375e-005
192       34        0.27222        1.88526e-005        1.43597e-005
193       34        0.0675979        1.70323e-005        1.5919e-005
194       34        -0.229795        1.46755e-005        1.84668e-005
195       34        -0.48461        1.29049e-005        2.09517e-005
196       34        -0.661337        1.18036e-005        2.28681e-005
197       34        -0.77955        1.11226e-005        2.42528e-005
198       34        -0.854869        1.07113e-005        2.51829e-005
199       34        -0.895597        1.0497e-005        2.5705e-005
200       34        -0.907697        1.04363e-005        2.58676e-005
201       34        -0.902794        1.04646e-005        2.58107e-005
202       34        -0.889681        1.05333e-005        2.56417e-005
203       34        -0.873354        1.06186e-005        2.54307e-005
204       34        -0.859188        1.06932e-005        2.52493e-005
205       34        -0.853312        1.07242e-005        2.51741e-005
206       34        -0.858173        1.06979e-005        2.52346e-005
207       34        -0.869851        1.06344e-005        2.53796e-005
208       34        -0.880287        1.05811e-005        2.55174e-005
209       34        -0.886521        1.05522e-005        2.56067e-005
210       34        -0.890089        1.05363e-005        2.56595e-005
211       34        -0.891944        1.05283e-005        2.56876e-005
212       34        -0.892412        1.05271e-005        2.56967e-005
213       34        -0.892782        1.0526e-005        2.57037e-005
214       34        -0.893395        1.05209e-005        2.57069e-005
215       34        -0.888794        1.05425e-005        2.56415e-005
216       34        -0.851541        1.07386e-005        2.51633e-005
217       34        -0.676928        1.17187e-005        2.30604e-005
218       34        -0.110859        1.55769e-005        1.74031e-005
219       34        0.57103        2.18555e-005        1.23471e-005
220       34        0.849139        2.50876e-005        1.0732e-005
221       34        0.927097        2.60891e-005        1.03235e-005
222       34        0.944218        2.63225e-005        1.0239e-005
223       34        0.945384        2.63478e-005        1.02369e-005
224       34        0.942719        2.63207e-005        1.02537e-005
225       34        0.939383        2.62832e-005        1.02733e-005
226       34        0.936229        2.62464e-005        1.02913e-005
227       34        0.933534        2.62144e-005        1.03065e-005
228       34        0.93143        2.61887e-005        1.03181e-005
229       34        0.929983        2.6171e-005        1.0326e-005
230       34        0.929169        2.61613e-005        1.03306e-005
231       34        0.928882        2.61573e-005        1.0332e-005
232       34        0.928984        2.61582e-005        1.03313e-005
233       34        0.92926        2.61604e-005        1.03293e-005
234       34        0.929425        2.61606e-005        1.03277e-005
235       34        0.929134        2.61562e-005        1.0329e-005
236       34        0.928018        2.61415e-005        1.03347e-005
237       34        0.925757        2.61114e-005        1.03462e-005
238       34        0.922153        2.60637e-005        1.03645e-005
239       34        0.917501        2.60025e-005        1.03884e-005
240       34        0.913031        2.59439e-005        1.04114e-005
241       34        0.910505        2.59102e-005        1.04242e-005
242       34        0.911209        2.59183e-005        1.04201e-005
243       34        0.915123        2.59689e-005        1.03997e-005
244       34        0.920865        2.60448e-005        1.03704e-005
245       34        0.926552        2.61199e-005        1.03413e-005
246       34        0.930898        2.61768e-005        1.03189e-005
247       34        0.933592        2.62117e-005        1.03048e-005
248       34        0.93483        2.62271e-005        1.02982e-005
249       34        0.935044        2.62286e-005        1.02965e-005
250       34        0.934834        2.6223e-005        1.02965e-005
251       34        0.934862        2.622e-005        1.0295e-005
252       34        0.935445        2.62283e-005        1.02923e-005
253       34        0.935448        2.62278e-005        1.02921e-005
254       34        0.931747        2.61759e-005        1.03098e-005
255       34        0.917911        2.59918e-005        1.03799e-005
256       34        0.880805        2.55122e-005        1.05735e-005
257       34        0.799183        2.44958e-005        1.10157e-005
258       34        0.658528        2.28451e-005        1.18249e-005
259       34        0.498145        2.10989e-005        1.28209e-005
260       34        0.40215        2.01181e-005        1.34566e-005
261       34        0.398476        2.00812e-005        1.34814e-005
262       34        0.442986        2.05252e-005        1.31796e-005
263       34        0.479109        2.08916e-005        1.29389e-005
264       34        0.463977        2.07335e-005        1.30368e-005
265       34        0.357059        1.9665e-005        1.37602e-005
266       34        0.115915        1.74469e-005        1.55373e-005
267       34        -0.229949        1.46732e-005        1.84668e-005
268       34        -0.54101        1.25427e-005        2.1545e-005
269       34        -0.750748        1.12844e-005        2.3907e-005
270       34        -0.863105        1.06652e-005        2.5282e-005
271       34        -0.912551        1.04025e-005        2.59092e-005
272       34        -0.929815        1.03133e-005        2.61344e-005
273       34        -0.933442        1.02991e-005        2.61931e-005
274       34        -0.93225        1.03071e-005        2.61822e-005
275       34        -0.929606        1.03201e-005        2.61461e-005
276       34        -0.926773        1.03348e-005        2.61092e-005
277       34        -0.924124        1.03488e-005        2.60754e-005
278       34        -0.921648        1.03626e-005        2.60456e-005
279       34        -0.919524        1.0375e-005        2.60216e-005
280       34        -0.918139        1.03833e-005        2.60062e-005
281       34        -0.917036        1.03896e-005        2.59933e-005
282       34        -0.913541        1.04066e-005        2.5945e-005
283       34        -0.901507        1.04666e-005        2.57826e-005
284       34        -0.872369        1.06181e-005        2.54045e-005
285       34        -0.822395        1.08875e-005        2.47794e-005
286       34        -0.75783        1.12492e-005        2.40018e-005
287       34        -0.698339        1.15931e-005        2.3307e-005
288       34        -0.671797        1.17498e-005        2.30032e-005
289       34        -0.691614        1.16334e-005        2.32311e-005
290       34        -0.7458        1.13214e-005        2.3867e-005
291       34        -0.807924        1.09757e-005        2.46212e-005
292       34        -0.857364        1.07089e-005        2.52403e-005
293       34        -0.88527        1.05621e-005        2.55986e-005
294       34        -0.895597        1.05091e-005        2.57348e-005
295       34        -0.89654        1.05049e-005        2.57487e-005
296       34        -0.894177        1.05185e-005        2.57211e-005
297       34        -0.891583        1.05338e-005        2.56918e-005
298       34        -0.889864        1.05431e-005        2.56704e-005
299       34        -0.889464        1.05454e-005        2.56657e-005
300       34        -0.890157        1.05418e-005        2.56746e-005
301       34        -0.89103        1.05362e-005        2.56834e-005
302       34        -0.890268        1.0539e-005        2.56707e-005
303       34        -0.884756        1.05666e-005        2.55964e-005
304       34        -0.870995        1.06374e-005        2.54159e-005
305       34        -0.848401        1.07565e-005        2.51261e-005
306       34        -0.823709        1.08882e-005        2.48134e-005
307       34        -0.808202        1.09722e-005        2.46201e-005
308       34        -0.810244        1.09605e-005        2.46443e-005
309       34        -0.830177        1.08508e-005        2.48887e-005
310       34        -0.859455        1.06934e-005        2.52564e-005
311       34        -0.887625        1.05446e-005        2.56165e-005
312       34        -0.907033        1.04422e-005        2.58648e-005
313       34        -0.912603        1.04101e-005        2.59294e-005
314       34        -0.891747        1.05154e-005        2.56513e-005
315       34        -0.805162        1.09828e-005        2.45691e-005
316       34        -0.577894        1.23161e-005        2.19508e-005
317       34        -0.175387        1.50831e-005        1.79747e-005
318       34        0.256167        1.87036e-005        1.44768e-005
319       34        0.520104        2.13142e-005        1.26704e-005
320       34        0.643214        2.26535e-005        1.19067e-005
321       34        0.681898        2.30922e-005        1.16767e-005
322       34        0.650823        2.27403e-005        1.18617e-005
323       34        0.537181        2.14965e-005        1.25624e-005
324       34        0.299129        1.91066e-005        1.41669e-005
325       34        -0.0993648        1.5669e-005        1.73059e-005
326       34        -0.513956        1.27213e-005        2.12687e-005
327       34        -0.770978        1.1176e-005        2.41612e-005
328       34        -0.87516        1.06081e-005        2.54517e-005
329       34        -0.902883        1.04646e-005        2.58132e-005
330       34        -0.903853        1.04632e-005        2.58347e-005
331       34        -0.898465        1.04954e-005        2.5775e-005
332       34        -0.893708        1.05229e-005        2.57198e-005
333       34        -0.891815        1.05339e-005        2.56981e-005
334       34        -0.89333        1.05257e-005        2.57169e-005
335       34        -0.897772        1.0501e-005        2.57709e-005
336       34        -0.902775        1.0472e-005        2.58286e-005
337       34        -0.899503        1.04854e-005        2.5777e-005
338       34        -0.854236        1.07215e-005        2.5191e-005
339       34        -0.64815        1.18879e-005        2.27296e-005
340       34        -0.0380155        1.61599e-005        1.67861e-005
341       34        0.617447        2.23778e-005        1.20688e-005
342       34        0.86916        2.53551e-005        1.06315e-005
343       34        0.931341        2.61593e-005        1.03074e-005
344       34        0.939507        2.62778e-005        1.02699e-005
345       34        0.934092        2.62139e-005        1.03005e-005
346       34        0.917245        2.59945e-005        1.03879e-005
347       34        0.849747        2.51325e-005        1.07447e-005
348       34        0.565724        2.18215e-005        1.23935e-005
349       34        -0.25559        1.44833e-005        1.87011e-005
350       34        -0.792104        1.10446e-005        2.43868e-005
351       34        -0.926388        1.03268e-005        2.6079e-005
352       34        -0.941691        1.02558e-005        2.62992e-005
353       34        -0.930258        1.03233e-005        2.61712e-005
354       34        -0.915192        1.04072e-005        2.59895e-005
355       34        -0.902535        1.04768e-005        2.58341e-005
356       34        -0.894143        1.05227e-005        2.57304e-005
357       34        -0.890699        1.05413e-005        2.56875e-005
358       34        -0.892345        1.0532e-005        2.57069e-005
359       34        -0.898614        1.04972e-005        2.57832e-005
360       34        -0.90758        1.04474e-005        2.5892e-005
361       34        -0.911975        1.04206e-005        2.59394e-005
362       34        -0.88211        1.05714e-005        2.55405e-005
363       34        -0.698777        1.15812e-005        2.32931e-005
364       34        -0.0412921        1.61221e-005        1.68017e-005
365       34        0.678889        2.30663e-005        1.16988e-005
366       34        0.893529        2.5675e-005        1.05064e-005
367       34        0.936001        2.62352e-005        1.02893e-005
368       34        0.939885        2.62909e-005        1.02711e-005
369       34        0.935753        2.62378e-005        1.02928e-005
370       34        0.918982        2.60165e-005        1.03786e-005
371       34        0.83836        2.49849e-005        1.0804e-005
372       34        0.497411        2.10865e-005        1.28227e-005
373       34        -0.37213        1.36539e-005        1.98094e-005
374       34        -0.813008        1.09358e-005        2.46567e-005
375       34        -0.913376        1.04067e-005        2.59411e-005
376       34        -0.917951        1.03897e-005        2.60173e-005
377       34        -0.900653        1.04854e-005        2.58068e-005
378       34        -0.880145        1.05978e-005        2.55538e-005
379       34        -0.861626        1.07006e-005        2.53285e-005
380       34        -0.846897        1.07835e-005        2.51514e-005
381       34        -0.836823        1.08397e-005        2.50292e-005
382       34        -0.831976        1.08669e-005        2.49705e-005
383       34        -0.832665        1.08634e-005        2.49798e-005
384       34        -0.83886        1.08289e-005        2.50552e-005
385       34        -0.850026        1.07666e-005        2.51907e-005
386       34        -0.864556        1.06855e-005        2.53668e-005
387       34        -0.877445        1.06123e-005        2.55199e-005
388       34        -0.870393        1.06442e-005        2.54168e-005
389       34        -0.77141        1.11789e-005        2.4178e-005
390       34        -0.342693        1.38656e-005        1.9533e-005
391       34        0.5193        2.13096e-005        1.26779e-005
392       34        0.849734        2.51156e-005        1.07377e-005
393       34        0.918001        2.59998e-005        1.03822e-005
394       34        0.92        2.60382e-005        1.03767e-005
395       34        0.90944        2.59122e-005        1.04361e-005
396       34        0.899798        2.57956e-005        1.04898e-005
397       34        0.894723        2.57329e-005        1.05175e-005
398       34        0.895201        2.57388e-005        1.0515e-005
399       34        0.90086        2.58095e-005        1.04843e-005
400       34        0.909232        2.59115e-005        1.0438e-005
401       34        0.91107        2.59252e-005        1.04244e-005
402       34        0.870164        2.53861e-005        1.06338e-005
403       34        0.649081        2.27363e-005        1.18803e-005
404       34        -0.061644        1.5971e-005        1.69865e-005
405       34        -0.692921        1.16233e-005        2.32414e-005
406       34        -0.870902        1.06346e-005        2.54068e-005
407       34        -0.89472        1.05155e-005        2.57278e-005
408       34        -0.880524        1.05966e-005        2.55608e-005
409       34        -0.858409        1.07194e-005        2.52914e-005
410       34        -0.836186        1.0843e-005        2.50208e-005
411       34        -0.816419        1.09539e-005        2.47818e-005
412       34        -0.800521        1.10439e-005        2.45914e-005
413       34        -0.789623        1.11061e-005        2.4462e-005
414       34        -0.784596        1.11344e-005        2.44013e-005
415       34        -0.785992        1.11268e-005        2.44187e-005
416       34        -0.793816        1.10829e-005        2.45133e-005
417       34        -0.807591        1.10048e-005        2.46784e-005
418       34        -0.826423        1.08986e-005        2.49046e-005
419       34        -0.848868        1.07721e-005        2.51744e-005
420       34        -0.872115        1.06417e-005        2.54545e-005
421       34        -0.887816        1.05523e-005        2.56401e-005
422       34        -0.863893        1.06724e-005        2.53189e-005
423       34        -0.674849        1.17263e-005        2.30274e-005
424       34        0.00177159        1.64788e-005        1.64497e-005
425       34        0.689825        2.31978e-005        1.16375e-005
426       34        0.892579        2.56692e-005        1.05141e-005
427       34        0.932707        2.61964e-005        1.03079e-005
428       34        0.935189        2.62327e-005        1.02967e-005
429       34        0.925202        2.61e-005        1.03474e-005
430       34        0.881911        2.55386e-005        1.05727e-005
431       34        0.690726        2.32202e-005        1.16382e-005
432       34        0.0354087        1.67636e-005        1.61804e-005
433       34        -0.70143        1.15619e-005        2.33161e-005
434       34        -0.910681        1.04106e-005        2.5881e-005
435       34        -0.943183        1.02511e-005        2.63262e-005
436       34        -0.935969        1.02957e-005        2.62508e-005
437       34        -0.922783        1.03686e-005        2.60904e-005
438       34        -0.91182        1.04285e-005        2.5955e-005
439       34        -0.9053        1.04641e-005        2.58744e-005
440       34        -0.903884        1.04718e-005        2.58566e-005
441       34        -0.90759        1.04515e-005        2.59024e-005
442       34        -0.915608        1.04073e-005        2.60005e-005
443       34        -0.924748        1.03552e-005        2.61078e-005
444       34        -0.922444        1.03608e-005        2.60619e-005
445       34        -0.857357        1.06958e-005        2.52091e-005
446       34        -0.541087        1.25397e-005        2.15417e-005
447       34        0.307398        1.91962e-005        1.41161e-005
448       34        0.791254        2.44018e-005        1.10608e-005
449       34        0.900871        2.57739e-005        1.04698e-005
450       34        0.841427        2.50215e-005        1.07866e-005
451       34        0.494814        2.10654e-005        1.28433e-005
452       34        -0.374194        1.36421e-005        1.98332e-005
453       34        -0.831366        1.08271e-005        2.48639e-005
454       34        -0.944124        1.02356e-005        2.63112e-005
455       34        -0.961079        1.01567e-005        2.65549e-005
456       34        -0.958409        1.01755e-005        2.65331e-005
457       34        -0.954383        1.0198e-005        2.64848e-005
458       34        -0.951045        1.02143e-005        2.64389e-005
459       34        -0.938623        1.02755e-005        2.62689e-005
460       34        -0.870605        1.06251e-005        2.53766e-005
461       34        -0.567089        1.23749e-005        2.18186e-005
462       34        0.285869        1.89842e-005        1.4264e-005
463       34        0.797525        2.44663e-005        1.10206e-005
464       34        0.922115        2.60392e-005        1.03552e-005
465       34        0.903607        2.58003e-005        1.04519e-005
466       34        0.705963        2.33825e-005        1.15424e-005
467       34        0.032047        1.67326e-005        1.62049e-005
468       34        -0.680543        1.16881e-005        2.30835e-005
469       34        -0.893292        1.05088e-005        2.56746e-005
470       34        -0.928489        1.03332e-005        2.61502e-005
471       34        -0.921885        1.03735e-005        2.60793e-005
472       34        -0.908787        1.04459e-005        2.59196e-005
473       34        -0.898046        1.05041e-005        2.57856e-005
474       34        -0.892022        1.05359e-005        2.57081e-005
475       34        -0.891321        1.05393e-005        2.56985e-005
476       34        -0.895746        1.05147e-005        2.57522e-005
477       34        -0.904315        1.04675e-005        2.58572e-005
478       34        -0.91364        1.04161e-005        2.59713e-005
479       34        -0.910983        1.04261e-005        2.59273e-005
480       34        -0.843868        1.07762e-005        2.50584e-005
481       34        -0.514893        1.27104e-005        2.12703e-005
482       34        0.368234        1.97795e-005        1.36865e-005
483       34        0.814483        2.46836e-005        1.09316e-005
484       34        0.923391        2.60697e-005        1.03541e-005
485       34        0.939543        2.62862e-005        1.02728e-005
486       34        0.924166        2.60847e-005        1.0352e-005
487       34        0.843817        2.50562e-005        1.07758e-005
488       34        0.510758        2.12345e-005        1.27416e-005
489       34        -0.355504        1.37719e-005        1.96511e-005
490       34        -0.819301        1.08976e-005        2.47257e-005
491       34        -0.931303        1.03088e-005        2.61619e-005
492       34        -0.943076        1.02562e-005        2.63367e-005
493       34        -0.931582        1.03223e-005        2.62034e-005
494       34        -0.915691        1.04096e-005        2.60084e-005
495       34        -0.90011        1.04947e-005        2.58156e-005
496       34        -0.886291        1.05705e-005        2.56453e-005
497       34        -0.874468        1.06358e-005        2.55003e-005
498       34        -0.867514        1.06755e-005        2.54182e-005
499       34        -0.874746        1.06452e-005        2.55299e-005
0       35        -0.89989        1.05083e-005        2.58434e-005
1       35        -0.871453        1.06312e-005        2.54125e-005
2       35        -0.680679        1.16942e-005        2.30987e-005
3       35        -0.0120696        1.63598e-005        1.65585e-005
4       35        0.708678        2.33904e-005        1.1515e-005
5       35        0.920412        2.60041e-005        1.03588e-005
6       35        0.9617        2.65577e-005        1.01515e-005
7       35        0.963556        2.65925e-005        1.01459e-005
8       35        0.957728        2.65214e-005        1.01779e-005
9       35        0.950294        2.6425e-005        1.02166e-005
10       35        0.938785        2.62717e-005        1.0275e-005
11       35        0.911704        2.59133e-005        1.0413e-005
12       35        0.835852        2.49444e-005        1.08135e-005
13       35        0.62606        2.24729e-005        1.20161e-005
14       35        0.142093        1.76797e-005        1.53379e-005
15       35        -0.471959        1.29947e-005        2.08322e-005
16       35        -0.778998        1.11342e-005        2.42646e-005
17       35        -0.860427        1.0695e-005        2.52848e-005
18       35        -0.864938        1.06771e-005        2.53567e-005
19       35        -0.848162        1.07721e-005        2.51566e-005
20       35        -0.826525        1.08936e-005        2.48958e-005
21       35        -0.804801        1.10166e-005        2.46359e-005
22       35        -0.78443        1.11326e-005        2.43933e-005
23       35        -0.765845        1.12389e-005        2.41727e-005
24       35        -0.749168        1.13345e-005        2.39752e-005
25       35        -0.734516        1.14186e-005        2.38018e-005
26       35        -0.722201        1.14902e-005        2.36579e-005
27       35        -0.712692        1.15465e-005        2.35488e-005
28       35        -0.706598        1.1582e-005        2.34777e-005
29       35        -0.704727        1.15919e-005        2.34539e-005
30       35        -0.707808        1.15743e-005        2.34904e-005
31       35        -0.716024        1.15264e-005        2.35863e-005
32       35        -0.729102        1.145e-005        2.37383e-005
33       35        -0.746426        1.135e-005        2.39422e-005
34       35        -0.767226        1.12308e-005        2.41887e-005
35       35        -0.790835        1.10967e-005        2.44709e-005
36       35        -0.816651        1.09513e-005        2.47818e-005
37       35        -0.843903        1.07989e-005        2.5112e-005
38       35        -0.870883        1.06486e-005        2.54398e-005
39       35        -0.892135        1.05279e-005        2.56915e-005
40       35        -0.887715        1.05412e-005        2.56106e-005
41       35        -0.783228        1.11e-005        2.42926e-005
42       35        -0.358175        1.3752e-005        1.96752e-005
43       35        0.438341        2.04771e-005        1.32099e-005
44       35        0.814858        2.46816e-005        1.09266e-005
45       35        0.908658        2.58753e-005        1.04294e-005
46       35        0.922946        2.60713e-005        1.03594e-005
47       35        0.920961        2.60524e-005        1.03724e-005
48       35        0.918503        2.6024e-005        1.03866e-005
49       35        0.916805        2.60007e-005        1.03949e-005
50       35        0.90458        2.58364e-005        1.04563e-005
51       35        0.833108        2.492e-005        1.08326e-005
52       35        0.534304        2.14753e-005        1.25862e-005
53       35        -0.221655        1.47317e-005        1.83872e-005
54       35        -0.736418        1.13625e-005        2.37299e-005
55       35        -0.87636        1.05979e-005        2.54576e-005
56       35        -0.89101        1.05317e-005        2.56721e-005
57       35        -0.873253        1.06346e-005        2.54665e-005
58       35        -0.848507        1.07728e-005        2.51671e-005
59       35        -0.82408        1.09098e-005        2.4872e-005
60       35        -0.80272        1.10303e-005        2.46153e-005
61       35        -0.786038        1.11248e-005        2.44153e-005
62       35        -0.775247        1.11861e-005        2.42865e-005
63       35        -0.771196        1.12093e-005        2.42385e-005
64       35        -0.774217        1.11923e-005        2.4275e-005
65       35        -0.784039        1.11366e-005        2.43924e-005
66       35        -0.799874        1.1047e-005        2.45825e-005
67       35        -0.820563        1.09303e-005        2.48313e-005
68       35        -0.84458        1.07955e-005        2.51212e-005
69       35        -0.869246        1.06577e-005        2.54197e-005
70       35        -0.886942        1.05551e-005        2.56246e-005
71       35        -0.869217        1.06376e-005        2.53711e-005
72       35        -0.704862        1.1544e-005        2.33601e-005
73       35        -0.0880419        1.57517e-005        1.72013e-005
74       35        0.650444        2.27492e-005        1.18709e-005
75       35        0.875745        2.54532e-005        1.06026e-005
76       35        0.918789        2.60148e-005        1.038e-005
77       35        0.920716        2.60468e-005        1.03727e-005
78       35        0.916888        2.60008e-005        1.03941e-005
79       35        0.913445        2.59572e-005        1.04125e-005
80       35        0.901478        2.57991e-005        1.04736e-005
81       35        0.835262        2.49532e-005        1.08237e-005
82       35        0.541241        2.15556e-005        1.25459e-005
83       35        -0.27953        1.43102e-005        1.89254e-005
84       35        -0.784385        1.1093e-005        2.43055e-005
85       35        -0.911266        1.04134e-005        2.5903e-005
86       35        -0.925687        1.03423e-005        2.60999e-005
87       35        -0.914344        1.04053e-005        2.59627e-005
88       35        -0.899193        1.04921e-005        2.57855e-005
89       35        -0.885856        1.05676e-005        2.5627e-005
90       35        -0.876242        1.0621e-005        2.55102e-005
91       35        -0.871262        1.06488e-005        2.54497e-005
92       35        -0.871342        1.06485e-005        2.54511e-005
93       35        -0.876542        1.062e-005        2.55153e-005
94       35        -0.88645        1.05654e-005        2.5637e-005
95       35        -0.899653        1.04921e-005        2.57974e-005
96       35        -0.911318        1.04254e-005        2.59343e-005
97       35        -0.90259        1.04643e-005        2.58049e-005
98       35        -0.796765        1.10275e-005        2.44629e-005
99       35        -0.337302        1.3898e-005        1.94734e-005
100       35        0.543529        2.15736e-005        1.25277e-005
101       35        0.86286        2.52799e-005        1.06669e-005
102       35        0.933773        2.6196e-005        1.02968e-005
103       35        0.944132        2.63376e-005        1.02458e-005
104       35        0.934399        2.62099e-005        1.02958e-005
105       35        0.879067        2.54912e-005        1.05832e-005
106       35        0.63627        2.25864e-005        1.19542e-005
107       35        -0.109388        1.55886e-005        1.73906e-005
108       35        -0.729681        1.1404e-005        2.36567e-005
109       35        -0.905815        1.04425e-005        2.58342e-005
110       35        -0.936009        1.02908e-005        2.62393e-005
111       35        -0.932484        1.03121e-005        2.62011e-005
112       35        -0.924064        1.03579e-005        2.60969e-005
113       35        -0.918031        1.03906e-005        2.60216e-005
114       35        -0.916385        1.04004e-005        2.60034e-005
115       35        -0.919391        1.0385e-005        2.60431e-005
116       35        -0.925985        1.03482e-005        2.61225e-005
117       35        -0.931496        1.03155e-005        2.6184e-005
118       35        -0.916232        1.03895e-005        2.59722e-005
119       35        -0.798327        1.10156e-005        2.44748e-005
120       35        -0.3079        1.41049e-005        1.91906e-005
121       35        0.566003        2.18185e-005        1.23883e-005
122       35        0.871863        2.53999e-005        1.06215e-005
123       35        0.939879        2.62795e-005        1.02667e-005
124       35        0.949894        2.64128e-005        1.0216e-005
125       35        0.935309        2.62205e-005        1.02906e-005
126       35        0.849995        2.5122e-005        1.07376e-005
127       35        0.482876        2.09287e-005        1.29131e-005
128       35        -0.427735        1.32761e-005        2.03626e-005
129       35        -0.829719        1.08462e-005        2.48668e-005
130       35        -0.921253        1.03664e-005        2.6045e-005
131       35        -0.933447        1.03081e-005        2.62161e-005
132       35        -0.930579        1.03259e-005        2.61862e-005
133       35        -0.9277        1.03419e-005        2.61515e-005
134       35        -0.927868        1.03399e-005        2.61508e-005
135       35        -0.929637        1.03275e-005        2.61657e-005
136       35        -0.923144        1.03571e-005        2.60708e-005
137       35        -0.866375        1.06513e-005        2.53318e-005
138       35        -0.603687        1.21557e-005        2.22309e-005
139       35        0.153131        1.77818e-005        1.52571e-005
140       35        0.732348        2.37007e-005        1.13948e-005
141       35        0.899302        2.57627e-005        1.04816e-005
142       35        0.929812        2.61693e-005        1.03271e-005
143       35        0.926856        2.61398e-005        1.0346e-005
144       35        0.917146        2.60196e-005        1.03989e-005
145       35        0.907503        2.58968e-005        1.04501e-005
146       35        0.89995        2.57989e-005        1.04896e-005
147       35        0.895275        2.57427e-005        1.05158e-005
148       35        0.893718        2.57255e-005        1.05251e-005
149       35        0.895402        2.57458e-005        1.05157e-005
150       35        0.900284        2.58044e-005        1.04883e-005
151       35        0.907807        2.58946e-005        1.04461e-005
152       35        0.915837        2.59889e-005        1.04003e-005
153       35        0.916484        2.59858e-005        1.03923e-005
154       35        0.880369        2.55091e-005        1.05768e-005
155       35        0.704452        2.33636e-005        1.15505e-005
156       35        0.150252        1.77489e-005        1.52728e-005
157       35        -0.56035        1.24216e-005        2.17538e-005
158       35        -0.84378        1.07717e-005        2.50457e-005
159       35        -0.912085        1.04146e-005        2.59273e-005
160       35        -0.918415        1.03863e-005        2.6021e-005
161       35        -0.909545        1.04357e-005        2.5914e-005
162       35        -0.898031        1.04984e-005        2.57711e-005
163       35        -0.88725        1.05576e-005        2.56386e-005
164       35        -0.878115        1.06083e-005        2.55274e-005
165       35        -0.870882        1.06484e-005        2.54392e-005
166       35        -0.865647        1.06777e-005        2.53759e-005
167       35        -0.862408        1.06962e-005        2.53379e-005
168       35        -0.861063        1.07041e-005        2.53224e-005
169       35        -0.86138        1.07022e-005        2.53259e-005
170       35        -0.863068        1.06925e-005        2.53457e-005
171       35        -0.865858        1.0677e-005        2.53797e-005
172       35        -0.869573        1.06563e-005        2.54248e-005
173       35        -0.874096        1.06311e-005        2.54797e-005
174       35        -0.879278        1.06018e-005        2.55415e-005
175       35        -0.88496        1.05702e-005        2.56103e-005
176       35        -0.890853        1.05379e-005        2.5683e-005
177       35        -0.896548        1.05061e-005        2.57518e-005
178       35        -0.901539        1.04778e-005        2.58109e-005
179       35        -0.905159        1.04564e-005        2.58516e-005
180       35        -0.906746        1.04464e-005        2.58679e-005
181       35        -0.905551        1.04508e-005        2.58478e-005
182       35        -0.899357        1.04812e-005        2.57631e-005
183       35        -0.883627        1.05621e-005        2.55567e-005
184       35        -0.853633        1.07213e-005        2.51754e-005
185       35        -0.810597        1.09582e-005        2.46477e-005
186       35        -0.769509        1.11913e-005        2.41587e-005
187       35        -0.750839        1.12996e-005        2.39414e-005
188       35        -0.742403        1.13463e-005        2.38382e-005
189       35        -0.683997        1.16834e-005        2.3154e-005
190       35        -0.57406        1.2348e-005        2.19234e-005
191       35        -0.510789        1.27453e-005        2.12414e-005
192       35        -0.543056        1.25365e-005        2.15786e-005
193       35        -0.643565        1.19144e-005        2.2676e-005
194       35        -0.753685        1.12694e-005        2.39455e-005
195       35        -0.832218        1.08327e-005        2.48981e-005
196       35        -0.877396        1.0591e-005        2.54675e-005
197       35        -0.900968        1.04675e-005        2.57708e-005
198       35        -0.910707        1.04165e-005        2.58962e-005
199       35        -0.906612        1.04394e-005        2.58471e-005
200       35        -0.881719        1.0573e-005        2.55342e-005
201       35        -0.831194        1.0846e-005        2.4903e-005
202       35        -0.760322        1.12373e-005        2.40361e-005
203       35        -0.68127        1.1691e-005        2.31058e-005
204       35        -0.617273        1.20736e-005        2.23828e-005
205       35        -0.593353        1.22199e-005        2.21187e-005
206       35        -0.618246        1.20668e-005        2.23919e-005
207       35        -0.677737        1.17076e-005        2.30572e-005
208       35        -0.74197        1.13361e-005        2.38067e-005
209       35        -0.796156        1.10361e-005        2.4467e-005
210       35        -0.841137        1.07933e-005        2.50298e-005
211       35        -0.874553        1.06166e-005        2.54566e-005
212       35        -0.892629        1.0523e-005        2.56924e-005
213       35        -0.899813        1.04867e-005        2.57882e-005
214       35        -0.901429        1.04765e-005        2.58049e-005
215       35        -0.891951        1.05236e-005        2.56764e-005
216       35        -0.830496        1.08502e-005        2.48952e-005
217       35        -0.557528        1.24436e-005        2.17308e-005
218       35        0.219075        1.83602e-005        1.4748e-005
219       35        0.765751        2.40663e-005        1.11905e-005
220       35        0.923426        2.60387e-005        1.03414e-005
221       35        0.954138        2.64512e-005        1.01875e-005
222       35        0.953571        2.64526e-005        1.01938e-005
223       35        0.946936        2.63748e-005        1.02315e-005
224       35        0.940329        2.62954e-005        1.02683e-005
225       35        0.935062        2.62319e-005        1.02976e-005
226       35        0.931254        2.6186e-005        1.03189e-005
227       35        0.928766        2.61561e-005        1.03327e-005
228       35        0.927415        2.61394e-005        1.03401e-005
229       35        0.927025        2.61348e-005        1.03423e-005
230       35        0.927375        2.61395e-005        1.03406e-005
231       35        0.928164        2.61483e-005        1.03359e-005
232       35        0.928994        2.61568e-005        1.03307e-005
233       35        0.929267        2.61577e-005        1.03282e-005
234       35        0.928132        2.61413e-005        1.03334e-005
235       35        0.924431        2.60921e-005        1.03522e-005
236       35        0.916773        2.59914e-005        1.03916e-005
237       35        0.903856        2.58232e-005        1.04585e-005
238       35        0.884736        2.5577e-005        1.05588e-005
239       35        0.860801        2.52729e-005        1.0686e-005
240       35        0.837916        2.49859e-005        1.08092e-005
241       35        0.824017        2.48133e-005        1.08848e-005
242       35        0.82477        2.48223e-005        1.08805e-005
243       35        0.840349        2.50149e-005        1.07954e-005
244       35        0.865004        2.53241e-005        1.06627e-005
245       35        0.890211        2.56465e-005        1.05297e-005
246       35        0.90975        2.58998e-005        1.04279e-005
247       35        0.922277        2.60635e-005        1.03632e-005
248       35        0.928805        2.61494e-005        1.03297e-005
249       35        0.931117        2.61798e-005        1.03178e-005
250       35        0.931135        2.61787e-005        1.03172e-005
251       35        0.930472        2.61683e-005        1.03199e-005
252       35        0.930141        2.6167e-005        1.03228e-005
253       35        0.930188        2.61694e-005        1.03233e-005
254       35        0.929749        2.61622e-005        1.0325e-005
255       35        0.926774        2.61214e-005        1.03396e-005
256       35        0.917367        2.59973e-005        1.03878e-005
257       35        0.895967        2.57198e-005        1.04992e-005
258       35        0.859648        2.5257e-005        1.06916e-005
259       35        0.819121        2.47495e-005        1.091e-005
260       35        0.798439        2.44938e-005        1.1023e-005
261       35        0.806796        2.45924e-005        1.09753e-005
262       35        0.829502        2.48657e-005        1.08481e-005
263       35        0.848086        2.50902e-005        1.07445e-005
264       35        0.848782        2.50936e-005        1.07384e-005
265       35        0.816953        2.4696e-005        1.09101e-005
266       35        0.726756        2.36134e-005        1.14165e-005
267       35        0.533789        2.14622e-005        1.2585e-005
268       35        0.178374        1.79957e-005        1.50557e-005
269       35        -0.297483        1.41814e-005        1.90948e-005
270       35        -0.65847        1.18197e-005        2.28338e-005
271       35        -0.842361        1.07722e-005        2.50114e-005
272       35        -0.913395        1.03955e-005        2.59135e-005
273       35        -0.93467        1.02903e-005        2.62029e-005
274       35        -0.938501        1.02734e-005        2.62603e-005
275       35        -0.937064        1.02815e-005        2.62433e-005
276       35        -0.934298        1.02965e-005        2.62089e-005
277       35        -0.931223        1.03136e-005        2.6172e-005
278       35        -0.927999        1.03313e-005        2.61325e-005
279       35        -0.924643        1.03494e-005        2.60905e-005
280       35        -0.920757        1.03699e-005        2.60408e-005
281       35        -0.913606        1.04067e-005        2.59471e-005
282       35        -0.89321        1.05111e-005        2.56783e-005
283       35        -0.834388        1.0822e-005        2.49274e-005
284       35        -0.703337        1.15557e-005        2.33481e-005
285       35        -0.500407        1.28005e-005        2.1113e-005
286       35        -0.271657        1.43684e-005        1.88533e-005
287       35        -0.0847458        1.57841e-005        1.718e-005
288       35        -0.0121535        1.63682e-005        1.65684e-005
289       35        -0.0819815        1.58067e-005        1.71572e-005
290       35        -0.269179        1.43894e-005        1.88341e-005
291       35        -0.503766        1.27863e-005        2.11605e-005
292       35        -0.710662        1.15214e-005        2.34499e-005
293       35        -0.837294        1.08122e-005        2.49773e-005
294       35        -0.892784        1.05169e-005        2.56814e-005
295       35        -0.910659        1.0424e-005        2.59136e-005
296       35        -0.913781        1.04094e-005        2.59582e-005
297       35        -0.912559        1.04177e-005        2.59472e-005
298       35        -0.910752        1.04274e-005        2.59246e-005
299       35        -0.909469        1.04345e-005        2.59089e-005
300       35        -0.908005        1.0442e-005        2.58897e-005
301       35        -0.903442        1.04647e-005        2.58276e-005
302       35        -0.889045        1.05387e-005        2.56385e-005
303       35        -0.852382        1.07318e-005        2.51686e-005
304       35        -0.778657        1.1134e-005        2.4256e-005
305       35        -0.665984        1.17821e-005        2.29327e-005
306       35        -0.546668        1.25114e-005        2.16133e-005
307       35        -0.470095        1.3004e-005        2.08084e-005
308       35        -0.465802        1.30323e-005        2.07643e-005
309       35        -0.53499        1.25842e-005        2.14867e-005
310       35        -0.65003        1.18754e-005        2.27484e-005
311       35        -0.767695        1.11938e-005        2.41204e-005
312       35        -0.85297        1.07248e-005        2.5167e-005
313       35        -0.899266        1.0477e-005        2.57502e-005
314       35        -0.913127        1.0402e-005        2.59229e-005
315       35        -0.896167        1.04922e-005        2.57079e-005
316       35        -0.834041        1.08255e-005        2.49268e-005
317       35        -0.704758        1.15523e-005        2.33743e-005
318       35        -0.510588        1.27392e-005        2.1227e-005
319       35        -0.296039        1.4193e-005        1.90828e-005
320       35        -0.116237        1.55348e-005        1.74497e-005
321       35        -0.0351045        1.61791e-005        1.67572e-005
322       35        -0.0902995        1.57393e-005        1.72268e-005
323       35        -0.261385        1.4445e-005        1.87601e-005
324       35        -0.475895        1.29649e-005        2.08664e-005
325       35        -0.670109        1.1756e-005        2.29766e-005
326       35        -0.805779        1.0982e-005        2.45826e-005
327       35        -0.874792        1.06105e-005        2.5448e-005
328       35        -0.898255        1.04891e-005        2.5754e-005
329       35        -0.900334        1.04809e-005        2.57874e-005
330       35        -0.895645        1.05084e-005        2.57342e-005
331       35        -0.890792        1.05368e-005        2.56788e-005
332       35        -0.888242        1.05518e-005        2.56499e-005
333       35        -0.888817        1.05491e-005        2.5658e-005
334       35        -0.892517        1.0529e-005        2.57042e-005
335       35        -0.898294        1.0497e-005        2.57743e-005
336       35        -0.902047        1.04741e-005        2.5815e-005
337       35        -0.888091        1.05435e-005        2.56258e-005
338       35        -0.795656        1.10395e-005        2.44624e-005
339       35        -0.428437        1.32797e-005        2.03824e-005
340       35        0.358639        1.96826e-005        1.37508e-005
341       35        0.796741        2.44516e-005        1.10227e-005
342       35        0.918496        2.59876e-005        1.03721e-005
343       35        0.940372        2.62807e-005        1.02622e-005
344       35        0.938357        2.62644e-005        1.02765e-005
345       35        0.931648        2.61829e-005        1.03136e-005
346       35        0.917648        2.60022e-005        1.03868e-005
347       35        0.862036        2.52884e-005        1.06793e-005
348       35        0.623256        2.24527e-005        1.2039e-005
349       35        -0.118062        1.55201e-005        1.7465e-005
350       35        -0.741966        1.13264e-005        2.37862e-005
351       35        -0.914105        1.03895e-005        2.5917e-005
352       35        -0.939037        1.02689e-005        2.62629e-005
353       35        -0.929667        1.03256e-005        2.61617e-005
354       35        -0.914894        1.04076e-005        2.59828e-005
355       35        -0.902179        1.04777e-005        2.58272e-005
356       35        -0.893728        1.05242e-005        2.57235e-005
357       35        -0.890297        1.05429e-005        2.56809e-005
358       35        -0.892024        1.05331e-005        2.57015e-005
359       35        -0.898363        1.04979e-005        2.57785e-005
360       35        -0.907052        1.04496e-005        2.58837e-005
361       35        -0.909424        1.04329e-005        2.59038e-005
362       35        -0.869814        1.06354e-005        2.5381e-005
363       35        -0.646908        1.1888e-005        2.27017e-005
364       35        0.0949976        1.72584e-005        1.56944e-005
365       35        0.72775        2.36309e-005        1.14136e-005
366       35        0.904262        2.58128e-005        1.04501e-005
367       35        0.937452        2.62543e-005        1.02818e-005
368       35        0.939427        2.62854e-005        1.02737e-005
369       35        0.935744        2.62385e-005        1.02932e-005
370       35        0.923297        2.60734e-005        1.03566e-005
371       35        0.862493        2.52874e-005        1.0674e-005
372       35        0.595037        2.21314e-005        1.22064e-005
373       35        -0.191517        1.4955e-005        1.81118e-005
374       35        -0.754804        1.12587e-005        2.39494e-005
375       35        -0.903064        1.0458e-005        2.58015e-005
376       35        -0.919768        1.03783e-005        2.60362e-005
377       35        -0.904903        1.04618e-005        2.58583e-005
378       35        -0.884353        1.05742e-005        2.56045e-005
379       35        -0.865131        1.06808e-005        2.53702e-005
380       35        -0.849496        1.07684e-005        2.51816e-005
381       35        -0.838446        1.08302e-005        2.50478e-005
382       35        -0.832642        1.08626e-005        2.49773e-005
383       35        -0.832475        1.08638e-005        2.49758e-005
384       35        -0.837982        1.08334e-005        2.50435e-005
385       35        -0.848712        1.07736e-005        2.5174e-005
386       35        -0.863245        1.06925e-005        2.53503e-005
387       35        -0.877225        1.06136e-005        2.55174e-005
388       35        -0.874978        1.06199e-005        2.54752e-005
389       35        -0.794794        1.10482e-005        2.44606e-005
390       35        -0.423205        1.33136e-005        2.03278e-005
391       35        0.437646        2.04654e-005        1.32115e-005
392       35        0.825928        2.48188e-005        1.08664e-005
393       35        0.914005        2.59468e-005        1.04025e-005
394       35        0.921012        2.60498e-005        1.03708e-005
395       35        0.911259        2.59343e-005        1.0426e-005
396       35        0.901112        2.5812e-005        1.04827e-005
397       35        0.894975        2.57371e-005        1.05166e-005
398       35        0.894118        2.57261e-005        1.05211e-005
399       35        0.898464        2.57795e-005        1.04973e-005
400       35        0.906247        2.5875e-005        1.04545e-005
401       35        0.91068        2.59222e-005        1.04272e-005
402       35        0.885393        2.5583e-005        1.05543e-005
403       35        0.727908        2.36453e-005        1.14187e-005
404       35        0.152391        1.77722e-005        1.52601e-005
405       35        -0.608014        1.21305e-005        2.22811e-005
406       35        -0.854655        1.07196e-005        2.51972e-005
407       35        -0.896359        1.05051e-005        2.57445e-005
408       35        -0.886078        1.05657e-005        2.56282e-005
409       35        -0.86446        1.06859e-005        2.53655e-005
410       35        -0.841857        1.08115e-005        2.509e-005
411       35        -0.821442        1.09253e-005        2.48418e-005
412       35        -0.804778        1.10191e-005        2.46409e-005
413       35        -0.793062        1.10858e-005        2.45014e-005
414       35        -0.787244        1.11188e-005        2.44316e-005
415       35        -0.787983        1.11153e-005        2.44421e-005
416       35        -0.79537        1.1074e-005        2.45317e-005
417       35        -0.808977        1.09969e-005        2.46947e-005
418       35        -0.82791        1.08901e-005        2.49224e-005
419       35        -0.85065        1.07623e-005        2.51963e-005
420       35        -0.874097        1.06304e-005        2.54781e-005
421       35        -0.88865        1.05466e-005        2.56478e-005
422       35        -0.856733        1.0709e-005        2.52246e-005
423       35        -0.632393        1.19781e-005        2.2544e-005
424       35        0.118806        1.74703e-005        1.55132e-005
425       35        0.729693        2.36633e-005        1.1407e-005
426       35        0.900799        2.57768e-005        1.04717e-005
427       35        0.933876        2.62129e-005        1.03024e-005
428       35        0.935452        2.62368e-005        1.02955e-005
429       35        0.926508        2.61173e-005        1.03407e-005
430       35        0.888046        2.5617e-005        1.05403e-005
431       35        0.71674        2.35216e-005        1.14866e-005
432       35        0.111603        1.74143e-005        1.55753e-005
433       35        -0.666367        1.17695e-005        2.29171e-005
434       35        -0.901384        1.04592e-005        2.57611e-005
435       35        -0.941163        1.02604e-005        2.62969e-005
436       35        -0.935843        1.02955e-005        2.62471e-005
437       35        -0.923214        1.03659e-005        2.60949e-005
438       35        -0.91248        1.04251e-005        2.59635e-005
439       35        -0.906111        1.046e-005        2.58851e-005
440       35        -0.904818        1.04667e-005        2.58683e-005
441       35        -0.908574        1.04458e-005        2.59138e-005
442       35        -0.916283        1.04027e-005        2.60065e-005
443       35        -0.92346        1.03608e-005        2.60885e-005
444       35        -0.912077        1.04141e-005        2.59257e-005
445       35        -0.809226        1.09569e-005        2.4611e-005
446       35        -0.37352        1.36478e-005        1.98281e-005
447       35        0.492432        2.10385e-005        1.28575e-005
448       35        0.851659        2.51441e-005        1.07292e-005
449       35        0.927103        2.6112e-005        1.03325e-005
450       35        0.888649        2.5614e-005        1.05327e-005
451       35        0.652931        2.27774e-005        1.1856e-005
452       35        -0.0812485        1.58107e-005        1.71489e-005
453       35        -0.726811        1.14142e-005        2.361e-005
454       35        -0.91798        1.03708e-005        2.59707e-005
455       35        -0.955225        1.01867e-005        2.64778e-005
456       35        -0.957267        1.01807e-005        2.65162e-005
457       35        -0.953965        1.01989e-005        2.64761e-005
458       35        -0.949388        1.02225e-005        2.64162e-005
459       35        -0.931        1.03148e-005        2.61691e-005
460       35        -0.838114        1.07999e-005        2.49695e-005
461       35        -0.449077        1.31355e-005        2.05816e-005
462       35        0.456023        2.0652e-005        1.30892e-005
463       35        0.853368        2.51523e-005        1.07143e-005
464       35        0.941729        2.62939e-005        1.02534e-005
465       35        0.929499        2.61359e-005        1.03172e-005
466       35        0.797236        2.44658e-005        1.10236e-005
467       35        0.296955        1.90912e-005        1.41863e-005
468       35        -0.544044        1.25228e-005        2.15763e-005
469       35        -0.858469        1.06936e-005        2.5232e-005
470       35        -0.921974        1.03665e-005        2.60639e-005
471       35        -0.921993        1.03716e-005        2.60773e-005
472       35        -0.910378        1.04362e-005        2.59366e-005
473       35        -0.900054        1.0493e-005        2.581e-005
474       35        -0.894324        1.05239e-005        2.57382e-005
475       35        -0.893951        1.05252e-005        2.57318e-005
476       35        -0.898697        1.04978e-005        2.57869e-005
477       35        -0.907421        1.04498e-005        2.58938e-005
478       35        -0.91624        1.04011e-005        2.60013e-005
479       35        -0.910502        1.04273e-005        2.59177e-005
480       35        -0.830345        1.08489e-005        2.48885e-005
481       35        -0.458372        1.30793e-005        2.06848e-005
482       35        0.442339        2.05195e-005        1.31845e-005
483       35        0.836815        2.49599e-005        1.08098e-005
484       35        0.928064        2.6132e-005        1.03305e-005
485       35        0.940545        2.63014e-005        1.02685e-005
486       35        0.928809        2.61479e-005        1.03291e-005
487       35        0.870332        2.53905e-005        1.06339e-005
488       35        0.622138        2.24383e-005        1.20448e-005
489       35        -0.127842        1.54463e-005        1.75528e-005
490       35        -0.73748        1.13568e-005        2.37432e-005
491       35        -0.914469        1.03948e-005        2.59397e-005
492       35        -0.945429        1.02412e-005        2.63599e-005
493       35        -0.939775        1.02768e-005        2.63026e-005
494       35        -0.926019        1.03532e-005        2.61359e-005
495       35        -0.911407        1.0433e-005        2.59554e-005
496       35        -0.898        1.05063e-005        2.57897e-005
497       35        -0.886027        1.05722e-005        2.56426e-005
498       35        -0.877969        1.06177e-005        2.55462e-005
499       35        -0.881565        1.06081e-005        2.56152e-005
0       36        -0.89452        1.05373e-005        2.5776e-005
1       36        -0.859835        1.06955e-005        2.52709e-005
2       36        -0.660696        1.18146e-005        2.28747e-005
3       36        0.0141879        1.6574e-005        1.63405e-005
4       36        0.719231        2.34995e-005        1.14472e-005
5       36        0.926851        2.60716e-005        1.03191e-005
6       36        0.965457        2.65964e-005        1.01282e-005
7       36        0.962762        2.65722e-005        1.01463e-005
8       36        0.948671        2.63918e-005        1.02204e-005
9       36        0.925053        2.60836e-005        1.03424e-005
10       36        0.8799        2.55009e-005        1.05784e-005
11       36        0.780928        2.42726e-005        1.11164e-005
12       36        0.554938        2.16982e-005        1.24571e-005
13       36        0.110616        1.74056e-005        1.55829e-005
14       36        -0.426439        1.32958e-005        2.03664e-005
15       36        -0.743592        1.13334e-005        2.38395e-005
16       36        -0.853745        1.07271e-005        2.51918e-005
17       36        -0.872579        1.06325e-005        2.54443e-005
18       36        -0.861622        1.06961e-005        2.53177e-005
19       36        -0.842466        1.08035e-005        2.50867e-005
20       36        -0.821957        1.0919e-005        2.48401e-005
21       36        -0.802301        1.10306e-005        2.46057e-005
22       36        -0.78416        1.11341e-005        2.439e-005
23       36        -0.767643        1.12284e-005        2.41937e-005
24       36        -0.752698        1.1314e-005        2.40163e-005
25       36        -0.739355        1.13903e-005        2.38579e-005
26       36        -0.727909        1.14567e-005        2.37239e-005
27       36        -0.718826        1.15102e-005        2.36192e-005
28       36        -0.712733        1.15455e-005        2.35477e-005
29       36        -0.710565        1.15573e-005        2.35208e-005
30       36        -0.713236        1.15419e-005        2.35521e-005
31       36        -0.721032        1.14961e-005        2.36424e-005
32       36        -0.733756        1.14222e-005        2.37912e-005
33       36        -0.750875        1.13241e-005        2.39942e-005
34       36        -0.771668        1.12055e-005        2.42418e-005
35       36        -0.795466        1.10705e-005        2.45265e-005
36       36        -0.821558        1.09235e-005        2.48404e-005
37       36        -0.848815        1.0771e-005        2.51705e-005
38       36        -0.874339        1.06285e-005        2.54796e-005
39       36        -0.888286        1.05459e-005        2.56367e-005
40       36        -0.854233        1.07168e-005        2.51799e-005
41       36        -0.645352        1.18966e-005        2.26828e-005
42       36        -0.00752538        1.64025e-005        1.65264e-005
43       36        0.650296        2.27419e-005        1.18688e-005
44       36        0.872204        2.5398e-005        1.06171e-005
45       36        0.919732        2.60217e-005        1.03729e-005
46       36        0.92327        2.60779e-005        1.03586e-005
47       36        0.919345        2.60329e-005        1.03814e-005
48       36        0.916521        2.59988e-005        1.03971e-005
49       36        0.912568        2.59454e-005        1.04169e-005
50       36        0.888201        2.56249e-005        1.05419e-005
51       36        0.76481        2.40863e-005        1.12103e-005
52       36        0.304229        1.91608e-005        1.41348e-005
53       36        -0.492671        1.28492e-005        2.103e-005
54       36        -0.827897        1.08509e-005        2.48324e-005
55       36        -0.898548        1.0481e-005        2.57418e-005
56       36        -0.893911        1.05172e-005        2.57112e-005
57       36        -0.870832        1.06483e-005        2.54376e-005
58       36        -0.844455        1.07955e-005        2.51179e-005
59       36        -0.819403        1.0936e-005        2.48153e-005
60       36        -0.797727        1.10583e-005        2.45549e-005
61       36        -0.78089        1.11539e-005        2.43536e-005
62       36        -0.770136        1.12151e-005        2.42252e-005
63       36        -0.76637        1.12367e-005        2.41807e-005
64       36        -0.769934        1.12166e-005        2.42237e-005
65       36        -0.78051        1.11564e-005        2.43497e-005
66       36        -0.797224        1.10616e-005        2.45497e-005
67       36        -0.818819        1.09398e-005        2.48095e-005
68       36        -0.843672        1.08004e-005        2.51097e-005
69       36        -0.868874        1.06595e-005        2.54145e-005
70       36        -0.885831        1.05605e-005        2.56093e-005
71       36        -0.861857        1.0676e-005        2.52761e-005
72       36        -0.669848        1.17485e-005        2.29559e-005
73       36        0.011143        1.65536e-005        1.63702e-005
74       36        0.68654        2.31604e-005        1.1657e-005
75       36        0.883385        2.55511e-005        1.05623e-005
76       36        0.920117        2.60335e-005        1.03736e-005
77       36        0.921053        2.60522e-005        1.03714e-005
78       36        0.917106        2.60038e-005        1.0393e-005
79       36        0.913086        2.59523e-005        1.04142e-005
80       36        0.898233        2.57578e-005        1.04909e-005
81       36        0.819676        2.47618e-005        1.09094e-005
82       36        0.481501        2.09278e-005        1.29304e-005
83       36        -0.384253        1.35721e-005        1.99309e-005
84       36        -0.820613        1.08914e-005        2.47441e-005
85       36        -0.921165        1.03614e-005        2.603e-005
86       36        -0.928424        1.03277e-005        2.61343e-005
87       36        -0.914994        1.04016e-005        2.59704e-005
88       36        -0.89901        1.04929e-005        2.57829e-005
89       36        -0.885139        1.05715e-005        2.5618e-005
90       36        -0.87505        1.06275e-005        2.54953e-005
91       36        -0.869595        1.06577e-005        2.54288e-005
92       36        -0.869198        1.06601e-005        2.54243e-005
93       36        -0.873937        1.0634e-005        2.54825e-005
94       36        -0.883405        1.05815e-005        2.55979e-005
95       36        -0.896136        1.05107e-005        2.57525e-005
96       36        -0.90707        1.04486e-005        2.58818e-005
97       36        -0.896603        1.04968e-005        2.57305e-005
98       36        -0.785455        1.10914e-005        2.43279e-005
99       36        -0.312666        1.40724e-005        1.92378e-005
100       36        0.558626        2.17347e-005        1.24322e-005
101       36        0.868089        2.53449e-005        1.06386e-005
102       36        0.936331        2.6229e-005        1.02834e-005
103       36        0.946885        2.63734e-005        1.02315e-005
104       36        0.941652        2.63042e-005        1.02582e-005
105       36        0.907661        2.58561e-005        1.04321e-005
106       36        0.749978        2.38943e-005        1.12871e-005
107       36        0.188112        1.80862e-005        1.49848e-005
108       36        -0.597284        1.21924e-005        2.21557e-005
109       36        -0.874041        1.06085e-005        2.5424e-005
110       36        -0.931736        1.03112e-005        2.61793e-005
111       36        -0.934421        1.0301e-005        2.62236e-005
112       36        -0.926841        1.03424e-005        2.61302e-005
113       36        -0.92024        1.03779e-005        2.60474e-005
114       36        -0.91761        1.0393e-005        2.60169e-005
115       36        -0.919495        1.03835e-005        2.60421e-005
116       36        -0.924888        1.03535e-005        2.61073e-005
117       36        -0.928991        1.0329e-005        2.61525e-005
118       36        -0.911463        1.04151e-005        2.59123e-005
119       36        -0.787725        1.10753e-005        2.43477e-005
120       36        -0.282922        1.42834e-005        1.89541e-005
121       36        0.578694        2.19552e-005        1.23088e-005
122       36        0.875505        2.54453e-005        1.06018e-005
123       36        0.941018        2.62936e-005        1.02606e-005
124       36        0.949691        2.64096e-005        1.02168e-005
125       36        0.932427        2.61829e-005        1.03055e-005
126       36        0.838019        2.49738e-005        1.08028e-005
127       36        0.442024        2.05112e-005        1.31832e-005
128       36        -0.47495        1.29621e-005        2.08422e-005
129       36        -0.848166        1.07438e-005        2.50907e-005
130       36        -0.92997        1.03193e-005        2.61535e-005
131       36        -0.939728        1.02741e-005        2.62944e-005
132       36        -0.936423        1.02942e-005        2.62589e-005
133       36        -0.933571        1.03098e-005        2.62237e-005
134       36        -0.933497        1.03084e-005        2.62182e-005
135       36        -0.93326        1.0306e-005        2.6206e-005
136       36        -0.917158        1.03859e-005        2.59874e-005
137       36        -0.820145        1.09e-005        2.47521e-005
138       36        -0.424952        1.33032e-005        2.03475e-005
139       36        0.41165        2.02154e-005        1.33938e-005
140       36        0.816606        2.47149e-005        1.09222e-005
141       36        0.916719        2.59909e-005        1.03919e-005
142       36        0.930544        2.61815e-005        1.03244e-005
143       36        0.924555        2.61111e-005        1.03585e-005
144       36        0.915448        2.59976e-005        1.04078e-005
145       36        0.907524        2.58959e-005        1.04496e-005
146       36        0.902081        2.58248e-005        1.04778e-005
147       36        0.899617        2.57961e-005        1.04919e-005
148       36        0.900216        2.58047e-005        1.04891e-005
149       36        0.903845        2.58484e-005        1.04689e-005
150       36        0.910167        2.59241e-005        1.04333e-005
151       36        0.917896        2.60157e-005        1.03896e-005
152       36        0.922587        2.60662e-005        1.0361e-005
153       36        0.908371        2.58703e-005        1.04304e-005
154       36        0.818769        2.47295e-005        1.09051e-005
155       36        0.484477        2.09487e-005        1.29048e-005
156       36        -0.247195        1.4547e-005        1.86264e-005
157       36        -0.740259        1.13459e-005        2.37865e-005
158       36        -0.889459        1.05305e-005        2.56294e-005
159       36        -0.91861        1.03824e-005        2.60162e-005
160       36        -0.916176        1.03987e-005        2.59937e-005
161       36        -0.906804        1.04502e-005        2.58789e-005
162       36        -0.897024        1.05035e-005        2.57576e-005
163       36        -0.888596        1.05496e-005        2.56537e-005
164       36        -0.881974        1.05864e-005        2.55732e-005
165       36        -0.877273        1.06127e-005        2.55165e-005
166       36        -0.874514        1.0628e-005        2.54828e-005
167       36        -0.873617        1.06328e-005        2.54716e-005
168       36        -0.874389        1.06287e-005        2.54814e-005
169       36        -0.876478        1.06172e-005        2.5507e-005
170       36        -0.879434        1.06009e-005        2.55432e-005
171       36        -0.882859        1.05817e-005        2.55845e-005
172       36        -0.886558        1.05609e-005        2.56289e-005
173       36        -0.890502        1.05388e-005        2.56761e-005
174       36        -0.894448        1.05157e-005        2.57213e-005
175       36        -0.897703        1.04965e-005        2.5758e-005
176       36        -0.899423        1.04858e-005        2.57761e-005
177       36        -0.898841        1.04868e-005        2.57635e-005
178       36        -0.894429        1.05078e-005        2.57015e-005
179       36        -0.883695        1.05619e-005        2.5558e-005
180       36        -0.864362        1.06632e-005        2.53089e-005
181       36        -0.835086        1.08191e-005        2.4938e-005
182       36        -0.789423        1.10681e-005        2.43733e-005
183       36        -0.713535        1.14973e-005        2.34681e-005
184       36        -0.598644        1.21833e-005        2.21693e-005
185       36        -0.464534        1.30404e-005        2.07508e-005
186       36        -0.376987        1.36333e-005        1.98758e-005
187       36        -0.423254        1.33227e-005        2.03428e-005
188       36        -0.598957        1.21951e-005        2.21978e-005
189       36        -0.741214        1.13526e-005        2.38232e-005
190       36        -0.791223        1.10702e-005        2.4422e-005
191       36        -0.809768        1.09643e-005        2.46411e-005
192       36        -0.833891        1.08288e-005        2.49308e-005
193       36        -0.866471        1.06513e-005        2.53342e-005
194       36        -0.896312        1.04927e-005        2.57129e-005
195       36        -0.91549        1.03927e-005        2.5961e-005
196       36        -0.924216        1.03477e-005        2.60751e-005
197       36        -0.924622        1.0345e-005        2.6079e-005
198       36        -0.913758        1.04001e-005        2.59345e-005
199       36        -0.874354        1.06075e-005        2.54296e-005
200       36        -0.765326        1.12064e-005        2.40904e-005
201       36        -0.555008        1.24605e-005        2.17056e-005
202       36        -0.286068        1.42668e-005        1.89917e-005
203       36        -0.0253603        1.6258e-005        1.66756e-005
204       36        0.154242        1.77808e-005        1.52393e-005
205       36        0.21457        1.83219e-005        1.47837e-005
206       36        0.156042        1.77967e-005        1.52255e-005
207       36        -0.00234968        1.64432e-005        1.64819e-005
208       36        -0.206829        1.48418e-005        1.8252e-005
209       36        -0.412755        1.33835e-005        2.02222e-005
210       36        -0.611164        1.21123e-005        2.23178e-005
211       36        -0.773496        1.11638e-005        2.41956e-005
212       36        -0.863791        1.06714e-005        2.5314e-005
213       36        -0.89829        1.04905e-005        2.57585e-005
214       36        -0.907901        1.04386e-005        2.58784e-005
215       36        -0.898056        1.04872e-005        2.57442e-005
216       36        -0.823452        1.08841e-005        2.47978e-005
217       36        -0.49379        1.28462e-005        2.10487e-005
218       36        0.370036        1.97835e-005        1.36647e-005
219       36        0.82603        2.47979e-005        1.08561e-005
220       36        0.938341        2.62371e-005        1.0266e-005
221       36        0.954764        2.64627e-005        1.01856e-005
222       36        0.950127        2.64095e-005        1.02123e-005
223       36        0.942477        2.63176e-005        1.02549e-005
224       36        0.935885        2.62375e-005        1.02914e-005
225       36        0.931122        2.61797e-005        1.03177e-005
226       36        0.928125        2.61435e-005        1.03344e-005
227       36        0.926632        2.61257e-005        1.03428e-005
228       36        0.926325        2.61217e-005        1.03444e-005
229       36        0.926854        2.61282e-005        1.03415e-005
230       36        0.927765        2.61391e-005        1.03364e-005
231       36        0.928383        2.61437e-005        1.03318e-005
232       36        0.927621        2.61297e-005        1.03341e-005
233       36        0.923606        2.60748e-005        1.03539e-005
234       36        0.913386        2.59401e-005        1.04062e-005
235       36        0.89246        2.56685e-005        1.0515e-005
236       36        0.855147        2.51935e-005        1.07128e-005
237       36        0.796546        2.44681e-005        1.10322e-005
238       36        0.712839        2.34705e-005        1.15064e-005
239       36        0.611315        2.23179e-005        1.21105e-005
240       36        0.518484        2.1315e-005        1.26915e-005
241       36        0.463816        2.07459e-005        1.30467e-005
242       36        0.465433        2.07627e-005        1.30361e-005
243       36        0.52452        2.1379e-005        1.26529e-005
244       36        0.623588        2.24537e-005        1.20356e-005
245       36        0.730811        2.36806e-005        1.14026e-005
246       36        0.817293        2.47236e-005        1.09186e-005
247       36        0.875416        2.54532e-005        1.06061e-005
248       36        0.908385        2.58781e-005        1.04334e-005
249       36        0.92313        2.60715e-005        1.03575e-005
250       36        0.927245        2.61257e-005        1.03364e-005
251       36        0.926537        2.61169e-005        1.03403e-005
252       36        0.924501        2.60955e-005        1.03529e-005
253       36        0.922627        2.60751e-005        1.03641e-005
254       36        0.921199        2.6057e-005        1.03718e-005
255       36        0.919688        2.6037e-005        1.03795e-005
256       36        0.916901        2.6e-005        1.03936e-005
257       36        0.911456        2.59279e-005        1.04214e-005
258       36        0.903246        2.58191e-005        1.04633e-005
259       36        0.895843        2.57188e-005        1.05e-005
260       36        0.895732        2.57146e-005        1.04995e-005
261       36        0.904674        2.58274e-005        1.04516e-005
262       36        0.917791        2.59921e-005        1.03812e-005
263       36        0.929476        2.61396e-005        1.03189e-005
264       36        0.935582        2.62147e-005        1.02855e-005
265       36        0.931979        2.61626e-005        1.03022e-005
266       36        0.910836        2.58835e-005        1.041e-005
267       36        0.853452        2.51505e-005        1.07126e-005
268       36        0.712879        2.34515e-005        1.14966e-005
269       36        0.394583        2.00307e-005        1.34999e-005
270       36        -0.150595        1.52651e-005        1.7746e-005
271       36        -0.624047        1.20212e-005        2.24372e-005
272       36        -0.84562        1.07504e-005        2.50423e-005
273       36        -0.919248        1.03664e-005        2.59928e-005
274       36        -0.938209        1.02732e-005        2.62522e-005
275       36        -0.940122        1.02654e-005        2.62825e-005
276       36        -0.93726        1.02816e-005        2.62488e-005
277       36        -0.933283        1.03037e-005        2.62006e-005
278       36        -0.929145        1.03264e-005        2.61501e-005
279       36        -0.924654        1.03502e-005        2.60929e-005
280       36        -0.917492        1.03874e-005        2.59998e-005
281       36        -0.897588        1.04907e-005        2.57409e-005
282       36        -0.829257        1.08533e-005        2.48715e-005
283       36        -0.618813        1.20614e-005        2.23946e-005
284       36        -0.190401        1.49615e-005        1.80995e-005
285       36        0.274912        1.88697e-005        1.43341e-005
286       36        0.55356        2.1665e-005        1.24552e-005
[truncated: 6,560,887 more chars]
