# Supplementary material for: Lattice Boltzmann simulation for phase separation with chemical reaction controlled by ultrasound field
Source: PLoS One. 2025 Jul 18;20(7):e0324607. doi: 10.1371/journal.pone.0324607 (PMC12273979; doi:10.1371/journal.pone.0324607)
Supplement: S1 Data — The computational data were visualized to generate the figures presented in this work. (ZIP) [file pone.0324607.s001.zip › S1_Data/Data for Fig 9/Fig 9I(c).txt]

zone  i=500,j=200,f=point
0       25        0.66196        2.29595e-006        1.18434e-006
1       25        0.665068        2.29866e-006        1.18206e-006
2       25        0.674413        2.30955e-006        1.17661e-006
3       25        0.68735        2.32423e-006        1.16887e-006
4       25        0.704329        2.34361e-006        1.15878e-006
5       25        0.724576        2.36739e-006        1.14707e-006
6       25        0.747403        2.3941e-006        1.13383e-006
7       25        0.772554        2.42359e-006        1.11929e-006
8       25        0.798995        2.45529e-006        1.10434e-006
9       25        0.822462        2.48322e-006        1.091e-006
10       25        0.827516        2.48761e-006        1.08742e-006
11       25        0.756907        2.39903e-006        1.12542e-006
12       25        0.439876        2.04813e-006        1.31924e-006
13       25        -0.245857        1.45454e-006        1.85994e-006
14       25        -0.700189        1.15722e-006        2.3308e-006
15       25        -0.857851        1.0695e-006        2.52198e-006
16       25        -0.902621        1.04599e-006        2.57948e-006
17       25        -0.913397        1.0406e-006        2.59398e-006
18       25        -0.914527        1.04018e-006        2.59587e-006
19       25        -0.913337        1.04079e-006        2.5943e-006
20       25        -0.91206        1.04152e-006        2.59281e-006
21       25        -0.910994        1.04217e-006        2.59166e-006
22       25        -0.910136        1.04257e-006        2.59043e-006
23       25        -0.909573        1.04288e-006        2.58974e-006
24       25        -0.909069        1.04322e-006        2.58928e-006
25       25        -0.908489        1.04348e-006        2.58842e-006
26       25        -0.9079        1.04378e-006        2.58764e-006
27       25        -0.907084        1.04428e-006        2.58678e-006
28       25        -0.905881        1.04488e-006        2.58514e-006
29       25        -0.904516        1.04556e-006        2.58331e-006
30       25        -0.903219        1.04629e-006        2.58174e-006
31       25        -0.902345        1.04673e-006        2.58057e-006
32       25        -0.902042        1.04689e-006        2.58019e-006
33       25        -0.901905        1.047e-006        2.58012e-006
34       25        -0.901829        1.04698e-006        2.57986e-006
35       25        -0.902424        1.04661e-006        2.58049e-006
36       25        -0.903927        1.0459e-006        2.58262e-006
37       25        -0.905812        1.04491e-006        2.58504e-006
38       25        -0.907858        1.04377e-006        2.58752e-006
39       25        -0.910083        1.04261e-006        2.5904e-006
40       25        -0.912553        1.04128e-006        2.59348e-006
41       25        -0.915162        1.0398e-006        2.59658e-006
42       25        -0.916243        1.03915e-006        2.59775e-006
43       25        -0.909115        1.04267e-006        2.58804e-006
44       25        -0.869564        1.06317e-006        2.53658e-006
45       25        -0.712345        1.15016e-006        2.3449e-006
46       25        -0.220618        1.47359e-006        1.83735e-006
47       25        0.508485        2.11996e-006        1.27495e-006
48       25        0.796136        2.44667e-006        1.10362e-006
49       25        0.859324        2.52645e-006        1.06982e-006
50       25        0.864954        2.53465e-006        1.06727e-006
51       25        0.862512        2.53225e-006        1.06887e-006
52       25        0.862249        2.53192e-006        1.069e-006
53       25        0.859166        2.52744e-006        1.07041e-006
54       25        0.822588        2.48089e-006        1.08984e-006
55       25        0.637183        2.26124e-006        1.1957e-006
56       25        0.0320002        1.67269e-006        1.62001e-006
57       25        -0.627042        1.20017e-006        2.2468e-006
58       25        -0.858447        1.06872e-006        2.52163e-006
59       25        -0.915703        1.03894e-006        2.59582e-006
60       25        -0.925544        1.03411e-006        2.60931e-006
61       25        -0.92411        1.03507e-006        2.608e-006
62       25        -0.920706        1.03696e-006        2.60387e-006
63       25        -0.917519        1.03869e-006        2.5999e-006
64       25        -0.914727        1.04022e-006        2.59649e-006
65       25        -0.912079        1.04163e-006        2.59313e-006
66       25        -0.909588        1.04292e-006        2.58989e-006
67       25        -0.907494        1.04406e-006        2.58728e-006
68       25        -0.906073        1.04482e-006        2.58549e-006
69       25        -0.905601        1.04505e-006        2.58485e-006
70       25        -0.90607        1.04481e-006        2.58545e-006
71       25        -0.907308        1.04418e-006        2.5871e-006
72       25        -0.908965        1.04331e-006        2.58925e-006
73       25        -0.910726        1.04241e-006        2.59155e-006
74       25        -0.912317        1.04159e-006        2.59364e-006
75       25        -0.913584        1.04089e-006        2.5952e-006
76       25        -0.914646        1.04032e-006        2.59652e-006
77       25        -0.9158        1.03971e-006        2.598e-006
78       25        -0.917156        1.03896e-006        2.59965e-006
79       25        -0.918315        1.03831e-006        2.60102e-006
80       25        -0.917773        1.03852e-006        2.60015e-006
81       25        -0.911156        1.04182e-006        2.5912e-006
82       25        -0.885054        1.05531e-006        2.55714e-006
83       25        -0.797115        1.1026e-006        2.44681e-006
84       25        -0.527389        1.26281e-006        2.13984e-006
85       25        0.0805549        1.71404e-006        1.58138e-006
86       25        0.630075        2.25239e-006        1.19951e-006
87       25        0.820863        2.47785e-006        1.09038e-006
88       25        0.855383        2.52248e-006        1.07236e-006
89       25        0.846092        2.5124e-006        1.07804e-006
90       25        0.827158        2.48981e-006        1.08877e-006
91       25        0.807742        2.46641e-006        1.09968e-006
92       25        0.79046        2.44549e-006        1.10936e-006
93       25        0.776758        2.429e-006        1.11708e-006
94       25        0.767278        2.41786e-006        1.12255e-006
95       25        0.761387        2.41096e-006        1.12596e-006
96       25        0.758337        2.4074e-006        1.12773e-006
97       25        0.757498        2.40635e-006        1.12819e-006
98       25        0.758703        2.40767e-006        1.12745e-006
99       25        0.761982        2.41157e-006        1.12558e-006
100       25        0.766858        2.41739e-006        1.1228e-006
101       25        0.77263        2.42439e-006        1.11958e-006
102       25        0.778615        2.43164e-006        1.11622e-006
103       25        0.784296        2.43846e-006        1.11301e-006
104       25        0.789291        2.44447e-006        1.1102e-006
105       25        0.793452        2.44946e-006        1.10785e-006
106       25        0.796929        2.45356e-006        1.10585e-006
107       25        0.80011        2.4573e-006        1.10402e-006
108       25        0.803309        2.46109e-006        1.10219e-006
109       25        0.806681        2.46511e-006        1.10027e-006
110       25        0.810482        2.46969e-006        1.09813e-006
111       25        0.815        2.4751e-006        1.09558e-006
112       25        0.82059        2.48176e-006        1.0924e-006
113       25        0.827617        2.49035e-006        1.0885e-006
114       25        0.835963        2.5006e-006        1.0839e-006
115       25        0.845422        2.51206e-006        1.07862e-006
116       25        0.856004        2.52489e-006        1.07271e-006
117       25        0.866978        2.53819e-006        1.0666e-006
118       25        0.874541        2.5469e-006        1.06219e-006
119       25        0.864467        2.53291e-006        1.06705e-006
120       25        0.788684        2.43768e-006        1.10778e-006
121       25        0.516545        2.12868e-006        1.26992e-006
122       25        -0.0735894        1.58675e-006        1.70793e-006
123       25        -0.5824        1.22836e-006        2.19917e-006
124       25        -0.799444        1.10153e-006        2.45014e-006
125       25        -0.873033        1.06191e-006        2.54238e-006
126       25        -0.896001        1.04999e-006        2.57226e-006
127       25        -0.901751        1.04712e-006        2.58002e-006
128       25        -0.901438        1.04738e-006        2.57984e-006
129       25        -0.898909        1.04877e-006        2.57674e-006
130       25        -0.895715        1.05046e-006        2.57268e-006
131       25        -0.892861        1.05199e-006        2.56908e-006
132       25        -0.8911        1.05294e-006        2.56685e-006
133       25        -0.891019        1.05296e-006        2.56671e-006
134       25        -0.892618        1.05214e-006        2.56882e-006
135       25        -0.89477        1.05101e-006        2.57159e-006
136       25        -0.896448        1.05012e-006        2.57373e-006
137       25        -0.897356        1.04963e-006        2.57485e-006
138       25        -0.897807        1.04937e-006        2.57538e-006
139       25        -0.898388        1.04902e-006        2.57603e-006
140       25        -0.899575        1.0484e-006        2.57756e-006
141       25        -0.901102        1.04762e-006        2.57956e-006
142       25        -0.902573        1.04683e-006        2.58143e-006
143       25        -0.90396        1.04607e-006        2.58313e-006
144       25        -0.905336        1.04534e-006        2.58487e-006
145       25        -0.906678        1.04463e-006        2.5866e-006
146       25        -0.907881        1.04398e-006        2.58808e-006
147       25        -0.90882        1.04346e-006        2.58922e-006
148       25        -0.909415        1.04315e-006        2.59e-006
149       25        -0.909706        1.043e-006        2.59038e-006
150       25        -0.909945        1.04285e-006        2.59063e-006
151       25        -0.910541        1.04252e-006        2.59135e-006
152       25        -0.911646        1.0419e-006        2.59267e-006
153       25        -0.913176        1.04101e-006        2.59444e-006
154       25        -0.914481        1.04021e-006        2.59582e-006
155       25        -0.912094        1.04129e-006        2.59231e-006
156       25        -0.892477        1.05129e-006        2.56637e-006
157       25        -0.808352        1.0961e-006        2.45987e-006
158       25        -0.51198        1.27208e-006        2.12258e-006
159       25        0.189356        1.8098e-006        1.49759e-006
160       25        0.680768        2.31143e-006        1.17011e-006
161       25        0.817267        2.47542e-006        1.09324e-006
162       25        0.834836        2.49835e-006        1.08415e-006
163       25        0.824408        2.48601e-006        1.0901e-006
164       25        0.81159        2.47054e-006        1.09729e-006
165       25        0.803247        2.46084e-006        1.10214e-006
166       25        0.799796        2.45693e-006        1.10419e-006
167       25        0.799972        2.45716e-006        1.1041e-006
168       25        0.802565        2.46031e-006        1.10266e-006
169       25        0.806734        2.46534e-006        1.10031e-006
170       25        0.81225        2.47199e-006        1.09721e-006
171       25        0.819222        2.48039e-006        1.09329e-006
172       25        0.82793        2.49086e-006        1.08839e-006
173       25        0.83872        2.50382e-006        1.08231e-006
174       25        0.851207        2.51883e-006        1.07529e-006
175       25        0.861826        2.53126e-006        1.06918e-006
176       25        0.856583        2.52337e-006        1.07145e-006
177       25        0.78802        2.43702e-006        1.10822e-006
178       25        0.524929        2.13748e-006        1.26453e-006
179       25        -0.0678892        1.59143e-006        1.70323e-006
180       25        -0.590526        1.22341e-006        2.20818e-006
181       25        -0.811462        1.09485e-006        2.46471e-006
182       25        -0.886011        1.05492e-006        2.55863e-006
183       25        -0.910841        1.04204e-006        2.59093e-006
184       25        -0.919693        1.03754e-006        2.6027e-006
185       25        -0.922792        1.036e-006        2.6069e-006
186       25        -0.923211        1.03582e-006        2.60753e-006
187       25        -0.922152        1.0364e-006        2.60622e-006
188       25        -0.920416        1.03729e-006        2.60395e-006
189       25        -0.918936        1.03804e-006        2.60198e-006
190       25        -0.918607        1.03821e-006        2.60154e-006
191       25        -0.919724        1.0376e-006        2.60291e-006
192       25        -0.92226        1.03623e-006        2.60608e-006
193       25        -0.925791        1.03435e-006        2.61057e-006
194       25        -0.929368        1.0324e-006        2.61496e-006
195       25        -0.931839        1.03105e-006        2.61803e-006
196       25        -0.929308        1.03221e-006        2.61435e-006
197       25        -0.905792        1.04412e-006        2.58304e-006
198       25        -0.800526        1.10024e-006        2.44991e-006
199       25        -0.423869        1.32996e-006        2.03199e-006
200       25        0.357674        1.96815e-006        1.37633e-006
201       25        0.740491        2.38097e-006        1.13543e-006
202       25        0.832781        2.49413e-006        1.08454e-006
203       25        0.842924        2.50808e-006        1.07961e-006
204       25        0.836973        2.50163e-006        1.08325e-006
205       25        0.831225        2.49487e-006        1.08656e-006
206       25        0.829092        2.49215e-006        1.08769e-006
207       25        0.830794        2.49416e-006        1.08671e-006
208       25        0.834102        2.49817e-006        1.08487e-006
209       25        0.830733        2.49358e-006        1.08653e-006
210       25        0.790967        2.44385e-006        1.10806e-006
211       25        0.611933        2.23453e-006        1.21179e-006
212       25        0.0631766        1.6996e-006        1.59555e-006
213       25        -0.596895        1.21776e-006        2.21203e-006
214       25        -0.844961        1.0741e-006        2.50037e-006
215       25        -0.860651        1.06592e-006        2.52058e-006
216       25        -0.679569        1.16812e-006        2.30473e-006
217       25        -0.131863        1.54105e-006        1.75826e-006
218       25        0.524276        2.13932e-006        1.26645e-006
219       25        0.76783        2.41571e-006        1.12094e-006
220       25        0.823714        2.48499e-006        1.09041e-006
221       25        0.828433        2.49151e-006        1.08812e-006
222       25        0.823318        2.48539e-006        1.09102e-006
223       25        0.819911        2.48106e-006        1.09283e-006
224       25        0.821273        2.48267e-006        1.09206e-006
225       25        0.825427        2.48766e-006        1.08971e-006
226       25        0.821664        2.48229e-006        1.09146e-006
227       25        0.771335        2.41964e-006        1.11883e-006
228       25        0.542371        2.15807e-006        1.25464e-006
229       25        -0.112254        1.55629e-006        1.74117e-006
230       25        -0.706376        1.1526e-006        2.33589e-006
231       25        -0.906899        1.04194e-006        2.58051e-006
232       25        -0.948861        1.02047e-006        2.63564e-006
233       25        -0.921384        1.03463e-006        2.59978e-006
234       25        -0.781541        1.10974e-006        2.4246e-006
235       25        -0.331798        1.39286e-006        1.94091e-006
236       25        0.427903        2.03834e-006        1.32874e-006
237       25        0.767402        2.41305e-006        1.12018e-006
238       25        0.849377        2.51369e-006        1.07506e-006
239       25        0.84031        2.50175e-006        1.0797e-006
240       25        0.774504        2.4201e-006        1.1155e-006
241       25        0.635395        2.25797e-006        1.19611e-006
242       25        0.401488        2.01066e-006        1.34578e-006
243       25        0.0810515        1.71479e-006        1.58129e-006
244       25        -0.251714        1.45186e-006        1.86742e-006
245       25        -0.496913        1.28327e-006        2.10923e-006
246       25        -0.65649        1.18413e-006        2.28303e-006
247       25        -0.76145        1.12326e-006        2.40533e-006
248       25        -0.827565        1.08655e-006        2.48574e-006
249       25        -0.867512        1.06498e-006        2.53569e-006
250       25        -0.891877        1.05207e-006        2.56675e-006
251       25        -0.907168        1.04403e-006        2.58637e-006
252       25        -0.916911        1.0389e-006        2.59886e-006
253       25        -0.923008        1.03571e-006        2.60673e-006
254       25        -0.926284        1.03399e-006        2.61093e-006
255       25        -0.926168        1.03399e-006        2.61063e-006
256       25        -0.9191        1.03754e-006        2.60114e-006
257       25        -0.893578        1.05071e-006        2.56779e-006
258       25        -0.814046        1.09327e-006        2.46754e-006
259       25        -0.578848        1.23058e-006        2.19533e-006
260       25        -0.0274771        1.62396e-006        1.6692e-006
261       25        0.565636        2.18164e-006        1.23917e-006
262       25        0.793171        2.44432e-006        1.10583e-006
263       25        0.842942        2.50729e-006        1.07924e-006
264       25        0.84384        2.5095e-006        1.07922e-006
265       25        0.836386        2.50069e-006        1.08348e-006
266       25        0.831475        2.4948e-006        1.08625e-006
267       25        0.831511        2.49484e-006        1.08623e-006
268       25        0.835572        2.49956e-006        1.08388e-006
269       25        0.83668        2.50015e-006        1.08293e-006
270       25        0.806035        2.46121e-006        1.09924e-006
271       25        0.637228        2.26195e-006        1.19602e-006
272       25        0.0672767        1.70271e-006        1.59193e-006
273       25        -0.633045        1.19632e-006        2.25306e-006
274       25        -0.875813        1.05915e-006        2.54285e-006
275       25        -0.932911        1.02974e-006        2.6175e-006
276       25        -0.941523        1.02559e-006        2.62949e-006
277       25        -0.939167        1.02699e-006        2.62688e-006
278       25        -0.935178        1.02915e-006        2.62192e-006
279       25        -0.931931        1.03091e-006        2.6179e-006
280       25        -0.929608        1.0322e-006        2.6151e-006
281       25        -0.927521        1.03332e-006        2.61246e-006
282       25        -0.925234        1.03449e-006        2.60946e-006
283       25        -0.922987        1.03568e-006        2.6066e-006
284       25        -0.921398        1.03654e-006        2.60461e-006
285       25        -0.921138        1.0367e-006        2.60435e-006
286       25        -0.922045        1.0363e-006        2.60571e-006
287       25        -0.922866        1.03593e-006        2.60692e-006
288       25        -0.922393        1.03622e-006        2.6064e-006
289       25        -0.919986        1.03746e-006        2.60325e-006
290       25        -0.915847        1.03958e-006        2.59779e-006
291       25        -0.911025        1.04207e-006        2.59148e-006
292       25        -0.90704        1.04415e-006        2.58633e-006
293       25        -0.905021        1.04525e-006        2.58383e-006
294       25        -0.904845        1.04539e-006        2.58373e-006
295       25        -0.905594        1.04499e-006        2.58468e-006
296       25        -0.906659        1.04446e-006        2.58612e-006
297       25        -0.90736        1.04409e-006        2.58702e-006
298       25        -0.907572        1.04394e-006        2.5872e-006
299       25        -0.908034        1.04363e-006        2.58763e-006
300       25        -0.909799        1.04274e-006        2.58997e-006
301       25        -0.912547        1.04136e-006        2.59366e-006
302       25        -0.915255        1.03996e-006        2.5972e-006
303       25        -0.917267        1.03889e-006        2.59977e-006
304       25        -0.918034        1.03844e-006        2.60064e-006
305       25        -0.916328        1.03924e-006        2.59821e-006
306       25        -0.908144        1.04336e-006        2.58724e-006
307       25        -0.880316        1.0578e-006        2.55105e-006
308       25        -0.78993        1.10661e-006        2.43812e-006
309       25        -0.517388        1.26927e-006        2.12939e-006
310       25        0.0797648        1.71317e-006        1.58183e-006
311       25        0.619383        2.23963e-006        1.20554e-006
312       25        0.825916        2.48272e-006        1.08702e-006
313       25        0.875858        2.54675e-006        1.06073e-006
314       25        0.878125        2.55084e-006        1.06003e-006
315       25        0.868649        2.53988e-006        1.06552e-006
316       25        0.85745        2.52652e-006        1.07186e-006
317       25        0.846912        2.51377e-006        1.07774e-006
318       25        0.837327        2.50215e-006        1.0831e-006
319       25        0.828525        2.49145e-006        1.088e-006
320       25        0.820417        2.4816e-006        1.09252e-006
321       25        0.812998        2.47268e-006        1.0967e-006
322       25        0.806212        2.46449e-006        1.10051e-006
323       25        0.800149        2.45715e-006        1.1039e-006
324       25        0.795102        2.45107e-006        1.10674e-006
325       25        0.791427        2.44666e-006        1.10882e-006
326       25        0.789474        2.44433e-006        1.10993e-006
327       25        0.78956        2.4445e-006        1.10991e-006
328       25        0.791869        2.44734e-006        1.10864e-006
329       25        0.796527        2.45295e-006        1.10602e-006
330       25        0.803848        2.46171e-006        1.10187e-006
331       25        0.814231        2.47403e-006        1.09594e-006
332       25        0.82763        2.48992e-006        1.0883e-006
333       25        0.840792        2.50537e-006        1.08074e-006
334       25        0.836068        2.49798e-006        1.08265e-006
335       25        0.74401        2.38408e-006        1.13293e-006
336       25        0.357007        1.96667e-006        1.37621e-006
337       25        -0.390998        1.35248e-006        1.99957e-006
338       25        -0.777949        1.11298e-006        2.42295e-006
339       25        -0.895346        1.04962e-006        2.56966e-006
340       25        -0.924943        1.03443e-006        2.60856e-006
341       25        -0.929803        1.03206e-006        2.61525e-006
342       25        -0.928174        1.033e-006        2.61337e-006
343       25        -0.925284        1.03459e-006        2.60983e-006
344       25        -0.922415        1.03614e-006        2.60626e-006
345       25        -0.919784        1.03756e-006        2.60297e-006
346       25        -0.917329        1.03886e-006        2.59986e-006
347       25        -0.914834        1.04019e-006        2.59669e-006
348       25        -0.912183        1.0416e-006        2.59333e-006
349       25        -0.909623        1.04293e-006        2.59e-006
350       25        -0.90773        1.04394e-006        2.5876e-006
351       25        -0.906509        1.04462e-006        2.58612e-006
352       25        -0.905439        1.04519e-006        2.58478e-006
353       25        -0.904118        1.04591e-006        2.58314e-006
354       25        -0.902555        1.04674e-006        2.58115e-006
355       25        -0.901389        1.04734e-006        2.57963e-006
356       25        -0.901297        1.04741e-006        2.57954e-006
357       25        -0.901993        1.04706e-006        2.58049e-006
358       25        -0.902537        1.0468e-006        2.58124e-006
359       25        -0.902098        1.04703e-006        2.58068e-006
360       25        -0.900756        1.04772e-006        2.57893e-006
361       25        -0.899535        1.04832e-006        2.57725e-006
362       25        -0.899634        1.04828e-006        2.5774e-006
363       25        -0.901018        1.0476e-006        2.5793e-006
364       25        -0.902742        1.04668e-006        2.5815e-006
365       25        -0.904212        1.04589e-006        2.58334e-006
366       25        -0.905251        1.04534e-006        2.58466e-006
367       25        -0.905807        1.04506e-006        2.58539e-006
368       25        -0.905868        1.04503e-006        2.58549e-006
369       25        -0.905524        1.0452e-006        2.58503e-006
370       25        -0.905117        1.04538e-006        2.58442e-006
371       25        -0.905215        1.04529e-006        2.58444e-006
372       25        -0.906014        1.04486e-006        2.58545e-006
373       25        -0.906705        1.04448e-006        2.5863e-006
374       25        -0.905754        1.04494e-006        2.58497e-006
375       25        -0.900439        1.04764e-006        2.57791e-006
376       25        -0.884662        1.05584e-006        2.55743e-006
377       25        -0.843182        1.0779e-006        2.50478e-006
378       25        -0.737702        1.13641e-006        2.37637e-006
379       25        -0.48692        1.28936e-006        2.09818e-006
380       25        -0.0196871        1.63041e-006        1.66282e-006
381       25        0.465478        2.07515e-006        1.30285e-006
382       25        0.73389        2.37118e-006        1.13826e-006
383       25        0.837346        2.49771e-006        1.08115e-006
384       25        0.866306        2.5355e-006        1.06618e-006
385       25        0.867075        2.53761e-006        1.06625e-006
386       25        0.85795        2.52692e-006        1.07149e-006
387       25        0.845591        2.51202e-006        1.07842e-006
388       25        0.832415        2.49602e-006        1.08576e-006
389       25        0.819368        2.48022e-006        1.09306e-006
390       25        0.806856        2.46513e-006        1.10009e-006
391       25        0.795024        2.45092e-006        1.10676e-006
392       25        0.784018        2.43782e-006        1.11303e-006
393       25        0.773959        2.42586e-006        1.11877e-006
394       25        0.765013        2.41521e-006        1.12387e-006
395       25        0.75755        2.4063e-006        1.12811e-006
396       25        0.752122        2.39977e-006        1.13117e-006
397       25        0.749151        2.39617e-006        1.13283e-006
398       25        0.748944        2.39622e-006        1.13309e-006
399       25        0.750902        2.39873e-006        1.13206e-006
400       25        0.754695        2.40313e-006        1.12984e-006
401       25        0.760919        2.4103e-006        1.12618e-006
402       25        0.770751        2.42192e-006        1.12054e-006
403       25        0.78477        2.43864e-006        1.11257e-006
404       25        0.802737        2.46015e-006        1.10239e-006
405       25        0.823465        2.48513e-006        1.09075e-006
406       25        0.842358        2.50754e-006        1.07998e-006
407       25        0.843653        2.50729e-006        1.07848e-006
408       25        0.773411        2.41921e-006        1.11631e-006
409       25        0.479707        2.09015e-006        1.29373e-006
410       25        -0.154544        1.52375e-006        1.77841e-006
411       25        -0.638839        1.19394e-006        2.26165e-006
412       25        -0.827347        1.08614e-006        2.48426e-006
413       25        -0.887079        1.05434e-006        2.55996e-006
414       25        -0.904092        1.0456e-006        2.58232e-006
415       25        -0.907351        1.04402e-006        2.58683e-006
416       25        -0.906203        1.04469e-006        2.58552e-006
417       25        -0.904066        1.04586e-006        2.58289e-006
418       25        -0.902701        1.04654e-006        2.58105e-006
419       25        -0.903114        1.04632e-006        2.58155e-006
420       25        -0.904885        1.04547e-006        2.58403e-006
421       25        -0.906613        1.04458e-006        2.5863e-006
422       25        -0.907654        1.04397e-006        2.58749e-006
423       25        -0.908585        1.04342e-006        2.58853e-006
424       25        -0.91047        1.04245e-006        2.59099e-006
425       25        -0.91325        1.04102e-006        2.59464e-006
426       25        -0.916103        1.03955e-006        2.59838e-006
427       25        -0.918526        1.0383e-006        2.60157e-006
428       25        -0.920372        1.03729e-006        2.60384e-006
429       25        -0.921851        1.03648e-006        2.60566e-006
430       25        -0.923172        1.03578e-006        2.60733e-006
431       25        -0.924373        1.0351e-006        2.60876e-006
432       25        -0.925408        1.03451e-006        2.60997e-006
433       25        -0.925876        1.0342e-006        2.6104e-006
434       25        -0.923954        1.03499e-006        2.60739e-006
435       25        -0.912768        1.04055e-006        2.59222e-006
436       25        -0.865464        1.06514e-006        2.53089e-006
437       25        -0.68742        1.1644e-006        2.31549e-006
438       25        -0.15306        1.52429e-006        1.77641e-006
439       25        0.5502        2.16517e-006        1.24894e-006
440       25        0.8003        2.45326e-006        1.10199e-006
441       25        0.850679        2.51701e-006        1.07508e-006
442       25        0.849568        2.51663e-006        1.07611e-006
443       25        0.838869        2.50375e-006        1.08212e-006
444       25        0.829135        2.49189e-006        1.08753e-006
445       25        0.822989        2.48453e-006        1.091e-006
446       25        0.82084        2.48198e-006        1.09223e-006
447       25        0.822401        2.4838e-006        1.09132e-006
448       25        0.827565        2.49007e-006        1.08844e-006
449       25        0.836255        2.50057e-006        1.08357e-006
450       25        0.847637        2.51401e-006        1.07707e-006
451       25        0.857722        2.52562e-006        1.07118e-006
452       25        0.847066        2.51094e-006        1.07636e-006
453       25        0.739509        2.37824e-006        1.13525e-006
454       25        0.319482        1.93015e-006        1.4023e-006
455       25        -0.414218        1.33676e-006        2.02276e-006
456       25        -0.778415        1.1127e-006        2.42348e-006
457       25        -0.887023        1.054e-006        2.55899e-006
458       25        -0.9138        1.04028e-006        2.59422e-006
459       25        -0.91806        1.03822e-006        2.60015e-006
460       25        -0.916513        1.03915e-006        2.59844e-006
461       25        -0.913851        1.04064e-006        2.59526e-006
462       25        -0.911217        1.04201e-006        2.59185e-006
463       25        -0.908975        1.04321e-006        2.58901e-006
464       25        -0.907317        1.04414e-006        2.58703e-006
465       25        -0.906077        1.04476e-006        2.58536e-006
466       25        -0.905071        1.04529e-006        2.58407e-006
467       25        -0.904199        1.04583e-006        2.58316e-006
468       25        -0.903274        1.04629e-006        2.58189e-006
469       25        -0.902522        1.04661e-006        2.58074e-006
470       25        -0.902733        1.04655e-006        2.58115e-006
471       25        -0.903851        1.04597e-006        2.58261e-006
472       25        -0.905094        1.04528e-006        2.58409e-006
473       25        -0.906198        1.04476e-006        2.58568e-006
474       25        -0.907057        1.0443e-006        2.58674e-006
475       25        -0.907729        1.04388e-006        2.58745e-006
476       25        -0.908525        1.04352e-006        2.58861e-006
477       25        -0.909452        1.04301e-006        2.58976e-006
478       25        -0.910388        1.04243e-006        2.59074e-006
479       25        -0.911439        1.04191e-006        2.59218e-006
480       25        -0.912204        1.04148e-006        2.59309e-006
481       25        -0.911003        1.04194e-006        2.59112e-006
482       25        -0.903167        1.04594e-006        2.58077e-006
483       25        -0.873884        1.06118e-006        2.5428e-006
484       25        -0.777331        1.11337e-006        2.42231e-006
485       25        -0.489771        1.28659e-006        2.09965e-006
486       25        0.123258        1.75024e-006        1.54728e-006
487       25        0.63686        2.2592e-006        1.195e-006
488       25        0.80586        2.45958e-006        1.09871e-006
489       25        0.831257        2.49339e-006        1.08588e-006
490       25        0.815842        2.47535e-006        1.09477e-006
491       25        0.791115        2.44587e-006        1.10881e-006
492       25        0.765745        2.41593e-006        1.12338e-006
493       25        0.741752        2.38742e-006        1.13708e-006
494       25        0.719818        2.36173e-006        1.14978e-006
495       25        0.70054        2.3396e-006        1.16118e-006
496       25        0.684301        2.32069e-006        1.17066e-006
497       25        0.671742        2.30627e-006        1.17808e-006
498       25        0.664452        2.29831e-006        1.18261e-006
499       25        0.659897        2.29343e-006        1.18549e-006
0       26        0.70156        2.34176e-006        1.16107e-006
1       26        0.70505        2.34478e-006        1.15852e-006
2       26        0.714649        2.35622e-006        1.15305e-006
3       26        0.727669        2.37123e-006        1.14538e-006
4       26        0.74477        2.39103e-006        1.13537e-006
5       26        0.765114        2.41529e-006        1.12379e-006
6       26        0.787852        2.44231e-006        1.11081e-006
7       26        0.812508        2.47163e-006        1.09677e-006
8       26        0.837345        2.50177e-006        1.08291e-006
9       26        0.855439        2.52324e-006        1.07262e-006
10       26        0.840615        2.50245e-006        1.07967e-006
11       26        0.694351        2.32426e-006        1.16073e-006
12       26        0.161612        1.78357e-006        1.51741e-006
13       26        -0.557987        1.24273e-006        2.17124e-006
14       26        -0.849294        1.07358e-006        2.51002e-006
15       26        -0.92698        1.03309e-006        2.61048e-006
16       26        -0.942855        1.02514e-006        2.63183e-006
17       26        -0.943158        1.02521e-006        2.63281e-006
18       26        -0.939959        1.02703e-006        2.62906e-006
19       26        -0.936519        1.02879e-006        2.62452e-006
20       26        -0.933773        1.03027e-006        2.6211e-006
21       26        -0.931571        1.03152e-006        2.6185e-006
22       26        -0.929789        1.0324e-006        2.61608e-006
23       26        -0.928496        1.0331e-006        2.61446e-006
24       26        -0.927424        1.03374e-006        2.61328e-006
25       26        -0.926434        1.03421e-006        2.61189e-006
26       26        -0.925648        1.03462e-006        2.61087e-006
27       26        -0.924877        1.0351e-006        2.61007e-006
28       26        -0.923999        1.03552e-006        2.60883e-006
29       26        -0.923229        1.03588e-006        2.60774e-006
30       26        -0.922608        1.03624e-006        2.60703e-006
31       26        -0.922208        1.03643e-006        2.60646e-006
32       26        -0.922212        1.03644e-006        2.60648e-006
33       26        -0.922461        1.03636e-006        2.60694e-006
34       26        -0.922869        1.03606e-006        2.60726e-006
35       26        -0.923804        1.03549e-006        2.60825e-006
36       26        -0.92538        1.03475e-006        2.6105e-006
37       26        -0.927332        1.03374e-006        2.61304e-006
38       26        -0.929701        1.03244e-006        2.61595e-006
39       26        -0.932572        1.03095e-006        2.61968e-006
40       26        -0.935963        1.02914e-006        2.62398e-006
41       26        -0.939982        1.02696e-006        2.62895e-006
42       26        -0.943944        1.02482e-006        2.6339e-006
43       26        -0.944271        1.02448e-006        2.63387e-006
44       26        -0.926593        1.03324e-006        2.60985e-006
45       26        -0.832755        1.08261e-006        2.48963e-006
46       26        -0.465296        1.30275e-006        2.07462e-006
47       26        0.362926        1.97196e-006        1.37177e-006
48       26        0.785407        2.43196e-006        1.10881e-006
49       26        0.888561        2.56172e-006        1.0535e-006
50       26        0.903859        2.58264e-006        1.04598e-006
51       26        0.903002        2.58234e-006        1.04675e-006
52       26        0.901435        2.5804e-006        1.04761e-006
53       26        0.894522        2.57093e-006        1.051e-006
54       26        0.846596        2.50931e-006        1.07617e-006
55       26        0.616274        2.23727e-006        1.20802e-006
56       26        -0.114303        1.55449e-006        1.74273e-006
57       26        -0.73938        1.13392e-006        2.37516e-006
58       26        -0.918902        1.03662e-006        2.59834e-006
59       26        -0.95432        1.01889e-006        2.64596e-006
60       26        -0.956054        1.0183e-006        2.64901e-006
61       26        -0.951329        1.02096e-006        2.64342e-006
62       26        -0.946244        1.0237e-006        2.63707e-006
63       26        -0.942013        1.02596e-006        2.63172e-006
64       26        -0.938592        1.02781e-006        2.62747e-006
65       26        -0.935706        1.02933e-006        2.62378e-006
66       26        -0.933308        1.03057e-006        2.62064e-006
67       26        -0.931436        1.03157e-006        2.61827e-006
68       26        -0.930117        1.03226e-006        2.61659e-006
69       26        -0.929467        1.03262e-006        2.6158e-006
70       26        -0.929459        1.03267e-006        2.61591e-006
71       26        -0.929967        1.03243e-006        2.61661e-006
72       26        -0.930854        1.03192e-006        2.61765e-006
73       26        -0.931982        1.03135e-006        2.61914e-006
74       26        -0.933195        1.03074e-006        2.62078e-006
75       26        -0.934458        1.03006e-006        2.62237e-006
76       26        -0.935872        1.0293e-006        2.62414e-006
77       26        -0.93757        1.02841e-006        2.62632e-006
78       26        -0.939679        1.02728e-006        2.62897e-006
79       26        -0.942169        1.02596e-006        2.63214e-006
80       26        -0.944544        1.02468e-006        2.6351e-006
81       26        -0.945177        1.0242e-006        2.63554e-006
82       26        -0.938405        1.02747e-006        2.6261e-006
83       26        -0.903553        1.0452e-006        2.57992e-006
84       26        -0.767705        1.11865e-006        2.41048e-006
85       26        -0.333669        1.39248e-006        1.94401e-006
86       26        0.41249        2.02152e-006        1.33825e-006
87       26        0.784975        2.43227e-006        1.10943e-006
88       26        0.876909        2.54795e-006        1.06012e-006
89       26        0.882656        2.55713e-006        1.05784e-006
90       26        0.867586        2.53925e-006        1.06639e-006
91       26        0.849278        2.51694e-006        1.07656e-006
92       26        0.832488        2.49632e-006        1.08581e-006
93       26        0.819014        2.47982e-006        1.09327e-006
94       26        0.809522        2.46848e-006        1.09865e-006
95       26        0.803547        2.46139e-006        1.10206e-006
96       26        0.800443        2.45773e-006        1.10384e-006
97       26        0.799641        2.45668e-006        1.10425e-006
98       26        0.800892        2.45806e-006        1.10349e-006
99       26        0.804065        2.46193e-006        1.10173e-006
100       26        0.80864        2.46759e-006        1.09922e-006
101       26        0.813932        2.47414e-006        1.09632e-006
102       26        0.819325        2.48072e-006        1.09333e-006
103       26        0.824412        2.4869e-006        1.09049e-006
104       26        0.828953        2.49243e-006        1.08796e-006
105       26        0.832891        2.49722e-006        1.08577e-006
106       26        0.836418        2.50137e-006        1.08374e-006
107       26        0.839901        2.50552e-006        1.08176e-006
108       26        0.843615        2.51007e-006        1.07971e-006
109       26        0.847695        2.515e-006        1.07743e-006
110       26        0.852304        2.52061e-006        1.07487e-006
111       26        0.857574        2.52703e-006        1.07194e-006
112       26        0.863702        2.53445e-006        1.06852e-006
113       26        0.870925        2.54339e-006        1.06457e-006
114       26        0.879123        2.55358e-006        1.06011e-006
115       26        0.888041        2.56449e-006        1.05519e-006
116       26        0.897199        2.57564e-006        1.05012e-006
117       26        0.904211        2.58394e-006        1.04614e-006
118       26        0.899935        2.57737e-006        1.04795e-006
119       26        0.852473        2.51572e-006        1.0726e-006
120       26        0.661735        2.28711e-006        1.18005e-006
121       26        0.137405        1.76312e-006        1.53676e-006
122       26        -0.510962        1.27333e-006        2.12251e-006
123       26        -0.811709        1.09442e-006        2.46437e-006
124       26        -0.905162        1.04468e-006        2.58278e-006
125       26        -0.929357        1.03241e-006        2.61498e-006
126       26        -0.933263        1.0306e-006        2.6206e-006
127       26        -0.931473        1.03166e-006        2.61861e-006
128       26        -0.928305        1.03338e-006        2.61469e-006
129       26        -0.925065        1.03511e-006        2.61059e-006
130       26        -0.922199        1.03663e-006        2.60692e-006
131       26        -0.920008        1.03778e-006        2.60412e-006
132       26        -0.918691        1.03847e-006        2.6024e-006
133       26        -0.918368        1.03862e-006        2.60195e-006
134       26        -0.918958        1.03835e-006        2.60281e-006
135       26        -0.919952        1.03785e-006        2.60415e-006
136       26        -0.920884        1.03736e-006        2.60533e-006
137       26        -0.9216        1.03696e-006        2.6062e-006
138       26        -0.922205        1.03661e-006        2.60691e-006
139       26        -0.92291        1.03619e-006        2.60769e-006
140       26        -0.923915        1.03568e-006        2.60901e-006
141       26        -0.925119        1.03508e-006        2.61064e-006
142       26        -0.926341        1.03443e-006        2.6122e-006
143       26        -0.927552        1.03377e-006        2.6137e-006
144       26        -0.928786        1.0331e-006        2.61522e-006
145       26        -0.930032        1.03243e-006        2.61679e-006
146       26        -0.931264        1.03176e-006        2.61832e-006
147       26        -0.932476        1.0311e-006        2.61981e-006
148       26        -0.933677        1.03047e-006        2.62136e-006
149       26        -0.934919        1.02983e-006        2.62298e-006
150       26        -0.936361        1.02903e-006        2.62474e-006
151       26        -0.938253        1.02802e-006        2.62711e-006
152       26        -0.940799        1.02665e-006        2.6303e-006
153       26        -0.944153        1.02482e-006        2.63444e-006
154       26        -0.948193        1.02261e-006        2.63939e-006
155       26        -0.951253        1.02087e-006        2.64298e-006
156       26        -0.945293        1.02364e-006        2.6344e-006
157       26        -0.896791        1.04825e-006        2.57001e-006
158       26        -0.676705        1.17032e-006        2.30247e-006
159       26        0.0131229        1.65718e-006        1.63558e-006
160       26        0.650931        2.27677e-006        1.18747e-006
161       26        0.837917        2.49972e-006        1.08141e-006
162       26        0.868991        2.53993e-006        1.06518e-006
163       26        0.86339        2.53355e-006        1.06847e-006
164       26        0.852807        2.52072e-006        1.07437e-006
165       26        0.845237        2.51181e-006        1.07871e-006
166       26        0.841721        2.5077e-006        1.08074e-006
167       26        0.841537        2.50752e-006        1.08086e-006
168       26        0.843864        2.51041e-006        1.07959e-006
169       26        0.848052        2.51553e-006        1.07727e-006
170       26        0.853844        2.5226e-006        1.07406e-006
171       26        0.861219        2.5316e-006        1.06997e-006
172       26        0.870208        2.54252e-006        1.06497e-006
173       26        0.880556        2.55506e-006        1.05921e-006
174       26        0.890303        2.5667e-006        1.05371e-006
175       26        0.891026        2.56647e-006        1.05285e-006
176       26        0.852251        2.51574e-006        1.07285e-006
177       26        0.676029        2.30323e-006        1.1715e-006
178       26        0.164372        1.78678e-006        1.51595e-006
179       26        -0.502782        1.27866e-006        2.11402e-006
180       26        -0.816908        1.09149e-006        2.47057e-006
181       26        -0.914408        1.03969e-006        2.59433e-006
182       26        -0.940528        1.02642e-006        2.62901e-006
183       26        -0.9465        1.02349e-006        2.6372e-006
184       26        -0.947194        1.02325e-006        2.63841e-006
185       26        -0.946533        1.02365e-006        2.63771e-006
186       26        -0.945473        1.02421e-006        2.63633e-006
187       26        -0.944319        1.0248e-006        2.63482e-006
188       26        -0.943307        1.02529e-006        2.63343e-006
189       26        -0.942797        1.02551e-006        2.63263e-006
190       26        -0.943178        1.0253e-006        2.63311e-006
191       26        -0.944608        1.02451e-006        2.63484e-006
192       26        -0.947147        1.02312e-006        2.63795e-006
193       26        -0.950738        1.02122e-006        2.64254e-006
194       26        -0.955076        1.01899e-006        2.64822e-006
195       26        -0.959623        1.0166e-006        2.65405e-006
196       26        -0.961859        1.01526e-006        2.65649e-006
197       26        -0.95026        1.02081e-006        2.64021e-006
198       26        -0.875466        1.0592e-006        2.54208e-006
199       26        -0.554472        1.2447e-006        2.16705e-006
200       26        0.28175        1.89513e-006        1.4298e-006
201       26        0.743293        2.38327e-006        1.13335e-006
202       26        0.860209        2.52697e-006        1.06909e-006
203       26        0.878529        2.55161e-006        1.05992e-006
204       26        0.876187        2.54957e-006        1.06156e-006
205       26        0.871952        2.54458e-006        1.06398e-006
206       26        0.869872        2.54188e-006        1.06506e-006
207       26        0.870508        2.54255e-006        1.06467e-006
208       26        0.872589        2.54502e-006        1.06348e-006
209       26        0.871449        2.54324e-006        1.06395e-006
210       26        0.85102        2.51689e-006        1.07466e-006
211       26        0.756344        2.40007e-006        1.12654e-006
212       26        0.442343        2.05296e-006        1.31909e-006
213       26        -0.143025        1.53235e-006        1.76796e-006
214       26        -0.506878        1.27448e-006        2.11576e-006
215       26        -0.534778        1.25675e-006        2.14537e-006
216       26        -0.251283        1.45114e-006        1.86569e-006
217       26        0.312175        1.92491e-006        1.40875e-006
218       26        0.704737        2.33959e-006        1.15631e-006
219       26        0.832919        2.49452e-006        1.08456e-006
220       26        0.859862        2.52902e-006        1.07033e-006
221       26        0.859449        2.5291e-006        1.07081e-006
222       26        0.854522        2.52313e-006        1.07356e-006
223       26        0.851867        2.51964e-006        1.07492e-006
224       26        0.853427        2.5215e-006        1.07404e-006
225       26        0.857952        2.52701e-006        1.07153e-006
226       26        0.858733        2.52735e-006        1.07083e-006
227       26        0.832129        2.49323e-006        1.08486e-006
228       26        0.696095        2.32896e-006        1.16105e-006
229       26        0.247722        1.86347e-006        1.45458e-006
230       26        -0.421976        1.33099e-006        2.02973e-006
231       26        -0.751178        1.12647e-006        2.38755e-006
232       26        -0.828257        1.08367e-006        2.48088e-006
233       26        -0.756498        1.12385e-006        2.39471e-006
234       26        -0.481526        1.29173e-006        2.09072e-006
235       26        0.110789        1.74047e-006        1.55794e-006
236       26        0.643386        2.26723e-006        1.19145e-006
237       26        0.817102        2.47145e-006        1.09167e-006
238       26        0.811568        2.46447e-006        1.09462e-006
239       26        0.693418        2.32355e-006        1.16146e-006
240       26        0.444698        2.05387e-006        1.31656e-006
241       26        0.0570011        1.69419e-006        1.60032e-006
242       26        -0.348837        1.38227e-006        1.95925e-006
243       26        -0.616693        1.20739e-006        2.23705e-006
244       26        -0.766251        1.11972e-006        2.40928e-006
245       26        -0.844963        1.07641e-006        2.50576e-006
246       26        -0.886543        1.05435e-006        2.55862e-006
247       26        -0.910464        1.04192e-006        2.58967e-006
248       26        -0.925154        1.03439e-006        2.609e-006
249       26        -0.93449        1.02964e-006        2.62137e-006
250       26        -0.940767        1.02642e-006        2.62964e-006
251       26        -0.945406        1.02402e-006        2.63568e-006
252       26        -0.949253        1.02204e-006        2.64074e-006
253       26        -0.952772        1.02024e-006        2.64536e-006
254       26        -0.956141        1.01848e-006        2.64971e-006
255       26        -0.959136        1.01686e-006        2.65344e-006
256       26        -0.960506        1.01602e-006        2.65487e-006
257       26        -0.95567        1.01829e-006        2.64796e-006
258       26        -0.927924        1.03221e-006        2.61073e-006
259       26        -0.816504        1.09122e-006        2.46897e-006
260       26        -0.439347        1.31985e-006        2.048e-006
261       26        0.326922        1.93775e-006        1.39739e-006
262       26        0.746869        2.38759e-006        1.13136e-006
263       26        0.855932        2.52231e-006        1.0717e-006
264       26        0.872601        2.54448e-006        1.06324e-006
265       26        0.86993        2.54176e-006        1.06495e-006
266       26        0.866713        2.538e-006        1.0668e-006
267       26        0.867123        2.53842e-006        1.06654e-006
268       26        0.870626        2.54245e-006        1.0645e-006
269       26        0.870752        2.54183e-006        1.0641e-006
270       26        0.840125        2.50221e-006        1.0801e-006
271       26        0.67322        2.30205e-006        1.17419e-006
272       26        0.0904096        1.72258e-006        1.57367e-006
273       26        -0.656902        1.18188e-006        2.27963e-006
274       26        -0.907052        1.04242e-006        2.58209e-006
275       26        -0.962514        1.01433e-006        2.6558e-006
276       26        -0.969727        1.01096e-006        2.66612e-006
277       26        -0.966763        1.01262e-006        2.6626e-006
278       26        -0.962471        1.01491e-006        2.65718e-006
279       26        -0.958792        1.0169e-006        2.65262e-006
280       26        -0.955857        1.01851e-006        2.64904e-006
281       26        -0.953271        1.01988e-006        2.64575e-006
282       26        -0.950754        1.02118e-006        2.64246e-006
283       26        -0.948339        1.02245e-006        2.63938e-006
284       26        -0.946228        1.02356e-006        2.63667e-006
285       26        -0.944691        1.0244e-006        2.63478e-006
286       26        -0.94373        1.025e-006        2.6338e-006
287       26        -0.942932        1.02549e-006        2.63293e-006
288       26        -0.941872        1.02607e-006        2.63165e-006
289       26        -0.940292        1.02689e-006        2.62958e-006
290       26        -0.938239        1.02791e-006        2.62679e-006
291       26        -0.936082        1.02897e-006        2.62385e-006
292       26        -0.934373        1.02983e-006        2.62156e-006
293       26        -0.933513        1.03032e-006        2.62054e-006
294       26        -0.93341        1.03043e-006        2.62055e-006
295       26        -0.933661        1.0303e-006        2.62087e-006
296       26        -0.934019        1.03015e-006        2.62143e-006
297       26        -0.934222        1.03005e-006        2.62171e-006
298       26        -0.934273        1.02996e-006        2.62162e-006
299       26        -0.934541        1.02972e-006        2.62172e-006
300       26        -0.935525        1.02927e-006        2.62314e-006
301       26        -0.937128        1.02855e-006        2.62551e-006
302       26        -0.938963        1.02764e-006        2.62801e-006
303       26        -0.940804        1.02668e-006        2.63039e-006
304       26        -0.942525        1.02573e-006        2.63249e-006
305       26        -0.943813        1.02498e-006        2.63395e-006
306       26        -0.943274        1.02513e-006        2.63293e-006
307       26        -0.935532        1.02897e-006        2.62241e-006
308       26        -0.900862        1.04672e-006        2.57674e-006
309       26        -0.772557        1.11606e-006        2.4166e-006
310       26        -0.380587        1.35995e-006        1.98981e-006
311       26        0.310807        1.92142e-006        1.40812e-006
312       26        0.733873        2.36962e-006        1.13753e-006
313       26        0.872341        2.53994e-006        1.06162e-006
314       26        0.903669        2.58143e-006        1.04569e-006
315       26        0.903605        2.58247e-006        1.04618e-006
316       26        0.895701        2.57326e-006        1.05072e-006
317       26        0.886602        2.56241e-006        1.05585e-006
318       26        0.877833        2.55177e-006        1.06073e-006
319       26        0.869513        2.54159e-006        1.06532e-006
320       26        0.861598        2.53189e-006        1.06969e-006
321       26        0.854122        2.52278e-006        1.07384e-006
322       26        0.847133        2.51423e-006        1.0777e-006
323       26        0.840838        2.50647e-006        1.08116e-006
324       26        0.835601        2.50004e-006        1.08405e-006
325       26        0.831788        2.49544e-006        1.08619e-006
326       26        0.82972        2.49298e-006        1.08737e-006
327       26        0.829677        2.49299e-006        1.08742e-006
328       26        0.831825        2.49567e-006        1.08625e-006
329       26        0.836285        2.50113e-006        1.08378e-006
330       26        0.843271        2.50965e-006        1.0799e-006
331       26        0.852938        2.52131e-006        1.07449e-006
332       26        0.864608        2.53512e-006        1.06783e-006
333       26        0.872982        2.5446e-006        1.06289e-006
334       26        0.852484        2.51714e-006        1.07319e-006
335       26        0.701051        2.33284e-006        1.15724e-006
336       26        0.137688        1.76344e-006        1.53661e-006
337       26        -0.614892        1.20778e-006        2.23374e-006
338       26        -0.883219        1.05544e-006        2.55277e-006
339       26        -0.947984        1.02214e-006        2.63765e-006
340       26        -0.959364        1.01659e-006        2.65334e-006
341       26        -0.95803        1.01741e-006        2.65195e-006
342       26        -0.954115        1.01951e-006        2.64703e-006
343       26        -0.95016        1.02165e-006        2.64211e-006
344       26        -0.94666        1.02353e-006        2.63773e-006
345       26        -0.943613        1.02515e-006        2.63387e-006
346       26        -0.940909        1.02659e-006        2.63044e-006
347       26        -0.9384        1.02791e-006        2.62723e-006
348       26        -0.936006        1.02917e-006        2.62416e-006
349       26        -0.933803        1.0303e-006        2.62126e-006
350       26        -0.932005        1.03125e-006        2.61897e-006
351       26        -0.930599        1.03202e-006        2.61723e-006
352       26        -0.929378        1.03269e-006        2.61573e-006
353       26        -0.92818        1.03336e-006        2.61429e-006
354       26        -0.926986        1.03398e-006        2.61275e-006
355       26        -0.926029        1.03447e-006        2.61148e-006
356       26        -0.925556        1.03474e-006        2.61092e-006
357       26        -0.925439        1.03482e-006        2.61082e-006
358       26        -0.925323        1.03491e-006        2.61075e-006
359       26        -0.924885        1.03516e-006        2.61025e-006
360       26        -0.924147        1.03552e-006        2.60923e-006
361       26        -0.923507        1.0358e-006        2.60826e-006
362       26        -0.923446        1.03585e-006        2.60823e-006
363       26        -0.923956        1.03564e-006        2.60902e-006
364       26        -0.924678        1.03527e-006        2.60998e-006
365       26        -0.925384        1.03489e-006        2.61085e-006
366       26        -0.925978        1.03456e-006        2.61158e-006
367       26        -0.926433        1.03433e-006        2.61219e-006
368       26        -0.926758        1.03417e-006        2.61264e-006
369       26        -0.927012        1.03403e-006        2.61295e-006
370       26        -0.927376        1.03381e-006        2.61333e-006
371       26        -0.928144        1.03337e-006        2.61423e-006
372       26        -0.929468        1.03267e-006        2.61593e-006
373       26        -0.93114        1.03179e-006        2.61806e-006
374       26        -0.932728        1.03092e-006        2.62e-006
375       26        -0.933424        1.03048e-006        2.62072e-006
376       26        -0.931359        1.03145e-006        2.61778e-006
377       26        -0.921548        1.0364e-006        2.60466e-006
378       26        -0.890141        1.05261e-006        2.56361e-006
379       26        -0.800175        1.10101e-006        2.45078e-006
380       26        -0.569545        1.23662e-006        2.18569e-006
381       26        -0.10962        1.55871e-006        1.73929e-006
382       26        0.41225        2.02096e-006        1.3382e-006
383       26        0.71628        2.34993e-006        1.1481e-006
384       26        0.841213        2.50159e-006        1.07865e-006
385       26        0.882394        2.55482e-006        1.05716e-006
386       26        0.889993        2.56574e-006        1.05364e-006
387       26        0.884594        2.55971e-006        1.05686e-006
388       26        0.874296        2.54724e-006        1.0626e-006
389       26        0.862412        2.53271e-006        1.06916e-006
390       26        0.850354        2.51799e-006        1.07585e-006
391       26        0.838699        2.50381e-006        1.08233e-006
392       26        0.827773        2.49059e-006        1.08844e-006
393       26        0.817762        2.47852e-006        1.09406e-006
394       26        0.808816        2.46773e-006        1.09909e-006
395       26        0.801217        2.45858e-006        1.10337e-006
396       26        0.795401        2.45153e-006        1.10662e-006
397       26        0.791799        2.44699e-006        1.10856e-006
398       26        0.790824        2.446e-006        1.10919e-006
399       26        0.792224        2.44791e-006        1.1085e-006
400       26        0.795857        2.45224e-006        1.10644e-006
401       26        0.802225        2.45971e-006        1.10276e-006
402       26        0.8122        2.4717e-006        1.09714e-006
403       26        0.826109        2.48852e-006        1.08935e-006
404       26        0.84344        2.50952e-006        1.07966e-006
405       26        0.862019        2.53212e-006        1.06934e-006
406       26        0.873406        2.54522e-006        1.0627e-006
407       26        0.846813        2.50955e-006        1.07604e-006
408       26        0.676391        2.30397e-006        1.17145e-006
409       26        0.131966        1.75842e-006        1.54103e-006
410       26        -0.544606        1.25188e-006        2.15816e-006
411       26        -0.835144        1.08152e-006        2.49306e-006
412       26        -0.91927        1.03716e-006        2.60064e-006
413       26        -0.939114        1.02717e-006        2.62721e-006
414       26        -0.941213        1.02628e-006        2.63044e-006
415       26        -0.938732        1.02769e-006        2.62752e-006
416       26        -0.9354        1.0295e-006        2.6234e-006
417       26        -0.93244        1.03107e-006        2.61964e-006
418       26        -0.930394        1.03208e-006        2.61684e-006
419       26        -0.929531        1.0325e-006        2.61567e-006
420       26        -0.929636        1.03254e-006        2.61604e-006
421       26        -0.930085        1.03234e-006        2.6167e-006
422       26        -0.930531        1.03207e-006        2.61717e-006
423       26        -0.931168        1.03167e-006        2.61783e-006
424       26        -0.932398        1.03104e-006        2.61946e-006
425       26        -0.934133        1.03018e-006        2.62182e-006
426       26        -0.936046        1.02922e-006        2.62438e-006
427       26        -0.937936        1.02826e-006        2.62691e-006
428       26        -0.939682        1.02732e-006        2.62908e-006
429       26        -0.941409        1.02639e-006        2.63124e-006
430       26        -0.943304        1.02536e-006        2.63358e-006
431       26        -0.945453        1.02417e-006        2.6362e-006
432       26        -0.947995        1.02282e-006        2.63943e-006
433       26        -0.950974        1.02122e-006        2.64314e-006
434       26        -0.953647        1.01961e-006        2.64605e-006
435       26        -0.952326        1.02e-006        2.64356e-006
436       26        -0.930101        1.03103e-006        2.61343e-006
437       26        -0.816762        1.09084e-006        2.46874e-006
438       26        -0.382366        1.35802e-006        1.99051e-006
439       26        0.465948        2.07621e-006        1.3029e-006
440       26        0.805824        2.45871e-006        1.09835e-006
441       26        0.879397        2.55194e-006        1.05914e-006
442       26        0.884384        2.55945e-006        1.05697e-006
443       26        0.875973        2.54937e-006        1.0617e-006
444       26        0.867472        2.53891e-006        1.06637e-006
445       26        0.862108        2.53242e-006        1.06937e-006
446       26        0.860472        2.53046e-006        1.07029e-006
447       26        0.862418        2.53275e-006        1.06917e-006
448       26        0.867892        2.5395e-006        1.06617e-006
449       26        0.876602        2.55022e-006        1.06139e-006
450       26        0.886959        2.56246e-006        1.05549e-006
451       26        0.892214        2.56789e-006        1.05219e-006
452       26        0.861924        2.52789e-006        1.06765e-006
453       26        0.676988        2.30437e-006        1.17095e-006
454       26        0.0462728        1.68468e-006        1.6085e-006
455       26        -0.643214        1.19088e-006        2.26575e-006
456       26        -0.88003        1.05733e-006        2.54918e-006
457       26        -0.936392        1.02826e-006        2.62283e-006
458       26        -0.945473        1.0239e-006        2.63554e-006
459       26        -0.943491        1.02507e-006        2.63334e-006
460       26        -0.939474        1.02726e-006        2.62838e-006
461       26        -0.935689        1.02933e-006        2.62372e-006
462       26        -0.93245        1.031e-006        2.6195e-006
463       26        -0.929816        1.03239e-006        2.61613e-006
464       26        -0.927852        1.03348e-006        2.61375e-006
465       26        -0.926331        1.03426e-006        2.61174e-006
466       26        -0.925118        1.03491e-006        2.61022e-006
467       26        -0.924232        1.03546e-006        2.60928e-006
468       26        -0.92349        1.03581e-006        2.60825e-006
469       26        -0.922933        1.03602e-006        2.60731e-006
470       26        -0.922976        1.03604e-006        2.60748e-006
471       26        -0.92353        1.03577e-006        2.60824e-006
472       26        -0.924238        1.03537e-006        2.60908e-006
473       26        -0.925123        1.03498e-006        2.61041e-006
474       26        -0.926075        1.03447e-006        2.61159e-006
475       26        -0.927036        1.0339e-006        2.61266e-006
476       26        -0.928281        1.03329e-006        2.6144e-006
477       26        -0.929839        1.03246e-006        2.61636e-006
478       26        -0.931631        1.03144e-006        2.61846e-006
479       26        -0.933926        1.03028e-006        2.62152e-006
480       26        -0.93668        1.02882e-006        2.62503e-006
481       26        -0.939239        1.02733e-006        2.62794e-006
482       26        -0.939973        1.02686e-006        2.62868e-006
483       26        -0.932526        1.03049e-006        2.61838e-006
484       26        -0.893902        1.05006e-006        2.56704e-006
485       26        -0.745411        1.13095e-006        2.38326e-006
486       26        -0.284492        1.42681e-006        1.89635e-006
487       26        0.448269        2.05679e-006        1.31374e-006
488       26        0.780207        2.42683e-006        1.11224e-006
489       26        0.854386        2.52096e-006        1.07278e-006
490       26        0.851679        2.5189e-006        1.07481e-006
491       26        0.830286        2.49324e-006        1.08686e-006
492       26        0.805791        2.46397e-006        1.10074e-006
493       26        0.781935        2.43519e-006        1.11415e-006
494       26        0.759905        2.40898e-006        1.12671e-006
495       26        0.740513        2.38638e-006        1.13799e-006
496       26        0.724172        2.36711e-006        1.1474e-006
497       26        0.711513        2.35234e-006        1.15477e-006
498       26        0.704341        2.34436e-006        1.15913e-006
499       26        0.699229        2.33888e-006        1.16235e-006
0       27        0.731946        2.37748e-006        1.1435e-006
1       27        0.735731        2.38064e-006        1.14069e-006
2       27        0.74546        2.39243e-006        1.13525e-006
3       27        0.758276        2.40739e-006        1.1278e-006
4       27        0.775024        2.42699e-006        1.1181e-006
5       27        0.794879        2.4509e-006        1.10691e-006
6       27        0.816906        2.47732e-006        1.09447e-006
7       27        0.840379        2.5055e-006        1.08124e-006
8       27        0.862711        2.53275e-006        1.06886e-006
9       27        0.873606        2.54508e-006        1.06243e-006
10       27        0.832704        2.4913e-006        1.08339e-006
11       27        0.589762        2.20624e-006        1.22327e-006
12       27        -0.147126        1.52856e-006        1.77083e-006
13       27        -0.73167        1.13844e-006        2.36631e-006
14       27        -0.910792        1.04096e-006        2.58813e-006
15       27        -0.950882        1.02075e-006        2.64171e-006
16       27        -0.955643        1.01856e-006        2.6486e-006
17       27        -0.952508        1.02039e-006        2.64506e-006
18       27        -0.947988        1.02288e-006        2.63956e-006
19       27        -0.943765        1.02505e-006        2.63401e-006
20       27        -0.940366        1.02687e-006        2.62973e-006
21       27        -0.937561        1.02842e-006        2.62633e-006
22       27        -0.935225        1.0296e-006        2.62321e-006
23       27        -0.933449        1.03056e-006        2.62098e-006
24       27        -0.931975        1.03142e-006        2.6193e-006
25       27        -0.930671        1.03206e-006        2.61751e-006
26       27        -0.929678        1.03257e-006        2.61622e-006
27       27        -0.928829        1.03309e-006        2.61531e-006
28       27        -0.928016        1.03347e-006        2.61416e-006
29       27        -0.92744        1.03374e-006        2.61331e-006
30       27        -0.927077        1.03396e-006        2.61292e-006
31       27        -0.926901        1.03403e-006        2.61264e-006
32       27        -0.927106        1.03393e-006        2.61293e-006
33       27        -0.927618        1.03371e-006        2.61373e-006
34       27        -0.928346        1.03326e-006        2.61447e-006
35       27        -0.929556        1.03253e-006        2.61579e-006
36       27        -0.931323        1.03167e-006        2.61823e-006
37       27        -0.933474        1.03055e-006        2.62103e-006
38       27        -0.936134        1.02911e-006        2.62433e-006
39       27        -0.939388        1.02742e-006        2.62856e-006
40       27        -0.943194        1.0254e-006        2.63341e-006
41       27        -0.947654        1.02299e-006        2.63896e-006
42       27        -0.952374        1.02048e-006        2.64493e-006
43       27        -0.955019        1.01895e-006        2.64796e-006
44       27        -0.946041        1.02321e-006        2.63527e-006
45       27        -0.884383        1.05499e-006        2.55465e-006
46       27        -0.611637        1.2101e-006        2.23075e-006
47       27        0.180542        1.80126e-006        1.50372e-006
48       27        0.748465        2.3867e-006        1.12913e-006
49       27        0.901063        2.57599e-006        1.04621e-006
50       27        0.928519        2.61301e-006        1.0325e-006
51       27        0.930156        2.61613e-006        1.03204e-006
52       27        0.928292        2.61382e-006        1.03305e-006
53       27        0.920323        2.60283e-006        1.03694e-006
54       27        0.872391        2.5407e-006        1.06189e-006
55       27        0.644521        2.26845e-006        1.19074e-006
56       27        -0.0982084        1.56721e-006        1.72893e-006
57       27        -0.750038        1.12786e-006        2.38777e-006
58       27        -0.931657        1.02989e-006        2.61458e-006
59       27        -0.96588        1.01284e-006        2.66083e-006
60       27        -0.966829        1.01269e-006        2.66295e-006
61       27        -0.96162        1.01559e-006        2.65671e-006
62       27        -0.956088        1.01856e-006        2.64978e-006
63       27        -0.951406        1.02104e-006        2.64383e-006
64       27        -0.947591        1.0231e-006        2.63907e-006
65       27        -0.944432        1.02476e-006        2.63501e-006
66       27        -0.941894        1.02605e-006        2.63166e-006
67       27        -0.939959        1.02708e-006        2.6292e-006
68       27        -0.938568        1.02783e-006        2.62747e-006
69       27        -0.937768        1.0283e-006        2.62657e-006
70       27        -0.937516        1.02849e-006        2.62639e-006
71       27        -0.937694        1.02842e-006        2.62669e-006
72       27        -0.938243        1.02808e-006        2.62725e-006
73       27        -0.939113        1.0276e-006        2.6283e-006
74       27        -0.940204        1.02706e-006        2.62979e-006
75       27        -0.941522        1.02636e-006        2.63147e-006
76       27        -0.943145        1.0255e-006        2.63354e-006
77       27        -0.945126        1.02446e-006        2.63609e-006
78       27        -0.947558        1.02318e-006        2.63919e-006
79       27        -0.950487        1.02164e-006        2.64296e-006
80       27        -0.953707        1.01993e-006        2.64705e-006
81       27        -0.956533        1.01834e-006        2.6504e-006
82       27        -0.956376        1.01818e-006        2.64957e-006
83       27        -0.942918        1.02474e-006        2.63099e-006
84       27        -0.876328        1.05921e-006        2.54428e-006
85       27        -0.618219        1.20621e-006        2.23827e-006
86       27        0.0748585        1.70927e-006        1.58599e-006
87       27        0.682321        2.31031e-006        1.16773e-006
88       27        0.871121        2.53892e-006        1.06249e-006
89       27        0.903184        2.582e-006        1.04642e-006
90       27        0.895084        2.57305e-006        1.05128e-006
91       27        0.879018        2.55341e-006        1.06015e-006
92       27        0.86335        2.53399e-006        1.0687e-006
93       27        0.850614        2.51822e-006        1.07566e-006
94       27        0.841589        2.50731e-006        1.08071e-006
95       27        0.835933        2.50054e-006        1.08391e-006
96       27        0.83309        2.49714e-006        1.08552e-006
97       27        0.832543        2.49637e-006        1.08577e-006
98       27        0.833979        2.49803e-006        1.08494e-006
99       27        0.837129        2.50204e-006        1.08326e-006
100       27        0.841439        2.50745e-006        1.08094e-006
101       27        0.846269        2.51345e-006        1.0783e-006
102       27        0.851091        2.51939e-006        1.07565e-006
103       27        0.855594        2.52491e-006        1.07316e-006
104       27        0.859634        2.52987e-006        1.07094e-006
105       27        0.86324        2.53422e-006        1.06892e-006
106       27        0.86667        2.53826e-006        1.06696e-006
107       27        0.870306        2.54271e-006        1.06495e-006
108       27        0.87441        2.54782e-006        1.06272e-006
109       27        0.879084        2.55354e-006        1.06014e-006
110       27        0.884385        2.56004e-006        1.05721e-006
111       27        0.890262        2.56725e-006        1.05398e-006
112       27        0.89669        2.57509e-006        1.05042e-006
113       27        0.903688        2.5838e-006        1.04663e-006
114       27        0.910967        2.59291e-006        1.0427e-006
115       27        0.917865        2.60128e-006        1.03888e-006
116       27        0.922503        2.60661e-006        1.03619e-006
117       27        0.918259        2.60026e-006        1.03806e-006
118       27        0.883042        2.55381e-006        1.05606e-006
119       27        0.74753        2.38618e-006        1.12994e-006
120       27        0.346932        1.95636e-006        1.38286e-006
121       27        -0.339049        1.38886e-006        1.94942e-006
122       27        -0.760564        1.12287e-006        2.40236e-006
123       27        -0.901568        1.0463e-006        2.57752e-006
124       27        -0.938516        1.02742e-006        2.62626e-006
125       27        -0.945011        1.02434e-006        2.63546e-006
126       27        -0.943327        1.02541e-006        2.63377e-006
127       27        -0.939777        1.02734e-006        2.6294e-006
128       27        -0.936163        1.02928e-006        2.62485e-006
129       27        -0.932993        1.03099e-006        2.62088e-006
130       27        -0.930409        1.03234e-006        2.61755e-006
131       27        -0.928514        1.03333e-006        2.61509e-006
132       27        -0.927351        1.03392e-006        2.61354e-006
133       27        -0.92691        1.03412e-006        2.61291e-006
134       27        -0.927117        1.03406e-006        2.6133e-006
135       27        -0.927695        1.03379e-006        2.61412e-006
136       27        -0.928389        1.03342e-006        2.615e-006
137       27        -0.9291        1.03301e-006        2.61582e-006
138       27        -0.929854        1.03258e-006        2.61669e-006
139       27        -0.93072        1.03208e-006        2.6177e-006
140       27        -0.93179        1.03154e-006        2.61913e-006
141       27        -0.933015        1.03093e-006        2.62078e-006
142       27        -0.934295        1.03025e-006        2.62242e-006
143       27        -0.935611        1.02954e-006        2.62406e-006
144       27        -0.936976        1.0288e-006        2.62575e-006
145       27        -0.93839        1.02801e-006        2.62746e-006
146       27        -0.939852        1.02722e-006        2.62927e-006
147       27        -0.941393        1.02641e-006        2.63126e-006
148       27        -0.943046        1.02554e-006        2.63338e-006
149       27        -0.944868        1.02456e-006        2.63565e-006
150       27        -0.946982        1.02341e-006        2.63828e-006
151       27        -0.949574        1.02203e-006        2.64155e-006
152       27        -0.952813        1.02031e-006        2.64565e-006
153       27        -0.956831        1.01814e-006        2.65065e-006
154       27        -0.961501        1.0156e-006        2.65643e-006
155       27        -0.965341        1.01348e-006        2.66107e-006
156       27        -0.960958        1.0154e-006        2.65445e-006
157       27        -0.915659        1.03819e-006        2.59383e-006
158       27        -0.697598        1.15799e-006        2.32632e-006
159       27        0.0161442        1.65977e-006        1.63318e-006
160       27        0.671784        2.30003e-006        1.17485e-006
161       27        0.861339        2.52789e-006        1.06827e-006
162       27        0.894354        2.57104e-006        1.05122e-006
163       27        0.890994        2.56767e-006        1.05338e-006
164       27        0.882195        2.55682e-006        1.0582e-006
165       27        0.87559        2.54889e-006        1.06191e-006
166       27        0.872436        2.54523e-006        1.06373e-006
167       27        0.872351        2.54521e-006        1.06382e-006
168       27        0.874744        2.54824e-006        1.06254e-006
169       27        0.879082        2.55357e-006        1.06015e-006
170       27        0.885077        2.56093e-006        1.05685e-006
171       27        0.892542        2.57011e-006        1.05275e-006
172       27        0.901083        2.58053e-006        1.04803e-006
173       27        0.909276        2.59034e-006        1.04343e-006
174       27        0.911656        2.59248e-006        1.04181e-006
175       27        0.888511        2.56136e-006        1.05341e-006
176       27        0.773946        2.41777e-006        1.11505e-006
177       27        0.397257        2.00539e-006        1.34795e-006
178       27        -0.306512        1.41164e-006        1.91797e-006
179       27        -0.758511        1.12391e-006        2.39965e-006
180       27        -0.909409        1.042e-006        2.58714e-006
181       27        -0.949391        1.02158e-006        2.6399e-006
182       27        -0.957786        1.01748e-006        2.65147e-006
183       27        -0.958114        1.01744e-006        2.65224e-006
184       27        -0.956805        1.01821e-006        2.65078e-006
185       27        -0.955426        1.01898e-006        2.64913e-006
186       27        -0.954278        1.01957e-006        2.6476e-006
187       27        -0.95343        1.01997e-006        2.64641e-006
188       27        -0.952955        1.02016e-006        2.64565e-006
189       27        -0.953021        1.02006e-006        2.64555e-006
190       27        -0.953848        1.01959e-006        2.64654e-006
191       27        -0.955546        1.01863e-006        2.64854e-006
192       27        -0.958196        1.01718e-006        2.65178e-006
193       27        -0.961808        1.01539e-006        2.6567e-006
194       27        -0.966185        1.01316e-006        2.66248e-006
195       27        -0.970702        1.01075e-006        2.66817e-006
196       27        -0.972466        1.00963e-006        2.66992e-006
197       27        -0.958609        1.01626e-006        2.65048e-006
198       27        -0.874418        1.05953e-006        2.5402e-006
199       27        -0.52171        1.26541e-006        2.13209e-006
200       27        0.338895        1.94959e-006        1.38919e-006
201       27        0.776023        2.42173e-006        1.11456e-006
202       27        0.885713        2.55821e-006        1.05505e-006
203       27        0.904633        2.58377e-006        1.04563e-006
204       27        0.904145        2.58401e-006        1.04623e-006
205       27        0.901137        2.58043e-006        1.04793e-006
206       27        0.899156        2.57783e-006        1.04895e-006
207       27        0.898516        2.57689e-006        1.04924e-006
208       27        0.898257        2.57637e-006        1.0493e-006
209       27        0.896191        2.57349e-006        1.0503e-006
210       27        0.886335        2.56061e-006        1.05539e-006
211       27        0.849987        2.51405e-006        1.07456e-006
212       27        0.741126        2.38107e-006        1.13476e-006
213       27        0.51974        2.13366e-006        1.26884e-006
214       27        0.316382        1.92877e-006        1.40565e-006
215       27        0.300847        1.91416e-006        1.41684e-006
216       27        0.478918        2.09144e-006        1.29555e-006
217       27        0.706315        2.34089e-006        1.15513e-006
218       27        0.835558        2.49666e-006        1.08263e-006
219       27        0.877275        2.54991e-006        1.06054e-006
220       27        0.883432        2.55815e-006        1.05744e-006
221       27        0.879598        2.55356e-006        1.0596e-006
222       27        0.87506        2.54798e-006        1.06209e-006
223       27        0.873071        2.54528e-006        1.06308e-006
224       27        0.874747        2.54724e-006        1.06212e-006
225       27        0.879418        2.55305e-006        1.05958e-006
226       27        0.883594        2.55805e-006        1.05723e-006
227       27        0.876336        2.54829e-006        1.06087e-006
228       27        0.822983        2.48047e-006        1.08922e-006
229       27        0.633429        2.25685e-006        1.19787e-006
230       27        0.22276        1.84066e-006        1.47309e-006
231       27        -0.181205        1.50318e-006        1.8018e-006
232       27        -0.314349        1.40555e-006        1.92471e-006
233       27        -0.169387        1.5125e-006        1.79168e-006
234       27        0.200941        1.82081e-006        1.48935e-006
235       27        0.579164        2.19578e-006        1.23044e-006
236       27        0.760463        2.40122e-006        1.12245e-006
237       27        0.745159        2.38297e-006        1.1311e-006
238       27        0.56006        2.17412e-006        1.2418e-006
239       27        0.187762        1.80788e-006        1.49839e-006
240       27        -0.282119        1.42924e-006        1.89508e-006
241       27        -0.619872        1.20516e-006        2.24002e-006
242       27        -0.802745        1.09885e-006        2.45225e-006
243       27        -0.889253        1.05211e-006        2.5601e-006
244       27        -0.927819        1.03213e-006        2.61025e-006
245       27        -0.943844        1.0241e-006        2.63177e-006
246       27        -0.949772        1.02125e-006        2.64004e-006
247       27        -0.951913        1.0203e-006        2.64324e-006
248       27        -0.953082        1.01981e-006        2.64507e-006
249       27        -0.954324        1.01924e-006        2.64687e-006
250       27        -0.955968        1.01841e-006        2.64906e-006
251       27        -0.958095        1.01735e-006        2.65194e-006
252       27        -0.960725        1.01602e-006        2.65547e-006
253       27        -0.963875        1.01441e-006        2.65961e-006
254       27        -0.967562        1.01247e-006        2.66433e-006
255       27        -0.971723        1.01024e-006        2.66956e-006
256       27        -0.975861        1.00801e-006        2.67469e-006
257       27        -0.977782        1.00679e-006        2.67661e-006
258       27        -0.968296        1.01124e-006        2.66306e-006
259       27        -0.909357        1.04114e-006        2.58487e-006
260       27        -0.657319        1.18179e-006        2.2804e-006
261       27        0.0834717        1.71652e-006        1.57906e-006
262       27        0.682518        2.312e-006        1.16835e-006
263       27        0.854789        2.51992e-006        1.0719e-006
264       27        0.888352        2.56364e-006        1.05451e-006
265       27        0.890901        2.56752e-006        1.05342e-006
266       27        0.889611        2.56614e-006        1.05421e-006
267       27        0.890611        2.56732e-006        1.05364e-006
268       27        0.894203        2.57141e-006        1.05153e-006
269       27        0.895794        2.5726e-006        1.05035e-006
270       27        0.875348        2.54573e-006        1.06085e-006
271       27        0.754152        2.396e-006        1.1271e-006
272       27        0.293594        1.90608e-006        1.42114e-006
273       27        -0.516021        1.26929e-006        2.1265e-006
274       27        -0.866811        1.06357e-006        2.53056e-006
275       27        -0.958573        1.01608e-006        2.64992e-006
276       27        -0.977077        1.00699e-006        2.67524e-006
277       27        -0.977793        1.00679e-006        2.67663e-006
278       27        -0.97474        1.00841e-006        2.67277e-006
279       27        -0.971342        1.01024e-006        2.66854e-006
280       27        -0.96828        1.01192e-006        2.66481e-006
281       27        -0.96546        1.01344e-006        2.66129e-006
282       27        -0.962693        1.01489e-006        2.65774e-006
283       27        -0.959905        1.01635e-006        2.65414e-006
284       27        -0.957129        1.01779e-006        2.65052e-006
285       27        -0.95453        1.01918e-006        2.64727e-006
286       27        -0.952277        1.02047e-006        2.64467e-006
287       27        -0.950414        1.02153e-006        2.64246e-006
288       27        -0.94894        1.02232e-006        2.64062e-006
289       27        -0.947767        1.02291e-006        2.63906e-006
290       27        -0.946785        1.02338e-006        2.63768e-006
291       27        -0.945963        1.02375e-006        2.63645e-006
292       27        -0.945381        1.02401e-006        2.63559e-006
293       27        -0.94513        1.02417e-006        2.63535e-006
294       27        -0.945132        1.02423e-006        2.6355e-006
295       27        -0.9452        1.0242e-006        2.63559e-006
296       27        -0.945262        1.0242e-006        2.63575e-006
297       27        -0.945224        1.02422e-006        2.63571e-006
298       27        -0.945128        1.02421e-006        2.63543e-006
299       27        -0.945192        1.02408e-006        2.63528e-006
300       27        -0.945705        1.02389e-006        2.63613e-006
301       27        -0.946643        1.02353e-006        2.63768e-006
302       27        -0.947851        1.02296e-006        2.6394e-006
303       27        -0.949267        1.02222e-006        2.64124e-006
304       27        -0.950878        1.02134e-006        2.64321e-006
305       27        -0.952612        1.02039e-006        2.64533e-006
306       27        -0.953928        1.01963e-006        2.64684e-006
307       27        -0.952546        1.02019e-006        2.64465e-006
308       27        -0.939897        1.02648e-006        2.6275e-006
309       27        -0.885921        1.05437e-006        2.55707e-006
310       27        -0.69686        1.15948e-006        2.32758e-006
311       27        -0.196677        1.4919e-006        1.81616e-006
312       27        0.435581        2.04339e-006        1.32184e-006
313       27        0.757434        2.39691e-006        1.12384e-006
314       27        0.867675        2.5335e-006        1.06388e-006
315       27        0.899878        2.57585e-006        1.04739e-006
316       27        0.90717        2.58612e-006        1.04393e-006
317       27        0.90672        2.58639e-006        1.04451e-006
318       27        0.903287        2.58278e-006        1.04663e-006
319       27        0.898161        2.57671e-006        1.04954e-006
320       27        0.891935        2.56912e-006        1.05298e-006
321       27        0.885161        2.56085e-006        1.05673e-006
322       27        0.878332        2.55243e-006        1.06047e-006
323       27        0.871944        2.5445e-006        1.06395e-006
324       27        0.866497        2.53781e-006        1.06695e-006
325       27        0.862404        2.5328e-006        1.06921e-006
326       27        0.859996        2.52986e-006        1.07055e-006
327       27        0.859555        2.5294e-006        1.07082e-006
328       27        0.861238        2.53155e-006        1.06993e-006
329       27        0.865124        2.53636e-006        1.06781e-006
330       27        0.871311        2.54403e-006        1.06443e-006
331       27        0.879714        2.55428e-006        1.05977e-006
332       27        0.889135        2.56539e-006        1.0544e-006
333       27        0.892837        2.5688e-006        1.0519e-006
334       27        0.859394        2.52474e-006        1.06902e-006
335       27        0.662171        2.28803e-006        1.18001e-006
336       27        -0.0206002        1.62935e-006        1.66326e-006
337       27        -0.71509        1.14805e-006        2.34704e-006
338       27        -0.923608        1.03409e-006        2.60421e-006
339       27        -0.967983        1.01171e-006        2.66347e-006
340       27        -0.973213        1.00935e-006        2.67117e-006
341       27        -0.969943        1.01115e-006        2.66722e-006
342       27        -0.965262        1.01367e-006        2.66135e-006
343       27        -0.960815        1.01607e-006        2.65582e-006
344       27        -0.956887        1.01816e-006        2.65085e-006
345       27        -0.95345        1.01998e-006        2.64649e-006
346       27        -0.950418        1.02159e-006        2.64265e-006
347       27        -0.94768        1.02304e-006        2.63915e-006
348       27        -0.945169        1.02434e-006        2.63589e-006
349       27        -0.942901        1.02549e-006        2.63286e-006
350       27        -0.940961        1.02651e-006        2.63039e-006
351       27        -0.939322        1.02742e-006        2.62839e-006
352       27        -0.937882        1.02822e-006        2.62665e-006
353       27        -0.936561        1.02895e-006        2.62504e-006
354       27        -0.935332        1.02959e-006        2.62346e-006
355       27        -0.934292        1.03012e-006        2.62207e-006
356       27        -0.933542        1.03053e-006        2.62114e-006
357       27        -0.933006        1.03084e-006        2.62055e-006
358       27        -0.932537        1.03115e-006        2.62009e-006
359       27        -0.931992        1.03145e-006        2.61942e-006
360       27        -0.931373        1.03174e-006        2.61854e-006
361       27        -0.930858        1.03195e-006        2.61774e-006
362       27        -0.93067        1.03207e-006        2.61755e-006
363       27        -0.930804        1.03206e-006        2.61787e-006
364       27        -0.93111        1.03191e-006        2.6183e-006
365       27        -0.931494        1.0317e-006        2.61877e-006
366       27        -0.931899        1.03148e-006        2.61926e-006
367       27        -0.932314        1.03126e-006        2.61979e-006
368       27        -0.93276        1.03104e-006        2.6204e-006
369       27        -0.933277        1.03077e-006        2.62106e-006
370       27        -0.933973        1.03037e-006        2.62189e-006
371       27        -0.935015        1.0298e-006        2.62316e-006
372       27        -0.936504        1.02903e-006        2.62509e-006
373       27        -0.938397        1.02802e-006        2.62749e-006
374       27        -0.940583        1.02683e-006        2.63021e-006
375       27        -0.942824        1.0256e-006        2.63295e-006
376       27        -0.944565        1.02462e-006        2.63501e-006
377       27        -0.944273        1.02463e-006        2.63427e-006
378       27        -0.937502        1.02793e-006        2.6249e-006
379       27        -0.911817        1.04103e-006        2.59096e-006
380       27        -0.834712        1.08194e-006        2.49296e-006
381       27        -0.634746        1.19654e-006        2.25732e-006
382       27        -0.223933        1.4718e-006        1.84121e-006
383       27        0.301767        1.91325e-006        1.41487e-006
384       27        0.651232        2.27499e-006        1.18619e-006
385       27        0.814795        2.46816e-006        1.09273e-006
386       27        0.879044        2.54969e-006        1.05858e-006
387       27        0.89885        2.57616e-006        1.04859e-006
388       27        0.899742        2.57814e-006        1.04847e-006
389       27        0.89284        2.57002e-006        1.0524e-006
390       27        0.882984        2.55803e-006        1.05787e-006
391       27        0.872272        2.54483e-006        1.06374e-006
392       27        0.861723        2.53194e-006        1.06958e-006
393       27        0.851846        2.51992e-006        1.07507e-006
394       27        0.842914        2.50905e-006        1.08003e-006
395       27        0.835219        2.49971e-006        1.08432e-006
396       27        0.829135        2.49232e-006        1.08772e-006
397       27        0.825031        2.48718e-006        1.08994e-006
398       27        0.823337        2.48518e-006        1.09091e-006
399       27        0.82402        2.4861e-006        1.09056e-006
400       27        0.827125        2.48986e-006        1.08883e-006
401       27        0.833118        2.49703e-006        1.08544e-006
402       27        0.842638        2.50861e-006        1.08014e-006
403       27        0.855744        2.52462e-006        1.07288e-006
404       27        0.871463        2.54378e-006        1.06416e-006
405       27        0.885932        2.56131e-006        1.0561e-006
406       27        0.883847        2.55715e-006        1.05659e-006
407       27        0.807389        2.45938e-006        1.09694e-006
408       27        0.472874        2.08252e-006        1.29784e-006
409       27        -0.281217        1.42978e-006        1.89409e-006
410       27        -0.765215        1.11997e-006        2.40732e-006
411       27        -0.915635        1.03866e-006        2.59495e-006
412       27        -0.951555        1.02044e-006        2.64266e-006
413       27        -0.95656        1.01812e-006        2.64989e-006
414       27        -0.953957        1.01966e-006        2.647e-006
415       27        -0.949893        1.02189e-006        2.64202e-006
416       27        -0.945989        1.02398e-006        2.63711e-006
417       27        -0.942762        1.02567e-006        2.63297e-006
418       27        -0.940396        1.02684e-006        2.62973e-006
419       27        -0.938956        1.02756e-006        2.6278e-006
420       27        -0.93834        1.02796e-006        2.62719e-006
421       27        -0.938219        1.02807e-006        2.62715e-006
422       27        -0.938373        1.02796e-006        2.62727e-006
423       27        -0.938862        1.02764e-006        2.62775e-006
424       27        -0.939848        1.02715e-006        2.62908e-006
425       27        -0.941229        1.02648e-006        2.63101e-006
426       27        -0.942859        1.02568e-006        2.63324e-006
427       27        -0.944652        1.02477e-006        2.63563e-006
428       27        -0.946506        1.02377e-006        2.63794e-006
429       27        -0.948508        1.0227e-006        2.64046e-006
430       27        -0.950805        1.02148e-006        2.64337e-006
431       27        -0.953467        1.02001e-006        2.64662e-006
432       27        -0.956653        1.01831e-006        2.65063e-006
433       27        -0.960477        1.01627e-006        2.65545e-006
434       27        -0.964428        1.01401e-006        2.66004e-006
435       27        -0.965702        1.01305e-006        2.6609e-006
436       27        -0.950671        1.02032e-006        2.64003e-006
437       27        -0.858948        1.06791e-006        2.52099e-006
438       27        -0.46962        1.29954e-006        2.07846e-006
439       27        0.433116        2.04256e-006        1.32457e-006
440       27        0.815436        2.46958e-006        1.09266e-006
441       27        0.900077        2.57706e-006        1.04767e-006
442       27        0.908464        2.58921e-006        1.04382e-006
443       27        0.901815        2.58138e-006        1.04761e-006
444       27        0.894504        2.57234e-006        1.0516e-006
445       27        0.889949        2.56679e-006        1.05412e-006
446       27        0.888823        2.56541e-006        1.05474e-006
447       27        0.891053        2.56809e-006        1.05349e-006
448       27        0.896566        2.57501e-006        1.05052e-006
449       27        0.904845        2.58524e-006        1.046e-006
450       27        0.913488        2.5953e-006        1.04103e-006
451       27        0.912496        2.59252e-006        1.04095e-006
452       27        0.857885        2.52138e-006        1.06921e-006
453       27        0.582099        2.19808e-006        1.22812e-006
454       27        -0.21842        1.47545e-006        1.83562e-006
455       27        -0.766544        1.11913e-006        2.40873e-006
456       27        -0.92103        1.03585e-006        2.60192e-006
457       27        -0.9528        1.0198e-006        2.6443e-006
458       27        -0.955204        1.01889e-006        2.64829e-006
459       27        -0.95131        1.02103e-006        2.64355e-006
460       27        -0.94661        1.02357e-006        2.6377e-006
461       27        -0.942445        1.02584e-006        2.63255e-006
462       27        -0.938896        1.02767e-006        2.62791e-006
463       27        -0.935969        1.02921e-006        2.62415e-006
464       27        -0.933717        1.03046e-006        2.62143e-006
465       27        -0.931915        1.03139e-006        2.61909e-006
466       27        -0.930465        1.03217e-006        2.61725e-006
467       27        -0.929436        1.03279e-006        2.61614e-006
468       27        -0.928658        1.03316e-006        2.61504e-006
469       27        -0.928108        1.03335e-006        2.61409e-006
470       27        -0.928062        1.03342e-006        2.61414e-006
471       27        -0.928413        1.03327e-006        2.61468e-006
472       27        -0.928954        1.03297e-006        2.61533e-006
473       27        -0.929812        1.03259e-006        2.61661e-006
474       27        -0.930881        1.032e-006        2.61793e-006
475       27        -0.932073        1.03131e-006        2.61929e-006
476       27        -0.933641        1.03054e-006        2.62144e-006
477       27        -0.935598        1.0295e-006        2.62394e-006
478       27        -0.937864        1.02823e-006        2.62664e-006
479       27        -0.940722        1.02678e-006        2.63044e-006
480       27        -0.944201        1.02494e-006        2.63487e-006
481       27        -0.947955        1.02284e-006        2.63936e-006
482       27        -0.951417        1.02097e-006        2.64369e-006
483       27        -0.951597        1.02064e-006        2.64331e-006
484       27        -0.93647        1.02789e-006        2.62211e-006
485       27        -0.860553        1.06733e-006        2.52367e-006
486       27        -0.567793        1.2368e-006        2.18218e-006
487       27        0.173162        1.79415e-006        1.50888e-006
488       27        0.710664        2.34334e-006        1.15132e-006
489       27        0.856843        2.52274e-006        1.07091e-006
490       27        0.872982        2.54477e-006        1.06296e-006
491       27        0.856801        2.52559e-006        1.07216e-006
492       27        0.834099        2.49828e-006        1.08492e-006
493       27        0.811079        2.47023e-006        1.09772e-006
494       27        0.789581        2.44439e-006        1.10984e-006
495       27        0.770604        2.42209e-006        1.12078e-006
496       27        0.754567        2.40297e-006        1.12991e-006
497       27        0.742045        2.38811e-006        1.13707e-006
498       27        0.734845        2.38002e-006        1.14141e-006
499       27        0.729401        2.37432e-006        1.14489e-006
0       28        0.755691        2.40574e-006        1.12994e-006
1       28        0.759689        2.40891e-006        1.12691e-006
2       28        0.76953        2.42096e-006        1.12146e-006
3       28        0.782083        2.43578e-006        1.11425e-006
4       28        0.798306        2.45494e-006        1.10495e-006
5       28        0.817436        2.47817e-006        1.09426e-006
6       28        0.838464        2.50354e-006        1.08247e-006
7       28        0.860422        2.53001e-006        1.07015e-006
8       28        0.879778        2.55358e-006        1.05941e-006
9       28        0.882382        2.55519e-006        1.05733e-006
10       28        0.811798        2.4648e-006        1.09452e-006
11       28        0.467019        2.07611e-006        1.30145e-006
12       28        -0.38373        1.35691e-006        1.9916e-006
13       28        -0.823726        1.08684e-006        2.47687e-006
14       28        -0.938651        1.02652e-006        2.62434e-006
15       28        -0.960726        1.01571e-006        2.65465e-006
16       28        -0.960841        1.01584e-006        2.6553e-006
17       28        -0.956483        1.01832e-006        2.6502e-006
18       28        -0.95153        1.02105e-006        2.64418e-006
19       28        -0.946989        1.02338e-006        2.63821e-006
20       28        -0.943242        1.02539e-006        2.6335e-006
21       28        -0.940058        1.02714e-006        2.6296e-006
22       28        -0.937341        1.02851e-006        2.62597e-006
23       28        -0.935212        1.02965e-006        2.6233e-006
24       28        -0.933429        1.03068e-006        2.62124e-006
25       28        -0.931874        1.03145e-006        2.61913e-006
26       28        -0.930704        1.03206e-006        2.6176e-006
27       28        -0.92976        1.03263e-006        2.61658e-006
28       28        -0.928939        1.03301e-006        2.61541e-006
29       28        -0.928438        1.03323e-006        2.61465e-006
30       28        -0.928201        1.03339e-006        2.61442e-006
31       28        -0.928167        1.03338e-006        2.61432e-006
32       28        -0.928532        1.0332e-006        2.61481e-006
33       28        -0.929246        1.03288e-006        2.61588e-006
34       28        -0.930209        1.0323e-006        2.61693e-006
35       28        -0.931645        1.03146e-006        2.61856e-006
36       28        -0.93361        1.03049e-006        2.62123e-006
37       28        -0.935959        1.02924e-006        2.62422e-006
38       28        -0.938838        1.02769e-006        2.62781e-006
39       28        -0.94232        1.02589e-006        2.63236e-006
40       28        -0.946311        1.02378e-006        2.63744e-006
41       28        -0.950884        1.0213e-006        2.64312e-006
42       28        -0.955751        1.0187e-006        2.64927e-006
43       28        -0.95923        1.01674e-006        2.65338e-006
44       28        -0.954671        1.0188e-006        2.64666e-006
45       28        -0.912958        1.04003e-006        2.59143e-006
46       28        -0.71474        1.1488e-006        2.34775e-006
47       28        -0.0435464        1.61085e-006        1.68254e-006
48       28        0.680895        2.30776e-006        1.1681e-006
49       28        0.899029        2.57225e-006        1.04681e-006
50       28        0.943032        2.63052e-006        1.02444e-006
51       28        0.948474        2.63884e-006        1.02211e-006
52       28        0.947233        2.63736e-006        1.0228e-006
53       28        0.94027        2.62782e-006        1.02622e-006
54       28        0.90078        2.57631e-006        1.04663e-006
55       28        0.712378        2.3457e-006        1.15051e-006
56       28        0.0539819        1.6914e-006        1.60251e-006
57       28        -0.695626        1.15932e-006        2.3244e-006
58       28        -0.921854        1.03491e-006        2.6017e-006
59       28        -0.967565        1.01186e-006        2.66273e-006
60       28        -0.971468        1.01019e-006        2.66874e-006
61       28        -0.967085        1.0127e-006        2.66366e-006
62       28        -0.961721        1.01558e-006        2.65695e-006
63       28        -0.956948        1.01811e-006        2.65089e-006
64       28        -0.952952        1.02026e-006        2.64588e-006
65       28        -0.949611        1.022e-006        2.64156e-006
66       28        -0.946932        1.02336e-006        2.638e-006
67       28        -0.944887        1.02446e-006        2.63545e-006
68       28        -0.943383        1.02531e-006        2.63367e-006
69       28        -0.942443        1.02585e-006        2.63258e-006
70       28        -0.942019        1.02612e-006        2.63215e-006
71       28        -0.942        1.02616e-006        2.6322e-006
72       28        -0.942361        1.02593e-006        2.63257e-006
73       28        -0.943092        1.02551e-006        2.63343e-006
74       28        -0.944119        1.02496e-006        2.63471e-006
75       28        -0.945465        1.02425e-006        2.63642e-006
76       28        -0.947196        1.02334e-006        2.63865e-006
77       28        -0.949321        1.02225e-006        2.64145e-006
78       28        -0.951898        1.02089e-006        2.64475e-006
79       28        -0.954976        1.01928e-006        2.64871e-006
80       28        -0.958427        1.01746e-006        2.65311e-006
81       28        -0.961912        1.01551e-006        2.65727e-006
82       28        -0.964142        1.01416e-006        2.65966e-006
83       28        -0.959782        1.01609e-006        2.65314e-006
84       28        -0.927666        1.03227e-006        2.61019e-006
85       28        -0.786248        1.10817e-006        2.43259e-006
86       28        -0.302137        1.41495e-006        1.91407e-006
87       28        0.486487        2.09656e-006        1.28893e-006
88       28        0.829691        2.48582e-006        1.08428e-006
89       28        0.908516        2.5875e-006        1.04308e-006
90       28        0.91289        2.59485e-006        1.04147e-006
91       28        0.900724        2.58014e-006        1.04825e-006
92       28        0.886882        2.56287e-006        1.05574e-006
93       28        0.875348        2.54849e-006        1.062e-006
94       28        0.867192        2.53861e-006        1.06654e-006
95       28        0.862206        2.53253e-006        1.06931e-006
96       28        0.859916        2.52974e-006        1.07058e-006
97       28        0.85984        2.5296e-006        1.0706e-006
98       28        0.861596        2.53179e-006        1.06965e-006
99       28        0.864821        2.53594e-006        1.06795e-006
100       28        0.868946        2.54111e-006        1.06572e-006
101       28        0.873386        2.54666e-006        1.06332e-006
102       28        0.877661        2.55198e-006        1.061e-006
103       28        0.881503        2.5567e-006        1.05888e-006
104       28        0.884827        2.56074e-006        1.05704e-006
105       28        0.887758        2.56424e-006        1.05538e-006
106       28        0.890677        2.56773e-006        1.05374e-006
107       28        0.894075        2.57193e-006        1.05188e-006
108       28        0.898297        2.57722e-006        1.0496e-006
109       28        0.903469        2.58361e-006        1.04678e-006
110       28        0.909477        2.59104e-006        1.0435e-006
111       28        0.915921        2.59895e-006        1.03996e-006
112       28        0.9223        2.60669e-006        1.03643e-006
113       28        0.928089        2.61388e-006        1.03329e-006
114       28        0.932321        2.61906e-006        1.03096e-006
115       28        0.932754        2.619e-006        1.03049e-006
116       28        0.923081        2.60563e-006        1.0352e-006
117       28        0.884635        2.5553e-006        1.055e-006
118       28        0.763902        2.40543e-006        1.12056e-006
119       28        0.435063        2.04357e-006        1.32264e-006
120       28        -0.184483        1.50132e-006        1.80549e-006
121       28        -0.682538        1.16805e-006        2.31146e-006
122       28        -0.878664        1.05826e-006        2.54796e-006
123       28        -0.935975        1.02852e-006        2.6224e-006
124       28        -0.949009        1.02208e-006        2.64018e-006
125       28        -0.949325        1.02211e-006        2.64109e-006
126       28        -0.946307        1.02382e-006        2.63755e-006
127       28        -0.942703        1.0258e-006        2.63315e-006
128       28        -0.939355        1.02761e-006        2.62896e-006
129       28        -0.93651        1.02914e-006        2.6254e-006
130       28        -0.934227        1.03033e-006        2.62245e-006
131       28        -0.932564        1.03119e-006        2.62027e-006
132       28        -0.931522        1.03171e-006        2.61886e-006
133       28        -0.931065        1.03191e-006        2.61818e-006
134       28        -0.931145        1.03191e-006        2.61839e-006
135       28        -0.931585        1.03172e-006        2.61904e-006
136       28        -0.932221        1.03138e-006        2.61985e-006
137       28        -0.932983        1.03093e-006        2.62072e-006
138       28        -0.933865        1.03043e-006        2.62174e-006
139       28        -0.934879        1.02986e-006        2.62296e-006
140       28        -0.936074        1.02926e-006        2.62456e-006
141       28        -0.937417        1.02859e-006        2.62637e-006
142       28        -0.938837        1.02783e-006        2.62817e-006
143       28        -0.940323        1.02702e-006        2.63001e-006
144       28        -0.941889        1.02618e-006        2.63196e-006
145       28        -0.943533        1.02529e-006        2.634e-006
146       28        -0.945264        1.02435e-006        2.63616e-006
147       28        -0.947123        1.02337e-006        2.63853e-006
148       28        -0.949148        1.0223e-006        2.64113e-006
149       28        -0.951394        1.02109e-006        2.64391e-006
150       28        -0.95396        1.01968e-006        2.64706e-006
151       28        -0.956979        1.01809e-006        2.65091e-006
152       28        -0.960551        1.01619e-006        2.65544e-006
153       28        -0.964687        1.01396e-006        2.6606e-006
154       28        -0.968979        1.01162e-006        2.66588e-006
155       28        -0.971171        1.01031e-006        2.66826e-006
156       28        -0.961061        1.01517e-006        2.65414e-006
157       28        -0.895188        1.04884e-006        2.56735e-006
158       28        -0.609522        1.21082e-006        2.22736e-006
159       28        0.190151        1.8106e-006        1.49706e-006
160       28        0.74152        2.38057e-006        1.13408e-006
161       28        0.89006        2.56377e-006        1.05276e-006
162       28        0.91493        2.59673e-006        1.04011e-006
163       28        0.911573        2.59321e-006        1.04219e-006
164       28        0.904125        2.58397e-006        1.04624e-006
165       28        0.898619        2.57731e-006        1.0493e-006
166       28        0.896137        2.57445e-006        1.05075e-006
167       28        0.89646        2.57499e-006        1.05063e-006
168       28        0.899147        2.57842e-006        1.0492e-006
169       28        0.903717        2.58408e-006        1.04671e-006
170       28        0.909783        2.59155e-006        1.04339e-006
171       28        0.916823        2.6002e-006        1.03953e-006
172       28        0.923504        2.60823e-006        1.03579e-006
173       28        0.925593        2.61011e-006        1.03438e-006
174       28        0.908839        2.58727e-006        1.04265e-006
175       28        0.826412        2.48176e-006        1.08606e-006
176       28        0.547051        2.15988e-006        1.24982e-006
177       28        -0.0848202        1.57785e-006        1.71752e-006
178       28        -0.65798        1.18233e-006        2.28295e-006
179       28        -0.882931        1.0558e-006        2.55291e-006
180       28        -0.947176        1.02253e-006        2.6365e-006
181       28        -0.962441        1.01493e-006        2.65717e-006
182       28        -0.964468        1.01403e-006        2.66019e-006
183       28        -0.963358        1.01469e-006        2.65899e-006
184       28        -0.961885        1.01557e-006        2.65736e-006
185       28        -0.960702        1.01623e-006        2.65594e-006
186       28        -0.9599        1.01664e-006        2.65489e-006
187       28        -0.959489        1.01681e-006        2.65425e-006
188       28        -0.95949        1.01672e-006        2.65402e-006
189       28        -0.959997        1.01636e-006        2.65441e-006
190       28        -0.961161        1.01567e-006        2.65571e-006
191       28        -0.963052        1.0146e-006        2.65794e-006
192       28        -0.965712        1.01327e-006        2.66152e-006
193       28        -0.969103        1.01162e-006        2.66621e-006
194       28        -0.972844        1.00968e-006        2.67105e-006
195       28        -0.975629        1.00813e-006        2.67439e-006
196       28        -0.972206        1.0096e-006        2.66915e-006
197       28        -0.941474        1.02491e-006        2.62763e-006
198       28        -0.802292        1.09871e-006        2.45084e-006
199       28        -0.316841        1.40371e-006        1.927e-006
200       28        0.503823        2.11565e-006        1.27831e-006
201       28        0.832984        2.49108e-006        1.083e-006
202       28        0.911769        2.59124e-006        1.04119e-006
203       28        0.925443        2.60983e-006        1.03442e-006
204       28        0.92515        2.61022e-006        1.03488e-006
205       28        0.922595        2.60717e-006        1.03632e-006
206       28        0.919684        2.60324e-006        1.03777e-006
207       28        0.915533        2.59773e-006        1.03988e-006
208       28        0.908333        2.58837e-006        1.04362e-006
209       28        0.897164        2.57391e-006        1.04945e-006
210       28        0.882824        2.55553e-006        1.057e-006
211       28        0.865118        2.53302e-006        1.06641e-006
212       28        0.837669        2.49841e-006        1.08111e-006
213       28        0.791603        2.44199e-006        1.10651e-006
214       28        0.749501        2.39167e-006        1.13031e-006
215       28        0.753443        2.3967e-006        1.12823e-006
216       28        0.803949        2.45774e-006        1.09998e-006
217       28        0.860651        2.52786e-006        1.069e-006
218       28        0.891483        2.56749e-006        1.05279e-006
219       28        0.899665        2.57865e-006        1.04875e-006
220       28        0.897665        2.57636e-006        1.04992e-006
221       28        0.893074        2.57049e-006        1.05234e-006
222       28        0.889334        2.5656e-006        1.05428e-006
223       28        0.887965        2.5636e-006        1.0549e-006
224       28        0.889636        2.56565e-006        1.05398e-006
225       28        0.89399        2.57137e-006        1.05174e-006
226       28        0.899312        2.5781e-006        1.0489e-006
227       28        0.901254        2.58022e-006        1.04773e-006
228       28        0.888371        2.5629e-006        1.05419e-006
229       28        0.835676        2.4958e-006        1.08213e-006
230       28        0.717813        2.3539e-006        1.14827e-006
231       28        0.582367        2.20084e-006        1.22934e-006
232       28        0.529398        2.14352e-006        1.26245e-006
233       28        0.581251        2.19908e-006        1.22972e-006
234       28        0.677161        2.30553e-006        1.17134e-006
235       28        0.718539        2.35208e-006        1.14656e-006
236       28        0.631127        2.2515e-006        1.19778e-006
237       28        0.364718        1.97357e-006        1.37043e-006
238       28        -0.0880931        1.5757e-006        1.7208e-006
239       28        -0.517887        1.26903e-006        2.13004e-006
240       28        -0.769575        1.11731e-006        2.4121e-006
241       28        -0.889058        1.05207e-006        2.5595e-006
242       28        -0.941174        1.02499e-006        2.62705e-006
243       28        -0.961923        1.01452e-006        2.65471e-006
244       28        -0.96845        1.01139e-006        2.66387e-006
245       28        -0.968557        1.01152e-006        2.66448e-006
246       28        -0.966078        1.01294e-006        2.66163e-006
247       28        -0.963173        1.01457e-006        2.65817e-006
248       28        -0.96104        1.01571e-006        2.65548e-006
249       28        -0.960208        1.01613e-006        2.65438e-006
250       28        -0.960759        1.0159e-006        2.65523e-006
251       28        -0.96251        1.01504e-006        2.65765e-006
252       28        -0.965182        1.01369e-006        2.66121e-006
253       28        -0.968574        1.01193e-006        2.66561e-006
254       28        -0.972618        1.00979e-006        2.67076e-006
255       28        -0.977272        1.00733e-006        2.67667e-006
256       28        -0.982199        1.00466e-006        2.68276e-006
257       28        -0.985736        1.00262e-006        2.68679e-006
258       28        -0.98068        1.00481e-006        2.67909e-006
259       28        -0.935861        1.02715e-006        2.61863e-006
260       28        -0.725326        1.14155e-006        2.35776e-006
261       28        -0.0295013        1.6222e-006        1.67077e-006
262       28        0.648143        2.27325e-006        1.18895e-006
263       28        0.854132        2.51885e-006        1.07215e-006
264       28        0.898147        2.57569e-006        1.04914e-006
265       28        0.90461        2.58454e-006        1.04596e-006
266       28        0.904996        2.58518e-006        1.04582e-006
267       28        0.906587        2.58708e-006        1.04492e-006
268       28        0.910443        2.59152e-006        1.04269e-006
269       28        0.914047        2.5955e-006        1.04053e-006
270       28        0.905704        2.58417e-006        1.04467e-006
271       28        0.839283        2.49926e-006        1.07973e-006
272       28        0.557256        2.17213e-006        1.24415e-006
273       28        -0.168374        1.51303e-006        1.79049e-006
274       28        -0.723827        1.14308e-006        2.35739e-006
275       28        -0.91624        1.03771e-006        2.59415e-006
276       28        -0.968638        1.01102e-006        2.66339e-006
277       28        -0.980533        1.0052e-006        2.67973e-006
278       28        -0.981387        1.00484e-006        2.68106e-006
279       28        -0.979377        1.00592e-006        2.67857e-006
280       28        -0.976759        1.00739e-006        2.67547e-006
281       28        -0.974034        1.0089e-006        2.67217e-006
282       28        -0.971159        1.0104e-006        2.66848e-006
283       28        -0.967968        1.01207e-006        2.66436e-006
284       28        -0.964374        1.01392e-006        2.65967e-006
285       28        -0.960543        1.01595e-006        2.65479e-006
286       28        -0.956907        1.01797e-006        2.65041e-006
287       28        -0.954025        1.01957e-006        2.64694e-006
288       28        -0.952323        1.0205e-006        2.64485e-006
289       28        -0.95178        1.02075e-006        2.64406e-006
290       28        -0.951971        1.02059e-006        2.64414e-006
291       28        -0.952409        1.02029e-006        2.64455e-006
292       28        -0.952812        1.02004e-006        2.64496e-006
293       28        -0.953113        1.01991e-006        2.64542e-006
294       28        -0.953277        1.01989e-006        2.64578e-006
295       28        -0.953265        1.01989e-006        2.64575e-006
296       28        -0.953136        1.01998e-006        2.64565e-006
297       28        -0.952887        1.0201e-006        2.64531e-006
298       28        -0.952574        1.02023e-006        2.64482e-006
299       28        -0.952344        1.02029e-006        2.64438e-006
300       28        -0.952407        1.02033e-006        2.64463e-006
301       28        -0.952769        1.02025e-006        2.64538e-006
302       28        -0.953377        1.01998e-006        2.6463e-006
303       28        -0.954245        1.01954e-006        2.64745e-006
304       28        -0.955392        1.01893e-006        2.6489e-006
305       28        -0.956799        1.01818e-006        2.65067e-006
306       28        -0.958214        1.01734e-006        2.65225e-006
307       28        -0.958622        1.01702e-006        2.65249e-006
308       28        -0.954471        1.01901e-006        2.64667e-006
309       28        -0.93397        1.02936e-006        2.61929e-006
310       28        -0.859996        1.06817e-006        2.52424e-006
311       28        -0.637352        1.19495e-006        2.2602e-006
312       28        -0.163969        1.51654e-006        1.78675e-006
313       28        0.355711        1.96419e-006        1.37626e-006
314       28        0.648462        2.27107e-006        1.18743e-006
315       28        0.783698        2.42977e-006        1.10971e-006
316       28        0.848767        2.51052e-006        1.07436e-006
317       28        0.884268        2.55589e-006        1.05562e-006
318       28        0.903357        2.58109e-006        1.04588e-006
319       28        0.911374        2.59215e-006        1.04197e-006
320       28        0.912087        2.59358e-006        1.0418e-006
321       28        0.90856        2.58951e-006        1.04384e-006
322       28        0.90304        2.58277e-006        1.04689e-006
323       28        0.897021        2.57536e-006        1.05019e-006
324       28        0.891487        2.56856e-006        1.05323e-006
325       28        0.887063        2.56308e-006        1.05564e-006
326       28        0.884187        2.55951e-006        1.0572e-006
327       28        0.88318        2.55832e-006        1.05778e-006
328       28        0.884192        2.55969e-006        1.05728e-006
329       28        0.887238        2.56356e-006        1.05565e-006
330       28        0.892297        2.56988e-006        1.05291e-006
331       28        0.899102        2.57819e-006        1.04916e-006
332       28        0.906188        2.5864e-006        1.04507e-006
333       28        0.906442        2.5855e-006        1.04443e-006
334       28        0.867579        2.5347e-006        1.06449e-006
335       28        0.659003        2.28448e-006        1.18191e-006
336       28        -0.0480647        1.60704e-006        1.68617e-006
337       28        -0.73428        1.13681e-006        2.3691e-006
338       28        -0.934701        1.02815e-006        2.61813e-006
339       28        -0.976486        1.00718e-006        2.67417e-006
340       28        -0.980988        1.00515e-006        2.68083e-006
341       28        -0.977444        1.00714e-006        2.67664e-006
342       28        -0.972547        1.00979e-006        2.67056e-006
343       28        -0.967844        1.01233e-006        2.66471e-006
344       28        -0.963625        1.01457e-006        2.65938e-006
345       28        -0.959897        1.01655e-006        2.65464e-006
346       28        -0.956601        1.0183e-006        2.65046e-006
347       28        -0.953648        1.01985e-006        2.64668e-006
348       28        -0.950974        1.02124e-006        2.64319e-006
349       28        -0.948568        1.02244e-006        2.63994e-006
350       28        -0.946463        1.02355e-006        2.63726e-006
351       28        -0.94462        1.02459e-006        2.63507e-006
352       28        -0.942973        1.0255e-006        2.63307e-006
353       28        -0.941476        1.02631e-006        2.63122e-006
354       28        -0.940102        1.02703e-006        2.62943e-006
355       28        -0.938902        1.02762e-006        2.62781e-006
356       28        -0.937927        1.02816e-006        2.62663e-006
357       28        -0.937121        1.02865e-006        2.62577e-006
358       28        -0.93641        1.02909e-006        2.62501e-006
359       28        -0.935719        1.02946e-006        2.62414e-006
360       28        -0.935045        1.02978e-006        2.62318e-006
361       28        -0.934483        1.03001e-006        2.6223e-006
362       28        -0.934165        1.0302e-006        2.62195e-006
363       28        -0.934082        1.03031e-006        2.62202e-006
364       28        -0.934156        1.03029e-006        2.62215e-006
365       28        -0.93435        1.03018e-006        2.62238e-006
366       28        -0.934634        1.03002e-006        2.62273e-006
367       28        -0.935007        1.02983e-006        2.6232e-006
368       28        -0.935493        1.02958e-006        2.62384e-006
369       28        -0.936117        1.02925e-006        2.62466e-006
370       28        -0.936947        1.0288e-006        2.62568e-006
371       28        -0.938091        1.02817e-006        2.62709e-006
372       28        -0.939614        1.02739e-006        2.62907e-006
373       28        -0.941508        1.02638e-006        2.63149e-006
374       28        -0.943754        1.02517e-006        2.63428e-006
375       28        -0.946279        1.02378e-006        2.63736e-006
376       28        -0.948915        1.02231e-006        2.64053e-006
377       28        -0.951187        1.02104e-006        2.64324e-006
378       28        -0.951686        1.02064e-006        2.64354e-006
379       28        -0.946573        1.0231e-006        2.63638e-006
380       28        -0.925748        1.03367e-006        2.60874e-006
381       28        -0.864233        1.06593e-006        2.52965e-006
382       28        -0.709122        1.15236e-006        2.34184e-006
383       28        -0.385183        1.357e-006        1.99463e-006
384       28        0.102484        1.73291e-006        1.56411e-006
385       28        0.517613        2.12925e-006        1.26891e-006
386       28        0.749854        2.38934e-006        1.12881e-006
387       28        0.855557        2.51929e-006        1.07082e-006
388       28        0.896692        2.57257e-006        1.0494e-006
389       28        0.90793        2.58796e-006        1.04388e-006
390       28        0.905992        2.58618e-006        1.04518e-006
391       28        0.898607        2.57719e-006        1.04927e-006
392       28        0.889369        2.56583e-006        1.05434e-006
393       28        0.879926        2.55427e-006        1.05955e-006
394       28        0.871041        2.54339e-006        1.06445e-006
395       28        0.863198        2.5338e-006        1.06879e-006
396       28        0.856818        2.52603e-006        1.07233e-006
397       28        0.85225        2.52034e-006        1.07481e-006
398       28        0.849894        2.51758e-006        1.07617e-006
399       28        0.849804        2.51744e-006        1.0762e-006
400       28        0.852126        2.52013e-006        1.07485e-006
401       28        0.857329        2.52639e-006        1.07193e-006
402       28        0.865906        2.53696e-006        1.06723e-006
403       28        0.877626        2.5514e-006        1.06079e-006
404       28        0.890778        2.56746e-006        1.05352e-006
405       28        0.898673        2.57662e-006        1.04897e-006
406       28        0.874212        2.54372e-006        1.06122e-006
407       28        0.71444        2.34769e-006        1.14912e-006
408       28        0.151843        1.77595e-006        1.52576e-006
409       28        -0.587265        1.2251e-006        2.20403e-006
410       28        -0.876737        1.05878e-006        2.54429e-006
411       28        -0.951133        1.02026e-006        2.64109e-006
412       28        -0.965351        1.01329e-006        2.6606e-006
413       28        -0.964531        1.01393e-006        2.6601e-006
414       28        -0.960379        1.01628e-006        2.65522e-006
415       28        -0.955896        1.01873e-006        2.64972e-006
416       28        -0.951852        1.02087e-006        2.64458e-006
417       28        -0.948514        1.02262e-006        2.64028e-006
418       28        -0.94596        1.02389e-006        2.63681e-006
419       28        -0.944206        1.02478e-006        2.63446e-006
420       28        -0.94321        1.02538e-006        2.6334e-006
421       28        -0.942766        1.02565e-006        2.63291e-006
422       28        -0.942713        1.02563e-006        2.63274e-006
423       28        -0.943071        1.0254e-006        2.63307e-006
424       28        -0.943923        1.02499e-006        2.63427e-006
425       28        -0.945162        1.0244e-006        2.63603e-006
426       28        -0.946704        1.02365e-006        2.63815e-006
427       28        -0.948511        1.02274e-006        2.64057e-006
428       28        -0.950493        1.02166e-006        2.64302e-006
429       28        -0.952713        1.02048e-006        2.64584e-006
430       28        -0.955285        1.01914e-006        2.64917e-006
431       28        -0.958241        1.01754e-006        2.65282e-006
432       28        -0.961704        1.01565e-006        2.6571e-006
433       28        -0.965745        1.01348e-006        2.66214e-006
434       28        -0.969804        1.01115e-006        2.66685e-006
435       28        -0.971058        1.0102e-006        2.66768e-006
436       28        -0.955948        1.01755e-006        2.64678e-006
437       28        -0.863741        1.06532e-006        2.52696e-006
438       28        -0.468573        1.30028e-006        2.07748e-006
439       28        0.452417        2.06202e-006        1.31163e-006
440       28        0.832897        2.49061e-006        1.08289e-006
441       28        0.916762        2.59774e-006        1.03861e-006
442       28        0.926053        2.61093e-006        1.03423e-006
443       28        0.920672        2.60479e-006        1.03736e-006
444       28        0.914463        2.59713e-006        1.04075e-006
445       28        0.910706        2.59252e-006        1.04282e-006
446       28        0.910065        2.59178e-006        1.04318e-006
447       28        0.912477        2.59477e-006        1.04187e-006
448       28        0.917822        2.60149e-006        1.039e-006
449       28        0.925324        2.61071e-006        1.03489e-006
450       28        0.931572        2.61759e-006        1.03116e-006
451       28        0.922372        2.60405e-006        1.03531e-006
452       28        0.836702        2.4942e-006        1.08033e-006
453       28        0.457325        2.06639e-006        1.30797e-006
454       28        -0.419959        1.33298e-006        2.02866e-006
455       28        -0.836202        1.08062e-006        2.49361e-006
456       28        -0.940354        1.0259e-006        2.6272e-006
457       28        -0.959343        1.01644e-006        2.65289e-006
458       28        -0.9589        1.01693e-006        2.65299e-006
459       28        -0.954449        1.01939e-006        2.6476e-006
460       28        -0.949636        1.02199e-006        2.64161e-006
461       28        -0.945377        1.02431e-006        2.63634e-006
462       28        -0.941684        1.02622e-006        2.63152e-006
463       28        -0.938567        1.02786e-006        2.62754e-006
464       28        -0.9361        1.02924e-006        2.62457e-006
465       28        -0.934077        1.03028e-006        2.62193e-006
466       28        -0.932429        1.03116e-006        2.61984e-006
467       28        -0.931254        1.03185e-006        2.61853e-006
468       28        -0.93039        1.03226e-006        2.61729e-006
469       28        -0.929791        1.03247e-006        2.61626e-006
470       28        -0.929684        1.03259e-006        2.61628e-006
471       28        -0.929953        1.03249e-006        2.61674e-006
472       28        -0.930446        1.03221e-006        2.61731e-006
473       28        -0.931329        1.03181e-006        2.61862e-006
474       28        -0.93251        1.03117e-006        2.62007e-006
475       28        -0.933884        1.03038e-006        2.62166e-006
476       28        -0.935695        1.02949e-006        2.62416e-006
477       28        -0.937937        1.02831e-006        2.62702e-006
478       28        -0.940512        1.02687e-006        2.63013e-006
479       28        -0.943689        1.02525e-006        2.63431e-006
480       28        -0.947499        1.02323e-006        2.63917e-006
481       28        -0.951691        1.0209e-006        2.64421e-006
482       28        -0.956095        1.01852e-006        2.64969e-006
483       28        -0.959131        1.01675e-006        2.65314e-006
484       28        -0.953925        1.01892e-006        2.645e-006
485       28        -0.913426        1.03938e-006        2.59101e-006
486       28        -0.731838        1.1385e-006        2.36683e-006
487       28        -0.133176        1.53954e-006        1.75886e-006
488       28        0.60497        2.22341e-006        1.21418e-006
489       28        0.843735        2.50529e-006        1.07753e-006
490       28        0.884517        2.55844e-006        1.05641e-006
491       28        0.875068        2.54792e-006        1.06206e-006
492       28        0.854754        2.52349e-006        1.07346e-006
493       28        0.832949        2.49673e-006        1.08549e-006
494       28        0.812268        2.47175e-006        1.09709e-006
495       28        0.793922        2.45005e-006        1.10759e-006
496       28        0.778316        2.43121e-006        1.11636e-006
497       28        0.765969        2.41643e-006        1.12336e-006
498       28        0.758698        2.40822e-006        1.12771e-006
499       28        0.752983        2.40236e-006        1.13141e-006
0       29        0.77476        2.42866e-006        1.11916e-006
1       29        0.778922        2.43179e-006        1.11595e-006
2       29        0.788843        2.444e-006        1.11048e-006
3       29        0.801108        2.45859e-006        1.10349e-006
4       29        0.816748        2.47718e-006        1.09458e-006
5       29        0.835035        2.4996e-006        1.08448e-006
6       29        0.854917        2.5237e-006        1.07337e-006
7       29        0.875218        2.54808e-006        1.06197e-006
8       29        0.891453        2.56759e-006        1.05287e-006
9       29        0.885463        2.5585e-006        1.05544e-006
10       29        0.784545        2.43147e-006        1.10955e-006
11       29        0.345189        1.95455e-006        1.38399e-006
12       29        -0.527429        1.26184e-006        2.13828e-006
13       29        -0.871775        1.06084e-006        2.53664e-006
14       29        -0.952595        1.01935e-006        2.6426e-006
15       29        -0.965739        1.01313e-006        2.66123e-006
16       29        -0.963709        1.01434e-006        2.65898e-006
17       29        -0.958863        1.01703e-006        2.65316e-006
18       29        -0.953752        1.01987e-006        2.647e-006
19       29        -0.94906        1.0223e-006        2.6409e-006
20       29        -0.945114        1.02442e-006        2.63594e-006
21       29        -0.941682        1.02631e-006        2.63175e-006
22       29        -0.9387        1.02781e-006        2.62776e-006
23       29        -0.936314        1.02908e-006        2.62473e-006
24       29        -0.934297        1.03023e-006        2.62238e-006
25       29        -0.932548        1.03111e-006        2.62001e-006
26       29        -0.931235        1.03179e-006        2.61831e-006
27       29        -0.930206        1.03241e-006        2.61718e-006
28       29        -0.929359        1.0328e-006        2.61597e-006
29       29        -0.928891        1.033e-006        2.61526e-006
30       29        -0.928727        1.03312e-006        2.61512e-006
31       29        -0.928795        1.03306e-006        2.61515e-006
32       29        -0.929289        1.03281e-006        2.6158e-006
33       29        -0.93016        1.03241e-006        2.61708e-006
34       29        -0.931299        1.03174e-006        2.61835e-006
35       29        -0.932915        1.03081e-006        2.62021e-006
36       29        -0.935049        1.02976e-006        2.62314e-006
37       29        -0.937555        1.02842e-006        2.62632e-006
38       29        -0.940585        1.02676e-006        2.63003e-006
39       29        -0.944193        1.0249e-006        2.63474e-006
40       29        -0.948256        1.02274e-006        2.63991e-006
41       29        -0.952835        1.02025e-006        2.64556e-006
42       29        -0.957718        1.01763e-006        2.65167e-006
43       29        -0.961666        1.01547e-006        2.65653e-006
44       29        -0.960092        1.01604e-006        2.65382e-006
45       29        -0.932782        1.02976e-006        2.61721e-006
46       29        -0.794096        1.10376e-006        2.44201e-006
47       29        -0.271431        1.43674e-006        1.88477e-006
48       29        0.578715        2.19394e-006        1.22996e-006
49       29        0.881894        2.54994e-006        1.05567e-006
50       29        0.949096        2.63752e-006        1.02096e-006
51       29        0.960255        2.65305e-006        1.01558e-006
52       29        0.960496        2.65385e-006        1.01564e-006
53       29        0.955562        2.64735e-006        1.01816e-006
54       29        0.927403        2.61024e-006        1.03256e-006
55       29        0.790923        2.43851e-006        1.10568e-006
56       29        0.27269        1.88599e-006        1.43586e-006
57       29        -0.584823        1.22619e-006        2.20061e-006
58       29        -0.894211        1.04935e-006        2.56608e-006
59       29        -0.96336        1.01392e-006        2.65696e-006
60       29        -0.973359        1.0091e-006        2.67091e-006
61       29        -0.970742        1.01069e-006        2.66814e-006
62       29        -0.965942        1.01332e-006        2.66225e-006
63       29        -0.96132        1.01577e-006        2.65639e-006
64       29        -0.957307        1.01792e-006        2.65135e-006
65       29        -0.953891        1.01969e-006        2.64691e-006
66       29        -0.951122        1.02112e-006        2.64328e-006
67       29        -0.948981        1.0223e-006        2.64069e-006
68       29        -0.94737        1.0232e-006        2.63876e-006
69       29        -0.946306        1.02379e-006        2.63747e-006
70       29        -0.945745        1.02412e-006        2.63684e-006
71       29        -0.945585        1.02424e-006        2.63671e-006
72       29        -0.945821        1.02409e-006        2.63696e-006
73       29        -0.946456        1.02374e-006        2.63774e-006
74       29        -0.94743        1.02321e-006        2.63893e-006
75       29        -0.94877        1.02245e-006        2.64051e-006
76       29        -0.950535        1.02154e-006        2.64281e-006
77       29        -0.952714        1.02043e-006        2.64571e-006
78       29        -0.955346        1.01905e-006        2.6491e-006
79       29        -0.958465        1.01742e-006        2.65311e-006
80       29        -0.961967        1.01554e-006        2.65749e-006
81       29        -0.965657        1.0135e-006        2.66197e-006
82       29        -0.968873        1.01168e-006        2.66576e-006
83       29        -0.9688        1.01145e-006        2.66495e-006
84       29        -0.954302        1.01853e-006        2.64499e-006
85       29        -0.880291        1.0569e-006        2.54883e-006
86       29        -0.587172        1.22526e-006        2.20412e-006
87       29        0.169229        1.79145e-006        1.51255e-006
88       29        0.733032        2.36882e-006        1.1381e-006
89       29        0.894743        2.56869e-006        1.04986e-006
90       29        0.921605        2.60504e-006        1.03649e-006
91       29        0.916103        2.59901e-006        1.0398e-006
92       29        0.905057        2.58524e-006        1.04578e-006
93       29        0.895226        2.57293e-006        1.05108e-006
94       29        0.888317        2.5645e-006        1.0549e-006
95       29        0.884324        2.55961e-006        1.0571e-006
96       29        0.882857        2.55783e-006        1.05792e-006
97       29        0.883437        2.5586e-006        1.05762e-006
98       29        0.885632        2.56137e-006        1.05645e-006
99       29        0.889019        2.56569e-006        1.05465e-006
100       29        0.893019        2.57071e-006        1.0525e-006
101       29        0.897032        2.57576e-006        1.05034e-006
102       29        0.900522        2.5801e-006        1.04844e-006
103       29        0.903145        2.58324e-006        1.04697e-006
104       29        0.904793        2.58513e-006        1.04601e-006
105       29        0.90573        2.58617e-006        1.04545e-006
106       29        0.906697        2.58719e-006        1.04485e-006
107       29        0.908608        2.58947e-006        1.04378e-006
108       29        0.912179        2.59394e-006        1.04185e-006
109       29        0.917666        2.60073e-006        1.03886e-006
110       29        0.924528        2.60922e-006        1.03513e-006
111       29        0.931414        2.61764e-006        1.03134e-006
112       29        0.936509        2.62361e-006        1.02844e-006
113       29        0.937613        2.62461e-006        1.0277e-006
114       29        0.931273        2.61596e-006        1.03082e-006
115       29        0.909514        2.58711e-006        1.04188e-006
116       29        0.852061        2.51349e-006        1.07209e-006
117       29        0.709733        2.34146e-006        1.15147e-006
118       29        0.385107        1.9937e-006        1.35647e-006
119       29        -0.168169        1.5137e-006        1.79091e-006
120       29        -0.640003        1.1935e-006        2.26345e-006
121       29        -0.856988        1.06989e-006        2.52071e-006
122       29        -0.929401        1.03175e-006        2.6134e-006
123       29        -0.949172        1.02176e-006        2.63979e-006
124       29        -0.952341        1.02036e-006        2.64455e-006
125       29        -0.950562        1.02144e-006        2.64263e-006
126       29        -0.94749        1.02314e-006        2.63892e-006
127       29        -0.944296        1.02492e-006        2.63506e-006
128       29        -0.941403        1.02651e-006        2.63154e-006
129       29        -0.938961        1.02782e-006        2.62847e-006
130       29        -0.937003        1.02884e-006        2.62593e-006
131       29        -0.935579        1.02957e-006        2.62406e-006
132       29        -0.934688        1.03e-006        2.62282e-006
133       29        -0.934296        1.03017e-006        2.62221e-006
134       29        -0.934379        1.03016e-006        2.6224e-006
135       29        -0.934813        1.02995e-006        2.62301e-006
136       29        -0.935477        1.02959e-006        2.62383e-006
137       29        -0.936317        1.02912e-006        2.62483e-006
138       29        -0.937317        1.02856e-006        2.62603e-006
139       29        -0.938467        1.02791e-006        2.6274e-006
140       29        -0.939798        1.02723e-006        2.62917e-006
141       29        -0.941281        1.02649e-006        2.63116e-006
142       29        -0.942858        1.02565e-006        2.63316e-006
143       29        -0.944524        1.02474e-006        2.6352e-006
144       29        -0.946296        1.02378e-006        2.63742e-006
145       29        -0.94817        1.02281e-006        2.63984e-006
146       29        -0.950158        1.02175e-006        2.64236e-006
147       29        -0.952305        1.02058e-006        2.64502e-006
148       29        -0.954642        1.01933e-006        2.64797e-006
149       29        -0.957218        1.01796e-006        2.65121e-006
150       29        -0.960108        1.01638e-006        2.65476e-006
151       29        -0.963389        1.01462e-006        2.65888e-006
152       29        -0.96706        1.01268e-006        2.66355e-006
153       29        -0.97091        1.0106e-006        2.66833e-006
154       29        -0.973915        1.00888e-006        2.67182e-006
155       29        -0.971739        1.00981e-006        2.66845e-006
156       29        -0.946533        1.02244e-006        2.63457e-006
157       29        -0.82779        1.08493e-006        2.48259e-006
158       29        -0.394677        1.34987e-006        2.00307e-006
159       29        0.43803        2.04752e-006        1.32128e-006
160       29        0.823312        2.47881e-006        1.08814e-006
161       29        0.917553        2.59891e-006        1.03825e-006
162       29        0.931295        2.61752e-006        1.03142e-006
163       29        0.927183        2.61248e-006        1.03367e-006
164       29        0.920933        2.60468e-006        1.03705e-006
165       29        0.916614        2.59964e-006        1.03952e-006
166       29        0.914969        2.59777e-006        1.04048e-006
167       29        0.915836        2.59894e-006        1.04005e-006
168       29        0.918864        2.60284e-006        1.03846e-006
169       29        0.923537        2.60865e-006        1.03593e-006
170       29        0.929153        2.61556e-006        1.03285e-006
171       29        0.934315        2.62173e-006        1.02996e-006
172       29        0.935232        2.62216e-006        1.02918e-006
173       29        0.920247        2.60161e-006        1.03654e-006
174       29        0.852784        2.51436e-006        1.07169e-006
175       29        0.629692        2.25006e-006        1.19873e-006
176       29        0.0860172        1.71841e-006        1.57677e-006
177       29        -0.546105        1.25101e-006        2.15988e-006
178       29        -0.844432        1.07631e-006        2.5042e-006
179       29        -0.938182        1.02696e-006        2.62422e-006
180       29        -0.962981        1.01445e-006        2.65735e-006
181       29        -0.968077        1.01203e-006        2.66455e-006
182       29        -0.96797        1.01217e-006        2.66465e-006
183       29        -0.966787        1.01284e-006        2.66324e-006
184       29        -0.965712        1.01349e-006        2.6621e-006
185       29        -0.965012        1.01393e-006        2.66139e-006
186       29        -0.964709        1.01408e-006        2.66098e-006
187       29        -0.964794        1.014e-006        2.66098e-006
188       29        -0.965263        1.01364e-006        2.6613e-006
189       29        -0.966164        1.013e-006        2.66201e-006
190       29        -0.967592        1.01216e-006        2.66361e-006
191       29        -0.969547        1.01117e-006        2.6662e-006
192       29        -0.971975        1.00997e-006        2.66951e-006
193       29        -0.974609        1.00868e-006        2.67312e-006
194       29        -0.976451        1.00768e-006        2.6754e-006
195       29        -0.974194        1.00864e-006        2.67192e-006
196       29        -0.955935        1.01767e-006        2.64705e-006
197       29        -0.878857        1.05749e-006        2.54659e-006
198       29        -0.605539        1.21347e-006        2.22336e-006
199       29        0.0814726        1.71488e-006        1.58071e-006
200       29        0.694636        2.32508e-006        1.16081e-006
201       29        0.889951        2.56241e-006        1.05232e-006
202       29        0.934395        2.62017e-006        1.02926e-006
203       29        0.941426        2.63001e-006        1.02589e-006
204       29        0.939868        2.62835e-006        1.02684e-006
205       29        0.935225        2.62244e-006        1.0293e-006
206       29        0.926209        2.61041e-006        1.03386e-006
207       29        0.908014        2.58663e-006        1.04325e-006
208       29        0.874661        2.54401e-006        1.06086e-006
209       29        0.826331        2.4837e-006        1.08699e-006
210       29        0.776867        2.42369e-006        1.11452e-006
211       29        0.750364        2.39213e-006        1.12955e-006
212       29        0.764889        2.40931e-006        1.12126e-006
213       29        0.808031        2.46157e-006        1.09721e-006
214       29        0.847545        2.5107e-006        1.07575e-006
215       29        0.873708        2.54422e-006        1.06196e-006
216       29        0.893284        2.56935e-006        1.05166e-006
217       29        0.906655        2.58635e-006        1.04456e-006
218       29        0.91165        2.59334e-006        1.04216e-006
219       29        0.910469        2.59246e-006        1.04304e-006
220       29        0.90661        2.5877e-006        1.04515e-006
221       29        0.902558        2.58243e-006        1.04726e-006
222       29        0.899716        2.57841e-006        1.0486e-006
223       29        0.898867        2.57689e-006        1.04887e-006
224       29        0.900441        2.5791e-006        1.04812e-006
225       29        0.904248        2.58436e-006        1.04627e-006
226       29        0.909405        2.59093e-006        1.04353e-006
227       29        0.914202        2.59682e-006        1.0409e-006
228       29        0.915056        2.59721e-006        1.04017e-006
229       29        0.905862        2.58457e-006        1.04466e-006
230       29        0.881801        2.55358e-006        1.05728e-006
231       29        0.851883        2.51548e-006        1.07313e-006
232       29        0.829913        2.48773e-006        1.08487e-006
233       29        0.799568        2.44997e-006        1.10132e-006
234       29        0.706341        2.33862e-006        1.15399e-006
235       29        0.477855        2.08772e-006        1.29462e-006
236       29        0.0854319        1.71798e-006        1.5773e-006
237       29        -0.363886        1.37181e-006        1.97391e-006
238       29        -0.680837        1.16892e-006        2.30924e-006
239       29        -0.851873        1.07212e-006        2.51309e-006
240       29        -0.930396        1.03046e-006        2.61275e-006
241       29        -0.963402        1.01356e-006        2.65614e-006
242       29        -0.975847        1.0074e-006        2.67304e-006
243       29        -0.978857        1.00601e-006        2.67742e-006
244       29        -0.977234        1.00699e-006        2.67566e-006
245       29        -0.973121        1.00923e-006        2.67062e-006
246       29        -0.967772        1.01211e-006        2.66395e-006
247       29        -0.962301        1.01499e-006        2.65696e-006
248       29        -0.957781        1.01733e-006        2.65106e-006
249       29        -0.955095        1.01871e-006        2.64754e-006
250       29        -0.95473        1.0189e-006        2.64707e-006
251       29        -0.956529        1.01799e-006        2.64947e-006
252       29        -0.959856        1.01626e-006        2.65379e-006
253       29        -0.964055        1.01407e-006        2.6592e-006
254       29        -0.968732        1.01162e-006        2.66523e-006
255       29        -0.973571        1.00903e-006        2.67129e-006
256       29        -0.977755        1.00672e-006        2.67634e-006
257       29        -0.978641        1.00602e-006        2.67685e-006
258       29        -0.966528        1.01177e-006        2.65975e-006
259       29        -0.902956        1.04405e-006        2.57554e-006
260       29        -0.646922        1.1875e-006        2.26771e-006
261       29        0.0826629        1.71611e-006        1.57996e-006
262       29        0.685121        2.31583e-006        1.16724e-006
263       29        0.866329        2.53433e-006        1.06567e-006
264       29        0.907097        2.58676e-006        1.04426e-006
265       29        0.914369        2.59652e-006        1.0406e-006
266       29        0.915638        2.59826e-006        1.03998e-006
267       29        0.917556        2.60048e-006        1.03888e-006
268       29        0.921458        2.60523e-006        1.03672e-006
269       29        0.926307        2.61114e-006        1.03405e-006
270       29        0.926446        2.61074e-006        1.03374e-006
271       29        0.899776        2.57539e-006        1.04731e-006
272       29        0.767458        2.41032e-006        1.11885e-006
273       29        0.328982        1.93971e-006        1.39592e-006
274       29        -0.376965        1.36224e-006        1.98594e-006
275       29        -0.780507        1.11092e-006        2.42468e-006
276       29        -0.922885        1.03421e-006        2.60264e-006
277       29        -0.966856        1.01181e-006        2.66071e-006
278       29        -0.979426        1.00555e-006        2.67771e-006
279       29        -0.981953        1.00438e-006        2.68136e-006
280       29        -0.981202        1.0049e-006        2.68074e-006
281       29        -0.979333        1.00595e-006        2.67853e-006
282       29        -0.976753        1.00732e-006        2.67525e-006
283       29        -0.973198        1.00917e-006        2.67067e-006
284       29        -0.968397        1.01166e-006        2.66444e-006
285       29        -0.962562        1.01473e-006        2.65698e-006
286       29        -0.956706        1.01791e-006        2.64974e-006
287       29        -0.952471        1.02024e-006        2.64458e-006
288       29        -0.951095        1.02103e-006        2.64297e-006
289       29        -0.952429        1.02031e-006        2.64463e-006
290       29        -0.955126        1.01881e-006        2.64788e-006
291       29        -0.95775        1.01736e-006        2.65105e-006
292       29        -0.959595        1.01636e-006        2.65335e-006
293       29        -0.960611        1.01587e-006        2.65475e-006
294       29        -0.960981        1.01573e-006        2.65538e-006
295       29        -0.960898        1.01576e-006        2.65523e-006
296       29        -0.960579        1.01595e-006        2.65488e-006
297       29        -0.960094        1.01622e-006        2.6543e-006
298       29        -0.959498        1.01652e-006        2.6535e-006
299       29        -0.958895        1.01678e-006        2.6526e-006
300       29        -0.958459        1.01708e-006        2.65222e-006
301       29        -0.958219        1.01729e-006        2.65212e-006
302       29        -0.958188        1.01733e-006        2.65216e-006
303       29        -0.958433        1.01724e-006        2.65256e-006
304       29        -0.958994        1.01696e-006        2.65333e-006
305       29        -0.959866        1.01646e-006        2.65434e-006
306       29        -0.960894        1.01584e-006        2.65545e-006
307       29        -0.961603        1.01541e-006        2.65618e-006
308       29        -0.960564        1.01586e-006        2.65461e-006
309       29        -0.953597        1.01928e-006        2.64507e-006
310       29        -0.92876        1.03195e-006        2.61225e-006
311       29        -0.855921        1.07035e-006        2.51911e-006
312       29        -0.683354        1.16747e-006        2.31219e-006
313       29        -0.384189        1.35758e-006        1.9935e-006
314       29        -0.00866052        1.63916e-006        1.65342e-006
315       29        0.32249        1.93311e-006        1.40024e-006
316       29        0.55521        2.16967e-006        1.24529e-006
317       29        0.718347        2.35251e-006        1.14698e-006
318       29        0.823858        2.47928e-006        1.08775e-006
319       29        0.883075        2.55397e-006        1.05609e-006
320       29        0.910799        2.59021e-006        1.04179e-006
321       29        0.920203        2.60304e-006        1.03715e-006
322       29        0.920431        2.60393e-006        1.03727e-006
323       29        0.916741        2.5996e-006        1.03937e-006
324       29        0.911921        2.59371e-006        1.04203e-006
325       29        0.907456        2.58818e-006        1.04446e-006
326       29        0.904181        2.58409e-006        1.04623e-006
327       29        0.902578        2.58214e-006        1.04712e-006
328       29        0.902823        2.58259e-006        1.04704e-006
329       29        0.904888        2.58529e-006        1.04597e-006
330       29        0.908657        2.59003e-006        1.04395e-006
331       29        0.913751        2.59616e-006        1.0411e-006
332       29        0.918736        2.60175e-006        1.03816e-006
333       29        0.917384        2.59927e-006        1.03857e-006
334       29        0.882444        2.5536e-006        1.0566e-006
335       29        0.703815        2.33588e-006        1.15555e-006
336       29        0.0796017        1.71308e-006        1.582e-006
337       29        -0.67192        1.17302e-006        2.29676e-006
338       29        -0.919392        1.03583e-006        2.59762e-006
339       29        -0.976151        1.0071e-006        2.67306e-006
340       29        -0.985031        1.00287e-006        2.68559e-006
341       29        -0.982784        1.0042e-006        2.6831e-006
342       29        -0.978226        1.0067e-006        2.67755e-006
343       29        -0.973533        1.00925e-006        2.67177e-006
344       29        -0.969205        1.01157e-006        2.66636e-006
345       29        -0.965334        1.01363e-006        2.66144e-006
346       29        -0.961899        1.01544e-006        2.65706e-006
347       29        -0.958824        1.01705e-006        2.6531e-006
348       29        -0.956046        1.01848e-006        2.64947e-006
349       29        -0.953532        1.01975e-006        2.64611e-006
350       29        -0.951294        1.02094e-006        2.64328e-006
351       29        -0.949288        1.02205e-006        2.64085e-006
352       29        -0.947464        1.02306e-006        2.63864e-006
353       29        -0.945792        1.02397e-006        2.63656e-006
354       29        -0.944253        1.02475e-006        2.63451e-006
355       29        -0.942882        1.02544e-006        2.63269e-006
356       29        -0.941713        1.02611e-006        2.63134e-006
357       29        -0.940698        1.02672e-006        2.63021e-006
358       29        -0.93979        1.02726e-006        2.62922e-006
359       29        -0.938939        1.02773e-006        2.62817e-006
360       29        -0.938142        1.0281e-006        2.62702e-006
361       29        -0.937465        1.02838e-006        2.62597e-006
362       29        -0.937008        1.02865e-006        2.62545e-006
363       29        -0.936759        1.02885e-006        2.62532e-006
364       29        -0.936664        1.02893e-006        2.62526e-006
365       29        -0.936714        1.02889e-006        2.62531e-006
366       29        -0.936892        1.02879e-006        2.62552e-006
367       29        -0.937204        1.02864e-006        2.62595e-006
368       29        -0.937674        1.0284e-006        2.62657e-006
369       29        -0.938313        1.02806e-006        2.62738e-006
370       29        -0.939169        1.02759e-006        2.62844e-006
371       29        -0.940318        1.02697e-006        2.62986e-006
372       29        -0.941803        1.02621e-006        2.63181e-006
373       29        -0.943616        1.02526e-006        2.63415e-006
374       29        -0.945762        1.0241e-006        2.63682e-006
375       29        -0.948208        1.02272e-006        2.63972e-006
376       29        -0.950895        1.02123e-006        2.64298e-006
377       29        -0.953672        1.01972e-006        2.6464e-006
378       29        -0.956064        1.01839e-006        2.64927e-006
379       29        -0.956901        1.01782e-006        2.65002e-006
380       29        -0.953286        1.01955e-006        2.64494e-006
381       29        -0.938079        1.02721e-006        2.6246e-006
382       29        -0.894853        1.04955e-006        2.56823e-006
383       29        -0.789635        1.10642e-006        2.437e-006
384       29        -0.564687        1.23934e-006        2.17987e-006
385       29        -0.169718        1.51235e-006        1.79209e-006
386       29        0.305348        1.91679e-006        1.41242e-006
387       29        0.638067        2.26035e-006        1.19417e-006
388       29        0.811726        2.46452e-006        1.09447e-006
389       29        0.886783        2.55931e-006        1.05438e-006
390       29        0.912559        2.59323e-006        1.04117e-006
391       29        0.916454        2.5989e-006        1.03939e-006
392       29        0.911555        2.59314e-006        1.04218e-006
393       29        0.903619        2.58341e-006        1.04654e-006
394       29        0.895084        2.57291e-006        1.05122e-006
395       29        0.887106        2.56312e-006        1.05561e-006
396       29        0.880364        2.55487e-006        1.05933e-006
397       29        0.875283        2.54854e-006        1.06209e-006
398       29        0.872272        2.54504e-006        1.06383e-006
399       29        0.871394        2.54402e-006        1.06433e-006
400       29        0.872801        2.54544e-006        1.06343e-006
401       29        0.876934        2.55025e-006        1.06105e-006
402       29        0.884181        2.55925e-006        1.0571e-006
403       29        0.894016        2.57148e-006        1.05176e-006
404       29        0.903699        2.58322e-006        1.04638e-006
405       29        0.902369        2.58047e-006        1.04666e-006
406       29        0.845293        2.50668e-006        1.07645e-006
407       29        0.567686        2.18303e-006        1.23742e-006
408       29        -0.214192        1.47872e-006        1.83192e-006
409       29        -0.769329        1.11733e-006        2.41154e-006
410       29        -0.933104        1.02913e-006        2.61645e-006
411       29        -0.96911        1.01101e-006        2.6646e-006
412       29        -0.973152        1.00921e-006        2.67066e-006
413       29        -0.969761        1.01117e-006        2.66676e-006
414       29        -0.965012        1.0138e-006        2.66104e-006
415       29        -0.960411        1.0163e-006        2.65537e-006
416       29        -0.956332        1.01849e-006        2.65024e-006
417       29        -0.952936        1.02026e-006        2.64585e-006
418       29        -0.950263        1.02158e-006        2.6422e-006
419       29        -0.948319        1.02258e-006        2.63967e-006
420       29        -0.947094        1.02333e-006        2.63834e-006
421       29        -0.946441        1.02369e-006        2.63756e-006
422       29        -0.946227        1.02375e-006        2.63714e-006
423       29        -0.946469        1.02356e-006        2.6373e-006
424       29        -0.947228        1.02322e-006        2.63841e-006
425       29        -0.948398        1.02268e-006        2.64012e-006
426       29        -0.949916        1.02194e-006        2.64221e-006
427       29        -0.951767        1.021e-006        2.64468e-006
428       29        -0.953855        1.01987e-006        2.64728e-006
429       29        -0.956229        1.01863e-006        2.65033e-006
430       29        -0.958977        1.0172e-006        2.65389e-006
431       29        -0.962087        1.01551e-006        2.65776e-006
432       29        -0.965627        1.0136e-006        2.66214e-006
433       29        -0.969598        1.01141e-006        2.66696e-006
434       29        -0.973268        1.00925e-006        2.67106e-006
435       29        -0.973286        1.00898e-006        2.67039e-006
436       29        -0.95399        1.01849e-006        2.64405e-006
437       29        -0.846075        1.07481e-006        2.50482e-006
438       29        -0.402772        1.34426e-006        2.01097e-006
439       29        0.51041        2.12187e-006        1.27365e-006
440       29        0.856205        2.51932e-006        1.07013e-006
441       29        0.930772        2.61555e-006        1.03118e-006
442       29        0.939188        2.62739e-006        1.02717e-006
443       29        0.934718        2.62213e-006        1.0297e-006
444       29        0.92953        2.61581e-006        1.03256e-006
445       29        0.926539        2.61225e-006        1.03425e-006
446       29        0.926332        2.61213e-006        1.03441e-006
447       29        0.928833        2.61522e-006        1.03305e-006
448       29        0.933857        2.62149e-006        1.03034e-006
449       29        0.940293        2.62927e-006        1.02676e-006
450       29        0.943309        2.63187e-006        1.02469e-006
451       29        0.922634        2.60362e-006        1.03486e-006
452       29        0.793069        2.44034e-006        1.10414e-006
453       29        0.283371        1.89579e-006        1.42798e-006
454       29        -0.567451        1.23727e-006        2.18225e-006
455       29        -0.879591        1.05732e-006        2.54805e-006
456       29        -0.951297        1.0203e-006        2.64161e-006
457       29        -0.962691        1.01472e-006        2.65729e-006
458       29        -0.960778        1.01593e-006        2.65537e-006
459       29        -0.95619        1.01843e-006        2.6497e-006
460       29        -0.951441        1.02103e-006        2.64388e-006
461       29        -0.947214        1.02333e-006        2.63868e-006
462       29        -0.943477        1.02528e-006        2.63385e-006
463       29        -0.940257        1.027e-006        2.62977e-006
464       29        -0.93765        1.02844e-006        2.62661e-006
465       29        -0.935473        1.02957e-006        2.62377e-006
466       29        -0.933676        1.03052e-006        2.62147e-006
467       29        -0.932382        1.03126e-006        2.61997e-006
468       29        -0.931436        1.0317e-006        2.61862e-006
469       29        -0.930779        1.03196e-006        2.61754e-006
470       29        -0.930627        1.03211e-006        2.61752e-006
471       29        -0.930862        1.03203e-006        2.61793e-006
472       29        -0.931347        1.03175e-006        2.6185e-006
473       29        -0.932271        1.03133e-006        2.61985e-006
474       29        -0.933546        1.03063e-006        2.62142e-006
475       29        -0.935061        1.02977e-006        2.62321e-006
476       29        -0.937051        1.0288e-006        2.62594e-006
477       29        -0.939498        1.02751e-006        2.62908e-006
478       29        -0.942281        1.02596e-006        2.63244e-006
479       29        -0.945656        1.02423e-006        2.63687e-006
480       29        -0.949646        1.02211e-006        2.64195e-006
481       29        -0.954029        1.01964e-006        2.64713e-006
482       29        -0.9588        1.01708e-006        2.65313e-006
483       29        -0.96304        1.01473e-006        2.65823e-006
484       29        -0.962391        1.01458e-006        2.65612e-006
485       29        -0.939512        1.02585e-006        2.62488e-006
486       29        -0.821422        1.08822e-006        2.47432e-006
487       29        -0.366902        1.36865e-006        1.97531e-006
488       29        0.489605        2.10002e-006        1.28703e-006
489       29        0.82249        2.47853e-006        1.08891e-006
490       29        0.889987        2.56454e-006        1.05316e-006
491       29        0.887886        2.56344e-006        1.05492e-006
492       29        0.870229        2.54243e-006        1.06491e-006
493       29        0.849833        2.51739e-006        1.07615e-006
494       29        0.830113        2.49344e-006        1.08714e-006
495       29        0.812492        2.47246e-006        1.09715e-006
496       29        0.797371        2.45404e-006        1.10557e-006
497       29        0.7852        2.43939e-006        1.11243e-006
498       29        0.777845        2.43103e-006        1.1168e-006
499       29        0.771909        2.42507e-006        1.1207e-006
0       30        0.7904        2.4476e-006        1.11039e-006
1       30        0.794686        2.45067e-006        1.10702e-006
2       30        0.804657        2.46299e-006        1.10155e-006
3       30        0.816631        2.4773e-006        1.09476e-006
4       30        0.831665        2.49526e-006        1.08625e-006
5       30        0.849067        2.51676e-006        1.0767e-006
6       30        0.867779        2.53942e-006        1.06626e-006
7       30        0.886448        2.56165e-006        1.0557e-006
8       30        0.899731        2.57768e-006        1.04829e-006
9       30        0.885744        2.55865e-006        1.0552e-006
10       30        0.756648        2.39796e-006        1.12521e-006
11       30        0.235876        1.85134e-006        1.46234e-006
12       30        -0.610454        1.20991e-006        2.22777e-006
13       30        -0.897448        1.0472e-006        2.56913e-006
14       30        -0.960205        1.01544e-006        2.65257e-006
15       30        -0.968792        1.01155e-006        2.66519e-006
16       30        -0.965704        1.01328e-006        2.66153e-006
17       30        -0.960638        1.01608e-006        2.65538e-006
18       30        -0.955467        1.01892e-006        2.64908e-006
19       30        -0.950701        1.02142e-006        2.64296e-006
20       30        -0.946636        1.02363e-006        2.63791e-006
21       30        -0.94305        1.0256e-006        2.63354e-006
22       30        -0.939888        1.02721e-006        2.62933e-006
23       30        -0.937322        1.02856e-006        2.62605e-006
24       30        -0.935138        1.02979e-006        2.62344e-006
25       30        -0.933244        1.03074e-006        2.6209e-006
26       30        -0.931821        1.03148e-006        2.61906e-006
27       30        -0.930724        1.03213e-006        2.61785e-006
28       30        -0.92985        1.03254e-006        2.6166e-006
29       30        -0.929395        1.03274e-006        2.6159e-006
30       30        -0.92928        1.03282e-006        2.61582e-006
31       30        -0.929424        1.03273e-006        2.61595e-006
32       30        -0.930017        1.03243e-006        2.61674e-006
33       30        -0.931008        1.03196e-006        2.61816e-006
34       30        -0.93228        1.03122e-006        2.6196e-006
35       30        -0.934032        1.03022e-006        2.62165e-006
36       30        -0.936296        1.02911e-006        2.62476e-006
37       30        -0.938917        1.02773e-006        2.62813e-006
38       30        -0.942041        1.02601e-006        2.63193e-006
39       30        -0.945712        1.02407e-006        2.63662e-006
40       30        -0.949793        1.02189e-006        2.64177e-006
41       30        -0.954355        1.01939e-006        2.64735e-006
42       30        -0.959253        1.0168e-006        2.65358e-006
43       30        -0.963597        1.01445e-006        2.65899e-006
44       30        -0.964295        1.01387e-006        2.65931e-006
45       30        -0.947545        1.02215e-006        2.63649e-006
46       30        -0.853156        1.0714e-006        2.51463e-006
47       30        -0.463152        1.30425e-006        2.07255e-006
48       30        0.428803        2.03722e-006        1.32682e-006
49       30        0.844933        2.50331e-006        1.07539e-006
50       30        0.946857        2.63411e-006        1.02192e-006
51       30        0.966833        2.661e-006        1.01194e-006
52       30        0.969483        2.66499e-006        1.01078e-006
53       30        0.966787        2.66163e-006        1.01223e-006
54       30        0.948599        2.63751e-006        1.02147e-006
55       30        0.856994        2.51944e-006        1.06934e-006
56       30        0.479031        2.08883e-006        1.29378e-006
57       30        -0.40809        1.3409e-006        2.01663e-006
58       30        -0.844184        1.07606e-006        2.50301e-006
59       30        -0.953146        1.01905e-006        2.64326e-006
60       30        -0.973322        1.00902e-006        2.67059e-006
61       30        -0.973482        1.00916e-006        2.6714e-006
62       30        -0.969557        1.01133e-006        2.66664e-006
63       30        -0.965234        1.01365e-006        2.66123e-006
64       30        -0.961313        1.01575e-006        2.65631e-006
65       30        -0.957896        1.01755e-006        2.65194e-006
66       30        -0.955083        1.01903e-006        2.64834e-006
67       30        -0.952873        1.02024e-006        2.64565e-006
68       30        -0.951172        1.02117e-006        2.64354e-006
69       30        -0.950004        1.0218e-006        2.6421e-006
70       30        -0.949332        1.02219e-006        2.64133e-006
71       30        -0.949065        1.02236e-006        2.64107e-006
72       30        -0.949205        1.02227e-006        2.64119e-006
73       30        -0.949765        1.02197e-006        2.6419e-006
74       30        -0.950685        1.02148e-006        2.64307e-006
75       30        -0.951994        1.02074e-006        2.64461e-006
76       30        -0.953746        1.01979e-006        2.64677e-006
77       30        -0.955922        1.01868e-006        2.64965e-006
78       30        -0.958551        1.01731e-006        2.65306e-006
79       30        -0.961667        1.01565e-006        2.65701e-006
80       30        -0.965171        1.01378e-006        2.66142e-006
81       30        -0.968949        1.01172e-006        2.66607e-006
82       30        -0.97267        1.00967e-006        2.67056e-006
83       30        -0.974844        1.00831e-006        2.67278e-006
84       30        -0.969677        1.01063e-006        2.66514e-006
85       30        -0.933058        1.02917e-006        2.61642e-006
86       30        -0.770249        1.1169e-006        2.41285e-006
87       30        -0.222084        1.47294e-006        1.83923e-006
88       30        0.559109        2.17336e-006        1.24255e-006
89       30        0.855146        2.51803e-006        1.07072e-006
90       30        0.920566        2.60277e-006        1.03666e-006
91       30        0.92596        2.61085e-006        1.03429e-006
92       30        0.918986        2.60237e-006        1.03814e-006
93       30        0.911392        2.59279e-006        1.04221e-006
94       30        0.906064        2.58627e-006        1.04514e-006
95       30        0.903332        2.58299e-006        1.04667e-006
96       30        0.902895        2.58263e-006        1.04698e-006
97       30        0.904279        2.58437e-006        1.04624e-006
98       30        0.907001        2.5877e-006        1.04474e-006
99       30        0.910561        2.59223e-006        1.04285e-006
100       30        0.914262        2.59689e-006        1.04086e-006
101       30        0.917281        2.60065e-006        1.03923e-006
102       30        0.918688        2.60224e-006        1.0384e-006
103       30        0.917614        2.60057e-006        1.03885e-006
104       30        0.913542        2.59515e-006        1.04092e-006
105       30        0.907073        2.58667e-006        1.04425e-006
106       30        0.900333        2.57776e-006        1.04769e-006
107       30        0.895913        2.57192e-006        1.04995e-006
108       30        0.895912        2.57176e-006        1.04988e-006
109       30        0.900943        2.57782e-006        1.04707e-006
110       30        0.90887        2.58745e-006        1.04269e-006
111       30        0.915116        2.59481e-006        1.03914e-006
112       30        0.913508        2.59192e-006        1.03966e-006
113       30        0.896234        2.56922e-006        1.04851e-006
114       30        0.851448        2.51232e-006        1.07225e-006
115       30        0.753088        2.39224e-006        1.12653e-006
116       30        0.550274        2.16351e-006        1.24789e-006
117       30        0.179555        1.8005e-006        1.50457e-006
118       30        -0.312512        1.4077e-006        1.92412e-006
119       30        -0.676955        1.17135e-006        2.30507e-006
120       30        -0.858077        1.06928e-006        2.52202e-006
121       30        -0.927423        1.03272e-006        2.6107e-006
122       30        -0.949202        1.02157e-006        2.63937e-006
123       30        -0.954116        1.01922e-006        2.64628e-006
124       30        -0.953479        1.01972e-006        2.64588e-006
125       30        -0.951118        1.02107e-006        2.64315e-006
126       30        -0.948347        1.02264e-006        2.63987e-006
127       30        -0.945644        1.02413e-006        2.63659e-006
128       30        -0.94323        1.02546e-006        2.63366e-006
129       30        -0.941199        1.02658e-006        2.63118e-006
130       30        -0.939576        1.02742e-006        2.62905e-006
131       30        -0.93841        1.02801e-006        2.62751e-006
132       30        -0.937706        1.02834e-006        2.62651e-006
133       30        -0.937438        1.02844e-006        2.62604e-006
134       30        -0.937604        1.02837e-006        2.62631e-006
135       30        -0.938107        1.02811e-006        2.62697e-006
136       30        -0.938849        1.02771e-006        2.62789e-006
137       30        -0.939787        1.0272e-006        2.62904e-006
138       30        -0.940905        1.02658e-006        2.6304e-006
139       30        -0.942183        1.02586e-006        2.63193e-006
140       30        -0.943648        1.02511e-006        2.63384e-006
141       30        -0.945271        1.02428e-006        2.636e-006
142       30        -0.947        1.02335e-006        2.63817e-006
143       30        -0.948835        1.02236e-006        2.64045e-006
144       30        -0.950794        1.02133e-006        2.64297e-006
145       30        -0.952876        1.02025e-006        2.64566e-006
146       30        -0.955094        1.01906e-006        2.64846e-006
147       30        -0.957489        1.01777e-006        2.65144e-006
148       30        -0.960093        1.01636e-006        2.65468e-006
149       30        -0.962939        1.01484e-006        2.65824e-006
150       30        -0.966071        1.01314e-006        2.66213e-006
151       30        -0.9695        1.0113e-006        2.66641e-006
152       30        -0.973059        1.00938e-006        2.67085e-006
153       30        -0.976097        1.00768e-006        2.67447e-006
154       30        -0.976184        1.00746e-006        2.67411e-006
155       30        -0.964043        1.01348e-006        2.65761e-006
156       30        -0.904044        1.04426e-006        2.57888e-006
157       30        -0.6715        1.17381e-006        2.29734e-006
158       30        -0.0171045        1.63232e-006        1.66048e-006
159       30        0.660977        2.28599e-006        1.18036e-006
160       30        0.88835        2.56005e-006        1.05304e-006
161       30        0.938542        2.62593e-006        1.02726e-006
162       30        0.943539        2.63303e-006        1.0249e-006
163       30        0.939015        2.62723e-006        1.02728e-006
164       30        0.933972        2.62064e-006        1.02989e-006
165       30        0.930842        2.6171e-006        1.03172e-006
166       30        0.930022        2.61638e-006        1.03228e-006
167       30        0.931328        2.61803e-006        1.03158e-006
168       30        0.934362        2.62186e-006        1.02996e-006
169       30        0.938292        2.62672e-006        1.02782e-006
170       30        0.941415        2.63032e-006        1.02602e-006
171       30        0.939683        2.62739e-006        1.02666e-006
172       30        0.922154        2.60355e-006        1.03533e-006
173       30        0.857153        2.51935e-006        1.06913e-006
174       30        0.658958        2.28262e-006        1.181e-006
175       30        0.17982        1.80042e-006        1.50411e-006
176       30        -0.455112        1.30977e-006        2.06465e-006
177       30        -0.804582        1.09799e-006        2.45484e-006
178       30        -0.925988        1.03308e-006        2.60787e-006
179       30        -0.96105        1.01522e-006        2.65423e-006
180       30        -0.969734        1.01094e-006        2.6661e-006
181       30        -0.971018        1.01042e-006        2.66813e-006
182       30        -0.970439        1.01078e-006        2.66754e-006
183       30        -0.969637        1.01122e-006        2.66658e-006
184       30        -0.969123        1.01157e-006        2.66611e-006
185       30        -0.969002        1.0117e-006        2.66613e-006
186       30        -0.969262        1.01157e-006        2.6665e-006
187       30        -0.969888        1.01118e-006        2.66715e-006
188       30        -0.970845        1.01053e-006        2.66799e-006
189       30        -0.972122        1.00969e-006        2.66916e-006
190       30        -0.973714        1.00885e-006        2.6712e-006
191       30        -0.975477        1.00796e-006        2.67356e-006
192       30        -0.977052        1.00714e-006        2.67559e-006
193       30        -0.977433        1.00696e-006        2.67613e-006
194       30        -0.973614        1.00879e-006        2.67077e-006
195       30        -0.956286        1.01742e-006        2.64734e-006
196       30        -0.895516        1.04868e-006        2.56779e-006
197       30        -0.700751        1.15654e-006        2.33073e-006
198       30        -0.188645        1.49776e-006        1.80871e-006
199       30        0.507366        2.11885e-006        1.27572e-006
200       30        0.838576        2.4968e-006        1.07943e-006
201       30        0.930637        2.61431e-006        1.03083e-006
202       30        0.950219        2.64019e-006        1.02085e-006
203       30        0.95095        2.64165e-006        1.02066e-006
204       30        0.944029        2.63269e-006        1.02427e-006
205       30        0.927148        2.61034e-006        1.03286e-006
206       30        0.890106        2.5622e-006        1.05207e-006
207       30        0.814196        2.46696e-006        1.09285e-006
208       30        0.679379        2.30743e-006        1.16971e-006
209       30        0.496854        2.10848e-006        1.28289e-006
210       30        0.33028        1.94167e-006        1.39552e-006
211       30        0.264624        1.87924e-006        1.44231e-006
212       30        0.360372        1.97066e-006        1.37437e-006
213       30        0.57893        2.1964e-006        1.23107e-006
214       30        0.77867        2.42526e-006        1.11323e-006
215       30        0.876558        2.54703e-006        1.06011e-006
216       30        0.909996        2.59031e-006        1.04267e-006
217       30        0.919031        2.60183e-006        1.03788e-006
218       30        0.919431        2.60278e-006        1.03785e-006
219       30        0.916641        2.59984e-006        1.03957e-006
220       30        0.912988        2.59535e-006        1.04158e-006
221       30        0.909741        2.59106e-006        1.04323e-006
222       30        0.907634        2.58803e-006        1.04421e-006
223       30        0.90713        2.58703e-006        1.04433e-006
224       30        0.908542        2.58896e-006        1.04364e-006
225       30        0.911776        2.59352e-006        1.0421e-006
226       30        0.916349        2.59941e-006        1.0397e-006
227       30        0.921556        2.60584e-006        1.03686e-006
228       30        0.92615        2.61105e-006        1.03417e-006
229       30        0.928221        2.61287e-006        1.03275e-006
230       30        0.925043        2.60844e-006        1.03428e-006
231       30        0.911103        2.59004e-006        1.0414e-006
232       30        0.864617        2.53038e-006        1.06583e-006
233       30        0.719251        2.35372e-006        1.14654e-006
234       30        0.36503        1.97471e-006        1.3708e-006
235       30        -0.172004        1.5104e-006        1.79387e-006
236       30        -0.583134        1.22743e-006        2.19911e-006
237       30        -0.800318        1.10022e-006        2.44936e-006
238       30        -0.90486        1.04394e-006        2.58019e-006
239       30        -0.953019        1.01895e-006        2.64268e-006
240       30        -0.973777        1.0083e-006        2.6699e-006
241       30        -0.981741        1.00427e-006        2.68049e-006
242       30        -0.983379        1.00353e-006        2.68291e-006
243       30        -0.981205        1.00474e-006        2.68032e-006
244       30        -0.975897        1.00759e-006        2.67369e-006
245       30        -0.967297        1.01213e-006        2.66273e-006
246       30        -0.955347        1.01834e-006        2.64724e-006
247       30        -0.941123        1.0257e-006        2.62872e-006
248       30        -0.926881        1.03313e-006        2.61031e-006
249       30        -0.91552        1.03905e-006        2.59563e-006
250       30        -0.909703        1.04203e-006        2.58798e-006
251       30        -0.910138        1.04171e-006        2.58829e-006
252       30        -0.91521        1.03899e-006        2.59466e-006
253       30        -0.922441        1.03518e-006        2.60391e-006
254       30        -0.929672        1.03134e-006        2.6131e-006
255       30        -0.934799        1.02856e-006        2.61943e-006
256       30        -0.93456        1.0285e-006        2.61866e-006
257       30        -0.921921        1.03479e-006        2.60158e-006
258       30        -0.876594        1.05827e-006        2.54271e-006
259       30        -0.732969        1.13727e-006        2.36694e-006
260       30        -0.324507        1.39806e-006        1.93401e-006
261       30        0.390341        2.00066e-006        1.3541e-006
262       30        0.778355        2.42555e-006        1.11372e-006
263       30        0.890564        2.56503e-006        1.05275e-006
264       30        0.916872        2.59905e-006        1.03901e-006
265       30        0.921978        2.60564e-006        1.03634e-006
266       30        0.923209        2.60725e-006        1.03571e-006
267       30        0.92508        2.60966e-006        1.03473e-006
268       30        0.928691        2.61423e-006        1.0328e-006
269       30        0.933741        2.62046e-006        1.03005e-006
270       30        0.937802        2.6253e-006        1.02777e-006
271       30        0.931606        2.61644e-006        1.03067e-006
272       30        0.882933        2.55262e-006        1.05568e-006
273       30        0.695319        2.32541e-006        1.16018e-006
274       30        0.210326        1.82886e-006        1.48196e-006
275       30        -0.410453        1.33932e-006        2.01903e-006
276       30        -0.757209        1.12389e-006        2.39648e-006
277       30        -0.894509        1.04884e-006        2.5656e-006
278       30        -0.945599        1.02239e-006        2.63199e-006
279       30        -0.964343        1.013e-006        2.65716e-006
280       30        -0.970687        1.00993e-006        2.66598e-006
281       30        -0.972254        1.0092e-006        2.66823e-006
282       30        -0.971197        1.00977e-006        2.66692e-006
283       30        -0.967243        1.01185e-006        2.66187e-006
284       30        -0.959772        1.01574e-006        2.65221e-006
285       30        -0.949161        1.02134e-006        2.63867e-006
286       30        -0.938113        1.0273e-006        2.6249e-006
287       30        -0.931549        1.0309e-006        2.61687e-006
288       30        -0.932997        1.03023e-006        2.61898e-006
289       30        -0.941363        1.02585e-006        2.62974e-006
290       30        -0.951909        1.02027e-006        2.64316e-006
291       30        -0.960392        1.01576e-006        2.65389e-006
292       30        -0.965545        1.01304e-006        2.66047e-006
293       30        -0.96799        1.01183e-006        2.66379e-006
294       30        -0.968763        1.0115e-006        2.66497e-006
295       30        -0.968647        1.01155e-006        2.66481e-006
296       30        -0.968146        1.01186e-006        2.6643e-006
297       30        -0.967424        1.01229e-006        2.66351e-006
298       30        -0.966522        1.01276e-006        2.66232e-006
299       30        -0.965494        1.01323e-006        2.66083e-006
300       30        -0.964486        1.01382e-006        2.65969e-006
301       30        -0.963557        1.01439e-006        2.65873e-006
302       30        -0.962797        1.01483e-006        2.65784e-006
303       30        -0.962347        1.0151e-006        2.65735e-006
304       30        -0.962289        1.01511e-006        2.65724e-006
305       30        -0.962617        1.01491e-006        2.65758e-006
306       30        -0.963209        1.01455e-006        2.6582e-006
307       30        -0.963803        1.01422e-006        2.65893e-006
308       30        -0.963801        1.01418e-006        2.65881e-006
309       30        -0.961786        1.01507e-006        2.6558e-006
310       30        -0.95434        1.01877e-006        2.64571e-006
311       30        -0.9339        1.02922e-006        2.61875e-006
312       30        -0.888016        1.0531e-006        2.55936e-006
313       30        -0.805269        1.0977e-006        2.45588e-006
314       30        -0.679017        1.16963e-006        2.30645e-006
315       30        -0.498253        1.28137e-006        2.10894e-006
316       30        -0.224261        1.47141e-006        1.84131e-006
317       30        0.146269        1.77133e-006        1.53029e-006
318       30        0.48366        2.09403e-006        1.29102e-006
319       30        0.712479        2.34505e-006        1.15007e-006
320       30        0.838827        2.49726e-006        1.07936e-006
321       30        0.897831        2.57264e-006        1.04823e-006
322       30        0.921167        2.60354e-006        1.03635e-006
323       30        0.927673        2.61259e-006        1.03321e-006
324       30        0.926976        2.61214e-006        1.03375e-006
325       30        0.923876        2.60843e-006        1.03549e-006
326       30        0.920762        2.60458e-006        1.03718e-006
327       30        0.918772        2.60219e-006        1.03829e-006
328       30        0.918315        2.60173e-006        1.03859e-006
329       30        0.919401        2.60318e-006        1.03804e-006
330       30        0.921878        2.60626e-006        1.0367e-006
331       30        0.925354        2.61035e-006        1.03472e-006
332       30        0.928663        2.61416e-006        1.03281e-006
333       30        0.927337        2.61199e-006        1.03332e-006
334       30        0.902691        2.57951e-006        1.04593e-006
335       30        0.780124        2.4262e-006        1.11205e-006
336       30        0.327824        1.93858e-006        1.39673e-006
337       30        -0.478745        1.29336e-006        2.08755e-006
338       30        -0.851337        1.07164e-006        2.51062e-006
339       30        -0.956321        1.01691e-006        2.64612e-006
340       30        -0.980928        1.00473e-006        2.67954e-006
341       30        -0.984046        1.00334e-006        2.6842e-006
342       30        -0.981514        1.0048e-006        2.6813e-006
343       30        -0.977667        1.00697e-006        2.67677e-006
344       30        -0.973733        1.00911e-006        2.67192e-006
345       30        -0.970062        1.01107e-006        2.66731e-006
346       30        -0.966737        1.01282e-006        2.66307e-006
347       30        -0.963724        1.01439e-006        2.65916e-006
348       30        -0.960968        1.01582e-006        2.65559e-006
349       30        -0.958429        1.01712e-006        2.65225e-006
350       30        -0.956113        1.01836e-006        2.64932e-006
351       30        -0.953984        1.01952e-006        2.6467e-006
352       30        -0.95201        1.02059e-006        2.64426e-006
353       30        -0.950181        1.02157e-006        2.64196e-006
354       30        -0.948483        1.02245e-006        2.63974e-006
355       30        -0.946947        1.02325e-006        2.63776e-006
356       30        -0.945603        1.02401e-006        2.63617e-006
357       30        -0.944404        1.02471e-006        2.63482e-006
358       30        -0.943315        1.02536e-006        2.63362e-006
359       30        -0.942298        1.02591e-006        2.63236e-006
360       30        -0.941349        1.02637e-006        2.63103e-006
361       30        -0.940528        1.02672e-006        2.62978e-006
362       30        -0.939924        1.02705e-006        2.62904e-006
363       30        -0.939523        1.02735e-006        2.62874e-006
364       30        -0.939281        1.0275e-006        2.6285e-006
365       30        -0.9392        1.02755e-006        2.6284e-006
366       30        -0.93927        1.02751e-006        2.62849e-006
367       30        -0.9395        1.02741e-006        2.62883e-006
368       30        -0.939911        1.02721e-006        2.62941e-006
369       30        -0.940507        1.02689e-006        2.63015e-006
370       30        -0.941321        1.02643e-006        2.63111e-006
371       30        -0.942412        1.02583e-006        2.63245e-006
372       30        -0.943809        1.02513e-006        2.63432e-006
373       30        -0.9455        1.02424e-006        2.63651e-006
374       30        -0.947489        1.02315e-006        2.63893e-006
375       30        -0.94975        1.02189e-006        2.64165e-006
376       30        -0.952258        1.02051e-006        2.6447e-006
377       30        -0.954957        1.01904e-006        2.64804e-006
378       30        -0.957667        1.01755e-006        2.65133e-006
379       30        -0.960012        1.01624e-006        2.65413e-006
380       30        -0.961195        1.01554e-006        2.65544e-006
381       30        -0.959299        1.01639e-006        2.65264e-006
382       30        -0.94998        1.021e-006        2.63996e-006
383       30        -0.923608        1.03444e-006        2.60511e-006
384       30        -0.859175        1.06828e-006        2.52244e-006
385       30        -0.71482        1.1487e-006        2.34774e-006
386       30        -0.424838        1.32993e-006        2.03392e-006
387       30        0.0409592        1.68063e-006        1.61318e-006
388       30        0.491013        2.10167e-006        1.28623e-006
389       30        0.757096        2.39823e-006        1.12483e-006
390       30        0.874877        2.54362e-006        1.06047e-006
391       30        0.916384        2.59747e-006        1.03889e-006
392       30        0.925644        2.61017e-006        1.03435e-006
393       30        0.922695        2.60693e-006        1.03612e-006
394       30        0.915667        2.59831e-006        1.03997e-006
395       30        0.907866        2.5887e-006        1.04424e-006
396       30        0.900773        2.58e-006        1.04814e-006
397       30        0.895114        2.57294e-006        1.0512e-006
398       30        0.891392        2.56861e-006        1.05335e-006
399       30        0.889702        2.56665e-006        1.05432e-006
400       30        0.890156        2.56697e-006        1.05398e-006
401       30        0.893107        2.57016e-006        1.05218e-006
402       30        0.89881        2.57711e-006        1.04902e-006
403       30        0.906445        2.58663e-006        1.04489e-006
404       30        0.912109        2.59325e-006        1.04165e-006
405       30        0.899909        2.57672e-006        1.04771e-006
406       30        0.80421        2.45592e-006        1.09888e-006
407       30        0.39916        2.00844e-006        1.34743e-006
408       30        -0.475104        1.29615e-006        2.08444e-006
409       30        -0.865625        1.06422e-006        2.5291e-006
410       30        -0.962147        1.01412e-006        2.65426e-006
411       30        -0.979504        1.00566e-006        2.67822e-006
412       30        -0.978661        1.00636e-006        2.67782e-006
413       30        -0.974022        1.0089e-006        2.67216e-006
414       30        -0.968988        1.01166e-006        2.66599e-006
415       30        -0.964344        1.01417e-006        2.66023e-006
416       30        -0.960256        1.01636e-006        2.65511e-006
417       30        -0.956828        1.01817e-006        2.65073e-006
418       30        -0.954079        1.01954e-006        2.64701e-006
419       30        -0.952014        1.02062e-006        2.64434e-006
420       30        -0.950642        1.02144e-006        2.64285e-006
421       30        -0.949845        1.02189e-006        2.64191e-006
422       30        -0.949508        1.02201e-006        2.64131e-006
423       30        -0.949655        1.02185e-006        2.6413e-006
424       30        -0.950345        1.02153e-006        2.6423e-006
425       30        -0.951477        1.02103e-006        2.64398e-006
426       30        -0.952998        1.02029e-006        2.64609e-006
427       30        -0.954895        1.01933e-006        2.64864e-006
428       30        -0.957068        1.01818e-006        2.65139e-006
429       30        -0.959552        1.01688e-006        2.65459e-006
430       30        -0.962409        1.01538e-006        2.65825e-006
431       30        -0.965584        1.01365e-006        2.66218e-006
432       30        -0.969094        1.01175e-006        2.66651e-006
433       30        -0.97284        1.00967e-006        2.67103e-006
434       30        -0.975824        1.00786e-006        2.67422e-006
435       30        -0.973646        1.0087e-006        2.6706e-006
436       30        -0.946015        1.0225e-006        2.63337e-006
437       30        -0.804989        1.09725e-006        2.45419e-006
438       30        -0.266251        1.44012e-006        1.87945e-006
439       30        0.593474        2.21072e-006        1.22121e-006
440       30        0.882258        2.55196e-006        1.05612e-006
441       30        0.942586        2.63071e-006        1.02497e-006
442       30        0.949062        2.64e-006        1.02196e-006
443       30        0.945231        2.63526e-006        1.02403e-006
444       30        0.940968        2.62992e-006        1.02632e-006
445       30        0.938674        2.62743e-006        1.02771e-006
446       30        0.938836        2.62782e-006        1.02769e-006
447       30        0.941353        2.63087e-006        1.0263e-006
448       30        0.94595        2.63651e-006        1.02378e-006
449       30        0.951049        2.6425e-006        1.02089e-006
450       30        0.949717        2.63965e-006        1.02115e-006
451       30        0.912519        2.59004e-006        1.03993e-006
452       30        0.718431        2.35145e-006        1.14637e-006
453       30        0.044736        1.68355e-006        1.6099e-006
454       30        -0.685679        1.16552e-006        2.31369e-006
455       30        -0.910356        1.04112e-006        2.5874e-006
456       30        -0.958656        1.01654e-006        2.65132e-006
457       30        -0.964885        1.01359e-006        2.66016e-006
458       30        -0.96205        1.01526e-006        2.65699e-006
459       30        -0.957443        1.01774e-006        2.65123e-006
460       30        -0.95281        1.02025e-006        2.6455e-006
461       30        -0.948661        1.02257e-006        2.64052e-006
462       30        -0.944939        1.02453e-006        2.63576e-006
463       30        -0.941677        1.02627e-006        2.63164e-006
464       30        -0.938991        1.02775e-006        2.62838e-006
465       30        -0.936713        1.02892e-006        2.62538e-006
466       30        -0.934817        1.02991e-006        2.62292e-006
467       30        -0.933437        1.0307e-006        2.62131e-006
468       30        -0.932423        1.03119e-006        2.6199e-006
469       30        -0.931717        1.03147e-006        2.61877e-006
470       30        -0.931533        1.03163e-006        2.61869e-006
471       30        -0.931752        1.03156e-006        2.61909e-006
472       30        -0.932246        1.03128e-006        2.61965e-006
473       30        -0.933211        1.03084e-006        2.62107e-006
474       30        -0.93456        1.03011e-006        2.62276e-006
475       30        -0.936179        1.0292e-006        2.62468e-006
476       30        -0.938298        1.02815e-006        2.62758e-006
477       30        -0.940885        1.02679e-006        2.63088e-006
478       30        -0.943806        1.02517e-006        2.63441e-006
479       30        -0.947304        1.02336e-006        2.639e-006
480       30        -0.951397        1.02116e-006        2.64411e-006
481       30        -0.95587        1.01865e-006        2.64943e-006
482       30        -0.960802        1.01603e-006        2.65568e-006
483       30        -0.965595        1.01339e-006        2.66151e-006
484       30        -0.967122        1.01214e-006        2.6623e-006
485       30        -0.952856        1.01898e-006        2.64231e-006
486       30        -0.867128        1.06343e-006        2.53103e-006
487       30        -0.501325        1.27874e-006        2.11107e-006
488       30        0.3911        2.00009e-006        1.35268e-006
489       30        0.801354        2.45252e-006        1.1005e-006
490       30        0.892627        2.56751e-006        1.0516e-006
491       30        0.897247        2.57467e-006        1.04967e-006
492       30        0.882123        2.55693e-006        1.05832e-006
493       30        0.863143        2.53373e-006        1.06881e-006
494       30        0.844437        2.51088e-006        1.07918e-006
495       30        0.827571        2.49072e-006        1.08872e-006
496       30        0.812942        2.47283e-006        1.09683e-006
497       30        0.800959        2.45833e-006        1.10354e-006
498       30        0.793529        2.44981e-006        1.10792e-006
499       30        0.787412        2.44382e-006        1.11199e-006
0       31        0.803392        2.46344e-006        1.10315e-006
1       31        0.807775        2.4664e-006        1.09964e-006
2       31        0.817771        2.47882e-006        1.09419e-006
3       31        0.829453        2.49282e-006        1.08759e-006
4       31        0.843895        2.51012e-006        1.07943e-006
5       31        0.860448        2.53055e-006        1.07035e-006
6       31        0.87806        2.55179e-006        1.06049e-006
7       31        0.895265        2.5725e-006        1.05087e-006
8       31        0.906104        2.58573e-006        1.04488e-006
9       31        0.885787        2.55854e-006        1.05512e-006
10       31        0.734478        2.37161e-006        1.13779e-006
11       31        0.152632        1.77623e-006        1.5248e-006
12       31        -0.657535        1.18142e-006        2.28017e-006
13       31        -0.911328        1.03988e-006        2.58683e-006
14       31        -0.964567        1.01318e-006        2.65822e-006
15       31        -0.970848        1.01047e-006        2.66782e-006
16       31        -0.967249        1.01246e-006        2.66346e-006
17       31        -0.962095        1.01529e-006        2.6572e-006
18       31        -0.956908        1.01814e-006        2.65086e-006
19       31        -0.952113        1.02063e-006        2.64464e-006
20       31        -0.947986        1.02289e-006        2.63958e-006
21       31        -0.944308        1.02494e-006        2.63515e-006
22       31        -0.941035        1.0266e-006        2.6308e-006
23       31        -0.938351        1.02802e-006        2.62738e-006
24       31        -0.936053        1.0293e-006        2.62461e-006
25       31        -0.934059        1.03029e-006        2.6219e-006
26       31        -0.932558        1.03108e-006        2.61997e-006
27       31        -0.931409        1.03176e-006        2.61869e-006
28       31        -0.930513        1.03218e-006        2.61742e-006
29       31        -0.930065        1.03237e-006        2.61672e-006
30       31        -0.929983        1.03244e-006        2.61668e-006
31       31        -0.930182        1.03231e-006        2.61688e-006
32       31        -0.93085        1.03197e-006        2.61777e-006
33       31        -0.93193        1.03147e-006        2.61931e-006
34       31        -0.933298        1.03067e-006        2.62087e-006
35       31        -0.935149        1.02962e-006        2.62305e-006
36       31        -0.937506        1.02847e-006        2.62631e-006
37       31        -0.940205        1.02705e-006        2.62977e-006
38       31        -0.943384        1.0253e-006        2.63365e-006
39       31        -0.947082        1.02332e-006        2.63831e-006
40       31        -0.951159        1.02109e-006        2.64331e-006
41       31        -0.955696        1.01863e-006        2.64893e-006
42       31        -0.960625        1.01604e-006        2.65525e-006
43       31        -0.965316        1.01352e-006        2.66112e-006
44       31        -0.967754        1.01206e-006        2.66376e-006
45       31        -0.9587        1.01639e-006        2.65105e-006
46       31        -0.896648        1.04816e-006        2.56943e-006
47       31        -0.616936        1.2066e-006        2.23612e-006
48       31        0.20643        1.82461e-006        1.48429e-006
49       31        0.779383        2.42299e-006        1.1114e-006
50       31        0.935694        2.61928e-006        1.02758e-006
51       31        0.969211        2.66409e-006        1.01071e-006
52       31        0.975266        2.67222e-006        1.00767e-006
53       31        0.97461        2.67131e-006        1.00799e-006
54       31        0.963752        2.65698e-006        1.01353e-006
55       31        0.905194        2.5802e-006        1.04359e-006
56       31        0.645168        2.2674e-006        1.18942e-006
57       31        -0.145193        1.53086e-006        1.77007e-006
58       31        -0.760883        1.12219e-006        2.40168e-006
59       31        -0.934975        1.02827e-006        2.61916e-006
60       31        -0.971446        1.00983e-006        2.66774e-006
61       31        -0.975684        1.00791e-006        2.67396e-006
62       31        -0.972904        1.00945e-006        2.67061e-006
63       31        -0.968956        1.01157e-006        2.66567e-006
64       31        -0.965167        1.01365e-006        2.66107e-006
65       31        -0.961786        1.01548e-006        2.65686e-006
66       31        -0.958958        1.01696e-006        2.65324e-006
67       31        -0.9567        1.01818e-006        2.65042e-006
68       31        -0.954929        1.01913e-006        2.6482e-006
69       31        -0.95368        1.0198e-006        2.64664e-006
70       31        -0.952922        1.02024e-006        2.64576e-006
71       31        -0.95257        1.02045e-006        2.64539e-006
72       31        -0.952632        1.0204e-006        2.6454e-006
73       31        -0.953126        1.02013e-006        2.64603e-006
74       31        -0.953991        1.0197e-006        2.6472e-006
75       31        -0.955255        1.01901e-006        2.64874e-006
76       31        -0.956967        1.01806e-006        2.6508e-006
77       31        -0.959105        1.01691e-006        2.65348e-006
78       31        -0.961698        1.01552e-006        2.65675e-006
79       31        -0.964783        1.0139e-006        2.66071e-006
80       31        -0.968276        1.01207e-006        2.66519e-006
81       31        -0.97211        1.00999e-006        2.66992e-006
82       31        -0.976138        1.00778e-006        2.67484e-006
83       31        -0.97957        1.00579e-006        2.67874e-006
84       31        -0.979395        1.00559e-006        2.67772e-006
85       31        -0.962683        1.01383e-006        2.65494e-006
86       31        -0.875034        1.05925e-006        2.54108e-006
87       31        -0.525139        1.26379e-006        2.13668e-006
88       31        0.307279        1.91859e-006        1.41102e-006
89       31        0.785327        2.43201e-006        1.10892e-006
90       31        0.909603        2.58807e-006        1.04217e-006
91       31        0.931064        2.61661e-006        1.0313e-006
92       31        0.929514        2.61502e-006        1.03227e-006
93       31        0.924609        2.60889e-006        1.03491e-006
94       31        0.92109        2.6047e-006        1.03689e-006
95       31        0.919761        2.60329e-006        1.03771e-006
96       31        0.920454        2.60436e-006        1.03741e-006
97       31        0.922694        2.60708e-006        1.03618e-006
98       31        0.925867        2.61089e-006        1.0344e-006
99       31        0.929172        2.61503e-006        1.03262e-006
100       31        0.931381        2.61772e-006        1.0314e-006
101       31        0.930679        2.61654e-006        1.03167e-006
102       31        0.924381        2.60802e-006        1.0348e-006
103       31        0.909145        2.58807e-006        1.04265e-006
104       31        0.882243        2.55351e-006        1.05678e-006
105       31        0.845518        2.50717e-006        1.07641e-006
106       31        0.807268        2.45978e-006        1.09725e-006
107       31        0.776826        2.42275e-006        1.11413e-006
108       31        0.761372        2.4041e-006        1.12277e-006
109       31        0.762298        2.40478e-006        1.12205e-006
110       31        0.771057        2.41464e-006        1.11683e-006
111       31        0.771096        2.41391e-006        1.11645e-006
112       31        0.741187        2.37764e-006        1.13306e-006
113       31        0.657315        2.28075e-006        1.18198e-006
114       31        0.492391        2.10226e-006        1.28482e-006
115       31        0.204911        1.82321e-006        1.4854e-006
116       31        -0.194968        1.4931e-006        1.81453e-006
117       31        -0.545434        1.2514e-006        2.15912e-006
118       31        -0.769372        1.11778e-006        2.41263e-006
119       31        -0.884727        1.05488e-006        2.55527e-006
120       31        -0.934273        1.02909e-006        2.6194e-006
121       31        -0.951806        1.02012e-006        2.64249e-006
122       31        -0.956244        1.0179e-006        2.64848e-006
123       31        -0.955953        1.01822e-006        2.64853e-006
124       31        -0.95406        1.01934e-006        2.64643e-006
125       31        -0.951701        1.02067e-006        2.64364e-006
126       31        -0.949312        1.02203e-006        2.64084e-006
127       31        -0.947076        1.02327e-006        2.63817e-006
128       31        -0.945114        1.02435e-006        2.63576e-006
129       31        -0.943481        1.02525e-006        2.63378e-006
130       31        -0.942193        1.02594e-006        2.63215e-006
131       31        -0.9413        1.02638e-006        2.63093e-006
132       31        -0.940809        1.0266e-006        2.63021e-006
133       31        -0.940707        1.0266e-006        2.62995e-006
134       31        -0.941007        1.02646e-006        2.63037e-006
135       31        -0.941627        1.02615e-006        2.63119e-006
136       31        -0.942481        1.02569e-006        2.63226e-006
137       31        -0.943534        1.0251e-006        2.63353e-006
138       31        -0.944773        1.02442e-006        2.63505e-006
139       31        -0.946176        1.02364e-006        2.63673e-006
140       31        -0.947769        1.02281e-006        2.63881e-006
141       31        -0.949524        1.0219e-006        2.64109e-006
142       31        -0.951389        1.02091e-006        2.64345e-006
143       31        -0.953367        1.01987e-006        2.64599e-006
144       31        -0.955483        1.01877e-006        2.64872e-006
145       31        -0.957737        1.01758e-006        2.6516e-006
146       31        -0.960142        1.01629e-006        2.65462e-006
147       31        -0.962742        1.0149e-006        2.65789e-006
148       31        -0.965565        1.01339e-006        2.66145e-006
149       31        -0.968626        1.01173e-006        2.66522e-006
150       31        -0.971924        1.00993e-006        2.66927e-006
151       31        -0.975348        1.00809e-006        2.67355e-006
152       31        -0.978404        1.00639e-006        2.67719e-006
153       31        -0.979408        1.0057e-006        2.67805e-006
154       31        -0.972459        1.00906e-006        2.6684e-006
155       31        -0.936216        1.02745e-006        2.62031e-006
156       31        -0.795992        1.10239e-006        2.44361e-006
157       31        -0.353186        1.37861e-006        1.96258e-006
158       31        0.411408        2.02022e-006        1.33883e-006
159       31        0.817742        2.47051e-006        1.09055e-006
160       31        0.930366        2.61402e-006        1.03099e-006
161       31        0.952376        2.64369e-006        1.02e-006
162       31        0.95226        2.64402e-006        1.02024e-006
163       31        0.947952        2.63846e-006        1.02249e-006
164       31        0.944093        2.63324e-006        1.02442e-006
165       31        0.941984        2.63069e-006        1.02559e-006
166       31        0.941653        2.6306e-006        1.02589e-006
167       31        0.94265        2.63193e-006        1.02538e-006
168       31        0.944047        2.63351e-006        1.02457e-006
169       31        0.943678        2.63257e-006        1.02458e-006
170       31        0.936404        2.62247e-006        1.0281e-006
171       31        0.909686        2.58695e-006        1.04164e-006
172       31        0.83175        2.48742e-006        1.08274e-006
173       31        0.626418        2.24592e-006        1.20045e-006
174       31        0.174979        1.79599e-006        1.50769e-006
175       31        -0.420491        1.33282e-006        2.02949e-006
176       31        -0.77811        1.11269e-006        2.42271e-006
177       31        -0.914903        1.03872e-006        2.5932e-006
178       31        -0.958056        1.01657e-006        2.64983e-006
179       31        -0.970125        1.01056e-006        2.66614e-006
180       31        -0.972832        1.0093e-006        2.67004e-006
181       31        -0.972964        1.00932e-006        2.67042e-006
182       31        -0.97256        1.00956e-006        2.66998e-006
183       31        -0.972272        1.00973e-006        2.66967e-006
184       31        -0.972341        1.00976e-006        2.66993e-006
185       31        -0.972811        1.00956e-006        2.67065e-006
186       31        -0.973663        1.0091e-006        2.67173e-006
187       31        -0.974866        1.00839e-006        2.67305e-006
188       31        -0.976325        1.00747e-006        2.67452e-006
189       31        -0.977898        1.0066e-006        2.67641e-006
190       31        -0.979365        1.00584e-006        2.67831e-006
191       31        -0.980143        1.00536e-006        2.67913e-006
192       31        -0.978841        1.00596e-006        2.67723e-006
193       31        -0.971868        1.00945e-006        2.66785e-006
194       31        -0.949409        1.02079e-006        2.6379e-006
195       31        -0.883907        1.05476e-006        2.55288e-006
196       31        -0.701959        1.15587e-006        2.3322e-006
197       31        -0.264153        1.44196e-006        1.8779e-006
198       31        0.38421        1.99365e-006        1.35765e-006
199       31        0.781336        2.42642e-006        1.1108e-006
200       31        0.91793        2.5971e-006        1.03714e-006
201       31        0.952827        2.64296e-006        1.01925e-006
202       31        0.956896        2.64833e-006        1.01718e-006
203       31        0.947153        2.63586e-006        1.0223e-006
204       31        0.918463        2.59839e-006        1.0371e-006
205       31        0.850799        2.51185e-006        1.07274e-006
206       31        0.70635        2.33747e-006        1.15341e-006
207       31        0.437036        2.04577e-006        1.32146e-006
208       31        0.039167        1.67906e-006        1.61457e-006
209       31        -0.341854        1.38657e-006        1.95167e-006
210       31        -0.554864        1.24455e-006        2.16763e-006
211       31        -0.607266        1.21141e-006        2.22344e-006
212       31        -0.478562        1.29282e-006        2.08629e-006
213       31        -0.0695743        1.58974e-006        1.70428e-006
214       31        0.492485        2.10405e-006        1.2858e-006
215       31        0.802045        2.45378e-006        1.1003e-006
216       31        0.897571        2.57383e-006        1.04899e-006
217       31        0.92029        2.60304e-006        1.03706e-006
218       31        0.92326        2.60719e-006        1.03563e-006
219       31        0.921227        2.60506e-006        1.03689e-006
220       31        0.918239        2.60142e-006        1.03854e-006
221       31        0.915641        2.59807e-006        1.0399e-006
222       31        0.913998        2.59591e-006        1.04075e-006
223       31        0.913637        2.59522e-006        1.04085e-006
224       31        0.91482        2.59668e-006        1.0402e-006
225       31        0.917507        2.60032e-006        1.03886e-006
226       31        0.921406        2.60533e-006        1.03682e-006
227       31        0.926182        2.61119e-006        1.0342e-006
228       31        0.931132        2.61681e-006        1.0313e-006
229       31        0.93442        2.62025e-006        1.02927e-006
230       31        0.929741        2.6139e-006        1.03159e-006
231       31        0.894408        2.56777e-006        1.04983e-006
232       31        0.756981        2.3978e-006        1.12476e-006
233       31        0.369117        1.97865e-006        1.36793e-006
234       31        -0.262366        1.44334e-006        1.87634e-006
235       31        -0.693098        1.16069e-006        2.32127e-006
236       31        -0.873194        1.05988e-006        2.53794e-006
237       31        -0.941554        1.02449e-006        2.62675e-006
238       31        -0.969033        1.01067e-006        2.66352e-006
239       31        -0.980504        1.00489e-006        2.67882e-006
240       31        -0.984863        1.00262e-006        2.68445e-006
241       31        -0.985434        1.00231e-006        2.68517e-006
242       31        -0.98279        1.00364e-006        2.68163e-006
243       31        -0.975724        1.00728e-006        2.67241e-006
244       31        -0.961359        1.01476e-006        2.65384e-006
245       31        -0.935474        1.02817e-006        2.6202e-006
246       31        -0.894648        1.04955e-006        2.5677e-006
247       31        -0.841378        1.07817e-006        2.50087e-006
248       31        -0.783372        1.11019e-006        2.43004e-006
249       31        -0.731667        1.1395e-006        2.36849e-006
250       31        -0.698374        1.15869e-006        2.32953e-006
251       31        -0.688823        1.16412e-006        2.31819e-006
252       31        -0.698672        1.15823e-006        2.32929e-006
253       31        -0.718229        1.14678e-006        2.35181e-006
254       31        -0.736854        1.13597e-006        2.37344e-006
255       31        -0.743918        1.13182e-006        2.38153e-006
256       31        -0.726798        1.14148e-006        2.36108e-006
257       31        -0.666109        1.17681e-006        2.29084e-006
258       31        -0.521321        1.266e-006        2.13225e-006
259       31        -0.206477        1.48409e-006        1.82445e-006
260       31        0.299587        1.91203e-006        1.41705e-006
261       31        0.703588        2.3363e-006        1.15602e-006
262       31        0.867083        2.5343e-006        1.06485e-006
263       31        0.914516        2.59522e-006        1.03993e-006
264       31        0.925864        2.61011e-006        1.0341e-006
265       31        0.92795        2.61263e-006        1.03294e-006
266       31        0.928626        2.61345e-006        1.03256e-006
267       31        0.93017        2.61563e-006        1.03183e-006
268       31        0.933235        2.61954e-006        1.03021e-006
269       31        0.937761        2.62509e-006        1.02773e-006
270       31        0.942745        2.6313e-006        1.02504e-006
271       31        0.944523        2.63311e-006        1.02393e-006
272       31        0.93143        2.61499e-006        1.03028e-006
273       31        0.869278        2.53499e-006        1.06281e-006
274       31        0.677812        2.30549e-006        1.17056e-006
275       31        0.263053        1.87727e-006        1.44306e-006
276       31        -0.265939        1.4404e-006        1.87922e-006
277       31        -0.612057        1.20919e-006        2.23002e-006
278       31        -0.782916        1.10921e-006        2.42679e-006
279       31        -0.860081        1.06705e-006        2.52182e-006
280       31        -0.893413        1.04949e-006        2.56438e-006
281       31        -0.908052        1.04184e-006        2.58323e-006
282       31        -0.912683        1.03937e-006        2.58906e-006
283       31        -0.907653        1.04204e-006        2.58269e-006
284       31        -0.891656        1.05059e-006        2.56256e-006
285       31        -0.865907        1.06457e-006        2.53066e-006
286       31        -0.839051        1.07949e-006        2.49812e-006
287       31        -0.827604        1.08602e-006        2.48463e-006
288       31        -0.843194        1.07761e-006        2.50412e-006
289       31        -0.880424        1.05748e-006        2.55056e-006
290       31        -0.920959        1.03592e-006        2.60191e-006
291       31        -0.950028        1.02068e-006        2.63925e-006
292       31        -0.965981        1.0124e-006        2.65995e-006
293       31        -0.973025        1.00886e-006        2.66937e-006
294       31        -0.975433        1.00774e-006        2.67283e-006
295       31        -0.975812        1.0076e-006        2.67348e-006
296       31        -0.975413        1.00791e-006        2.67324e-006
297       31        -0.97464        1.00838e-006        2.67242e-006
298       31        -0.973539        1.00894e-006        2.67096e-006
299       31        -0.972089        1.00962e-006        2.66888e-006
300       31        -0.970384        1.01056e-006        2.66682e-006
301       31        -0.968546        1.01164e-006        2.66478e-006
302       31        -0.966828        1.01261e-006        2.66275e-006
303       31        -0.965542        1.01327e-006        2.66105e-006
304       31        -0.964858        1.01359e-006        2.66007e-006
305       31        -0.964768        1.01362e-006        2.65993e-006
306       31        -0.965108        1.01345e-006        2.66037e-006
307       31        -0.965645        1.01318e-006        2.66111e-006
308       31        -0.966084        1.01293e-006        2.6616e-006
309       31        -0.965943        1.01287e-006        2.66109e-006
310       31        -0.964321        1.01359e-006        2.65864e-006
311       31        -0.959569        1.01593e-006        2.65217e-006
312       31        -0.949501        1.02098e-006        2.63865e-006
313       31        -0.93235        1.0297e-006        2.61592e-006
314       31        -0.905558        1.04345e-006        2.58078e-006
315       31        -0.86018        1.06729e-006        2.52264e-006
316       31        -0.77162        1.11586e-006        2.4139e-006
317       31        -0.597217        1.21874e-006        2.21451e-006
318       31        -0.283914        1.42782e-006        1.8966e-006
319       31        0.16115        1.78417e-006        1.51862e-006
320       31        0.536802        2.14923e-006        1.25647e-006
321       31        0.759209        2.39995e-006        1.12326e-006
322       31        0.867896        2.53398e-006        1.06385e-006
323       31        0.914358        2.59403e-006        1.03962e-006
324       31        0.930858        2.61607e-006        1.03129e-006
325       31        0.934498        2.62127e-006        1.02959e-006
326       31        0.933658        2.62049e-006        1.03015e-006
327       31        0.932117        2.61872e-006        1.03104e-006
328       31        0.93131        2.61781e-006        1.03152e-006
329       31        0.931595        2.61813e-006        1.03135e-006
330       31        0.932923        2.61971e-006        1.0306e-006
331       31        0.934996        2.62234e-006        1.0295e-006
332       31        0.937051        2.62474e-006        1.02833e-006
333       31        0.936469        2.6236e-006        1.02847e-006
334       31        0.922861        2.6054e-006        1.03534e-006
335       31        0.855979        2.51941e-006        1.07041e-006
336       31        0.598858        2.21738e-006        1.21832e-006
337       31        -0.062266        1.59572e-006        1.69824e-006
338       31        -0.641476        1.19129e-006        2.26259e-006
339       31        -0.872919        1.06019e-006        2.53797e-006
340       31        -0.947606        1.02141e-006        2.63476e-006
341       31        -0.9704        1.01001e-006        2.66541e-006
342       31        -0.97648        1.00712e-006        2.674e-006
343       31        -0.976901        1.00712e-006        2.67512e-006
344       31        -0.97531        1.00811e-006        2.67349e-006
345       31        -0.973051        1.00936e-006        2.67078e-006
346       31        -0.970613        1.01068e-006        2.66775e-006
347       31        -0.968161        1.01198e-006        2.66463e-006
348       31        -0.965737        1.01325e-006        2.66153e-006
349       31        -0.963354        1.01447e-006        2.65839e-006
350       31        -0.961057        1.01569e-006        2.65548e-006
351       31        -0.958856        1.01689e-006        2.65277e-006
352       31        -0.956764        1.018e-006        2.65011e-006
353       31        -0.954797        1.01905e-006        2.64764e-006
354       31        -0.95295        1.02004e-006        2.64532e-006
355       31        -0.951258        1.02092e-006        2.64312e-006
356       31        -0.949747        1.02176e-006        2.6413e-006
357       31        -0.948374        1.02256e-006        2.63974e-006
358       31        -0.947111        1.0233e-006        2.63832e-006
359       31        -0.945922        1.02395e-006        2.63685e-006
360       31        -0.944808        1.02449e-006        2.63532e-006
361       31        -0.943828        1.02493e-006        2.63388e-006
362       31        -0.943069        1.02535e-006        2.63294e-006
363       31        -0.942519        1.02571e-006        2.63243e-006
364       31        -0.942134        1.02595e-006        2.63202e-006
365       31        -0.94192        1.02607e-006        2.63178e-006
366       31        -0.941872        1.02611e-006        2.63175e-006
367       31        -0.942001        1.02607e-006        2.63197e-006
368       31        -0.942323        1.02592e-006        2.63243e-006
369       31        -0.942836        1.02564e-006        2.63308e-006
370       31        -0.943563        1.02522e-006        2.63391e-006
371       31        -0.944552        1.02467e-006        2.63509e-006
372       31        -0.945827        1.02402e-006        2.63679e-006
373       31        -0.947368        1.02321e-006        2.63876e-006
374       31        -0.949174        1.02223e-006        2.641e-006
375       31        -0.951224        1.0211e-006        2.64351e-006
376       31        -0.953497        1.01986e-006        2.64631e-006
377       31        -0.955974        1.01851e-006        2.64934e-006
378       31        -0.958564        1.01708e-006        2.65249e-006
379       31        -0.961136        1.01565e-006        2.65557e-006
380       31        -0.963482        1.01436e-006        2.65846e-006
381       31        -0.965101        1.01346e-006        2.66038e-006
382       31        -0.964898        1.01344e-006        2.6598e-006
383       31        -0.960453        1.01559e-006        2.65361e-006
384       31        -0.945989        1.02283e-006        2.63414e-006
385       31        -0.907961        1.04234e-006        2.58422e-006
386       31        -0.815293        1.0919e-006        2.46753e-006
387       31        -0.602741        1.21551e-006        2.22089e-006
388       31        -0.186429        1.49962e-006        1.80695e-006
389       31        0.351042        1.96087e-006        1.38036e-006
390       31        0.708006        2.34025e-006        1.15286e-006
391       31        0.865684        2.53139e-006        1.06512e-006
392       31        0.920262        2.60187e-006        1.03662e-006
393       31        0.933494        2.61981e-006        1.03005e-006
394       31        0.93185        2.61826e-006        1.03113e-006
395       31        0.92551        2.6105e-006        1.03462e-006
396       31        0.918429        2.6018e-006        1.0385e-006
397       31        0.912232        2.5941e-006        1.04186e-006
398       31        0.907758        2.58884e-006        1.04441e-006
399       31        0.905228        2.58588e-006        1.04586e-006
400       31        0.904746        2.5851e-006        1.04605e-006
401       31        0.906541        2.58694e-006        1.04491e-006
402       31        0.910704        2.59179e-006        1.04252e-006
403       31        0.916139        2.59826e-006        1.03946e-006
404       31        0.917923        2.60008e-006        1.03834e-006
405       31        0.895573        2.57095e-006        1.04991e-006
406       31        0.764461        2.40803e-006        1.12114e-006
407       31        0.253463        1.86847e-006        1.45013e-006
408       31        -0.612465        1.20891e-006        2.2304e-006
409       31        -0.911906        1.03954e-006        2.58747e-006
410       31        -0.977156        1.00639e-006        2.67387e-006
411       31        -0.986038        1.00231e-006        2.6868e-006
412       31        -0.98295        1.00414e-006        2.6834e-006
413       31        -0.977726        1.00695e-006        2.67687e-006
414       31        -0.972568        1.00972e-006        2.67044e-006
415       31        -0.96792        1.01223e-006        2.66465e-006
416       31        -0.963843        1.0144e-006        2.6595e-006
417       31        -0.960403        1.01624e-006        2.65517e-006
418       31        -0.957607        1.01766e-006        2.65147e-006
419       31        -0.955463        1.01878e-006        2.64869e-006
420       31        -0.953993        1.01966e-006        2.6471e-006
421       31        -0.953094        1.02018e-006        2.64605e-006
422       31        -0.952666        1.02035e-006        2.64536e-006
423       31        -0.952742        1.02022e-006        2.64523e-006
424       31        -0.953386        1.0199e-006        2.6461e-006
425       31        -0.9545        1.01939e-006        2.64772e-006
426       31        -0.956034        1.01866e-006        2.6499e-006
427       31        -0.957979        1.01771e-006        2.65258e-006
428       31        -0.960227        1.01651e-006        2.65543e-006
429       31        -0.962798        1.01516e-006        2.65871e-006
430       31        -0.965728        1.01361e-006        2.66246e-006
431       31        -0.968928        1.01185e-006        2.66636e-006
432       31        -0.972354        1.00997e-006        2.67054e-006
433       31        -0.975778        1.00811e-006        2.67474e-006
434       31        -0.977794        1.00681e-006        2.6767e-006
435       31        -0.972232        1.00932e-006        2.66849e-006
436       31        -0.930777        1.03024e-006        2.61318e-006
437       31        -0.733654        1.1374e-006        2.36884e-006
438       31        -0.0519081        1.60392e-006        1.68938e-006
439       31        0.688101        2.31662e-006        1.16417e-006
440       31        0.908099        2.58483e-006        1.04244e-006
441       31        0.952384        2.64333e-006        1.01985e-006
442       31        0.95647        2.64945e-006        1.01804e-006
443       31        0.953066        2.64527e-006        1.0199e-006
444       31        0.949593        2.6408e-006        1.02172e-006
445       31        0.947904        2.63886e-006        1.0227e-006
446       31        0.948365        2.63968e-006        1.02254e-006
447       31        0.950843        2.64266e-006        1.02116e-006
448       31        0.954933        2.6476e-006        1.0189e-006
449       31        0.958371        2.65167e-006        1.01696e-006
450       31        0.951173        2.64116e-006        1.02025e-006
451       31        0.890623        2.56156e-006        1.05126e-006
452       31        0.608867        2.22724e-006        1.21154e-006
453       31        -0.216134        1.47723e-006        1.83364e-006
454       31        -0.77968        1.11152e-006        2.42398e-006
455       31        -0.933067        1.02933e-006        2.61686e-006
456       31        -0.964018        1.0138e-006        2.6584e-006
457       31        -0.966559        1.01272e-006        2.66233e-006
458       31        -0.963099        1.0147e-006        2.65831e-006
459       31        -0.958514        1.01716e-006        2.65257e-006
460       31        -0.954        1.01961e-006        2.64698e-006
461       31        -0.949945        1.02186e-006        2.64209e-006
462       31        -0.946263        1.02383e-006        2.63746e-006
463       31        -0.942998        1.02558e-006        2.63336e-006
464       31        -0.940275        1.02709e-006        2.63005e-006
465       31        -0.937942        1.02828e-006        2.62696e-006
466       31        -0.935984        1.02929e-006        2.6244e-006
467       31        -0.934547        1.03012e-006        2.62275e-006
468       31        -0.933485        1.03064e-006        2.62129e-006
469       31        -0.932742        1.03094e-006        2.62009e-006
470       31        -0.932536        1.0311e-006        2.61998e-006
471       31        -0.932751        1.03103e-006        2.62036e-006
472       31        -0.933257        1.03074e-006        2.62094e-006
473       31        -0.934256        1.0303e-006        2.62244e-006
474       31        -0.935661        1.02955e-006        2.62421e-006
475       31        -0.937353        1.0286e-006        2.62622e-006
476       31        -0.939558        1.0275e-006        2.62922e-006
477       31        -0.942236        1.02608e-006        2.63262e-006
478       31        -0.94524        1.02441e-006        2.63624e-006
479       31        -0.948809        1.02254e-006        2.64084e-006
480       31        -0.952952        1.02032e-006        2.64604e-006
481       31        -0.95746        1.0178e-006        2.65145e-006
482       31        -0.962451        1.01515e-006        2.65778e-006
483       31        -0.967474        1.0124e-006        2.66393e-006
484       31        -0.969969        1.01066e-006        2.66599e-006
485       31        -0.959595        1.0155e-006        2.65111e-006
486       31        -0.888694        1.05192e-006        2.55823e-006
487       31        -0.566981        1.23694e-006        2.18065e-006
488       31        0.32526        1.93587e-006        1.39835e-006
489       31        0.786978        2.43498e-006        1.10845e-006
490       31        0.895023        2.57042e-006        1.05027e-006
491       31        0.904597        2.58382e-006        1.04569e-006
492       31        0.891548        2.56837e-006        1.05309e-006
493       31        0.873842        2.54667e-006        1.06284e-006
494       31        0.856095        2.52511e-006        1.07271e-006
495       31        0.839967        2.50584e-006        1.08183e-006
496       31        0.825816        2.48844e-006        1.08963e-006
497       31        0.814018        2.47408e-006        1.0962e-006
498       31        0.806533        2.46544e-006        1.10058e-006
499       31        0.800271        2.45946e-006        1.10481e-006
0       32        0.814263        2.47675e-006        1.09712e-006
1       32        0.818723        2.4796e-006        1.09349e-006
2       32        0.828724        2.49208e-006        1.08806e-006
3       32        0.840129        2.50579e-006        1.08163e-006
4       32        0.854031        2.52234e-006        1.07375e-006
5       32        0.86982        2.5417e-006        1.06504e-006
6       32        0.886458        2.56202e-006        1.05584e-006
7       32        0.90247        2.58156e-006        1.047e-006
8       32        0.911608        2.5927e-006        1.04195e-006
9       32        0.887602        2.56068e-006        1.05408e-006
10       32        0.724125        2.35934e-006        1.14369e-006
11       32        0.109493        1.73842e-006        1.55813e-006
12       32        -0.679145        1.16856e-006        2.30462e-006
13       32        -0.917825        1.03645e-006        2.59511e-006
14       32        -0.966933        1.01193e-006        2.66123e-006
15       32        -0.972257        1.0097e-006        2.66955e-006
16       32        -0.968478        1.01178e-006        2.66496e-006
17       32        -0.963323        1.01462e-006        2.6587e-006
18       32        -0.958157        1.01745e-006        2.65238e-006
19       32        -0.953365        1.01994e-006        2.64615e-006
20       32        -0.949221        1.02219e-006        2.64102e-006
21       32        -0.945498        1.02428e-006        2.63659e-006
22       32        -0.942165        1.02599e-006        2.63221e-006
23       32        -0.939415        1.02745e-006        2.62871e-006
24       32        -0.937048        1.02877e-006        2.62587e-006
25       32        -0.934991        1.02978e-006        2.62305e-006
26       32        -0.933441        1.03058e-006        2.62103e-006
27       32        -0.932259        1.03129e-006        2.61972e-006
28       32        -0.931347        1.03172e-006        2.61842e-006
29       32        -0.930904        1.03191e-006        2.61774e-006
30       32        -0.930846        1.03196e-006        2.61773e-006
31       32        -0.931084        1.03181e-006        2.61797e-006
32       32        -0.931808        1.03144e-006        2.61892e-006
33       32        -0.932952        1.0309e-006        2.62055e-006
34       32        -0.934386        1.03007e-006        2.6222e-006
35       32        -0.936305        1.02899e-006        2.62447e-006
36       32        -0.938725        1.0278e-006        2.6278e-006
37       32        -0.941472        1.02635e-006        2.63132e-006
38       32        -0.944681        1.02458e-006        2.6352e-006
39       32        -0.948385        1.02258e-006        2.63984e-006
40       32        -0.952441        1.02038e-006        2.64485e-006
41       32        -0.956951        1.01791e-006        2.65038e-006
42       32        -0.961894        1.01531e-006        2.65671e-006
43       32        -0.96683        1.01268e-006        2.66294e-006
44       32        -0.970494        1.0106e-006        2.66721e-006
45       32        -0.966842        1.01217e-006        2.66164e-006
46       32        -0.928025        1.03169e-006        2.60966e-006
47       32        -0.737286        1.13525e-006        2.37296e-006
48       32        -0.0698987        1.58944e-006        1.70451e-006
49       32        0.684032        2.31116e-006        1.16616e-006
50       32        0.916468        2.5942e-006        1.03749e-006
51       32        0.968507        2.66307e-006        1.01103e-006
52       32        0.978738        2.67673e-006        1.00588e-006
53       32        0.979711        2.67761e-006        1.00523e-006
54       32        0.973664        2.66949e-006        1.00826e-006
55       32        0.937673        2.62189e-006        1.02657e-006
56       32        0.768827        2.41023e-006        1.11728e-006
57       32        0.163511        1.78618e-006        1.51675e-006
58       32        -0.638967        1.19343e-006        2.26098e-006
59       32        -0.9071        1.04263e-006        2.58273e-006
60       32        -0.967679        1.01156e-006        2.66225e-006
61       32        -0.977572        1.00676e-006        2.67596e-006
62       32        -0.97617        1.0076e-006        2.67444e-006
63       32        -0.972603        1.00952e-006        2.67e-006
64       32        -0.96894        1.01158e-006        2.66567e-006
65       32        -0.965598        1.01341e-006        2.66158e-006
66       32        -0.962769        1.01488e-006        2.65791e-006
67       32        -0.960483        1.01611e-006        2.65505e-006
68       32        -0.958666        1.01707e-006        2.65275e-006
69       32        -0.95736        1.01778e-006        2.65111e-006
70       32        -0.95654        1.01823e-006        2.65014e-006
71       32        -0.956122        1.01848e-006        2.64967e-006
72       32        -0.95612        1.01846e-006        2.6496e-006
73       32        -0.956553        1.01824e-006        2.65017e-006
74       32        -0.957363        1.01784e-006        2.65128e-006
75       32        -0.958573        1.01718e-006        2.65277e-006
76       32        -0.96023        1.01627e-006        2.6548e-006
77       32        -0.962311        1.01511e-006        2.65729e-006
78       32        -0.964847        1.0137e-006        2.66034e-006
79       32        -0.967884        1.01212e-006        2.66427e-006
80       32        -0.971355        1.01032e-006        2.66877e-006
81       32        -0.975222        1.00823e-006        2.67359e-006
82       32        -0.979431        1.00593e-006        2.67874e-006
83       32        -0.983536        1.0036e-006        2.68351e-006
84       32        -0.985889        1.00212e-006        2.68588e-006
85       32        -0.979057        1.00534e-006        2.67615e-006
86       32        -0.929772        1.03023e-006        2.61054e-006
87       32        -0.704043        1.15406e-006        2.33341e-006
88       32        0.0201273        1.66274e-006        1.62961e-006
89       32        0.694145        2.32438e-006        1.16103e-006
90       32        0.892144        2.56527e-006        1.05119e-006
91       32        0.933047        2.61846e-006        1.02998e-006
92       32        0.937563        2.62439e-006        1.02766e-006
93       32        0.935466        2.62186e-006        1.02882e-006
94       32        0.93374        2.62016e-006        1.02993e-006
95       32        0.933724        2.62041e-006        1.03005e-006
96       32        0.935381        2.62256e-006        1.02919e-006
97       32        0.938127        2.62585e-006        1.02765e-006
98       32        0.940845        2.62898e-006        1.02609e-006
99       32        0.941594        2.62963e-006        1.02557e-006
100       32        0.937026        2.62326e-006        1.02777e-006
101       32        0.921236        2.60233e-006        1.0358e-006
102       32        0.884243        2.55457e-006        1.0551e-006
103       32        0.81278        2.46522e-006        1.09363e-006
104       32        0.695917        2.32635e-006        1.15996e-006
105       32        0.545592        2.15953e-006        1.25145e-006
106       32        0.399519        2.0088e-006        1.34718e-006
107       32        0.287249        1.89995e-006        1.42558e-006
108       32        0.224912        1.84197e-006        1.47098e-006
109       32        0.210938        1.82907e-006        1.48123e-006
110       32        0.217619        1.83495e-006        1.47609e-006
111       32        0.197108        1.8161e-006        1.4912e-006
112       32        0.0967754        1.7275e-006        1.56816e-006
113       32        -0.106684        1.56066e-006        1.73636e-006
114       32        -0.358351        1.37518e-006        1.96784e-006
115       32        -0.581859        1.22823e-006        2.19774e-006
116       32        -0.752283        1.12698e-006        2.39127e-006
117       32        -0.860873        1.06721e-006        2.52418e-006
118       32        -0.919436        1.03644e-006        2.59925e-006
119       32        -0.946586        1.02255e-006        2.63499e-006
120       32        -0.956901        1.01736e-006        2.64882e-006
121       32        -0.959327        1.01615e-006        2.65209e-006
122       32        -0.958585        1.01657e-006        2.65121e-006
123       32        -0.95677        1.01765e-006        2.64923e-006
124       32        -0.954643        1.01892e-006        2.6469e-006
125       32        -0.952515        1.02012e-006        2.64438e-006
126       32        -0.950516        1.02123e-006        2.64198e-006
127       32        -0.948706        1.02225e-006        2.63983e-006
128       32        -0.947157        1.02312e-006        2.63798e-006
129       32        -0.945903        1.02381e-006        2.63644e-006
130       32        -0.944944        1.02431e-006        2.63522e-006
131       32        -0.944328        1.02464e-006        2.63443e-006
132       32        -0.944069        1.02473e-006        2.63398e-006
133       32        -0.944161        1.02462e-006        2.63395e-006
134       32        -0.944628        1.0244e-006        2.63462e-006
135       32        -0.945395        1.02402e-006        2.63567e-006
136       32        -0.946385        1.02349e-006        2.6369e-006
137       32        -0.947566        1.02283e-006        2.63831e-006
138       32        -0.948928        1.02207e-006        2.63995e-006
139       32        -0.950452        1.02122e-006        2.64178e-006
140       32        -0.952165        1.02033e-006        2.64401e-006
141       32        -0.954036        1.01937e-006        2.64646e-006
142       32        -0.956011        1.01834e-006        2.64902e-006
143       32        -0.958096        1.01725e-006        2.6517e-006
144       32        -0.960318        1.01609e-006        2.65456e-006
145       32        -0.96268        1.01484e-006        2.65756e-006
146       32        -0.9652        1.01349e-006        2.66073e-006
147       32        -0.967919        1.01204e-006        2.66416e-006
148       32        -0.970853        1.01049e-006        2.66788e-006
149       32        -0.973981        1.00879e-006        2.67175e-006
150       32        -0.977204        1.007e-006        2.6756e-006
151       32        -0.980121        1.00536e-006        2.67905e-006
152       32        -0.981381        1.00457e-006        2.68033e-006
153       32        -0.976619        1.00679e-006        2.67348e-006
154       32        -0.950958        1.01964e-006        2.63903e-006
155       32        -0.854097        1.07041e-006        2.51466e-006
156       32        -0.54092        1.25381e-006        2.15353e-006
157       32        0.147789        1.77246e-006        1.52895e-006
158       32        0.70869        2.34016e-006        1.15204e-006
159       32        0.904834        2.57977e-006        1.0438e-006
160       32        0.953111        2.64359e-006        1.01921e-006
161       32        0.960483        2.65402e-006        1.01571e-006
162       32        0.958246        2.65147e-006        1.01701e-006
163       32        0.95463        2.64677e-006        1.01888e-006
164       32        0.951792        2.64283e-006        1.02026e-006
165       32        0.950167        2.64079e-006        1.02113e-006
166       32        0.949057        2.63937e-006        1.02172e-006
167       32        0.946738        2.63632e-006        1.0229e-006
168       32        0.939759        2.62693e-006        1.0264e-006
169       32        0.920784        2.60156e-006        1.03596e-006
170       32        0.873239        2.53987e-006        1.06064e-006
171       32        0.760148        2.40028e-006        1.12236e-006
172       32        0.508486        2.11865e-006        1.27417e-006
173       32        0.0460164        1.68425e-006        1.60851e-006
174       32        -0.472448        1.29826e-006        2.0823e-006
175       32        -0.782144        1.11037e-006        2.42744e-006
176       32        -0.91124        1.04057e-006        2.58832e-006
177       32        -0.956031        1.01748e-006        2.64683e-006
178       32        -0.969955        1.01048e-006        2.66547e-006
179       32        -0.973755        1.00866e-006        2.67081e-006
180       32        -0.974506        1.00838e-006        2.67206e-006
181       32        -0.974515        1.00844e-006        2.67224e-006
182       32        -0.974498        1.00845e-006        2.67222e-006
183       32        -0.974702        1.00835e-006        2.6725e-006
184       32        -0.97526        1.00811e-006        2.67337e-006
185       32        -0.97622        1.00763e-006        2.67466e-006
186       32        -0.977592        1.00683e-006        2.67622e-006
187       32        -0.979308        1.00584e-006        2.67817e-006
188       32        -0.98112        1.00489e-006        2.68048e-006
189       32        -0.98256        1.00409e-006        2.68221e-006
190       32        -0.982727        1.00393e-006        2.68223e-006
191       32        -0.979572        1.0054e-006        2.6777e-006
192       32        -0.968045        1.0111e-006        2.662e-006
193       32        -0.935425        1.02775e-006        2.61902e-006
194       32        -0.850129        1.0727e-006        2.51007e-006
195       32        -0.640184        1.19251e-006        2.26199e-006
196       32        -0.200152        1.48923e-006        1.81922e-006
197       32        0.385439        1.99484e-006        1.35679e-006
198       32        0.757915        2.39859e-006        1.12408e-006
199       32        0.906955        2.58262e-006        1.04274e-006
200       32        0.951824        2.64127e-006        1.01962e-006
201       32        0.959198        2.65105e-006        1.01588e-006
202       32        0.947208        2.63504e-006        1.02193e-006
203       32        0.904641        2.57989e-006        1.04405e-006
204       32        0.794821        2.44276e-006        1.1033e-006
205       32        0.55674        2.17071e-006        1.24398e-006
206       32        0.143349        1.7682e-006        1.53206e-006
207       32        -0.338355        1.38892e-006        1.94815e-006
208       32        -0.660961        1.17989e-006        2.28503e-006
209       32        -0.830614        1.08275e-006        2.48461e-006
210       32        -0.906824        1.04163e-006        2.57953e-006
211       32        -0.923206        1.03271e-006        2.59968e-006
212       32        -0.863477        1.06396e-006        2.52305e-006
213       32        -0.617125        1.20523e-006        2.234e-006
214       32        0.0194649        1.66234e-006        1.63029e-006
215       32        0.656543        2.28269e-006        1.18389e-006
216       32        0.867274        2.53493e-006        1.06491e-006
217       32        0.917132        2.59852e-006        1.03853e-006
218       32        0.925989        2.61024e-006        1.03402e-006
219       32        0.925386        2.60975e-006        1.03445e-006
220       32        0.922978        2.6068e-006        1.03577e-006
221       32        0.920753        2.60424e-006        1.03706e-006
222       32        0.919313        2.60251e-006        1.03786e-006
223       32        0.91893        2.60177e-006        1.03796e-006
224       32        0.91983        2.60286e-006        1.03747e-006
225       32        0.921988        2.60562e-006        1.03633e-006
226       32        0.925161        2.60942e-006        1.03455e-006
227       32        0.929034        2.61409e-006        1.0324e-006
228       32        0.93255        2.61799e-006        1.03031e-006
229       32        0.931629        2.61611e-006        1.03052e-006
230       32        0.909821        2.58747e-006        1.04171e-006
231       32        0.806704        2.45735e-006        1.09678e-006
232       32        0.459913        2.06921e-006        1.30637e-006
233       32        -0.208902        1.48259e-006        1.82704e-006
234       32        -0.703739        1.15464e-006        2.33386e-006
235       32        -0.899235        1.04593e-006        2.57061e-006
236       32        -0.962033        1.01338e-006        2.65203e-006
237       32        -0.981041        1.0041e-006        2.67817e-006
238       32        -0.986581        1.00155e-006        2.68622e-006
239       32        -0.987652        1.00107e-006        2.68779e-006
240       32        -0.986513        1.00157e-006        2.68607e-006
241       32        -0.98256        1.00351e-006        2.68067e-006
242       32        -0.972466        1.00859e-006        2.66718e-006
243       32        -0.948782        1.02066e-006        2.63591e-006
244       32        -0.897716        1.04725e-006        2.56994e-006
245       32        -0.800172        1.10006e-006        2.44865e-006
246       32        -0.643079        1.19098e-006        2.26564e-006
247       32        -0.447443        1.31485e-006        2.05683e-006
248       32        -0.248172        1.45384e-006        1.86336e-006
249       32        -0.0790431        1.58264e-006        1.71282e-006
250       32        0.0289505        1.67044e-006        1.62278e-006
251       32        0.0674931        1.70289e-006        1.59175e-006
252       32        0.0505631        1.68849e-006        1.60524e-006
253       32        0.00331242        1.64903e-006        1.64358e-006
254       32        -0.0435169        1.61086e-006        1.6825e-006
255       32        -0.0566208        1.60032e-006        1.69355e-006
256       32        -0.00458215        1.6426e-006        1.65015e-006
257       32        0.131012        1.7578e-006        1.54195e-006
258       32        0.334132        1.9447e-006        1.39233e-006
259       32        0.558245        2.17303e-006        1.24344e-006
260       32        0.7538        2.39402e-006        1.12657e-006
261       32        0.870901        2.53766e-006        1.0622e-006
262       32        0.916759        2.59673e-006        1.03821e-006
263       32        0.929955        2.6142e-006        1.03149e-006
264       32        0.932447        2.61764e-006        1.03028e-006
265       32        0.93237        2.61758e-006        1.03033e-006
266       32        0.932429        2.61766e-006        1.0303e-006
267       32        0.933513        2.61897e-006        1.0297e-006
268       32        0.935907        2.622e-006        1.02843e-006
269       32        0.93959        2.62656e-006        1.02643e-006
270       32        0.944126        2.63224e-006        1.02399e-006
271       32        0.948053        2.63706e-006        1.02185e-006
272       32        0.947367        2.63541e-006        1.02191e-006
273       32        0.931711        2.61466e-006        1.02986e-006
274       32        0.877002        2.54442e-006        1.05855e-006
275       32        0.741758        2.37905e-006        1.13308e-006
276       32        0.4892        2.09924e-006        1.28708e-006
277       32        0.137258        1.76265e-006        1.53659e-006
278       32        -0.210066        1.48112e-006        1.82735e-006
279       32        -0.431918        1.32429e-006        2.03969e-006
280       32        -0.545047        1.25078e-006        2.15721e-006
281       32        -0.601367        1.21566e-006        2.21811e-006
282       32        -0.624196        1.20157e-006        2.24303e-006
283       32        -0.615032        1.20709e-006        2.23278e-006
284       32        -0.571633        1.23401e-006        2.18562e-006
285       32        -0.49994        1.27993e-006        2.11011e-006
286       32        -0.428275        1.3276e-006        2.03735e-006
287       32        -0.407865        1.34166e-006        2.01732e-006
288       32        -0.476045        1.29636e-006        2.08674e-006
289       32        -0.619236        1.20574e-006        2.23968e-006
290       32        -0.774543        1.11448e-006        2.41798e-006
291       32        -0.88226        1.05531e-006        2.55001e-006
292       32        -0.939344        1.02532e-006        2.62308e-006
293       32        -0.964705        1.0124e-006        2.65655e-006
294       32        -0.974878        1.00742e-006        2.67051e-006
295       32        -0.978756        1.0056e-006        2.67605e-006
296       32        -0.980061        1.00509e-006        2.67819e-006
297       32        -0.980158        1.00513e-006        2.67854e-006
298       32        -0.979371        1.00552e-006        2.67747e-006
299       32        -0.977617        1.00635e-006        2.67499e-006
300       32        -0.97488        1.00786e-006        2.67168e-006
301       32        -0.971456        1.00979e-006        2.66765e-006
302       32        -0.968057        1.01161e-006        2.6634e-006
303       32        -0.965464        1.01296e-006        2.66004e-006
304       32        -0.964131        1.01362e-006        2.65823e-006
305       32        -0.964046        1.01368e-006        2.65816e-006
306       32        -0.964825        1.01331e-006        2.65925e-006
307       32        -0.965991        1.01274e-006        2.66087e-006
308       32        -0.967236        1.01209e-006        2.66248e-006
309       32        -0.968379        1.01139e-006        2.66368e-006
310       32        -0.969204        1.01085e-006        2.66445e-006
311       32        -0.969366        1.01068e-006        2.66442e-006
312       32        -0.96861        1.01095e-006        2.66313e-006
313       32        -0.96694        1.01175e-006        2.66079e-006
314       32        -0.963739        1.01332e-006        2.65639e-006
315       32        -0.955905        1.01714e-006        2.64561e-006
316       32        -0.935542        1.0274e-006        2.61842e-006
317       32        -0.887195        1.05259e-006        2.55602e-006
318       32        -0.78058        1.11077e-006        2.42451e-006
319       32        -0.561963        1.2406e-006        2.17615e-006
320       32        -0.179625        1.50445e-006        1.80048e-006
321       32        0.294729        1.90622e-006        1.41962e-006
322       32        0.638307        2.25995e-006        1.19367e-006
323       32        0.821556        2.47555e-006        1.08861e-006
324       32        0.902025        2.5774e-006        1.04577e-006
325       32        0.931807        2.61658e-006        1.03052e-006
326       32        0.940592        2.62849e-006        1.02615e-006
327       32        0.942182        2.63086e-006        1.02545e-006
328       32        0.942041        2.63078e-006        1.02556e-006
329       32        0.941963        2.6306e-006        1.02557e-006
330       32        0.942406        2.63128e-006        1.02538e-006
331       32        0.943347        2.63258e-006        1.02492e-006
332       32        0.94444        2.63376e-006        1.02426e-006
333       32        0.944487        2.63351e-006        1.02412e-006
334       32        0.938858        2.62573e-006        1.02686e-006
335       32        0.910643        2.5885e-006        1.04126e-006
336       32        0.802304        2.4524e-006        1.0994e-006
337       32        0.470657        2.08093e-006        1.29973e-006
338       32        -0.122215        1.54857e-006        1.74988e-006
339       32        -0.584005        1.22656e-006        2.19947e-006
340       32        -0.803434        1.09797e-006        2.45199e-006
341       32        -0.896077        1.04812e-006        2.56788e-006
342       32        -0.93694        1.02702e-006        2.62113e-006
343       32        -0.956025        1.01743e-006        2.64668e-006
344       32        -0.96505        1.01299e-006        2.65903e-006
345       32        -0.969244        1.01101e-006        2.66497e-006
346       32        -0.970789        1.01034e-006        2.66732e-006
347       32        -0.970753        1.01045e-006        2.66751e-006
348       32        -0.969725        1.01101e-006        2.66627e-006
349       32        -0.968063        1.01186e-006        2.66405e-006
350       32        -0.966052        1.01293e-006        2.66152e-006
351       32        -0.963897        1.01409e-006        2.65885e-006
352       32        -0.961738        1.01525e-006        2.65614e-006
353       32        -0.95966        1.01638e-006        2.65358e-006
354       32        -0.957682        1.01742e-006        2.65105e-006
355       32        -0.955841        1.01839e-006        2.64869e-006
356       32        -0.95417        1.01932e-006        2.64669e-006
357       32        -0.952626        1.0202e-006        2.64489e-006
358       32        -0.951186        1.02104e-006        2.64325e-006
359       32        -0.94982        1.02178e-006        2.64156e-006
360       32        -0.948531        1.02242e-006        2.63981e-006
361       32        -0.947381        1.02296e-006        2.63817e-006
362       32        -0.946461        1.02347e-006        2.63705e-006
363       32        -0.945758        1.02392e-006        2.63634e-006
364       32        -0.945226        1.02423e-006        2.63574e-006
365       32        -0.944873        1.02443e-006        2.63534e-006
366       32        -0.944696        1.02455e-006        2.63518e-006
367       32        -0.944705        1.02458e-006        2.63527e-006
368       32        -0.944915        1.02448e-006        2.63558e-006
369       32        -0.945317        1.02427e-006        2.63608e-006
370       32        -0.945925        1.02392e-006        2.63678e-006
371       32        -0.946784        1.02342e-006        2.63778e-006
372       32        -0.947912        1.02282e-006        2.63921e-006
373       32        -0.949281        1.02211e-006        2.64098e-006
374       32        -0.950893        1.02126e-006        2.64304e-006
375       32        -0.952724        1.02027e-006        2.64532e-006
376       32        -0.954759        1.01916e-006        2.64783e-006
377       32        -0.956988        1.01796e-006        2.6506e-006
378       32        -0.959354        1.01663e-006        2.65342e-006
379       32        -0.961798        1.01526e-006        2.65633e-006
380       32        -0.96428        1.01392e-006        2.65941e-006
381       32        -0.966668        1.01264e-006        2.66239e-006
382       32        -0.968688        1.01151e-006        2.6648e-006
383       32        -0.969777        1.01086e-006        2.66599e-006
384       32        -0.968425        1.01146e-006        2.66398e-006
385       32        -0.960794        1.01522e-006        2.65354e-006
386       32        -0.937078        1.02719e-006        2.62191e-006
387       32        -0.87183        1.06123e-006        2.53769e-006
388       32        -0.703926        1.15487e-006        2.33476e-006
389       32        -0.326293        1.3976e-006        1.93683e-006
390       32        0.249713        1.86461e-006        1.45258e-006
391       32        0.671036        2.29734e-006        1.17435e-006
392       32        0.857932        2.52107e-006        1.06903e-006
393       32        0.922315        2.60395e-006        1.03533e-006
394       32        0.938791        2.62616e-006        1.02709e-006
395       32        0.938444        2.62634e-006        1.02752e-006
396       32        0.93294        2.6197e-006        1.03058e-006
397       32        0.926697        2.61194e-006        1.03396e-006
398       32        0.921598        2.60594e-006        1.03686e-006
399       32        0.918272        2.60199e-006        1.03874e-006
400       32        0.916915        2.60017e-006        1.03942e-006
401       32        0.917675        2.60076e-006        1.03887e-006
402       32        0.920484        2.60389e-006        1.0372e-006
403       32        0.924065        2.60796e-006        1.0351e-006
404       32        0.923009        2.60623e-006        1.03551e-006
405       32        0.894582        2.56946e-006        1.05034e-006
406       32        0.744541        2.38436e-006        1.13246e-006
407       32        0.181968        1.80318e-006        1.50318e-006
408       32        -0.662978        1.1782e-006        2.28637e-006
409       32        -0.929303        1.03035e-006        2.60961e-006
410       32        -0.983982        1.00286e-006        2.68274e-006
411       32        -0.990073        1.0002e-006        2.69198e-006
412       32        -0.986294        1.00238e-006        2.68766e-006
413       32        -0.980937        1.00525e-006        2.68095e-006
414       32        -0.975798        1.00799e-006        2.67448e-006
415       32        -0.971201        1.01042e-006        2.66864e-006
416       32        -0.967159        1.01259e-006        2.66357e-006
417       32        -0.963726        1.01442e-006        2.65925e-006
418       32        -0.960905        1.01587e-006        2.65554e-006
419       32        -0.958704        1.01704e-006        2.65276e-006
420       32        -0.957163        1.01797e-006        2.65109e-006
421       32        -0.956191        1.01853e-006        2.64998e-006
422       32        -0.9557        1.01874e-006        2.64922e-006
423       32        -0.955729        1.01863e-006        2.64902e-006
424       32        -0.956349        1.01831e-006        2.64983e-006
425       32        -0.957461        1.01779e-006        2.65141e-006
426       32        -0.959018        1.01706e-006        2.65363e-006
427       32        -0.961015        1.01609e-006        2.65641e-006
428       32        -0.963338        1.01486e-006        2.65936e-006
429       32        -0.965995        1.01345e-006        2.66274e-006
430       32        -0.969001        1.01185e-006        2.66653e-006
431       32        -0.972227        1.01006e-006        2.67042e-006
432       32        -0.975556        1.00825e-006        2.67452e-006
433       32        -0.978586        1.00659e-006        2.67823e-006
434       32        -0.979265        1.00599e-006        2.67844e-006
435       32        -0.968661        1.01106e-006        2.66354e-006
436       32        -0.906301        1.04288e-006        2.58128e-006
437       32        -0.628417        1.19948e-006        2.24859e-006
438       32        0.198456        1.8174e-006        1.49026e-006
439       32        0.775821        2.41949e-006        1.11375e-006
440       32        0.93038        2.61358e-006        1.03081e-006
441       32        0.960065        2.65321e-006        1.01583e-006
442       32        0.961911        2.65638e-006        1.01517e-006
443       32        0.958811        2.6527e-006        1.01691e-006
444       32        0.955981        2.64903e-006        1.01838e-006
445       32        0.954787        2.64746e-006        1.01899e-006
446       32        0.955483        2.64831e-006        1.01861e-006
447       32        0.957875        2.65123e-006        1.0173e-006
448       32        0.961344        2.65567e-006        1.01547e-006
449       32        0.962609        2.65696e-006        1.01468e-006
450       32        0.947072        2.63539e-006        1.0222e-006
451       32        0.852773        2.51348e-006        1.07132e-006
452       32        0.457368        2.06645e-006        1.30796e-006
453       32        -0.432923        1.32426e-006        2.04169e-006
454       32        -0.846695        1.07462e-006        2.50594e-006
455       32        -0.948983        1.02115e-006        2.63772e-006
456       32        -0.967912        1.01182e-006        2.66355e-006
457       32        -0.967929        1.012e-006        2.66408e-006
458       32        -0.964066        1.01417e-006        2.65951e-006
459       32        -0.959524        1.01662e-006        2.65385e-006
460       32        -0.95512        1.01902e-006        2.64842e-006
461       32        -0.951156        1.02121e-006        2.64361e-006
462       32        -0.947528        1.02313e-006        2.63899e-006
463       32        -0.944278        1.0249e-006        2.63497e-006
464       32        -0.941549        1.02641e-006        2.63165e-006
465       32        -0.939194        1.02761e-006        2.62854e-006
466       32        -0.937204        1.02866e-006        2.62599e-006
467       32        -0.935734        1.02951e-006        2.62431e-006
468       32        -0.934642        1.03004e-006        2.62279e-006
469       32        -0.933874        1.03034e-006        2.62154e-006
470       32        -0.933655        1.03051e-006        2.6214e-006
471       32        -0.93387        1.03044e-006        2.62178e-006
472       32        -0.934386        1.03015e-006        2.6224e-006
473       32        -0.935412        1.0297e-006        2.62394e-006
474       32        -0.936856        1.02893e-006        2.62577e-006
475       32        -0.938596        1.02795e-006        2.62783e-006
476       32        -0.940853        1.02682e-006        2.63089e-006
477       32        -0.943582        1.02537e-006        2.63434e-006
478       32        -0.946629        1.02364e-006        2.63792e-006
479       32        -0.950226        1.02176e-006        2.64258e-006
480       32        -0.954382        1.01955e-006        2.64784e-006
481       32        -0.95888        1.01704e-006        2.65324e-006
482       32        -0.963853        1.01441e-006        2.65956e-006
483       32        -0.968903        1.01165e-006        2.66576e-006
484       32        -0.971665        1.00977e-006        2.66816e-006
485       32        -0.962556        1.01396e-006        2.65494e-006
486       32        -0.896698        1.04768e-006        2.56839e-006
487       32        -0.590525        1.22229e-006        2.20616e-006
488       32        0.299062        1.91084e-006        1.41691e-006
489       32        0.783221        2.43031e-006        1.11049e-006
490       32        0.898762        2.57511e-006        1.04826e-006
491       32        0.91089        2.59187e-006        1.04236e-006
492       32        0.899243        2.57797e-006        1.04892e-006
493       32        0.88259        2.5572e-006        1.05794e-006
494       32        0.865685        2.5367e-006        1.06735e-006
495       32        0.850224        2.51836e-006        1.07614e-006
496       32        0.836515        2.50146e-006        1.08368e-006
497       32        0.8249        2.48723e-006        1.0901e-006
498       32        0.817377        2.47851e-006        1.09448e-006
499       32        0.811005        2.47259e-006        1.09885e-006
0       33        0.823384        2.48799e-006        1.09209e-006
1       33        0.827913        2.49079e-006        1.08838e-006
2       33        0.837912        2.5033e-006        1.08296e-006
3       33        0.849077        2.51665e-006        1.07665e-006
4       33        0.862514        2.5325e-006        1.06897e-006
5       33        0.877643        2.55128e-006        1.06073e-006
6       33        0.893467        2.57088e-006        1.05209e-006
7       33        0.90857        2.58931e-006        1.04375e-006
8       33        0.916813        2.59932e-006        1.03919e-006
9       33        0.89216        2.56644e-006        1.05165e-006
10       33        0.728527        2.36449e-006        1.14115e-006
11       33        0.112844        1.74137e-006        1.55554e-006
12       33        -0.679557        1.16832e-006        2.3051e-006
13       33        -0.918743        1.03598e-006        2.5963e-006
14       33        -0.967827        1.01147e-006        2.66242e-006
15       33        -0.973167        1.00923e-006        2.67073e-006
16       33        -0.969451        1.01127e-006        2.66621e-006
17       33        -0.964369        1.01408e-006        2.66005e-006
18       33        -0.959262        1.01688e-006        2.65382e-006
19       33        -0.954507        1.01934e-006        2.64763e-006
20       33        -0.950378        1.02157e-006        2.64249e-006
21       33        -0.946653        1.02365e-006        2.63801e-006
22       33        -0.943301        1.02539e-006        2.63366e-006
23       33        -0.940524        1.02688e-006        2.63018e-006
24       33        -0.938128        1.02822e-006        2.62731e-006
25       33        -0.93604        1.02926e-006        2.62448e-006
26       33        -0.934466        1.03006e-006        2.62239e-006
27       33        -0.933268        1.03076e-006        2.62103e-006
28       33        -0.932348        1.0312e-006        2.61974e-006
29       33        -0.931911        1.03139e-006        2.61907e-006
30       33        -0.931871        1.03144e-006        2.61908e-006
31       33        -0.93214        1.03127e-006        2.61936e-006
32       33        -0.932903        1.03088e-006        2.62037e-006
33       33        -0.934092        1.03032e-006        2.62206e-006
34       33        -0.935572        1.02947e-006        2.62378e-006
35       33        -0.937533        1.02836e-006        2.62609e-006
36       33        -0.93999        1.02715e-006        2.62945e-006
37       33        -0.942764        1.02567e-006        2.63297e-006
38       33        -0.945986        1.02387e-006        2.63682e-006
39       33        -0.949683        1.02191e-006        2.64153e-006
40       33        -0.953711        1.01974e-006        2.64656e-006
41       33        -0.958177        1.01729e-006        2.65201e-006
42       33        -0.963092        1.01467e-006        2.65823e-006
43       33        -0.968127        1.012e-006        2.6646e-006
44       33        -0.972477        1.00958e-006        2.66982e-006
45       33        -0.972117        1.0095e-006        2.66865e-006
46       33        -0.948114        1.02133e-006        2.6359e-006
47       33        -0.818436        1.08966e-006        2.4702e-006
48       33        -0.308711        1.40956e-006        1.91935e-006
49       33        0.574451        2.18932e-006        1.23262e-006
50       33        0.89232        2.56312e-006        1.05012e-006
51       33        0.965859        2.65946e-006        1.01234e-006
52       33        0.980583        2.67924e-006        1.00496e-006
53       33        0.982676        2.68171e-006        1.00378e-006
54       33        0.979281        2.67687e-006        1.00538e-006
55       33        0.956907        2.64696e-006        1.01664e-006
56       33        0.847903        2.50667e-006        1.07364e-006
57       33        0.413742        2.02225e-006        1.33706e-006
58       33        -0.48064        1.29287e-006        2.09071e-006
59       33        -0.867181        1.06365e-006        2.5317e-006
60       33        -0.961476        1.01457e-006        2.65366e-006
61       33        -0.979109        1.00583e-006        2.67761e-006
62       33        -0.979394        1.00587e-006        2.67846e-006
63       33        -0.976208        1.00765e-006        2.67468e-006
64       33        -0.972655        1.00963e-006        2.67043e-006
65       33        -0.969358        1.01141e-006        2.66634e-006
66       33        -0.966544        1.0129e-006        2.66275e-006
67       33        -0.964258        1.01413e-006        2.65989e-006
68       33        -0.962425        1.01511e-006        2.6576e-006
69       33        -0.961092        1.01582e-006        2.65592e-006
70       33        -0.960235        1.0163e-006        2.65488e-006
71       33        -0.959772        1.01656e-006        2.65435e-006
72       33        -0.959717        1.01658e-006        2.65425e-006
73       33        -0.960095        1.01639e-006        2.65477e-006
74       33        -0.960847        1.01602e-006        2.65579e-006
75       33        -0.961996        1.01539e-006        2.65719e-006
76       33        -0.963592        1.0145e-006        2.65911e-006
77       33        -0.965607        1.0134e-006        2.66158e-006
78       33        -0.968077        1.01204e-006        2.66457e-006
79       33        -0.97106        1.01043e-006        2.66829e-006
80       33        -0.974498        1.00865e-006        2.67275e-006
81       33        -0.97837        1.00658e-006        2.67762e-006
82       33        -0.982655        1.00425e-006        2.68289e-006
83       33        -0.987025        1.00179e-006        2.68803e-006
84       33        -0.990363        9.99819e-007        2.69173e-006
85       33        -0.987537        1.00103e-006        2.68737e-006
86       33        -0.95476        1.01736e-006        2.64314e-006
87       33        -0.790184        1.10486e-006        2.43489e-006
88       33        -0.183708        1.5011e-006        1.80381e-006
89       33        0.620733        2.24151e-006        1.20492e-006
90       33        0.878457        2.54779e-006        1.05841e-006
91       33        0.934936        2.62071e-006        1.02892e-006
92       33        0.944258        2.63282e-006        1.02408e-006
93       33        0.944421        2.6331e-006        1.02403e-006
94       33        0.944003        2.63305e-006        1.02443e-006
95       33        0.944597        2.63403e-006        1.02421e-006
96       33        0.946059        2.63583e-006        1.02341e-006
97       33        0.947207        2.63689e-006        1.02265e-006
98       33        0.94507        2.6335e-006        1.02352e-006
99       33        0.933522        2.61788e-006        1.02926e-006
100       33        0.901057        2.57536e-006        1.04596e-006
101       33        0.826551        2.48145e-006        1.08577e-006
102       33        0.676298        2.30331e-006        1.17122e-006
103       33        0.420078        2.02913e-006        1.33313e-006
104       33        0.0644227        1.70051e-006        1.59442e-006
105       33        -0.27853        1.4317e-006        1.89154e-006
106       33        -0.491548        1.28551e-006        2.10162e-006
107       33        -0.595606        1.21952e-006        2.21236e-006
108       33        -0.636908        1.19435e-006        2.25807e-006
109       33        -0.642714        1.19096e-006        2.26476e-006
110       33        -0.634523        1.19608e-006        2.25596e-006
111       33        -0.636591        1.19502e-006        2.25861e-006
112       33        -0.670866        1.17456e-006        2.29737e-006
113       33        -0.739628        1.13447e-006        2.37689e-006
114       33        -0.817154        1.0909e-006        2.46985e-006
115       33        -0.879253        1.05735e-006        2.54726e-006
116       33        -0.921388        1.03533e-006        2.60156e-006
117       33        -0.945988        1.02279e-006        2.63405e-006
118       33        -0.957979        1.01677e-006        2.65014e-006
119       33        -0.962387        1.01461e-006        2.65619e-006
120       33        -0.962828        1.01445e-006        2.65694e-006
121       33        -0.961475        1.01513e-006        2.65513e-006
122       33        -0.959514        1.01616e-006        2.65261e-006
123       33        -0.957473        1.01738e-006        2.65038e-006
124       33        -0.955503        1.01856e-006        2.64823e-006
125       33        -0.953686        1.0196e-006        2.64611e-006
126       33        -0.952062        1.02049e-006        2.64414e-006
127       33        -0.950644        1.02126e-006        2.64239e-006
128       33        -0.949474        1.02192e-006        2.641e-006
129       33        -0.948573        1.02242e-006        2.63992e-006
130       33        -0.947933        1.02274e-006        2.63905e-006
131       33        -0.947597        1.02291e-006        2.63859e-006
132       33        -0.947578        1.02288e-006        2.63848e-006
133       33        -0.947879        1.02267e-006        2.63872e-006
134       33        -0.94853        1.02237e-006        2.63967e-006
135       33        -0.949464        1.02191e-006        2.64094e-006
136       33        -0.950603        1.02129e-006        2.64235e-006
137       33        -0.951921        1.02055e-006        2.64391e-006
138       33        -0.953409        1.01971e-006        2.64567e-006
139       33        -0.955048        1.01877e-006        2.64759e-006
140       33        -0.956864        1.01784e-006        2.64996e-006
141       33        -0.95882        1.01687e-006        2.65262e-006
142       33        -0.960858        1.01581e-006        2.65527e-006
143       33        -0.96298        1.01468e-006        2.65794e-006
144       33        -0.965207        1.0135e-006        2.66077e-006
145       33        -0.967538        1.01227e-006        2.66374e-006
146       33        -0.969976        1.01097e-006        2.66681e-006
147       33        -0.972539        1.00959e-006        2.67002e-006
148       33        -0.975184        1.00817e-006        2.67332e-006
149       33        -0.977757        1.00675e-006        2.67644e-006
150       33        -0.979831        1.0055e-006        2.67866e-006
151       33        -0.980108        1.00516e-006        2.67849e-006
152       33        -0.974702        1.00771e-006        2.67082e-006
153       33        -0.95167        1.01922e-006        2.63981e-006
154       33        -0.873061        1.06007e-006        2.53804e-006
155       33        -0.630486        1.19812e-006        2.25069e-006
156       33        -0.0528566        1.60351e-006        1.69055e-006
157       33        0.583927        2.20052e-006        1.22724e-006
158       33        0.864272        2.52818e-006        1.06527e-006
159       33        0.945626        2.63297e-006        1.02274e-006
160       33        0.963672        2.65763e-006        1.01386e-006
161       33        0.964836        2.65977e-006        1.01349e-006
162       33        0.962276        2.65668e-006        1.01491e-006
163       33        0.959491        2.65296e-006        1.01632e-006
164       33        0.957148        2.64965e-006        1.01743e-006
165       33        0.954456        2.64617e-006        1.01883e-006
166       33        0.948277        2.63795e-006        1.02196e-006
167       33        0.931497        2.61567e-006        1.03048e-006
168       33        0.890071        2.56199e-006        1.05202e-006
169       33        0.798623        2.44749e-006        1.10125e-006
170       33        0.61285        2.23146e-006        1.20902e-006
171       33        0.275352        1.88782e-006        1.43343e-006
172       33        -0.203379        1.48667e-006        1.82197e-006
173       33        -0.598695        1.21806e-006        2.21655e-006
174       33        -0.82064        1.08907e-006        2.47432e-006
175       33        -0.91953        1.03628e-006        2.5991e-006
176       33        -0.957413        1.01679e-006        2.64869e-006
177       33        -0.970387        1.01022e-006        2.66594e-006
178       33        -0.97435        1.00829e-006        2.6714e-006
179       33        -0.975363        1.00787e-006        2.673e-006
180       33        -0.975594        1.00784e-006        2.67354e-006
181       33        -0.975777        1.0078e-006        2.67393e-006
182       33        -0.976079        1.00764e-006        2.67431e-006
183       33        -0.976515        1.00738e-006        2.67477e-006
184       33        -0.977139        1.00707e-006        2.67563e-006
185       33        -0.978071        1.00654e-006        2.67672e-006
186       33        -0.979429        1.00573e-006        2.6782e-006
187       33        -0.981072        1.00488e-006        2.68033e-006
188       33        -0.982316        1.0042e-006        2.68186e-006
189       33        -0.981591        1.00444e-006        2.68054e-006
190       33        -0.975682        1.0073e-006        2.67235e-006
191       33        -0.957368        1.01644e-006        2.64766e-006
192       33        -0.908769        1.04143e-006        2.58407e-006
193       33        -0.788873        1.10626e-006        2.43478e-006
194       33        -0.519392        1.26769e-006        2.13099e-006
195       33        -0.0347974        1.61819e-006        1.67549e-006
196       33        0.480495        2.09091e-006        1.29318e-006
197       33        0.781422        2.42688e-006        1.11092e-006
198       33        0.908567        2.58522e-006        1.04211e-006
199       33        0.951584        2.64112e-006        1.01981e-006
200       33        0.959924        2.65228e-006        1.01562e-006
201       33        0.947628        2.63593e-006        1.02184e-006
202       33        0.896781        2.56954e-006        1.04806e-006
203       33        0.745279        2.38345e-006        1.13119e-006
204       33        0.39894        2.00804e-006        1.34746e-006
205       33        -0.132938        1.54055e-006        1.75959e-006
206       33        -0.571131        1.23493e-006        2.18616e-006
207       33        -0.808352        1.09525e-006        2.45797e-006
208       33        -0.918648        1.03594e-006        2.59597e-006
209       33        -0.968939        1.01002e-006        2.66156e-006
210       33        -0.991384        9.98593e-007        2.69117e-006
211       33        -0.99529        9.96395e-007        2.69575e-006
212       33        -0.966171        1.01078e-006        2.6562e-006
213       33        -0.826968        1.08407e-006        2.47859e-006
214       33        -0.333204        1.3919e-006        1.9423e-006
215       33        0.517662        2.13087e-006        1.26981e-006
216       33        0.839375        2.49988e-006        1.0799e-006
217       33        0.915391        2.59616e-006        1.0394e-006
218       33        0.929379        2.61451e-006        1.03221e-006
219       33        0.929701        2.61531e-006        1.03219e-006
220       33        0.927496        2.61277e-006        1.03346e-006
221       33        0.925356        2.61034e-006        1.03471e-006
222       33        0.923924        2.60864e-006        1.03552e-006
223       33        0.923425        2.60778e-006        1.0357e-006
224       33        0.924039        2.6085e-006        1.03535e-006
225       33        0.925698        2.61061e-006        1.03447e-006
226       33        0.928092        2.61324e-006        1.03303e-006
227       33        0.930613        2.61611e-006        1.03156e-006
228       33        0.930923        2.61613e-006        1.03125e-006
229       33        0.919424        2.60068e-006        1.03702e-006
230       33        0.856956        2.52062e-006        1.06988e-006
231       33        0.606849        2.22594e-006        1.21328e-006
232       33        -0.0504299        1.6054e-006        1.68844e-006
233       33        -0.654176        1.18403e-006        2.27754e-006
234       33        -0.895588        1.04821e-006        2.56683e-006
235       33        -0.969396        1.00987e-006        2.66237e-006
236       33        -0.989074        9.99869e-007        2.68839e-006
237       33        -0.992557        9.98389e-007        2.69378e-006
238       33        -0.991129        9.99349e-007        2.69252e-006
239       33        -0.987572        1.00122e-006        2.68798e-006
240       33        -0.980808        1.00455e-006        2.67875e-006
241       33        -0.965341        1.01234e-006        2.65809e-006
242       33        -0.927635        1.03167e-006        2.60861e-006
243       33        -0.839299        1.07847e-006        2.49639e-006
244       33        -0.65268        1.18499e-006        2.27598e-006
245       33        -0.327161        1.39698e-006        1.93765e-006
246       33        0.0987194        1.72979e-006        1.56719e-006
247       33        0.436235        2.045e-006        1.32202e-006
248       33        0.620164        2.23925e-006        1.2044e-006
249       33        0.711085        2.34211e-006        1.15024e-006
250       33        0.752339        2.3906e-006        1.1266e-006
251       33        0.763454        2.40399e-006        1.12039e-006
252       33        0.755006        2.39413e-006        1.12526e-006
253       33        0.735624        2.37144e-006        1.13641e-006
254       33        0.71524        2.34785e-006        1.14827e-006
255       33        0.70547        2.33686e-006        1.15412e-006
256       33        0.717193        2.35079e-006        1.14747e-006
257       33        0.754355        2.39474e-006        1.12628e-006
258       33        0.808283        2.4599e-006        1.09619e-006
259       33        0.86298        2.52781e-006        1.06649e-006
260       33        0.905669        2.58218e-006        1.0439e-006
261       33        0.929105        2.61271e-006        1.03178e-006
262       33        0.937086        2.62343e-006        1.02777e-006
263       33        0.937992        2.62487e-006        1.02741e-006
264       33        0.936841        2.62373e-006        1.02815e-006
265       33        0.935668        2.62243e-006        1.02884e-006
266       33        0.935241        2.62188e-006        1.02906e-006
267       33        0.935837        2.62242e-006        1.02867e-006
268       33        0.937548        2.62436e-006        1.02767e-006
269       33        0.940336        2.62779e-006        1.02614e-006
270       33        0.943988        2.63243e-006        1.02421e-006
271       33        0.947866        2.63726e-006        1.02212e-006
272       33        0.950556        2.64024e-006        1.02052e-006
273       33        0.949109        2.63819e-006        1.02121e-006
274       33        0.937307        2.62267e-006        1.02725e-006
275       33        0.904885        2.58043e-006        1.04401e-006
276       33        0.839681        2.49784e-006        1.07869e-006
277       33        0.735222        2.37137e-006        1.13683e-006
278       33        0.603713        2.2217e-006        1.21477e-006
279       33        0.478802        2.08862e-006        1.29395e-006
280       33        0.378282        1.98737e-006        1.36142e-006
281       33        0.304832        1.9164e-006        1.41286e-006
282       33        0.267141        1.88088e-006        1.43993e-006
283       33        0.279557        1.89244e-006        1.43091e-006
284       33        0.342356        1.95215e-006        1.38621e-006
285       33        0.431822        2.04032e-006        1.32483e-006
286       33        0.506117        2.11635e-006        1.27581e-006
287       33        0.518906        2.12946e-006        1.26739e-006
288       33        0.420476        2.0284e-006        1.33212e-006
289       33        0.150677        1.77471e-006        1.52648e-006
290       33        -0.258059        1.44636e-006        1.87219e-006
291       33        -0.599675        1.21682e-006        2.21647e-006
292       33        -0.800704        1.09905e-006        2.4477e-006
293       33        -0.89732        1.04693e-006        2.56815e-006
294       33        -0.941473        1.0242e-006        2.62579e-006
295       33        -0.962347        1.01368e-006        2.65364e-006
296       33        -0.97237        1.00876e-006        2.66736e-006
297       33        -0.977105        1.00643e-006        2.67385e-006
298       33        -0.978544        1.00569e-006        2.67571e-006
299       33        -0.976867        1.0065e-006        2.67338e-006
300       33        -0.971848        1.00921e-006        2.66715e-006
301       33        -0.964328        1.01323e-006        2.65772e-006
302       33        -0.95647        1.01735e-006        2.64766e-006
303       33        -0.950664        1.0204e-006        2.6402e-006
304       33        -0.94848        1.02156e-006        2.63744e-006
305       33        -0.950045        1.02076e-006        2.63952e-006
306       33        -0.95418        1.01864e-006        2.64494e-006
307       33        -0.959175        1.01613e-006        2.65163e-006
308       33        -0.963902        1.01372e-006        2.65789e-006
309       33        -0.968048        1.0115e-006        2.66309e-006
310       33        -0.97159        1.00958e-006        2.66744e-006
311       33        -0.974436        1.00801e-006        2.6709e-006
312       33        -0.976598        1.00679e-006        2.67344e-006
313       33        -0.9783        1.00591e-006        2.67564e-006
314       33        -0.9795        1.00532e-006        2.6773e-006
315       33        -0.979313        1.00537e-006        2.67692e-006
316       33        -0.975552        1.00711e-006        2.67148e-006
317       33        -0.964017        1.01282e-006        2.65583e-006
318       33        -0.935947        1.0272e-006        2.61899e-006
319       33        -0.872032        1.06081e-006        2.5372e-006
320       33        -0.732272        1.13824e-006        2.36731e-006
321       33        -0.447955        1.31408e-006        2.05669e-006
322       33        0.0248105        1.66659e-006        1.62575e-006
323       33        0.495426        2.10569e-006        1.28302e-006
324       33        0.771934        2.41527e-006        1.11614e-006
325       33        0.891532        2.56383e-006        1.05124e-006
326       33        0.934083        2.61924e-006        1.02922e-006
327       33        0.947042        2.63647e-006        1.02265e-006
328       33        0.950317        2.64086e-006        1.02101e-006
329       33        0.950841        2.64174e-006        1.02081e-006
330       33        0.950811        2.64192e-006        1.02091e-006
331       33        0.950883        2.64201e-006        1.02087e-006
332       33        0.951167        2.64213e-006        1.02063e-006
333       33        0.951374        2.64213e-006        1.02042e-006
334       33        0.949911        2.63985e-006        1.02103e-006
335       33        0.941159        2.62781e-006        1.02531e-006
336       33        0.907049        2.58332e-006        1.04292e-006
337       33        0.798959        2.44829e-006        1.10123e-006
338       33        0.541658        2.1555e-006        1.25403e-006
339       33        0.12186        1.75003e-006        1.54925e-006
340       33        -0.312098        1.40758e-006        1.92316e-006
341       33        -0.593522        1.22099e-006        2.21042e-006
342       33        -0.756923        1.1243e-006        2.39668e-006
343       33        -0.850625        1.07257e-006        2.511e-006
344       33        -0.904342        1.0441e-006        2.57924e-006
345       33        -0.936603        1.02744e-006        2.62132e-006
346       33        -0.955406        1.01795e-006        2.6464e-006
347       33        -0.96554        1.01289e-006        2.66007e-006
348       33        -0.970147        1.01061e-006        2.66633e-006
349       33        -0.971346        1.01e-006        2.66791e-006
350       33        -0.970602        1.01041e-006        2.66701e-006
351       33        -0.968909        1.01136e-006        2.665e-006
352       33        -0.966863        1.0125e-006        2.66255e-006
353       33        -0.96476        1.01364e-006        2.65995e-006
354       33        -0.962696        1.01471e-006        2.65728e-006
355       33        -0.960733        1.01574e-006        2.65474e-006
356       33        -0.95891        1.01675e-006        2.65256e-006
357       33        -0.957195        1.01773e-006        2.65055e-006
358       33        -0.955572        1.01865e-006        2.64866e-006
359       33        -0.954016        1.01949e-006        2.64672e-006
360       33        -0.952539        1.02024e-006        2.64475e-006
361       33        -0.951209        1.02087e-006        2.64287e-006
362       33        -0.950119        1.02148e-006        2.64156e-006
363       33        -0.949256        1.02202e-006        2.64069e-006
364       33        -0.948571        1.02242e-006        2.6399e-006
365       33        -0.948069        1.0227e-006        2.6393e-006
366       33        -0.947749        1.02289e-006        2.63896e-006
367       33        -0.947621        1.02299e-006        2.63887e-006
368       33        -0.947699        1.02297e-006        2.63903e-006
369       33        -0.947968        1.02283e-006        2.63937e-006
370       33        -0.948437        1.02254e-006        2.63987e-006
371       33        -0.949145        1.02212e-006        2.64064e-006
372       33        -0.950104        1.02161e-006        2.64187e-006
373       33        -0.951288        1.021e-006        2.64341e-006
374       33        -0.952697        1.02026e-006        2.64523e-006
375       33        -0.954309        1.0194e-006        2.64725e-006
376       33        -0.95611        1.01843e-006        2.6495e-006
377       33        -0.958096        1.01735e-006        2.65197e-006
378       33        -0.960219        1.01617e-006        2.65451e-006
379       33        -0.962444        1.01492e-006        2.65714e-006
380       33        -0.964778        1.01365e-006        2.66002e-006
381       33        -0.96718        1.01235e-006        2.66299e-006
382       33        -0.969574        1.01103e-006        2.6659e-006
383       33        -0.97185        1.00983e-006        2.66881e-006
384       33        -0.973592        1.00891e-006        2.67103e-006
385       33        -0.973676        1.00877e-006        2.67089e-006
386       33        -0.969168        1.01095e-006        2.66461e-006
387       33        -0.95197        1.01954e-006        2.64143e-006
388       33        -0.899921        1.04636e-006        2.57342e-006
389       33        -0.755631        1.12514e-006        2.39538e-006
390       33        -0.406836        1.34194e-006        2.01567e-006
391       33        0.173976        1.79559e-006        1.50886e-006
392       33        0.633496        2.25474e-006        1.19667e-006
393       33        0.844092        2.50336e-006        1.07631e-006
394       33        0.919181        2.59944e-006        1.03678e-006
395       33        0.940293        2.62775e-006        1.02617e-006
396       33        0.942077        2.63078e-006        1.02552e-006
397       33        0.937831        2.62563e-006        1.02787e-006
398       33        0.932816        2.61976e-006        1.03073e-006
399       33        0.92897        2.61521e-006        1.03291e-006
400       33        0.926908        2.61249e-006        1.03396e-006
401       33        0.926823        2.61195e-006        1.03384e-006
402       33        0.928576        2.61394e-006        1.03281e-006
403       33        0.930893        2.61675e-006        1.03153e-006
404       33        0.928701        2.61347e-006        1.0325e-006
405       33        0.900731        2.57704e-006        1.04698e-006
406       33        0.758288        2.40051e-006        1.12456e-006
407       33        0.22128        1.83876e-006        1.47375e-006
408       33        -0.638074        1.1931e-006        2.25833e-006
409       33        -0.923138        1.03352e-006        2.60154e-006
410       33        -0.983906        1.00285e-006        2.68251e-006
411       33        -0.991842        9.99231e-007        2.69412e-006
412       33        -0.988721        1.00107e-006        2.69067e-006
413       33        -0.983668        1.00379e-006        2.68439e-006
414       33        -0.978707        1.00644e-006        2.67814e-006
415       33        -0.974222        1.00881e-006        2.67244e-006
416       33        -0.970245        1.01091e-006        2.66737e-006
417       33        -0.966831        1.01272e-006        2.66305e-006
418       33        -0.96399        1.01418e-006        2.65932e-006
419       33        -0.961742        1.01539e-006        2.65652e-006
420       33        -0.960142        1.01638e-006        2.65486e-006
421       33        -0.959114        1.01697e-006        2.65367e-006
422       33        -0.958581        1.0172e-006        2.65286e-006
423       33        -0.958588        1.01711e-006        2.65262e-006
424       33        -0.959207        1.0168e-006        2.65347e-006
425       33        -0.960335        1.01628e-006        2.6551e-006
426       33        -0.96193        1.0155e-006        2.65731e-006
427       33        -0.963986        1.01449e-006        2.66011e-006
428       33        -0.966391        1.01321e-006        2.66317e-006
429       33        -0.969152        1.01174e-006        2.66666e-006
430       33        -0.972265        1.01007e-006        2.67055e-006
431       33        -0.975559        1.00827e-006        2.67458e-006
432       33        -0.978825        1.00649e-006        2.67861e-006
433       33        -0.98139        1.00506e-006        2.68167e-006
434       33        -0.98018        1.0054e-006        2.67933e-006
435       33        -0.961955        1.01436e-006        2.65438e-006
436       33        -0.868324        1.06294e-006        2.5329e-006
437       33        -0.483301        1.29081e-006        2.09295e-006
438       33        0.415082        2.02349e-006        1.33608e-006
439       33        0.842347        2.5007e-006        1.07705e-006
440       33        0.94684        2.63506e-006        1.02231e-006
441       33        0.965533        2.66032e-006        1.013e-006
442       33        0.965703        2.66127e-006        1.01319e-006
443       33        0.962872        2.65789e-006        1.01477e-006
444       33        0.960565        2.65487e-006        1.01596e-006
445       33        0.959762        2.65375e-006        1.01634e-006
446       33        0.960622        2.65457e-006        1.01579e-006
447       33        0.962857        2.65734e-006        1.01457e-006
448       33        0.965498        2.66087e-006        1.01324e-006
449       33        0.96362        2.65801e-006        1.01405e-006
450       33        0.935185        2.6195e-006        1.02819e-006
451       33        0.788193        2.43396e-006        1.10664e-006
452       33        0.238008        1.85364e-006        1.46104e-006
453       33        -0.597609        1.21846e-006        2.21489e-006
454       33        -0.892653        1.05007e-006        2.56385e-006
455       33        -0.959914        1.01557e-006        2.65212e-006
456       33        -0.970782        1.01034e-006        2.66732e-006
457       33        -0.969128        1.01137e-006        2.6656e-006
458       33        -0.965019        1.01367e-006        2.66071e-006
459       33        -0.960533        1.01609e-006        2.65514e-006
460       33        -0.956228        1.01844e-006        2.64984e-006
461       33        -0.952346        1.02058e-006        2.64513e-006
462       33        -0.948773        1.02245e-006        2.64052e-006
463       33        -0.945556        1.02417e-006        2.63646e-006
464       33        -0.94284        1.0257e-006        2.63324e-006
465       33        -0.940485        1.02693e-006        2.63019e-006
466       33        -0.938485        1.028e-006        2.62767e-006
467       33        -0.937001        1.02885e-006        2.62596e-006
468       33        -0.935891        1.02939e-006        2.6244e-006
469       33        -0.935109        1.02968e-006        2.62311e-006
470       33        -0.934883        1.02985e-006        2.62295e-006
471       33        -0.9351        1.02979e-006        2.62337e-006
472       33        -0.935626        1.0295e-006        2.62401e-006
473       33        -0.93667        1.02904e-006        2.62557e-006
474       33        -0.938137        1.02825e-006        2.62741e-006
475       33        -0.939903        1.02726e-006        2.62951e-006
476       33        -0.942186        1.02612e-006        2.63259e-006
477       33        -0.944938        1.02462e-006        2.63599e-006
478       33        -0.947995        1.02289e-006        2.6396e-006
479       33        -0.95159        1.02103e-006        2.64428e-006
480       33        -0.955724        1.01883e-006        2.64952e-006
481       33        -0.960172        1.01636e-006        2.65487e-006
482       33        -0.965064        1.01377e-006        2.6611e-006
483       33        -0.969993        1.01107e-006        2.66713e-006
484       33        -0.972565        1.00929e-006        2.66928e-006
485       33        -0.963083        1.01367e-006        2.65558e-006
486       33        -0.896113        1.04798e-006        2.56763e-006
487       33        -0.585836        1.22521e-006        2.20108e-006
488       33        0.310783        1.92195e-006        1.40854e-006
489       33        0.790354        2.43884e-006        1.10646e-006
490       33        0.90427        2.58208e-006        1.04532e-006
491       33        0.916594        2.59909e-006        1.03932e-006
492       33        0.905673        2.58614e-006        1.0455e-006
493       33        0.889818        2.56619e-006        1.05401e-006
494       33        0.873631        2.54624e-006        1.06289e-006
495       33        0.858741        2.5286e-006        1.07135e-006
496       33        0.845423        2.51227e-006        1.07871e-006
497       33        0.833978        2.49824e-006        1.08503e-006
498       33        0.826433        2.48947e-006        1.08941e-006
499       33        0.819979        2.48361e-006        1.09388e-006
0       34        0.830989        2.49741e-006        1.08792e-006
1       34        0.835588        2.50017e-006        1.08412e-006
2       34        0.845603        2.51263e-006        1.07867e-006
3       34        0.856584        2.5256e-006        1.0724e-006
4       34        0.869637        2.54123e-006        1.06504e-006
5       34        0.884211        2.55963e-006        1.05723e-006
6       34        0.899363        2.57838e-006        1.04896e-006
7       34        0.913817        2.59595e-006        1.04095e-006
8       34        0.921896        2.60577e-006        1.03648e-006
9       34        0.899275        2.57549e-006        1.04788e-006
10       34        0.746238        2.38536e-006        1.13101e-006
11       34        0.158267        1.7813e-006        1.52056e-006
12       34        -0.661447        1.1791e-006        2.28461e-006
13       34        -0.914855        1.038e-006        2.59129e-006
14       34        -0.967436        1.01168e-006        2.66193e-006
15       34        -0.973622        1.00901e-006        2.67137e-006
16       34        -0.970185        1.0109e-006        2.66718e-006
17       34        -0.965252        1.01362e-006        2.66121e-006
18       34        -0.960245        1.01638e-006        2.65511e-006
19       34        -0.955559        1.0188e-006        2.649e-006
20       34        -0.951478        1.021e-006        2.64392e-006
21       34        -0.947782        1.02305e-006        2.63946e-006
22       34        -0.944447        1.02477e-006        2.63509e-006
23       34        -0.941676        1.02628e-006        2.63167e-006
24       34        -0.93928        1.02764e-006        2.62886e-006
25       34        -0.937188        1.02869e-006        2.62602e-006
26       34        -0.935611        1.0295e-006        2.62396e-006
27       34        -0.934411        1.03019e-006        2.62257e-006
28       34        -0.933493        1.03062e-006        2.62125e-006
29       34        -0.933063        1.0308e-006        2.62059e-006
30       34        -0.933038        1.03084e-006        2.62062e-006
31       34        -0.933328        1.03067e-006        2.62094e-006
32       34        -0.934119        1.03027e-006        2.622e-006
33       34        -0.935338        1.02969e-006        2.62374e-006
34       34        -0.936843        1.02882e-006        2.62547e-006
35       34        -0.938828        1.02769e-006        2.62779e-006
36       34        -0.941304        1.02646e-006        2.63115e-006
37       34        -0.944086        1.02496e-006        2.63462e-006
38       34        -0.947303        1.02318e-006        2.63853e-006
39       34        -0.950982        1.02125e-006        2.64324e-006
40       34        -0.954971        1.01911e-006        2.64824e-006
41       34        -0.959376        1.0167e-006        2.65365e-006
42       34        -0.964218        1.01412e-006        2.65976e-006
43       34        -0.96922        1.01143e-006        2.66602e-006
44       34        -0.973827        1.00889e-006        2.6716e-006
45       34        -0.975181        1.00796e-006        2.67275e-006
46       34        -0.95963        1.01545e-006        2.65108e-006
47       34        -0.866795        1.06352e-006        2.5304e-006
48       34        -0.470984        1.29878e-006        2.08009e-006
49       34        0.453548        2.06229e-006        1.31031e-006
50       34        0.862064        2.52469e-006        1.06615e-006
51       34        0.960938        2.6528e-006        1.01479e-006
52       34        0.980911        2.67967e-006        1.00479e-006
53       34        0.983923        2.68363e-006        1.00325e-006
54       34        0.981837        2.68066e-006        1.00424e-006
55       34        0.967264        2.6608e-006        1.01143e-006
56       34        0.895234        2.5664e-006        1.04841e-006
57       34        0.588529        2.20491e-006        1.22404e-006
58       34        -0.260583        1.44473e-006        1.8748e-006
59       34        -0.802324        1.0988e-006        2.45112e-006
60       34        -0.949121        1.02072e-006        2.63696e-006
61       34        -0.979206        1.00568e-006        2.67746e-006
62       34        -0.98221        1.00438e-006        2.68206e-006
63       34        -0.979628        1.00588e-006        2.67912e-006
64       34        -0.976247        1.00776e-006        2.67508e-006
65       34        -0.97303        1.00947e-006        2.67102e-006
66       34        -0.970271        1.01093e-006        2.66749e-006
67       34        -0.968019        1.01217e-006        2.66477e-006
68       34        -0.966204        1.01315e-006        2.6625e-006
69       34        -0.964873        1.01386e-006        2.66083e-006
70       34        -0.964002        1.01434e-006        2.65977e-006
71       34        -0.963509        1.01464e-006        2.65924e-006
72       34        -0.96341        1.01468e-006        2.65909e-006
73       34        -0.963731        1.01452e-006        2.65953e-006
74       34        -0.964414        1.01418e-006        2.66046e-006
75       34        -0.965488        1.01357e-006        2.66169e-006
76       34        -0.967005        1.01272e-006        2.66352e-006
77       34        -0.968941        1.0117e-006        2.66598e-006
78       34        -0.971339        1.0104e-006        2.66895e-006
79       34        -0.974263        1.00882e-006        2.67258e-006
80       34        -0.977662        1.007e-006        2.67683e-006
81       34        -0.981518        1.00493e-006        2.68166e-006
82       34        -0.985802        1.00262e-006        2.68699e-006
83       34        -0.990168        1.00018e-006        2.69217e-006
84       34        -0.993544        9.982e-007        2.69593e-006
85       34        -0.991215        9.99173e-007        2.69228e-006
86       34        -0.961493        1.01396e-006        2.6521e-006
87       34        -0.810376        1.09375e-006        2.45958e-006
88       34        -0.23655        1.4618e-006        1.85191e-006
89       34        0.602281        2.22117e-006        1.21622e-006
90       34        0.877358        2.54632e-006        1.05896e-006
91       34        0.938743        2.62563e-006        1.02693e-006
92       34        0.950092        2.64054e-006        1.02111e-006
93       34        0.951249        2.64198e-006        1.02049e-006
94       34        0.950558        2.64122e-006        1.0209e-006
95       34        0.948863        2.63909e-006        1.0218e-006
96       34        0.94485        2.63366e-006        1.0238e-006
97       34        0.934894        2.61999e-006        1.02868e-006
98       34        0.909569        2.5863e-006        1.0415e-006
99       34        0.848438        2.50832e-006        1.07377e-006
100       34        0.714173        2.34659e-006        1.14888e-006
101       34        0.454391        2.06374e-006        1.31014e-006
102       34        0.0437471        1.68313e-006        1.61109e-006
103       34        -0.38098        1.35977e-006        1.99032e-006
104       34        -0.654942        1.18384e-006        2.27893e-006
105       34        -0.803122        1.09843e-006        2.45223e-006
106       34        -0.874618        1.05951e-006        2.54066e-006
107       34        -0.905423        1.04324e-006        2.5799e-006
108       34        -0.91544        1.03809e-006        2.59301e-006
109       34        -0.914059        1.03891e-006        2.59148e-006
110       34        -0.907897        1.04227e-006        2.58389e-006
111       34        -0.90393        1.04447e-006        2.5791e-006
112       34        -0.90838        1.04214e-006        2.58482e-006
113       34        -0.922208        1.03493e-006        2.60269e-006
114       34        -0.938969        1.02638e-006        2.6248e-006
115       34        -0.952388        1.01959e-006        2.64267e-006
116       34        -0.960949        1.0153e-006        2.65417e-006
117       34        -0.965231        1.0132e-006        2.66005e-006
118       34        -0.966412        1.01266e-006        2.66177e-006
119       34        -0.965737        1.01306e-006        2.66102e-006
120       34        -0.964124        1.01391e-006        2.65897e-006
121       34        -0.962137        1.0149e-006        2.65627e-006
122       34        -0.960141        1.01595e-006        2.65373e-006
123       34        -0.958299        1.01706e-006        2.65175e-006
124       34        -0.956624        1.01808e-006        2.64996e-006
125       34        -0.955147        1.01893e-006        2.64825e-006
126       34        -0.953883        1.01964e-006        2.64675e-006
127       34        -0.952833        1.0202e-006        2.64542e-006
128       34        -0.952021        1.02062e-006        2.64437e-006
129       34        -0.951457        1.02094e-006        2.6437e-006
130       34        -0.951129        1.02109e-006        2.64324e-006
131       34        -0.951078        1.02108e-006        2.64307e-006
132       34        -0.951312        1.02093e-006        2.64329e-006
133       34        -0.951832        1.02064e-006        2.64391e-006
134       34        -0.952682        1.02023e-006        2.6451e-006
135       34        -0.953795        1.01967e-006        2.64659e-006
136       34        -0.955097        1.01896e-006        2.64821e-006
137       34        -0.956563        1.01813e-006        2.64994e-006
138       34        -0.958182        1.01721e-006        2.65181e-006
139       34        -0.959925        1.01622e-006        2.65385e-006
140       34        -0.961808        1.01526e-006        2.65636e-006
141       34        -0.963783        1.01429e-006        2.65906e-006
142       34        -0.965773        1.01325e-006        2.66162e-006
143       34        -0.967753        1.01218e-006        2.66408e-006
144       34        -0.969698        1.01113e-006        2.6665e-006
145       34        -0.971544        1.01015e-006        2.66883e-006
146       34        -0.973197        1.00925e-006        2.67086e-006
147       34        -0.974525        1.00849e-006        2.6724e-006
148       34        -0.975212        1.00804e-006        2.67306e-006
149       34        -0.974522        1.00823e-006        2.6717e-006
150       34        -0.970769        1.00992e-006        2.66616e-006
151       34        -0.959538        1.01543e-006        2.65076e-006
152       34        -0.9288        1.03099e-006        2.60991e-006
153       34        -0.845719        1.07474e-006        2.50376e-006
154       34        -0.623789        1.20209e-006        2.24309e-006
155       34        -0.126151        1.54557e-006        1.75338e-006
156       34        0.492284        2.10328e-006        1.28559e-006
157       34        0.821095        2.47513e-006        1.08893e-006
158       34        0.932184        2.61548e-006        1.0297e-006
159       34        0.962162        2.65507e-006        1.01441e-006
160       34        0.967827        2.66334e-006        1.01182e-006
161       34        0.967003        2.66272e-006        1.01242e-006
162       34        0.964862        2.66008e-006        1.01359e-006
163       34        0.962555        2.65691e-006        1.01472e-006
164       34        0.959194        2.65215e-006        1.01631e-006
165       34        0.95065        2.64094e-006        1.0207e-006
166       34        0.925004        2.60726e-006        1.03386e-006
167       34        0.854724        2.51722e-006        1.07083e-006
168       34        0.690346        2.31964e-006        1.16308e-006
169       34        0.37807        1.98704e-006        1.36148e-006
170       34        -0.0739705        1.5864e-006        1.7082e-006
171       34        -0.485433        1.2896e-006        2.09545e-006
172       34        -0.741663        1.13314e-006        2.37893e-006
173       34        -0.875402        1.05945e-006        2.54251e-006
174       34        -0.937312        1.0271e-006        2.6223e-006
175       34        -0.962984        1.014e-006        2.65618e-006
176       34        -0.972448        1.00921e-006        2.66877e-006
177       34        -0.975398        1.00773e-006        2.67273e-006
178       34        -0.976024        1.00749e-006        2.67375e-006
179       34        -0.976002        1.00759e-006        2.67397e-006
180       34        -0.97597        1.00768e-006        2.67413e-006
181       34        -0.976051        1.00768e-006        2.67435e-006
182       34        -0.976006        1.00767e-006        2.6742e-006
183       34        -0.975492        1.00787e-006        2.67333e-006
184       34        -0.974372        1.00835e-006        2.67163e-006
185       34        -0.972924        1.009e-006        2.66949e-006
186       34        -0.971633        1.00966e-006        2.66777e-006
187       34        -0.970248        1.01032e-006        2.66583e-006
188       34        -0.966529        1.01205e-006        2.66048e-006
189       34        -0.954874        1.01779e-006        2.64456e-006
190       34        -0.923923        1.03358e-006        2.60374e-006
191       34        -0.849634        1.0728e-006        2.50906e-006
192       34        -0.678199        1.16977e-006        2.30483e-006
193       34        -0.329624        1.39535e-006        1.94015e-006
194       34        0.190518        1.81083e-006        1.49671e-006
195       34        0.608809        2.22788e-006        1.21197e-006
196       34        0.829027        2.48492e-006        1.0846e-006
197       34        0.922114        2.60305e-006        1.03517e-006
198       34        0.955128        2.64646e-006        1.01826e-006
199       34        0.961698        2.65504e-006        1.01487e-006
200       34        0.950978        2.64099e-006        1.02038e-006
201       34        0.904645        2.58039e-006        1.04425e-006
202       34        0.744762        2.3829e-006        1.13151e-006
203       34        0.320235        1.93134e-006        1.40211e-006
204       34        -0.302058        1.41492e-006        1.91388e-006
205       34        -0.705881        1.1536e-006        2.33677e-006
206       34        -0.883824        1.0545e-006        2.55204e-006
207       34        -0.95652        1.01661e-006        2.64586e-006
208       34        -0.987136        1.00107e-006        2.6864e-006
209       34        -1.00102        9.94093e-007        2.70499e-006
210       34        -1.00733        9.90942e-007        2.71349e-006
211       34        -1.00638        9.91251e-007        2.71174e-006
212       34        -0.984359        1.00201e-006        2.68148e-006
213       34        -0.87597        1.058e-006        2.54046e-006
214       34        -0.444474        1.316e-006        2.05253e-006
215       34        0.468021        2.07909e-006        1.30201e-006
216       34        0.833658        2.49252e-006        1.08289e-006
217       34        0.919011        2.60065e-006        1.03743e-006
218       34        0.934078        2.62062e-006        1.02977e-006
219       34        0.93419        2.62145e-006        1.02998e-006
220       34        0.931743        2.6187e-006        1.03142e-006
221       34        0.929454        2.61591e-006        1.03268e-006
222       34        0.927909        2.61394e-006        1.0335e-006
223       34        0.927259        2.6129e-006        1.03376e-006
224       34        0.927616        2.61329e-006        1.03354e-006
225       34        0.928839        2.61487e-006        1.03291e-006
226       34        0.93046        2.61671e-006        1.03196e-006
227       34        0.931349        2.61759e-006        1.03139e-006
228       34        0.927046        2.61156e-006        1.03345e-006
229       34        0.898826        2.57468e-006        1.04802e-006
230       34        0.770146        2.41483e-006        1.11793e-006
231       34        0.304571        1.91679e-006        1.41351e-006
232       34        -0.494706        1.28326e-006        2.10456e-006
233       34        -0.863165        1.06535e-006        2.52557e-006
234       34        -0.968915        1.01033e-006        2.66232e-006
235       34        -0.99489        9.9717e-007        2.69677e-006
236       34        -0.998771        9.95183e-007        2.70187e-006
237       34        -0.995956        9.96871e-007        2.69884e-006
238       34        -0.989722        1.00021e-006        2.69104e-006
239       34        -0.978484        1.00594e-006        2.67621e-006
240       34        -0.954425        1.01811e-006        2.64422e-006
241       34        -0.896562        1.04813e-006        2.56913e-006
242       34        -0.759204        1.12318e-006        2.39975e-006
243       34        -0.467657        1.30145e-006        2.07744e-006
244       34        0.00996249        1.65507e-006        1.63866e-006
245       34        0.469911        2.07974e-006        1.29996e-006
246       34        0.736984        2.37287e-006        1.13555e-006
247       34        0.865689        2.52904e-006        1.06412e-006
248       34        0.922019        2.60089e-006        1.03441e-006
249       34        0.945425        2.63158e-006        1.02241e-006
250       34        0.953603        2.64256e-006        1.01831e-006
251       34        0.953742        2.64298e-006        1.01833e-006
252       34        0.949021        2.63704e-006        1.02085e-006
253       34        0.941418        2.62733e-006        1.02485e-006
254       34        0.93303        2.61658e-006        1.02926e-006
255       34        0.926394        2.60819e-006        1.03279e-006
256       34        0.923949        2.60543e-006        1.03422e-006
257       34        0.926709        2.60952e-006        1.03299e-006
258       34        0.93313        2.61833e-006        1.02984e-006
259       34        0.940012        2.62756e-006        1.02638e-006
260       34        0.944627        2.63366e-006        1.02403e-006
261       34        0.94573        2.63517e-006        1.02349e-006
262       34        0.944236        2.63338e-006        1.02432e-006
263       34        0.941849        2.63063e-006        1.0257e-006
264       34        0.939639        2.62825e-006        1.02704e-006
265       34        0.938047        2.62636e-006        1.02794e-006
266       34        0.937284        2.62539e-006        1.02834e-006
267       34        0.937433        2.62543e-006        1.0282e-006
268       34        0.938517        2.62649e-006        1.0275e-006
269       34        0.940496        2.62869e-006        1.02633e-006
270       34        0.943243        2.63224e-006        1.0249e-006
271       34        0.946432        2.63632e-006        1.02322e-006
272       34        0.9495        2.63982e-006        1.02144e-006
273       34        0.951611        2.64257e-006        1.02034e-006
274       34        0.95113        2.64206e-006        1.02064e-006
275       34        0.945718        2.6348e-006        1.02336e-006
276       34        0.93279        2.61759e-006        1.0299e-006
277       34        0.910757        2.58876e-006        1.04125e-006
278       34        0.881389        2.55086e-006        1.05658e-006
279       34        0.851053        2.51254e-006        1.07277e-006
280       34        0.824373        2.47964e-006        1.08735e-006
281       34        0.803096        2.45375e-006        1.09913e-006
282       34        0.791353        2.43962e-006        1.10571e-006
283       34        0.795445        2.44462e-006        1.10345e-006
284       34        0.816636        2.47012e-006        1.09158e-006
285       34        0.847961        2.5082e-006        1.07423e-006
286       34        0.875728        2.54247e-006        1.05909e-006
287       34        0.883898        2.55229e-006        1.05453e-006
288       34        0.853841        2.51414e-006        1.07046e-006
289       34        0.752543        2.39098e-006        1.12655e-006
290       34        0.52703        2.13891e-006        1.26272e-006
291       34        0.136681        1.76262e-006        1.53744e-006
292       34        -0.309079        1.40944e-006        1.91989e-006
293       34        -0.607071        1.21236e-006        2.22475e-006
294       34        -0.773676        1.11461e-006        2.41616e-006
295       34        -0.863039        1.06555e-006        2.52574e-006
296       34        -0.909348        1.0411e-006        2.58474e-006
297       34        -0.933646        1.02852e-006        2.61631e-006
298       34        -0.944733        1.02278e-006        2.63073e-006
299       34        -0.944254        1.02299e-006        2.63e-006
300       34        -0.931598        1.02968e-006        2.6139e-006
301       34        -0.909544        1.04141e-006        2.58603e-006
302       34        -0.88561        1.05421e-006        2.55589e-006
303       34        -0.86853        1.06344e-006        2.53461e-006
304       34        -0.864566        1.06563e-006        2.52978e-006
305       34        -0.874858        1.06012e-006        2.54274e-006
306       34        -0.895438        1.04916e-006        2.56878e-006
307       34        -0.919276        1.03669e-006        2.59948e-006
308       34        -0.940415        1.02578e-006        2.62706e-006
309       34        -0.956782        1.01729e-006        2.64832e-006
310       34        -0.968615        1.01112e-006        2.66359e-006
311       34        -0.976533        1.00697e-006        2.67373e-006
312       34        -0.981414        1.00436e-006        2.67986e-006
313       34        -0.98424        1.0029e-006        2.68354e-006
314       34        -0.985715        1.00222e-006        2.68568e-006
315       34        -0.986091        1.00207e-006        2.68627e-006
316       34        -0.985164        1.00247e-006        2.68486e-006
317       34        -0.98218        1.00388e-006        2.68062e-006
318       34        -0.975146        1.00738e-006        2.67111e-006
319       34        -0.958921        1.01559e-006        2.64955e-006
320       34        -0.920698        1.03526e-006        2.59959e-006
321       34        -0.828974        1.0841e-006        2.48363e-006
322       34        -0.613061        1.20883e-006        2.2316e-006
323       34        -0.175368        1.50759e-006        1.79657e-006
324       34        0.390173        1.99907e-006        1.35325e-006
325       34        0.747111        2.38596e-006        1.13031e-006
326       34        0.892677        2.56524e-006        1.05062e-006
327       34        0.94076        2.62767e-006        1.02566e-006
328       34        0.954798        2.64645e-006        1.01859e-006
329       34        0.958135        2.65116e-006        1.017e-006
330       34        0.958337        2.65162e-006        1.01697e-006
331       34        0.957805        2.65092e-006        1.01725e-006
332       34        0.957343        2.64999e-006        1.01736e-006
333       34        0.957244        2.64959e-006        1.01731e-006
334       34        0.957218        2.64925e-006        1.01721e-006
335       34        0.955757        2.64689e-006        1.01778e-006
336       34        0.948097        2.63673e-006        1.02167e-006
337       34        0.92153        2.60221e-006        1.03544e-006
338       34        0.853331        2.51548e-006        1.07158e-006
339       34        0.719357        2.35359e-006        1.14635e-006
340       34        0.505682        2.11719e-006        1.27687e-006
341       34        0.206698        1.82544e-006        1.48457e-006
342       34        -0.14618        1.53038e-006        1.77126e-006
343       34        -0.439593        1.32008e-006        2.04886e-006
344       34        -0.643752        1.19068e-006        2.26659e-006
345       34        -0.785328        1.10859e-006        2.43128e-006
346       34        -0.875138        1.05965e-006        2.54231e-006
347       34        -0.927483        1.03223e-006        2.60962e-006
348       34        -0.955119        1.01806e-006        2.64593e-006
349       34        -0.967825        1.01159e-006        2.66271e-006
350       34        -0.972306        1.00938e-006        2.66883e-006
351       34        -0.972809        1.00925e-006        2.66984e-006
352       34        -0.971644        1.00995e-006        2.66856e-006
353       34        -0.969874        1.01092e-006        2.66643e-006
354       34        -0.967903        1.01196e-006        2.66389e-006
355       34        -0.965905        1.01298e-006        2.66126e-006
356       34        -0.963966        1.01404e-006        2.65889e-006
357       34        -0.96208        1.01511e-006        2.65669e-006
358       34        -0.960259        1.01615e-006        2.65455e-006
359       34        -0.958498        1.01709e-006        2.65235e-006
360       34        -0.956821        1.01794e-006        2.65011e-006
361       34        -0.9553        1.01867e-006        2.64799e-006
362       34        -0.954034        1.01938e-006        2.64647e-006
363       34        -0.953005        1.02002e-006        2.64542e-006
364       34        -0.952156        1.02052e-006        2.64446e-006
365       34        -0.951496        1.02088e-006        2.64364e-006
366       34        -0.951022        1.02114e-006        2.64306e-006
367       34        -0.950744        1.02131e-006        2.64278e-006
368       34        -0.950673        1.02138e-006        2.64276e-006
369       34        -0.950794        1.02131e-006        2.64291e-006
370       34        -0.951107        1.02109e-006        2.64316e-006
371       34        -0.951648        1.02076e-006        2.64374e-006
372       34        -0.952426        1.02037e-006        2.64479e-006
373       34        -0.953415        1.01987e-006        2.6461e-006
374       34        -0.954617        1.01922e-006        2.64761e-006
375       34        -0.956009        1.01848e-006        2.64935e-006
376       34        -0.957581        1.01763e-006        2.65133e-006
377       34        -0.959332        1.01669e-006        2.65351e-006
378       34        -0.961216        1.01565e-006        2.6558e-006
379       34        -0.963204        1.01454e-006        2.65817e-006
380       34        -0.965316        1.01337e-006        2.66071e-006
381       34        -0.967527        1.01215e-006        2.6634e-006
382       34        -0.969804        1.01091e-006        2.66621e-006
383       34        -0.972145        1.00971e-006        2.66927e-006
384       34        -0.974411        1.00853e-006        2.67221e-006
385       34        -0.976221        1.00755e-006        2.67445e-006
386       34        -0.976671        1.00725e-006        2.67487e-006
387       34        -0.97324        1.00888e-006        2.67002e-006
388       34        -0.958905        1.01601e-006        2.6506e-006
389       34        -0.91394        1.03906e-006        2.59154e-006
390       34        -0.786159        1.108e-006        2.43201e-006
391       34        -0.470001        1.29979e-006        2.07966e-006
392       34        0.0856149        1.71822e-006        1.57724e-006
393       34        0.573908        2.18914e-006        1.23319e-006
394       34        0.816306        2.46887e-006        1.09139e-006
395       34        0.909009        2.58613e-006        1.04201e-006
396       34        0.937898        2.62447e-006        1.02735e-006
397       34        0.942955        2.63164e-006        1.02496e-006
398       34        0.940594        2.62927e-006        1.02646e-006
399       34        0.937174        2.62527e-006        1.02841e-006
400       34        0.934839        2.62214e-006        1.02958e-006
401       34        0.934207        2.621e-006        1.02978e-006
402       34        0.935257        2.62237e-006        1.02924e-006
403       34        0.936941        2.62455e-006        1.02836e-006
404       34        0.935221        2.62198e-006        1.02913e-006
405       34        0.913485        2.59329e-006        1.04023e-006
406       34        0.801919        2.4527e-006        1.09996e-006
407       34        0.363151        1.97288e-006        1.3721e-006
408       34        -0.516681        1.26886e-006        2.12719e-006
409       34        -0.884951        1.0536e-006        2.55272e-006
410       34        -0.97454        1.00754e-006        2.66994e-006
411       34        -0.990741        9.99723e-007        2.69248e-006
412       34        -0.990112        1.00028e-006        2.69229e-006
413       34        -0.985926        1.00255e-006        2.68714e-006
414       34        -0.98133        1.00504e-006        2.68145e-006
415       34        -0.977023        1.00733e-006        2.67601e-006
416       34        -0.973128        1.00936e-006        2.67099e-006
417       34        -0.969731        1.01114e-006        2.66661e-006
418       34        -0.96686        1.0126e-006        2.66282e-006
419       34        -0.964556        1.01385e-006        2.65997e-006
420       34        -0.962893        1.01489e-006        2.65827e-006
421       34        -0.961816        1.01553e-006        2.65707e-006
422       34        -0.96126        1.01576e-006        2.6562e-006
423       34        -0.961272        1.01567e-006        2.656e-006
424       34        -0.961917        1.01538e-006        2.65694e-006
425       34        -0.963087        1.01484e-006        2.65865e-006
426       34        -0.964735        1.01402e-006        2.66089e-006
427       34        -0.966861        1.01294e-006        2.66369e-006
428       34        -0.96936        1.01159e-006        2.6668e-006
429       34        -0.972249        1.01004e-006        2.67043e-006
430       34        -0.975521        1.00831e-006        2.6746e-006
431       34        -0.978964        1.00644e-006        2.67883e-006
432       34        -0.982239        1.00465e-006        2.68284e-006
433       34        -0.984239        1.00348e-006        2.6851e-006
434       34        -0.9802        1.00524e-006        2.67895e-006
435       34        -0.949718        1.02049e-006        2.63794e-006
436       34        -0.805917        1.09684e-006        2.45554e-006
437       34        -0.272072        1.43616e-006        1.88522e-006
438       34        0.582332        2.19795e-006        1.22776e-006
439       34        0.888686        2.55892e-006        1.05222e-006
440       34        0.957881        2.64962e-006        1.01667e-006
441       34        0.968997        2.66499e-006        1.01127e-006
442       34        0.968097        2.66438e-006        1.01194e-006
443       34        0.965548        2.66121e-006        1.01332e-006
444       34        0.96368        2.65869e-006        1.01426e-006
445       34        0.96319        2.65797e-006        1.01448e-006
446       34        0.964135        2.65917e-006        1.01397e-006
447       34        0.966096        2.66148e-006        1.01287e-006
448       34        0.967518        2.66317e-006        1.01207e-006
449       34        0.960812        2.65399e-006        1.01537e-006
450       34        0.912036        2.58921e-006        1.0401e-006
451       34        0.683908        2.31132e-006        1.16639e-006
452       34        -0.0525073        1.6037e-006        1.69016e-006
453       34        -0.72671        1.14149e-006        2.3609e-006
454       34        -0.925347        1.03296e-006        2.6059e-006
455       34        -0.967694        1.0116e-006        2.66239e-006
456       34        -0.973028        1.00918e-006        2.67024e-006
457       34        -0.970255        1.01078e-006        2.66705e-006
458       34        -0.966003        1.01316e-006        2.66199e-006
459       34        -0.961576        1.01554e-006        2.65648e-006
460       34        -0.957357        1.01784e-006        2.65127e-006
461       34        -0.95355        1.01994e-006        2.64664e-006
462       34        -0.950033        1.02176e-006        2.64207e-006
463       34        -0.946857        1.02344e-006        2.63802e-006
464       34        -0.94417        1.02495e-006        2.63483e-006
465       34        -0.941827        1.02622e-006        2.6319e-006
466       34        -0.939831        1.02729e-006        2.62939e-006
467       34        -0.938345        1.02815e-006        2.62769e-006
468       34        -0.93723        1.02868e-006        2.62611e-006
469       34        -0.936441        1.02898e-006        2.6248e-006
470       34        -0.936214        1.02916e-006        2.62467e-006
471       34        -0.936435        1.0291e-006        2.62509e-006
472       34        -0.936968        1.0288e-006        2.62574e-006
473       34        -0.938021        1.02833e-006        2.6273e-006
474       34        -0.9395        1.02753e-006        2.62915e-006
475       34        -0.941273        1.02653e-006        2.63124e-006
476       34        -0.943564        1.02535e-006        2.63426e-006
477       34        -0.946314        1.02387e-006        2.63768e-006
478       34        -0.949357        1.02216e-006        2.64131e-006
479       34        -0.952924        1.02031e-006        2.64595e-006
480       34        -0.957007        1.01814e-006        2.65113e-006
481       34        -0.961373        1.01571e-006        2.65638e-006
482       34        -0.966136        1.01319e-006        2.66244e-006
483       34        -0.970838        1.01062e-006        2.66818e-006
484       34        -0.972892        1.0091e-006        2.66966e-006
485       34        -0.961825        1.01429e-006        2.65387e-006
486       34        -0.889023        1.05172e-006        2.55858e-006
487       34        -0.559138        1.2419e-006        2.17228e-006
488       34        0.351987        1.96163e-006        1.37959e-006
489       34        0.805811        2.45755e-006        1.09785e-006
490       34        0.91111        2.59071e-006        1.04166e-006
491       34        0.92181        2.60569e-006        1.03654e-006
492       34        0.911089        2.59303e-006        1.04262e-006
493       34        0.89582        2.57383e-006        1.05083e-006
494       34        0.880226        2.55441e-006        1.05929e-006
495       34        0.865826        2.53701e-006        1.06733e-006
496       34        0.852838        2.5211e-006        1.0745e-006
497       34        0.841536        2.50738e-006        1.0808e-006
498       34        0.833973        2.49862e-006        1.0852e-006
499       34        0.82745        2.49283e-006        1.08977e-006
0       35        0.837242        2.50516e-006        1.08449e-006
1       35        0.841931        2.50778e-006        1.08055e-006
2       35        0.852009        2.52018e-006        1.075e-006
3       35        0.862865        2.53323e-006        1.0689e-006
4       35        0.875608        2.54877e-006        1.06184e-006
5       35        0.889718        2.56659e-006        1.05428e-006
6       35        0.904321        2.58462e-006        1.0463e-006
7       35        0.918341        2.60163e-006        1.03852e-006
8       35        0.926758        2.61192e-006        1.03389e-006
9       35        0.90789        2.58643e-006        1.0433e-006
10       35        0.772198        2.41619e-006        1.11627e-006
11       35        0.231689        1.84759e-006        1.4655e-006
12       35        -0.627916        1.1993e-006        2.24713e-006
13       35        -0.906735        1.04225e-006        2.58084e-006
14       35        -0.965878        1.01247e-006        2.65985e-006
15       35        -0.973662        1.00899e-006        2.67141e-006
16       35        -0.970708        1.01062e-006        2.66786e-006
17       35        -0.965996        1.01322e-006        2.66213e-006
18       35        -0.961128        1.0159e-006        2.65621e-006
19       35        -0.956544        1.01827e-006        2.65023e-006
20       35        -0.952541        1.02043e-006        2.64525e-006
21       35        -0.948904        1.02245e-006        2.64085e-006
22       35        -0.945611        1.02414e-006        2.63652e-006
23       35        -0.942875        1.02561e-006        2.63311e-006
24       35        -0.940503        1.02698e-006        2.63038e-006
25       35        -0.938428        1.02804e-006        2.62762e-006
26       35        -0.936864        1.02885e-006        2.62558e-006
27       35        -0.935674        1.02954e-006        2.62423e-006
28       35        -0.934764        1.02995e-006        2.62288e-006
29       35        -0.934344        1.03011e-006        2.6222e-006
30       35        -0.934331        1.03015e-006        2.62226e-006
31       35        -0.934635        1.02997e-006        2.6226e-006
32       35        -0.935443        1.02957e-006        2.6237e-006
33       35        -0.936679        1.02898e-006        2.62545e-006
34       35        -0.938195        1.0281e-006        2.62717e-006
35       35        -0.940187        1.02695e-006        2.62945e-006
36       35        -0.942666        1.02569e-006        2.63276e-006
37       35        -0.945439        1.02422e-006        2.63629e-006
38       35        -0.948637        1.02246e-006        2.64019e-006
39       35        -0.952284        1.02055e-006        2.64487e-006
40       35        -0.956223        1.01843e-006        2.64982e-006
41       35        -0.960555        1.01607e-006        2.65515e-006
42       35        -0.965299        1.01356e-006        2.66118e-006
43       35        -0.970196        1.01092e-006        2.66728e-006
44       35        -0.974836        1.00833e-006        2.6728e-006
45       35        -0.977083        1.00692e-006        2.67509e-006
46       35        -0.966703        1.01186e-006        2.66045e-006
47       35        -0.898207        1.04696e-006        2.5705e-006
48       35        -0.589202        1.2235e-006        2.20541e-006
49       35        0.293787        1.90538e-006        1.42034e-006
50       35        0.816396        2.46787e-006        1.09085e-006
51       35        0.951447        2.64011e-006        1.01956e-006
52       35        0.979266        2.67742e-006        1.00561e-006
53       35        0.983665        2.68335e-006        1.00341e-006
54       35        0.982427        2.68175e-006        1.00405e-006
55       35        0.972864        2.66866e-006        1.00875e-006
56       35        0.926344        2.60662e-006        1.03222e-006
57       35        0.722591        2.356e-006        1.14382e-006
58       35        0.0465871        1.68537e-006        1.60865e-006
59       35        -0.683685        1.16644e-006        2.3109e-006
60       35        -0.9209        1.0351e-006        2.59969e-006
61       35        -0.974908        1.00775e-006        2.67147e-006
62       35        -0.983684        1.00356e-006        2.6838e-006
63       35        -0.982555        1.00428e-006        2.6827e-006
64       35        -0.979613        1.00594e-006        2.67924e-006
65       35        -0.976588        1.00756e-006        2.67545e-006
66       35        -0.973949        1.00893e-006        2.67203e-006
67       35        -0.971782        1.01012e-006        2.6694e-006
68       35        -0.970019        1.0111e-006        2.66727e-006
69       35        -0.968717        1.0118e-006        2.66565e-006
70       35        -0.967851        1.0123e-006        2.66465e-006
71       35        -0.967338        1.01261e-006        2.6641e-006
72       35        -0.967194        1.01267e-006        2.66388e-006
73       35        -0.967447        1.01254e-006        2.66421e-006
74       35        -0.968041        1.01222e-006        2.66496e-006
75       35        -0.969011        1.01166e-006        2.66607e-006
76       35        -0.970418        1.01089e-006        2.66779e-006
77       35        -0.972251        1.00993e-006        2.67013e-006
78       35        -0.974561        1.00869e-006        2.67304e-006
79       35        -0.977419        1.00717e-006        2.67665e-006
80       35        -0.980778        1.00535e-006        2.6808e-006
81       35        -0.984613        1.00323e-006        2.68543e-006
82       35        -0.988857        1.00094e-006        2.6907e-006
83       35        -0.99305        9.98598e-007        2.69567e-006
84       35        -0.995794        9.96954e-007        2.69863e-006
85       35        -0.991342        9.99002e-007        2.69216e-006
86       35        -0.954103        1.01765e-006        2.64216e-006
87       35        -0.775857        1.11296e-006        2.41786e-006
88       35        -0.138545        1.53571e-006        1.76392e-006
89       35        0.644234        2.26763e-006        1.19065e-006
90       35        0.889456        2.5615e-006        1.05247e-006
91       35        0.944287        2.63278e-006        1.02404e-006
92       35        0.95458        2.64627e-006        1.01875e-006
93       35        0.954286        2.64563e-006        1.0188e-006
94       35        0.948233        2.63765e-006        1.02189e-006
95       35        0.932972        2.6175e-006        1.02968e-006
96       35        0.901433        2.57644e-006        1.046e-006
97       35        0.841535        2.50008e-006        1.07766e-006
98       35        0.725465        2.35944e-006        1.1422e-006
99       35        0.503138        2.11371e-006        1.27801e-006
100       35        0.126978        1.75428e-006        1.54508e-006
101       35        -0.322354        1.40062e-006        1.93338e-006
102       35        -0.643213        1.19097e-006        2.26592e-006
103       35        -0.821934        1.08818e-006        2.47549e-006
104       35        -0.909107        1.04149e-006        2.58509e-006
105       35        -0.949701        1.0205e-006        2.63793e-006
106       35        -0.967558        1.01139e-006        2.66149e-006
107       35        -0.974231        1.00804e-006        2.67044e-006
108       35        -0.97497        1.00775e-006        2.67163e-006
109       35        -0.9722        1.00921e-006        2.66809e-006
110       35        -0.967834        1.01149e-006        2.66247e-006
111       35        -0.963922        1.0135e-006        2.65735e-006
112       35        -0.962308        1.01428e-006        2.65511e-006
113       35        -0.963495        1.01381e-006        2.65702e-006
114       35        -0.965941        1.01275e-006        2.66076e-006
115       35        -0.96793        1.0118e-006        2.66355e-006
116       35        -0.968851        1.01137e-006        2.66488e-006
117       35        -0.968682        1.01152e-006        2.66482e-006
118       35        -0.967656        1.01206e-006        2.66351e-006
119       35        -0.966126        1.01285e-006        2.66152e-006
120       35        -0.964358        1.01377e-006        2.65924e-006
121       35        -0.962532        1.01469e-006        2.65679e-006
122       35        -0.960818        1.0156e-006        2.65461e-006
123       35        -0.959298        1.01653e-006        2.65301e-006
124       35        -0.957958        1.01737e-006        2.65164e-006
125       35        -0.956828        1.01803e-006        2.65038e-006
126       35        -0.95592        1.01855e-006        2.64932e-006
127       35        -0.955224        1.01893e-006        2.64846e-006
128       35        -0.954762        1.01915e-006        2.64781e-006
129       35        -0.954532        1.01924e-006        2.64744e-006
130       35        -0.954517        1.01922e-006        2.64733e-006
131       35        -0.954755        1.01907e-006        2.64759e-006
132       35        -0.955254        1.01878e-006        2.64815e-006
133       35        -0.95601        1.01836e-006        2.64905e-006
134       35        -0.957069        1.01787e-006        2.65057e-006
135       35        -0.95837        1.0172e-006        2.6523e-006
136       35        -0.959846        1.0164e-006        2.65413e-006
137       35        -0.96147        1.01548e-006        2.65603e-006
138       35        -0.963215        1.01449e-006        2.65808e-006
139       35        -0.965021        1.01349e-006        2.66026e-006
140       35        -0.966866        1.01256e-006        2.66271e-006
141       35        -0.968653        1.01165e-006        2.66509e-006
142       35        -0.970228        1.01081e-006        2.66708e-006
143       35        -0.971425        1.01015e-006        2.66851e-006
144       35        -0.971989        1.00981e-006        2.66912e-006
145       35        -0.971526        1.00998e-006        2.66834e-006
146       35        -0.969448        1.01095e-006        2.66537e-006
147       35        -0.964924        1.01316e-006        2.65913e-006
148       35        -0.956464        1.01733e-006        2.64759e-006
149       35        -0.940784        1.0252e-006        2.62654e-006
150       35        -0.911533        1.04016e-006        2.58806e-006
151       35        -0.854232        1.0704e-006        2.51498e-006
152       35        -0.733462        1.13745e-006        2.3685e-006
153       35        -0.480819        1.29232e-006        2.09019e-006
154       35        -0.0165625        1.63279e-006        1.66006e-006
155       35        0.499509        2.11083e-006        1.28091e-006
156       35        0.801213        2.45112e-006        1.10002e-006
157       35        0.920055        2.60014e-006        1.03615e-006
158       35        0.957883        2.64937e-006        1.01657e-006
159       35        0.967746        2.66259e-006        1.01162e-006
160       35        0.969039        2.66496e-006        1.01121e-006
161       35        0.967955        2.6639e-006        1.01191e-006
162       35        0.966212        2.66171e-006        1.01284e-006
163       35        0.963195        2.65752e-006        1.0143e-006
164       35        0.954575        2.64574e-006        1.01854e-006
165       35        0.92564        2.60781e-006        1.03342e-006
166       35        0.835037        2.49271e-006        1.08148e-006
167       35        0.597247        2.21523e-006        1.2191e-006
168       35        0.138657        1.76431e-006        1.53588e-006
169       35        -0.378659        1.36071e-006        1.98708e-006
170       35        -0.696372        1.15888e-006        2.32524e-006
171       35        -0.852772        1.07123e-006        2.51326e-006
172       35        -0.925032        1.03321e-006        2.60569e-006
173       35        -0.957509        1.01662e-006        2.64849e-006
174       35        -0.971254        1.00974e-006        2.66697e-006
175       35        -0.976302        1.00723e-006        2.6738e-006
176       35        -0.977536        1.00662e-006        2.6755e-006
177       35        -0.97721        1.00679e-006        2.67509e-006
178       35        -0.976298        1.00732e-006        2.67404e-006
179       35        -0.975159        1.00799e-006        2.67278e-006
180       35        -0.973834        1.00873e-006        2.67119e-006
181       35        -0.971895        1.00971e-006        2.66862e-006
182       35        -0.968239        1.01149e-006        2.66355e-006
183       35        -0.96147        1.01478e-006        2.6542e-006
184       35        -0.95064        1.02024e-006        2.63973e-006
185       35        -0.936207        1.0277e-006        2.62094e-006
186       35        -0.920059        1.03606e-006        2.59993e-006
187       35        -0.902134        1.0453e-006        2.5765e-006
188       35        -0.874867        1.05949e-006        2.54125e-006
189       35        -0.818144        1.08994e-006        2.47011e-006
190       35        -0.695894        1.15926e-006        2.32489e-006
191       35        -0.454687        1.30972e-006        2.0637e-006
192       35        -0.0373776        1.61609e-006        1.67764e-006
193       35        0.426857        2.03607e-006        1.32865e-006
194       35        0.728731        2.36406e-006        1.14071e-006
195       35        0.876851        2.54462e-006        1.05879e-006
196       35        0.938996        2.625e-006        1.02643e-006
197       35        0.961265        2.65468e-006        1.01517e-006
198       35        0.965489        2.66045e-006        1.01309e-006
199       35        0.957707        2.65008e-006        1.01703e-006
200       35        0.925747        2.60828e-006        1.03349e-006
201       35        0.806549        2.45782e-006        1.09716e-006
202       35        0.411108        2.02016e-006        1.33919e-006
203       35        -0.3045        1.41287e-006        1.91577e-006
204       35        -0.755142        1.12496e-006        2.39382e-006
205       35        -0.922175        1.03424e-006        2.60086e-006
206       35        -0.97739        1.00599e-006        2.67343e-006
207       35        -0.996429        9.9647e-007        2.69903e-006
208       35        -1.00375        9.92873e-007        2.70906e-006
209       35        -1.00685        9.91351e-007        2.71328e-006
210       35        -1.00735        9.91069e-007        2.71387e-006
211       35        -1.00225        9.93509e-007        2.70673e-006
212       35        -0.974734        1.00711e-006        2.6693e-006
213       35        -0.850229        1.07202e-006        2.50871e-006
214       35        -0.372717        1.36482e-006        1.98127e-006
215       35        0.519247        2.13225e-006        1.26862e-006
216       35        0.85219        2.51506e-006        1.07262e-006
217       35        0.927376        2.61104e-006        1.0329e-006
218       35        0.939424        2.62752e-006        1.02697e-006
219       35        0.938437        2.62703e-006        1.02779e-006
220       35        0.935493        2.62355e-006        1.02946e-006
221       35        0.932948        2.62038e-006        1.03084e-006
222       35        0.931257        2.61804e-006        1.03166e-006
223       35        0.930482        2.61665e-006        1.03191e-006
224       35        0.930658        2.61686e-006        1.03181e-006
225       35        0.931565        2.61824e-006        1.03142e-006
226       35        0.932586        2.61959e-006        1.0309e-006
227       35        0.932094        2.61884e-006        1.03111e-006
228       35        0.923534        2.60714e-006        1.03533e-006
229       35        0.87876        2.549e-006        1.05859e-006
230       35        0.682543        2.3122e-006        1.16842e-006
231       35        0.0274112        1.66935e-006        1.62421e-006
232       35        -0.706167        1.15267e-006        2.33554e-006
233       35        -0.941496        1.02396e-006        2.62524e-006
234       35        -0.996013        9.9654e-007        2.6981e-006
235       35        -1.00521        9.91917e-007        2.7104e-006
236       35        -1.00259        9.93214e-007        2.70684e-006
237       35        -0.994565        9.97522e-007        2.69685e-006
238       35        -0.97851        1.00581e-006        2.67595e-006
239       35        -0.942923        1.024e-006        2.6291e-006
240       35        -0.857463        1.06892e-006        2.51964e-006
241       35        -0.65788        1.18214e-006        2.28236e-006
242       35        -0.262044        1.44381e-006        1.87635e-006
243       35        0.275738        1.88929e-006        1.43399e-006
244       35        0.661256        2.28614e-006        1.18011e-006
245       35        0.855456        2.51662e-006        1.06979e-006
246       35        0.940057        2.62455e-006        1.02516e-006
247       35        0.975205        2.67098e-006        1.00727e-006
248       35        0.988844        2.68949e-006        1.00051e-006
249       35        0.993052        2.69536e-006        9.98481e-007
250       35        0.992824        2.69526e-006        9.98672e-007
251       35        0.990247        2.69205e-006        1.00006e-006
252       35        0.986229        2.68689e-006        1.00216e-006
253       35        0.981199        2.68038e-006        1.00477e-006
254       35        0.975521        2.67297e-006        1.0077e-006
255       35        0.969718        2.66539e-006        1.01069e-006
256       35        0.964404        2.65866e-006        1.01351e-006
257       35        0.960015        2.65336e-006        1.01594e-006
258       35        0.956584        2.64921e-006        1.01784e-006
259       35        0.953783        2.64572e-006        1.01934e-006
260       35        0.95122        2.64233e-006        1.02065e-006
261       35        0.948633        2.6389e-006        1.02197e-006
262       35        0.945998        2.63568e-006        1.02341e-006
263       35        0.943472        2.63283e-006        1.02489e-006
264       35        0.941295        2.63042e-006        1.02619e-006
265       35        0.939633        2.6284e-006        1.0271e-006
266       35        0.938641        2.62715e-006        1.02763e-006
267       35        0.938397        2.62672e-006        1.02772e-006
268       35        0.938928        2.62712e-006        1.02733e-006
269       35        0.940209        2.62839e-006        1.02651e-006
270       35        0.942162        2.63076e-006        1.02543e-006
271       35        0.944587        2.63388e-006        1.02416e-006
272       35        0.94721        2.63687e-006        1.02263e-006
273       35        0.949795        2.64029e-006        1.02132e-006
274       35        0.951811        2.64324e-006        1.0204e-006
275       35        0.95261        2.64422e-006        1.01996e-006
276       35        0.951625        2.64261e-006        1.02035e-006
277       35        0.948551        2.6383e-006        1.02182e-006
278       35        0.943712        2.6317e-006        1.02421e-006
279       35        0.938327        2.62448e-006        1.02691e-006
280       35        0.933284        2.61795e-006        1.02954e-006
281       35        0.928925        2.61244e-006        1.03186e-006
282       35        0.926523        2.60938e-006        1.03313e-006
283       35        0.928228        2.61161e-006        1.03225e-006
284       35        0.934959        2.62013e-006        1.02867e-006
285       35        0.945269        2.63317e-006        1.02319e-006
286       35        0.95526        2.64592e-006        1.01792e-006
287       35        0.959988        2.65183e-006        1.01538e-006
288       35        0.954055        2.6437e-006        1.01829e-006
289       35        0.927935        2.60918e-006        1.03159e-006
290       35        0.862854        2.52581e-006        1.06578e-006
291       35        0.728533        2.36301e-006        1.14043e-006
292       35        0.498337        2.10874e-006        1.28114e-006
293       35        0.172158        1.79391e-006        1.5102e-006
294       35        -0.189098        1.49741e-006        1.8091e-006
295       35        -0.458714        1.30688e-006        2.06753e-006
296       35        -0.620353        1.2042e-006        2.23932e-006
297       35        -0.715115        1.14785e-006        2.34668e-006
298       35        -0.763389        1.12014e-006        2.4033e-006
299       35        -0.767498        1.11768e-006        2.40791e-006
300       35        -0.72556        1.1418e-006        2.35883e-006
301       35        -0.649031        1.1872e-006        2.27194e-006
302       35        -0.567066        1.23772e-006        2.18222e-006
303       35        -0.511184        1.27334e-006        2.123e-006
304       35        -0.502569        1.27893e-006        2.11402e-006
305       35        -0.546662        1.25073e-006        2.16061e-006
306       35        -0.633326        1.19708e-006        2.25513e-006
307       35        -0.737901        1.1355e-006        2.37495e-006
308       35        -0.831134        1.0834e-006        2.4874e-006
309       35        -0.899912        1.04647e-006        2.57369e-006
310       35        -0.944819        1.02299e-006        2.63149e-006
311       35        -0.970334        1.00981e-006        2.6647e-006
312       35        -0.983007        1.00324e-006        2.68114e-006
313       35        -0.988272        1.00057e-006        2.68813e-006
314       35        -0.989551        1.00003e-006        2.6901e-006
315       35        -0.988785        1.00052e-006        2.68936e-006
316       35        -0.987058        1.00146e-006        2.68724e-006
317       35        -0.984907        1.00255e-006        2.68438e-006
318       35        -0.982265        1.00381e-006        2.68068e-006
319       35        -0.977965        1.0059e-006        2.67473e-006
320       35        -0.968351        1.01074e-006        2.66187e-006
321       35        -0.943202        1.02359e-006        2.62878e-006
322       35        -0.873945        1.05978e-006        2.53959e-006
323       35        -0.686469        1.16471e-006        2.31391e-006
324       35        -0.247546        1.45369e-006        1.86201e-006
325       35        0.378867        1.98763e-006        1.36081e-006
326       35        0.763888        2.4053e-006        1.12052e-006
327       35        0.90734        2.58345e-006        1.04267e-006
328       35        0.951079        2.64086e-006        1.02023e-006
329       35        0.962681        2.6565e-006        1.01443e-006
330       35        0.964676        2.65939e-006        1.01351e-006
331       35        0.964003        2.65853e-006        1.01387e-006
332       35        0.96289        2.65678e-006        1.01433e-006
333       35        0.962209        2.65559e-006        1.01456e-006
334       35        0.962209        2.65536e-006        1.01448e-006
335       35        0.962627        2.65562e-006        1.01415e-006
336       35        0.962312        2.65525e-006        1.01433e-006
337       35        0.958054        2.64991e-006        1.01661e-006
338       35        0.944299        2.63198e-006        1.02371e-006
339       35        0.914478        2.59304e-006        1.0391e-006
340       35        0.860884        2.52442e-006        1.06729e-006
341       35        0.77147        2.41434e-006        1.11623e-006
342       35        0.630948        2.25187e-006        1.19819e-006
343       35        0.423629        2.03245e-006        1.33058e-006
344       35        0.116478        1.74517e-006        1.55329e-006
345       35        -0.253328        1.45019e-006        1.86829e-006
346       35        -0.556829        1.2442e-006        2.17129e-006
347       35        -0.760493        1.12249e-006        2.40138e-006
348       35        -0.877093        1.05844e-006        2.54437e-006
349       35        -0.935542        1.0278e-006        2.61945e-006
350       35        -0.961318        1.01472e-006        2.65364e-006
351       35        -0.971214        1.00985e-006        2.66717e-006
352       35        -0.974126        1.00849e-006        2.67134e-006
353       35        -0.974136        1.00858e-006        2.6716e-006
354       35        -0.972931        1.00922e-006        2.67008e-006
355       35        -0.971202        1.01011e-006        2.66781e-006
356       35        -0.969261        1.01116e-006        2.66542e-006
357       35        -0.967227        1.0123e-006        2.663e-006
358       35        -0.965196        1.01346e-006        2.66064e-006
359       35        -0.963215        1.01452e-006        2.65816e-006
360       35        -0.96133        1.01547e-006        2.65563e-006
361       35        -0.959615        1.01631e-006        2.65328e-006
362       35        -0.95817        1.01712e-006        2.65155e-006
363       35        -0.956969        1.01787e-006        2.65031e-006
364       35        -0.955952        1.01846e-006        2.64915e-006
365       35        -0.955125        1.01891e-006        2.64813e-006
366       35        -0.954488        1.01924e-006        2.64732e-006
367       35        -0.954051        1.0195e-006        2.64682e-006
368       35        -0.953822        1.01964e-006        2.64659e-006
369       35        -0.953782        1.01965e-006        2.6465e-006
370       35        -0.953926        1.01953e-006        2.64657e-006
371       35        -0.954289        1.0193e-006        2.64695e-006
372       35        -0.95488        1.01902e-006        2.64779e-006
373       35        -0.955672        1.01863e-006        2.64886e-006
374       35        -0.956665        1.0181e-006        2.65011e-006
375       35        -0.95784        1.01744e-006        2.65152e-006
376       35        -0.959188        1.01672e-006        2.6532e-006
377       35        -0.960711        1.01591e-006        2.65515e-006
378       35        -0.962365        1.01501e-006        2.65718e-006
379       35        -0.964121        1.01402e-006        2.65926e-006
380       35        -0.965996        1.01299e-006        2.66152e-006
381       35        -0.967966        1.01191e-006        2.66395e-006
382       35        -0.970007        1.01081e-006        2.66647e-006
383       35        -0.972145        1.00968e-006        2.66919e-006
384       35        -0.974313        1.00856e-006        2.67203e-006
385       35        -0.976345        1.00749e-006        2.67462e-006
386       35        -0.977949        1.00664e-006        2.67666e-006
387       35        -0.978306        1.00639e-006        2.67695e-006
388       35        -0.97523        1.00784e-006        2.67257e-006
389       35        -0.96268        1.01408e-006        2.65558e-006
390       35        -0.923685        1.03399e-006        2.60416e-006
391       35        -0.814273        1.09238e-006        2.46609e-006
392       35        -0.544695        1.25159e-006        2.15785e-006
393       35        -0.0416573        1.61234e-006        1.68093e-006
394       35        0.482106        2.09201e-006        1.29178e-006
395       35        0.775204        2.41905e-006        1.11424e-006
396       35        0.894726        2.56784e-006        1.04953e-006
397       35        0.933723        2.61891e-006        1.02946e-006
398       35        0.942435        2.63113e-006        1.02529e-006
399       35        0.942255        2.63124e-006        1.02552e-006
400       35        0.940679        2.62916e-006        1.02632e-006
401       35        0.939988        2.62819e-006        1.02666e-006
402       35        0.940711        2.62921e-006        1.02631e-006
403       35        0.942239        2.63122e-006        1.02553e-006
404       35        0.941875        2.63051e-006        1.02563e-006
405       35        0.928737        2.61299e-006        1.03227e-006
406       35        0.856847        2.52034e-006        1.06988e-006
407       35        0.555853        2.17021e-006        1.24479e-006
408       35        -0.244592        1.45599e-006        1.85945e-006
409       35        -0.785498        1.10781e-006        2.42997e-006
410       35        -0.947222        1.02141e-006        2.63374e-006
411       35        -0.98453        1.00277e-006        2.68397e-006
412       35        -0.989946        1.00026e-006        2.6918e-006
413       35        -0.987629        1.00159e-006        2.68913e-006
414       35        -0.983689        1.00375e-006        2.68435e-006
415       35        -0.979638        1.00593e-006        2.67928e-006
416       35        -0.97583        1.00793e-006        2.6744e-006
417       35        -0.972429        1.00968e-006        2.66997e-006
418       35        -0.969496        1.01115e-006        2.66601e-006
419       35        -0.9671        1.01244e-006        2.66303e-006
420       35        -0.96535        1.01353e-006        2.66123e-006
421       35        -0.96422        1.0142e-006        2.65998e-006
422       35        -0.963659        1.01446e-006        2.65918e-006
423       35        -0.96371        1.01437e-006        2.65907e-006
424       35        -0.964423        1.01404e-006        2.66011e-006
425       35        -0.965669        1.01347e-006        2.66192e-006
426       35        -0.967389        1.01261e-006        2.66425e-006
427       35        -0.969587        1.01146e-006        2.66709e-006
428       35        -0.972181        1.01002e-006        2.6702e-006
429       35        -0.975212        1.00841e-006        2.67403e-006
430       35        -0.978695        1.00658e-006        2.6785e-006
431       35        -0.982377        1.00458e-006        2.68303e-006
432       35        -0.985732        1.00272e-006        2.68707e-006
433       35        -0.986933        1.00195e-006        2.68823e-006
434       35        -0.978333        1.00602e-006        2.67603e-006
435       35        -0.927467        1.0318e-006        2.60848e-006
436       35        -0.702885        1.15531e-006        2.33322e-006
437       35        0.017904        1.66122e-006        1.63174e-006
438       35        0.714357        2.3463e-006        1.14853e-006
439       35        0.921071        2.6006e-006        1.03528e-006
440       35        0.964832        2.65893e-006        1.01318e-006
441       35        0.970796        2.66744e-006        1.01038e-006
442       35        0.96931        2.66595e-006        1.01132e-006
443       35        0.967083        2.66303e-006        1.01246e-006
444       35        0.965608        2.6609e-006        1.01314e-006
445       35        0.965368        2.66074e-006        1.01332e-006
446       35        0.966327        2.66208e-006        1.01286e-006
447       35        0.967839        2.66379e-006        1.01198e-006
448       35        0.967406        2.66285e-006        1.01207e-006
449       35        0.953251        2.64366e-006        1.01909e-006
450       35        0.873531        2.53986e-006        1.06033e-006
451       35        0.5336        2.14573e-006        1.25845e-006
452       35        -0.334194        1.39193e-006        1.94427e-006
453       35        -0.821247        1.08831e-006        2.47408e-006
454       35        -0.948189        1.02118e-006        2.63569e-006
455       35        -0.973313        1.00873e-006        2.6698e-006
456       35        -0.974894        1.00822e-006        2.67267e-006
457       35        -0.971377        1.01019e-006        2.66851e-006
458       35        -0.967044        1.01261e-006        2.66333e-006
459       35        -0.962673        1.01497e-006        2.65788e-006
460       35        -0.958529        1.01721e-006        2.65273e-006
461       35        -0.954793        1.01925e-006        2.64815e-006
462       35        -0.951336        1.02104e-006        2.64365e-006
463       35        -0.948204        1.02272e-006        2.6397e-006
464       35        -0.945552        1.02421e-006        2.63655e-006
465       35        -0.943234        1.02543e-006        2.63359e-006
466       35        -0.941248        1.02652e-006        2.63116e-006
467       35        -0.93977        1.02739e-006        2.62949e-006
468       35        -0.938658        1.02792e-006        2.62793e-006
469       35        -0.937869        1.02823e-006        2.62665e-006
470       35        -0.937644        1.02841e-006        2.62652e-006
471       35        -0.93787        1.02835e-006        2.62695e-006
472       35        -0.938406        1.02804e-006        2.62758e-006
473       35        -0.939463        1.02757e-006        2.62914e-006
474       35        -0.940942        1.02676e-006        2.63098e-006
475       35        -0.942711        1.02573e-006        2.63298e-006
476       35        -0.94499        1.02457e-006        2.636e-006
477       35        -0.947721        1.02311e-006        2.63944e-006
478       35        -0.950732        1.02142e-006        2.64302e-006
479       35        -0.954249        1.0196e-006        2.64761e-006
480       35        -0.958261        1.01747e-006        2.6527e-006
481       35        -0.962521        1.01509e-006        2.6578e-006
482       35        -0.967121        1.01266e-006        2.66366e-006
483       35        -0.971517        1.01024e-006        2.66901e-006
484       35        -0.972768        1.00913e-006        2.66941e-006
485       35        -0.958917        1.01575e-006        2.64996e-006
486       35        -0.87536        1.05897e-006        2.54125e-006
487       35        -0.510348        1.27299e-006        2.12063e-006
488       35        0.412869        2.0217e-006        1.33786e-006
489       35        0.826214        2.48248e-006        1.08659e-006
490       35        0.91852        2.60014e-006        1.03774e-006
491       35        0.926474        2.61162e-006        1.03406e-006
492       35        0.915603        2.59875e-006        1.04022e-006
493       35        0.900768        2.58009e-006        1.04818e-006
494       35        0.885677        2.56129e-006        1.05636e-006
495       35        0.871701        2.54424e-006        1.0641e-006
496       35        0.858996        2.52837e-006        1.07098e-006
497       35        0.847802        2.51481e-006        1.07723e-006
498       35        0.840202        2.50616e-006        1.08172e-006
499       35        0.833606        2.50045e-006        1.08639e-006
0       36        0.84234        2.51146e-006        1.08169e-006
1       36        0.847146        2.51384e-006        1.07752e-006
2       36        0.85733        2.5266e-006        1.07202e-006
3       36        0.868109        2.53984e-006        1.06608e-006
4       36        0.880596        2.55505e-006        1.05916e-006
5       36        0.894313        2.57235e-006        1.0518e-006
6       36        0.908472        2.58983e-006        1.04406e-006
7       36        0.922201        2.6065e-006        1.03646e-006
8       36        0.931198        2.61755e-006        1.03153e-006
9       36        0.916686        2.59764e-006        1.03864e-006
10       36        0.800399        2.45012e-006        1.10047e-006
11       36        0.315531        1.9261e-006        1.4049e-006
12       36        -0.58232        1.22733e-006        2.19714e-006
13       36        -0.894936        1.04847e-006        2.56579e-006
14       36        -0.963296        1.01378e-006        2.65643e-006
15       36        -0.973358        1.00913e-006        2.67098e-006
16       36        -0.971068        1.01043e-006        2.66831e-006
17       36        -0.966638        1.01288e-006        2.66294e-006
18       36        -0.961945        1.01544e-006        2.6572e-006
19       36        -0.957492        1.01774e-006        2.65137e-006
20       36        -0.953594        1.01985e-006        2.64654e-006
21       36        -0.950041        1.02183e-006        2.64226e-006
22       36        -0.946816        1.02348e-006        2.63801e-006
23       36        -0.944136        1.02492e-006        2.63465e-006
24       36        -0.941809        1.02625e-006        2.63194e-006
25       36        -0.939768        1.02731e-006        2.62928e-006
26       36        -0.93823        1.02812e-006        2.62733e-006
27       36        -0.937061        1.02881e-006        2.62601e-006
28       36        -0.936164        1.02922e-006        2.62469e-006
29       36        -0.935757        1.02936e-006        2.62399e-006
30       36        -0.935754        1.02938e-006        2.62404e-006
31       36        -0.936066        1.02921e-006        2.62441e-006
32       36        -0.936884        1.0288e-006        2.62551e-006
33       36        -0.938126        1.0282e-006        2.62726e-006
34       36        -0.939643        1.0273e-006        2.62893e-006
35       36        -0.94163        1.02613e-006        2.63115e-006
36       36        -0.944096        1.02491e-006        2.63451e-006
37       36        -0.946848        1.02345e-006        2.63802e-006
38       36        -0.950014        1.02171e-006        2.64188e-006
39       36        -0.953618        1.01981e-006        2.6465e-006
40       36        -0.957498        1.01774e-006        2.65139e-006
41       36        -0.961752        1.01543e-006        2.65664e-006
42       36        -0.966398        1.01297e-006        2.66256e-006
43       36        -0.971186        1.0104e-006        2.66854e-006
44       36        -0.975813        1.00777e-006        2.67394e-006
45       36        -0.978682        1.00606e-006        2.67707e-006
46       36        -0.972236        1.00909e-006        2.66787e-006
47       36        -0.92321        1.03395e-006        2.60282e-006
48       36        -0.692442        1.16129e-006        2.32094e-006
49       36        0.0701066        1.70476e-006        1.58934e-006
50       36        0.743866        2.38064e-006        1.13145e-006
51       36        0.934531        2.6179e-006        1.02823e-006
52       36        0.975034        2.67179e-006        1.00775e-006
53       36        0.98198        2.68115e-006        1.00428e-006
54       36        0.981691        2.6809e-006        1.00447e-006
55       36        0.975766        2.6729e-006        1.00743e-006
56       36        0.94779        2.63508e-006        1.02135e-006
57       36        0.825257        2.47902e-006        1.08611e-006
58       36        0.372751        1.98195e-006        1.36524e-006
59       36        -0.465011        1.30278e-006        2.07407e-006
60       36        -0.855693        1.06951e-006        2.51657e-006
61       36        -0.959735        1.01536e-006        2.65111e-006
62       36        -0.981939        1.00434e-006        2.6812e-006
63       36        -0.984449        1.00321e-006        2.68492e-006
64       36        -0.982618        1.00427e-006        2.68286e-006
65       36        -0.980024        1.00568e-006        2.67966e-006
66       36        -0.977609        1.00694e-006        2.67654e-006
67       36        -0.975587        1.00804e-006        2.67404e-006
68       36        -0.973922        1.00896e-006        2.67203e-006
69       36        -0.972677        1.00967e-006        2.6706e-006
70       36        -0.971832        1.01017e-006        2.66965e-006
71       36        -0.971303        1.01049e-006        2.66908e-006
72       36        -0.971106        1.01057e-006        2.66877e-006
73       36        -0.971272        1.01046e-006        2.66892e-006
74       36        -0.971748        1.0102e-006        2.66952e-006
75       36        -0.972577        1.00973e-006        2.67049e-006
76       36        -0.973834        1.00904e-006        2.67202e-006
77       36        -0.975521        1.00816e-006        2.67419e-006
78       36        -0.977707        1.00699e-006        2.67694e-006
79       36        -0.980478        1.00553e-006        2.68046e-006
80       36        -0.983792        1.00376e-006        2.68462e-006
81       36        -0.987607        1.00163e-006        2.68918e-006
82       36        -0.991781        9.993e-007        2.69414e-006
83       36        -0.995583        9.97139e-007        2.69856e-006
84       36        -0.996742        9.96298e-007        2.69941e-006
85       36        -0.986411        1.00132e-006        2.68514e-006
86       36        -0.927335        1.0313e-006        2.60688e-006
87       36        -0.673766        1.17183e-006        2.29867e-006
88       36        0.091392        1.7231e-006        1.57261e-006
89       36        0.726195        2.36148e-006        1.14236e-006
90       36        0.909441        2.58713e-006        1.04196e-006
91       36        0.950035        2.64023e-006        1.02105e-006
92       36        0.955849        2.64759e-006        1.01796e-006
93       36        0.947655        2.63643e-006        1.02201e-006
94       36        0.91863        2.5985e-006        1.03697e-006
95       36        0.847537        2.50798e-006        1.07459e-006
96       36        0.706558        2.33823e-006        1.15354e-006
97       36        0.473026        2.08266e-006        1.29773e-006
98       36        0.125978        1.75314e-006        1.54563e-006
99       36        -0.284621        1.42736e-006        1.89733e-006
100       36        -0.602334        1.21584e-006        2.22058e-006
101       36        -0.797473        1.10175e-006        2.4458e-006
102       36        -0.899832        1.04643e-006        2.57338e-006
103       36        -0.949251        1.02079e-006        2.6375e-006
104       36        -0.971817        1.00934e-006        2.66742e-006
105       36        -0.981606        1.00443e-006        2.68057e-006
106       36        -0.985249        1.00259e-006        2.68543e-006
107       36        -0.985756        1.00236e-006        2.68616e-006
108       36        -0.984392        1.0031e-006        2.68449e-006
109       36        -0.981796        1.00443e-006        2.68107e-006
110       36        -0.978615        1.00604e-006        2.67685e-006
111       36        -0.975535        1.00759e-006        2.67271e-006
112       36        -0.973192        1.00881e-006        2.66969e-006
113       36        -0.971884        1.00964e-006        2.66839e-006
114       36        -0.971217        1.01012e-006        2.66788e-006
115       36        -0.97064        1.01044e-006        2.66719e-006
116       36        -0.969889        1.01085e-006        2.66626e-006
117       36        -0.968855        1.01143e-006        2.66503e-006
118       36        -0.967548        1.0121e-006        2.66332e-006
119       36        -0.966092        1.01283e-006        2.66136e-006
120       36        -0.964577        1.01362e-006        2.65941e-006
121       36        -0.963073        1.01437e-006        2.65739e-006
122       36        -0.961698        1.01509e-006        2.65562e-006
123       36        -0.960518        1.01584e-006        2.65444e-006
124       36        -0.959518        1.01649e-006        2.65348e-006
125       36        -0.958731        1.01697e-006        2.65265e-006
126       36        -0.958172        1.01731e-006        2.65204e-006
127       36        -0.95783        1.01749e-006        2.65162e-006
128       36        -0.957717        1.01753e-006        2.65142e-006
129       36        -0.957827        1.01742e-006        2.65142e-006
130       36        -0.958133        1.01719e-006        2.65163e-006
131       36        -0.958668        1.0169e-006        2.65229e-006
132       36        -0.959438        1.01647e-006        2.65323e-006
133       36        -0.960438        1.01591e-006        2.6544e-006
134       36        -0.96171        1.0153e-006        2.65619e-006
135       36        -0.9632        1.01455e-006        2.65819e-006
136       36        -0.964846        1.01365e-006        2.6602e-006
137       36        -0.966609        1.01266e-006        2.66231e-006
138       36        -0.968415        1.01168e-006        2.66452e-006
139       36        -0.97011        1.01073e-006        2.66654e-006
140       36        -0.971515        1.01e-006        2.66835e-006
141       36        -0.972315        1.00957e-006        2.66937e-006
142       36        -0.972011        1.00967e-006        2.66881e-006
143       36        -0.969784        1.01074e-006        2.6657e-006
144       36        -0.964297        1.01347e-006        2.65828e-006
145       36        -0.95365        1.01883e-006        2.64403e-006
146       36        -0.934967        1.02833e-006        2.61929e-006
147       36        -0.904606        1.044e-006        2.57969e-006
148       36        -0.856991        1.06919e-006        2.51908e-006
149       36        -0.779272        1.11178e-006        2.42355e-006
150       36        -0.652766        1.18498e-006        2.27618e-006
151       36        -0.449211        1.31338e-006        2.05817e-006
152       36        -0.120457        1.55e-006        1.74842e-006
153       36        0.291115        1.90339e-006        1.42265e-006
154       36        0.623773        2.2445e-006        1.20287e-006
155       36        0.824908        2.48006e-006        1.08695e-006
156       36        0.918767        2.59872e-006        1.03692e-006
157       36        0.954507        2.64521e-006        1.01841e-006
158       36        0.966079        2.66018e-006        1.01239e-006
159       36        0.968979        2.66416e-006        1.01097e-006
160       36        0.969081        2.66487e-006        1.01113e-006
161       36        0.968208        2.66402e-006        1.0117e-006
162       36        0.966201        2.66142e-006        1.01274e-006
163       36        0.959632        2.65245e-006        1.01598e-006
164       36        0.934864        2.61941e-006        1.02848e-006
165       36        0.846087        2.50611e-006        1.07535e-006
166       36        0.57668        2.19275e-006        1.2318e-006
167       36        0.0202237        1.66306e-006        1.62976e-006
168       36        -0.530427        1.26014e-006        2.14181e-006
169       36        -0.808561        1.09478e-006        2.45743e-006
170       36        -0.918495        1.03605e-006        2.59585e-006
171       36        -0.959814        1.0151e-006        2.65064e-006
172       36        -0.97504        1.00756e-006        2.67132e-006
173       36        -0.98024        1.005e-006        2.67842e-006
174       36        -0.981421        1.00447e-006        2.68017e-006
175       36        -0.980885        1.0048e-006        2.67961e-006
176       36        -0.9795        1.00553e-006        2.67784e-006
177       36        -0.977399        1.00661e-006        2.6751e-006
178       36        -0.97424        1.00828e-006        2.67108e-006
179       36        -0.969273        1.01088e-006        2.66471e-006
180       36        -0.961322        1.01495e-006        2.65426e-006
181       36        -0.94816        1.02162e-006        2.63675e-006
182       36        -0.925687        1.033e-006        2.60689e-006
183       36        -0.889236        1.05194e-006        2.55965e-006
184       36        -0.835221        1.08107e-006        2.49222e-006
185       36        -0.763301        1.12113e-006        2.40522e-006
186       36        -0.681533        1.16829e-006        2.30961e-006
187       36        -0.596152        1.21964e-006        2.21379e-006
188       36        -0.487815        1.28808e-006        2.09797e-006
189       36        -0.302807        1.41411e-006        1.91422e-006
190       36        0.00625605        1.65168e-006        1.64138e-006
191       36        0.364215        1.97375e-006        1.37124e-006
192       36        0.646877        2.27e-006        1.18875e-006
193       36        0.824879        2.47949e-006        1.08673e-006
194       36        0.914594        2.59292e-006        1.03893e-006
195       36        0.953129        2.64351e-006        1.01916e-006
196       36        0.967063        2.66223e-006        1.01217e-006
197       36        0.969635        2.66591e-006        1.01097e-006
198       36        0.965133        2.66004e-006        1.01329e-006
199       36        0.948312        2.63772e-006        1.02184e-006
200       36        0.886478        2.55791e-006        1.05413e-006
201       36        0.647691        2.27178e-006        1.18872e-006
202       36        -0.055879        1.60072e-006        1.69271e-006
203       36        -0.69787        1.15757e-006        2.32609e-006
204       36        -0.925415        1.03224e-006        2.60426e-006
205       36        -0.987811        1.00059e-006        2.68694e-006
206       36        -1.00354        9.92801e-007        2.70827e-006
207       36        -1.00708        9.91143e-007        2.71335e-006
208       36        -1.00744        9.91091e-007        2.71419e-006
209       36        -1.00653        9.91588e-007        2.71309e-006
210       36        -1.00334        9.93173e-007        2.70875e-006
211       36        -0.991568        9.98943e-007        2.69261e-006
212       36        -0.944375        1.02273e-006        2.62964e-006
213       36        -0.753669        1.12571e-006        2.39189e-006
214       36        -0.128972        1.5433e-006        1.75575e-006
215       36        0.637815        2.26063e-006        1.19462e-006
216       36        0.884637        2.55557e-006        1.0551e-006
217       36        0.937569        2.62422e-006        1.02759e-006
218       36        0.944404        2.63394e-006        1.02437e-006
219       36        0.941994        2.63155e-006        1.02591e-006
220       36        0.938536        2.62736e-006        1.02782e-006
221       36        0.935773        2.6238e-006        1.02927e-006
222       36        0.933998        2.62123e-006        1.03009e-006
223       36        0.933189        2.61966e-006        1.03031e-006
224       36        0.933308        2.61984e-006        1.03025e-006
225       36        0.934079        2.62136e-006        1.03006e-006
226       36        0.93483        2.62251e-006        1.02973e-006
227       36        0.93377        2.62102e-006        1.03024e-006
228       36        0.923604        2.6072e-006        1.03528e-006
229       36        0.872804        2.54133e-006        1.06171e-006
230       36        0.652948        2.27854e-006        1.186e-006
231       36        -0.0584152        1.5989e-006        1.69508e-006
232       36        -0.752552        1.12571e-006        2.38922e-006
233       36        -0.957803        1.0154e-006        2.64609e-006
234       36        -1.00242        9.93147e-007        2.7062e-006
235       36        -1.00771        9.90504e-007        2.71331e-006
236       36        -1.00087        9.93909e-007        2.70408e-006
237       36        -0.982546        1.0034e-006        2.68034e-006
238       36        -0.937369        1.02671e-006        2.62144e-006
239       36        -0.822365        1.08801e-006        2.47617e-006
240       36        -0.550055        1.24833e-006        2.16379e-006
241       36        -0.0525643        1.60386e-006        1.69042e-006
242       36        0.468731        2.07853e-006        1.30074e-006
243       36        0.771309        2.41399e-006        1.11624e-006
244       36        0.907962        2.58347e-006        1.04203e-006
245       36        0.964573        2.65737e-006        1.01285e-006
246       36        0.987122        2.68737e-006        1.00144e-006
247       36        0.995517        2.69868e-006        9.97251e-007
248       36        0.997562        2.70159e-006        9.96285e-007
249       36        0.996281        2.70011e-006        9.97015e-007
250       36        0.992969        2.69592e-006        9.98773e-007
251       36        0.988297        2.68988e-006        1.0012e-006
252       36        0.982569        2.68238e-006        1.00415e-006
253       36        0.975842        2.67353e-006        1.00758e-006
254       36        0.968275        2.66359e-006        1.01147e-006
255       36        0.960407        2.65339e-006        1.01555e-006
256       36        0.953088        2.64395e-006        1.01937e-006
257       36        0.947227        2.63647e-006        1.02246e-006
258       36        0.94356        2.63197e-006        1.02447e-006
259       36        0.942332        2.63052e-006        1.02516e-006
260       36        0.942952        2.63133e-006        1.02484e-006
261       36        0.944086        2.63293e-006        1.0243e-006
262       36        0.944459        2.63371e-006        1.02422e-006
263       36        0.943671        2.63305e-006        1.02477e-006
264       36        0.942238        2.63157e-006        1.02567e-006
265       36        0.940738        2.62976e-006        1.0265e-006
266       36        0.939592        2.62831e-006        1.02711e-006
267       36        0.939007        2.62746e-006        1.02738e-006
268       36        0.939064        2.62732e-006        1.02727e-006
269       36        0.939765        2.62792e-006        1.02678e-006
270       36        0.941063        2.62937e-006        1.02601e-006
271       36        0.942818        2.63144e-006        1.02502e-006
272       36        0.944857        2.6338e-006        1.02385e-006
273       36        0.947128        2.63695e-006        1.02275e-006
274       36        0.949381        2.64014e-006        1.02168e-006
275       36        0.951314        2.64268e-006        1.02069e-006
276       36        0.95274        2.64434e-006        1.01988e-006
277       36        0.953566        2.64513e-006        1.01934e-006
278       36        0.953827        2.64518e-006        1.01909e-006
279       36        0.953763        2.64504e-006        1.01911e-006
280       36        0.953529        2.64482e-006        1.01926e-006
281       36        0.95317        2.64439e-006        1.01946e-006
282       36        0.953067        2.6443e-006        1.01953e-006
283       36        0.953835        2.6453e-006        1.01913e-006
284       36        0.955445        2.64725e-006        1.01824e-006
285       36        0.956745        2.64876e-006        1.0175e-006
286       36        0.95609        2.64778e-006        1.01779e-006
287       36        0.953524        2.64416e-006        1.01901e-006
288       36        0.950649        2.64014e-006        1.02039e-006
289       36        0.946865        2.63482e-006        1.02219e-006
290       36        0.936523        2.62089e-006        1.02736e-006
291       36        0.908814        2.58468e-006        1.04163e-006
[truncated: 6,540,586 more chars]
