# Supplementary material for: Lattice Boltzmann simulation for phase separation with chemical reaction controlled by ultrasound field
Source: PLoS One. 2025 Jul 18;20(7):e0324607. doi: 10.1371/journal.pone.0324607 (PMC12273979; doi:10.1371/journal.pone.0324607)
Supplement: S1 Data — The computational data were visualized to generate the figures presented in this work. (ZIP) [file pone.0324607.s001.zip › S1_Data/Data for Fig 9/Fig 9II(a).txt]

zone  i=500,j=200,f=point
0       25        0.218955        0.000183849        0.000147697
1       25        -0.346505        0.000138317        0.000195596
2       25        -0.673868        0.000117468        0.00023045
3       25        -0.763724        0.000112404        0.000241247
4       25        -0.762996        0.000112481        0.000241237
5       25        -0.726548        0.000114536        0.000236853
6       25        -0.677508        0.000117348        0.000231054
7       25        -0.646804        0.000119135        0.000227479
8       25        -0.655044        0.000118636        0.000228402
9       25        -0.688726        0.000116653        0.000232276
10       25        -0.711874        0.000115308        0.000234975
11       25        -0.698765        0.000116078        0.000233463
12       25        -0.629231        0.000120163        0.000225446
13       25        -0.439153        0.000132084        0.000204914
14       25        -0.0342944        0.000161742        0.000167385
15       25        0.4209        0.000203007        0.000133265
16       25        0.61828        0.000224226        0.000120829
17       25        0.650672        0.000228082        0.000118989
18       25        0.619982        0.000224627        0.000120839
19       25        0.521119        0.000213649        0.000126877
20       25        0.243474        0.000185819        0.000145664
21       25        -0.206322        0.000148396        0.000182401
22       25        -0.489334        0.000128833        0.000210156
23       25        -0.576532        0.000123391        0.000219618
24       25        -0.562029        0.000124313        0.000218073
25       25        -0.491975        0.000128733        0.000210548
26       25        -0.384337        0.00013584        0.0001995
27       25        -0.271211        0.00014375        0.000188535
28       25        -0.21099        0.000148151        0.000182951
29       25        -0.247326        0.000145486        0.000186308
30       25        -0.361687        0.000137397        0.000197268
31       25        -0.487103        0.000129053        0.000210046
32       25        -0.572075        0.00012371        0.000219207
33       25        -0.604061        0.00012176        0.000222764
34       25        -0.573206        0.000123614        0.000219285
35       25        -0.424855        0.000133051        0.000203483
36       25        -0.0646362        0.000159298        0.000169935
37       25        0.381026        0.000199094        0.000136013
38       25        0.586709        0.000220816        0.000122808
39       25        0.631141        0.000225899        0.000120175
40       25        0.618948        0.00022451        0.000120901
41       25        0.554649        0.000217235        0.000124752
42       25        0.342636        0.000195248        0.000138606
43       25        -0.0764456        0.00015837        0.000170951
44       25        -0.434809        0.000132371        0.000204469
45       25        -0.605697        0.000121578        0.000222795
46       25        -0.672382        0.000117644        0.000230452
47       25        -0.701035        0.000115993        0.000233823
48       25        -0.71266        0.000115315        0.000235175
49       25        -0.709104        0.000115499        0.000234713
50       25        -0.693085        0.000116402        0.000232789
51       25        -0.67515        0.000117429        0.000230669
52       25        -0.66908        0.000117779        0.000229957
53       25        -0.680923        0.000117091        0.000231337
54       25        -0.702342        0.000115857        0.000233854
55       25        -0.717063        0.000115029        0.000235626
56       25        -0.713497        0.000115257        0.000235253
57       25        -0.687583        0.00011677        0.000232243
58       25        -0.63599        0.000119806        0.000226301
59       25        -0.541651        0.000125549        0.0002158
60       25        -0.356708        0.000137666        0.000196673
61       25        -0.0322345        0.000161927        0.000167231
62       25        0.332667        0.000194315        0.000139325
63       25        0.531233        0.000214683        0.000126207
64       25        0.567064        0.00021876        0.000124078
65       25        0.539489        0.000215889        0.000125874
66       25        0.513043        0.000213062        0.000127554
67       25        0.485917        0.000210084        0.00012923
68       25        0.364437        0.0001975        0.000137181
69       25        0.0165067        0.000165905        0.000163189
70       25        -0.395856        0.000135009        0.000200577
71       25        -0.609052        0.000121428        0.000223269
72       25        -0.67739        0.000117448        0.000231223
73       25        -0.692379        0.000116631        0.000233083
74       25        -0.693239        0.000116581        0.000233183
75       25        -0.666923        0.000118041        0.000229972
76       25        -0.528925        0.000126303        0.000214351
77       25        -0.125497        0.000154526        0.000175188
78       25        0.378865        0.000198931        0.000136196
79       25        0.588067        0.000221002        0.000122745
80       25        0.623604        0.000225096        0.000120654
81       25        0.604695        0.000223001        0.000121812
82       25        0.545459        0.000216389        0.000125414
83       25        0.35303        0.000196389        0.000137975
84       25        -0.098385        0.000156681        0.00017288
85       25        -0.531837        0.000126116        0.000214656
86       25        -0.705174        0.000115737        0.000234275
87       25        -0.736736        0.000114026        0.000238213
88       25        -0.721511        0.000114953        0.000236519
89       25        -0.692198        0.000116635        0.000233048
90       25        -0.632547        0.000120074        0.000226027
91       25        -0.460966        0.000130705        0.000207246
92       25        -0.0559001        0.000160029        0.000169229
93       25        0.406328        0.000201611        0.000134291
94       25        0.600715        0.000222402        0.000121969
95       25        0.637092        0.00022664        0.000119854
96       25        0.621258        0.000224848        0.000120804
97       25        0.545963        0.000216366        0.000125337
98       25        0.285596        0.000189776        0.000142629
99       25        -0.213171        0.000147906        0.000183049
100       25        -0.550421        0.000124984        0.00021672
101       25        -0.667321        0.000117984        0.000229953
102       25        -0.689669        0.000116743        0.000232675
103       25        -0.686723        0.000116946        0.000232395
104       25        -0.681173        0.000117281        0.00023177
105       25        -0.668152        0.000118001        0.000230175
106       25        -0.611012        0.00012131        0.00022349
107       25        -0.418346        0.000133485        0.000202823
108       25        0.0183909        0.000166085        0.000163058
109       25        0.466718        0.000207762        0.000130279
110       25        0.643795        0.000227198        0.000119346
111       25        0.670685        0.000230396        0.000117815
112       25        0.617299        0.000224251        0.000120961
113       25        0.408749        0.000201845        0.000134122
114       25        -0.0808685        0.000158017        0.000171327
115       25        -0.498084        0.000128274        0.000211082
116       25        -0.651848        0.000118879        0.000228138
117       25        -0.677441        0.000117454        0.000231248
118       25        -0.66541        0.000118193        0.000229919
119       25        -0.641181        0.0001196        0.000227086
120       25        -0.576459        0.000123438        0.000219685
121       25        -0.378223        0.000136209        0.000198823
122       25        0.0497337        0.00016872        0.000160534
123       25        0.466554        0.000207792        0.000130319
124       25        0.631996        0.00022591        0.000120078
125       25        0.660188        0.00022922        0.00011845
126       25        0.613509        0.000223852        0.000121204
127       25        0.413213        0.000202317        0.000133837
128       25        -0.0845708        0.000157712        0.00017163
129       25        -0.519036        0.000126931        0.000213296
130       25        -0.667022        0.000117997        0.000229909
131       25        -0.673049        0.000117745        0.000230805
132       25        -0.633352        0.000120164        0.000226379
133       25        -0.596383        0.00012243        0.000222277
134       25        -0.590706        0.000122771        0.000221635
135       25        -0.614004        0.00012132        0.000224176
136       25        -0.636765        0.000119893        0.000226641
137       25        -0.616898        0.000120995        0.000224224
138       25        -0.480203        0.000129429        0.000209209
139       25        -0.122095        0.000154789        0.000174891
140       25        0.317613        0.000192888        0.0001404
141       25        0.48598        0.00020995        0.000129139
142       25        0.423706        0.000203584        0.00013327
143       25        0.207664        0.000182722        0.000148458
144       25        -0.0331207        0.000161929        0.000167382
145       25        -0.0919464        0.000157214        0.000172354
146       25        0.0723395        0.000170733        0.000158818
147       25        0.303925        0.000191742        0.000141489
148       25        0.447433        0.000206048        0.00013172
149       25        0.497968        0.000211355        0.000128454
150       25        0.499346        0.000211511        0.000128372
151       25        0.483763        0.000209869        0.000129376
152       25        0.46987        0.00020842        0.00013028
153       25        0.468463        0.000208287        0.00013038
154       25        0.483891        0.000209921        0.000129391
155       25        0.513039        0.000213024        0.000127532
156       25        0.543365        0.000216277        0.000125612
157       25        0.543603        0.000216239        0.00012556
158       25        0.434045        0.000204565        0.000132534
159       25        0.0696691        0.000170421        0.000158952
160       25        -0.450481        0.000131284        0.000205993
161       25        -0.726033        0.000114391        0.000236432
162       25        -0.812357        0.000109648        0.00024706
163       25        -0.824463        0.000109056        0.000248718
164       25        -0.803468        0.000110205        0.000246118
165       25        -0.720256        0.000114796        0.000235901
166       25        -0.445329        0.000131623        0.000205464
167       25        0.138332        0.000176377        0.00015359
168       25        0.538343        0.00021548        0.000125779
169       25        0.647794        0.000227708        0.000119137
170       25        0.600079        0.000222264        0.000121971
171       25        0.357363        0.000196726        0.000137614
172       25        -0.13629        0.000153737        0.000176184
173       25        -0.506054        0.000127794        0.000211977
174       25        -0.639158        0.000119663        0.000226747
175       25        -0.661346        0.000118419        0.000229424
176       25        -0.64652        0.00011931        0.00022775
177       25        -0.599798        0.000122068        0.000222377
178       25        -0.456989        0.000130996        0.000206884
179       25        -0.102589        0.000156388        0.000173283
180       25        0.370781        0.000198136        0.000136752
181       25        0.615565        0.000224038        0.000121056
182       25        0.67672        0.000231157        0.000117493
183       25        0.654627        0.000228626        0.000118802
184       25        0.527726        0.000214416        0.000126494
185       25        0.138024        0.000176389        0.000153649
186       25        -0.443156        0.000131842        0.000205359
187       25        -0.702254        0.000115924        0.00023397
188       25        -0.746509        0.000113557        0.000239562
189       25        -0.72228        0.000115059        0.000236921
190       25        -0.695521        0.000116662        0.000233879
191       25        -0.691853        0.000116869        0.000233436
192       25        -0.706156        0.000115961        0.000234959
193       25        -0.693671        0.000116526        0.000233174
194       25        -0.537712        0.000125767        0.000215324
195       25        -0.052827        0.000160315        0.000169012
196       25        0.461304        0.000207333        0.000130715
197       25        0.654974        0.000228538        0.000118715
198       25        0.67647        0.000231025        0.000117455
199       25        0.577834        0.000219746        0.000123302
200       25        0.268657        0.000188249        0.000143898
201       25        -0.18705        0.000149907        0.000180741
202       25        -0.457198        0.000130949        0.000206852
203       25        -0.51335        0.000127336        0.000212763
204       25        -0.391638        0.000135305        0.000200171
205       25        -0.0451421        0.000160913        0.000168343
206       25        0.397343        0.000200697        0.000134889
207       25        0.617434        0.000224191        0.000120912
208       25        0.66436        0.000229626        0.000118166
209       25        0.602707        0.00022257        0.000121819
210       25        0.345378        0.000195528        0.000138424
211       25        -0.197324        0.000149054        0.000181568
212       25        -0.568444        0.00012384        0.000218641
213       25        -0.684381        0.000116977        0.000231913
214       25        -0.694555        0.000116453        0.000233235
215       25        -0.666773        0.000118065        0.000229984
216       25        -0.579287        0.000123241        0.000219956
217       25        -0.317856        0.000140371        0.000192895
218       25        0.190663        0.000181019        0.000149596
219       25        0.568326        0.000218629        0.000123848
220       25        0.682408        0.000231626        0.000117063
221       25        0.638625        0.000226578        0.000119637
222       25        0.380424        0.000198978        0.000136015
223       25        -0.198587        0.000148966        0.00018169
224       25        -0.593495        0.000122305        0.00022141
225       25        -0.710427        0.000115488        0.000235002
226       25        -0.718961        0.000115077        0.000236173
227       25        -0.69492        0.000116457        0.000233326
228       25        -0.621679        0.000120692        0.000224734
229       25        -0.384173        0.000135788        0.000199392
230       25        0.131113        0.000175703        0.000154113
231       25        0.547436        0.00021639        0.000125166
232       25        0.68267        0.000231701        0.000117071
233       25        0.67565        0.000230884        0.00011748
234       25        0.527409        0.000214182        0.000126396
235       25        0.0881875        0.000171957        0.000157442
236       25        -0.442693        0.000131851        0.000205278
237       25        -0.674481        0.000117492        0.000230638
238       25        -0.733488        0.000114157        0.000237712
239       25        -0.737937        0.000113935        0.000238308
240       25        -0.728672        0.000114481        0.000237243
241       25        -0.716477        0.000115175        0.000235788
242       25        -0.698188        0.000116187        0.000233548
243       25        -0.64046        0.000119497        0.000226728
244       25        -0.45995        0.000130709        0.000207042
245       25        -0.0487282        0.000160612        0.000168633
246       25        0.430285        0.000203994        0.000132662
247       25        0.646195        0.000227364        0.000119147
248       25        0.671757        0.000230407        0.000117694
249       25        0.545451        0.000216211        0.000125312
250       25        0.129754        0.000175585        0.000154218
251       25        -0.467176        0.000130187        0.00020771
252       25        -0.721754        0.000114728        0.000236115
253       25        -0.775004        0.00011185        0.000242782
254       25        -0.771544        0.000112115        0.000242517
255       25        -0.761186        0.000112683        0.000241234
256       25        -0.732604        0.0001142        0.000237592
257       25        -0.607972        0.000121393        0.000222963
258       25        -0.242582        0.000145738        0.000185748
259       25        0.277755        0.000189161        0.000143286
260       25        0.535657        0.000215302        0.000126013
261       25        0.581307        0.000220394        0.000123237
262       25        0.531958        0.000215066        0.000126341
263       25        0.435622        0.000204953        0.000132576
264       25        0.331559        0.000194552        0.00013965
265       25        0.284404        0.00019001        0.000142975
266       25        0.320944        0.000193496        0.000140375
267       25        0.359675        0.000197199        0.000137626
268       25        0.246007        0.000186186        0.000145582
269       25        -0.140268        0.000153434        0.000176538
270       25        -0.536675        0.000125813        0.000215179
271       25        -0.70112        0.000115988        0.000233833
272       25        -0.730503        0.000114418        0.000237546
273       25        -0.713282        0.00011549        0.000235678
274       25        -0.691616        0.000116782        0.000233207
275       25        -0.680655        0.000117406        0.000231898
276       25        -0.665167        0.000118234        0.000229942
277       25        -0.574197        0.000123577        0.000219437
278       25        -0.250561        0.000145184        0.000186524
279       25        0.316493        0.000192763        0.000140467
280       25        0.62367        0.000224873        0.000120526
281       25        0.687969        0.000232327        0.000116767
282       25        0.596676        0.000221845        0.000122156
283       25        0.241378        0.000185637        0.000145826
284       25        -0.356713        0.000137649        0.000196649
285       25        -0.650484        0.000118932        0.000227929
286       25        -0.713699        0.000115374        0.000235539
287       25        -0.703589        0.000116047        0.00023453
288       25        -0.687695        0.000116988        0.000232703
289       25        -0.674238        0.000117715        0.00023102
290       25        -0.611303        0.000121332        0.000223595
291       25        -0.359626        0.000137459        0.000196951
292       25        0.185981        0.000180597        0.000149948
293       25        0.573354        0.000219238        0.00012357
294       25        0.677646        0.000231088        0.000117349
295       25        0.606585        0.000222935        0.000121546
296       25        0.278997        0.00018914        0.000143093
297       25        -0.3205        0.000140152        0.000193103
298       25        -0.64018        0.000119519        0.000226706
299       25        -0.716996        0.000115157        0.000235872
300       25        -0.712162        0.000115527        0.00023549
301       25        -0.696805        0.000116437        0.000233728
302       25        -0.682139        0.000117239        0.000231912
303       25        -0.624419        0.000120537        0.000225061
304       25        -0.402613        0.000134519        0.000201204
305       25        0.0953082        0.000172591        0.000156901
306       25        0.492717        0.000210613        0.000128677
307       25        0.612502        0.000223789        0.000121292
308       25        0.607668        0.000223319        0.000121624
309       25        0.558507        0.000217836        0.000124616
310       25        0.474136        0.000208759        0.000129937
311       25        0.372258        0.000198355        0.000136702
312       25        0.323099        0.000193502        0.000140077
313       25        0.358425        0.000196927        0.000137608
314       25        0.446502        0.00020581        0.00013169
315       25        0.535671        0.000215258        0.000125986
316       25        0.591177        0.000221415        0.000122592
317       25        0.608841        0.000223474        0.000121566
318       25        0.600196        0.000222553        0.000122116
319       25        0.560669        0.000218149        0.000124526
320       25        0.438337        0.00020508        0.000132299
321       25        0.140744        0.000176677        0.000153481
322       25        -0.263774        0.000144289        0.00018784
323       25        -0.526482        0.000126502        0.000214163
324       25        -0.631614        0.00012006        0.00022579
325       25        -0.652099        0.000118873        0.000228184
326       25        -0.628319        0.000120299        0.000225496
327       25        -0.560205        0.000124439        0.000217897
328       25        -0.408838        0.000134194        0.000201971
329       25        -0.116066        0.00015538        0.000174502
330       25        0.263388        0.000187874        0.000144371
331       25        0.509973        0.000212589        0.000127662
332       25        0.598174        0.000222288        0.000122217
333       25        0.613522        0.000224039        0.000121304
334       25        0.598198        0.000222261        0.0001222
335       25        0.541308        0.00021589        0.000125645
336       25        0.406681        0.000201732        0.000134325
337       25        0.199567        0.000181876        0.000148972
338       25        -0.00148476        0.000164497        0.000164742
339       25        -0.119017        0.000155115        0.000174719
340       25        -0.122567        0.000154835        0.000175025
341       25        0.000653903        0.000164674        0.000164566
342       25        0.236338        0.000185271        0.000146274
343       25        0.481405        0.00020942        0.000129404
344       25        0.620192        0.000224543        0.000120768
345       25        0.639555        0.00022677        0.000119628
346       25        0.510487        0.000212496        0.000127541
347       25        0.0772148        0.000171069        0.000158357
348       25        -0.526678        0.000126367        0.000213977
349       25        -0.774453        0.000111728        0.000242383
350       25        -0.822885        0.000109202        0.000248659
351       25        -0.810996        0.000109925        0.000247347
352       25        -0.769745        0.000112168        0.000242196
353       25        -0.629274        0.000120161        0.000225451
354       25        -0.195802        0.000149207        0.000181478
355       25        0.419865        0.000203028        0.000133417
356       25        0.665461        0.00022967        0.000118059
357       25        0.698633        0.000233608        0.000116165
358       25        0.630333        0.000225672        0.000120151
359       25        0.409521        0.000201959        0.000134094
360       25        -0.0326912        0.000161933        0.000167314
361       25        -0.436334        0.000132318        0.0002047
362       25        -0.622563        0.000120623        0.000224805
363       25        -0.684938        0.000117003        0.000232094
364       25        -0.706553        0.000115785        0.000234696
365       25        -0.717875        0.000115124        0.000236013
366       25        -0.718181        0.00011506        0.000235954
367       25        -0.689522        0.000116649        0.000232454
368       25        -0.603354        0.000121711        0.000222517
369       25        -0.429004        0.000132766        0.000203892
370       25        -0.164659        0.00015157        0.000178699
371       25        0.11636        0.00017446        0.000155297
372       25        0.303313        0.000191529        0.000141419
373       25        0.360168        0.000197042        0.000137449
374       25        0.295339        0.000190771        0.000141987
375       25        0.111783        0.00017407        0.00015566
376       25        -0.161139        0.000151854        0.000178405
377       25        -0.431023        0.000132635        0.000204103
378       25        -0.617649        0.000120806        0.000224043
379       25        -0.699984        0.000115994        0.00023358
380       25        -0.706338        0.000115719        0.000234512
381       25        -0.674765        0.00011761        0.000230936
382       25        -0.629393        0.000120315        0.000225768
383       25        -0.581358        0.000123219        0.000220373
384       25        -0.535086        0.000126069        0.000215275
385       25        -0.491582        0.000128803        0.00021058
386       25        -0.449971        0.000131476        0.000206189
387       25        -0.40843        0.000134208        0.00020191
388       25        -0.364362        0.00013718        0.000197484
389       25        -0.314793        0.000140612        0.000192635
390       25        -0.257342        0.000144705        0.000187174
391       25        -0.190406        0.00014963        0.000181013
392       25        -0.112324        0.000155588        0.000174083
393       25        -0.0219069        0.000162781        0.000166386
394       25        0.0793669        0.000171229        0.000158164
395       25        0.186832        0.000180671        0.000149882
396       25        0.293592        0.000190569        0.000142084
397       25        0.390304        0.000200015        0.00013538
398       25        0.465764        0.000207744        0.000130391
399       25        0.510499        0.000212521        0.000127554
400       25        0.519975        0.000213623        0.000127006
401       25        0.493549        0.000210897        0.000128743
402       25        0.437805        0.000205152        0.000132416
403       25        0.37697        0.000199035        0.000136526
404       25        0.348416        0.000196226        0.000138498
405       25        0.365304        0.000197882        0.000137327
406       25        0.383186        0.000199605        0.000136068
407       25        0.303249        0.000191672        0.000141534
408       25        0.00898047        0.00016538        0.000163901
409       25        -0.406819        0.000134273        0.000201682
410       25        -0.654492        0.000118648        0.000228298
411       25        -0.74334        0.000113565        0.000238821
412       25        -0.759838        0.000112698        0.00024094
413       25        -0.750831        0.000113248        0.000239945
414       25        -0.735581        0.000114134        0.000238162
415       25        -0.721643        0.000114937        0.000236518
416       25        -0.711948        0.000115493        0.000235369
417       25        -0.707238        0.00011576        0.000234806
418       25        -0.70695        0.000115773        0.000234765
419       25        -0.709925        0.0001156        0.000235113
420       25        -0.715019        0.000115307        0.000235714
421       25        -0.721175        0.000114952        0.000236438
422       25        -0.726617        0.000114632        0.000237068
423       25        -0.726801        0.000114601        0.000237047
424       25        -0.709297        0.000115565        0.000234892
425       25        -0.640414        0.000119538        0.000226795
426       25        -0.442005        0.000131931        0.000205261
427       25        -0.0364913        0.000161658        0.000167666
428       25        0.360503        0.000197232        0.000137535
429       25        0.518361        0.000213566        0.000127178
430       25        0.541096        0.00021612        0.000125806
431       25        0.532258        0.000215199        0.000126382
432       25        0.528541        0.000214743        0.000126584
433       25        0.503689        0.000211931        0.000128069
434       25        0.377542        0.000198819        0.000136299
435       25        0.0830884        0.000171603        0.000157921
436       25        -0.267472        0.000144019        0.000188184
437       25        -0.503015        0.000128037        0.000211735
438       25        -0.619466        0.000120857        0.000224544
439       25        -0.673922        0.000117664        0.000230846
440       25        -0.703861        0.000115937        0.000234372
441       25        -0.720726        0.000114946        0.00023632
442       25        -0.718397        0.000115025        0.000235933
443       25        -0.678687        0.000117258        0.00023115
444       25        -0.575234        0.000123413        0.000219373
445       25        -0.378466        0.000136151        0.000198786
446       25        -0.0807507        0.000158067        0.00017136
447       25        0.2405        0.000185636        0.000145954
448       25        0.457675        0.000206914        0.000130925
449       25        0.555779        0.000217356        0.000124681
450       25        0.58235        0.000220304        0.000123058
451       25        0.567987        0.000218717        0.000123939
452       25        0.50554        0.000211943        0.000127839
453       25        0.353833        0.000196437        0.000137897
454       25        0.0806877        0.000171377        0.000158092
455       25        -0.242776        0.000145739        0.000185785
456       25        -0.493189        0.000128544        0.000210495
457       25        -0.644554        0.000119196        0.000227085
458       25        -0.718359        0.000114934        0.000235737
459       25        -0.738722        0.00011383        0.000238277
460       25        -0.723932        0.000114732        0.000236637
461       25        -0.68881        0.000116809        0.000232607
462       25        -0.641123        0.000119633        0.000227136
463       25        -0.584536        0.000123039        0.000220751
464       25        -0.523746        0.000126799        0.00021408
465       25        -0.470697        0.000130175        0.000208424
466       25        -0.441125        0.000132091        0.00020533
467       25        -0.440686        0.000132103        0.000205258
468       25        -0.460505        0.000130786        0.000207279
469       25        -0.486613        0.00012908        0.000209987
470       25        -0.508452        0.000127675        0.000212287
471       25        -0.520794        0.000126886        0.000213596
472       25        -0.52236        0.000126782        0.000213754
473       25        -0.513148        0.000127359        0.000212759
474       25        -0.491558        0.000128731        0.000210458
475       25        -0.451737        0.00013131        0.000206293
476       25        -0.381613        0.000135992        0.00019918
477       25        -0.262842        0.000144322        0.000187708
478       25        -0.0803014        0.000158125        0.000171347
479       25        0.150209        0.000177411        0.000152667
480       25        0.373646        0.000198336        0.000136499
481       25        0.540066        0.000215596        0.00012563
482       25        0.633012        0.000225985        0.000119996
483       25        0.666717        0.000229946        0.000118052
484       25        0.653326        0.000228446        0.000118863
485       25        0.56124        0.000218085        0.000124418
486       25        0.282167        0.000189617        0.000142999
487       25        -0.209227        0.000148262        0.000182766
488       25        -0.571206        0.000123661        0.000218929
489       25        -0.723129        0.000114692        0.000236366
490       25        -0.770708        0.000112101        0.000242283
491       25        -0.781862        0.000111552        0.000243802
492       25        -0.781498        0.000111593        0.000243801
493       25        -0.765527        0.000112436        0.000241751
494       25        -0.689012        0.000116683        0.000232404
495       25        -0.427116        0.000132874        0.000203673
496       25        0.113388        0.000174199        0.000155526
497       25        0.472803        0.000208591        0.000130005
498       25        0.527827        0.000214642        0.000126614
499       25        0.412052        0.000202606        0.000134184
0       26        0.173152        0.000179714        0.000151141
1       26        -0.42252        0.000133202        0.00020324
2       26        -0.720019        0.000114817        0.000235889
3       26        -0.778635        0.000111569        0.000243053
4       26        -0.728064        0.000114432        0.000236997
5       26        -0.597068        0.000122166        0.000221949
6       26        -0.431509        0.000132704        0.000204309
7       26        -0.337912        0.000139056        0.000194958
8       26        -0.383976        0.000135876        0.00019948
9       26        -0.533796        0.000126038        0.000214944
10       26        -0.677403        0.000117282        0.000230899
11       26        -0.742382        0.000113574        0.000238611
12       26        -0.732726        0.000114148        0.000237513
13       26        -0.62628        0.000120303        0.000225044
14       26        -0.297843        0.00014173        0.000190904
15       26        0.282501        0.000189414        0.000142799
16       26        0.619084        0.000224162        0.000120697
17       26        0.698143        0.000233447        0.000116142
18       26        0.666466        0.000229828        0.000118021
19       26        0.517731        0.000213215        0.000127049
20       26        0.0997489        0.000172935        0.000156518
21       26        -0.44016        0.000131961        0.000204929
22       26        -0.667867        0.000117867        0.000229848
23       26        -0.704228        0.000115888        0.000234358
24       26        -0.675721        0.000117617        0.00023117
25       26        -0.627798        0.000120458        0.000225676
26       26        -0.570319        0.000123931        0.000219213
27       26        -0.513128        0.000127497        0.000212985
28       26        -0.482069        0.000129485        0.00020969
29       26        -0.50009        0.000128329        0.000211598
30       26        -0.555748        0.000124826        0.000217603
31       26        -0.61464        0.000121243        0.000224177
32       26        -0.656354        0.000118785        0.000228988
33       26        -0.679733        0.000117413        0.000231696
34       26        -0.676527        0.00011752        0.000231166
35       26        -0.588248        0.000122647        0.000220866
36       26        -0.265761        0.000144012        0.000187853
37       26        0.303573        0.000191533        0.000141385
38       26        0.605382        0.000222821        0.00012163
39       26        0.679375        0.000231339        0.000117274
40       26        0.660489        0.000229116        0.000118361
41       26        0.536711        0.000215156        0.000125795
42       26        0.166462        0.000178781        0.000151366
43       26        -0.358808        0.000137478        0.000196817
44       26        -0.63514        0.000119768        0.000226037
45       26        -0.718027        0.000115018        0.000235831
46       26        -0.732355        0.000114255        0.000237648
47       26        -0.726202        0.000114593        0.000236887
48       26        -0.697011        0.000116222        0.000233345
49       26        -0.63166        0.000120028        0.000225741
50       26        -0.53818        0.000125738        0.000215375
51       26        -0.454156        0.000131131        0.000206512
52       26        -0.42487        0.000133078        0.000203528
53       26        -0.469577        0.000130128        0.000208116
54       26        -0.563927        0.000124121        0.000218151
55       26        -0.656646        0.000118523        0.000228549
56       26        -0.712736        0.000115296        0.000235154
57       26        -0.727643        0.000114497        0.000237032
58       26        -0.71332        0.000115352        0.000235405
59       26        -0.675505        0.000117526        0.000230942
60       26        -0.583358        0.000122967        0.000220362
61       26        -0.346817        0.000138329        0.000195675
62       26        0.0966746        0.000172696        0.000156783
63       26        0.479979        0.000209141        0.000129416
64       26        0.612899        0.000223712        0.000121202
65       26        0.619214        0.00022461        0.000120923
66       26        0.591926        0.000221597        0.000122601
67       26        0.531808        0.000214902        0.000126264
68       26        0.324269        0.000193525        0.00013993
69       26        -0.157805        0.00015204        0.000178029
70       26        -0.554785        0.000124684        0.000217145
71       26        -0.68902        0.000116746        0.00023253
72       26        -0.701314        0.000116182        0.00023427
73       26        -0.688267        0.000117013        0.000232886
74       26        -0.681844        0.000117364        0.00023209
75       26        -0.654142        0.000118861        0.000228629
76       26        -0.491578        0.000128708        0.000210424
77       26        -0.0225821        0.000162731        0.000166447
78       26        0.46713        0.000207874        0.000130295
79       26        0.63741        0.000226515        0.000119749
80       26        0.65142        0.000228279        0.000119003
81       26        0.629204        0.000225799        0.000120355
82       26        0.595107        0.000221874        0.000122364
83       26        0.476307        0.000208878        0.000129728
84       26        0.119268        0.000174721        0.000155077
85       26        -0.382147        0.000135981        0.00019927
86       26        -0.650077        0.00011898        0.000227928
87       26        -0.720578        0.00011499        0.000236376
88       26        -0.717553        0.000115271        0.000236238
89       26        -0.702659        0.000116148        0.000234517
90       26        -0.680505        0.000117339        0.00023173
91       26        -0.581417        0.000123108        0.000220187
92       26        -0.239402        0.000145968        0.000185451
93       26        0.330296        0.000194055        0.000139469
94       26        0.616874        0.000224104        0.000120933
95       26        0.683539        0.000231893        0.000117066
96       26        0.666726        0.000229948        0.000118052
97       26        0.555416        0.000217298        0.000124693
98       26        0.188561        0.000180774        0.000149708
99       26        -0.388135        0.000135482        0.000199732
100       26        -0.660737        0.000118322        0.000229098
101       26        -0.717339        0.00011518        0.000236002
102       26        -0.704747        0.00011599        0.000234687
103       26        -0.682369        0.000117318        0.000232121
104       26        -0.671927        0.000117948        0.000230944
105       26        -0.680802        0.000117375        0.00023187
106       26        -0.680436        0.000117251        0.000231541
107       26        -0.58029        0.000123114        0.000219949
108       26        -0.211555        0.000148024        0.000182898
109       26        0.372318        0.00019816        0.000136559
110       26        0.651488        0.000227962        0.00011883
111       26        0.706587        0.00023448        0.000115675
112       26        0.639784        0.000226695        0.00011956
113       26        0.358911        0.000196839        0.00013748
114       26        -0.242737        0.000145704        0.000185734
115       26        -0.61323        0.000121123        0.000223639
116       26        -0.701637        0.000116067        0.000234113
117       26        -0.687637        0.00011702        0.000232753
118       26        -0.662663        0.000118537        0.000229956
119       26        -0.656153        0.000118882        0.000229129
120       26        -0.645231        0.000119396        0.00022762
121       26        -0.536917        0.000125852        0.000215297
122       26        -0.163123        0.000151668        0.00017854
123       26        0.385181        0.000199476        0.000135709
124       26        0.642113        0.00022697        0.000119427
125       26        0.697947        0.000233524        0.000116203
126       26        0.648755        0.00022776        0.000119049
127       26        0.410875        0.000202035        0.000133963
128       26        -0.167362        0.000151305        0.000178871
129       26        -0.583164        0.000122945        0.000220281
130       26        -0.683082        0.000117134        0.000231921
131       26        -0.644577        0.000119549        0.000227763
132       26        -0.562276        0.000124634        0.000218691
133       26        -0.496678        0.00012881        0.000211667
134       26        -0.498822        0.000128667        0.000211886
135       26        -0.561513        0.000124675        0.000218595
136       26        -0.632657        0.000120263        0.000226408
137       26        -0.665182        0.000118196        0.000229874
138       26        -0.590533        0.000122496        0.000221099
139       26        -0.269283        0.000143767        0.000188195
140       26        0.261766        0.000187568        0.000144369
141       26        0.515508        0.000213027        0.000127219
142       26        0.521337        0.00021376        0.000126915
143       26        0.404178        0.000201628        0.000134592
144       26        0.266214        0.000188188        0.000144204
145       26        0.236336        0.000185387        0.000146366
146       26        0.340381        0.000195258        0.000138926
147       26        0.471586        0.000208469        0.000130087
148       26        0.546581        0.000216429        0.000125296
149       26        0.564994        0.000218426        0.000124145
150       26        0.552362        0.000217043        0.000124928
151       26        0.531575        0.000214796        0.000126231
152       26        0.519809        0.000213541        0.000126978
153       26        0.527216        0.00021435        0.000126519
154       26        0.554044        0.000217279        0.000124853
155       26        0.59148        0.000221425        0.00012256
156       26        0.626721        0.000225383        0.000120432
157       26        0.64095        0.000226953        0.000119557
158       26        0.58738        0.000220826        0.000122731
159       26        0.355997        0.000196619        0.000137726
160       26        -0.118395        0.000155128        0.000174626
161       26        -0.517685        0.000126941        0.000213024
162       26        -0.698609        0.000115958        0.000233185
163       26        -0.75236        0.000112926        0.00023963
164       26        -0.735965        0.000113861        0.000237685
165       26        -0.622686        0.000120449        0.000224509
166       26        -0.289248        0.000142342        0.000190087
167       26        0.270711        0.000188441        0.00014375
168       26        0.591237        0.00022124        0.000122488
169       26        0.662173        0.000229296        0.000118255
170       26        0.567354        0.000218568        0.000123934
171       26        0.206502        0.00018243        0.000148393
172       26        -0.363764        0.000137156        0.000197332
173       26        -0.643454        0.000119345        0.000227119
174       26        -0.699454        0.000116233        0.000233936
175       26        -0.682777        0.000117325        0.000232229
176       26        -0.662386        0.000118544        0.000229906
177       26        -0.646807        0.000119384        0.000227955
178       26        -0.578998        0.000123323        0.000220039
179       26        -0.316125        0.000140526        0.000192775
180       26        0.217257        0.000183513        0.000147677
181       26        0.587381        0.000220822        0.000122728
182       26        0.70099        0.000233912        0.000116042
183       26        0.702039        0.000234086        0.000116007
184       26        0.612559        0.000223698        0.000121236
185       26        0.298401        0.000191087        0.000141787
186       26        -0.301551        0.00014157        0.000191396
187       26        -0.648193        0.000119087        0.000227703
188       26        -0.727307        0.00011466        0.000237289
189       26        -0.709261        0.000115857        0.000235478
190       26        -0.680897        0.000117584        0.000232304
191       26        -0.675953        0.000117864        0.000231709
192       26        -0.687502        0.000117083        0.000232848
193       26        -0.655783        0.000118747        0.000228785
194       26        -0.433958        0.000132486        0.000204473
195       26        0.126046        0.000175343        0.000154578
196       26        0.56669        0.000218519        0.000123988
197       26        0.705166        0.000234318        0.000115759
198       26        0.68973        0.000232492        0.000116644
199       26        0.506235        0.000211951        0.000127756
200       26        0.0096189        0.000165413        0.000163829
201       26        -0.480536        0.000129407        0.000209244
202       26        -0.672446        0.000117645        0.000230468
203       26        -0.700358        0.000116066        0.000233812
204       26        -0.620433        0.000120718        0.000224503
205       26        -0.327236        0.0001397        0.000193782
206       26        0.244663        0.000185963        0.000145603
207       26        0.60556        0.000222784        0.000121589
208       26        0.695967        0.000233206        0.000116275
209       26        0.624688        0.000224953        0.000120446
210       26        0.296952        0.000190841        0.00014181
211       26        -0.335754        0.00013906        0.000194545
212       26        -0.659587        0.000118369        0.000228925
213       26        -0.724811        0.000114766        0.000236916
214       26        -0.711922        0.000115622        0.000235628
215       26        -0.694134        0.000116636        0.000233501
216       26        -0.657632        0.00011863        0.000228982
217       26        -0.487633        0.00012896        0.000210005
218       26        -0.0011615        0.000164478        0.00016467
219       26        0.517495        0.000213079        0.000126998
220       26        0.696715        0.000233186        0.000116178
221       26        0.656078        0.000228472        0.00011855
222       26        0.342977        0.000195268        0.000138573
223       26        -0.317131        0.000140369        0.000192752
224       26        -0.665202        0.000118038        0.000229571
225       26        -0.735382        0.000114175        0.000238202
226       26        -0.722716        0.000115026        0.000236956
227       26        -0.706726        0.000115937        0.000235043
228       26        -0.67626        0.00011756        0.000231183
229       26        -0.515315        0.000127186        0.00021293
230       26        -0.0225076        0.000162715        0.000166418
231       26        0.516825        0.000213046        0.000127063
232       26        0.706896        0.000234423        0.000115611
233       26        0.701912        0.000233811        0.000115885
234       26        0.499575        0.000211116        0.000128103
235       26        -0.0725455        0.000158682        0.000170622
236       26        -0.58138        0.000123009        0.000220003
237       26        -0.745509        0.000113439        0.000239075
238       26        -0.76303        0.00011254        0.000241372
239       26        -0.733807        0.000114207        0.000237893
240       26        -0.685679        0.000117        0.000232259
241       26        -0.65174        0.000118999        0.000228345
242       26        -0.659559        0.000118493        0.000229158
243       26        -0.680746        0.000117139        0.000231391
244       26        -0.621336        0.000120555        0.000224402
245       26        -0.326731        0.000139709        0.000193696
246       26        0.253217        0.000186732        0.00014496
247       26        0.618798        0.000224147        0.000120723
248       26        0.701209        0.000233721        0.000115922
249       26        0.597458        0.000221846        0.000122061
250       26        0.19412        0.000181318        0.000149326
251       26        -0.448511        0.000131389        0.000205753
252       26        -0.732336        0.000114074        0.000237266
253       26        -0.786829        0.000111177        0.000244191
254       26        -0.774841        0.000111942        0.000242942
255       26        -0.750066        0.00011331        0.000239893
256       26        -0.682843        0.000117046        0.000231692
257       26        -0.454245        0.000131117        0.000206506
258       26        0.0394664        0.000167918        0.00016142
259       26        0.486784        0.000209951        0.000129036
260       26        0.651674        0.000228122        0.000118891
261       26        0.666108        0.000229898        0.0001181
262       26        0.623622        0.000225124        0.000120667
263       26        0.559831        0.000218078        0.000124589
264       26        0.499239        0.000211582        0.000128429
265       26        0.474199        0.000208956        0.000130051
266       26        0.494007        0.000211008        0.000128752
267       26        0.50434        0.000211987        0.00012802
268       26        0.383504        0.000199407        0.00013589
269       26        -0.018633        0.000163073        0.00016614
270       26        -0.495128        0.000128444        0.000210739
271       26        -0.701368        0.000115962        0.000233839
272       26        -0.733644        0.000114282        0.00023801
273       26        -0.705125        0.000116056        0.00023491
274       26        -0.672744        0.000118018        0.000231269
275       26        -0.662613        0.000118615        0.000230095
276       26        -0.668636        0.000118164        0.000230605
277       26        -0.627131        0.000120431        0.000225475
278       26        -0.372522        0.000136581        0.000198233
279       26        0.230966        0.000184695        0.000146605
280       26        0.621919        0.000224581        0.000120581
281       26        0.710746        0.000234881        0.000115392
282       26        0.601021        0.000222234        0.00012184
283       26        0.169186        0.000179059        0.000151189
284       26        -0.456395        0.000130939        0.00020667
285       26        -0.692772        0.000116505        0.000232923
286       26        -0.711602        0.000115626        0.00023556
287       26        -0.676753        0.000117778        0.000231725
288       26        -0.657269        0.00011895        0.000229516
289       26        -0.664389        0.000118449        0.000230183
290       26        -0.647522        0.000119253        0.000227869
291       26        -0.462727        0.000130555        0.000207374
292       26        0.0812276        0.000171388        0.000158017
293       26        0.558663        0.000217567        0.000124443
294       26        0.694465        0.000232937        0.000116315
295       26        0.607654        0.00022296        0.00012143
296       26        0.204095        0.000182191        0.000148556
297       26        -0.435671        0.000132282        0.000204507
298       26        -0.694537        0.000116368        0.000233061
299       26        -0.724116        0.000114875        0.000236976
300       26        -0.693758        0.000116758        0.000233658
301       26        -0.6742        0.000117929        0.000231431
302       26        -0.678084        0.000117625        0.000231733
303       26        -0.660149        0.000118488        0.000229284
304       26        -0.487441        0.000128928        0.000209913
305       26        0.0254613        0.000166665        0.000162475
306       26        0.503528        0.000211699        0.00012795
307       26        0.657356        0.000228766        0.000118551
308       26        0.654025        0.000228421        0.000118767
309       26        0.55784        0.000217579        0.000124552
310       26        0.331495        0.000194263        0.000139451
311       26        0.0403669        0.000167965        0.000161319
312       26        -0.1165        0.000155272        0.000174457
313       26        -0.0829374        0.000157906        0.000171561
314       26        0.0982806        0.000172892        0.000156709
315       26        0.34011        0.000195103        0.000138853
316       26        0.53315        0.00021491        0.000126099
317       26        0.629008        0.000225584        0.000120264
318       26        0.654542        0.000228595        0.000118796
319       26        0.643449        0.000227346        0.000119465
320       26        0.593716        0.000221653        0.000122412
321       26        0.460448        0.000207242        0.00013077
322       26        0.213008        0.000183159        0.00014802
323       26        -0.0573188        0.000160034        0.000169475
324       26        -0.229407        0.000146825        0.000184685
325       26        -0.282114        0.000143002        0.00018961
326       26        -0.239233        0.000146111        0.000185601
327       26        -0.110709        0.000155824        0.000174066
328       26        0.0982603        0.000172984        0.000156795
329       26        0.341283        0.000195283        0.000138818
330       26        0.532767        0.000214907        0.000126146
331       26        0.626387        0.000225344        0.000120451
332       26        0.651214        0.000228264        0.00011902
333       26        0.640689        0.000227049        0.000119639
334       26        0.584406        0.000220613        0.000122978
335       26        0.419438        0.00020302        0.000133469
336       26        0.0989015        0.000172967        0.000156679
337       26        -0.245648        0.000145574        0.000186109
338       26        -0.453422        0.000131199        0.000206466
339       26        -0.533361        0.000126083        0.000214927
340       26        -0.527869        0.000126427        0.000214333
341       26        -0.426868        0.000132943        0.000203728
342       26        -0.163826        0.000151656        0.000178652
343       26        0.252551        0.00018679        0.000145102
344       26        0.568381        0.000218697        0.000123879
345       26        0.671888        0.000230358        0.000117654
346       26        0.59296        0.000221387        0.000122358
347       26        0.219043        0.000183626        0.000147505
348       26        -0.43179        0.000132545        0.00020412
349       26        -0.753893        0.000112837        0.000239808
350       26        -0.828288        0.000108874        0.000249256
351       26        -0.820483        0.000109394        0.000248499
352       26        -0.772607        0.00011198        0.000242483
353       26        -0.602139        0.000121769        0.000222353
354       26        -0.102539        0.000156362        0.000173246
355       26        0.497306        0.000210988        0.000128316
356       26        0.708695        0.000234605        0.000115493
357       26        0.713021        0.000235164        0.000115268
358       26        0.575125        0.000219377        0.000123429
359       26        0.198065        0.0001817        0.000149052
360       26        -0.327793        0.000139679        0.000193861
361       26        -0.616919        0.000120915        0.000224081
362       26        -0.700745        0.0001161        0.00023397
363       26        -0.710885        0.000115614        0.000235366
364       26        -0.708663        0.000115754        0.000235127
365       26        -0.700475        0.000116164        0.000234037
366       26        -0.65809        0.000118549        0.000228931
367       26        -0.533013        0.000126115        0.000214907
368       26        -0.28363        0.00014286        0.00018971
369       26        0.0618221        0.000169816        0.000159636
370       26        0.368706        0.000197888        0.000136865
371       26        0.5532        0.000216965        0.000124778
372       26        0.637684        0.000226376        0.000119643
373       26        0.66092        0.000229063        0.000118283
374       26        0.640829        0.000226753        0.000119466
375       26        0.565978        0.000218373        0.000123993
376       26        0.394838        0.000200478        0.00013508
377       26        0.0785563        0.000171248        0.000158311
378       26        -0.317055        0.000140491        0.000192905
379       26        -0.585606        0.00012283        0.000220613
380       26        -0.673551        0.000117665        0.000230764
381       26        -0.666689        0.000118173        0.000230174
382       26        -0.631324        0.000120328        0.000226229
383       26        -0.599438        0.000122269        0.000222663
384       26        -0.58303        0.000123255        0.000220806
385       26        -0.581631        0.000123303        0.000220584
386       26        -0.58816        0.000122858        0.000221228
387       26        -0.594769        0.000122413        0.000221887
388       26        -0.596044        0.0001223        0.000221965
389       26        -0.589425        0.000122676        0.000221179
390       26        -0.574364        0.00012358        0.000219477
391       26        -0.551001        0.000125009        0.000216889
392       26        -0.5185        0.000127033        0.000213352
393       26        -0.474161        0.000129855        0.000208634
394       26        -0.41323        0.000133854        0.000202346
395       26        -0.328041        0.000139674        0.000193901
396       26        -0.20887        0.000148259        0.000182697
397       26        -0.0525515        0.000160322        0.000168973
398       26        0.124799        0.000175174        0.000154622
399       26        0.291819        0.000190413        0.00014222
400       26        0.422545        0.000203308        0.000133243
401       26        0.501795        0.000211611        0.000128119
402       26        0.526924        0.000214389        0.000126579
403       26        0.515174        0.000213225        0.00012738
404       26        0.498492        0.00021151        0.000128481
405       26        0.499306        0.000211605        0.000128434
406       26        0.505572        0.000212212        0.000127998
407       26        0.459951        0.000207298        0.00013087
408       26        0.26319        0.000187787        0.000144332
409       26        -0.113117        0.000155585        0.000174218
410       26        -0.440447        0.000132045        0.000205119
411       26        -0.60266        0.000121762        0.000222455
412       26        -0.656554        0.000118564        0.000228608
413       26        -0.659519        0.000118423        0.000229014
414       26        -0.641687        0.000119503        0.000227019
415       26        -0.618288        0.000120917        0.000224391
416       26        -0.59807        0.000122145        0.000222133
417       26        -0.585749        0.000122896        0.000220762
418       26        -0.58237        0.0001231        0.000220382
419       26        -0.586179        0.000122863        0.000220798
420       26        -0.594043        0.000122378        0.000221663
421       26        -0.602031        0.000121886        0.000222543
422       26        -0.604386        0.000121733        0.000222787
423       26        -0.590625        0.000122555        0.000221225
424       26        -0.539334        0.000125711        0.000215577
425       26        -0.407201        0.000134281        0.000201771
426       26        -0.133828        0.000153984        0.000176034
427       26        0.242883        0.000185911        0.000145822
428       26        0.498613        0.000211318        0.000128349
429       26        0.579959        0.00022025        0.000123323
430       26        0.583404        0.000220739        0.000123171
431       26        0.573516        0.00021966        0.000123787
432       26        0.554642        0.000217484        0.000124896
433       26        0.462897        0.000207525        0.000130628
434       26        0.181859        0.000180255        0.000150282
435       26        -0.246633        0.000145504        0.000186203
436       26        -0.538609        0.000125746        0.000215481
437       26        -0.656112        0.000118674        0.000228718
438       26        -0.690113        0.000116779        0.000232851
439       26        -0.700764        0.000116205        0.000234186
440       26        -0.706903        0.000115825        0.000234859
441       26        -0.695846        0.000116382        0.000233394
442       26        -0.631205        0.000120099        0.000225771
443       26        -0.465192        0.000130433        0.000207691
444       26        -0.176097        0.000150752        0.00017978
445       26        0.173606        0.000179543        0.000150929
446       26        0.453219        0.000206355        0.000131155
447       26        0.613756        0.000223567        0.00012102
448       26        0.676119        0.000230714        0.000117338
449       26        0.682884        0.000231565        0.000116977
450       26        0.674156        0.000230588        0.000117504
451       26        0.672452        0.000230392        0.000117605
452       26        0.672899        0.000230404        0.000117558
453       26        0.645234        0.000227162        0.000119156
454       26        0.547777        0.000216316        0.000125081
455       26        0.348947        0.00019592        0.000138208
456       26        0.0484458        0.000168684        0.000160707
457       26        -0.28152        0.000143001        0.000189496
458       26        -0.532651        0.000126086        0.00021478
459       26        -0.670663        0.000117709        0.000230184
460       26        -0.713086        0.000115332        0.000235309
461       26        -0.697913        0.000116333        0.000233777
462       26        -0.658747        0.000118699        0.00022937
463       26        -0.617875        0.000121156        0.000224741
464       26        -0.588598        0.000122915        0.000221427
465       26        -0.578526        0.000123501        0.000220252
466       26        -0.588834        0.000122835        0.000221335
467       26        -0.612941        0.000121338        0.000223972
468       26        -0.640665        0.000119648        0.000227061
469       26        -0.664272        0.000118233        0.000229736
470       26        -0.680554        0.000117271        0.000231607
471       26        -0.689705        0.000116733        0.000232663
472       26        -0.693547        0.000116506        0.000233104
473       26        -0.693836        0.000116482        0.000233124
474       26        -0.690951        0.000116635        0.000232758
475       26        -0.682835        0.000117086        0.000231769
476       26        -0.663921        0.000118165        0.000229522
477       26        -0.622915        0.000120569        0.000224783
478       26        -0.538622        0.000125719        0.000215437
479       26        -0.376614        0.000136322        0.000198668
480       26        -0.103408        0.000156308        0.000173337
481       26        0.23774        0.00018534        0.000146123
482       26        0.511929        0.000212532        0.000127378
483       26        0.660704        0.000229036        0.000118294
484       26        0.713167        0.000235218        0.000115278
485       26        0.694264        0.000232987        0.000116364
486       26        0.570088        0.000218873        0.000123767
487       26        0.26452        0.000187945        0.000144262
488       26        -0.15087        0.000152727        0.000177598
489       26        -0.458416        0.000130898        0.000207025
490       26        -0.623864        0.000120527        0.000224918
491       26        -0.704852        0.000115798        0.000234323
492       26        -0.739009        0.000113863        0.000238412
493       26        -0.730725        0.000114297        0.000237347
494       26        -0.635217        0.000119778        0.000226073
495       26        -0.329592        0.000139506        0.000193969
496       26        0.208845        0.000182692        0.000148258
497       26        0.517322        0.000213242        0.000127117
498       26        0.540168        0.000215926        0.000125809
499       26        0.391976        0.000200578        0.000135535
0       27        0.151343        0.000177772        0.000152804
1       27        -0.424041        0.000133166        0.000203494
2       27        -0.70103        0.000115946        0.000233726
3       27        -0.718731        0.000114913        0.000235782
4       27        -0.544211        0.000125409        0.000216111
5       27        -0.182434        0.000150369        0.000180463
6       27        0.184605        0.000180563        0.000150126
7       27        0.341332        0.000195144        0.000138713
8       27        0.256576        0.000187085        0.000144747
9       27        -0.0614954        0.000159676        0.000169804
10       27        -0.458914        0.000130824        0.000207011
11       27        -0.690741        0.0001165        0.000232439
12       27        -0.752385        0.000113039        0.000239875
13       27        -0.703395        0.000115797        0.000233979
14       27        -0.466218        0.000130267        0.000207639
15       27        0.115186        0.000174234        0.000155277
16       27        0.587887        0.00022058        0.000122532
17       27        0.722294        0.000236158        0.000114687
18       27        0.699001        0.000233504        0.000116071
19       27        0.525554        0.000213991        0.000126517
20       27        0.0297875        0.000166981        0.000162081
21       27        -0.533184        0.000125931        0.000214631
22       27        -0.719413        0.000114908        0.000235933
23       27        -0.722451        0.00011493        0.000236695
24       27        -0.674985        0.000117783        0.000231327
25       27        -0.621903        0.000120954        0.000225274
26       27        -0.572352        0.000123951        0.000219694
27       27        -0.530149        0.000126557        0.000215043
28       27        -0.508376        0.000127926        0.000212688
29       27        -0.519977        0.000127191        0.000213933
30       27        -0.557433        0.000124854        0.000218017
31       27        -0.5999        0.00012227        0.000222768
32       27        -0.636715        0.000120077        0.000226976
33       27        -0.668826        0.000118157        0.000230636
34       27        -0.686443        0.000117016        0.000232469
35       27        -0.627992        0.000120266        0.000225359
36       27        -0.326212        0.000139705        0.00019359
37       27        0.293581        0.000190571        0.000142088
38       27        0.631098        0.000225644        0.000120044
39       27        0.711385        0.000234986        0.00011537
40       27        0.674098        0.000230555        0.000117494
41       27        0.473605        0.000208373        0.000129765
42       27        -0.0468213        0.000160712        0.000168416
43       27        -0.538927        0.000125614        0.000215323
44       27        -0.716578        0.000115042        0.000235539
45       27        -0.74574        0.000113489        0.000239236
46       27        -0.730069        0.000114384        0.000237372
47       27        -0.678806        0.000117278        0.000231217
48       27        -0.548739        0.000125088        0.000216536
49       27        -0.31746        0.000140423        0.000192889
50       27        -0.0476331        0.000160724        0.000168565
51       27        0.149409        0.000177331        0.000152721
52       27        0.209825        0.000182754        0.000148164
53       27        0.121694        0.000174907        0.000154866
54       27        -0.0992867        0.000156629        0.000172978
55       27        -0.36994        0.000136777        0.000198005
56       27        -0.582275        0.000122999        0.00022018
57       27        -0.692017        0.000116491        0.000232719
58       27        -0.722158        0.000114836        0.000236432
59       27        -0.713009        0.000115408        0.000235446
60       27        -0.67078        0.0001178        0.00023039
61       27        -0.528644        0.000126333        0.000214341
62       27        -0.144821        0.000153037        0.000176886
63       27        0.379228        0.000198817        0.000136068
64       27        0.625789        0.000225023        0.000120351
65       27        0.673433        0.000230692        0.000117642
66       27        0.652381        0.00022834        0.00011892
67       27        0.576144        0.000219664        0.000123464
68       27        0.319897        0.000193078        0.000140218
69       27        -0.237728        0.000146062        0.00018526
70       27        -0.612818        0.000121121        0.000223545
71       27        -0.705628        0.000115832        0.000234573
72       27        -0.689503        0.000116938        0.000233026
73       27        -0.661699        0.000118639        0.000229933
74       27        -0.648574        0.000119367        0.000228326
75       27        -0.603038        0.000121939        0.000222864
76       27        -0.37802        0.000136252        0.000198845
77       27        0.158844        0.00017819        0.000152019
78       27        0.558407        0.000217586        0.000124485
79       27        0.661762        0.00022936        0.000118336
80       27        0.643129        0.000227409        0.000119536
81       27        0.608199        0.000223528        0.000121673
82       27        0.592461        0.0002217        0.000122592
83       27        0.549931        0.000216813        0.000125099
84       27        0.344122        0.000195477        0.000138562
85       27        -0.117112        0.000155312        0.000174608
86       27        -0.519637        0.000126989        0.000213522
87       27        -0.674993        0.000117605        0.000230979
88       27        -0.699972        0.000116293        0.000234179
89       27        -0.693299        0.000116736        0.000233507
90       27        -0.685608        0.000117106        0.000232453
91       27        -0.624774        0.000120521        0.000225112
92       27        -0.341433        0.000138689        0.00019513
93       27        0.267872        0.000188083        0.000143885
94       27        0.622856        0.000224699        0.000120531
95       27        0.713345        0.000235295        0.000115295
96       27        0.696155        0.000233283        0.000116291
97       27        0.558657        0.000217587        0.000124455
98       27        0.118245        0.000174528        0.000155064
99       27        -0.474152        0.000129761        0.000208481
100       27        -0.697886        0.000116181        0.000233466
101       27        -0.720559        0.000115042        0.000236479
102       27        -0.681929        0.000117345        0.000232071
103       27        -0.625766        0.00012068        0.000225632
104       27        -0.584157        0.000123229        0.000221008
105       27        -0.60256        0.000122057        0.000222972
106       27        -0.656191        0.000118697        0.000228781
107       27        -0.632956        0.000119934        0.000225856
108       27        -0.355292        0.000137723        0.000196476
109       27        0.270439        0.000188335        0.000143708
110       27        0.63929        0.000226493        0.000119513
111       27        0.724121        0.000236455        0.000114622
112       27        0.65174        0.00022799        0.000118814
113       27        0.326771        0.000193691        0.000139699
114       27        -0.322463        0.000139988        0.000193257
115       27        -0.646411        0.000119168        0.000227454
116       27        -0.692277        0.000116689        0.000233175
117       27        -0.648548        0.000119421        0.000228424
118       27        -0.608112        0.000121914        0.000223951
119       27        -0.608789        0.000121836        0.00022396
120       27        -0.63168        0.000120317        0.000226288
121       27        -0.586186        0.000122861        0.000220796
122       27        -0.290619        0.000142283        0.000190269
123       27        0.307651        0.000191898        0.000141078
124       27        0.637906        0.000226434        0.000119647
125       27        0.719803        0.00023603        0.000114911
126       27        0.675218        0.000230754        0.000117464
127       27        0.428015        0.00020375        0.000132805
128       27        -0.179304        0.000150406        0.000179944
129       27        -0.585853        0.000122805        0.000220622
130       27        -0.660157        0.000118527        0.000229361
131       27        -0.585581        0.000123176        0.000221229
132       27        -0.455907        0.000131483        0.000207428
133       27        -0.3565        0.000138184        0.000197371
134       27        -0.374132        0.00013697        0.000199117
135       27        -0.487049        0.000129444        0.000210672
136       27        -0.603043        0.000122093        0.000223146
137       27        -0.662565        0.00011837        0.000229609
138       27        -0.598204        0.000122027        0.000221948
139       27        -0.261879        0.000144307        0.000187509
140       27        0.299015        0.000191095        0.000141706
141       27        0.568198        0.000218711        0.00012391
142       27        0.608065        0.000223256        0.000121542
143       27        0.562393        0.000218263        0.000124376
144       27        0.505719        0.000212156        0.000127945
145       27        0.487522        0.000210186        0.000129085
146       27        0.510975        0.000212577        0.000127527
147       27        0.534695        0.000215038        0.00012598
148       27        0.528442        0.000214314        0.000126343
149       27        0.490705        0.000210279        0.000128732
150       27        0.436545        0.00020466        0.000132265
151       27        0.389503        0.000199909        0.000135417
152       27        0.373954        0.000198366        0.000136477
153       27        0.404374        0.000201408        0.000134419
154       27        0.475305        0.000208689        0.000129741
155       27        0.562224        0.000217988        0.00012424
156       27        0.638501        0.000226503        0.000119612
157       27        0.688012        0.000232199        0.000116697
158       27        0.694504        0.00023289        0.000116287
159       27        0.615723        0.000223755        0.000120884
160       27        0.382092        0.000199135        0.000135896
161       27        0.0252331        0.000166689        0.000162535
162       27        -0.27245        0.000143567        0.00018853
163       27        -0.412636        0.000133789        0.000202127
164       27        -0.409339        0.000134003        0.000201785
165       27        -0.244063        0.000145609        0.000185859
166       27        0.113918        0.000174217        0.000155459
167       27        0.483986        0.000209573        0.000129165
168       27        0.649326        0.000227758        0.00011898
169       27        0.660715        0.00022909        0.000118321
170       27        0.514827        0.000212852        0.000127201
171       27        0.0596146        0.000169508        0.000159698
172       27        -0.495647        0.000128354        0.000210701
173       27        -0.693672        0.000116426        0.000232973
174       27        -0.699086        0.000116335        0.000234057
175       27        -0.654075        0.000119114        0.000229099
176       27        -0.623144        0.000120993        0.000225625
177       27        -0.62098        0.000121045        0.000225235
178       27        -0.600834        0.000122086        0.000222641
179       27        -0.42839        0.000132878        0.000203938
180       27        0.0610358        0.000169742        0.000159691
181       27        0.532385        0.000214791        0.000126126
182       27        0.703088        0.000234092        0.000115888
183       27        0.728592        0.000237215        0.000114477
184       27        0.677152        0.0002311        0.000117413
185       27        0.465367        0.000207702        0.000130417
186       27        -0.0587232        0.000159901        0.000169572
187       27        -0.530915        0.000126247        0.000214682
188       27        -0.695042        0.000116445        0.000233332
189       27        -0.710422        0.00011573        0.000235494
190       27        -0.691794        0.000116905        0.000233493
191       27        -0.683451        0.000117377        0.000232489
192       27        -0.673852        0.00011781        0.000231117
193       27        -0.580939        0.000123203        0.000220253
194       27        -0.23554        0.000146353        0.000185224
195       27        0.343763        0.000195468        0.000138605
196       27        0.657737        0.000228722        0.000118483
197       27        0.733984        0.000237735        0.000114111
198       27        0.678632        0.000231144        0.000117262
199       27        0.405165        0.000201493        0.000134369
200       27        -0.214229        0.000147874        0.000183202
201       27        -0.623148        0.000120526        0.000224755
202       27        -0.739595        0.000113859        0.000238544
203       27        -0.747892        0.000113454        0.000239676
204       27        -0.697858        0.000116216        0.00023353
205       27        -0.475136        0.000129724        0.000208626
206       27        0.109351        0.00017381        0.000155806
207       27        0.581049        0.000220014        0.000123057
208       27        0.712012        0.000235004        0.000115306
209       27        0.641058        0.000226753        0.000119439
210       27        0.280723        0.000189297        0.000142964
211       27        -0.385575        0.000135632        0.000199441
212       27        -0.677647        0.000117352        0.000231094
213       27        -0.713763        0.000115486        0.000235783
214       27        -0.684203        0.00011734        0.00023259
215       27        -0.668212        0.000118272        0.000230719
216       27        -0.660974        0.000118547        0.000229588
217       27        -0.5596        0.000124462        0.000217805
218       27        -0.15282        0.000152455        0.000177628
219       27        0.450946        0.000206096        0.000131288
220       27        0.692569        0.000232621        0.000116378
221       27        0.66296        0.000229201        0.000118113
222       27        0.323403        0.000193363        0.000139933
223       27        -0.36665        0.000136925        0.000197568
224       27        -0.681559        0.000117116        0.000231533
225       27        -0.724808        0.000114854        0.000237097
226       27        -0.698041        0.000116546        0.000234235
227       27        -0.684097        0.000117353        0.000232591
228       27        -0.676176        0.000117654        0.000231348
229       27        -0.562632        0.000124253        0.0002181
230       27        -0.116167        0.000155259        0.000174384
231       27        0.49108        0.000210301        0.000128697
232       27        0.717236        0.000235548        0.000114971
233       27        0.708799        0.000234503        0.00011543
234       27        0.454582        0.000206362        0.000130981
235       27        -0.204405        0.000148531        0.000182218
236       27        -0.649614        0.000118885        0.000227642
237       27        -0.762736        0.000112471        0.000241153
238       27        -0.740886        0.000113743        0.000238609
239       27        -0.635557        0.000119876        0.000226334
240       27        -0.461812        0.000130807        0.000207583
241       27        -0.339298        0.000139098        0.000195288
242       27        -0.373876        0.000136683        0.00019865
243       27        -0.524337        0.000126665        0.000213981
244       27        -0.620707        0.000120576        0.0002243
245       27        -0.477023        0.000129527        0.000208703
246       27        0.0512471        0.000168803        0.00016037
247       27        0.555239        0.000217049        0.000124572
248       27        0.710618        0.000234738        0.000115336
249       27        0.65607        0.00022844        0.000118534
250       27        0.344707        0.00019546        0.000138469
251       27        -0.281788        0.000142861        0.000189362
252       27        -0.659623        0.000118228        0.000228661
253       27        -0.759927        0.000112588        0.000240727
254       27        -0.752163        0.00011315        0.000240058
255       27        -0.69643        0.000116332        0.000233429
256       27        -0.533159        0.000126124        0.000214955
257       27        -0.11708        0.000155307        0.000174598
258       27        0.403178        0.000201296        0.000134504
259       27        0.666943        0.000229663        0.00011788
260       27        0.728554        0.000237022        0.000114388
261       27        0.708255        0.000234722        0.000115601
262       27        0.663087        0.00022952        0.000118262
263       27        0.619378        0.00022459        0.000120892
264       27        0.593818        0.000221774        0.000122467
265       27        0.595685        0.000222006        0.000122366
266       27        0.618287        0.000224517        0.000120985
267       27        0.628948        0.000225632        0.000120296
268       27        0.552637        0.000217007        0.000124872
269       27        0.245036        0.000186023        0.000145596
270       27        -0.291387        0.00014226        0.000190385
271       27        -0.625581        0.000120381        0.000225032
272       27        -0.716803        0.000115185        0.000235885
273       27        -0.702417        0.000116199        0.000234563
274       27        -0.666507        0.000118413        0.000230601
275       27        -0.651267        0.000119342        0.000228895
276       27        -0.661938        0.000118625        0.00022996
277       27        -0.644325        0.000119463        0.00022754
278       27        -0.439763        0.000132071        0.00020502
279       27        0.151869        0.000177542        0.000152527
280       27        0.60671        0.000222827        0.000121472
281       27        0.717157        0.000235548        0.00011498
282       27        0.593635        0.000221366        0.000122264
283       27        0.109443        0.000173797        0.00015578
284       27        -0.506464        0.000127697        0.000211903
285       27        -0.702797        0.000115968        0.000234185
286       27        -0.695389        0.000116638        0.000233799
287       27        -0.645445        0.000119719        0.000228284
288       27        -0.623241        0.000121075        0.0002258
289       27        -0.641519        0.000119887        0.000227708
290       27        -0.648445        0.000119259        0.000228091
291       27        -0.50055        0.000128128        0.000211364
292       27        0.0224391        0.000166425        0.000162733
293       27        0.545438        0.000216106        0.000125253
294       27        0.698355        0.000233317        0.000116053
295       27        0.598941        0.000221948        0.000121937
296       27        0.146804        0.000177059        0.000152884
297       27        -0.492121        0.00012859        0.000210345
298       27        -0.711092        0.000115449        0.000235078
299       27        -0.714682        0.000115486        0.000235999
300       27        -0.669943        0.00011824        0.000231055
301       27        -0.64743        0.000119602        0.000228514
302       27        -0.659273        0.000118804        0.000229693
303       27        -0.653612        0.000118918        0.000228617
304       27        -0.483786        0.00012918        0.000209557
305       27        0.0568916        0.000169322        0.000159958
306       27        0.544331        0.000216039        0.000125353
307       27        0.693169        0.000232838        0.000116417
308       27        0.667989        0.000229915        0.000117886
309       27        0.482052        0.000209394        0.000129304
310       27        0.0460598        0.000168434        0.000160852
311       27        -0.371316        0.000136642        0.000198082
312       27        -0.533547        0.000125995        0.000214818
313       27        -0.516916        0.000127076        0.000213087
314       27        -0.365428        0.000137087        0.00019756
315       27        -0.0616851        0.000159623        0.000169779
316       27        0.315409        0.000192747        0.000140607
317       27        0.567124        0.000218627        0.000123995
318       27        0.663053        0.00022952        0.000118266
319       27        0.678649        0.000231429        0.000117404
320       27        0.66104        0.000229392        0.000118438
321       27        0.615208        0.0002241        0.000121132
322       27        0.52889        0.00021457        0.000126437
323       27        0.417186        0.000202895        0.000133687
324       27        0.328513        0.000194092        0.000139745
325       27        0.298883        0.000191238        0.000141831
326       27        0.331443        0.000194365        0.000139532
327       27        0.408267        0.000201965        0.000134267
328       27        0.50362        0.000211848        0.000128028
329       27        0.589179        0.000221155        0.000122693
330       27        0.64358        0.000227336        0.000119444
331       27        0.665148        0.000229903        0.000118216
332       27        0.663061        0.000229678        0.000118347
333       27        0.626657        0.00022542        0.000120459
334       27        0.493661        0.000210743        0.000128635
335       27        0.16332        0.000178639        0.000151722
336       27        -0.277869        0.000143254        0.00018914
337       27        -0.552735        0.000124851        0.000216992
338       27        -0.653982        0.000118778        0.000228432
339       27        -0.674401        0.00011765        0.00023093
340       27        -0.664267        0.000118251        0.00022977
341       27        -0.616771        0.000121009        0.000224222
342       27        -0.454974        0.0001311        0.00020663
343       27        -0.0588865        0.000159859        0.000169555
344       27        0.429549        0.00020402        0.000132776
345       27        0.664195        0.000229391        0.000118065
346       27        0.669584        0.000230011        0.000117748
347       27        0.428318        0.000203815        0.000132807
348       27        -0.16197        0.000151807        0.000178498
349       27        -0.628689        0.000120094        0.000225194
350       27        -0.78601        0.000111074        0.000243766
351       27        -0.798438        0.000110459        0.000245448
352       27        -0.721325        0.000114758        0.000236074
353       27        -0.457885        0.000130853        0.000206844
354       27        0.12947        0.000175615        0.000154289
355       27        0.601962        0.000222278        0.00012175
356       27        0.73249        0.000237366        0.000114104
357       27        0.676343        0.000230756        0.000117333
358       27        0.416544        0.000202605        0.000133581
359       27        -0.107642        0.000155962        0.000173687
360       27        -0.539776        0.000125611        0.0002155
361       27        -0.692469        0.000116516        0.000232873
362       27        -0.712043        0.000115538        0.000235484
363       27        -0.699835        0.000116305        0.000234171
364       27        -0.683355        0.000117222        0.000232159
365       27        -0.633581        0.000120056        0.000226228
366       27        -0.479564        0.000129565        0.000209295
367       27        -0.16315        0.000151778        0.000178675
368       27        0.228718        0.000184586        0.000146848
369       27        0.510376        0.000212417        0.000127508
370       27        0.65197        0.000228061        0.000118824
371       27        0.707487        0.000234603        0.000115632
372       27        0.724885        0.000236768        0.000114686
373       27        0.730673        0.00023751        0.000114381
374       27        0.733415        0.00023781        0.000114212
375       27        0.724502        0.000236652        0.000114673
376       27        0.672499        0.000230426        0.000117617
377       27        0.505673        0.000211884        0.000127787
378       27        0.12166        0.00017496        0.000154918
379       27        -0.363506        0.000137306        0.000197496
380       27        -0.595954        0.000122327        0.000221994
381       27        -0.636234        0.000120012        0.000226744
382       27        -0.611142        0.000121607        0.000224066
383       27        -0.583529        0.000123325        0.000221041
384       27        -0.576006        0.000123779        0.000220193
385       27        -0.588827        0.000122958        0.000221555
386       27        -0.612087        0.000121501        0.000224081
387       27        -0.635493        0.000120053        0.000226654
388       27        -0.652936        0.000118984        0.00022859
389       27        -0.662469        0.000118403        0.000229652
390       27        -0.66455        0.000118271        0.000229873
391       27        -0.660423        0.000118506        0.000229381
392       27        -0.651043        0.000119048        0.00022828
393       27        -0.63649        0.000119894        0.00022658
394       27        -0.615556        0.000121124        0.000224162
395       27        -0.584722        0.000122968        0.000220664
396       27        -0.536684        0.000125913        0.000215352
397       27        -0.459653        0.000130816        0.00020715
398       27        -0.336842        0.000139075        0.000194777
399       27        -0.149343        0.000152743        0.000177346
400       27        0.0992145        0.000172962        0.000156625
401       27        0.345854        0.000195662        0.000138454
402       27        0.511896        0.000212658        0.000127458
403       27        0.580884        0.000220249        0.000123208
404       27        0.592727        0.000221672        0.000122544
405       27        0.589757        0.000221396        0.000122756
406       27        0.589868        0.00022139        0.000122739
407       27        0.578151        0.000219986        0.000123398
408       27        0.505878        0.000212007        0.000127835
409       27        0.318814        0.000193037        0.00014034
410       27        0.0534738        0.000169093        0.000160288
411       27        -0.168303        0.000151323        0.00017906
412       27        -0.283598        0.000142817        0.000189647
413       27        -0.311995        0.000140795        0.000192347
414       27        -0.289897        0.000142365        0.000190241
415       27        -0.246881        0.000145469        0.000186205
416       27        -0.20462        0.000148583        0.00018232
417       27        -0.176388        0.000150698        0.000179768
418       27        -0.166448        0.00015145        0.000178878
419       27        -0.171817        0.000151044        0.000179359
420       27        -0.18526        0.000150032        0.000180568
421       27        -0.196713        0.000149177        0.000181607
422       27        -0.192317        0.000149511        0.000181215
423       27        -0.152715        0.000152513        0.000177677
424       27        -0.0545482        0.000160203        0.000169184
425       27        0.115818        0.000174455        0.000155377
426       27        0.330267        0.000194173        0.000139559
427       27        0.511527        0.000212597        0.000127469
428       27        0.599347        0.000222297        0.000122079
429       27        0.614584        0.000224157        0.000121239
430       27        0.606009        0.000223263        0.000121795
431       27        0.595332        0.000222037        0.000122426
432       27        0.551658        0.000217067        0.000125029
433       27        0.368807        0.000197904        0.000136862
434       27        -0.0636131        0.00015944        0.000169912
435       27        -0.48147        0.000129353        0.000209352
436       27        -0.658988        0.000118458        0.000228959
437       27        -0.697833        0.000116323        0.000233739
438       27        -0.695327        0.000116554        0.000233616
439       27        -0.690334        0.000116837        0.000233017
440       27        -0.674225        0.000117692        0.000230971
441       27        -0.595888        0.000122263        0.000221863
442       27        -0.376456        0.000136379        0.00019872
443       27        0.00371066        0.000164962        0.000164351
444       27        0.38014        0.000199008        0.000136075
445       27        0.6083        0.000222951        0.000121347
446       27        0.709314        0.0002345        0.00011537
447       27        0.724531        0.000236348        0.000114523
448       27        0.677554        0.000230919        0.000117274
449       27        0.603018        0.000222499        0.000121742
450       27        0.553121        0.000217023        0.000124821
451       27        0.566311        0.000218468        0.000124006
452       27        0.632198        0.000225779        0.000119984
453       27        0.700747        0.000233609        0.00011592
454       27        0.724564        0.000236351        0.00011452
455       27        0.681501        0.000231295        0.000117002
456       27        0.553753        0.000217001        0.00012473
457       27        0.303628        0.000191575        0.000141408
458       27        -0.076315        0.000158496        0.000171065
459       27        -0.437258        0.000132265        0.000204806
460       27        -0.629854        0.000120158        0.000225577
461       27        -0.673457        0.00011773        0.000230869
462       27        -0.646654        0.000119446        0.00022804
463       27        -0.60617        0.000121936        0.000223557
464       27        -0.582661        0.000123372        0.000220934
465       27        -0.586514        0.000123108        0.000221312
466       27        -0.611638        0.00012154        0.000224053
467       27        -0.644601        0.000119519        0.000227711
468       27        -0.674589        0.000117705        0.000231082
469       27        -0.696407        0.0001164        0.00023356
470       27        -0.709455        0.000115626        0.000235055
471       27        -0.716183        0.000115232        0.000235835
472       27        -0.720162        0.000115003        0.000236304
473       27        -0.724187        0.000114771        0.000236778
474       27        -0.72939        0.000114469        0.000237387
475       27        -0.735166        0.00011413        0.000238056
476       27        -0.739226        0.000113883        0.000238507
477       27        -0.737071        0.000113978        0.000238192
478       27        -0.719497        0.000114935        0.000236007
479       27        -0.666105        0.000117979        0.000229662
480       27        -0.53383        0.000125994        0.000214877
481       27        -0.259222        0.000144564        0.000187344
482       27        0.150779        0.000177468        0.000152629
483       27        0.502438        0.000211488        0.000127961
484       27        0.686472        0.000231919        0.000116736
485       27        0.748432        0.000239284        0.000113207
486       27        0.731459        0.000237229        0.000114156
487       27        0.62934        0.000225403        0.000120127
488       27        0.423534        0.000203443        0.0001332
489       27        0.135782        0.000176272        0.000153891
490       27        -0.16473        0.000151684        0.000178846
491       27        -0.390537        0.00013543        0.000200136
492       27        -0.512796        0.000127347        0.000212664
493       27        -0.52302        0.000126655        0.000213682
494       27        -0.376428        0.000136279        0.000198568
495       27        -0.0097336        0.000163761        0.000165363
496       27        0.409256        0.000201861        0.000134065
497       27        0.581228        0.000220102        0.000123083
498       27        0.54105        0.000215934        0.000125703
499       27        0.360835        0.000197455        0.000137644
0       28        0.0682521        0.000170551        0.000159299
1       28        -0.416318        0.000133764        0.000202835
2       28        -0.636749        0.000119771        0.000226407
3       28        -0.551935        0.000124929        0.000216953
4       28        -0.142601        0.000153438        0.000176955
5       28        0.376613        0.00019877        0.000136392
6       28        0.653517        0.000228075        0.000118648
7       28        0.729094        0.000236856        0.000114247
8       28        0.672645        0.000230256        0.000117513
9       28        0.437649        0.000204785        0.0001322
10       28        -0.065732        0.000159354        0.000170181
11       28        -0.549842        0.00012503        0.000216674
12       28        -0.728759        0.000114393        0.00023708
13       28        -0.733656        0.000114099        0.000237631
14       28        -0.571444        0.000123606        0.000218884
15       28        -0.0627884        0.000159412        0.000169742
16       28        0.527247        0.000213971        0.000126292
17       28        0.726419        0.00023656        0.000114409
18       28        0.722263        0.000236173        0.000114698
19       28        0.552918        0.000216907        0.00012478
20       28        0.0450239        0.000168255        0.000160847
21       28        -0.541209        0.00012542        0.000215481
22       28        -0.721494        0.000114806        0.000236213
23       28        -0.709801        0.000115698        0.000235283
24       28        -0.644752        0.00011963        0.000227956
25       28        -0.573019        0.000124007        0.000219941
26       28        -0.505235        0.000128245        0.00021255
27       28        -0.4472        0.000131981        0.000206409
28       28        -0.415658        0.00013406        0.00020315
29       28        -0.427568        0.000133266        0.000204366
30       28        -0.475356        0.000130141        0.000209343
31       28        -0.533933        0.000126421        0.000215628
32       28        -0.588883        0.000123025        0.000221687
33       28        -0.638711        0.000119978        0.000227242
34       28        -0.669188        0.000118039        0.000230489
35       28        -0.608954        0.000121408        0.000223209
36       28        -0.276767        0.000143219        0.000188886
37       28        0.355097        0.000196501        0.000137768
38       28        0.667199        0.000229724        0.000117881
39       28        0.730303        0.000237156        0.000114253
40       28        0.66038        0.000228875        0.000118249
41       28        0.362968        0.000197153        0.000137141
42       28        -0.259621        0.00014447        0.000187297
43       28        -0.647234        0.000119008        0.000227335
44       28        -0.748349        0.000113287        0.000239432
45       28        -0.743673        0.000113629        0.000239036
46       28        -0.689813        0.000116666        0.000232556
47       28        -0.532404        0.000126137        0.000214813
48       28        -0.189422        0.00014977        0.000181005
49       28        0.227158        0.000184397        0.000146927
50       28        0.498212        0.000211037        0.000128229
51       28        0.616544        0.000223901        0.000120863
52       28        0.641129        0.000226707        0.000119406
53       28        0.592261        0.000221231        0.000122357
54       28        0.446322        0.000205664        0.00013162
55       28        0.156505        0.000178015        0.000152226
56       28        -0.244142        0.000145727        0.000186025
57       28        -0.55558        0.000124678        0.000217308
58       28        -0.690556        0.000116613        0.000232622
59       28        -0.719235        0.000115059        0.000236199
60       28        -0.703017        0.000115987        0.000234274
61       28        -0.620731        0.000120715        0.000224565
62       28        -0.334625        0.000139164        0.000194471
63       28        0.236178        0.000185119        0.000146177
64       28        0.60577        0.000222675        0.000121504
65       28        0.703526        0.000234088        0.000115835
66       28        0.694843        0.000233181        0.000116393
67       28        0.617509        0.000224226        0.000120922
68       28        0.351385        0.000196125        0.000138016
69       28        -0.239206        0.000145945        0.000185385
70       28        -0.621834        0.000120571        0.000224545
71       28        -0.704601        0.000115905        0.000234481
72       28        -0.677474        0.000117662        0.000231664
73       28        -0.642178        0.000119808        0.000227709
74       28        -0.620637        0.000121029        0.000225128
75       28        -0.545744        0.000125457        0.000216525
76       28        -0.243654        0.000145741        0.000185952
77       28        0.317786        0.000192893        0.00014038
78       28        0.615711        0.00022397        0.000121001
79       28        0.658351        0.000229069        0.00011859
80       28        0.602955        0.000222976        0.000122011
81       28        0.542586        0.000216403        0.000125782
82       28        0.53164        0.000215182        0.000126449
83       28        0.548546        0.000216824        0.000125279
84       28        0.477238        0.000208991        0.000129678
85       28        0.163603        0.000178685        0.000151718
86       28        -0.320447        0.000140299        0.000193296
87       28        -0.603948        0.00012179        0.000222795
88       28        -0.682987        0.000117228        0.000232087
89       28        -0.689069        0.00011697        0.000232989
90       28        -0.685578        0.000117131        0.000232495
91       28        -0.641483        0.000119552        0.000227064
92       28        -0.395911        0.000134955        0.000200507
93       28        0.21863        0.000183505        0.000147468
94       28        0.622204        0.000224578        0.000120545
95       28        0.730883        0.000237301        0.000114257
96       28        0.71346        0.000235251        0.00011526
97       28        0.557561        0.000217429        0.000124501
98       28        0.0695459        0.000170323        0.00015888
99       28        -0.51622        0.000127047        0.00021289
100       28        -0.709724        0.000115498        0.000234858
101       28        -0.708188        0.000115737        0.000234981
102       28        -0.625837        0.000120619        0.000225535
103       28        -0.471551        0.000130269        0.000208753
104       28        -0.322        0.000140411        0.000193751
105       28        -0.339389        0.000139173        0.000195411
106       28        -0.503159        0.000128116        0.000211896
107       28        -0.598435        0.000122018        0.000221984
108       28        -0.419399        0.000133345        0.000202823
109       28        0.175479        0.000179607        0.0001507
110       28        0.613816        0.000223579        0.000121019
111       28        0.728545        0.000236914        0.000114337
112       28        0.657419        0.000228599        0.000118457
113       28        0.311493        0.000192207        0.000140763
114       28        -0.352473        0.000137889        0.000196159
115       28        -0.647508        0.000119129        0.000227629
116       28        -0.666247        0.000118259        0.00023024
117       28        -0.597108        0.000122569        0.000222691
118       28        -0.537841        0.000126305        0.000216273
119       28        -0.539893        0.000126151        0.000216453
120       28        -0.587779        0.000123052        0.000221492
121       28        -0.586099        0.000122928        0.000220898
122       28        -0.352929        0.000137919        0.00019629
123       28        0.244348        0.000185934        0.000145627
124       28        0.626929        0.000225169        0.000120292
125       28        0.731171        0.000237341        0.000114243
126       28        0.694046        0.00023292        0.000116355
127       28        0.451898        0.000206179        0.000131216
128       28        -0.158849        0.000151959        0.00017812
129       28        -0.568546        0.00012389        0.000218752
130       28        -0.632023        0.000120225        0.000226193
131       28        -0.532415        0.000126507        0.000215447
132       28        -0.36701        0.000137454        0.000198403
133       28        -0.248528        0.000145822        0.000186964
134       28        -0.289523        0.000142869        0.000190842
135       28        -0.444989        0.000132181        0.000206265
136       28        -0.586087        0.000123102        0.000221206
137       28        -0.640613        0.000119623        0.000227003
138       28        -0.53004        0.000126226        0.000214458
139       28        -0.114602        0.000155377        0.000174244
140       28        0.410327        0.000202012        0.000134022
141       28        0.62861        0.000225442        0.000120235
142       28        0.665543        0.000229775        0.000118103
143       28        0.6451        0.000227455        0.000119325
144       28        0.60925        0.000223359        0.000121453
145       28        0.560261        0.000217847        0.000124404
146       28        0.485841        0.000209773        0.000129048
147       28        0.382266        0.000199128        0.000135868
148       28        0.259434        0.00018727        0.000144477
149       28        0.12931        0.000175496        0.000154209
150       28        0.0103257        0.000165367        0.000163668
151       28        -0.0712639        0.00015875        0.000170476
152       28        -0.0911688        0.000157173        0.000172176
153       28        -0.0321047        0.000161889        0.000167171
154       28        0.108465        0.00017368        0.000155828
155       28        0.299925        0.000191103        0.000141583
156       28        0.485538        0.000209658        0.000129016
157       28        0.622709        0.000224553        0.00012047
158       28        0.700153        0.000233429        0.0001159
159       28        0.71875        0.000235559        0.000114802
160       28        0.669427        0.000229802        0.000117659
161       28        0.551432        0.00021668        0.000124835
162       28        0.408794        0.000201821        0.0001341
163       28        0.30526        0.000191687        0.00014126
164       28        0.285855        0.000189861        0.000142657
165       28        0.367083        0.000197736        0.000136982
166       28        0.514507        0.000212831        0.000127229
167       28        0.636022        0.000226216        0.000119757
168       28        0.680519        0.000231436        0.000117189
169       28        0.651014        0.000228025        0.000118919
170       28        0.476528        0.000208832        0.000129671
171       28        -0.020443        0.000162853        0.000166216
172       28        -0.547412        0.000125059        0.000216198
173       28        -0.706855        0.000115682        0.000234558
174       28        -0.687605        0.00011704        0.000232785
175       28        -0.622811        0.000121025        0.00022561
176       28        -0.577313        0.000123838        0.000220587
177       28        -0.575822        0.000123874        0.00022032
178       28        -0.584074        0.0001232        0.000220937
179       28        -0.483651        0.00012931        0.000209738
180       28        -0.0859974        0.000157708        0.000171871
181       28        0.44922        0.000206042        0.000131481
182       28        0.684534        0.000231882        0.000116944
183       28        0.737216        0.000238237        0.000113983
184       28        0.715397        0.000235635        0.000115225
185       28        0.593093        0.000221463        0.000122384
186       28        0.226123        0.000184364        0.000147052
187       28        -0.314726        0.000140673        0.000192705
188       28        -0.612631        0.000121229        0.000223702
189       28        -0.69793        0.00011631        0.000233735
190       28        -0.704182        0.000116044        0.000234664
191       28        -0.689267        0.000116891        0.000232876
192       28        -0.634288        0.000120015        0.000226309
193       28        -0.433116        0.000132586        0.000204455
194       28        0.0435274        0.000168317        0.000161147
195       28        0.522228        0.000213698        0.000126765
196       28        0.713129        0.000235223        0.000115285
197       28        0.741145        0.000238611        0.000113714
198       28        0.649146        0.000227725        0.000118984
199       28        0.292841        0.000190511        0.000142148
200       28        -0.361645        0.000137335        0.000197171
201       28        -0.679724        0.000117216        0.000231306
202       28        -0.747852        0.000113471        0.000239703
203       28        -0.745695        0.000113655        0.000239575
204       28        -0.712028        0.000115457        0.000235316
205       28        -0.53271        0.000126051        0.000214733
206       28        0.0254613        0.000166667        0.000162477
207       28        0.561494        0.000217848        0.000124251
208       28        0.720144        0.000235918        0.000114817
209       28        0.65366        0.000228164        0.000118677
210       28        0.285626        0.000189756        0.00014261
211       28        -0.391748        0.000135217        0.000200063
212       28        -0.671544        0.00011774        0.000230448
213       28        -0.69291        0.000116739        0.000233423
214       28        -0.651472        0.000119324        0.000228906
215       28        -0.633464        0.000120408        0.000226863
216       28        -0.642863        0.000119708        0.000227674
217       28        -0.588201        0.00012276        0.00022106
218       28        -0.26104        0.000144405        0.000187478
219       28        0.376026        0.000198535        0.000136311
220       28        0.675205        0.000230579        0.000117376
221       28        0.662068        0.000229069        0.00011815
222       28        0.3138        0.000192431        0.000140603
223       28        -0.385225        0.000135652        0.000199401
224       28        -0.683412        0.000117027        0.000231787
225       28        -0.713241        0.000115554        0.0002358
226       28        -0.678431        0.000117731        0.000232022
227       28        -0.664183        0.00011857        0.000230371
228       28        -0.666381        0.00011828        0.000230313
229       28        -0.575893        0.000123464        0.000219608
230       28        -0.159434        0.000151928        0.000178189
231       28        0.476921        0.000208807        0.000129605
232       28        0.718789        0.000235683        0.000114858
233       28        0.697341        0.0002331        0.000116062
234       28        0.384505        0.000199259        0.000135653
235       28        -0.320254        0.000140132        0.000193029
236       28        -0.689888        0.000116518        0.000232278
237       28        -0.752113        0.000113061        0.000239855
238       28        -0.654782        0.000118694        0.000228452
239       28        -0.351743        0.00013815        0.000196386
240       28        0.0905147        0.000172403        0.000157484
241       28        0.33518        0.000194692        0.000139246
242       28        0.277492        0.000189179        0.000143338
243       28        -0.0642472        0.000159532        0.000170118
244       28        -0.45356        0.000131154        0.000206424
245       28        -0.516286        0.000127001        0.000212827
246       28        -0.130409        0.000154103        0.000175568
247       28        0.464467        0.000207433        0.000130365
248       28        0.701639        0.000233666        0.000115845
249       28        0.707291        0.000234394        0.000115551
250       28        0.525432        0.000213924        0.000126493
251       28        0.0519384        0.000168898        0.00016035
252       28        -0.437611        0.000132139        0.000204683
253       28        -0.651665        0.000118782        0.000227912
254       28        -0.680462        0.000117215        0.000231474
255       28        -0.592078        0.000122536        0.000221514
256       28        -0.31426        0.000140756        0.00019273
257       28        0.213973        0.000183159        0.000147877
258       28        0.597723        0.000221663        0.000121929
259       28        0.718951        0.000235627        0.000114812
260       28        0.709494        0.000234658        0.000115426
261       28        0.64986        0.000227822        0.00011895
262       28        0.585216        0.000220595        0.000122868
263       28        0.55197        0.000216976        0.000124938
264       28        0.568146        0.000218776        0.000123953
265       28        0.619037        0.000224462        0.000120864
266       28        0.672214        0.000230549        0.000117713
267       28        0.701656        0.000233958        0.000115988
268       28        0.67403        0.000230623        0.000117537
269       28        0.499303        0.000211183        0.000128178
270       28        0.0518592        0.000168937        0.000160399
271       28        -0.44033        0.000132032        0.000205076
272       28        -0.664816        0.000118095        0.000229591
273       28        -0.707202        0.000115811        0.0002349
274       28        -0.686814        0.000117156        0.000232832
275       28        -0.669382        0.000118243        0.000230933
276       28        -0.67519        0.00011785        0.000231506
277       28        -0.663857        0.000118327        0.000229823
278       28        -0.489763        0.000128814        0.000210215
279       28        0.0756961        0.000170907        0.000158448
280       28        0.581965        0.000220059        0.000122969
281       28        0.711844        0.000234879        0.000115264
282       28        0.577882        0.000219601        0.000123215
283       28        0.0570147        0.0001693        0.000159917
284       28        -0.54075        0.000125519        0.000215553
285       28        -0.713467        0.000115366        0.000235469
286       28        -0.69515        0.000116673        0.000233814
287       28        -0.641287        0.000119987        0.000227846
288       28        -0.619489        0.000121317        0.000225405
289       28        -0.640896        0.000119936        0.00022766
290       28        -0.652366        0.000119032        0.000228551
291       28        -0.510559        0.000127487        0.000212422
292       28        0.00907404        0.000165315        0.000163822
293       28        0.540838        0.000215601        0.000125536
294       28        0.695433        0.000232961        0.000116215
295       28        0.586927        0.00022061        0.000122667
296       28        0.110035        0.000173839        0.000155726
297       28        -0.521017        0.000126733        0.000213385
298       28        -0.723095        0.000114763        0.000236505
299       28        -0.718629        0.000115272        0.000236495
300       28        -0.670913        0.000118197        0.000231197
301       28        -0.648111        0.000119572        0.000228612
302       28        -0.65894        0.000118824        0.000229656
303       28        -0.642935        0.000119543        0.000227378
304       28        -0.436332        0.000132291        0.000204657
305       28        0.152502        0.000177617        0.000152494
306       28        0.598836        0.000221988        0.000121972
307       28        0.717511        0.000235657        0.000114993
308       28        0.654465        0.000228282        0.000118643
309       28        0.355741        0.00019656        0.000137721
310       28        -0.234801        0.000146328        0.000185055
311       28        -0.60084        0.000121827        0.00022217
312       28        -0.698646        0.000116119        0.000233519
313       28        -0.683126        0.000117084        0.000231833
314       28        -0.60299        0.000121824        0.000222642
315       28        -0.406855        0.000134307        0.000201741
316       28        -0.0200217        0.000163016        0.000166312
317       28        0.401558        0.000201251        0.000134692
318       28        0.618173        0.000224365        0.000120917
319       28        0.677468        0.000231296        0.000117476
320       28        0.672298        0.0002308        0.000117831
321       28        0.645688        0.000227762        0.000119416
322       28        0.609387        0.000223651        0.000121595
323       28        0.569552        0.000219206        0.000124022
324       28        0.539948        0.000215936        0.000125843
325       28        0.532688        0.000215121        0.000126281
326       28        0.548219        0.000216799        0.000125305
327       28        0.577192        0.000219997        0.000123522
328       28        0.60837        0.000223505        0.00012164
329       28        0.6337        0.000226392        0.000120129
330       28        0.650103        0.00022828        0.00011916
331       28        0.657359        0.000229111        0.00011873
332       28        0.644475        0.000227548        0.000119449
333       28        0.564853        0.000218472        0.000124189
334       28        0.31275        0.000192487        0.000140791
335       28        -0.151321        0.00015264        0.000177577
336       28        -0.521752        0.000126799        0.000213653
337       28        -0.663461        0.000118227        0.000229537
338       28        -0.683836        0.000117164        0.000232156
339       28        -0.669027        0.000118118        0.000230607
340       28        -0.65803        0.000118775        0.000229353
341       28        -0.647499        0.000119317        0.000227985
342       28        -0.577863        0.000123376        0.000219885
343       28        -0.312656        0.000140766        0.000192435
344       28        0.214872        0.000183289        0.000147849
345       28        0.603024        0.000222416        0.000121696
346       28        0.709103        0.000234555        0.000115421
347       28        0.607187        0.000222835        0.000121418
348       28        0.226269        0.00018431        0.000146988
349       28        -0.314885        0.000140584        0.000192615
350       28        -0.60816        0.000121302        0.000222838
351       28        -0.661096        0.000118139        0.000228824
352       28        -0.525117        0.000126481        0.000213836
353       28        -0.131223        0.000154152        0.000175767
354       28        0.411394        0.000202094        0.000133933
355       28        0.686977        0.000231897        0.000116666
356       28        0.716784        0.00023544        0.00011497
357       28        0.555875        0.000217185        0.000124571
358       28        0.12676        0.000175331        0.000154457
359       28        -0.403007        0.000134485        0.000201232
360       28        -0.658555        0.000118417        0.000228782
361       28        -0.712822        0.000115433        0.000235453
362       28        -0.701221        0.00011622        0.000234324
363       28        -0.680195        0.000117439        0.000231855
364       28        -0.635622        0.000119975        0.000226536
365       28        -0.488299        0.000129019        0.000210241
366       28        -0.146045        0.000153091        0.000177164
367       28        0.286643        0.000190007        0.000142654
368       28        0.567346        0.000218595        0.00012395
369       28        0.684779        0.000231954        0.000116952
370       28        0.71692        0.000235876        0.000115167
371       28        0.716572        0.000235951        0.000115244
372       28        0.711933        0.000235487        0.000115552
373       28        0.715994        0.000236001        0.000115335
374       28        0.730938        0.000237743        0.000114463
375       28        0.748659        0.000239767        0.00011341
376       28        0.746849        0.000239382        0.000113433
377       28        0.670143        0.00023013        0.000117742
378       28        0.388566        0.00019981        0.000135477
379       28        -0.171078        0.00015119        0.0001794
380       28        -0.531972        0.000126288        0.000214977
381       28        -0.623494        0.000120766        0.000225281
382       28        -0.613848        0.000121442        0.000224366
383       28        -0.590622        0.000122885        0.00022182
384       28        -0.58298        0.000123336        0.000220939
385       28        -0.592938        0.000122683        0.00022197
386       28        -0.612819        0.000121426        0.000224107
387       28        -0.634748        0.000120069        0.000226515
388       28        -0.654046        0.000118903        0.000228687
389       28        -0.668591        0.000118045        0.000230364
390       28        -0.677173        0.000117552        0.000231379
391       28        -0.679166        0.000117454        0.000231646
392       28        -0.675019        0.000117716        0.000231203
393       28        -0.666195        0.000118247        0.000230205
394       28        -0.654543        0.000118935        0.000228863
395       28        -0.64142        0.000119702        0.000227335
396       28        -0.626407        0.000120568        0.000225567
397       28        -0.605341        0.000121786        0.000223097
398       28        -0.565941        0.00012413        0.000218607
399       28        -0.479687        0.000129516        0.000209241
400       28        -0.296327        0.000141908        0.000190853
401       28        0.0179212        0.000166082        0.000163132
402       28        0.357686        0.000196831        0.000137642
403       28        0.56062        0.000217926        0.000124404
404       28        0.630383        0.000225822        0.000120225
405       28        0.638608        0.000226877        0.000119797
406       28        0.633015        0.000226295        0.00012016
407       28        0.628863        0.000225787        0.000120389
408       28        0.614505        0.000224047        0.000121189
409       28        0.56581        0.000218544        0.000124111
410       28        0.478044        0.000209102        0.000129642
411       28        0.384198        0.000199485        0.000135849
412       28        0.323401        0.0001935        0.000140032
413       28        0.308476        0.000192049        0.000141073
414       28        0.327833        0.000193898        0.0001397
415       28        0.360783        0.0001971        0.000137404
416       28        0.390274        0.000200017        0.000135386
417       28        0.407906        0.000201787        0.000134197
418       28        0.412675        0.000202275        0.000133881
419       28        0.407697        0.00020178        0.00013422
420       28        0.397833        0.000200799        0.000134891
421       28        0.389243        0.000199952        0.000135481
422       28        0.389932        0.000200036        0.000135445
423       28        0.408883        0.000201954        0.000134177
424       28        0.45179        0.000206355        0.000131343
425       28        0.514322        0.000212957        0.000127328
426       28        0.577997        0.000219909        0.000123373
427       28        0.618798        0.000224524        0.000120927
428       28        0.628512        0.000225748        0.000120411
429       28        0.62189        0.000225091        0.000120857
430       28        0.616308        0.00022446        0.000121193
431       28        0.604627        0.000223041        0.000121842
432       28        0.525442        0.000214154        0.000126628
433       28        0.23895        0.000185451        0.000146034
434       28        -0.276532        0.000143325        0.000188981
435       28        -0.60279        0.000121766        0.000222492
436       28        -0.696518        0.000116338        0.000233461
437       28        -0.698567        0.000116351        0.000233967
438       28        -0.685312        0.000117153        0.000232477
439       28        -0.667426        0.000118122        0.000230244
440       28        -0.595984        0.000122274        0.000221905
441       28        -0.370847        0.000136759        0.000198158
442       28        0.0531991        0.000169085        0.000160325
443       28        0.459046        0.000206991        0.000130794
444       28        0.675409        0.000230606        0.000117367
445       28        0.751804        0.000239616        0.000112982
446       28        0.739571        0.000238124        0.000113661
447       28        0.633318        0.000225804        0.000119863
448       28        0.426037        0.000203634        0.000132992
449       28        0.194483        0.000181432        0.000149366
450       28        0.0637982        0.000169972        0.000159467
451       28        0.105507        0.000173557        0.000156178
452       28        0.299541        0.000191215        0.00014172
453       28        0.539366        0.000215495        0.000125659
454       28        0.70456        0.000234002        0.000115673
455       28        0.763561        0.000241061        0.000112335
456       28        0.743835        0.000238739        0.00011347
457       28        0.643392        0.000226987        0.000119283
458       28        0.402484        0.000201229        0.000134553
459       28        -0.0301828        0.00016216        0.000167129
460       28        -0.448614        0.000131516        0.000205972
461       28        -0.623845        0.000120618        0.000225084
462       28        -0.639428        0.000119845        0.000227153
463       28        -0.606969        0.000121886        0.000223645
464       28        -0.584277        0.000123282        0.000221131
465       28        -0.588088        0.000123013        0.000221491
466       28        -0.608355        0.000121723        0.000223654
467       28        -0.629641        0.000120372        0.000225931
468       28        -0.644394        0.000119421        0.000227477
469       28        -0.650568        0.000119        0.000228079
470       28        -0.649467        0.000119042        0.000227909
471       28        -0.646047        0.000119241        0.000227511
472       28        -0.646316        0.000119227        0.000227544
473       28        -0.65433        0.000118752        0.000228462
474       28        -0.67103        0.000117769        0.000230385
475       28        -0.69435        0.000116409        0.000233098
476       28        -0.719959        0.000114934        0.000236115
477       28        -0.742579        0.00011365        0.000238818
478       28        -0.75713        0.000112826        0.000240563
479       28        -0.75621        0.000112849        0.00024039
480       28        -0.720868        0.000114798        0.00023605
481       28        -0.605503        0.000121547        0.000222695
482       28        -0.331952        0.000139381        0.000194253
483       28        0.112588        0.000174116        0.000155576
484       28        0.502282        0.000211441        0.000127953
485       28        0.701502        0.000233607        0.000115831
486       28        0.769425        0.000241748        0.000111997
487       28        0.765283        0.000241306        0.000112256
488       28        0.7082        0.000234544        0.00011552
489       28        0.599477        0.00022212        0.000121966
490       28        0.437751        0.000204896        0.000132258
491       28        0.24133        0.000185802        0.000145963
492       28        0.0720667        0.00017074        0.000158868
493       28        0.0234654        0.000166606        0.000162742
494       28        0.1491        0.00017737        0.000152801
495       28        0.388777        0.000199834        0.000135464
496       28        0.569347        0.000218631        0.000123722
497       28        0.592787        0.000221322        0.000122344
498       28        0.467434        0.000208042        0.000130361
499       28        0.241003        0.000185945        0.000146123
0       29        -0.136275        0.000154001        0.000176485
1       29        -0.435552        0.000132524        0.000204858
2       29        -0.530185        0.00012636        0.000214716
3       29        -0.268958        0.000144006        0.000188446
4       29        0.312355        0.000192574        0.000140911
5       29        0.68969        0.000232331        0.000116568
6       29        0.815492        0.000247521        0.000109508
7       29        0.834336        0.000249969        0.000108527
8       29        0.799995        0.00024568        0.000110392
9       29        0.668966        0.000229934        0.000117781
10       29        0.27759        0.000189105        0.000143267
11       29        -0.368274        0.000136969        0.000197953
12       29        -0.682996        0.000117044        0.000231724
13       29        -0.742279        0.00011363        0.000238704
14       29        -0.636636        0.000119667        0.000226184
15       29        -0.217217        0.00014754        0.000183335
16       29        0.44849        0.000205735        0.000131381
17       29        0.715566        0.00023524        0.000115012
18       29        0.737906        0.000237999        0.00011379
19       29        0.59274        0.000221253        0.000122311
20       29        0.121517        0.000174804        0.000154802
21       29        -0.500496        0.000128005        0.000211149
22       29        -0.705483        0.000115722        0.000234317
23       29        -0.69502        0.00011656        0.000233557
24       29        -0.618128        0.000121244        0.000224962
25       29        -0.524846        0.000127042        0.000214726
26       29        -0.42673        0.000133387        0.000204381
27       29        -0.334481        0.000139636        0.000195101
28       29        -0.27873        0.000143555        0.000189701
29       29        -0.29147        0.000142646        0.000190917
30       29        -0.36485        0.000137535        0.000198092
31       29        -0.458172        0.000131305        0.000207617
32       29        -0.543258        0.000125863        0.000216686
33       29        -0.612615        0.000121539        0.00022427
34       29        -0.644857        0.000119445        0.000227628
35       29        -0.550953        0.000124943        0.000216764
36       29        -0.13975        0.00015342        0.000176431
37       29        0.457567        0.000206793        0.000130863
38       29        0.705391        0.000234147        0.000115649
39       29        0.7371        0.000237923        0.000113846
40       29        0.620993        0.000224341        0.000120563
41       29        0.210495        0.000182726        0.000148042
42       29        -0.431351        0.000132533        0.000204013
43       29        -0.710779        0.000115317        0.000234736
44       29        -0.758366        0.000112761        0.00024072
45       29        -0.72327        0.000114779        0.000236577
46       29        -0.598059        0.000122083        0.000222019
47       29        -0.255764        0.000144878        0.000187102
48       29        0.257979        0.000187288        0.000144701
49       29        0.588143        0.000220801        0.000122624
50       29        0.713149        0.000235169        0.000115256
51       29        0.743759        0.000238939        0.000113573
52       29        0.740545        0.000238637        0.000113795
53       29        0.720719        0.000236254        0.000114915
54       29        0.668512        0.000230032        0.000117885
55       29        0.526189        0.000214113        0.000126509
56       29        0.195968        0.000181584        0.000149269
57       29        -0.286183        0.000142698        0.000189978
58       29        -0.604492        0.000121685        0.000222722
59       29        -0.70786        0.000115677        0.000234783
60       29        -0.716977        0.000115204        0.000235965
61       29        -0.669966        0.000117839        0.000230277
62       29        -0.467923        0.000130194        0.000207878
63       29        0.0642594        0.0001699        0.000159325
64       29        0.55574        0.000217114        0.000124547
65       29        0.71383        0.000235202        0.000115194
66       29        0.723025        0.000236441        0.000114741
67       29        0.654305        0.000228379        0.000118712
68       29        0.40566        0.000201503        0.000134309
69       29        -0.186015        0.000149882        0.000180524
70       29        -0.606429        0.000121486        0.00022279
71       29        -0.701459        0.000116072        0.000234081
72       29        -0.674378        0.000117831        0.00023128
73       29        -0.635778        0.000120172        0.000226943
74       29        -0.60525        0.000121932        0.000223345
75       29        -0.499743        0.000128347        0.000211553
76       29        -0.131855        0.000154133        0.000175857
77       29        0.414936        0.000202481        0.000133715
78       29        0.639644        0.000226744        0.000119603
79       29        0.638295        0.000226865        0.000119828
80       29        0.544466        0.000216616        0.00012567
81       29        0.44441        0.000206089        0.000132145
82       29        0.423305        0.000203908        0.000133535
83       29        0.487004        0.000210393        0.000129279
84       29        0.519305        0.000213583        0.000127068
85       29        0.363276        0.000197418        0.000137283
86       29        -0.0775698        0.000158426        0.000171205
87       29        -0.499239        0.000128282        0.00021134
88       29        -0.661355        0.000118425        0.000229439
89       29        -0.691469        0.000116787        0.000233182
90       29        -0.690451        0.00011684        0.00023305
91       29        -0.652448        0.000118914        0.000228343
92       29        -0.429967        0.000132676        0.00020395
93       29        0.176688        0.000179692        0.000150589
94       29        0.617321        0.000223996        0.000120821
95       29        0.740442        0.000238402        0.000113695
96       29        0.7226        0.000236302        0.000114722
97       29        0.553137        0.000216935        0.000124769
98       29        0.0337876        0.000167304        0.000161745
99       29        -0.540814        0.000125486        0.000215511
100       29        -0.712706        0.000115325        0.000235206
101       29        -0.682066        0.000117231        0.000231879
102       29        -0.513506        0.000127538        0.000213133
103       29        -0.147644        0.000153134        0.000177497
104       29        0.196322        0.000181766        0.000149366
105       29        0.196845        0.000181802        0.000149317
106       29        -0.143982        0.000153369        0.00017712
107       29        -0.469006        0.00013022        0.000208144
108       29        -0.427228        0.000132821        0.000203615
109       29        0.0898839        0.000172089        0.000157295
110       29        0.579005        0.000219725        0.000123146
111       29        0.72459        0.000236425        0.000114554
112       29        0.660392        0.000228918        0.00011827
113       29        0.308736        0.000191931        0.000140949
114       29        -0.357954        0.000137509        0.000196692
115       29        -0.638808        0.000119665        0.000226671
116       29        -0.640241        0.000119826        0.000227302
117       29        -0.548716        0.000125582        0.000217386
118       29        -0.468491        0.000130764        0.000208906
119       29        -0.468426        0.000130751        0.000208872
120       29        -0.537267        0.000126233        0.000216026
121       29        -0.569343        0.000124008        0.000219134
122       29        -0.382426        0.000135909        0.000199221
123       29        0.193555        0.000181279        0.000149378
124       29        0.613654        0.000223671        0.000121089
125       29        0.736576        0.000237969        0.000113928
126       29        0.70647        0.000234356        0.000115627
127       29        0.47083        0.000208117        0.000129965
128       29        -0.137764        0.000153573        0.000176256
129       29        -0.554033        0.000124801        0.000217186
130       29        -0.616525        0.000121167        0.000224459
131       29        -0.512537        0.000127774        0.000213321
132       29        -0.348482        0.000138728        0.000196565
133       29        -0.245538        0.000146032        0.000186674
134       29        -0.305402        0.000141726        0.000192346
135       29        -0.463851        0.000130899        0.000208154
136       29        -0.585878        0.000123032        0.000221036
137       29        -0.586846        0.000122787        0.000220809
138       29        -0.363681        0.000137171        0.000197336
139       29        0.140217        0.000176512        0.000153419
140       29        0.544525        0.00021603        0.000125323
141       29        0.682162        0.000231601        0.00011708
142       29        0.699185        0.000233667        0.00011613
143       29        0.672854        0.000230562        0.000117644
144       29        0.603041        0.000222539        0.000121761
145       29        0.451085        0.000206168        0.000131316
146       29        0.207115        0.000182477        0.00014834
147       29        -0.0547562        0.000160076        0.000169086
148       29        -0.251183        0.000145091        0.00018652
149       29        -0.373336        0.000136496        0.00019827
150       29        -0.446562        0.0001316        0.000205681
151       29        -0.487109        0.000128968        0.000209909
152       29        -0.497738        0.000128281        0.000211022
153       29        -0.469999        0.000130054        0.000208085
154       29        -0.383749        0.000135769        0.000199279
155       29        -0.212429        0.000147933        0.000182946
156       29        0.045464        0.000168327        0.000160845
157       29        0.31892        0.000192941        0.000140255
158       29        0.526375        0.000213952        0.000126391
159       29        0.65208        0.000227799        0.000118674
160       29        0.710963        0.000234637        0.000115247
161       29        0.71932        0.000235673        0.000114792
162       29        0.697819        0.000233178        0.000116046
163       29        0.669837        0.000229968        0.000117696
164       29        0.653684        0.000228196        0.00011869
165       29        0.658709        0.000228867        0.000118443
166       29        0.678235        0.00023117        0.000117321
167       29        0.691811        0.000232817        0.000116564
168       29        0.687611        0.000232398        0.000116844
169       29        0.647585        0.000227717        0.000119166
170       29        0.482506        0.000209496        0.000129308
171       29        0.00696361        0.000165115        0.000163969
172       29        -0.528181        0.000126273        0.000214139
173       29        -0.701064        0.000116003        0.00023385
174       29        -0.683755        0.00011725        0.000232308
175       29        -0.610116        0.00012179        0.000224172
176       29        -0.54957        0.000125576        0.000217561
177       29        -0.539109        0.000126198        0.000216364
178       29        -0.561158        0.000124682        0.000218531
179       29        -0.516714        0.000127251        0.000213338
180       29        -0.22442        0.000147146        0.000184168
181       29        0.32556        0.000193715        0.000139886
182       29        0.641235        0.000226874        0.000119482
183       29        0.731046        0.000237478        0.000114323
184       29        0.732525        0.000237709        0.000114265
185       29        0.672422        0.000230534        0.000117681
186       29        0.46853        0.000208097        0.000130252
187       29        0.0300686        0.000167202        0.000162249
188       29        -0.391865        0.000135326        0.000200247
189       29        -0.591481        0.000122496        0.000221309
190       29        -0.645159        0.000119309        0.000227437
191       29        -0.617679        0.000120944        0.000224305
192       29        -0.483934        0.000129245        0.000209693
193       29        -0.147311        0.000152984        0.000177264
194       29        0.33942        0.000195129        0.000138968
195       29        0.640246        0.000226753        0.000119536
196       29        0.736631        0.000238088        0.000113979
197       29        0.731191        0.000237439        0.000114288
198       29        0.603155        0.000222522        0.000121738
199       29        0.170274        0.000179215        0.000151156
200       29        -0.454415        0.000131098        0.000206513
201       29        -0.698756        0.000116154        0.000233615
202       29        -0.736876        0.000114147        0.000238499
203       29        -0.729648        0.00011461        0.000237741
204       29        -0.703853        0.00011596        0.000234417
205       29        -0.542341        0.000125454        0.000215784
206       29        -0.000831833        0.000164477        0.000164614
207       29        0.556733        0.000217322        0.000124543
208       29        0.725949        0.000236596        0.000114481
209       29        0.663522        0.000229286        0.00011809
210       29        0.299592        0.000191078        0.000141612
211       29        -0.382163        0.000135872        0.000199114
212       29        -0.662322        0.000118296        0.00022941
213       29        -0.678344        0.000117609        0.000231761
214       29        -0.629803        0.000120645        0.000226479
215       29        -0.609032        0.000121919        0.000224166
216       29        -0.627586        0.000120675        0.000226034
217       29        -0.603794        0.000121858        0.000222883
218       29        -0.339813        0.000138812        0.000194988
219       29        0.296711        0.000190841        0.000141844
220       29        0.649607        0.00022764        0.000118885
221       29        0.657001        0.000228475        0.000118442
222       29        0.311367        0.00019219        0.000140769
223       29        -0.390537        0.000135284        0.000199919
224       29        -0.686047        0.000116872        0.00023209
225       29        -0.713006        0.000115572        0.000235781
226       29        -0.67603        0.000117881        0.00023176
227       29        -0.66115        0.000118761        0.000230042
228       29        -0.66517        0.000118365        0.000230199
229       29        -0.579372        0.000123261        0.000220011
230       29        -0.168184        0.000151267        0.000178972
231       29        0.475723        0.000208678        0.00012968
232       29        0.715678        0.000235306        0.000115032
233       29        0.670389        0.00022997        0.000117632
234       29        0.288294        0.000189957        0.00014238
235       29        -0.422285        0.000133131        0.000203084
236       29        -0.715848        0.000115036        0.000235355
237       29        -0.719864        0.000114924        0.000236071
238       29        -0.502762        0.000128112        0.000211805
239       29        0.063934        0.000170131        0.000159595
240       29        0.569708        0.000218781        0.000123762
241       29        0.743703        0.000238608        0.000113422
242       29        0.699233        0.000233345        0.000115964
243       29        0.397668        0.000200799        0.000134914
244       29        -0.201882        0.0001489        0.00018221
245       29        -0.495513        0.000128381        0.000210717
246       29        -0.262954        0.000144181        0.000187545
247       29        0.365726        0.000197544        0.000137035
248       29        0.681224        0.000231345        0.00011706
249       29        0.741422        0.000238486        0.000113623
250       29        0.669601        0.000229964        0.000117721
251       29        0.423055        0.000203261        0.000133145
252       29        -0.0191475        0.000163022        0.000166173
253       29        -0.403841        0.000134497        0.000201418
254       29        -0.54375        0.000125493        0.000216156
255       29        -0.480128        0.000129584        0.000209445
256       29        -0.196392        0.000149287        0.000181682
257       29        0.257732        0.000187075        0.000144572
258       29        0.518745        0.000212989        0.000126785
259       29        0.552959        0.000216748        0.000124683
260       29        0.464805        0.000207513        0.000130372
261       29        0.327849        0.000193855        0.000139667
262       29        0.214503        0.000183206        0.000147837
263       29        0.195183        0.00018144        0.000149268
264       29        0.296546        0.000190848        0.000141873
265       29        0.470497        0.000208172        0.000130044
266       29        0.625841        0.000225032        0.00012035
267       29        0.714262        0.000235278        0.000115181
268       29        0.734311        0.000237647        0.000114032
269       29        0.661727        0.000229062        0.000118187
270       29        0.397761        0.000200741        0.000134862
271       29        -0.103569        0.000156295        0.000173351
272       29        -0.516726        0.000127066        0.00021303
273       29        -0.681823        0.000117121        0.000231603
274       29        -0.712937        0.000115491        0.000235599
275       29        -0.708109        0.000115885        0.000235263
276       29        -0.709274        0.000115811        0.000235387
277       29        -0.693794        0.000116551        0.000233253
278       29        -0.53202        0.000126106        0.000214679
279       29        0.0133026        0.000165649        0.00016346
280       29        0.555574        0.000217166        0.000124597
281       29        0.700498        0.000233527        0.000115908
282       29        0.561813        0.000217836        0.000124204
283       29        0.024025        0.000166525        0.000162572
284       29        -0.564415        0.00012402        0.000218079
285       29        -0.732188        0.000114267        0.000237632
286       29        -0.717469        0.00011535        0.00023638
287       29        -0.670034        0.000118241        0.000231079
288       29        -0.651246        0.000119364        0.000228932
289       29        -0.667533        0.000118298        0.000230612
290       29        -0.663996        0.000118285        0.000229774
291       29        -0.494878        0.000128461        0.000210714
292       29        0.0483918        0.000168593        0.000160629
293       29        0.551244        0.000216739        0.000124892
294       29        0.6912        0.000232506        0.00011648
295       29        0.580385        0.000219911        0.00012308
296       29        0.108717        0.000173722        0.000155826
297       29        -0.523568        0.000126551        0.000213623
298       29        -0.735597        0.000114008        0.000237904
299       29        -0.740769        0.000113958        0.000239033
300       29        -0.700596        0.00011641        0.000234561
301       29        -0.679771        0.000117643        0.00023216
302       29        -0.681573        0.000117425        0.000232148
303       29        -0.63579        0.000119908        0.000226447
304       29        -0.36118        0.000137357        0.00019711
305       29        0.269318        0.000188272        0.000143821
306       29        0.648638        0.000227571        0.000118964
307       29        0.72894        0.000236981        0.000114324
308       29        0.62155        0.000224479        0.00012057
309       29        0.21334        0.000183061        0.000147892
310       29        -0.412812        0.000133822        0.000202214
311       29        -0.683853        0.00011694        0.000231717
312       29        -0.727037        0.000114615        0.000237131
313       29        -0.702684        0.000116103        0.000234431
314       29        -0.661046        0.000118497        0.000229507
315       29        -0.566558        0.00012409        0.000218671
316       29        -0.311047        0.000140916        0.00019233
317       29        0.144025        0.00017696        0.000153224
318       29        0.506919        0.000212158        0.000127793
319       29        0.645827        0.00022759        0.000119309
320       29        0.66325        0.000229759        0.000118366
321       29        0.636692        0.000226826        0.00012
322       29        0.599518        0.000222703        0.000122281
323       29        0.565122        0.000218917        0.000124409
324       29        0.54192        0.000216373        0.000125849
325       29        0.535185        0.000215623        0.00012626
326       29        0.544159        0.000216591        0.000125694
327       29        0.56301        0.000218661        0.000124526
328       29        0.585381        0.000221135        0.000123149
329       29        0.60738        0.00022357        0.000121795
330       29        0.626392        0.000225662        0.00012062
331       29        0.633702        0.000226405        0.000120136
332       29        0.597365        0.000222153        0.000122242
333       29        0.437056        0.000204854        0.000132323
334       29        0.0512489        0.000168917        0.000160479
335       29        -0.400448        0.00013474        0.000201098
336       29        -0.622041        0.000120669        0.000224774
337       29        -0.66378        0.000118325        0.000229802
338       29        -0.634396        0.000120198        0.00022668
339       29        -0.599108        0.0001224        0.000222829
340       29        -0.591401        0.00012288        0.000221986
341       29        -0.609033        0.000121742        0.000223841
342       29        -0.604515        0.00012186        0.000223048
343       29        -0.467134        0.000130327        0.000207926
344       29        -0.0420539        0.000161191        0.000168114
345       29        0.47176        0.000208276        0.000129944
346       29        0.695231        0.000232877        0.000116196
347       29        0.70234        0.000233708        0.000115785
348       29        0.536711        0.000215136        0.000125783
349       29        0.18825        0.000180856        0.000149823
350       29        -0.143103        0.000153201        0.000176771
351       29        -0.233557        0.000146387        0.000184899
352       29        -0.0494793        0.000160572        0.000168717
353       29        0.321696        0.000193296        0.000140124
354       29        0.619264        0.000224118        0.000120652
355       29        0.71413        0.000235035        0.000115077
356       29        0.629854        0.000225346        0.000120035
357       29        0.308367        0.000191939        0.000141007
358       29        -0.231047        0.000146583        0.000184683
359       29        -0.595085        0.000122163        0.000221504
360       29        -0.704595        0.000115821        0.000234309
361       29        -0.705275        0.000115951        0.000234732
362       29        -0.68374        0.000117252        0.000232309
363       29        -0.651196        0.00011909        0.000228396
364       29        -0.542934        0.000125565        0.000216104
365       29        -0.235983        0.000146345        0.000185295
366       29        0.235843        0.000185265        0.000146342
367       29        0.561544        0.000217989        0.000124325
368       29        0.687506        0.000232329        0.000116822
369       29        0.712242        0.000235412        0.00011548
370       29        0.701422        0.000234267        0.000116168
371       29        0.685892        0.00023251        0.000117102
372       29        0.680003        0.000231863        0.000117465
373       29        0.688753        0.000232887        0.000116956
374       29        0.710546        0.000235393        0.000115667
375       29        0.736204        0.000238334        0.000114145
376       29        0.744335        0.000239135        0.000113601
377       29        0.682482        0.000231593        0.000117038
378       29        0.419292        0.000202895        0.000133406
379       29        -0.149924        0.000152796        0.000177511
380       29        -0.537536        0.000125914        0.000215538
381       29        -0.643968        0.000119495        0.000227521
382       29        -0.6416        0.000119705        0.000227383
383       29        -0.615234        0.00012129        0.000224397
384       29        -0.589604        0.000122805        0.000221451
385       29        -0.570221        0.000123937        0.000219202
386       29        -0.560598        0.000124483        0.000218059
387       29        -0.564122        0.00012424        0.000218402
388       29        -0.581655        0.000123153        0.00022032
389       29        -0.609138        0.00012148        0.000223383
390       29        -0.638192        0.000119749        0.000226691
391       29        -0.660277        0.000118472        0.000229281
392       29        -0.670718        0.000117905        0.00023058
393       29        -0.6695        0.000118028        0.000230539
394       29        -0.659647        0.000118653        0.000229488
395       29        -0.645824        0.000119505        0.000227964
396       29        -0.633212        0.000120268        0.000226542
397       29        -0.625343        0.000120718        0.000225609
398       29        -0.61973        0.000120998        0.000224865
399       29        -0.600031        0.000122094        0.000222477
400       29        -0.523096        0.000126759        0.000213874
401       29        -0.309707        0.000140964        0.000192138
402       29        0.0785877        0.000171202        0.000158263
403       29        0.442313        0.000205337        0.000131939
404       29        0.614982        0.000223984        0.000121097
405       29        0.659845        0.000229249        0.000118506
406       29        0.657438        0.000229095        0.000118712
407       29        0.648038        0.000228061        0.000119292
408       29        0.642366        0.000227383        0.000119614
409       29        0.635378        0.00022654        0.000120006
410       29        0.621167        0.000224885        0.000120835
411       29        0.604244        0.000222929        0.000121828
412       29        0.59416        0.000221758        0.000122416
413       29        0.595175        0.000221849        0.000122342
414       29        0.604397        0.000222874        0.000121779
415       29        0.615634        0.000224139        0.000121102
416       29        0.623862        0.000225076        0.000120612
417       29        0.627153        0.000225461        0.000120421
418       29        0.62609        0.000225351        0.00012049
419       29        0.622347        0.000224934        0.000120719
420       29        0.617645        0.000224407        0.000121003
421       29        0.613584        0.000223952        0.000121249
422       29        0.61187        0.000223762        0.000121354
423       29        0.614024        0.000224018        0.000121232
424       29        0.620269        0.000224758        0.000120875
425       29        0.628378        0.000225727        0.000120415
426       29        0.633533        0.000226355        0.00012013
427       29        0.631714        0.000226186        0.000120258
428       29        0.625753        0.000225565        0.000120645
429       29        0.623211        0.000225293        0.000120807
430       29        0.624801        0.000225407        0.000120676
431       29        0.603699        0.000222865        0.000121859
432       29        0.473086        0.000208537        0.000129935
433       29        0.084781        0.000171714        0.000157756
434       29        -0.422502        0.000133227        0.000203274
435       29        -0.653739        0.000118763        0.000228347
436       29        -0.699001        0.000116263        0.00023389
437       29        -0.688473        0.000116963        0.000232835
438       29        -0.6701        0.000118002        0.000230626
439       29        -0.616183        0.000121077        0.000224216
440       29        -0.425753        0.000133048        0.000203662
441       29        -0.00774055        0.000164012        0.000165286
442       29        0.440438        0.000205114        0.000132043
443       29        0.679364        0.000231144        0.000117176
444       29        0.759276        0.000240665        0.000112632
445       29        0.747307        0.000239199        0.000113294
446       29        0.622519        0.000224625        0.000120532
447       29        0.299087        0.000191189        0.000141765
448       29        -0.152938        0.000152523        0.000177728
449       29        -0.464285        0.000130391        0.000207435
450       29        -0.574608        0.000123343        0.00021911
451       29        -0.531356        0.000126068        0.000214471
452       29        -0.318693        0.000140326        0.000192995
453       29        0.093551        0.00017259        0.000157176
454       29        0.512193        0.000212632        0.000127405
455       29        0.724236        0.000236415        0.000114589
456       29        0.779862        0.000243222        0.00011151
457       29        0.755844        0.000240305        0.000112851
458       29        0.642555        0.000226926        0.000119351
459       29        0.334648        0.000194501        0.000139183
460       29        -0.201279        0.00014884        0.000182026
461       29        -0.555045        0.000124777        0.000217365
462       29        -0.64286        0.000119575        0.00022742
463       29        -0.631228        0.000120363        0.000226272
464       29        -0.609371        0.000121677        0.000223798
465       29        -0.595759        0.000122434        0.000222146
466       29        -0.572163        0.000123796        0.000219378
467       29        -0.527716        0.00012649        0.000214407
468       29        -0.472179        0.000129976        0.000208415
469       29        -0.416285        0.000133626        0.00020262
470       29        -0.366567        0.000136994        0.000197651
471       29        -0.331207        0.000139448        0.000194202
472       29        -0.318841        0.00014032        0.000193015
473       29        -0.335293        0.000139172        0.000194611
474       29        -0.381728        0.000135972        0.000199173
475       29        -0.45343        0.000131173        0.000206427
476       29        -0.539186        0.00012566        0.000215459
477       29        -0.623541        0.000120475        0.000224749
478       29        -0.693529        0.000116354        0.000232796
479       29        -0.7424        0.000113573        0.000238613
480       29        -0.764044        0.000112353        0.000241216
481       29        -0.743241        0.000113489        0.000238637
482       29        -0.638035        0.000119565        0.000226308
483       29        -0.370052        0.000136736        0.000197968
484       29        0.0784175        0.000171168        0.000158258
485       29        0.481352        0.000209223        0.000129289
486       29        0.693941        0.000232688        0.000116252
487       29        0.773325        0.000242254        0.000111794
488       29        0.783581        0.00024364        0.000111287
489       29        0.755        0.000240244        0.000112917
490       29        0.697214        0.000233408        0.00011623
491       29        0.615499        0.000224058        0.000121074
492       29        0.531102        0.000214803        0.000126295
493       29        0.489035        0.000210329        0.000128977
494       29        0.518799        0.000213446        0.00012705
495       29        0.58211        0.000220197        0.000123028
496       29        0.590159        0.000220982        0.000122477
497       29        0.470055        0.000208146        0.000130084
498       29        0.212665        0.000183177        0.000148086
499       29        -0.0569094        0.000160214        0.000169596
0       30        -0.377753        0.000136514        0.000199174
1       30        -0.472192        0.00013013        0.000208664
2       30        -0.41272        0.000134027        0.000202505
3       30        0.0180794        0.000166294        0.000163315
4       30        0.574081        0.000219339        0.000123536
5       30        0.803328        0.00024602        0.000110176
6       30        0.854208        0.000252556        0.000107493
7       30        0.850014        0.000252139        0.000107766
8       30        0.824608        0.000248914        0.000109126
9       30        0.7405        0.00023844        0.000113706
10       30        0.439708        0.000204999        0.000132065
11       30        -0.235559        0.000146407        0.000185295
12       30        -0.643055        0.000119404        0.00022714
13       30        -0.741803        0.000113671        0.000238677
14       30        -0.673492        0.000117511        0.000230448
15       30        -0.32602        0.000139693        0.000193537
16       30        0.368243        0.000197683        0.000136787
17       30        0.696683        0.000233022        0.0001161
18       30        0.747096        0.000239088        0.000113266
19       30        0.63403        0.000225868        0.000119811
20       30        0.226289        0.000184177        0.000146878
21       30        -0.426736        0.000132833        0.000203533
22       30        -0.681436        0.000117102        0.000231477
23       30        -0.687671        0.00011697        0.000232663
24       30        -0.60907        0.000121787        0.000223932
25       30        -0.502433        0.000128472        0.000212331
26       30        -0.380555        0.0001365        0.000199712
27       30        -0.258005        0.000145067        0.000187767
28       30        -0.178295        0.000150927        0.000180385
29       30        -0.188426        0.000150168        0.000181305
30       30        -0.282815        0.000143283        0.000190117
31       30        -0.407002        0.000134702        0.000202364
32       30        -0.517381        0.000127489        0.000213879
33       30        -0.597657        0.000122417        0.000222536
34       30        -0.614151        0.000121229        0.000224042
35       30        -0.451194        0.0001313        0.000206165
36       30        0.0622763        0.000169764        0.000159514
37       30        0.565454        0.000218226        0.000123975
38       30        0.736606        0.000237842        0.000113863
39       30        0.732287        0.00023732        0.000114105
40       30        0.558295        0.000217375        0.000124379
41       30        0.0311186        0.000167087        0.000161967
42       30        -0.551697        0.000124767        0.00021662
43       30        -0.744474        0.000113426        0.000238799
44       30        -0.754968        0.000112968        0.000240345
45       30        -0.682495        0.000117099        0.000231716
46       30        -0.446617        0.000131644        0.000205762
47       30        0.0834646        0.000171671        0.000157924
48       30        0.543116        0.000215905        0.000125427
49       30        0.716267        0.000235591        0.000115104
50       30        0.74514        0.000239237        0.000113558
51       30        0.72692        0.000237199        0.000114661
52       30        0.703614        0.000234524        0.000116041
53       30        0.695334        0.000233535        0.000116513
54       30        0.69544        0.000233413        0.000116439
55       30        0.65734        0.000228817        0.000118579
56       30        0.48266        0.000209524        0.000129306
57       30        0.0443591        0.000168348        0.000161044
58       30        -0.458051        0.000130899        0.000206951
59       30        -0.676312        0.000117457        0.000230993
60       30        -0.722151        0.000114896        0.000236554
61       30        -0.698518        0.000116207        0.000233666
62       30        -0.557704        0.000124504        0.000217466
63       30        -0.106797        0.000155962        0.00017354
64       30        0.48211        0.000209249        0.000129207
65       30        0.708416        0.000234493        0.00011547
66       30        0.740295        0.00023845        0.000113734
67       30        0.685063        0.000231915        0.000116899
68       30        0.467929        0.000207863        0.000130184
69       30        -0.0970124        0.00015671        0.000172675
70       30        -0.575835        0.000123334        0.000219364
71       30        -0.69882        0.000116192        0.000233705
72       30        -0.678901        0.000117537        0.000231749
73       30        -0.639595        0.000119918        0.00022733
74       30        -0.601967        0.000122106        0.00022293
75       30        -0.474799        0.000129938        0.0002089
76       30        -0.0672006        0.000159202        0.000170268
77       30        0.459319        0.000207035        0.000130787
78       30        0.645843        0.000227506        0.000119264
79       30        0.619318        0.000224775        0.000120999
80       30        0.494521        0.000211308        0.000128869
81       30        0.352277        0.000196825        0.000138384
82       30        0.309675        0.000192664        0.000141355
83       30        0.40521        0.000202047        0.000134732
84       30        0.513047        0.000213064        0.000127555
85       30        0.47713        0.000209044        0.000129725
86       30        0.154699        0.000177901        0.000152403
87       30        -0.357413        0.000137696        0.000196854
88       30        -0.62634        0.000120447        0.000225326
89       30        -0.69457        0.00011655        0.000233433
90       30        -0.699188        0.00011631        0.000234029
91       30        -0.663438        0.000118269        0.000229614
92       30        -0.456818        0.00013091        0.000206713
93       30        0.136812        0.000176141        0.000153619
94       30        0.609475        0.000223094        0.000121282
95       30        0.745622        0.000239004        0.000113393
96       30        0.72832        0.000236978        0.000114394
97       30        0.551473        0.000216768        0.00012488
98       30        0.0160961        0.000165841        0.000163193
99       30        -0.553769        0.000124678        0.000216915
100       30        -0.712417        0.000115358        0.000235205
101       30        -0.654586        0.000118869        0.000228745
102       30        -0.398472        0.000135112        0.000201255
103       30        0.146961        0.00017737        0.000153129
104       30        0.550042        0.000216626        0.000124977
105       30        0.563609        0.000218054        0.000124106
106       30        0.188619        0.00018104        0.000149919
107       30        -0.330657        0.00013964        0.000194363
108       30        -0.423222        0.00013313        0.000203272
109       30        0.01093        0.000165451        0.000163652
110       30        0.540963        0.00021563        0.000125537
111       30        0.717347        0.00023558        0.000114974
112       30        0.662865        0.0002292        0.000118123
113       30        0.312975        0.000192336        0.000140649
114       30        -0.35461        0.000137744        0.000196371
115       30        -0.631477        0.000120115        0.000225863
116       30        -0.624186        0.000120802        0.000225504
117       30        -0.51756        0.000127558        0.000214033
118       30        -0.420517        0.000133937        0.000203952
119       30        -0.416375        0.000134201        0.000203509
120       30        -0.499206        0.000128678        0.000211985
121       30        -0.555246        0.000124916        0.00021765
122       30        -0.402228        0.000134582        0.00020122
123       30        0.149026        0.00017729        0.000152743
124       30        0.599942        0.000222133        0.000121917
125       30        0.738883        0.000238226        0.000113788
126       30        0.712981        0.000235099        0.000115241
127       30        0.476168        0.000208648        0.000129604
128       30        -0.138612        0.000153504        0.000176327
129       30        -0.555122        0.000124737        0.000217312
130       30        -0.620603        0.000120925        0.000224926
131       30        -0.532584        0.000126505        0.000215479
132       30        -0.405843        0.000134816        0.000202301
133       30        -0.343115        0.000139096        0.000196033
134       30        -0.404536        0.000134858        0.000202098
135       30        -0.520368        0.000127177        0.000213994
136       30        -0.572246        0.000123755        0.000219324
137       30        -0.455681        0.000131032        0.00020667
138       30        -0.0735069        0.000158649        0.000170751
139       30        0.406012        0.000201557        0.000134298
140       30        0.652258        0.000228041        0.000118779
141       30        0.718742        0.000235914        0.000114976
142       30        0.710996        0.000235011        0.000115427
143       30        0.647729        0.000227575        0.000119075
144       30        0.474239        0.000208568        0.000129804
145       30        0.138528        0.00017636        0.000153546
146       30        -0.232678        0.000146442        0.000184806
147       30        -0.461736        0.000130588        0.00020722
148       30        -0.559304        0.00012444        0.000217702
149       30        -0.591602        0.000122524        0.000221386
150       30        -0.601217        0.000121993        0.000222556
151       30        -0.606799        0.000121682        0.000223232
152       30        -0.612941        0.000121308        0.000223916
153       30        -0.615277        0.00012113        0.000224112
154       30        -0.601373        0.000121909        0.000222438
155       30        -0.550009        0.000125001        0.000216661
156       30        -0.433332        0.000132459        0.000204303
157       30        -0.231118        0.000146569        0.000184678
158       30        0.0409863        0.000167958        0.000161213
159       30        0.309808        0.000192045        0.000140882
160       30        0.512279        0.000212425        0.00012727
161       30        0.638836        0.000226296        0.000119463
162       30        0.704419        0.000233881        0.00011563
163       30        0.731289        0.00023712        0.000114123
164       30        0.736368        0.000237838        0.000113889
165       30        0.730443        0.00023726        0.000114287
166       30        0.719499        0.000236052        0.000114956
167       30        0.706307        0.000234574        0.000115754
168       30        0.691772        0.000232932        0.000116626
169       30        0.659815        0.000229162        0.000118465
170       30        0.534736        0.000215059        0.000125987
171       30        0.140846        0.000176541        0.000153348
172       30        -0.425743        0.000132927        0.000203476
173       30        -0.670709        0.000117714        0.000230205
174       30        -0.688021        0.000116928        0.00023266
175       30        -0.622267        0.000121006        0.000225451
176       30        -0.552665        0.000125362        0.000217864
177       30        -0.52769        0.000126927        0.000215143
178       30        -0.549654        0.000125443        0.000217349
179       30        -0.544518        0.000125553        0.000216426
180       30        -0.354361        0.000137881        0.000196517
181       30        0.147392        0.00017723        0.000152941
182       30        0.561876        0.000218005        0.000124293
183       30        0.709443        0.000234869        0.000115536
184       30        0.734639        0.000237965        0.000114147
185       30        0.711026        0.000235117        0.000115475
186       30        0.62191        0.000224739        0.000120666
187       30        0.3926        0.000200378        0.000135315
188       30        0.0363016        0.0001677        0.000161722
189       30        -0.253281        0.00014503        0.000186834
190       30        -0.370726        0.00013673        0.000198092
191       30        -0.326541        0.000139791        0.000193774
192       30        -0.109912        0.000155846        0.000173952
193       30        0.250882        0.0001867        0.000145274
194       30        0.558531        0.000217692        0.00012453
195       30        0.699639        0.000233687        0.000116087
196       30        0.736537        0.000238142        0.000114015
197       30        0.707661        0.000234654        0.000115636
198       30        0.538119        0.000215373        0.000125745
199       30        0.0326857        0.000167314        0.000161933
200       30        -0.520104        0.000126869        0.00021342
201       30        -0.702569        0.000115975        0.000234146
202       30        -0.72036        0.000115123        0.000236598
203       30        -0.710918        0.000115701        0.000235552
204       30        -0.687459        0.00011692        0.000232514
205       30        -0.524645        0.000126571        0.000213886
206       30        0.0214464        0.00016631        0.000162781
207       30        0.568058        0.000218549        0.000123835
208       30        0.732187        0.000237341        0.000114127
209       30        0.671558        0.000230214        0.000117619
210       30        0.31596        0.000192641        0.000140453
211       30        -0.36971        0.000136723        0.000197881
212       30        -0.65869        0.000118508        0.000228988
213       30        -0.676997        0.000117688        0.000231604
214       30        -0.627194        0.000120808        0.000226195
215       30        -0.604878        0.000122186        0.000223727
216       30        -0.626808        0.000120747        0.000225994
217       30        -0.620443        0.000120878        0.000224802
218       30        -0.400162        0.000134679        0.00020095
219       30        0.220407        0.000183719        0.000147378
220       30        0.62168        0.00022448        0.000120555
221       30        0.652659        0.000227968        0.000118694
222       30        0.321665        0.000193174        0.00014004
223       30        -0.380933        0.00013593        0.000198954
224       30        -0.690936        0.000116562        0.00023261
225       30        -0.726441        0.000114774        0.00023732
226       30        -0.693604        0.00011683        0.000233768
227       30        -0.678574        0.000117713        0.000232019
228       30        -0.677774        0.0001176        0.000231611
229       30        -0.581048        0.000123139        0.000220162
230       30        -0.150259        0.000152633        0.00017738
231       30        0.486743        0.000209823        0.000128962
232       30        0.711178        0.000234765        0.000115285
233       30        0.635667        0.000226008        0.00011969
234       30        0.183263        0.000180286        0.000150097
235       30        -0.499561        0.000128065        0.00021105
236       30        -0.730615        0.000114217        0.000237156
237       30        -0.687721        0.000116812        0.00023236
238       30        -0.375373        0.000136584        0.000198803
239       30        0.322396        0.000193481        0.00014016
240       30        0.748082        0.000239141        0.000113179
241       30        0.860199        0.000253045        0.000107058
242       30        0.819        0.000247845        0.000109268
243       30        0.566126        0.000218351        0.000123963
244       30        -0.0745937        0.000158736        0.00017103
245       30        -0.48938        0.000128797        0.000210106
246       30        -0.340525        0.000138666        0.000194921
247       30        0.297976        0.000191033        0.000141808
248       30        0.666364        0.000229679        0.000117957
249       30        0.759153        0.000240663        0.000112645
250       30        0.743761        0.000238734        0.000113476
251       30        0.63411        0.000225827        0.000119781
252       30        0.341211        0.00019505        0.000138663
253       30        -0.128154        0.000154395        0.000175505
254       30        -0.423148        0.00013329        0.000203501
255       30        -0.464905        0.000130574        0.000207855
256       30        -0.32494        0.000140006        0.00019376
257       30        -0.0821974        0.000157985        0.000171519
258       30        0.0466564        0.000168448        0.000160769
259       30        -0.0117683        0.000163618        0.000165554
260       30        -0.179532        0.000150435        0.000180019
261       30        -0.345239        0.000138402        0.000195468
262       30        -0.437471        0.000132115        0.000204618
263       30        -0.426091        0.00013287        0.000203458
264       30        -0.278773        0.000143081        0.000189082
265       30        0.0256712        0.000166675        0.00016245
266       30        0.380359        0.000198972        0.00013602
267       30        0.623298        0.000224661        0.000120457
268       30        0.730432        0.000237092        0.000114207
269       30        0.736328        0.00023779        0.00011387
270       30        0.623755        0.000224727        0.000120438
271       30        0.303172        0.000191508        0.000141423
272       30        -0.193022        0.00014943        0.000181245
273       30        -0.550074        0.000124961        0.000216604
274       30        -0.696347        0.000116264        0.000233274
275       30        -0.737896        0.000114008        0.000238452
276       30        -0.747051        0.000113528        0.000239632
277       30        -0.72367        0.000114749        0.000236611
278       30        -0.554366        0.000124669        0.000217028
279       30        -0.010025        0.000163719        0.000165368
280       30        0.538939        0.000215372        0.000125641
281       30        0.688656        0.000232166        0.000116606
282       30        0.556945        0.000217324        0.000124518
283       30        0.0385206        0.000167732        0.000161394
284       30        -0.558429        0.000124357        0.000217367
285       30        -0.747439        0.000113324        0.000239292
286       30        -0.751036        0.000113336        0.000240181
287       30        -0.716464        0.000115423        0.000236293
288       30        -0.699074        0.000116427        0.000234237
289       30        -0.698931        0.00011632        0.000233989
290       30        -0.655519        0.000118666        0.000228567
291       30        -0.417774        0.000133479        0.000202698
292       30        0.155529        0.000177869        0.000152249
293       30        0.5807        0.000220002        0.000123092
294       30        0.689794        0.000232425        0.000116603
295       30        0.588713        0.000220885        0.0001226
296       30        0.167324        0.000178884        0.000151322
297       30        -0.469109        0.000130034        0.000207868
298       30        -0.728542        0.000114322        0.000236881
299       30        -0.765279        0.000112449        0.00024172
300       30        -0.742426        0.000113877        0.000239259
301       30        -0.724195        0.000114933        0.000237114
302       30        -0.707954        0.000115753        0.000234959
303       30        -0.610897        0.000121303        0.000223449
304       30        -0.241066        0.000145869        0.000185634
305       30        0.385851        0.000199531        0.000135656
306       30        0.684966        0.000231759        0.000116832
307       30        0.725768        0.00023658        0.000114493
308       30        0.569094        0.000218611        0.000123742
309       30        0.0642793        0.00016993        0.00015935
310       30        -0.510697        0.000127429        0.000212355
311       30        -0.700364        0.000116055        0.000233792
312       30        -0.704878        0.000115987        0.000234712
313       30        -0.668165        0.000118224        0.000230614
314       30        -0.640232        0.000119857        0.00022736
315       30        -0.604666        0.000121878        0.000223114
316       30        -0.476944        0.000129749        0.000209044
317       30        -0.138321        0.000153656        0.00017645
318       30        0.311488        0.000192401        0.000140906
319       30        0.570178        0.000219037        0.000123849
320       30        0.643602        0.000227429        0.000119491
321       30        0.63105        0.000226169        0.00012033
322       30        0.58868        0.000221534        0.000122964
323       30        0.542304        0.000216505        0.000125878
324       30        0.506487        0.000212671        0.000128157
325       30        0.490403        0.000210963        0.000129189
326       30        0.496377        0.000211588        0.000128801
327       30        0.519513        0.000214044        0.000127316
328       30        0.551456        0.000217474        0.000125289
329       30        0.583836        0.000220972        0.000123248
330       30        0.60632        0.000223371        0.000121816
331       30        0.596215        0.000222091        0.000122348
332       30        0.497901        0.000211241        0.000128394
333       30        0.216952        0.000183497        0.000147709
334       30        -0.228209        0.000146893        0.000184548
335       30        -0.539466        0.00012573        0.000215639
336       30        -0.63033        0.000120274        0.000225902
337       30        -0.602097        0.000122119        0.000222983
338       30        -0.534596        0.000126395        0.000215725
339       30        -0.485735        0.000129561        0.000210584
340       30        -0.492193        0.000129156        0.000211286
341       30        -0.544381        0.000125801        0.000216823
342       30        -0.592434        0.000122702        0.000221893
343       30        -0.553502        0.000124909        0.000217259
344       30        -0.283312        0.000142851        0.000189638
345       30        0.253842        0.000186849        0.00014496
346       30        0.617584        0.000224007        0.000120795
347       30        0.714906        0.00023526        0.000115098
348       30        0.67116        0.000230212        0.000117665
349       30        0.53515        0.000215109        0.000125964
350       30        0.380994        0.000199164        0.000136065
351       30        0.334747        0.000194605        0.000139244
352       30        0.437506        0.000204857        0.000132265
353       30        0.598596        0.000221972        0.000121992
354       30        0.691969        0.000232478        0.000116376
355       30        0.656226        0.000228323        0.000118455
356       30        0.423918        0.000203318        0.000133067
357       30        -0.0581394        0.000159858        0.000169428
358       30        -0.502164        0.000127967        0.000211439
359       30        -0.679891        0.000117194        0.000231301
360       30        -0.703798        0.000115985        0.000234454
361       30        -0.684583        0.000117211        0.000232423
362       30        -0.661819        0.000118519        0.000229727
363       30        -0.600357        0.000122066        0.000222498
364       30        -0.382231        0.000136008        0.000199326
365       30        0.0801744        0.000171415        0.000158209
366       30        0.495137        0.000210875        0.000128525
367       30        0.669229        0.000230205        0.000117889
368       30        0.705019        0.000234577        0.000115904
369       30        0.692151        0.000233217        0.000116725
370       30        0.67146        0.000230874        0.000117968
371       30        0.657878        0.0002293        0.000118766
372       30        0.65486        0.000228937        0.000118936
373       30        0.661946        0.000229718        0.000118499
374       30        0.67779        0.000231464        0.000117523
375       30        0.692449        0.000233038        0.000116601
376       30        0.677377        0.000231114        0.000117394
377       30        0.565716        0.000218379        0.000124029
378       30        0.229221        0.000184581        0.00014677
379       30        -0.308577        0.000141129        0.000192145
380       30        -0.606981        0.000121588        0.0002231
381       30        -0.679768        0.000117298        0.000231479
382       30        -0.659416        0.000118505        0.000229148
383       30        -0.594058        0.000122392        0.000221692
384       30        -0.495718        0.000128494        0.000210945
385       30        -0.384947        0.000135768        0.000199516
386       30        -0.295451        0.000141977        0.000190779
387       30        -0.253834        0.000144972        0.000186863
388       30        -0.269299        0.000143856        0.000188314
389       30        -0.333564        0.000139296        0.000194448
390       30        -0.424835        0.000133071        0.000203511
391       30        -0.516591        0.000127115        0.000213083
392       30        -0.588591        0.00012266        0.000220965
393       30        -0.632867        0.000120037        0.000226029
394       30        -0.650736        0.00011905        0.000228212
395       30        -0.6488        0.000119249        0.000228152
396       30        -0.637117        0.00012001        0.000226941
397       30        -0.625916        0.000120714        0.000225729
398       30        -0.621929        0.000120945        0.000225263
399       30        -0.622304        0.000120863        0.000225195
400       30        -0.603582        0.000121887        0.00022289
401       30        -0.503862        0.000127978        0.000211817
402       30        -0.224101        0.000147138        0.000184098
403       30        0.212005        0.000182997        0.000148038
404       30        0.525836        0.0002141        0.000126546
405       30        0.647644        0.000227719        0.00011916
406       30        0.67108        0.000230577        0.000117861
407       30        0.663168        0.000229769        0.000118381
408       30        0.652823        0.000228619        0.000119013
409       30        0.647839        0.000228062        0.000119316
410       30        0.646581        0.000227918        0.000119391
411       30        0.646871        0.000227932        0.000119364
412       30        0.648373        0.00022808        0.000119262
413       30        0.650674        0.00022833        0.000119118
414       30        0.652659        0.000228563        0.000119004
415       30        0.653145        0.000228635        0.000118983
416       30        0.651643        0.00022848        0.000119081
417       30        0.648587        0.000228144        0.00011927
418       30        0.645019        0.000227744        0.000119487
419       30        0.641986        0.000227401        0.000119669
420       30        0.640038        0.000227176        0.000119784
421       30        0.639142        0.000227068        0.000119834
422       30        0.638881        0.000227034        0.000119847
423       30        0.63865        0.000227015        0.000119865
424       30        0.637782        0.000226932        0.000119925
425       30        0.635619        0.000226701        0.000120063
426       30        0.631789        0.000226269        0.000120294
427       30        0.627512        0.000225775        0.000120545
428       30        0.626505        0.000225657        0.000120604
429       30        0.630113        0.000226023        0.000120364
430       30        0.627586        0.00022562        0.000120454
431       30        0.57616        0.000219688        0.000123476
432       30        0.37        0.000198009        0.000136771
433       30        -0.0934758        0.000157088        0.00017248
434       30        -0.515971        0.000127167        0.000213038
435       30        -0.667841        0.000117995        0.000230093
436       30        -0.687027        0.000117        0.000232572
437       30        -0.673131        0.000117844        0.000231017
438       30        -0.63734        0.000119861        0.000226711
439       30        -0.500667        0.000128169        0.000211456
440       30        -0.132838        0.000154051        0.000175936
441       30        0.357451        0.000196819        0.000137667
442       30        0.647386        0.000227515        0.000119084
443       30        0.747575        0.000239353        0.000113337
444       30        0.751614        0.000239906        0.000113141
445       30        0.661498        0.000229214        0.000118292
446       30        0.357767        0.000196884        0.000137669
447       30        -0.201176        0.000148915        0.000182099
448       30        -0.60309        0.000121665        0.000222374
449       30        -0.755042        0.000112802        0.000240009
450       30        -0.784349        0.000111243        0.00024373
451       30        -0.757115        0.000112783        0.000240467
452       30        -0.656058        0.000118572        0.00022851
453       30        -0.375325        0.000136458        0.00019861
454       30        0.159759        0.000178431        0.000152085
455       30        0.599658        0.000222194        0.000121985
456       30        0.756604        0.000240475        0.000112844
457       30        0.779138        0.000243255        0.000111606
458       30        0.726296        0.00023677        0.000114525
459       30        0.520736        0.000213425        0.000126792
460       30        -0.000405508        0.000164559        0.000164626
461       30        -0.50083        0.000128162        0.000211479
462       30        -0.658465        0.000118572        0.000229061
463       30        -0.666733        0.000118164        0.000230167
464       30        -0.634441        0.000120043        0.000226398
465       30        -0.561946        0.000124359        0.000218136
466       30        -0.406907        0.000134305        0.000201749
467       30        -0.189063        0.000149745        0.000180909
468       30        0.0172889        0.00016601        0.000163164
469       30        0.1711        0.000179262        0.00015107
470       30        0.272338        0.000188544        0.000143595
471       30        0.330665        0.000194099        0.000139449
472       30        0.352629        0.000196228        0.000137916
473       30        0.338872        0.000194888        0.000138872
474       30        0.283388        0.000189581        0.000142798
475       30        0.175668        0.00017968        0.000150733
476       30        0.0113084        0.00016553        0.000163669
477       30        -0.191028        0.000149582        0.000181068
478       30        -0.394182        0.000135082        0.000200349
479       30        -0.567384        0.000123849        0.000218426
480       30        -0.689344        0.00011654        0.000232195
481       30        -0.7522        0.00011295        0.000239641
482       30        -0.751719        0.000112965        0.000239557
483       30        -0.661317        0.000118158        0.000228912
484       30        -0.417819        0.000133482        0.000202711
485       30        0.00303795        0.000164829        0.000164329
486       30        0.417392        0.000202646        0.000133496
487       30        0.657707        0.000228513        0.000118378
488       30        0.755597        0.000240151        0.000112806
489       30        0.776868        0.000242893        0.000111693
490       30        0.760129        0.000240981        0.000112684
491       30        0.723087        0.000236607        0.000114814
492       30        0.678547        0.000231406        0.000117405
493       30        0.643649        0.000227393        0.000119466
494       30        0.626961        0.000225443        0.000120434
495       30        0.597858        0.000222038        0.000122118
496       30        0.470555        0.000208194        0.000130049
497       30        0.150303        0.000177457        0.000152692
498       30        -0.230483        0.000146778        0.000184824
499       30        -0.432135        0.000132798        0.000204581
0       31        -0.524063        0.000126902        0.000214322
1       31        -0.502972        0.000128158        0.000211925
2       31        -0.349226        0.000138372        0.000196207
3       31        0.152154        0.000177814        0.000152717
4       31        0.653148        0.000228151        0.000118731
5       31        0.827939        0.00024912        0.000108853
6       31        0.857729        0.000253062        0.00010733
7       31        0.847336        0.000251841        0.000107928
8       31        0.821465        0.000248553        0.00010931
9       31        0.740675        0.000238481        0.000113706
10       31        0.449305        0.000205986        0.000131434
11       31        -0.2189        0.000147642        0.000183771
12       31        -0.633736        0.000119977        0.000226113
13       31        -0.739861        0.000113805        0.000238495
14       31        -0.689779        0.000116585        0.000232386
15       31        -0.388129        0.000135403        0.000199614
16       31        0.303536        0.000191419        0.000141306
17       31        0.677135        0.00023076        0.000117243
18       31        0.751027        0.000239562        0.000113045
19       31        0.668652        0.000229825        0.000117762
20       31        0.332065        0.000194141        0.000139285
21       31        -0.325362        0.000139772        0.000193519
22       31        -0.651435        0.00011884        0.00022797
23       31        -0.690449        0.000116768        0.000232907
24       31        -0.623226        0.000120907        0.000225483
25       31        -0.520048        0.000127343        0.000214204
26       31        -0.399011        0.000135253        0.000201575
27       31        -0.275691        0.000143802        0.00018945
28       31        -0.192706        0.000149856        0.000181704
29       31        -0.197805        0.000149476        0.00018217
30       31        -0.288844        0.00014286        0.000190702
31       31        -0.413401        0.000134274        0.000203015
32       31        -0.524511        0.00012702        0.000214616
33       31        -0.596136        0.000122462        0.00022228
34       31        -0.573111        0.000123671        0.000219365
35       31        -0.306922        0.000141123        0.00019182
36       31        0.275806        0.000188858        0.000143336
37       31        0.653251        0.000228022        0.000118651
38       31        0.755911        0.000240171        0.00011278
39       31        0.715957        0.000235357        0.000115024
40       31        0.474214        0.000208411        0.00012971
41       31        -0.149605        0.000152646        0.000177279
42       31        -0.631172        0.000119918        0.000225423
43       31        -0.758139        0.000112693        0.00024052
44       31        -0.740261        0.0001138        0.00023858
45       31        -0.618865        0.000120833        0.000224365
46       31        -0.249068        0.000145325        0.000186427
47       31        0.354983        0.000196555        0.000137821
48       31        0.668765        0.000229986        0.000117831
49       31        0.73576        0.000238097        0.000114082
50       31        0.706523        0.000234833        0.000115856
51       31        0.643439        0.000227615        0.000119607
52       31        0.583637        0.000220956        0.000123264
53       31        0.5769        0.000220202        0.000123673
54       31        0.626786        0.000225664        0.000120573
55       31        0.665234        0.000229897        0.000118202
56       31        0.604104        0.000222745        0.000121745
57       31        0.302625        0.000191487        0.000141485
58       31        -0.270999        0.000143749        0.000188494
59       31        -0.623268        0.000120561        0.000224848
60       31        -0.719012        0.000115047        0.000236123
61       31        -0.714743        0.00011529        0.000235613
62       31        -0.616009        0.000120962        0.000223964
63       31        -0.250151        0.000145143        0.000186396
64       31        0.390472        0.000199892        0.000135274
65       31        0.689872        0.000232278        0.00011652
66       31        0.748957        0.000239449        0.000113226
67       31        0.709094        0.000234718        0.000115502
68       31        0.527487        0.000214147        0.000126365
69       31        0.011176        0.000165419        0.00016358
70       31        -0.532938        0.000125984        0.000214668
71       31        -0.694749        0.000116388        0.000233148
72       31        -0.686708        0.000117049        0.000232595
73       31        -0.648458        0.000119367        0.000228301
74       31        -0.607543        0.000121752        0.000223526
75       31        -0.474028        0.00012998        0.000208806
76       31        -0.0574008        0.000159984        0.000169436
77       31        0.465619        0.000207701        0.000130383
78       31        0.646907        0.000227651        0.000119212
79       31        0.617664        0.000224607        0.000121109
80       31        0.486576        0.000210483        0.00012939
81       31        0.327899        0.000194449        0.000140088
82       31        0.26691        0.000188597        0.000144417
83       31        0.365386        0.00019811        0.000137474
84       31        0.506556        0.000212481        0.000128034
85       31        0.541204        0.000215954        0.000125695
86       31        0.332555        0.000194404        0.000139405
87       31        -0.188278        0.000149861        0.000180908
88       31        -0.574003        0.000123593        0.000219422
89       31        -0.692858        0.000116596        0.000233124
90       31        -0.708012        0.000115769        0.000235006
91       31        -0.674539        0.000117613        0.000230889
92       31        -0.481662        0.000129295        0.000209299
93       31        0.0948103        0.000172476        0.000156875
94       31        0.598335        0.000221828        0.000121945
95       31        0.748467        0.000239319        0.00011322
96       31        0.735044        0.000237765        0.000114005
97       31        0.562046        0.000217914        0.00012422
98       31        0.0320961        0.00016717        0.000161889
99       31        -0.549547        0.000124934        0.000216444
100       31        -0.712882        0.000115326        0.00023525
101       31        -0.654768        0.000118858        0.000228766
102       31        -0.395762        0.000135299        0.000200989
103       31        0.153634        0.000177964        0.00015262
104       31        0.556127        0.000217289        0.000124599
105       31        0.568782        0.000218623        0.000123787
106       31        0.190168        0.000181186        0.000149808
107       31        -0.342284        0.000138844        0.000195515
108       31        -0.458564        0.000130802        0.000206903
109       31        -0.0581208        0.00015982        0.000169385
110       31        0.511175        0.000212437        0.000127418
111       31        0.711806        0.000234909        0.000115283
112       31        0.66464        0.00022939        0.000118012
113       31        0.317401        0.000192755        0.000140333
114       31        -0.353057        0.000137849        0.000196215
115       31        -0.632569        0.000120047        0.000225982
116       31        -0.625691        0.000120711        0.000225674
117       31        -0.517412        0.00012757        0.000214022
118       31        -0.416296        0.000134224        0.000203529
119       31        -0.408232        0.000134755        0.000202693
120       31        -0.492084        0.000129151        0.000211255
121       31        -0.557326        0.000124807        0.000217913
122       31        -0.426386        0.000132974        0.000203678
123       31        0.104005        0.000173342        0.000156219
124       31        0.585389        0.000220505        0.000122797
125       31        0.738895        0.000238198        0.000113773
126       31        0.712982        0.000235066        0.000115225
127       31        0.462162        0.000207173        0.000130502
128       31        -0.172307        0.000150932        0.000179313
129       31        -0.575366        0.000123484        0.000219528
130       31        -0.640619        0.00011973        0.000227206
131       31        -0.575556        0.000123827        0.000220179
132       31        -0.494634        0.000128975        0.000211505
133       31        -0.469029        0.00013061        0.000208772
134       31        -0.513971        0.000127624        0.000213377
135       31        -0.558384        0.000124667        0.000217898
136       31        -0.489626        0.00012886        0.000210263
137       31        -0.19528        0.000149272        0.000181463
138       31        0.27211        0.000188568        0.000143646
139       31        0.59622        0.000221683        0.000122123
140       31        0.716403        0.000235556        0.000115071
141       31        0.73486        0.000237823        0.000114053
142       31        0.693063        0.000232819        0.000116419
143       31        0.545889        0.000216165        0.00012523
144       31        0.199983        0.000181851        0.000148889
145       31        -0.250428        0.000145151        0.000186457
146       31        -0.528814        0.000126291        0.000214305
147       31        -0.625598        0.000120441        0.000225148
148       31        -0.634086        0.000120054        0.000226337
149       31        -0.614428        0.000121324        0.000224279
150       31        -0.595613        0.000122516        0.000222262
151       31        -0.589343        0.000122919        0.0002216
152       31        -0.597327        0.000122426        0.00022248
153       31        -0.615171        0.000121313        0.000224425
154       31        -0.634855        0.000120073        0.000226547
155       31        -0.645589        0.00011935        0.000227613
156       31        -0.633499        0.000119974        0.000226054
157       31        -0.581953        0.000123009        0.000220128
158       31        -0.472581        0.000129858        0.000208309
159       31        -0.289452        0.000142314        0.000190087
160       31        -0.0329644        0.000161844        0.000167268
161       31        0.237729        0.000185276        0.000146074
162       31        0.445569        0.00020548        0.000131601
163       31        0.578397        0.000219569        0.000123133
164       31        0.653546        0.00022804        0.000118626
165       31        0.689711        0.000232324        0.000116562
166       31        0.702924        0.000233986        0.000115855
167       31        0.704925        0.000234331        0.000115794
168       31        0.701769        0.000234048        0.000116019
169       31        0.686347        0.000232223        0.000116904
170       31        0.611334        0.000223487        0.00012127
171       31        0.339526        0.000194939        0.000138818
172       31        -0.206507        0.000148384        0.00018242
173       31        -0.583101        0.00012291        0.000220204
174       31        -0.682419        0.000117134        0.000231768
175       31        -0.65023        0.000119234        0.00022845
176       31        -0.584938        0.000123308        0.000221322
177       31        -0.546501        0.000125729        0.000217158
178       31        -0.55673        0.000125027        0.000218167
179       31        -0.571501        0.000123934        0.000219477
180       31        -0.467291        0.000130335        0.000207972
181       31        -0.0735305        0.000158688        0.000170796
182       31        0.430155        0.000204099        0.000132748
183       31        0.666392        0.000229796        0.000118013
184       31        0.72548        0.00023686        0.000114662
185       31        0.721422        0.000236421        0.000114915
186       31        0.686673        0.000232285        0.000116897
187       31        0.601766        0.00022254        0.000121917
188       31        0.448618        0.00020609        0.000131591
189       31        0.276857        0.000189127        0.000143389
190       31        0.179459        0.000180138        0.000150545
191       31        0.213125        0.000183199        0.000148035
192       31        0.36156        0.000197316        0.000137448
193       31        0.540241        0.000215768        0.000125708
194       31        0.661263        0.000229293        0.000118361
195       31        0.712563        0.000235339        0.000115407
196       31        0.72106        0.000236365        0.000114929
197       31        0.672433        0.000230538        0.000117682
198       31        0.449434        0.000206023        0.00013144
199       31        -0.11554        0.00015536        0.000174388
200       31        -0.571467        0.000123679        0.000219019
201       31        -0.698838        0.000116237        0.000233801
202       31        -0.701642        0.00011623        0.000234443
203       31        -0.691735        0.000116818        0.000233307
204       31        -0.667025        0.000118113        0.000230135
205       31        -0.490307        0.000128764        0.000210248
206       31        0.0744781        0.000170774        0.000158517
207       31        0.589366        0.000220884        0.00012252
208       31        0.738638        0.000238116        0.000113763
209       31        0.678335        0.000231004        0.000117225
210       31        0.33354        0.00019434        0.000139222
211       31        -0.356665        0.000137618        0.000196595
212       31        -0.662717        0.000118251        0.000229414
213       31        -0.690917        0.000116854        0.000233188
214       31        -0.646305        0.000119651        0.00022835
215       31        -0.624614        0.000120984        0.000225942
216       31        -0.644805        0.000119668        0.000228041
217       31        -0.642791        0.000119542        0.000227343
218       31        -0.44454        0.000131715        0.000205445
219       31        0.16134        0.000178385        0.000151806
220       31        0.598716        0.000221923        0.000121951
221       31        0.653763        0.000228089        0.000118626
222       31        0.354057        0.000196315        0.000137781
223       31        -0.340219        0.000138736        0.00019496
224       31        -0.690061        0.000116566        0.000232413
225       31        -0.749151        0.000113414        0.000239894
226       31        -0.727251        0.000114823        0.000237612
227       31        -0.71237        0.000115683        0.000235857
228       31        -0.699684        0.000116255        0.000234036
229       31        -0.574539        0.000123492        0.000219361
230       31        -0.0985239        0.000156638        0.000172856
231       31        0.511157        0.000212384        0.000127388
232       31        0.707498        0.000234323        0.000115492
233       31        0.600964        0.000222109        0.000121779
234       31        0.0897044        0.000172062        0.000157299
235       31        -0.549581        0.000124899        0.000216391
236       31        -0.740297        0.000113688        0.000238354
237       31        -0.683677        0.000117067        0.000231928
238       31        -0.369416        0.000137002        0.000198226
239       31        0.318355        0.000193095        0.000140446
240       31        0.736257        0.000237741        0.000113855
241       31        0.84245        0.000250805        0.00010801
242       31        0.7852        0.000243687        0.000111128
243       31        0.493896        0.000210677        0.000128564
244       31        -0.161989        0.000151945        0.000178664
245       31        -0.53241        0.000126044        0.000214657
246       31        -0.363678        0.000137063        0.000197181
247       31        0.29632        0.000190874        0.000141924
248       31        0.673258        0.000230465        0.000117547
249       31        0.769075        0.00024187        0.000112092
250       31        0.762609        0.000241033        0.000112429
251       31        0.675411        0.000230561        0.000117343
252       31        0.402535        0.000201093        0.000134456
253       31        -0.107033        0.000156042        0.00017367
254       31        -0.459536        0.000130884        0.000207233
255       31        -0.563281        0.000124321        0.00021836
256       31        -0.546212        0.000125373        0.000216481
257       31        -0.493517        0.000128663        0.000210759
258       31        -0.487556        0.000128985        0.000210031
259       31        -0.54814        0.000125082        0.000216396
260       31        -0.631714        0.000119945        0.000225596
261       31        -0.695359        0.000116204        0.000232923
262       31        -0.72323        0.000114621        0.000236243
263       31        -0.711052        0.000115324        0.000234815
264       31        -0.639515        0.000119493        0.000226506
265       31        -0.454429        0.000131065        0.000206463
266       31        -0.0954346        0.000156917        0.00017263
267       31        0.338652        0.000194916        0.000138923
268       31        0.622675        0.000224594        0.000120496
269       31        0.734505        0.000237551        0.000113964
270       31        0.72782        0.000236773        0.000114352
271       31        0.591317        0.000221122        0.000122412
272       31        0.256672        0.000187116        0.000144757
273       31        -0.211924        0.000148023        0.000182965
274       31        -0.548081        0.000125077        0.000216374
275       31        -0.700809        0.000115944        0.000233672
276       31        -0.749878        0.000113183        0.000239578
277       31        -0.722212        0.000114699        0.000236163
278       31        -0.522195        0.000126639        0.000213479
279       31        0.0386867        0.000167747        0.000161381
280       31        0.543412        0.000215879        0.000125375
281       31        0.680614        0.000231298        0.000117108
282       31        0.573079        0.000219138        0.000123547
283       31        0.132471        0.000175795        0.000153984
284       31        -0.473455        0.000129743        0.000208306
285       31        -0.720402        0.000114746        0.000235832
286       31        -0.760185        0.000112641        0.000240903
287       31        -0.740068        0.000113867        0.000238675
288       31        -0.713703        0.00011536        0.000235512
289       31        -0.674142        0.000117558        0.000230691
290       31        -0.55034        0.000124937        0.000216621
291       31        -0.203879        0.000148588        0.000182191
292       31        0.330738        0.000194148        0.000139474
293       31        0.625901        0.000225103        0.000120381
294       31        0.693449        0.00023294        0.000116435
295       31        0.617046        0.00022412        0.000120921
296       31        0.302616        0.000191402        0.000141423
297       31        -0.287075        0.000142478        0.000189855
298       31        -0.639106        0.000119448        0.000226329
299       31        -0.742135        0.000113568        0.000238539
300       31        -0.750999        0.000113173        0.000239827
301       31        -0.735059        0.000114091        0.00023795
302       31        -0.685989        0.000116834        0.000232002
303       31        -0.506235        0.000127717        0.000211886
304       31        -0.0335114        0.000161855        0.000167371
305       31        0.499863        0.000211229        0.000128134
306       31        0.706009        0.000234252        0.000115629
307       31        0.704387        0.000234044        0.000115714
308       31        0.488006        0.000209903        0.000128849
309       31        -0.0948514        0.000156925        0.000172538
310       31        -0.57213        0.000123601        0.000219026
311       31        -0.6929        0.000116558        0.000233059
312       31        -0.666988        0.000118262        0.000230417
313       31        -0.61558        0.000121418        0.000224712
314       31        -0.587482        0.000123119        0.000221546
315       31        -0.5817        0.000123381        0.000220739
316       31        -0.541632        0.000125718        0.000216085
317       31        -0.357445        0.000137716        0.000196889
318       31        0.0359182        0.00016766        0.000161745
319       31        0.414791        0.000202602        0.000133815
320       31        0.59223        0.000221525        0.000122524
321       31        0.629379        0.000225873        0.000120373
322       31        0.604305        0.000223212        0.000121975
323       31        0.559159        0.000218317        0.00012481
324       31        0.517557        0.000213857        0.000127454
325       31        0.494712        0.000211434        0.000128921
326       31        0.497063        0.000211673        0.000128764
327       31        0.520616        0.000214156        0.000127242
328       31        0.553687        0.000217676        0.000125126
329       31        0.580557        0.000220524        0.000123402
330       31        0.578985        0.000220199        0.000123414
331       31        0.507727        0.000212314        0.000127784
332       31        0.295543        0.000190855        0.00014202
333       31        -0.0855361        0.000157774        0.000171863
334       31        -0.438457        0.000132244        0.00020502
335       31        -0.587054        0.000122865        0.000220994
336       31        -0.580684        0.000123393        0.000220536
337       31        -0.495946        0.000128828        0.000211541
338       31        -0.394024        0.000135606        0.000201094
339       31        -0.344339        0.000139037        0.00019619
340       31        -0.386676        0.000136148        0.000200421
341       31        -0.48689        0.000129495        0.00021072
342       31        -0.580462        0.000123506        0.000220688
343       31        -0.60856        0.000121606        0.000223485
344       31        -0.471649        0.000130015        0.000208367
345       31        -0.0298791        0.000162161        0.00016708
346       31        0.470563        0.000208189        0.000130045
347       31        0.666618        0.000229706        0.000117941
348       31        0.685378        0.000231994        0.000116902
349       31        0.636292        0.000226435        0.000119841
350       31        0.578883        0.000220031        0.000123333
351       31        0.566248        0.000218628        0.000124104
352       31        0.61019        0.000223453        0.00012139
353       31        0.66233        0.000229266        0.000118221
354       31        0.648018        0.000227458        0.000118979
355       31        0.477372        0.000208796        0.000129539
356       31        0.067379        0.000170213        0.000159122
357       31        -0.402801        0.000134513        0.000201232
358       31        -0.641379        0.000119439        0.000226826
359       31        -0.694158        0.000116501        0.000233238
360       31        -0.678758        0.000117543        0.000231728
361       31        -0.658562        0.000118764        0.000229454
362       31        -0.630915        0.000120304        0.000226091
363       31        -0.511762        0.000127503        0.000212704
364       31        -0.152292        0.000152588        0.000177689
365       31        0.349581        0.000196092        0.000138242
366       31        0.621763        0.000224742        0.000120686
367       31        0.69403        0.00023324        0.000116517
368       31        0.687859        0.000232697        0.000116965
369       31        0.665283        0.000230163        0.000118333
370       31        0.648329        0.000228205        0.000119333
371       31        0.635666        0.000226671        0.000120041
372       31        0.616503        0.000224426        0.000121152
373       31        0.588303        0.000221207        0.000122829
374       31        0.560596        0.000218057        0.000124482
375       31        0.525947        0.0002142        0.000126591
376       31        0.440059        0.00020512        0.000132097
377       31        0.222626        0.000184013        0.000147286
378       31        -0.167979        0.000151406        0.0001791
379       31        -0.530658        0.000126245        0.000214622
380       31        -0.6817        0.000117091        0.000231517
381       31        -0.689905        0.00011661        0.000232465
382       31        -0.601387        0.000121837        0.00022231
383       31        -0.409587        0.000134069        0.000201934
384       31        -0.14132        0.000153334        0.000176609
385       31        0.112288        0.000174066        0.000155578
386       31        0.276451        0.000188925        0.000143294
387       31        0.345886        0.000195577        0.000138389
388       31        0.338662        0.000194873        0.000138891
389       31        0.263424        0.000187703        0.000144234
390       31        0.122683        0.000174982        0.000154779
391       31        -0.066369        0.000159209        0.000170134
392       31        -0.26232        0.000144325        0.000187614
393       31        -0.426332        0.000132943        0.00020362
394       31        -0.540346        0.00012561        0.000215622
395       31        -0.603508        0.000121794        0.000222704
396       31        -0.628693        0.000120373        0.000225719
397       31        -0.631978        0.000120262        0.000226253
398       31        -0.627928        0.000120558        0.000225893
399       31        -0.626355        0.000120655        0.000225719
400       31        -0.62424        0.000120728        0.000225377
401       31        -0.589526        0.000122719        0.000221279
402       31        -0.443226        0.000131894        0.000205455
403       31        -0.0983158        0.000156704        0.000172893
404       31        0.318074        0.000192943        0.000140376
405       31        0.563261        0.000218152        0.000124205
406       31        0.651795        0.000228192        0.000118913
407       31        0.669047        0.000230313        0.000117965
408       31        0.664639        0.000229891        0.00011827
409       31        0.658887        0.000229288        0.00011864
410       31        0.656394        0.000229041        0.000118808
411       31        0.655839        0.000228995        0.00011885
412       31        0.655347        0.000228948        0.000118884
413       31        0.653645        0.000228761        0.000118989
414       31        0.650177        0.000228376        0.000119201
415       31        0.64506        0.000227808        0.000119515
416       31        0.63901        0.000227137        0.000119886
417       31        0.633121        0.000226481        0.000120246
418       31        0.628541        0.000225969        0.000120525
419       31        0.626095        0.000225692        0.000120672
420       31        0.62598        0.000225673        0.000120676
421       31        0.627747        0.000225863        0.000120564
422       31        0.630533        0.00022617        0.000120392
423       31        0.633369        0.000226483        0.000120217
424       31        0.63539        0.000226701        0.00012009
425       31        0.635939        0.000226744        0.000120047
426       31        0.634697        0.000226569        0.000120103
427       31        0.632221        0.000226239        0.000120226
428       31        0.629328        0.00022586        0.000120372
429       31        0.621263        0.000224864        0.000120812
430       31        0.587187        0.000220922        0.000122808
431       31        0.470068        0.000208204        0.000130119
432       31        0.170048        0.000179191        0.00015117
433       31        -0.284443        0.000142791        0.000189772
434       31        -0.573859        0.000123594        0.000219392
435       31        -0.66013        0.000118509        0.00022932
436       31        -0.664949        0.000118308        0.000230037
437       31        -0.645491        0.000119431        0.000227746
438       31        -0.565605        0.000124138        0.000218547
439       31        -0.29211        0.000142223        0.000190472
440       31        0.213892        0.000183214        0.000147934
441       31        0.588075        0.000220854        0.000122661
442       31        0.728103        0.00023703        0.000114444
443       31        0.751193        0.000239935        0.000113202
444       31        0.707132        0.000234698        0.000115719
445       31        0.524182        0.000214013        0.000126704
446       31        0.0182983        0.00016621        0.000163196
447       31        -0.542382        0.000125446        0.00021578
448       31        -0.767122        0.000112171        0.000241566
449       31        -0.80643        0.000110178        0.000246788
450       31        -0.790767        0.000111187        0.000245178
451       31        -0.771534        0.000112269        0.000242848
452       31        -0.738903        0.000113985        0.000238643
453       31        -0.604475        0.000121721        0.000222785
454       31        -0.188165        0.000149903        0.000180937
455       31        0.424248        0.000203599        0.000133207
456       31        0.708259        0.000234729        0.000115604
457       31        0.774158        0.000242684        0.0001119
458       31        0.745998        0.000239181        0.000113434
459       31        0.577028        0.000219539        0.000123286
460       31        0.0703375        0.000170487        0.000158907
461       31        -0.497771        0.000128337        0.000211121
462       31        -0.686145        0.000116886        0.000232141
463       31        -0.696103        0.000116366        0.000233421
464       31        -0.624109        0.000120559        0.000225033
465       31        -0.417118        0.000133622        0.000202782
466       31        -0.0302173        0.000162175        0.00016715
467       31        0.331246        0.000194216        0.000139453
468       31        0.526291        0.000214061        0.000126466
469       31        0.612971        0.000223584        0.000121124
470       31        0.653507        0.000228216        0.000118722
471       31        0.674229        0.000230621        0.000117513
472       31        0.683459        0.000231688        0.000116972
473       31        0.682353        0.000231538        0.000117025
474       31        0.66815        0.000229862        0.00011784
475       31        0.634231        0.000225945        0.000119829
476       31        0.568707        0.000218619        0.000123795
477       31        0.450762        0.000206108        0.00013132
478       31        0.247233        0.000186243        0.000145448
479       31        -0.0556101        0.000160113        0.000169269
480       31        -0.375667        0.000136364        0.000198541
481       31        -0.609895        0.000121242        0.000223114
482       31        -0.731491        0.000114095        0.000237109
483       31        -0.757888        0.000112599        0.000240259
484       31        -0.690596        0.00011643        0.000232266
485       31        -0.489676        0.000128743        0.000210081
486       31        -0.11877        0.000155079        0.000174636
487       31        0.306075        0.000191743        0.000141187
488       31        0.585254        0.000220423        0.000122768
489       31        0.710949        0.000234864        0.00011536
490       31        0.746978        0.000239323        0.000113391
491       31        0.738434        0.000238451        0.000113947
492       31        0.70986        0.000235151        0.000115627
493       31        0.675836        0.00023119        0.000117614
494       31        0.635713        0.000226514        0.000119952
495       31        0.544015        0.000216183        0.000125475
496       31        0.276327        0.000188974        0.000143349
497       31        -0.222046        0.000147274        0.00018389
498       31        -0.562455        0.000124264        0.00021808
499       31        -0.652575        0.000118956        0.000228453
0       32        -0.580284        0.000123391        0.000220444
1       32        -0.534121        0.000126205        0.000215299
2       32        -0.388247        0.000135719        0.000200104
3       32        0.0644822        0.000170189        0.000159561
4       32        0.577313        0.000219675        0.000123327
5       32        0.787738        0.000244092        0.000111031
6       32        0.836814        0.000250318        0.00010841
7       32        0.830511        0.000249606        0.000108785
8       32        0.792165        0.000244798        0.00011086
9       32        0.67071        0.000230184        0.000117704
10       32        0.306776        0.000191883        0.000141191
11       32        -0.328629        0.000139743        0.000194112
12       32        -0.660288        0.000118426        0.000229196
13       32        -0.739719        0.000113849        0.000238553
14       32        -0.691533        0.000116507        0.000232637
15       32        -0.411557        0.000133825        0.000201964
16       32        0.266722        0.000187936        0.000143937
17       32        0.662293        0.000229058        0.000118118
18       32        0.750176        0.000239474        0.0001131
19       32        0.692214        0.000232577        0.000116397
20       32        0.423519        0.0002032        0.000133043
21       32        -0.198725        0.00014894        0.000181685
22       32        -0.612997        0.000121102        0.000223549
23       32        -0.701092        0.000116084        0.00023402
24       32        -0.657579        0.000118805        0.000229308
25       32        -0.572865        0.000124011        0.000219914
26       32        -0.475256        0.000130206        0.000209426
27       32        -0.380199        0.000136511        0.000199657
28       32        -0.316876        0.000140878        0.000193402
29       32        -0.318026        0.000140798        0.000193514
30       32        -0.383474        0.000136286        0.000199982
31       32        -0.477673        0.000130033        0.000209655
32       32        -0.563709        0.000124529        0.00021882
33       32        -0.605818        0.000121807        0.000223241
34       32        -0.518672        0.000127014        0.000213357
35       32        -0.1283        0.000154333        0.00017546
36       32        0.445667        0.000205529        0.00013162
37       32        0.710093        0.000234627        0.000115342
38       32        0.761765        0.000240894        0.000112459
39       32        0.686603        0.000231887        0.000116705
40       32        0.367729        0.000197619        0.000136813
41       32        -0.306302        0.000141106        0.000191677
42       32        -0.681504        0.000116971        0.000231234
43       32        -0.758255        0.000112725        0.000240617
44       32        -0.715056        0.000115233        0.000235572
45       32        -0.53437        0.000126017        0.000215032
46       32        -0.0368108        0.000161627        0.000167688
47       32        0.518206        0.000213224        0.000126994
48       32        0.712431        0.000235186        0.000115347
49       32        0.713412        0.000235576        0.000115425
50       32        0.630995        0.000226193        0.000120349
51       32        0.488606        0.000210671        0.000129242
52       32        0.336944        0.000195302        0.000139436
53       32        0.320585        0.000193709        0.00014058
54       32        0.464461        0.000208106        0.000130789
55       32        0.607927        0.000223482        0.000121681
56       32        0.636781        0.000226518        0.000119827
57       32        0.453023        0.000206414        0.000131218
58       32        -0.0803164        0.00015815        0.000171376
59       32        -0.554632        0.000124745        0.000217218
60       32        -0.707493        0.000115679        0.000234701
61       32        -0.721982        0.000114882        0.000236486
62       32        -0.65258        0.000118804        0.000228163
63       32        -0.359812        0.000137378        0.000196871
64       32        0.283328        0.000189496        0.000142742
65       32        0.659534        0.000228745        0.000118282
66       32        0.750564        0.000239608        0.000113119
67       32        0.726615        0.000236785        0.000114496
68       32        0.578831        0.00021973        0.00012317
69       32        0.123413        0.000174951        0.000154639
70       32        -0.477777        0.000129492        0.000208804
71       32        -0.686402        0.000116833        0.000232096
72       32        -0.694057        0.00011659        0.000233393
73       32        -0.658133        0.00011878        0.000229386
74       32        -0.61798        0.000121117        0.000224693
75       32        -0.494674        0.000128645        0.000210973
76       32        -0.100929        0.000156537        0.000173161
77       32        0.437207        0.00020478        0.000132254
78       32        0.645011        0.000227418        0.000119316
79       32        0.636452        0.00022671        0.000119967
80       32        0.529302        0.000215024        0.000126653
81       32        0.393484        0.000200953        0.000135583
82       32        0.331098        0.000194785        0.000139882
83       32        0.403459        0.000201955        0.000134907
84       32        0.528763        0.000214921        0.00012666
85       32        0.585436        0.000220876        0.000122998
86       32        0.452012        0.000206367        0.000131321
87       32        -0.0210947        0.000162921        0.000166394
88       32        -0.510847        0.000127533        0.00021256
89       32        -0.68494        0.000117014        0.000232116
90       32        -0.713898        0.000115401        0.000235641
91       32        -0.683926        0.000117056        0.000231963
92       32        -0.504834        0.000127807        0.00021174
93       32        0.0500414        0.000168651        0.000160419
94       32        0.583917        0.000220206        0.000122811
95       32        0.749668        0.000239427        0.000113135
96       32        0.743538        0.000238751        0.000113509
97       32        0.58494        0.000220397        0.000122792
98       32        0.0812389        0.000171306        0.00015794
99       32        -0.527937        0.000126277        0.000214094
100       32        -0.714463        0.000115208        0.00023538
101       32        -0.68405        0.000117113        0.000232104
102       32        -0.509402        0.000127807        0.000212708
103       32        -0.132711        0.000154292        0.000176189
104       32        0.216169        0.000183581        0.000147893
105       32        0.215307        0.000183491        0.000147948
106       32        -0.138987        0.000153778        0.000176708
107       32        -0.497998        0.000128387        0.000211252
108       32        -0.525332        0.000126475        0.000213872
109       32        -0.104528        0.000156116        0.000173318
110       32        0.497375        0.000210919        0.000128265
111       32        0.709991        0.000234644        0.000115363
112       32        0.665958        0.000229514        0.00011792
113       32        0.321904        0.000193179        0.00014001
114       32        -0.353582        0.000137802        0.000196252
115       32        -0.643155        0.000119394        0.000227144
116       32        -0.646554        0.000119445        0.000228014
117       32        -0.551339        0.000125423        0.000217682
118       32        -0.461111        0.000131261        0.000208159
119       32        -0.450935        0.000131923        0.000207089
120       32        -0.522231        0.00012723        0.000214482
121       32        -0.580602        0.000123374        0.000220484
122       32        -0.460043        0.000130756        0.000207135
123       32        0.0557313        0.000169202        0.00016003
124       32        0.568992        0.00021868        0.000123794
125       32        0.735878        0.000237798        0.000113926
126       32        0.704997        0.000234086        0.000115664
127       32        0.425663        0.000203419        0.000132901
128       32        -0.236698        0.000146136        0.000185163
129       32        -0.610711        0.000121324        0.000223448
130       32        -0.669527        0.000118023        0.000230536
131       32        -0.623695        0.000120891        0.000225559
132       32        -0.577253        0.000123752        0.000220419
133       32        -0.570076        0.000124135        0.000219521
134       32        -0.581221        0.000123301        0.00022049
135       32        -0.524293        0.000126679        0.000213995
136       32        -0.278658        0.000143167        0.000189175
137       32        0.165237        0.000178784        0.000151554
138       32        0.534157        0.000214934        0.000125986
139       32        0.70003        0.000233591        0.000115994
140       32        0.745006        0.000239002        0.000113462
141       32        0.727159        0.000236849        0.000114464
142       32        0.623154        0.000224695        0.000120493
143       32        0.330283        0.000194053        0.000139469
144       32        -0.157649        0.000152059        0.000178024
145       32        -0.515365        0.000127138        0.000212861
146       32        -0.643926        0.000119352        0.000227239
147       32        -0.652072        0.000119021        0.000228462
148       32        -0.619138        0.0001211        0.000224923
149       32        -0.583197        0.000123346        0.000221006
150       32        -0.560951        0.000124743        0.000218592
151       32        -0.557507        0.000124958        0.000218216
152       32        -0.570815        0.00012412        0.000219657
153       32        -0.59523        0.000122597        0.000222323
154       32        -0.624487        0.000120789        0.000225547
155       32        -0.652976        0.000119037        0.0002287
156       32        -0.675349        0.000117651        0.00023115
157       32        -0.685387        0.000116978        0.000232148
158       32        -0.674413        0.000117523        0.000230683
159       32        -0.629558        0.000120089        0.000225381
160       32        -0.533499        0.000125943        0.000214719
161       32        -0.374854        0.000136359        0.000198373
162       32        -0.158852        0.00015197        0.000178134
163       32        0.0834461        0.000171558        0.000157823
164       32        0.297567        0.000190885        0.000141756
165       32        0.458932        0.000206885        0.000130743
166       32        0.575209        0.000219315        0.000123384
167       32        0.654029        0.000228247        0.000118676
168       32        0.698861        0.000233552        0.00011611
169       32        0.71296        0.000235258        0.000115321
170       32        0.683147        0.000231679        0.000117004
171       32        0.532987        0.000214722        0.000126009
172       32        0.124798        0.000175137        0.000154589
173       32        -0.378001        0.000136173        0.000198727
174       32        -0.625575        0.000120375        0.00022502
175       32        -0.669012        0.00011798        0.000230333
176       32        -0.630353        0.000120452        0.000226241
177       32        -0.587618        0.000123134        0.000221604
178       32        -0.580949        0.000123534        0.000220845
179       32        -0.597169        0.000122415        0.000222424
180       32        -0.552641        0.000124953        0.000217148
181       32        -0.289892        0.000142388        0.00019027
182       32        0.228999        0.0001846        0.000146818
183       32        0.585573        0.000220623        0.00012284
184       32        0.702862        0.000234143        0.00011594
185       32        0.716768        0.000235912        0.000115202
186       32        0.698537        0.000233808        0.000116276
187       32        0.664351        0.000229818        0.000118266
188       32        0.611763        0.000223792        0.000121383
189       32        0.551913        0.000217134        0.000125036
190       32        0.515111        0.00021314        0.000127337
191       32        0.525865        0.000214304        0.000126663
192       32        0.577228        0.000219929        0.000123479
193       32        0.636698        0.000226627        0.000119894
194       32        0.678204        0.000231434        0.000117459
195       32        0.699154        0.000233888        0.000116244
196       32        0.696854        0.00023355        0.000116343
197       32        0.622048        0.000224763        0.000120662
198       32        0.326914        0.000193801        0.000139759
199       32        -0.26151        0.00014441        0.000187572
200       32        -0.610657        0.000121322        0.000223432
201       32        -0.689059        0.000116858        0.000232763
202       32        -0.680746        0.000117474        0.000232053
203       32        -0.671956        0.000117977        0.000231007
204       32        -0.644606        0.000119434        0.000227549
205       32        -0.44913        0.000131445        0.000205968
206       32        0.135193        0.000176028        0.000153769
207       32        0.610975        0.000223286        0.000121205
208       32        0.743101        0.000238664        0.000113517
209       32        0.684028        0.000231672        0.000116897
210       32        0.355739        0.000196507        0.000137684
211       32        -0.335199        0.000139105        0.000194499
212       32        -0.670364        0.000117764        0.000230223
213       32        -0.717453        0.000115272        0.000236215
214       32        -0.684165        0.000117371        0.000232644
215       32        -0.665125        0.000118527        0.000230504
216       32        -0.678952        0.000117611        0.000231906
217       32        -0.667569        0.000118041        0.000230121
218       32        -0.464757        0.000130373        0.000207505
219       32        0.140044        0.000176495        0.000153431
220       32        0.588482        0.000220805        0.000122584
221       32        0.662522        0.000229123        0.000118124
222       32        0.414864        0.000202367        0.00013365
223       32        -0.238812        0.000145983        0.00018536
224       32        -0.662136        0.000118136        0.000229057
225       32        -0.76708        0.000112286        0.000241805
226       32        -0.764683        0.000112574        0.000241843
227       32        -0.74926        0.000113449        0.000239995
228       32        -0.713736        0.000115327        0.000235451
229       32        -0.534351        0.000125936        0.00021489
230       32        0.0075348        0.00016517        0.000163931
231       32        0.55115        0.000216662        0.00012486
232       32        0.704277        0.000233951        0.000115681
233       32        0.567684        0.000218424        0.000123811
234       32        0.0135329        0.00016562        0.000163394
235       32        -0.580469        0.000122989        0.000219766
236       32        -0.749116        0.000113203        0.000239438
237       32        -0.709856        0.000115557        0.000235009
238       32        -0.486612        0.000129181        0.000210152
239       32        0.0514829        0.000169078        0.000160594
240       32        0.519651        0.000213413        0.000126923
241       32        0.664663        0.000229394        0.000118011
242       32        0.562418        0.000218003        0.000124225
243       32        0.165344        0.000178944        0.000151673
244       32        -0.398994        0.000134864        0.000200992
245       32        -0.594392        0.000122155        0.000221337
246       32        -0.324592        0.000139786        0.000193389
247       32        0.361659        0.000197133        0.000137307
248       32        0.700823        0.000233587        0.000115901
249       32        0.773289        0.000242318        0.000111828
250       32        0.737783        0.000237993        0.000113802
251       32        0.578299        0.000219617        0.000123173
252       32        0.178579        0.000179912        0.000150489
253       32        -0.340327        0.000138827        0.000195108
254       32        -0.601701        0.000121851        0.000222405
255       32        -0.66631        0.000118036        0.00022982
256       32        -0.656539        0.000118621        0.000228714
257       32        -0.634452        0.000119904        0.000226138
258       32        -0.640283        0.000119507        0.000226707
259       32        -0.679269        0.000117169        0.000231109
260       32        -0.726427        0.000114462        0.00023667
261       32        -0.759533        0.000112642        0.000240747
262       32        -0.77326        0.000111931        0.000242533
263       32        -0.770588        0.000112103        0.00024226
264       32        -0.74825        0.000113322        0.000239484
265       32        -0.680291        0.000117146        0.000231299
266       32        -0.50041        0.000128101        0.000211289
267       32        -0.12721        0.000154443        0.000175394
268       32        0.337158        0.000194767        0.000139024
269       32        0.631221        0.000225537        0.000119973
270       32        0.738048        0.000237962        0.000113757
271       32        0.722602        0.000236136        0.000114641
272       32        0.584233        0.000220309        0.00012283
273       32        0.275138        0.000188826        0.000143408
274       32        -0.154035        0.00015237        0.000177744
275       32        -0.481233        0.000129293        0.000209204
276       32        -0.627762        0.00012013        0.000225053
277       32        -0.6115        0.000121083        0.000223179
278       32        -0.363642        0.000137073        0.000197188
279       32        0.181851        0.00018017        0.000150213
280       32        0.571976        0.000219017        0.000123615
281       32        0.676496        0.000230886        0.000117381
282       32        0.608169        0.000223072        0.000121428
283       32        0.310429        0.000192124        0.000140852
284       32        -0.220917        0.000147273        0.000183682
285       32        -0.551501        0.000124764        0.000216572
286       32        -0.649516        0.000118841        0.000227534
287       32        -0.639382        0.000119492        0.000226475
288       32        -0.577336        0.000123256        0.000219554
289       32        -0.454396        0.00013105        0.000206433
290       32        -0.209648        0.000148159        0.000182716
291       32        0.182635        0.000180313        0.000150213
292       32        0.525804        0.000214008        0.000126496
293       32        0.672443        0.000230454        0.000117637
294       32        0.700615        0.000233825        0.000116043
295       32        0.657749        0.000228782        0.000118513
296       32        0.486219        0.000209785        0.000129007
297       32        0.0850005        0.000171687        0.000157696
298       32        -0.330949        0.000139378        0.000194055
299       32        -0.541777        0.00012539        0.000215553
300       32        -0.609201        0.000121261        0.000222994
301       32        -0.598165        0.000121942        0.000221786
302       32        -0.496032        0.000128321        0.000210728
303       32        -0.214604        0.000147787        0.000183163
304       32        0.259485        0.000187368        0.000144545
305       32        0.601463        0.000222252        0.000121796
306       32        0.709552        0.000234702        0.000115442
307       32        0.660443        0.000228938        0.000118275
308       32        0.369963        0.000197883        0.000136689
309       32        -0.254732        0.000144822        0.000186837
310       32        -0.619249        0.000120753        0.000224302
311       32        -0.680092        0.000117359        0.000231674
312       32        -0.627312        0.00012066        0.000225944
313       32        -0.557745        0.000124985        0.000218315
314       32        -0.518541        0.000127443        0.000214051
315       32        -0.523415        0.000127072        0.00021447
316       32        -0.538371        0.000126009        0.00021588
317       32        -0.480503        0.000129558        0.000209481
318       32        -0.24643        0.00014558        0.000186263
319       32        0.145125        0.000177069        0.000153149
320       32        0.456272        0.000206857        0.000131073
321       32        0.59388        0.000221726        0.000122433
322       32        0.622699        0.000225125        0.000120778
323       32        0.604338        0.000223198        0.000121963
324       32        0.574574        0.000219966        0.000123829
325       32        0.553778        0.000217709        0.000125133
326       32        0.550633        0.00021735        0.000125321
327       32        0.561721        0.000218509        0.000124599
328       32        0.572698        0.000219618        0.000123865
329       32        0.559459        0.000218027        0.000124606
330       32        0.484508        0.000209852        0.000129269
331       32        0.294667        0.000190779        0.000142088
332       32        -0.0324824        0.000162022        0.000167371
333       32        -0.368425        0.00013697        0.000197984
334       32        -0.549084        0.000125198        0.000216802
335       32        -0.574064        0.000123771        0.000219752
336       32        -0.501826        0.000128428        0.000212129
337       32        -0.378673        0.00013663        0.000199527
338       32        -0.265628        0.000144579        0.000188567
339       32        -0.244217        0.000146147        0.000186574
340       32        -0.33776        0.000139507        0.000195562
341       32        -0.478691        0.000130028        0.00020986
342       32        -0.595431        0.0001226        0.000222373
343       32        -0.652679        0.000118989        0.00022854
344       32        -0.590346        0.000122531        0.00022112
345       32        -0.264939        0.000144108        0.000187823
346       32        0.295893        0.000190846        0.000141964
347       32        0.586435        0.000220728        0.000122792
348       32        0.646993        0.000227667        0.000119211
349       32        0.626287        0.000225427        0.000120507
350       32        0.597163        0.000222204        0.000122295
351       32        0.594652        0.000221911        0.00012244
352       32        0.616718        0.000224293        0.000121054
353       32        0.616551        0.000224105        0.000120973
354       32        0.500912        0.000211304        0.000128045
355       32        0.150768        0.000177408        0.000152579
356       32        -0.3248        0.000139869        0.000193545
357       32        -0.607201        0.00012147        0.000222933
358       32        -0.685884        0.000116944        0.000232196
359       32        -0.672929        0.000117868        0.000231018
360       32        -0.645718        0.000119558        0.00022804
361       32        -0.630297        0.000120439        0.000226204
362       32        -0.583154        0.000123132        0.000220614
363       32        -0.373069        0.00013661        0.000198384
364       32        0.10771        0.000173787        0.000156041
365       32        0.520786        0.000213618        0.000126901
366       32        0.670139        0.000230373        0.000117868
367       32        0.6855        0.000232363        0.000117073
368       32        0.66297        0.000229872        0.000118458
369       32        0.642345        0.000227525        0.000119691
370       32        0.626368        0.000225617        0.000120599
371       32        0.587561        0.000221094        0.000122857
372       32        0.489057        0.000210355        0.00012899
373       32        0.33888        0.000195113        0.000139032
374       32        0.191513        0.000181242        0.000149653
375       32        0.0598091        0.000169693        0.000159841
376       32        -0.0983297        0.000156798        0.000173
377       32        -0.3123        0.000140874        0.000192514
378       32        -0.534608        0.000126008        0.000215068
379       32        -0.676396        0.000117375        0.00023085
380       32        -0.707128        0.000115591        0.000234437
381       32        -0.623853        0.000120459        0.000224788
382       32        -0.377693        0.000136225        0.000198741
383       32        0.021143        0.000166335        0.000162855
384       32        0.370511        0.00019801        0.000136702
385       32        0.558022        0.00021747        0.000124467
386       32        0.636156        0.000226201        0.000119733
387       32        0.659713        0.000228936        0.00011836
388       32        0.653469        0.000228237        0.000118737
389       32        0.622666        0.000224722        0.000120566
390       32        0.561811        0.000217941        0.000124265
391       32        0.459602        0.00020706        0.000130765
392       32        0.301279        0.000191325        0.000141556
393       32        0.0804792        0.000171359        0.000158109
394       32        -0.166099        0.000151465        0.000178833
395       32        -0.373736        0.000136514        0.000198376
396       32        -0.515794        0.000127199        0.000213054
397       32        -0.595846        0.000122296        0.000221915
398       32        -0.629153        0.000120371        0.000225819
399       32        -0.635703        0.000120044        0.000226686
400       32        -0.633237        0.00012021        0.00022644
401       32        -0.621182        0.00012088        0.000224973
402       32        -0.56128        0.000124421        0.000218099
403       32        -0.373764        0.000136545        0.000198426
404       32        -0.0206871        0.000162911        0.000166317
405       32        0.330779        0.000194167        0.000139483
406       32        0.530136        0.000214549        0.000126268
407       32        0.612283        0.000223653        0.000121245
408       32        0.641202        0.00022701        0.000119557
409       32        0.652656        0.000228396        0.000118917
410       32        0.6593        0.000229222        0.000118557
411       32        0.6632        0.000229715        0.000118349
412       32        0.664086        0.000229851        0.000118314
413       32        0.661889        0.000229627        0.000118459
414       32        0.657084        0.0002291        0.000118757
415       32        0.650543        0.000228373        0.000119156
416       32        0.643407        0.000227579        0.000119592
417       32        0.636952        0.00022686        0.000119987
418       32        0.632337        0.000226343        0.000120267
419       32        0.63026        0.000226106        0.000120391
420       32        0.63074        0.000226151        0.000120357
421       32        0.633173        0.000226413        0.000120204
422       32        0.636552        0.000226777        0.000119991
423       32        0.639615        0.000227098        0.000119793
424       32        0.640763        0.000227192        0.000119705
425       32        0.637785        0.000226805        0.000119858
426       32        0.627774        0.000225605        0.000120423
427       32        0.607871        0.000223289        0.000121583
428       32        0.574722        0.000219541        0.000123571
429       32        0.5177        0.000213287        0.000127096
430       32        0.408643        0.000201899        0.000134172
431       32        0.196609        0.000181591        0.000149179
432       32        -0.137453        0.000153694        0.000176341
433       32        -0.449437        0.000131504        0.000206123
434       32        -0.597378        0.000122221        0.000222118
435       32        -0.632481        0.000120203        0.000226255
436       32        -0.628863        0.00012045        0.000225901
437       32        -0.59549        0.00012239        0.000222006
438       32        -0.442343        0.000131963        0.00020538
439       32        -0.0162876        0.000163286        0.000165967
440       32        0.475421        0.000208736        0.000129755
441       32        0.698629        0.000233493        0.000116108
442       32        0.7501        0.000239795        0.00011326
443       32        0.734289        0.000238005        0.000114206
444       32        0.656274        0.000228814        0.000118704
445       32        0.386774        0.000199824        0.00013573
446       32        -0.241669        0.000145911        0.000185799
447       32        -0.685625        0.000116786        0.000231822
448       32        -0.800936        0.000110438        0.000246015
449       32        -0.786851        0.000111464        0.000244828
450       32        -0.750341        0.000113661        0.000240703
451       32        -0.734107        0.000114593        0.000238769
452       32        -0.733401        0.000114492        0.00023839
453       32        -0.677842        0.000117457        0.000231345
454       32        -0.388601        0.000135556        0.000199934
455       32        0.262531        0.000187844        0.000144471
456       32        0.657739        0.000228852        0.00011855
457       32        0.762267        0.000241216        0.000112553
458       32        0.739959        0.00023845        0.000113772
459       32        0.557028        0.00021736        0.000124528
460       32        0.0113793        0.000165559        0.000163685
461       32        -0.545873        0.000125268        0.000216227
462       32        -0.717721        0.000115018        0.000235759
463       32        -0.70597        0.00011572        0.000234427
464       32        -0.556341        0.000124627        0.000217384
465       32        -0.152196        0.000152567        0.000177648
466       32        0.364257        0.000197449        0.000137171
467       32        0.636835        0.000226248        0.000119677
468       32        0.726145        0.000236719        0.000114518
469       32        0.747047        0.000239337        0.000113389
470       32        0.750375        0.000239822        0.000113241
471       32        0.751264        0.000239958        0.000113205
472       32        0.752913        0.000240146        0.000113107
473       32        0.755381        0.000240408        0.000112951
474       32        0.757844        0.00024065        0.000112787
475       32        0.758108        0.000240622        0.000112744
476       32        0.750882        0.000239685        0.000113119
477       32        0.724889        0.000236499        0.000114555
478       32        0.657105        0.000228529        0.000118458
479       32        0.504968        0.000211773        0.00012781
480       32        0.213997        0.000183193        0.000147901
481       32        -0.196151        0.000149232        0.000181572
482       32        -0.536683        0.000125783        0.000215129
483       32        -0.714714        0.000115056        0.000235129
484       32        -0.766029        0.000112144        0.000241245
485       32        -0.722666        0.000114586        0.000236037
486       32        -0.567919        0.000123794        0.000218445
487       32        -0.262064        0.000144345        0.000187592
488       32        0.145698        0.00017705        0.000153045
489       32        0.468166        0.000207954        0.00013021
490       32        0.638906        0.000226569        0.000119599
491       32        0.702533        0.000234074        0.000115944
492       32        0.708059        0.00023487        0.000115697
493       32        0.685083        0.000232247        0.000117064
494       32        0.637627        0.000226737        0.000119841
495       32        0.513559        0.000212913        0.000127399
496       32        0.166878        0.000178919        0.00015142
497       32        -0.392915        0.000135147        0.000200193
498       32        -0.682471        0.000117015        0.000231544
499       32        -0.728165        0.000114559        0.000237284
0       33        -0.575035        0.000123713        0.000219863
1       33        -0.564734        0.000124298        0.000218638
2       33        -0.505796        0.000127974        0.000212219
3       33        -0.220648        0.000147547        0.000183974
4       33        0.279277        0.000189392        0.000143243
5       33        0.60778        0.000223006        0.00012144
6       33        0.729154        0.000236966        0.000114293
7       33        0.739785        0.000238259        0.000113701
8       33        0.666222        0.000229616        0.000117941
9       33        0.444528        0.000205528        0.00013177
10       33        -0.0238163        0.00016274        0.000166663
11       33        -0.508338        0.000127698        0.000212302
12       33        -0.703715        0.00011591        0.000234283
13       33        -0.740696        0.000113824        0.000238733
14       33        -0.684319        0.000116942        0.000231829
15       33        -0.406076        0.000134196        0.000201418
16       33        0.259788        0.000187274        0.000144429
17       33        0.652872        0.000227979        0.000118674
18       33        0.743632        0.000238716        0.000113482
19       33        0.702845        0.000233877        0.00011581
20       33        0.496025        0.00021072        0.000128317
21       33        -0.0485298        0.000160567        0.000168552
22       33        -0.552996        0.000124741        0.000216856
23       33        -0.708142        0.00011558        0.000234652
24       33        -0.699745        0.000116246        0.000234031
25       33        -0.640848        0.00011982        0.00022743
26       33        -0.572241        0.00012403        0.00021981
27       33        -0.510491        0.000127914        0.000213118
28       33        -0.471565        0.00013042        0.000208997
29       33        -0.470958        0.00013046        0.000208936
30       33        -0.508606        0.000128034        0.000212917
31       33        -0.566337        0.000124382        0.000219136
32       33        -0.61801        0.000121144        0.00022475
33       33        -0.616867        0.00012105        0.000224319
34       33        -0.445003        0.000131721        0.00020555
35       33        0.0620183        0.000169747        0.000159539
36       33        0.559159        0.000217504        0.000124345
37       33        0.738371        0.000238023        0.000113749
38       33        0.753956        0.000239961        0.000112902
39       33        0.639324        0.000226421        0.000119471
40       33        0.23143        0.000184639        0.000146492
41       33        -0.430985        0.000132546        0.000203957
42       33        -0.711428        0.000115278        0.000234809
43       33        -0.749387        0.000113264        0.000239632
44       33        -0.68259        0.000117121        0.000231781
45       33        -0.441934        0.000131987        0.000205334
46       33        0.1449        0.000176994        0.000153119
47       33        0.606313        0.000222855        0.000121536
48       33        0.722829        0.00023653        0.000114806
49       33        0.679686        0.000231726        0.000117433
50       33        0.538218        0.000215975        0.000126084
51       33        0.274255        0.000189251        0.000143857
52       33        -0.0213752        0.000163153        0.000166678
53       33        -0.0548015        0.000160422        0.000169459
54       33        0.224352        0.000184565        0.000147474
55       33        0.51746        0.000213653        0.000127344
56       33        0.632036        0.000226065        0.000120155
57       33        0.528428        0.000214375        0.00012638
58       33        0.0670234        0.000170237        0.000159201
59       33        -0.488358        0.00012896        0.000210159
60       33        -0.691211        0.000116612        0.000232773
61       33        -0.722287        0.000114872        0.000236538
62       33        -0.674058        0.000117571        0.000230696
63       33        -0.44074        0.000131929        0.000204999
64       33        0.166716        0.000178789        0.000151334
65       33        0.619786        0.00022422        0.000120644
66       33        0.746537        0.000239095        0.000113332
67       33        0.738366        0.000238183        0.000113826
68       33        0.620364        0.000224365        0.000120652
69       33        0.229145        0.000184423        0.000146656
70       33        -0.408073        0.000134085        0.000201652
71       33        -0.671128        0.000117691        0.000230256
72       33        -0.698878        0.00011628        0.000233897
73       33        -0.666354        0.000118287        0.00023032
74       33        -0.629395        0.000120443        0.000226007
75       33        -0.529092        0.000126465        0.00021466
76       33        -0.189749        0.000149728        0.000181013
77       33        0.363777        0.000197416        0.000137213
78       33        0.630477        0.000225721        0.00012016
79       33        0.662959        0.000229683        0.000118361
80       33        0.595893        0.000222277        0.00012249
81       33        0.501907        0.000212154        0.000128433
82       33        0.45181        0.000206935        0.000131709
83       33        0.490211        0.000210933        0.000129196
84       33        0.574725        0.000219956        0.000123804
85       33        0.621877        0.000225004        0.000120813
86       33        0.524354        0.000213994        0.000126671
87       33        0.104219        0.000173428        0.000156264
88       33        -0.45404        0.000131201        0.000206597
89       33        -0.673798        0.000117641        0.000230773
90       33        -0.715329        0.0001153        0.000235773
91       33        -0.689512        0.000116731        0.000232615
92       33        -0.524652        0.000126555        0.000213862
93       33        0.00442884        0.000164843        0.000164114
94       33        0.5667        0.000218297        0.00012386
95       33        0.748873        0.000239305        0.000113167
96       33        0.751106        0.000239643        0.000113074
97       33        0.610524        0.000223228        0.000121227
98       33        0.143849        0.000176739        0.000153059
99       33        -0.496908        0.00012825        0.000210796
100       33        -0.714589        0.000115192        0.000235376
101       33        -0.714495        0.000115366        0.00023571
102       33        -0.626238        0.000120602        0.000225592
103       33        -0.462535        0.00013087        0.000207834
104       33        -0.30449        0.000141663        0.000192086
105       33        -0.322137        0.000140406        0.000193771
106       33        -0.502558        0.000128204        0.000211914
107       33        -0.641596        0.000119484        0.000226961
108       33        -0.572242        0.000123547        0.000218954
109       33        -0.113332        0.000155431        0.000174083
110       33        0.498495        0.000211014        0.000128179
111       33        0.709591        0.000234581        0.000115378
112       33        0.667645        0.000229704        0.000117819
113       33        0.334266        0.000194377        0.000139147
114       33        -0.343969        0.000138463        0.000195307
115       33        -0.656923        0.000118542        0.00022865
116       33        -0.68118        0.000117362        0.000231931
117       33        -0.608701        0.000121862        0.000223988
118       33        -0.53764        0.000126337        0.000216284
119       33        -0.527081        0.000127003        0.00021514
120       33        -0.578949        0.000123673        0.000220653
121       33        -0.619807        0.000120975        0.000224841
122       33        -0.498404        0.000128261        0.00021113
123       33        0.0113415        0.000165479        0.000163613
124       33        0.552133        0.00021682        0.000124828
125       33        0.728644        0.000236895        0.000114317
126       33        0.68717        0.000231966        0.000116678
127       33        0.366037        0.000197456        0.000136931
128       33        -0.319703        0.000140171        0.000192975
129       33        -0.654003        0.000118727        0.000228339
130       33        -0.702826        0.000116079        0.000234415
131       33        -0.670477        0.000118088        0.000230882
132       33        -0.6433        0.000119694        0.000227748
133       33        -0.63181        0.000120269        0.000226228
134       33        -0.579467        0.000123273        0.000220053
135       33        -0.369486        0.000136802        0.000197951
136       33        0.0611592        0.000169717        0.000159648
137       33        0.472958        0.000208464        0.000129906
138       33        0.678619        0.000231101        0.000117242
139       33        0.746178        0.000239123        0.000113386
140       33        0.747154        0.000239238        0.00011333
141       33        0.68026        0.00023124        0.00011712
142       33        0.459302        0.00020695        0.000130735
143       33        -0.00274109        0.000164316        0.000164768
144       33        -0.449191        0.000131401        0.000205912
145       33        -0.640608        0.000119518        0.000226801
146       33        -0.670678        0.000117904        0.000230569
147       33        -0.64114        0.00011978        0.000227419
148       33        -0.601569        0.000122229        0.000223066
149       33        -0.572375        0.000124037        0.000219853
150       33        -0.560022        0.000124793        0.000218477
151       33        -0.563717        0.000124541        0.000218843
152       33        -0.579342        0.00012355        0.00022052
153       33        -0.602136        0.000122132        0.000223015
154       33        -0.628187        0.000120537        0.000225911
155       33        -0.654788        0.000118929        0.000228906
156       33        -0.679968        0.00011742        0.000231766
157       33        -0.701713        0.000116121        0.000234239
158       33        -0.717096        0.000115184        0.000235951
159       33        -0.72124        0.000114878        0.000236303
160       33        -0.706866        0.000115639        0.000234473
161       33        -0.666228        0.000117953        0.000229641
162       33        -0.592612        0.000122325        0.00022125
163       33        -0.478855        0.000129461        0.000208979
164       33        -0.315614        0.00014049        0.000192626
165       33        -0.0890769        0.000157373        0.000172034
166       33        0.187973        0.000180736        0.000149765
167       33        0.448391        0.000205835        0.000131458
168       33        0.627062        0.000225131        0.000120256
169       33        0.712752        0.000235091        0.000115264
170       33        0.729688        0.000237109        0.000114301
171       33        0.668824        0.000229864        0.000117762
172       33        0.443122        0.000205282        0.000131797
173       33        -0.0181027        0.000163087        0.000166066
174       33        -0.449184        0.000131408        0.00020592
175       33        -0.635777        0.000119799        0.000226239
176       33        -0.662904        0.00011837        0.000229688
177       33        -0.635461        0.000120147        0.000226825
178       33        -0.616363        0.000121348        0.000224757
179       33        -0.622075        0.000120942        0.000225289
180       33        -0.609356        0.00012154        0.000223542
181       33        -0.461392        0.000130692        0.000207315
182       33        -0.037204        0.000161602        0.000167727
183       33        0.436305        0.00020472        0.000132335
184       33        0.652381        0.000228201        0.000118848
185       33        0.702133        0.000234147        0.000116026
186       33        0.691868        0.00023307        0.000116684
187       33        0.665373        0.000230052        0.000118266
188       33        0.635317        0.000226615        0.000120053
189       33        0.607717        0.000223483        0.000121707
190       33        0.591216        0.00022163        0.000122706
191       33        0.593066        0.000221839        0.000122595
192       33        0.611456        0.000223911        0.000121485
193       33        0.636913        0.000226805        0.000119962
194       33        0.661096        0.000229564        0.000118521
195       33        0.677643        0.000231418        0.000117517
196       33        0.664042        0.000229703        0.000118243
197       33        0.541885        0.000215865        0.000125558
198       33        0.154014        0.000177785        0.000152408
199       33        -0.393703        0.000135157        0.000200366
200       33        -0.636255        0.000119835        0.000226415
201       33        -0.672941        0.000117854        0.000230994
202       33        -0.657556        0.000118863        0.000229414
203       33        -0.652144        0.000119149        0.000228725
204       33        -0.623678        0.00012068        0.000225163
205       33        -0.413085        0.000133837        0.000202291
206       33        0.181402        0.000180129        0.000150245
207       33        0.62381        0.000224731        0.000120433
208       33        0.742843        0.000238659        0.000113544
209       33        0.688915        0.000232264        0.000116625
210       33        0.390522        0.000199952        0.000135308
211       33        -0.283531        0.000142755        0.000189551
212       33        -0.668017        0.000117843        0.000229837
213       33        -0.74744        0.00011347        0.000239602
214       33        -0.731559        0.000114536        0.000238041
215       33        -0.715934        0.000115466        0.000236255
216       33        -0.717396        0.000115277        0.000236214
217       33        -0.678494        0.000117315        0.000231218
218       33        -0.434793        0.000132319        0.000204385
219       33        0.179654        0.000180015        0.000150413
220       33        0.596889        0.000221771        0.00012209
221       33        0.677532        0.00023093        0.000117282
222       33        0.501383        0.00021134        0.000128007
223       33        -0.0409455        0.000161206        0.000167943
224       33        -0.556483        0.000124491        0.000217178
225       33        -0.742134        0.000113538        0.000238477
226       33        -0.773658        0.000111877        0.000242513
227       33        -0.755166        0.000112922        0.000240293
228       33        -0.676194        0.000117357        0.000230769
229       33        -0.404541        0.000134355        0.000201347
230       33        0.182568        0.000180267        0.000150185
231       33        0.603591        0.000222442        0.000121641
232       33        0.69805        0.000233248        0.000116053
233       33        0.531211        0.000214471        0.000126086
234       33        -0.0509113        0.000160349        0.000168724
235       33        -0.602898        0.000121617        0.000222244
236       33        -0.757178        0.000112763        0.000240439
237       33        -0.741145        0.000113788        0.000238766
238       33        -0.629359        0.000120285        0.000225704
239       33        -0.358956        0.000137686        0.000197144
240       33        -0.00752657        0.000164199        0.000165439
241       33        0.146833        0.000177336        0.000153119
242       33        0.00403728        0.000165152        0.000164486
243       33        -0.346017        0.000138548        0.000195828
244       33        -0.620561        0.000120607        0.000224325
245       33        -0.617383        0.000120719        0.000223822
246       33        -0.20981        0.000148093        0.000182664
247       33        0.463805        0.000207352        0.000130401
248       33        0.733706        0.000237375        0.00011397
249       33        0.764541        0.000241156        0.00011227
250       33        0.658144        0.000228581        0.000118362
251       33        0.331352        0.000194145        0.000139387
252       33        -0.214638        0.000147785        0.000183167
253       33        -0.591455        0.000122343        0.000221027
254       33        -0.710621        0.000115329        0.000234723
255       33        -0.698732        0.000116059        0.000233417
256       33        -0.618537        0.000120822        0.000224271
257       33        -0.521884        0.000126805        0.000213692
258       33        -0.477399        0.000129649        0.000208978
259       33        -0.509809        0.000127555        0.000212376
260       33        -0.587503        0.000122698        0.000220794
261       33        -0.665716        0.00011803        0.000229672
262       33        -0.720655        0.000114896        0.000236201
263       33        -0.749901        0.000113287        0.000239804
264       33        -0.758472        0.000112816        0.000240864
265       33        -0.745057        0.000113523        0.000239144
266       33        -0.683721        0.000116959        0.000231723
267       33        -0.500603        0.000128083        0.000211301
268       33        -0.107309        0.000155972        0.000173641
269       33        0.368364        0.000197793        0.000136846
270       33        0.650235        0.000227671        0.000118827
271       33        0.743492        0.000238587        0.000113436
272       33        0.723848        0.000236247        0.000114552
273       33        0.603892        0.000222457        0.000121613
274       33        0.357225        0.000196673        0.000137596
275       33        0.0240563        0.000166535        0.000162577
276       33        -0.224556        0.000147013        0.000184026
277       33        -0.249813        0.000145137        0.000186325
278       33        -0.00528574        0.000164061        0.000164931
279       33        0.384149        0.000199307        0.000135734
280       33        0.608988        0.000223152        0.000121373
281       33        0.670191        0.000230212        0.000117779
282       33        0.641689        0.000226895        0.000119438
283       33        0.505523        0.000211781        0.000127744
284       33        0.21314        0.000183002        0.000147873
285       33        -0.0842567        0.000157715        0.00017158
286       33        -0.221267        0.000147242        0.000183707
287       33        -0.204621        0.000148493        0.000182209
288       33        -0.0825068        0.000157874        0.000171453
289       33        0.110333        0.000173862        0.000155699
290       33        0.335061        0.000194518        0.000139138
291       33        0.537573        0.000215227        0.000125728
292       33        0.660544        0.000228951        0.00011827
293       33        0.703877        0.000234146        0.000115824
294       33        0.708086        0.000234717        0.000115618
295       33        0.692369        0.000232811        0.000116496
296       33        0.634027        0.00022591        0.000119834
297       33        0.479722        0.000209058        0.000129398
298       33        0.240993        0.000185592        0.000145847
299       33        0.0229774        0.000166433        0.000162653
300       33        -0.0998445        0.00015651        0.000172943
301       33        -0.107171        0.000155936        0.000173577
302       33        0.014503        0.00016574        0.000163353
303       33        0.257636        0.00018718        0.000144667
304       33        0.51717        0.000213077        0.000127037
305       33        0.662426        0.0002292        0.000118175
306       33        0.692297        0.000232728        0.000116463
307       33        0.595883        0.000221658        0.00012215
308       33        0.225858        0.000184149        0.00014692
309       33        -0.389494        0.000135329        0.000199777
310       33        -0.655432        0.000118614        0.000228447
311       33        -0.66982        0.000117997        0.000230553
312       33        -0.594189        0.000122681        0.000222245
313       33        -0.502323        0.000128479        0.000212318
314       33        -0.438393        0.000132626        0.000205598
315       33        -0.434016        0.000132872        0.00020508
316       33        -0.479965        0.000129785        0.000209734
317       33        -0.51208        0.000127603        0.000212938
318       33        -0.439126        0.000132231        0.000205136
319       33        -0.189111        0.000149821        0.00018101
320       33        0.173232        0.000179571        0.000151009
321       33        0.449361        0.000206135        0.000131522
322       33        0.58097        0.000220267        0.000123208
323       33        0.620935        0.000224853        0.000120845
324       33        0.620359        0.000224879        0.000120929
325       33        0.60815        0.00022354        0.000121685
326       33        0.595196        0.00022207        0.000122462
327       33        0.576905        0.000219972        0.000123544
328       33        0.533601        0.000215146        0.000126181
329       33        0.430716        0.000204249        0.000132771
330       33        0.22815        0.000184544        0.000146898
331       33        -0.0721933        0.000158837        0.000170728
332       33        -0.363868        0.000137286        0.000197539
333       33        -0.535587        0.000126041        0.000215335
334       33        -0.579888        0.000123391        0.000220356
335       33        -0.536819        0.000126185        0.000215847
336       33        -0.440778        0.000132449        0.000205815
337       33        -0.325215        0.000140335        0.00019427
338       33        -0.249423        0.000145747        0.000187035
339       33        -0.27647        0.000143806        0.000189604
340       33        -0.397228        0.000135401        0.000201436
341       33        -0.53484        0.000126379        0.000215751
342       33        -0.635287        0.000120117        0.000226729
343       33        -0.679869        0.000117324        0.000231553
344       33        -0.623095        0.000120498        0.000224691
345       33        -0.337177        0.000138938        0.000194651
346       33        0.209439        0.000182795        0.000148254
347       33        0.529476        0.000214591        0.000126375
348       33        0.604688        0.000222965        0.000121794
349       33        0.58937        0.000221377        0.000122792
350       33        0.56466        0.000218698        0.000124342
351       33        0.562505        0.000218438        0.000124461
352       33        0.570517        0.000219208        0.000123904
353       33        0.520658        0.000213601        0.000126906
354       33        0.276886        0.000188932        0.000143237
355       33        -0.213155        0.00014787        0.000183001
356       33        -0.572835        0.000123526        0.000219048
357       33        -0.69023        0.000116633        0.000232586
358       33        -0.682823        0.000117253        0.000232097
359       33        -0.641764        0.000119803        0.000227605
360       33        -0.615363        0.000121409        0.000224647
361       33        -0.60017        0.000122229        0.000222753
362       33        -0.511914        0.00012753        0.000212781
363       33        -0.18713        0.000149936        0.00018079
364       33        0.329383        0.00019413        0.000139651
365       33        0.613462        0.000223831        0.000121198
366       33        0.680431        0.00023169        0.000117328
367       33        0.665564        0.000230144        0.00011829
368       33        0.638503        0.000227109        0.000119932
369       33        0.619835        0.00022495        0.000121031
370       33        0.584791        0.000220872        0.000123075
371       33        0.458826        0.000207178        0.000130941
372       33        0.173176        0.000179596        0.000151038
373       33        -0.158574        0.000152134        0.000178276
374       33        -0.370764        0.000136777        0.000198168
375       33        -0.47435        0.000129887        0.000208724
376       33        -0.542862        0.000125558        0.000216076
377       33        -0.616632        0.000121048        0.000224262
378       33        -0.685827        0.000116923        0.000232141
379       33        -0.714729        0.000115206        0.000235439
380       33        -0.657757        0.000118467        0.000228695
381       33        -0.428468        0.000132816        0.00020386
382       33        0.0260172        0.000166765        0.000162482
383       33        0.451586        0.000206185        0.000131261
384       33        0.658107        0.000228663        0.000118409
385       33        0.726158        0.000236744        0.000114528
386       33        0.739122        0.000238414        0.000113851
387       33        0.734962        0.000237996        0.000114125
388       33        0.726645        0.000237032        0.000114612
389       33        0.71626        0.000235776        0.000115195
390       33        0.700418        0.000233848        0.000116077
391       33        0.671803        0.000230445        0.000117708
392       33        0.617757        0.000224216        0.000120887
393       33        0.519094        0.000213355        0.000126959
394       33        0.355844        0.000196622        0.00013775
395       33        0.118626        0.00017467        0.000155131
396       33        -0.163552        0.000151688        0.000178641
397       33        -0.410245        0.00013408        0.000202084
398       33        -0.56572        0.000124104        0.000218512
399       33        -0.630609        0.000120235        0.000225893
400       33        -0.640984        0.000119702        0.000227236
401       33        -0.631182        0.000120315        0.000226172
402       33        -0.60564        0.000121786        0.000223163
403       33        -0.529882        0.000126361        0.000214653
404       33        -0.349416        0.000138213        0.000196019
405       33        -0.0706553        0.000158882        0.000170514
406       33        0.195629        0.000181493        0.000149244
407       33        0.36997        0.00019801        0.000136777
408       33        0.469982        0.00020818        0.000130116
409       33        0.532724        0.000214854        0.00012612
410       33        0.576537        0.000219661        0.000123415
411       33        0.606579        0.000223033        0.0001216
412       33        0.625214        0.000225165        0.000120496
413       33        0.634976        0.000226309        0.000119932
414       33        0.638388        0.000226733        0.000119748
415       33        0.637579        0.000226672        0.000119812
416       33        0.6343        0.000226326        0.000120022
417       33        0.630161        0.000225877        0.000120281
418       33        0.626494        0.000225471        0.000120506
419       33        0.623887        0.000225174        0.000120661
420       33        0.622017        0.000224952        0.000120768
421       33        0.619832        0.000224684        0.000120888
422       33        0.615769        0.000224196        0.000121116
423       33        0.60764        0.000223243        0.000121586
424       33        0.591964        0.000221448        0.000122514
425       33        0.562964        0.0002182        0.000124269
426       33        0.512649        0.000212717        0.000127398
427       33        0.43391        0.00020446        0.000132484
428       33        0.323239        0.000193446        0.000140016
429       33        0.17621        0.000179749        0.000150709
430       33        -0.0111025        0.000163693        0.00016552
431       33        -0.224486        0.000147135        0.000184166
432       33        -0.418812        0.000133531        0.000202988
433       33        -0.539588        0.000125775        0.000215742
434       33        -0.579587        0.000123394        0.000220296
435       33        -0.58164        0.000123336        0.000220644
436       33        -0.574653        0.000123743        0.000219832
437       33        -0.523295        0.000126839        0.000214051
438       33        -0.291991        0.000142259        0.000190497
439       33        0.225209        0.00018422        0.000147072
440       33        0.616416        0.00022397        0.000120916
441       33        0.74276        0.000238801        0.000113621
442       33        0.75184        0.000240101        0.000113207
443       33        0.719212        0.00023627        0.000115096
444       33        0.625494        0.000225325        0.000120548
445       33        0.316221        0.000192924        0.000140622
446       33        -0.340226        0.000138865        0.000195142
447       33        -0.720981        0.000114776        0.000236031
448       33        -0.798936        0.000110628        0.000245945
449       33        -0.768786        0.000112554        0.000242796
450       33        -0.726317        0.000115105        0.000237975
451       33        -0.711138        0.000115985        0.000236182
452       33        -0.720557        0.000115307        0.000237022
453       33        -0.692023        0.000116689        0.000233117
454       33        -0.456882        0.000130996        0.000206861
455       33        0.180595        0.000180329        0.000150533
456       33        0.628717        0.000225546        0.000120278
457       33        0.751478        0.000239873        0.000113141
458       33        0.717989        0.000235787        0.000115001
459       33        0.480162        0.000209162        0.000129405
460       33        -0.139497        0.000153533        0.000176517
461       33        -0.619556        0.000120716        0.000224303
462       33        -0.743719        0.000113511        0.000238797
463       33        -0.691375        0.000116502        0.000232592
464       33        -0.431521        0.000132607        0.000204161
465       33        0.148487        0.000177307        0.00015284
466       33        0.595307        0.000221568        0.000122171
467       33        0.746627        0.000239161        0.000113353
468       33        0.771821        0.00024238        0.000112021
469       33        0.763182        0.000241443        0.000112556
470       33        0.749638        0.000239862        0.000113344
471       33        0.736326        0.000238262        0.000114096
472       33        0.724942        0.000236866        0.000114727
473       33        0.718735        0.000236077        0.000115056
474       33        0.721549        0.000236365        0.000114873
475       33        0.734583        0.000237883        0.000114114
476       33        0.753665        0.000240138        0.000113018
477       33        0.769523        0.00024201        0.000112107
478       33        0.769418        0.000241925        0.00011208
479       33        0.732847        0.000237435        0.000114097
480       33        0.617561        0.000224037        0.000120814
481       33        0.35028        0.00019605        0.000138116
482       33        -0.0904279        0.000157353        0.000172245
483       33        -0.496326        0.000128368        0.000210867
484       33        -0.709201        0.000115381        0.000234496
485       33        -0.774127        0.00011171        0.000242266
486       33        -0.747721        0.000113194        0.000239086
487       33        -0.633804        0.000119814        0.000225822
488       33        -0.399556        0.000134745        0.000200927
489       33        -0.0421495        0.000161206        0.000168146
490       33        0.319217        0.000193108        0.000140335
491       33        0.552853        0.000217046        0.000124868
492       33        0.659651        0.000229071        0.000118437
493       33        0.685677        0.000232178        0.000116959
494       33        0.659558        0.000229161        0.000118495
495       33        0.55338        0.000217172        0.000124875
496       33        0.240378        0.00018561        0.000145951
497       33        -0.312842        0.000140701        0.000192381
498       33        -0.641219        0.000119447        0.000226805
499       33        -0.711274        0.000115522        0.000235271
0       34        -0.493561        0.000128843        0.000211063
1       34        -0.569533        0.00012397        0.000219109
2       34        -0.617454        0.000121007        0.000224371
3       34        -0.528598        0.000126414        0.000214468
4       34        -0.242357        0.000145912        0.000185928
5       34        0.122134        0.000175079        0.00015495
6       34        0.350641        0.000196124        0.000138118
7       34        0.394927        0.00020046        0.000135056
8       34        0.26559        0.000187962        0.00014412
9       34        -0.0471275        0.000160838        0.000168599
10       34        -0.426892        0.000132968        0.000203771
11       34        -0.661264        0.000118291        0.000229158
12       34        -0.737492        0.000113996        0.00023833
13       34        -0.740938        0.000113815        0.000238773
14       34        -0.671948        0.000117654        0.000230372
15       34        -0.377198        0.000136148        0.00019853
16       34        0.27699        0.000188871        0.000143176
17       34        0.645628        0.000227162        0.000119109
18       34        0.729781        0.000237114        0.000114292
19       34        0.701027        0.000233753        0.000115959
20       34        0.552591        0.000216844        0.000124784
21       34        0.127198        0.000175304        0.000154366
22       34        -0.4306        0.000132592        0.00020395
23       34        -0.677406        0.00011725        0.000230838
24       34        -0.72233        0.000114798        0.000236396
25       34        -0.696148        0.000116433        0.000233566
26       34        -0.654206        0.000118961        0.000228836
27       34        -0.617178        0.000121208        0.000224683
28       34        -0.595221        0.000122557        0.000222248
29       34        -0.594516        0.000122605        0.000222178
30       34        -0.614281        0.000121394        0.000224376
31       34        -0.644451        0.000119544        0.000227724
32       34        -0.661632        0.000118425        0.000229502
33       34        -0.604839        0.000121667        0.000222767
34       34        -0.330755        0.000139434        0.000194095
35       34        0.24049        0.000185562        0.000145896
36       34        0.62796        0.00022516        0.000120163
37       34        0.744288        0.000238792        0.000113443
38       34        0.730835        0.000237191        0.000114209
39       34        0.564843        0.000218103        0.000123981
40       34        0.0576655        0.000169311        0.000159824
41       34        -0.529653        0.000126161        0.000214264
42       34        -0.72723        0.000114425        0.000236784
43       34        -0.735487        0.000114093        0.000238054
44       34        -0.65121        0.000118986        0.000228199
45       34        -0.368443        0.000136949        0.000197957
46       34        0.255906        0.000187069        0.000144832
47       34        0.647278        0.000227516        0.000119097
48       34        0.724097        0.000236762        0.000114773
49       34        0.659885        0.000229504        0.000118633
50       34        0.487453        0.000210594        0.000129344
51       34        0.159415        0.000178681        0.000152351
52       34        -0.195465        0.000149445        0.000181706
53       34        -0.231696        0.000146721        0.000184976
54       34        0.102201        0.000173608        0.000156742
55       34        0.471348        0.000208822        0.000130339
56       34        0.626817        0.000225529        0.000120498
57       34        0.55637        0.000217425        0.000124647
58       34        0.134687        0.000176089        0.0001539
59       34        -0.450607        0.000131437        0.000206259
60       34        -0.677757        0.000117406        0.000231225
61       34        -0.71769        0.000115154        0.00023603
62       34        -0.684038        0.000117024        0.000231926
63       34        -0.497194        0.000128275        0.000210897
64       34        0.0550292        0.000169084        0.000160031
65       34        0.575582        0.000219305        0.000123332
66       34        0.738345        0.00023809        0.000113784
67       34        0.745008        0.000238976        0.000113449
68       34        0.652434        0.000228021        0.000118748
69       34        0.323958        0.000193353        0.000139849
70       34        -0.319531        0.00014017        0.000192941
71       34        -0.646401        0.000119121        0.000227361
72       34        -0.700459        0.000116156        0.000234017
73       34        -0.672759        0.000117903        0.000231047
74       34        -0.639146        0.000119883        0.000227161
75       34        -0.567522        0.000124097        0.000218893
76       34        -0.308592        0.000141083        0.000192086
77       34        0.223176        0.000184048        0.000147233
78       34        0.580725        0.000220106        0.000123148
79       34        0.677251        0.00023123        0.000117468
80       34        0.655645        0.000228949        0.000118849
81       34        0.600546        0.000222846        0.000122234
82       34        0.565192        0.000218996        0.000124444
83       34        0.579413        0.000220551        0.000123559
84       34        0.626081        0.000225684        0.000120669
85       34        0.651516        0.000228386        0.000119047
86       34        0.558493        0.000217695        0.000124537
87       34        0.161773        0.000178473        0.000151816
88       34        -0.422657        0.000133276        0.00020338
89       34        -0.663937        0.000118213        0.00022962
90       34        -0.711819        0.000115503        0.000235359
91       34        -0.690181        0.000116704        0.000232717
92       34        -0.540818        0.000125551        0.000215622
93       34        -0.0425949        0.000161006        0.000168013
94       34        0.544918        0.000215918        0.000125208
95       34        0.744459        0.000238762        0.00011341
96       34        0.755052        0.000240116        0.000112851
97       34        0.63226        0.000225679        0.000119923
98       34        0.207344        0.000182432        0.00014827
99       34        -0.458505        0.000130743        0.000206797
100       34        -0.712268        0.000115316        0.000235083
101       34        -0.734903        0.000114216        0.000238173
102       34        -0.688601        0.000116971        0.000232881
103       34        -0.624054        0.000120809        0.000225488
104       34        -0.576418        0.00012374        0.000220214
105       34        -0.596319        0.000122486        0.000222363
106       34        -0.667816        0.000118082        0.000230256
107       34        -0.701858        0.000115959        0.000233947
108       34        -0.571621        0.00012359        0.000218895
109       34        -0.0688262        0.00015895        0.000170275
110       34        0.514852        0.00021276        0.000127143
111       34        0.708158        0.000234456        0.000115482
112       34        0.669796        0.000229991        0.000117712
113       34        0.364347        0.000197326        0.000137072
114       34        -0.300487        0.000141513        0.000191116
115       34        -0.659171        0.000118352        0.000228796
116       34        -0.718267        0.000115133        0.000236123
117       34        -0.673852        0.000117901        0.000231295
118       34        -0.623141        0.000121016        0.000225668
119       34        -0.613183        0.000121625        0.000224556
120       34        -0.645606        0.000119586        0.000228068
121       34        -0.663464        0.000118326        0.00022973
122       34        -0.526996        0.000126412        0.000214121
123       34        -0.00844626        0.000163842        0.000165231
124       34        0.540962        0.000215595        0.000125517
125       34        0.716764        0.000235463        0.000114984
126       34        0.658722        0.000228665        0.000118337
127       34        0.288107        0.000189937        0.000142392
128       34        -0.404409        0.000134325        0.000201274
129       34        -0.698281        0.000116118        0.000233431
130       34        -0.738439        0.000114016        0.000238597
131       34        -0.714769        0.00011546        0.000235966
132       34        -0.690808        0.000116795        0.000233043
133       34        -0.644393        0.000119374        0.000227388
134       34        -0.47586        0.000129714        0.000208761
135       34        -0.071679        0.000158796        0.000170596
136       34        0.396993        0.000200688        0.000134931
137       34        0.653738        0.000228214        0.000118694
138       34        0.744312        0.000238894        0.000113489
139       34        0.758541        0.000240608        0.000112689
140       34        0.716031        0.00023544        0.000115057
141       34        0.554969        0.000217084        0.000124626
142       34        0.16033        0.00017826        0.000151853
143       34        -0.344723        0.000138451        0.000195437
144       34        -0.61862        0.000120783        0.000224218
145       34        -0.688728        0.000116792        0.000232553
146       34        -0.674887        0.00011774        0.000231219
147       34        -0.641317        0.000119795        0.000227488
148       34        -0.612578        0.000121532        0.000224249
149       34        -0.594359        0.000122613        0.000222159
150       34        -0.585153        0.000123132        0.000221055
151       34        -0.582547        0.000123247        0.000220685
152       34        -0.585963        0.000123001        0.000220999
153       34        -0.596156        0.000122353        0.000222087
154       34        -0.613342        0.000121295        0.000223983
155       34        -0.636383        0.000119904        0.000226574
156       34        -0.662853        0.000118333        0.000229603
157       34        -0.68941        0.00011678        0.00023269
158       34        -0.712563        0.000115441        0.000235409
159       34        -0.729452        0.000114467        0.000237398
160       34        -0.737959        0.000113973        0.000238392
161       34        -0.736394        0.000114042        0.000238163
162       34        -0.723294        0.000114751        0.000236525
163       34        -0.695512        0.000116301        0.000233152
164       34        -0.643897        0.000119277        0.000227089
165       34        -0.543206        0.000125373        0.000215831
166       34        -0.342021        0.000138625        0.000195155
167       34        0.00542163        0.000164987        0.000164095
168       34        0.393052        0.000200239        0.00013516
169       34        0.638109        0.000226341        0.000119574
170       34        0.735124        0.000237672        0.000113951
171       34        0.739405        0.000238166        0.0001137
172       34        0.646044        0.000227225        0.000119092
173       34        0.371935        0.000198144        0.0001366
174       34        -0.0980085        0.000156693        0.000172828
175       34        -0.485069        0.000129079        0.000209661
176       34        -0.644858        0.000119283        0.000227319
177       34        -0.669821        0.000117977        0.000230514
178       34        -0.65481        0.00011898        0.00022901
179       34        -0.648006        0.000119394        0.000228249
180       34        -0.644678        0.000119487        0.000227667
181       34        -0.575774        0.000123494        0.000219634
182       34        -0.304151        0.000141379        0.000191636
183       34        0.188177        0.000180863        0.000149839
184       34        0.541985        0.000215845        0.000125534
185       34        0.667581        0.000230024        0.00011799
186       34        0.681455        0.000231814        0.00011727
187       34        0.65728        0.000229144        0.000118756
188       34        0.625085        0.000225537        0.000120711
189       34        0.597289        0.000222444        0.000122411
190       34        0.58091        0.000220636        0.000123421
191       34        0.579948        0.000220525        0.000123478
192       34        0.593783        0.000222045        0.000122621
193       34        0.61736        0.00022466        0.000121174
194       34        0.642679        0.000227472        0.000119623
195       34        0.654276        0.000228678        0.000118871
196       34        0.609807        0.000223451        0.000121436
197       34        0.404077        0.00020145        0.000134487
198       34        -0.0694328        0.000159007        0.00017044
199       34        -0.502293        0.000128033        0.000211575
200       34        -0.646191        0.000119312        0.000227678
201       34        -0.650518        0.000119229        0.000228507
202       34        -0.633422        0.000120321        0.00022669
203       34        -0.634972        0.000120174        0.000226764
204       34        -0.609544        0.000121527        0.00022356
205       34        -0.393489        0.000135149        0.000200311
206       34        0.19955        0.000181763        0.000148882
207       34        0.622272        0.000224572        0.000120533
208       34        0.735816        0.000237853        0.000113959
209       34        0.693637        0.000232866        0.000116376
210       34        0.447726        0.000205766        0.000131501
211       34        -0.162618        0.000151678        0.000178462
212       34        -0.621643        0.000120533        0.000224431
213       34        -0.756536        0.000112811        0.000240387
214       34        -0.766188        0.000112402        0.000241839
215       34        -0.751545        0.00011325        0.000240121
216       34        -0.726925        0.00011455        0.00023697
217       34        -0.628075        0.000120182        0.000225221
218       34        -0.295892        0.000141849        0.000190691
219       34        0.296021        0.000190784        0.0001419
220       34        0.625137        0.000224987        0.00012041
221       34        0.694007        0.00023293        0.000116365
222       34        0.594718        0.0002215        0.000122206
223       34        0.243918        0.000185865        0.000145635
224       34        -0.277188        0.000143207        0.00018895
225       34        -0.575866        0.000123264        0.000219246
226       34        -0.665333        0.0001179        0.000229331
227       34        -0.638803        0.000119484        0.000226329
228       34        -0.484528        0.000129062        0.00020952
229       34        -0.105753        0.000156077        0.000173487
230       34        0.397603        0.000200686        0.000134847
231       34        0.653266        0.000228099        0.00011869
232       34        0.684611        0.000231739        0.000116863
233       34        0.493417        0.000210487        0.00012851
234       34        -0.0938992        0.000156927        0.000172376
235       34        -0.616134        0.000120809        0.000223709
236       34        -0.763428        0.000112423        0.000241217
237       34        -0.759873        0.000112777        0.000241117
238       34        -0.709129        0.000115678        0.000235083
239       34        -0.615059        0.000121201        0.000224193
240       34        -0.492649        0.000128869        0.000210912
241       34        -0.440099        0.000132301        0.000205446
242       34        -0.515166        0.000127392        0.000213243
243       34        -0.649375        0.000119021        0.000227848
244       34        -0.710023        0.000115339        0.000234603
245       34        -0.562186        0.000124116        0.000217762
246       34        -0.0150215        0.000163313        0.000165785
247       34        0.570289        0.00021864        0.000123611
248       34        0.756092        0.000240014        0.000112686
249       34        0.727933        0.000236674        0.000114291
250       34        0.495248        0.000210643        0.00012837
251       34        -0.0375484        0.000161479        0.000167658
252       34        -0.531692        0.000126007        0.000214441
253       34        -0.725318        0.000114401        0.000236282
254       34        -0.734166        0.000113935        0.000237411
255       34        -0.612629        0.000121083        0.000223432
256       34        -0.350255        0.000138131        0.000196067
257       34        -0.060662        0.0001597        0.000169687
258       34        0.0893588        0.000172143        0.000157428
259       34        0.0615694        0.0001698        0.000159661
260       34        -0.0977614        0.000156818        0.000172923
261       34        -0.311305        0.00014091        0.000192371
262       34        -0.505831        0.000127839        0.000212003
263       34        -0.643445        0.000119379        0.000227182
264       34        -0.718691        0.000115023        0.000235999
265       34        -0.745873        0.0001135        0.000239291
266       34        -0.73738        0.000113961        0.000238229
267       34        -0.672104        0.000117638        0.000230378
268       34        -0.470535        0.000130018        0.00020814
269       34        -0.0479331        0.000160666        0.000168555
270       34        0.419012        0.000202835        0.000133404
271       34        0.670023        0.000229925        0.000117652
272       34        0.743926        0.000238649        0.000113417
273       34        0.721895        0.000236086        0.000114698
274       34        0.629107        0.000225364        0.000120134
275       34        0.474045        0.000208537        0.00012981
276       34        0.317589        0.000192869        0.00014039
277       34        0.270715        0.000188427        0.000143739
278       34        0.37804        0.000198803        0.00013622
279       34        0.537946        0.000215356        0.000125756
280       34        0.629537        0.000225611        0.000120214
281       34        0.658393        0.000228989        0.000118544
282       34        0.655912        0.000228665        0.00011867
283       34        0.62232        0.000224693        0.000120592
284       34        0.541898        0.000215765        0.000125498
285       34        0.447685        0.000205823        0.000131543
286       34        0.405241        0.000201468        0.000134342
287       34        0.430336        0.000203983        0.000132648
288       34        0.497204        0.000210899        0.000128275
289       34        0.576095        0.000219406        0.000123326
290       34        0.646899        0.00022738        0.000119072
291       34        0.696421        0.000233145        0.000116192
292       34        0.717302        0.000235669        0.000115022
293       34        0.717948        0.000235855        0.000115039
294       34        0.713092        0.000235323        0.000115338
295       34        0.710443        0.000234967        0.000115469
296       34        0.702951        0.000233954        0.000115836
297       34        0.672725        0.000230356        0.000117554
298       34        0.61151        0.000223382        0.000121192
299       34        0.539943        0.000215494        0.000125586
300       34        0.485041        0.000209654        0.000129078
301       34        0.46629        0.000207727        0.000130313
302       34        0.495467        0.000210839        0.000128462
303       34        0.564881        0.000218353        0.000124118
304       34        0.636678        0.000226379        0.000119765
305       34        0.67413        0.000230719        0.000117574
306       34        0.66109        0.000229212        0.000118339
307       34        0.528281        0.000214325        0.00012637
308       34        0.0968336        0.000172672        0.000156735
309       34        -0.478061        0.000129449        0.000208794
310       34        -0.67958        0.000117218        0.000231277
311       34        -0.666503        0.000118213        0.00023021
312       34        -0.575564        0.000123825        0.000220177
313       34        -0.46001        0.000131198        0.00020783
314       34        -0.355241        0.00013821        0.000197159
315       34        -0.311722        0.000141202        0.00019285
316       34        -0.360309        0.000137775        0.000197538
317       34        -0.456146        0.000131265        0.000207134
318       34        -0.507043        0.000127871        0.000212314
319       34        -0.435891        0.000132425        0.000204774
320       34        -0.206502        0.000148516        0.000182581
321       34        0.11616        0.000174516        0.000155378
322       34        0.376752        0.000198767        0.000136371
323       34        0.516388        0.000213173        0.000127194
324       34        0.568312        0.000218838        0.000123968
325       34        0.569718        0.000219016        0.000123894
326       34        0.535808        0.000215312        0.000126
327       34        0.459739        0.000207229        0.000130854
328       34        0.318597        0.000193082        0.000140403
329       34        0.0935064        0.000172542        0.00015714
330       34        -0.182416        0.00015031        0.000180389
331       34        -0.415582        0.000133775        0.000202702
332       34        -0.549897        0.000125147        0.00021689
333       34        -0.591918        0.000122646        0.000221677
334       34        -0.571159        0.000124025        0.000219563
335       34        -0.514522        0.00012765        0.000213537
336       34        -0.442537        0.000132346        0.000206017
337       34        -0.379843        0.000136552        0.000199646
338       34        -0.362861        0.000137703        0.00019794
339       34        -0.415353        0.000134119        0.000203178
340       34        -0.511522        0.000127781        0.000213117
341       34        -0.599029        0.00012224        0.00022252
342       34        -0.646616        0.000119269        0.000227692
343       34        -0.634418        0.000119869        0.000226064
344       34        -0.509723        0.00012746        0.000212199
345       34        -0.172706        0.0001509        0.000179347
346       34        0.303979        0.000191652        0.000141415
347       34        0.54785        0.000216609        0.000125242
348       34        0.59509        0.000221929        0.000122397
349       34        0.571148        0.000219389        0.000123928
350       34        0.543868        0.000216453        0.000125651
351       34        0.538476        0.00021584        0.000125972
352       34        0.532795        0.000215102        0.000126256
353       34        0.436603        0.000204792        0.000132343
354       34        0.087967        0.000171924        0.000157447
355       34        -0.4303        0.00013259        0.000203887
356       34        -0.676298        0.00011733        0.000230739
357       34        -0.711728        0.000115479        0.000235289
358       34        -0.667823        0.000118217        0.000230521
359       34        -0.618124        0.000121268        0.000225006
360       34        -0.594692        0.000122666        0.000222328
361       34        -0.568919        0.000124109        0.000219221
362       34        -0.418452        0.000133591        0.000203007
363       34        0.0184045        0.000166189        0.000163158
364       34        0.480394        0.000209352        0.000129492
365       34        0.657146        0.000228885        0.000118638
366       34        0.673474        0.000230995        0.000117792
367       34        0.642915        0.000227619        0.000119672
368       34        0.615499        0.000224534        0.000121332
369       34        0.592356        0.000221854        0.00012269
370       34        0.511803        0.000212886        0.000127607
371       34        0.241942        0.000185873        0.000145929
372       34        -0.216975        0.000147732        0.000183529
373       34        -0.531517        0.000126199        0.00021473
374       34        -0.64909        0.000119059        0.000227855
375       34        -0.674184        0.000117672        0.000230922
376       34        -0.679128        0.000117456        0.000231642
377       34        -0.69376        0.000116615        0.000233374
378       34        -0.709257        0.000115651        0.000235059
379       34        -0.680075        0.000117226        0.000231407
380       34        -0.510867        0.000127469        0.000212457
381       34        -0.0855259        0.000157729        0.000171813
382       34        0.414066        0.000202387        0.000133769
383       34        0.674037        0.000230495        0.000117471
384       34        0.754193        0.000240119        0.000112949
385       34        0.762105        0.000241235        0.00011258
386       34        0.748773        0.000239725        0.000113377
387       34        0.73346        0.000237942        0.00011427
388       34        0.722933        0.000236704        0.000114879
389       34        0.718766        0.000236197        0.000115111
390       34        0.718478        0.000236133        0.000115113
391       34        0.716911        0.000235911        0.000115185
392       34        0.707486        0.000234745        0.000115701
393       34        0.681444        0.000231613        0.00011717
394       34        0.625983        0.000225168        0.000120405
395       34        0.517404        0.000213193        0.000127077
396       34        0.313256        0.000192497        0.000140727
397       34        -0.0106945        0.000163749        0.00016551
398       34        -0.354065        0.000137897        0.000196482
399       34        -0.564877        0.00012413        0.000218374
400       34        -0.63391        0.000120038        0.000226268
401       34        -0.631558        0.000120284        0.000226198
402       34        -0.608013        0.00012171        0.000223554
403       34        -0.574587        0.000123683        0.00021971
404       34        -0.512916        0.00012745        0.000212861
405       34        -0.406137        0.000134356        0.000201669
406       34        -0.268603        0.000143883        0.000188218
407       34        -0.128712        0.000154308        0.000175504
408       34        0.00217463        0.000164753        0.000164395
409       34        0.123551        0.000175059        0.000154713
410       34        0.230553        0.000184665        0.000146641
411       34        0.316516        0.000192757        0.000140459
412       34        0.380231        0.000198988        0.000136049
413       34        0.424956        0.000203493        0.000133043
414       34        0.454986        0.000206586        0.00013107
415       34        0.473829        0.00020856        0.000129852
416       34        0.483989        0.000209641        0.000129206
417       34        0.48778        0.000210053        0.00012897
418       34        0.48714        0.000209994        0.000129016
419       34        0.482556        0.000209513        0.000129312
420       34        0.472883        0.000208494        0.000129934
421       34        0.455877        0.000206716        0.000131035
422       34        0.428738        0.000203914        0.000132816
423       34        0.38792        0.000199782        0.000135546
424       34        0.327856        0.000193867        0.000139675
425       34        0.239843        0.00018553        0.000145966
426       34        0.115836        0.000174391        0.000155316
427       34        -0.0386338        0.000161433        0.000167792
428       34        -0.19713        0.000149121        0.000181614
429       34        -0.332703        0.000139336        0.000194336
430       34        -0.435923        0.000132349        0.000204663
431       34        -0.506775        0.000127802        0.000212143
432       34        -0.543263        0.000125569        0.000216182
433       34        -0.544469        0.000125578        0.000216458
434       34        -0.525182        0.000126874        0.000214514
435       34        -0.512362        0.000127718        0.00021319
436       34        -0.509957        0.000127814        0.000212839
437       34        -0.453505        0.000131333        0.000206694
438       34        -0.186043        0.000150011        0.000180685
439       34        0.340359        0.000195095        0.000138813
440       34        0.665692        0.000229572        0.000117981
441       34        0.755221        0.000240337        0.000112936
442       34        0.751725        0.000240116        0.000113227
443       34        0.717372        0.00023608        0.000115215
444       34        0.631475        0.000226039        0.000120209
445       34        0.350648        0.00019628        0.000138227
446       34        -0.273532        0.0001436        0.000188777
447       34        -0.684423        0.000116889        0.000231748
448       34        -0.787285        0.000111237        0.000244434
449       34        -0.77105        0.000112376        0.000242961
450       34        -0.735267        0.000114536        0.000238926
451       34        -0.72009        0.000115413        0.000237129
452       34        -0.722157        0.000115161        0.000237101
453       34        -0.6774        0.000117509        0.000231346
454       34        -0.417104        0.000133631        0.000202793
455       34        0.217561        0.000183685        0.000147771
456       34        0.637071        0.000226493        0.000119779
457       34        0.743753        0.000238917        0.000113564
458       34        0.677479        0.000230975        0.000117311
459       34        0.346394        0.000195658        0.000138376
460       34        -0.324669        0.000139908        0.000193574
461       34        -0.691088        0.00011646        0.000232441
462       34        -0.757646        0.000112701        0.000240419
463       34        -0.650415        0.000118855        0.000227765
464       34        -0.259684        0.000144521        0.000187375
465       34        0.385359        0.00019951        0.000135708
466       34        0.702459        0.000233815        0.000115824
467       34        0.775753        0.000242797        0.000111773
468       34        0.769858        0.00024222        0.000112167
469       34        0.743771        0.000239111        0.000113654
470       34        0.704376        0.000234425        0.000115904
471       34        0.648286        0.000227877        0.000119166
472       34        0.585337        0.00022075        0.00012294
473       34        0.536274        0.000215367        0.000125973
474       34        0.521645        0.000213794        0.000126896
475       34        0.549603        0.000216795        0.00012513
476       34        0.609925        0.000223411        0.0001214
477       34        0.679123        0.000231267        0.000117267
478       34        0.735422        0.000237877        0.000114015
479       34        0.764952        0.000241394        0.000112334
480       34        0.751266        0.000239663        0.000113066
481       34        0.655673        0.000228354        0.000118537
482       34        0.400774        0.00020104        0.000134657
483       34        -0.0553421        0.000160143        0.000169255
484       34        -0.4913        0.00012869        0.000210336
485       34        -0.712515        0.000115199        0.000234904
486       34        -0.77756        0.000111557        0.000242766
487       34        -0.760159        0.000112559        0.000240719
488       34        -0.677683        0.000117279        0.000230959
489       34        -0.502809        0.000127978        0.000211593
490       34        -0.199389        0.000149005        0.000181884
491       34        0.18582        0.000180688        0.000150048
492       34        0.489097        0.000210226        0.000128906
493       34        0.641619        0.00022693        0.000119465
494       34        0.680446        0.000231433        0.000117196
495       34        0.631773        0.000225812        0.000120052
496       34        0.436627        0.000204708        0.000132285
497       34        0.00102577        0.0001647        0.000164531
498       34        -0.415163        0.000133776        0.00020262
499       34        -0.580752        0.000123286        0.000220359
0       35        -0.287564        0.000142794        0.00019037
1       35        -0.522477        0.00012688        0.000213945
2       35        -0.672864        0.000117699        0.000230671
3       35        -0.695435        0.000116341        0.000233214
4       35        -0.612217        0.000121258        0.000223663
5       35        -0.460589        0.000130812        0.000207338
6       35        -0.326445        0.00013989        0.000193892
7       35        -0.289743        0.000142471        0.000190353
8       35        -0.37059        0.000136807        0.000198178
9       35        -0.523901        0.000126697        0.00021394
10       35        -0.663519        0.000118161        0.000229422
11       35        -0.734505        0.000114118        0.000237873
12       35        -0.752323        0.000113187        0.000240174
13       35        -0.738174        0.000113942        0.000238379
14       35        -0.646568        0.000119105        0.000227368
15       35        -0.309901        0.000140811        0.000191967
16       35        0.319544        0.000192931        0.000140161
17       35        0.639739        0.000226552        0.00011949
18       35        0.709125        0.000234753        0.000115516
19       35        0.689554        0.000232509        0.000116673
20       35        0.597798        0.000221918        0.00012206
21       35        0.324726        0.000193501        0.000139848
22       35        -0.171017        0.00015103        0.000179198
23       35        -0.523412        0.000126558        0.000213601
24       35        -0.655527        0.000118523        0.000228294
25       35        -0.680756        0.000117129        0.000231373
26       35        -0.670807        0.000117781        0.000230359
27       35        -0.656062        0.000118695        0.000228748
28       35        -0.648281        0.000119183        0.000227908
29       35        -0.651017        0.000119031        0.000228241
30       35        -0.661878        0.000118377        0.000229466
31       35        -0.670169        0.000117844        0.000230334
32       35        -0.645927        0.000119188        0.000227382
33       35        -0.510842        0.00012741        0.000212354
34       35        -0.129037        0.000154255        0.000175501
35       35        0.399168        0.00020086        0.000134753
36       35        0.665478        0.000229508        0.000117974
37       35        0.731986        0.00023738        0.000114169
38       35        0.688606        0.000232211        0.000116634
39       35        0.453666        0.000206301        0.000131062
40       35        -0.140286        0.000153348        0.000176443
41       35        -0.607949        0.000121338        0.000222857
42       35        -0.733382        0.000114136        0.000237644
43       35        -0.720172        0.000115012        0.000236324
44       35        -0.630666        0.000120227        0.000225891
45       35        -0.340584        0.000138872        0.000195222
46       35        0.28147        0.000189464        0.000142983
47       35        0.653682        0.000228257        0.000118722
48       35        0.726301        0.000237024        0.000114647
49       35        0.669696        0.000230619        0.000118045
50       35        0.52552        0.000214626        0.000126897
51       35        0.265044        0.000188384        0.000144523
52       35        -0.0199464        0.000163274        0.000166563
53       35        -0.0439898        0.000161303        0.000168558
54       35        0.235862        0.000185635        0.000146631
55       35        0.524082        0.000214366        0.000126926
56       35        0.638559        0.000226821        0.000119773
57       35        0.546086        0.000216293        0.00012528
58       35        0.108474        0.000173797        0.000155931
59       35        -0.458753        0.000130896        0.000207091
60       35        -0.673106        0.000117691        0.000230711
61       35        -0.710159        0.000115615        0.000235198
62       35        -0.685391        0.000116982        0.000232156
63       35        -0.533164        0.000126012        0.000214765
64       35        -0.0374826        0.00016143        0.000167595
65       35        0.532167        0.000214587        0.000126033
66       35        0.726987        0.000236719        0.000114421
67       35        0.746736        0.000239182        0.000113351
68       35        0.675794        0.00023073        0.000117385
69       35        0.407201        0.000201557        0.000134138
70       35        -0.208456        0.000148198        0.000182546
71       35        -0.609754        0.000121291        0.000223173
72       35        -0.698869        0.00011621        0.000233754
73       35        -0.678618        0.000117546        0.000231702
74       35        -0.647007        0.000119438        0.000228106
75       35        -0.601873        0.000122043        0.000222793
76       35        -0.435288        0.000132447        0.000204685
77       35        -0.000672431        0.000164587        0.000164697
78       35        0.453385        0.000206485        0.000131216
79       35        0.649705        0.000227918        0.000119019
80       35        0.687066        0.000232434        0.000116926
81       35        0.668643        0.000230463        0.00011809
82       35        0.648254        0.000228209        0.000119344
83       35        0.650576        0.000228483        0.00011921
84       35        0.670334        0.000230683        0.000118003
85       35        0.669212        0.000230372        0.000117976
86       35        0.55238        0.000217009        0.000124906
87       35        0.137814        0.000176354        0.00015365
88       35        -0.429262        0.000132838        0.000204056
89       35        -0.658285        0.000118562        0.000228999
90       35        -0.703391        0.000116008        0.000234406
91       35        -0.686018        0.000116967        0.000232272
92       35        -0.554692        0.0001247        0.000217152
93       35        -0.0941275        0.000156902        0.000172388
94       35        0.514553        0.000212656        0.000127119
95       35        0.734076        0.000237515        0.000113995
96       35        0.753953        0.000239996        0.000112919
97       35        0.650036        0.000227718        0.000118875
98       35        0.276152        0.000188805        0.000143246
99       35        -0.397587        0.000134793        0.000200603
100       35        -0.702361        0.000115841        0.000233826
101       35        -0.751861        0.000113209        0.000240111
102       35        -0.725275        0.000114845        0.000237189
103       35        -0.691606        0.000116839        0.000233319
104       35        -0.676529        0.000117745        0.000231609
105       35        -0.69214        0.000116781        0.000233327
106       35        -0.72058        0.000114998        0.000236394
107       35        -0.702061        0.000115899        0.000233873
108       35        -0.506614        0.000127649        0.000211854
109       35        0.0473593        0.000168466        0.000160674
110       35        0.550545        0.000216631        0.000124917
111       35        0.706497        0.000234348        0.00011562
112       35        0.674345        0.000230596        0.000117486
113       35        0.423831        0.000203302        0.000133068
114       35        -0.180544        0.000150286        0.000180023
115       35        -0.614376        0.000120954        0.000223584
116       35        -0.733878        0.000114103        0.000237693
117       35        -0.726944        0.00011468        0.000237244
118       35        -0.697886        0.000116463        0.000234032
119       35        -0.689947        0.000116941        0.000233134
120       35        -0.704477        0.000116013        0.000234671
121       35        -0.692118        0.000116546        0.000232852
122       35        -0.516682        0.000127016        0.000212937
123       35        0.0293941        0.000166966        0.00016213
124       35        0.545864        0.000216134        0.000125215
125       35        0.701789        0.00023372        0.000115854
126       35        0.623316        0.000224653        0.000120451
127       35        0.210034        0.000182691        0.000148082
128       35        -0.47059        0.000129916        0.000207987
129       35        -0.735769        0.000113929        0.000237781
130       35        -0.772605        0.000112029        0.000242588
131       35        -0.75103        0.000113288        0.000240078
132       35        -0.706699        0.000115721        0.000234601
133       35        -0.576185        0.000123367        0.000219499
134       35        -0.228375        0.000146797        0.000184458
135       35        0.285644        0.000189829        0.000142662
136       35        0.616211        0.00022392        0.000120914
137       35        0.739738        0.000238306        0.000113729
138       35        0.766402        0.000241552        0.000112245
139       35        0.737911        0.000238043        0.000113811
140       35        0.616041        0.000223817        0.000120879
141       35        0.29164        0.000190319        0.000142176
142       35        -0.221658        0.00014726        0.000183802
143       35        -0.576837        0.000123286        0.000219498
144       35        -0.69825        0.000116162        0.000233513
145       35        -0.707585        0.000115764        0.000234895
146       35        -0.683639        0.000117224        0.00023223
147       35        -0.655985        0.000118849        0.000229026
148       35        -0.628173        0.000120457        0.000225759
149       35        -0.594388        0.000122435        0.000221843
150       35        -0.551149        0.000125046        0.000216985
151       35        -0.502741        0.000128068        0.000211727
152       35        -0.460657        0.000130768        0.000207283
153       35        -0.437663        0.000132269        0.000204895
154       35        -0.441034        0.000132039        0.000205231
155       35        -0.470838        0.000130084        0.000208309
156       35        -0.520933        0.00012687        0.000213597
157       35        -0.580402        0.000123163        0.000220062
158       35        -0.637301        0.000119728        0.00022645
159       35        -0.683696        0.000117011        0.00023182
160       35        -0.716492        0.000115146        0.000235731
161       35        -0.735263        0.00011411        0.000238038
162       35        -0.742268        0.000113738        0.000238929
163       35        -0.740947        0.000113814        0.000238774
164       35        -0.732043        0.000114289        0.000237644
165       35        -0.706323        0.000115691        0.000234451
166       35        -0.630275        0.000120064        0.000225496
167       35        -0.42811        0.000132774        0.000203723
168       35        -0.0261394        0.000162412        0.000166714
169       35        0.4194        0.000202876        0.000133379
170       35        0.669848        0.000229929        0.000117674
171       35        0.753559        0.000239826        0.000112883
172       35        0.741083        0.000238348        0.000113596
173       35        0.622704        0.000224592        0.000120492
174       35        0.318609        0.000192941        0.000140299
175       35        -0.157897        0.00015206        0.000178069
176       35        -0.519242        0.000126899        0.000213286
177       35        -0.660796        0.000118357        0.000229178
178       35        -0.683573        0.000117176        0.000232119
179       35        -0.674703        0.000117781        0.000231256
180       35        -0.668166        0.000118137        0.000230446
181       35        -0.640613        0.000119644        0.000227042
182       35        -0.501843        0.000128091        0.000211577
183       35        -0.134768        0.000153901        0.000176104
184       35        0.323351        0.000193479        0.000140025
185       35        0.579799        0.000220009        0.000123207
186       35        0.657998        0.00022899        0.000118591
187       35        0.655598        0.000228892        0.000118825
188       35        0.626462        0.000225688        0.000120626
189       35        0.595652        0.000222292        0.000122528
190       35        0.575942        0.00022013        0.000123752
191       35        0.5733        0.000219833        0.000123911
192       35        0.587182        0.000221334        0.000123038
193       35        0.610449        0.000223865        0.000121583
194       35        0.628698        0.000225812        0.000120422
195       35        0.61282        0.000223855        0.000121289
196       35        0.497439        0.000211121        0.00012838
197       35        0.174683        0.000179642        0.00015085
198       35        -0.300044        0.000141678        0.000191254
199       35        -0.577009        0.000123402        0.000219743
200       35        -0.639847        0.000119768        0.000227102
201       35        -0.623778        0.000120873        0.000225545
202       35        -0.611904        0.000121631        0.000224279
203       35        -0.624459        0.000120799        0.000225561
204       35        -0.605638        0.000121746        0.000223091
205       35        -0.391796        0.000135244        0.000200112
206       35        0.192779        0.000181148        0.000149386
207       35        0.607053        0.000222887        0.000121463
208       35        0.721417        0.000236173        0.000114795
209       35        0.697258        0.000233347        0.000116195
210       35        0.527231        0.000214154        0.000126401
211       35        0.0626608        0.000169786        0.000159473
212       35        -0.455655        0.000130938        0.000206516
213       35        -0.678236        0.000117149        0.00023083
214       35        -0.725364        0.000114485        0.000236467
215       35        -0.70126        0.000115885        0.000233658
216       35        -0.617512        0.000120788        0.000223978
217       35        -0.40517        0.000134298        0.000201388
218       35        0.0230139        0.000166451        0.000162664
219       35        0.470547        0.000208155        0.000130026
220       35        0.665677        0.000229646        0.000118021
221       35        0.705894        0.000234387        0.000115709
222       35        0.663984        0.000229389        0.000118089
223       35        0.508018        0.000212047        0.000127586
224       35        0.19904        0.000181759        0.000148954
225       35        -0.107148        0.000155934        0.000173569
226       35        -0.251515        0.000145033        0.000186508
227       35        -0.217329        0.000147548        0.000183365
228       35        -0.0112922        0.000163614        0.000165472
229       35        0.311395        0.000192248        0.000140807
230       35        0.573573        0.000219135        0.000123485
231       35        0.679311        0.000231182        0.000117201
232       35        0.665405        0.000229603        0.000118031
233       35        0.476473        0.000208751        0.000129628
234       35        -0.0689805        0.000158883        0.00017023
235       35        -0.591173        0.000122302        0.00022089
236       35        -0.758009        0.000112684        0.000240471
237       35        -0.769032        0.000112246        0.00024219
238       35        -0.740943        0.000113902        0.000238956
239       35        -0.706063        0.000115904        0.000234822
240       35        -0.673568        0.000117814        0.00023106
241       35        -0.667417        0.000118172        0.00023034
242       35        -0.699609        0.000116229        0.000233965
243       35        -0.735032        0.000114064        0.000237886
244       35        -0.691261        0.000116434        0.00023243
245       35        -0.410984        0.000133917        0.000201987
246       35        0.229428        0.000184525        0.000146695
247       35        0.660814        0.00022876        0.000118139
248       35        0.756082        0.000239991        0.000112677
249       35        0.639565        0.000226358        0.000119409
250       35        0.223947        0.000184005        0.000147086
251       35        -0.383803        0.000135734        0.000199238
252       35        -0.695896        0.000116088        0.000232814
253       35        -0.75911        0.000112545        0.000240439
254       35        -0.667153        0.000117835        0.000229622
255       35        -0.351692        0.000138027        0.000196202
256       35        0.16195        0.000178494        0.000151807
257       35        0.506288        0.000211831        0.000127677
258       35        0.620848        0.000224329        0.000120574
259       35        0.605903        0.000222731        0.000121518
260       35        0.504476        0.000211785        0.00012788
261       35        0.308479        0.000192108        0.000141115
262       35        0.00433755        0.000165087        0.000164373
263       35        -0.333798        0.00013939        0.000194625
264       35        -0.581263        0.000123148        0.000220224
265       35        -0.701695        0.000115996        0.000233984
266       35        -0.736431        0.000114064        0.00023822
267       35        -0.724204        0.000114734        0.000236707
268       35        -0.647943        0.00011907        0.000227614
269       35        -0.419827        0.000133366        0.000202942
270       35        0.0269101        0.000166799        0.00016237
271       35        0.465014        0.000207532        0.000130356
272       35        0.677618        0.000230825        0.000117219
273       35        0.728279        0.000236909        0.000114365
274       35        0.700891        0.000233775        0.000115986
275       35        0.634552        0.000226156        0.000119902
276       35        0.56082        0.000217967        0.000124403
277       35        0.5249        0.000214103        0.000126666
278       35        0.548771        0.000216678        0.000125166
279       35        0.597299        0.000222025        0.00012218
280       35        0.630731        0.000225875        0.000120211
281       35        0.647449        0.000227823        0.000119238
282       35        0.658451        0.000229047        0.000118567
283       35        0.66611        0.000229817        0.000118058
284       35        0.666575        0.000229813        0.000118001
285       35        0.663661        0.000229443        0.000118154
286       35        0.670667        0.000230185        0.000117709
287       35        0.689689        0.000232342        0.000116573
288       35        0.712172        0.000234973        0.000115272
289       35        0.729656        0.000237065        0.000114283
290       35        0.737205        0.000237991        0.000113866
291       35        0.732138        0.000237397        0.000114159
292       35        0.715925        0.000235487        0.000115092
293       35        0.697158        0.000233323        0.000116194
294       35        0.684898        0.000231904        0.000116912
295       35        0.685445        0.000231941        0.000116867
296       35        0.697806        0.000233315        0.000116115
297       35        0.713836        0.000235167        0.000115176
298       35        0.721001        0.000236015        0.000114766
299       35        0.71564        0.000235374        0.00011507
300       35        0.701706        0.000233748        0.000115878
301       35        0.684775        0.000231838        0.000116893
302       35        0.671648        0.000230421        0.000117714
303       35        0.666656        0.000229933        0.000118053
304       35        0.66657        0.000229963        0.000118078
305       35        0.663312        0.000229598        0.000118276
306       35        0.633211        0.000226098        0.000120032
307       35        0.484784        0.00020974        0.000129164
308       35        0.0318068        0.000167156        0.000161923
309       35        -0.513689        0.000127162        0.000212544
310       35        -0.692513        0.000116468        0.000232789
311       35        -0.672712        0.000117844        0.000230921
312       35        -0.577654        0.000123681        0.000220381
313       35        -0.445152        0.000132145        0.000206242
314       35        -0.292168        0.000142588        0.000190972
315       35        -0.174933        0.000151128        0.000180019
316       35        -0.178041        0.000150865        0.000180265
317       35        -0.305095        0.000141561        0.000192064
318       35        -0.452623        0.000131442        0.000206683
319       35        -0.520157        0.000127007        0.000213663
320       35        -0.468322        0.000130283        0.000208102
321       35        -0.294908        0.000142069        0.0001908
322       35        -0.0495844        0.000160625        0.000168791
323       35        0.16506        0.000178804        0.000151597
324       35        0.282158        0.000189559        0.000142957
325       35        0.300925        0.000191343        0.000141619
326       35        0.233857        0.000185047        0.00014646
327       35        0.0866341        0.000171937        0.000157669
328       35        -0.120313        0.000155039        0.000174861
329       35        -0.330737        0.000139544        0.000194245
330       35        -0.488539        0.000128985        0.000210236
331       35        -0.574933        0.00012361        0.000219656
332       35        -0.601788        0.000122057        0.0002228
333       35        -0.59074        0.000122816        0.000221722
334       35        -0.561577        0.000124672        0.000218604
335       35        -0.528594        0.000126761        0.000215056
336       35        -0.501049        0.000128501        0.000212085
337       35        -0.48695        0.00012937        0.00021053
338       35        -0.494358        0.000128834        0.000211217
339       35        -0.522285        0.00012697        0.000214056
340       35        -0.550988        0.000125073        0.000216997
341       35        -0.552477        0.000124897        0.000217016
342       35        -0.50244        0.000127994        0.000211542
343       35        -0.372321        0.000136571        0.000198178
344       35        -0.122214        0.000154809        0.000174933
345       35        0.22998        0.000184637        0.000146703
346       35        0.512957        0.000212703        0.00012735
347       35        0.61949        0.000224493        0.000120827
348       35        0.620389        0.000224735        0.000120848
349       35        0.587289        0.000221134        0.000122913
350       35        0.560856        0.000218271        0.000124572
351       35        0.554852        0.000217592        0.000124932
352       35        0.543037        0.000216181        0.000125597
353       35        0.431803        0.000204288        0.000132652
354       35        0.0531924        0.000168967        0.000160214
355       35        -0.473439        0.000129749        0.000208313
356       35        -0.695485        0.000116225        0.000232995
357       35        -0.713222        0.000115422        0.000235526
358       35        -0.661813        0.000118594        0.000229871
359       35        -0.612124        0.000121635        0.000224337
360       35        -0.588065        0.000123051        0.000221554
361       35        -0.540811        0.000125823        0.000216089
362       35        -0.317585        0.000140488        0.000193004
363       35        0.197323        0.000181727        0.000149184
364       35        0.571179        0.000219111        0.000123767
365       35        0.674435        0.000230974        0.000117668
366       35        0.660631        0.000229596        0.000118592
367       35        0.622261        0.000225326        0.000120939
368       35        0.596087        0.000222377        0.000122522
369       35        0.565529        0.000218869        0.000124331
370       35        0.433619        0.000204678        0.000132664
371       35        0.0360009        0.00016768        0.00016175
372       35        -0.453322        0.000131214        0.00020647
373       35        -0.672248        0.000117693        0.000230517
374       35        -0.715467        0.000115325        0.000235855
375       35        -0.701496        0.000116246        0.000234441
376       35        -0.688543        0.00011704        0.000233006
377       35        -0.692094        0.000116783        0.000233321
378       35        -0.683808        0.000117121        0.000232065
379       35        -0.579544        0.000123212        0.00021996
380       35        -0.239543        0.000146024        0.000185548
381       35        0.296474        0.000190888        0.000141913
382       35        0.639659        0.000226547        0.000119497
383       35        0.756802        0.000240391        0.000112783
384       35        0.773313        0.000242559        0.000111936
385       35        0.755511        0.000240498        0.000112979
386       35        0.727702        0.000237201        0.000114572
387       35        0.700234        0.000233962        0.000116155
388       35        0.682308        0.000231862        0.000117194
389       35        0.680752        0.000231679        0.000117284
390       35        0.692633        0.000233066        0.000116593
391       35        0.70768        0.000234845        0.000115729
392       35        0.717453        0.000236008        0.00011517
393       35        0.717719        0.000236011        0.000115141
394       35        0.705854        0.000234549        0.000115794
395       35        0.673357        0.000230681        0.000117646
396       35        0.588819        0.000220999        0.000122651
397       35        0.384615        0.000199476        0.000135786
398       35        0.00387111        0.000164938        0.0001643
399       35        -0.395452        0.000135048        0.000200554
400       35        -0.589773        0.000122624        0.000221162
401       35        -0.622702        0.000120781        0.00022513
402       35        -0.593653        0.000122624        0.000222022
403       35        -0.558026        0.000124819        0.000218086
404       35        -0.53377        0.000126283        0.000215357
405       35        -0.518598        0.000127166        0.000213598
406       35        -0.505311        0.000127934        0.000212051
407       35        -0.487214        0.000129026        0.000210025
408       35        -0.456869        0.000130951        0.000206788
409       35        -0.409222        0.000134092        0.000201896
410       35        -0.345922        0.000138407        0.00019561
411       35        -0.273954        0.000143486        0.000188707
412       35        -0.201046        0.000148821        0.00018196
413       35        -0.133425        0.000153943        0.000175917
414       35        -0.0754126        0.000158477        0.00017089
415       35        -0.0297807        0.000162133        0.000167035
416       35        0.00193474        0.000164725        0.000164406
417       35        0.0202492        0.000166241        0.000162909
418       35        0.0266508        0.000166775        0.000162389
419       35        0.0210856        0.000166314        0.000162844
420       35        0.00162863        0.000164706        0.000164438
421       35        -0.0340903        0.000161794        0.000167405
422       35        -0.0869095        0.00015758        0.000171887
423       35        -0.15502        0.000152303        0.000177841
424       35        -0.234548        0.000146361        0.000185049
425       35        -0.320981        0.000140164        0.000193213
426       35        -0.408807        0.000134137        0.000201879
427       35        -0.489101        0.000128866        0.00021016
428       35        -0.550891        0.000124975        0.000216807
429       35        -0.587713        0.000122747        0.000220928
430       35        -0.599263        0.000122106        0.000222327
431       35        -0.587547        0.00012289        0.000221149
432       35        -0.554678        0.000124984        0.000217644
433       35        -0.507196        0.000128033        0.000212615
434       35        -0.464153        0.000130854        0.000208144
435       35        -0.450351        0.000131762        0.000206716
436       35        -0.46244        0.00013091        0.000207878
437       35        -0.428786        0.000132994        0.000204198
438       35        -0.196672        0.000149219        0.000181651
439       35        0.295373        0.000190761        0.000141974
440       35        0.635099        0.000226069        0.00011979
441       35        0.744613        0.000239018        0.000113514
442       35        0.75371        0.00024031        0.000113094
443       35        0.729938        0.000237557        0.000114488
444       35        0.670199        0.000230494        0.000117922
445       35        0.473882        0.000208758        0.000129969
446       35        -0.0327612        0.000162038        0.000167435
447       35        -0.536222        0.000125875        0.000215189
448       35        -0.733421        0.000114147        0.000237676
449       35        -0.767284        0.000112412        0.000242124
450       35        -0.752624        0.000113362        0.000240619
451       35        -0.735603        0.000114336        0.000238589
452       35        -0.709526        0.000115715        0.000235252
453       35        -0.599441        0.000122068        0.000222298
454       35        -0.240175        0.000146042        0.000185688
455       35        0.362065        0.000197412        0.000137445
456       35        0.676196        0.000230973        0.000117461
457       35        0.73442        0.000237769        0.000114078
458       35        0.60862        0.00022308        0.000121378
459       35        0.150459        0.000177452        0.000152664
460       35        -0.491445        0.000128646        0.000210295
461       35        -0.743449        0.000113443        0.000238591
462       35        -0.754237        0.000112863        0.000239945
463       35        -0.575952        0.00012332        0.000219364
464       35        -0.0465471        0.000160815        0.000168477
465       35        0.541805        0.000215676        0.000125458
466       35        0.749119        0.000239407        0.000113188
467       35        0.776681        0.00024296        0.000111744
468       35        0.749223        0.000239684        0.000113307
469       35        0.686438        0.000232199        0.000116881
470       35        0.560094        0.000217921        0.000124467
471       35        0.366615        0.000197813        0.0001371
472       35        0.162916        0.000178676        0.000151814
473       35        0.0163972        0.000166062        0.000163361
474       35        -0.0350317        0.000161847        0.000167617
475       35        0.015835        0.000166026        0.000163418
476       35        0.1544        0.000177931        0.000152474
477       35        0.339604        0.000195142        0.000138951
478       35        0.519915        0.000213504        0.000126944
479       35        0.658548        0.000228835        0.000118446
480       35        0.737622        0.000238065        0.000113855
481       35        0.748129        0.000239253        0.000113227
482       35        0.662431        0.000229122        0.000118135
483       35        0.40424        0.000201386        0.000134422
484       35        -0.0709895        0.000158879        0.000170567
485       35        -0.509619        0.000127505        0.000212252
486       35        -0.717872        0.000114913        0.000235578
487       35        -0.773797        0.000111828        0.000242442
488       35        -0.759383        0.000112685        0.000240803
489       35        -0.697214        0.000116213        0.000233374
490       35        -0.5589        0.000124471        0.000217668
491       35        -0.281705        0.000142978        0.000189501
492       35        0.135469        0.000176177        0.000153857
493       35        0.492085        0.000210482        0.000128678
494       35        0.659303        0.000228859        0.000118369
495       35        0.688334        0.000232231        0.000116676
496       35        0.610893        0.000223336        0.000121241
497       35        0.381137        0.000199131        0.000136023
498       35        0.0197801        0.000166364        0.000163105
499       35        -0.260125        0.000144726        0.000187722
0       36        0.0188147        0.000166387        0.000163286
1       36        -0.418917        0.00013356        0.000203053
2       36        -0.680232        0.000117225        0.000231442
3       36        -0.75361        0.000113059        0.000240212
4       36        -0.741798        0.00011376        0.000238862
5       36        -0.697091        0.000116325        0.00023357
6       36        -0.654733        0.000118781        0.000228609
7       36        -0.641413        0.00011955        0.000227046
8       36        -0.663398        0.00011825        0.000229568
9       36        -0.704526        0.000115857        0.000234365
10       36        -0.738984        0.000113888        0.00023846
11       36        -0.753209        0.000113104        0.00024021
12       36        -0.748885        0.000113336        0.000239666
13       36        -0.71075        0.000115409        0.000234917
14       36        -0.562012        0.000124165        0.00021781
15       36        -0.148848        0.000152655        0.000177156
16       36        0.404112        0.000201286        0.000134373
17       36        0.642363        0.000226936        0.000119379
18       36        0.687021        0.000232242        0.000116835
19       36        0.672759        0.000230633        0.000117692
20       36        0.62928        0.000225542        0.000120208
21       36        0.505785        0.000211861        0.000127759
22       36        0.225579        0.000184165        0.000146974
23       36        -0.113985        0.00015539        0.000174151
24       36        -0.340812        0.000138671        0.000194983
25       36        -0.445598        0.000131583        0.000205456
26       36        -0.487849        0.00012885        0.000209872
27       36        -0.508705        0.000127536        0.00021211
28       36        -0.526085        0.000126451        0.000213992
29       36        -0.543264        0.000125378        0.000215853
30       36        -0.55367        0.000124722        0.000216969
31       36        -0.538976        0.000125618        0.000215341
32       36        -0.457079        0.000130843        0.000206661
33       36        -0.229364        0.000146663        0.000184472
34       36        0.177184        0.000179792        0.000150599
35       36        0.531544        0.00021461        0.000126125
36       36        0.678556        0.000231092        0.000117244
37       36        0.703196        0.000234016        0.000115838
38       36        0.625338        0.000224954        0.000120369
39       36        0.308995        0.000191929        0.000140911
40       36        -0.320346        0.000140088        0.000192985
41       36        -0.665134        0.000117949        0.000229381
42       36        -0.733252        0.000114206        0.000237758
43       36        -0.706026        0.000115876        0.000234756
44       36        -0.624512        0.000120623        0.000225243
45       36        -0.365745        0.000137132        0.000197688
46       36        0.22142        0.000183882        0.000147359
47       36        0.626744        0.000225188        0.000120324
48       36        0.727718        0.000237143        0.000114543
49       36        0.698295        0.000233904        0.000116351
50       36        0.609363        0.000223809        0.000121684
51       36        0.470764        0.000208815        0.00013041
52       36        0.330859        0.000194712        0.000139863
53       36        0.326387        0.000194274        0.000140174
54       36        0.472809        0.000208979        0.000130246
55       36        0.614188        0.000224195        0.000121308
56       36        0.647486        0.000227766        0.000119204
57       36        0.487656        0.00021004        0.000128978
58       36        -0.00830389        0.000163954        0.000165321
59       36        -0.506537        0.000127804        0.000212095
60       36        -0.675841        0.000117564        0.000231093
61       36        -0.70126        0.000116168        0.000234228
62       36        -0.682069        0.00011721        0.000231838
63       36        -0.554735        0.000124684        0.000217134
64       36        -0.105793        0.000155994        0.000173402
65       36        0.492443        0.000210366        0.000128562
66       36        0.712603        0.000235012        0.000115242
67       36        0.74315        0.000238759        0.000113557
68       36        0.690554        0.000232473        0.000116538
69       36        0.478077        0.000208833        0.000129471
70       36        -0.0773564        0.000158253        0.000170981
71       36        -0.558803        0.000124391        0.000217508
72       36        -0.694315        0.000116428        0.000233128
73       36        -0.686471        0.000117063        0.000232568
74       36        -0.655672        0.000118939        0.000229129
75       36        -0.6284        0.000120496        0.000225883
76       36        -0.544244        0.00012549        0.000216258
77       36        -0.270541        0.000143809        0.000188487
78       36        0.188362        0.000180904        0.000149846
79       36        0.518425        0.000213309        0.000127017
80       36        0.65245        0.000228233        0.000118856
81       36        0.687277        0.000232417        0.000116893
82       36        0.690431        0.000232899        0.000116766
83       36        0.691641        0.000233072        0.000116712
84       36        0.691447        0.00023299        0.000116693
85       36        0.654724        0.00022858        0.000118767
86       36        0.480424        0.000209294        0.000129453
87       36        0.0178347        0.000166111        0.000163175
88       36        -0.474436        0.000129885        0.00020874
89       36        -0.656282        0.000118717        0.000228841
90       36        -0.690218        0.000116804        0.000232925
91       36        -0.677903        0.000117466        0.000231378
92       36        -0.567622        0.000123913        0.000218591
93       36        -0.151397        0.000152458        0.000177379
94       36        0.472128        0.000208198        0.000129848
95       36        0.715656        0.000235331        0.000115047
96       36        0.747189        0.000239206        0.000113311
97       36        0.666029        0.0002296        0.000117956
98       36        0.362378        0.000197119        0.000137198
99       36        -0.275948        0.00014327        0.000188798
100       36        -0.659335        0.00011828        0.000228695
101       36        -0.756992        0.000112799        0.000240472
102       36        -0.75296        0.000113161        0.000240272
103       36        -0.731592        0.000114441        0.000237852
104       36        -0.720822        0.000115071        0.0002366
105       36        -0.722071        0.000114929        0.000236603
106       36        -0.711338        0.0001154        0.000235036
107       36        -0.623635        0.000120423        0.000224673
108       36        -0.322865        0.000139946        0.000193277
109       36        0.240365        0.000185528        0.000145888
110       36        0.604484        0.000222626        0.000121633
111       36        0.70737        0.000234545        0.000115616
112       36        0.684637        0.000231879        0.00011693
113       36        0.517259        0.000213077        0.000127026
114       36        0.0622711        0.000169732        0.000159485
115       36        -0.439511        0.000131984        0.000204832
116       36        -0.662809        0.000118068        0.000229079
117       36        -0.719085        0.000114913        0.000235865
118       36        -0.722405        0.000114818        0.000236454
119       36        -0.720962        0.000114923        0.000236329
120       36        -0.716063        0.000115139        0.000235616
121       36        -0.656389        0.000118493        0.000228432
122       36        -0.405314        0.000134263        0.000201365
123       36        0.158155        0.00017807        0.000152022
124       36        0.575313        0.000219384        0.00012341
125       36        0.687604        0.000232123        0.000116707
126       36        0.592456        0.000221244        0.000122341
127       36        0.169587        0.000179042        0.000151114
128       36        -0.488183        0.000128745        0.000209771
129       36        -0.749906        0.000113055        0.000239315
130       36        -0.790418        0.000110918        0.000244498
131       36        -0.756036        0.000112841        0.00024033
132       36        -0.648368        0.000118973        0.000227525
133       36        -0.3633        0.00013717        0.00019726
134       36        0.14597        0.00017704        0.000152995
135       36        0.557114        0.000217359        0.000124516
136       36        0.728001        0.000236839        0.000114363
137       36        0.770957        0.000242061        0.00011197
138       36        0.751121        0.000239617        0.00011306
139       36        0.650421        0.000227697        0.000118818
140       36        0.376977        0.000198575        0.000136209
141       36        -0.109479        0.000155769        0.000173791
142       36        -0.521728        0.000126709        0.000213496
143       36        -0.694843        0.000116291        0.000232977
144       36        -0.730224        0.000114381        0.000237403
145       36        -0.716211        0.00011525        0.000235879
146       36        -0.686268        0.000116969        0.000232333
147       36        -0.639961        0.000119633        0.000226873
148       36        -0.563017        0.000124238        0.000218157
149       36        -0.445613        0.000131695        0.000205635
150       36        -0.29732        0.00014183        0.000190937
151       36        -0.145219        0.000153054        0.000176976
152       36        -0.0209237        0.000162871        0.000166315
153       36        0.0534956        0.000169037        0.000160232
154       36        0.0710715        0.000170524        0.000158825
155       36        0.0323979        0.000167262        0.000161929
156       36        -0.0581366        0.000159865        0.000169434
157       36        -0.186911        0.000149889        0.000180694
158       36        -0.330373        0.000139493        0.000194102
159       36        -0.466782        0.00013028        0.000207777
160       36        -0.581207        0.00012305        0.000220037
161       36        -0.662963        0.000118168        0.000229309
162       36        -0.711385        0.000115409        0.000235065
163       36        -0.734449        0.000114154        0.000237934
164       36        -0.742683        0.000113726        0.000239004
165       36        -0.742328        0.000113735        0.000238937
166       36        -0.724861        0.000114651        0.000236691
167       36        -0.649182        0.000118945        0.000227658
168       36        -0.42263        0.000133145        0.000203175
169       36        0.0270062        0.000166786        0.000162342
170       36        0.476088        0.000208667        0.000129626
171       36        0.700576        0.000233462        0.000115867
172       36        0.765206        0.000241231        0.00011223
173       36        0.737305        0.000237901        0.000113812
174       36        0.597735        0.000221792        0.000121998
175       36        0.261443        0.000187509        0.000144371
176       36        -0.22685        0.000146891        0.000184296
177       36        -0.560344        0.000124325        0.000217727
178       36        -0.679694        0.000117262        0.000231391
179       36        -0.696        0.000116454        0.000233574
180       36        -0.687093        0.000117027        0.000232641
181       36        -0.673068        0.000117794        0.000230904
182       36        -0.615005        0.000121127        0.000224044
183       36        -0.416004        0.0001337        0.000202675
184       36        -0.0156256        0.000163352        0.000165924
185       36        0.380677        0.000199098        0.000136063
186       36        0.583757        0.000220484        0.000122986
187       36        0.644439        0.00022748        0.000119417
188       36        0.641555        0.00022731        0.000119673
189       36        0.619918        0.000224952        0.000121022
190       36        0.601768        0.000222952        0.000122142
191       36        0.596418        0.000222345        0.000122463
192       36        0.602748        0.000222997        0.000122047
193       36        0.609188        0.000223614        0.0001216
194       36        0.591247        0.000221461        0.000122609
195       36        0.502116        0.000211637        0.000128093
196       36        0.265793        0.000188002        0.000144122
197       36        -0.136057        0.000153817        0.000176235
198       36        -0.479731        0.000129523        0.000209263
199       36        -0.612899        0.000121298        0.000223889
200       36        -0.620451        0.000121005        0.000225041
201       36        -0.598094        0.000122462        0.000222715
202       36        -0.598566        0.000122442        0.000222783
203       36        -0.623441        0.000120838        0.000225404
204       36        -0.607975        0.000121567        0.000223283
205       36        -0.390183        0.00013532        0.000199902
206       36        0.187019        0.00018062        0.000149811
207       36        0.588413        0.000220831        0.000122607
208       36        0.701472        0.000233848        0.000115954
209       36        0.694746        0.000233103        0.000116365
210       36        0.604217        0.000222618        0.000121661
211       36        0.347021        0.000195673        0.0001383
212       36        -0.0700111        0.000158876        0.000170397
213       36        -0.360402        0.000137306        0.000196884
214       36        -0.446967        0.000131463        0.00020555
215       36        -0.390539        0.000135256        0.000199878
216       36        -0.209284        0.000148153        0.000182642
217       36        0.0955026        0.000172597        0.000156876
218       36        0.423465        0.000203276        0.0001331
219       36        0.62916        0.00022534        0.000120115
220       36        0.701799        0.000233888        0.000115937
221       36        0.712051        0.000235178        0.000115387
222       36        0.696676        0.000233297        0.000116237
223       36        0.650162        0.000227804        0.000118905
224       36        0.553398        0.000217002        0.000124774
225       36        0.438049        0.000204814        0.000132165
226       36        0.369913        0.000197938        0.000136735
227       36        0.382673        0.000199213        0.00013587
228       36        0.467241        0.000207847        0.000130264
229       36        0.577229        0.000219639        0.000123317
230       36        0.652943        0.000228188        0.000118775
231       36        0.67709        0.000231084        0.000117412
232       36        0.65069        0.000228041        0.000118966
233       36        0.505963        0.000211931        0.000127779
234       36        0.0742048        0.000170699        0.000158491
235       36        -0.465461        0.000130251        0.000207457
236       36        -0.704391        0.000115659        0.000233934
237       36        -0.758385        0.000112734        0.000240668
238       36        -0.752814        0.000113155        0.000240224
239       36        -0.738135        0.000114041        0.000238578
240       36        -0.729353        0.000114585        0.00023762
241       36        -0.73239        0.000114408        0.000237974
242       36        -0.742773        0.000113733        0.000239039
243       36        -0.724674        0.000114606        0.000236553
244       36        -0.582618        0.000122898        0.000220075
245       36        -0.147347        0.00015287        0.000177139
246       36        0.452247        0.00020617        0.000131165
247       36        0.716436        0.000235239        0.000114912
248       36        0.717846        0.0002354        0.000114828
249       36        0.467432        0.000207703        0.000130149
250       36        -0.123197        0.000154716        0.000175001
251       36        -0.60292        0.000121612        0.00022224
252       36        -0.755822        0.000112745        0.000240075
253       36        -0.730898        0.000114219        0.000237227
254       36        -0.519043        0.000126939        0.00021331
255       36        0.0238953        0.000166633        0.000162698
256       36        0.540694        0.00021556        0.00012553
257       36        0.740682        0.000238316        0.000113627
258       36        0.778281        0.000243046        0.000111605
259       36        0.759531        0.000240889        0.000112708
260       36        0.716347        0.000235741        0.000115168
261       36        0.637938        0.000226598        0.00011973
262       36        0.47574        0.000208887        0.000129808
263       36        0.159607        0.000178418        0.000152098
264       36        -0.27272        0.000143738        0.000188805
265       36        -0.582951        0.000123056        0.000220432
266       36        -0.702375        0.000116019        0.00023419
267       36        -0.725284        0.000114754        0.000237005
268       36        -0.706157        0.000115789        0.000234611
269       36        -0.618397        0.000120834        0.000224262
270       36        -0.363025        0.000137213        0.000197267
271       36        0.10229        0.000173188        0.000156348
272       36        0.506945        0.000211925        0.000127649
273       36        0.671829        0.000230295        0.000117629
274       36        0.693393        0.000232966        0.000116454
275       36        0.661107        0.000229317        0.000118392
276       36        0.619449        0.00022462        0.0001209
277       36        0.595081        0.000221895        0.000122379
278       36        0.596913        0.000222062        0.000122247
279       36        0.611879        0.000223709        0.000121324
280       36        0.626345        0.00022537        0.00012047
281       36        0.638528        0.000226749        0.000119739
282       36        0.653112        0.000228364        0.000118846
283       36        0.672386        0.000230503        0.000117669
284       36        0.694896        0.000233091        0.000116342
285       36        0.715743        0.000235521        0.00011513
286       36        0.732658        0.000237485        0.000114142
287       36        0.7439        0.000238785        0.000113484
288       36        0.746456        0.000239054        0.000113322
289       36        0.736589        0.000237833        0.000113861
290       36        0.709799        0.000234622        0.000115374
291       36        0.663029        0.000229158        0.000118083
292       36        0.601822        0.000222232        0.000121741
293       36        0.543282        0.000215838        0.000125367
294       36        0.505822        0.000211842        0.000127743
295       36        0.503893        0.000211629        0.000127861
296       36        0.541461        0.000215607        0.000125461
297       36        0.606712        0.000222746        0.000121428
298       36        0.670804        0.000230018        0.000117608
299       36        0.713326        0.000234999        0.000115152
300       36        0.73146        0.00023722        0.000114152
301       36        0.729304        0.000237071        0.000114326
302       36        0.713779        0.000235352        0.000115273
303       36        0.693071        0.000233025        0.000116522
304       36        0.674167        0.000230881        0.000117653
305       36        0.659037        0.000229146        0.000118549
306       36        0.626977        0.000225418        0.000120419
307       36        0.489764        0.000210272        0.000128849
308       36        0.0650895        0.00016996        0.00015925
309       36        -0.48627        0.000128919        0.000209654
310       36        -0.690499        0.000116555        0.000232494
311       36        -0.686851        0.000116981        0.000232494
312       36        -0.601223        0.000122209        0.000222951
313       36        -0.468282        0.000130605        0.000208609
314       36        -0.284427        0.000143113        0.000190197
315       36        -0.0854279        0.000157998        0.000172089
316       36        0.00869625        0.000165559        0.000164126
317       36        -0.0806403        0.00015834        0.000171637
318       36        -0.285202        0.000142946        0.000190123
319       36        -0.459463        0.000130988        0.000207384
320       36        -0.532959        0.000126224        0.000215082
321       36        -0.511075        0.00012757        0.00021267
322       36        -0.420666        0.000133438        0.000203223
323       36        -0.306796        0.000141249        0.000191967
324       36        -0.224723        0.000147173        0.000184257
325       36        -0.209975        0.000148264        0.000182906
326       36        -0.264443        0.000144273        0.000187945
327       36        -0.362589        0.000137356        0.000197387
328       36        -0.466854        0.000130396        0.000207978
329       36        -0.546051        0.000125388        0.000216473
330       36        -0.588365        0.000122841        0.000221241
331       36        -0.599395        0.000122245        0.00022261
332       36        -0.592384        0.000122735        0.000221941
333       36        -0.58036        0.000123505        0.000220665
334       36        -0.571549        0.000124048        0.00021969
335       36        -0.567041        0.00012429        0.000219128
336       36        -0.561009        0.000124591        0.000218338
337       36        -0.544201        0.000125548        0.000216348
338       36        -0.508559        0.00012771        0.000212368
339       36        -0.4477        0.000131581        0.000205886
340       36        -0.352742        0.000137948        0.000196296
341       36        -0.212079        0.000148021        0.00018299
342       36        -0.0182184        0.000163121        0.00016612
343       36        0.209119        0.000182728        0.000148247
344       36        0.422229        0.000203191        0.000133209
345       36        0.580278        0.000219856        0.000123063
346       36        0.65913        0.000228784        0.00011835
347       36        0.668077        0.000229959        0.000117898
348       36        0.643579        0.000227273        0.000119411
349       36        0.616348        0.00022428        0.000121091
350       36        0.603161        0.000222856        0.00012192
351       36        0.605491        0.000223112        0.000121776
352       36        0.600144        0.000222419        0.000122048
353       36        0.513106        0.000212756        0.000127363
354       36        0.18714        0.000180664        0.00014983
355       36        -0.364471        0.000137058        0.000197329
356       36        -0.657221        0.000118447        0.000228535
357       36        -0.709529        0.000115595        0.000235009
358       36        -0.67139        0.000117997        0.000230914
359       36        -0.625902        0.000120776        0.000225842
360       36        -0.596862        0.000122481        0.000222477
361       36        -0.523214        0.000126902        0.000214139
362       36        -0.232759        0.000146574        0.000184988
363       36        0.320113        0.000193198        0.000140275
364       36        0.621995        0.000224794        0.000120686
365       36        0.680598        0.00023176        0.000117343
366       36        0.649629        0.000228389        0.000119274
367       36        0.608211        0.00022378        0.000121809
368       36        0.585602        0.000221225        0.000123172
369       36        0.554268        0.000217621        0.000125022
370       36        0.397375        0.000200979        0.000135074
371       36        -0.0581474        0.000159959        0.000169536
372       36        -0.531195        0.00012621        0.000214678
373       36        -0.69924        0.000116196        0.000233812
374       36        -0.71148        0.000115661        0.000235602
375       36        -0.686924        0.000117182        0.000232911
376       36        -0.675985        0.000117814        0.000231618
377       36        -0.676418        0.000117667        0.000231429
378       36        -0.625297        0.000120506        0.000225201
379       36        -0.388171        0.000135549        0.000199838
380       36        0.120217        0.000174839        0.000155035
381       36        0.560921        0.000217797        0.000124293
382       36        0.739019        0.000238181        0.000113751
383       36        0.775459        0.000242722        0.000111771
384       36        0.755529        0.000240389        0.000112926
385       36        0.707608        0.000234684        0.000115657
386       36        0.640183        0.000226855        0.000119597
387       36        0.56709        0.000218701        0.000124042
388       36        0.518581        0.000213472        0.000127094
389       36        0.521614        0.000213789        0.000126897
390       36        0.57047        0.000219065        0.000123829
391       36        0.633253        0.000226097        0.000120026
392       36        0.683773        0.00023196        0.000117072
393       36        0.712054        0.000235315        0.000115454
394       36        0.720174        0.000236297        0.000114998
395       36        0.714635        0.000235649        0.00011532
396       36        0.687187        0.000232338        0.000116863
397       36        0.593504        0.000221521        0.000122366
398       36        0.333598        0.000194445        0.000139289
399       36        -0.132986        0.000153995        0.000175898
400       36        -0.495083        0.000128497        0.000210817
401       36        -0.601833        0.000121991        0.00022269
402       36        -0.579752        0.00012348        0.000220486
403       36        -0.528234        0.000126748        0.000214957
404       36        -0.498783        0.000128619        0.000211799
405       36        -0.508388        0.00012797        0.000212764
406       36        -0.545261        0.000125587        0.000216646
407       36        -0.586332        0.00012298        0.000221042
408       36        -0.614881        0.000121182        0.000224118
409       36        -0.625051        0.000120529        0.00022519
410       36        -0.618766        0.000120885        0.000224439
411       36        -0.601308        0.000121926        0.000222454
412       36        -0.577864        0.000123347        0.000219833
413       36        -0.552301        0.000124922        0.000217021
414       36        -0.527249        0.000126488        0.000214305
415       36        -0.504726        0.000127914        0.000211894
416       36        -0.486652        0.000129073        0.000209984
417       36        -0.474028        0.000129891        0.000208664
418       36        -0.46712        0.000130342        0.000207946
419       36        -0.466702        0.000130372        0.000207907
420       36        -0.473946        0.000129905        0.000208669
421       36        -0.489514        0.000128904        0.00021031
422       36        -0.512595        0.000127434        0.000212766
423       36        -0.540763        0.000125664        0.000215804
424       36        -0.57081        0.000123806        0.0002191
425       36        -0.599707        0.000122052        0.000222328
426       36        -0.624633        0.000120565        0.000225163
427       36        -0.642251        0.000119539        0.000227214
428       36        -0.649155        0.000119167        0.000228077
429       36        -0.643287        0.00011956        0.00022749
430       36        -0.62377        0.000120767        0.000225345
431       36        -0.58979        0.000122862        0.000221595
432       36        -0.54154        0.000125878        0.000216341
433       36        -0.485682        0.000129455        0.000210402
434       36        -0.441923        0.00013233        0.000205866
435       36        -0.435106        0.00013278        0.000205161
436       36        -0.463891        0.000130841        0.00020807
437       36        -0.470343        0.000130302        0.000208554
438       36        -0.331219        0.000139519        0.000194303
439       36        0.0701206        0.000170474        0.00015893
440       36        0.488158        0.000210033        0.000128909
441       36        0.687736        0.000232185        0.000116723
442       36        0.745441        0.000239188        0.0001135
443       36        0.747154        0.000239526        0.000113467
444       36        0.71962        0.00023624        0.000115034
445       36        0.62004        0.000224592        0.000120813
446       36        0.321411        0.000193398        0.000140238
447       36        -0.175037        0.00015091        0.000179778
448       36        -0.523644        0.000126682        0.000213861
449       36        -0.662333        0.000118242        0.000229309
450       36        -0.692305        0.000116555        0.000232914
451       36        -0.669527        0.000117899        0.000230293
452       36        -0.582951        0.000123056        0.000220432
453       36        -0.349798        0.000138253        0.00019615
454       36        0.10899        0.000173987        0.000156021
455       36        0.547901        0.000216568        0.000125211
456       36        0.719982        0.00023608        0.000114915
457       36        0.713051        0.000235189        0.000115277
458       36        0.498471        0.000211094        0.000128231
459       36        -0.0929972        0.000157129        0.000172442
460       36        -0.619145        0.000120648        0.000224084
461       36        -0.772162        0.000111829        0.000242047
462       36        -0.728169        0.000114321        0.000236792
463       36        -0.455755        0.000130966        0.000206582
464       36        0.187518        0.000180774        0.000149864
465       36        0.6464        0.000227269        0.000119073
466       36        0.769227        0.000241919        0.000112098
[truncated: 6,363,427 more chars]
