# Supplementary material for: Lattice Boltzmann simulation for phase separation with chemical reaction controlled by ultrasound field
Source: PLoS One. 2025 Jul 18;20(7):e0324607. doi: 10.1371/journal.pone.0324607 (PMC12273979; doi:10.1371/journal.pone.0324607)
Supplement: S1 Data — The computational data were visualized to generate the figures presented in this work. (ZIP) [file pone.0324607.s001.zip › S1_Data/Data for Fig 9/Fig 9II(b).txt]

zone  i=500,j=200,f=point
0       25        -0.843101        1.08181e-005        2.51365e-005
1       25        -0.827914        1.0869e-005        2.48741e-005
2       25        -0.745766        1.13198e-005        2.38627e-005
3       25        -0.449044        1.31347e-005        2.05796e-005
4       25        0.191557        1.80989e-005        1.49437e-005
5       25        0.658918        2.28355e-005        1.18154e-005
6       25        0.794077        2.44591e-005        1.10555e-005
7       25        0.809209        2.46675e-005        1.09822e-005
8       25        0.79789        2.45407e-005        1.10502e-005
9       25        0.789497        2.44416e-005        1.10983e-005
10       25        0.78985        2.44427e-005        1.10948e-005
11       25        0.787117        2.44003e-005        1.11059e-005
12       25        0.728469        2.3679e-005        1.14286e-005
13       25        0.441733        2.05067e-005        1.31842e-005
14       25        -0.303422        1.41242e-005        1.91311e-005
15       25        -0.775321        1.11453e-005        2.41997e-005
16       25        -0.913918        1.04056e-005        2.59524e-005
17       25        -0.944702        1.02515e-005        2.63673e-005
18       25        -0.949122        1.02312e-005        2.64316e-005
19       25        -0.947007        1.02422e-005        2.64042e-005
20       25        -0.935509        1.02989e-005        2.62469e-005
21       25        -0.881969        1.0572e-005        2.55384e-005
22       25        -0.662788        1.1789e-005        2.28729e-005
23       25        -0.0177746        1.63032e-005        1.65956e-005
24       25        0.575629        2.19296e-005        1.23321e-005
25       25        0.754281        2.39962e-005        1.12866e-005
26       25        0.779528        2.43166e-005        1.11521e-005
27       25        0.772541        2.42391e-005        1.11946e-005
28       25        0.769451        2.42033e-005        1.12126e-005
29       25        0.77646        2.42841e-005        1.11714e-005
30       25        0.778932        2.43028e-005        1.11525e-005
31       25        0.717506        2.35495e-005        1.14914e-005
32       25        0.408111        2.01633e-005        1.34067e-005
33       25        -0.347471        1.38142e-005        1.95537e-005
34       25        -0.776588        1.1142e-005        2.42231e-005
35       25        -0.900826        1.04781e-005        2.57933e-005
36       25        -0.928498        1.03385e-005        2.61637e-005
37       25        -0.932558        1.03195e-005        2.62217e-005
38       25        -0.93207        1.03228e-005        2.62175e-005
39       25        -0.930554        1.03302e-005        2.61965e-005
40       25        -0.923296        1.03659e-005        2.6097e-005
41       25        -0.886572        1.05531e-005        2.56101e-005
42       25        -0.730698        1.13999e-005        2.36723e-005
43       25        -0.224537        1.46954e-005        1.83949e-005
44       25        0.488673        2.0991e-005        1.28767e-005
45       25        0.742649        2.38491e-005        1.13486e-005
46       25        0.786485        2.43955e-005        1.11107e-005
47       25        0.780434        2.43324e-005        1.11493e-005
48       25        0.774124        2.42592e-005        1.11861e-005
49       25        0.777419        2.42963e-005        1.11664e-005
50       25        0.775631        2.42641e-005        1.11715e-005
51       25        0.70572        2.34119e-005        1.15597e-005
52       25        0.374812        1.98337e-005        1.3634e-005
53       25        -0.392428        1.35056e-005        1.9996e-005
54       25        -0.80167        1.10018e-005        2.45259e-005
55       25        -0.917572        1.0389e-005        2.60058e-005
56       25        -0.943389        1.02597e-005        2.63538e-005
57       25        -0.947429        1.02405e-005        2.64111e-005
58       25        -0.94604        1.02477e-005        2.63928e-005
59       25        -0.936484        1.02945e-005        2.62613e-005
60       25        -0.889462        1.05334e-005        2.56365e-005
61       25        -0.691994        1.16185e-005        2.32102e-005
62       25        -0.0843739        1.57678e-005        1.71559e-005
63       25        0.555907        2.17123e-005        1.24531e-005
64       25        0.760152        2.40625e-005        1.12515e-005
65       25        0.796142        2.45145e-005        1.10576e-005
66       25        0.796473        2.45247e-005        1.10586e-005
67       25        0.797499        2.45358e-005        1.10522e-005
68       25        0.795323        2.45001e-005        1.10602e-005
69       25        0.7386        2.37986e-005        1.13706e-005
70       25        0.454906        2.0639e-005        1.30956e-005
71       25        -0.289462        1.4223e-005        1.89978e-005
72       25        -0.756361        1.12548e-005        2.39783e-005
73       25        -0.894586        1.05107e-005        2.57127e-005
74       25        -0.925338        1.03551e-005        2.6123e-005
75       25        -0.929685        1.03349e-005        2.61856e-005
76       25        -0.92912        1.03388e-005        2.61807e-005
77       25        -0.928249        1.03431e-005        2.61688e-005
78       25        -0.924385        1.03616e-005        2.61145e-005
79       25        -0.901347        1.04775e-005        2.58052e-005
80       25        -0.794772        1.10426e-005        2.44476e-005
81       25        -0.407179        1.34045e-005        2.01413e-005
82       25        0.370508        1.97874e-005        1.36609e-005
83       25        0.723612        2.36165e-005        1.14539e-005
84       25        0.805017        2.46139e-005        1.10044e-005
85       25        0.814643        2.47406e-005        1.09551e-005
86       25        0.812163        2.47093e-005        1.09684e-005
87       25        0.789858        2.44261e-005        1.10872e-005
88       25        0.660538        2.28804e-005        1.18194e-005
89       25        0.183336        1.80245e-005        1.50052e-005
90       25        -0.551868        1.24638e-005        2.16433e-005
91       25        -0.839817        1.07979e-005        2.50073e-005
92       25        -0.912034        1.04222e-005        2.59447e-005
93       25        -0.925522        1.03558e-005        2.61295e-005
94       25        -0.926238        1.03537e-005        2.6143e-005
95       25        -0.925483        1.0358e-005        2.61341e-005
96       25        -0.924935        1.03603e-005        2.61256e-005
97       25        -0.920727        1.03804e-005        2.60663e-005
98       25        -0.895838        1.05062e-005        2.57337e-005
99       25        -0.785383        1.10947e-005        2.43333e-005
100       25        -0.396886        1.34748e-005        2.00395e-005
101       25        0.35706        1.96558e-005        1.37538e-005
102       25        0.698683        2.33281e-005        1.15997e-005
103       25        0.768084        2.41719e-005        1.12134e-005
104       25        0.761357        2.41039e-005        1.12573e-005
105       25        0.746528        2.39325e-005        1.13442e-005
106       25        0.744087        2.39038e-005        1.13583e-005
107       25        0.75519        2.4032e-005        1.12931e-005
108       25        0.76264        2.41105e-005        1.12459e-005
109       25        0.707287        2.34332e-005        1.15521e-005
110       25        0.414345        2.02259e-005        1.33647e-005
111       25        -0.300138        1.41476e-005        1.90999e-005
112       25        -0.727157        1.14263e-005        2.36432e-005
113       25        -0.854205        1.07324e-005        2.52157e-005
114       25        -0.879579        1.06031e-005        2.55523e-005
115       25        -0.877137        1.062e-005        2.55305e-005
116       25        -0.866858        1.0678e-005        2.54074e-005
117       25        -0.854216        1.07488e-005        2.52547e-005
118       25        -0.841333        1.08212e-005        2.50994e-005
119       25        -0.829576        1.08875e-005        2.49579e-005
120       25        -0.820157        1.09408e-005        2.4845e-005
121       25        -0.81416        1.09749e-005        2.47733e-005
122       25        -0.812397        1.09849e-005        2.47523e-005
123       25        -0.815204        1.0969e-005        2.47859e-005
124       25        -0.822313        1.09287e-005        2.4871e-005
125       25        -0.832888        1.08689e-005        2.49979e-005
126       25        -0.845646        1.0797e-005        2.51515e-005
127       25        -0.858892        1.07226e-005        2.53112e-005
128       25        -0.870006        1.06598e-005        2.54441e-005
129       25        -0.872554        1.0642e-005        2.54665e-005
130       25        -0.843324        1.07917e-005        2.50809e-005
131       25        -0.696756        1.16011e-005        2.32862e-005
132       25        -0.215868        1.4759e-005        1.8315e-005
133       25        0.487601        2.0978e-005        1.28826e-005
134       25        0.747426        2.39061e-005        1.13215e-005
135       25        0.798093        2.45361e-005        1.10458e-005
136       25        0.800132        2.45688e-005        1.1038e-005
137       25        0.800711        2.45754e-005        1.10346e-005
138       25        0.79917        2.45479e-005        1.10392e-005
139       25        0.747095        2.38986e-005        1.13217e-005
140       25        0.483186        2.09248e-005        1.29067e-005
141       25        -0.215838        1.47595e-005        1.83151e-005
142       25        -0.707616        1.15341e-005        2.34043e-005
143       25        -0.865316        1.06658e-005        2.53394e-005
144       25        -0.902849        1.04727e-005        2.58323e-005
145       25        -0.908296        1.04473e-005        2.59102e-005
146       25        -0.906843        1.04566e-005        2.58957e-005
147       25        -0.905379        1.0465e-005        2.58785e-005
148       25        -0.905255        1.04653e-005        2.58762e-005
149       25        -0.904066        1.04701e-005        2.58572e-005
150       25        -0.890607        1.05372e-005        2.56751e-005
151       25        -0.821263        1.09017e-005        2.47836e-005
152       25        -0.549319        1.24833e-005        2.16219e-005
153       25        0.149303        1.7717e-005        1.52598e-005
154       25        0.669362        2.29689e-005        1.17609e-005
155       25        0.818364        2.47647e-005        1.0925e-005
156       25        0.845469        2.5111e-005        1.07816e-005
157       25        0.840545        2.50489e-005        1.0808e-005
158       25        0.790159        2.44155e-005        1.10791e-005
159       25        0.555744        2.17003e-005        1.24483e-005
160       25        -0.137895        1.53474e-005        1.76165e-005
161       25        -0.697565        1.159e-005        2.32827e-005
162       25        -0.87515        1.06129e-005        2.54628e-005
163       25        -0.91587        1.04045e-005        2.60003e-005
164       25        -0.922105        1.03747e-005        2.6088e-005
165       25        -0.921627        1.03783e-005        2.60845e-005
166       25        -0.921024        1.03814e-005        2.60766e-005
167       25        -0.919926        1.0386e-005        2.60596e-005
168       25        -0.910586        1.04319e-005        2.59314e-005
169       25        -0.862238        1.06815e-005        2.52986e-005
170       25        -0.666229        1.17739e-005        2.29225e-005
171       25        -0.0876893        1.57399e-005        1.71824e-005
172       25        0.554786        2.1694e-005        1.24566e-005
173       25        0.762822        2.40939e-005        1.12361e-005
174       25        0.796803        2.4523e-005        1.10542e-005
175       25        0.793359        2.44885e-005        1.10767e-005
176       25        0.790137        2.44491e-005        1.10946e-005
177       25        0.779159        2.4307e-005        1.11519e-005
178       25        0.694003        2.32764e-005        1.16283e-005
179       25        0.336898        1.9461e-005        1.38948e-005
180       25        -0.397062        1.34757e-005        2.00444e-005
181       25        -0.761605        1.12338e-005        2.40595e-005
182       25        -0.860346        1.07023e-005        2.53001e-005
183       25        -0.875454        1.0628e-005        2.55068e-005
184       25        -0.867935        1.06724e-005        2.54214e-005
185       25        -0.853667        1.07526e-005        2.52498e-005
186       25        -0.836956        1.08466e-005        2.50483e-005
187       25        -0.819521        1.09451e-005        2.48389e-005
188       25        -0.802624        1.10411e-005        2.46369e-005
189       25        -0.787521        1.11274e-005        2.44573e-005
190       25        -0.775519        1.11963e-005        2.43152e-005
191       25        -0.767853        1.12405e-005        2.42247e-005
192       25        -0.76543        1.12544e-005        2.41961e-005
193       25        -0.768584        1.12362e-005        2.42333e-005
194       25        -0.776966        1.11879e-005        2.43323e-005
195       25        -0.789636        1.11152e-005        2.44823e-005
196       25        -0.805288        1.10259e-005        2.46686e-005
197       25        -0.822516        1.09281e-005        2.48747e-005
198       25        -0.839943        1.08297e-005        2.50841e-005
199       25        -0.856086        1.07389e-005        2.52786e-005
200       25        -0.868435        1.06688e-005        2.54257e-005
201       25        -0.869358        1.0659e-005        2.54256e-005
202       25        -0.828909        1.08684e-005        2.48975e-005
203       25        -0.638614        1.19414e-005        2.26153e-005
204       25        -0.0661038        1.59117e-005        1.69991e-005
205       25        0.559852        2.17537e-005        1.24278e-005
206       25        0.763393        2.41027e-005        1.12338e-005
207       25        0.800439        2.45672e-005        1.10339e-005
208       25        0.80239        2.45965e-005        1.10255e-005
209       25        0.80387        2.4612e-005        1.10162e-005
210       25        0.79367        2.44759e-005        1.10676e-005
211       25        0.698294        2.3315e-005        1.15977e-005
212       25        0.306928        1.91652e-005        1.40999e-005
213       25        -0.428357        1.32648e-005        2.0358e-005
214       25        -0.785542        1.10946e-005        2.43371e-005
215       25        -0.887247        1.05512e-005        2.56229e-005
216       25        -0.910023        1.04358e-005        2.59265e-005
217       25        -0.913272        1.04209e-005        2.59736e-005
218       25        -0.912889        1.04236e-005        2.59705e-005
219       25        -0.912174        1.0427e-005        2.59604e-005
220       25        -0.908455        1.04448e-005        2.59083e-005
221       25        -0.88767        1.05502e-005        2.56313e-005
222       25        -0.796177        1.10369e-005        2.44693e-005
223       25        -0.467953        1.3004e-005        2.07638e-005
224       25        0.257516        1.86991e-005        1.44538e-005
225       25        0.689372        2.32067e-005        1.16472e-005
226       25        0.800602        2.45565e-005        1.10273e-005
227       25        0.81433        2.47372e-005        1.0957e-005
228       25        0.811284        2.47026e-005        1.0975e-005
229       25        0.800925        2.45693e-005        1.10295e-005
230       25        0.733448        2.37389e-005        1.14006e-005
231       25        0.433231        2.04163e-005        1.32382e-005
232       25        -0.299035        1.41552e-005        1.90891e-005
233       25        -0.730752        1.14063e-005        2.36867e-005
234       25        -0.854762        1.07303e-005        2.52251e-005
235       25        -0.876288        1.06221e-005        2.55139e-005
236       25        -0.870092        1.06596e-005        2.54458e-005
237       25        -0.856119        1.07383e-005        2.5278e-005
238       25        -0.839881        1.08295e-005        2.50821e-005
239       25        -0.82369        1.09209e-005        2.48875e-005
240       25        -0.809245        1.10028e-005        2.47146e-005
241       25        -0.798117        1.10662e-005        2.45819e-005
242       25        -0.791642        1.11032e-005        2.45049e-005
243       25        -0.790654        1.11088e-005        2.44932e-005
244       25        -0.795255        1.10825e-005        2.45478e-005
245       25        -0.804778        1.10282e-005        2.46612e-005
246       25        -0.81797        1.09532e-005        2.48188e-005
247       25        -0.833271        1.08667e-005        2.50024e-005
248       25        -0.848978        1.07782e-005        2.51915e-005
249       25        -0.862965        1.06995e-005        2.53596e-005
250       25        -0.870857        1.06532e-005        2.545e-005
251       25        -0.857816        1.07169e-005        2.52704e-005
252       25        -0.767102        1.12038e-005        2.41276e-005
253       25        -0.423878        1.3295e-005        2.03131e-005
254       25        0.306854        1.91704e-005        1.41048e-005
255       25        0.691401        2.32422e-005        1.16414e-005
256       25        0.786022        2.43862e-005        1.11117e-005
257       25        0.797218        2.45328e-005        1.1054e-005
258       25        0.797546        2.45389e-005        1.10531e-005
259       25        0.799938        2.45625e-005        1.10373e-005
260       25        0.77719        2.42702e-005        1.11569e-005
261       25        0.62082        2.24209e-005        1.20513e-005
262       25        0.0815842        1.71287e-005        1.57867e-005
263       25        -0.57658        1.23146e-005        2.19193e-005
264       25        -0.830799        1.08484e-005        2.48988e-005
265       25        -0.89658        1.05038e-005        2.57468e-005
266       25        -0.908512        1.04452e-005        2.59106e-005
267       25        -0.907744        1.04515e-005        2.59063e-005
268       25        -0.905531        1.04642e-005        2.58806e-005
269       25        -0.904698        1.04687e-005        2.58702e-005
270       25        -0.904277        1.047e-005        2.58625e-005
271       25        -0.897589        1.05026e-005        2.57701e-005
272       25        -0.858789        1.0703e-005        2.52622e-005
273       25        -0.694352        1.16117e-005        2.32515e-005
274       25        -0.175394        1.50612e-005        1.79486e-005
275       25        0.529546        2.14136e-005        1.26099e-005
276       25        0.781246        2.4305e-005        1.11277e-005
277       25        0.832615        2.49522e-005        1.0852e-005
278       25        0.835912        2.49982e-005        1.08362e-005
279       25        0.82267        2.48296e-005        1.09066e-005
280       25        0.747311        2.38982e-005        1.13191e-005
281       25        0.425037        2.03318e-005        1.32918e-005
282       25        -0.350174        1.37949e-005        1.95793e-005
283       25        -0.77674        1.11422e-005        2.42272e-005
284       25        -0.896421        1.05029e-005        2.57407e-005
285       25        -0.920806        1.03805e-005        2.60687e-005
286       25        -0.922615        1.03736e-005        2.60985e-005
287       25        -0.920947        1.03834e-005        2.60796e-005
288       25        -0.920284        1.03869e-005        2.6071e-005
289       25        -0.919815        1.03881e-005        2.60619e-005
290       25        -0.911567        1.04281e-005        2.59473e-005
291       25        -0.863068        1.06774e-005        2.53101e-005
292       25        -0.656724        1.18286e-005        2.2811e-005
293       25        -0.0398028        1.61225e-005        1.67772e-005
294       25        0.584206        2.20184e-005        1.22763e-005
295       25        0.777696        2.42728e-005        1.11525e-005
296       25        0.810424        2.46871e-005        1.09776e-005
297       25        0.809193        2.46784e-005        1.09873e-005
298       25        0.805008        2.46253e-005        1.10096e-005
299       25        0.780233        2.43115e-005        1.11419e-005
300       25        0.639155        2.26397e-005        1.19478e-005
301       25        0.131503        1.75669e-005        1.54023e-005
302       25        -0.596819        1.21851e-005        2.21321e-005
303       25        -0.865497        1.06585e-005        2.53266e-005
304       25        -0.930556        1.03243e-005        2.61817e-005
305       25        -0.942112        1.02686e-005        2.6343e-005
306       25        -0.94241        1.02684e-005        2.63503e-005
307       25        -0.939973        1.02807e-005        2.63176e-005
308       25        -0.928429        1.03373e-005        2.6159e-005
309       25        -0.870979        1.06317e-005        2.54018e-005
310       25        -0.631287        1.19772e-005        2.25174e-005
311       25        0.0588062        1.69404e-005        1.59729e-005
312       25        0.622321        2.24469e-005        1.20472e-005
313       25        0.78753        2.43952e-005        1.1099e-005
314       25        0.817899        2.47793e-005        1.09365e-005
315       25        0.819776        2.4804e-005        1.09269e-005
316       25        0.805544        2.4621e-005        1.10018e-005
317       25        0.71245        2.34854e-005        1.15182e-005
318       25        0.330489        1.93965e-005        1.39378e-005
319       25        -0.447786        1.3134e-005        2.05526e-005
320       25        -0.809053        1.09646e-005        2.4624e-005
321       25        -0.905085        1.04581e-005        2.5854e-005
322       25        -0.923881        1.03646e-005        2.6109e-005
323       25        -0.925038        1.03607e-005        2.61294e-005
324       25        -0.923773        1.0368e-005        2.61148e-005
325       25        -0.923021        1.03718e-005        2.61045e-005
326       25        -0.919825        1.03868e-005        2.60589e-005
327       25        -0.898662        1.04931e-005        2.57744e-005
328       25        -0.798312        1.10246e-005        2.44943e-005
329       25        -0.427446        1.32691e-005        2.0346e-005
330       25        0.34893        1.9576e-005        1.38098e-005
331       25        0.718198        2.35529e-005        1.14851e-005
332       25        0.80458        2.46095e-005        1.10072e-005
333       25        0.814525        2.4741e-005        1.09565e-005
334       25        0.813306        2.47267e-005        1.09635e-005
335       25        0.802852        2.45902e-005        1.10176e-005
336       25        0.72376        2.36208e-005        1.14543e-005
337       25        0.378628        1.98688e-005        1.36062e-005
338       25        -0.399651        1.34562e-005        2.00674e-005
339       25        -0.795258        1.10398e-005        2.44533e-005
340       25        -0.904066        1.04629e-005        2.58394e-005
341       25        -0.92642        1.0351e-005        2.6141e-005
342       25        -0.92856        1.0342e-005        2.61743e-005
343       25        -0.927524        1.03482e-005        2.61628e-005
344       25        -0.926567        1.03529e-005        2.61495e-005
345       25        -0.921873        1.03754e-005        2.60838e-005
346       25        -0.894162        1.05157e-005        2.57139e-005
347       25        -0.768661        1.11881e-005        2.41314e-005
348       25        -0.3303        1.39346e-005        1.93884e-005
349       25        0.436292        2.04481e-005        1.32182e-005
350       25        0.74484        2.38708e-005        1.13341e-005
351       25        0.810508        2.46839e-005        1.09752e-005
352       25        0.815638        2.47554e-005        1.09507e-005
353       25        0.810577        2.46922e-005        1.09782e-005
354       25        0.781167        2.43213e-005        1.1136e-005
355       25        0.625996        2.24903e-005        1.20262e-005
356       25        0.0873703        1.71842e-005        1.57465e-005
357       25        -0.618583        1.20534e-005        2.23746e-005
358       25        -0.870185        1.06346e-005        2.53884e-005
359       25        -0.93031        1.03264e-005        2.61804e-005
360       25        -0.940932        1.02752e-005        2.63287e-005
361       25        -0.941323        1.02742e-005        2.63366e-005
362       25        -0.939232        1.02846e-005        2.63081e-005
363       25        -0.929047        1.03345e-005        2.61678e-005
364       25        -0.879252        1.0589e-005        2.55098e-005
365       25        -0.673561        1.17279e-005        2.30009e-005
366       25        -0.0592821        1.59684e-005        1.69437e-005
367       25        0.553616        2.16904e-005        1.24691e-005
368       25        0.739049        2.38162e-005        1.13739e-005
369       25        0.755074        2.40262e-005        1.12917e-005
370       25        0.727185        2.37047e-005        1.14557e-005
371       25        0.693421        2.33141e-005        1.16539e-005
372       25        0.66602        2.30004e-005        1.18164e-005
373       25        0.650151        2.28202e-005        1.19114e-005
374       25        0.648225        2.27984e-005        1.1923e-005
375       25        0.660395        2.29364e-005        1.185e-005
376       25        0.68455        2.32122e-005        1.17063e-005
377       25        0.71598        2.35745e-005        1.15212e-005
378       25        0.743964        2.38971e-005        1.13565e-005
379       25        0.736247        2.37884e-005        1.13925e-005
380       25        0.58578        2.20455e-005        1.22721e-005
381       25        0.0435958        1.68129e-005        1.60956e-005
382       25        -0.630655        1.19814e-005        2.25112e-005
383       25        -0.871749        1.06263e-005        2.54085e-005
384       25        -0.93061        1.03246e-005        2.61838e-005
385       25        -0.94127        1.02732e-005        2.63326e-005
386       25        -0.941451        1.02735e-005        2.63382e-005
387       25        -0.938878        1.02868e-005        2.63044e-005
388       25        -0.928354        1.03387e-005        2.61605e-005
389       25        -0.879101        1.05906e-005        2.551e-005
390       25        -0.676579        1.1711e-005        2.30372e-005
391       25        -0.0685458        1.5895e-005        1.70228e-005
392       25        0.551247        2.1665e-005        1.2484e-005
393       25        0.740322        2.38316e-005        1.13667e-005
394       25        0.757937        2.40611e-005        1.12758e-005
395       25        0.732158        2.37642e-005        1.14275e-005
396       25        0.702601        2.34216e-005        1.16006e-005
397       25        0.682399        2.31893e-005        1.17199e-005
398       25        0.676361        2.31203e-005        1.17558e-005
399       25        0.685086        2.32203e-005        1.17041e-005
400       25        0.705839        2.34593e-005        1.15817e-005
401       25        0.732017        2.37626e-005        1.14283e-005
402       25        0.747405        2.39365e-005        1.13362e-005
403       25        0.701531        2.33769e-005        1.15908e-005
404       25        0.436374        2.04611e-005        1.32255e-005
405       25        -0.267797        1.43834e-005        1.88003e-005
406       25        -0.766091        1.11958e-005        2.4086e-005
407       25        -0.921901        1.03607e-005        2.60474e-005
408       25        -0.958284        1.01779e-005        2.6536e-005
409       25        -0.958579        1.01774e-005        2.65425e-005
410       25        -0.928616        1.03285e-005        2.61415e-005
411       25        -0.804618        1.0984e-005        2.45586e-005
412       25        -0.386331        1.3549e-005        1.99383e-005
413       25        0.364653        1.97404e-005        1.37085e-005
414       25        0.692637        2.3267e-005        1.16394e-005
415       25        0.75776        2.40555e-005        1.12752e-005
416       25        0.744305        2.39053e-005        1.13565e-005
417       25        0.711527        2.35237e-005        1.15476e-005
418       25        0.674959        2.3102e-005        1.1763e-005
419       25        0.637101        2.26715e-005        1.19892e-005
420       25        0.595902        2.22106e-005        1.22395e-005
421       25        0.54753        2.16802e-005        1.25393e-005
422       25        0.489556        2.10605e-005        1.29079e-005
423       25        0.427182        2.04131e-005        1.33164e-005
424       25        0.378907        1.99258e-005        1.36414e-005
425       25        0.368778        1.9825e-005        1.37106e-005
426       25        0.404092        2.01787e-005        1.34709e-005
427       25        0.467229        2.08265e-005        1.30527e-005
428       25        0.534818        2.15425e-005        1.26191e-005
429       25        0.595384        2.22041e-005        1.22423e-005
430       25        0.648457        2.27989e-005        1.19204e-005
431       25        0.696169        2.33443e-005        1.16369e-005
432       25        0.735203        2.37946e-005        1.14073e-005
433       25        0.742795        2.38695e-005        1.13567e-005
434       25        0.633396        2.25787e-005        1.19845e-005
435       25        0.179853        1.79959e-005        1.50337e-005
436       25        -0.540039        1.25406e-005        2.15206e-005
437       25        -0.832143        1.08409e-005        2.49151e-005
438       25        -0.907319        1.04482e-005        2.58872e-005
439       25        -0.921396        1.03788e-005        2.60799e-005
440       25        -0.921597        1.03798e-005        2.60876e-005
441       25        -0.920109        1.03884e-005        2.60705e-005
442       25        -0.919714        1.03905e-005        2.60653e-005
443       25        -0.919233        1.03918e-005        2.6056e-005
444       25        -0.911102        1.04313e-005        2.59433e-005
445       25        -0.865447        1.06661e-005        2.53434e-005
446       25        -0.674925        1.17232e-005        2.3023e-005
447       25        -0.100679        1.56399e-005        1.72965e-005
448       25        0.535202        2.14896e-005        1.25832e-005
449       25        0.734974        2.37663e-005        1.13963e-005
450       25        0.751534        2.39828e-005        1.13113e-005
451       25        0.716965        2.35846e-005        1.15148e-005
452       25        0.670408        2.30492e-005        1.17896e-005
453       25        0.623308        2.25166e-005        1.20727e-005
454       25        0.581192        2.20495e-005        1.23307e-005
455       25        0.549845        2.17076e-005        1.25261e-005
456       25        0.535357        2.15512e-005        1.26174e-005
457       25        0.540942        2.16114e-005        1.25821e-005
458       25        0.564544        2.18673e-005        1.24342e-005
459       25        0.60037        2.22611e-005        1.22126e-005
460       25        0.64251        2.27325e-005        1.19566e-005
461       25        0.686575        2.32344e-005        1.16938e-005
462       25        0.727164        2.37032e-005        1.14552e-005
463       25        0.747997        2.3938e-005        1.13302e-005
464       25        0.689627        2.32287e-005        1.16553e-005
465       25        0.36572        1.97466e-005        1.36981e-005
466       25        -0.389439        1.35276e-005        1.99689e-005
467       25        -0.797202        1.1028e-005        2.44747e-005
468       25        -0.913532        1.04116e-005        2.59574e-005
469       25        -0.939394        1.0282e-005        2.63059e-005
470       25        -0.943388        1.02634e-005        2.63632e-005
471       25        -0.942771        1.02668e-005        2.63556e-005
472       25        -0.93766        1.02915e-005        2.62845e-005
473       25        -0.910727        1.04268e-005        2.59223e-005
474       25        -0.791455        1.10597e-005        2.44043e-005
475       25        -0.372704        1.36414e-005        1.98026e-005
476       25        0.387456        1.9961e-005        1.35492e-005
477       25        0.70686        2.34273e-005        1.15541e-005
478       25        0.767943        2.41738e-005        1.12159e-005
479       25        0.756923        2.40533e-005        1.12836e-005
480       25        0.734276        2.37888e-005        1.14151e-005
481       25        0.717805        2.35968e-005        1.15111e-005
482       25        0.712631        2.35368e-005        1.15413e-005
483       25        0.719207        2.3613e-005        1.15028e-005
484       25        0.735689        2.38044e-005        1.14065e-005
485       25        0.758666        2.40723e-005        1.12728e-005
486       25        0.782023        2.43437e-005        1.11368e-005
487       25        0.789981        2.44245e-005        1.10851e-005
488       25        0.734932        2.37409e-005        1.13847e-005
489       25        0.495859        2.1061e-005        1.28271e-005
490       25        -0.0277223        1.62221e-005        1.66781e-005
491       25        -0.504679        1.27695e-005        2.11521e-005
492       25        -0.726501        1.14319e-005        2.36393e-005
493       25        -0.807526        1.09855e-005        2.46333e-005
494       25        -0.83547        1.08363e-005        2.49874e-005
495       25        -0.844065        1.07888e-005        2.50927e-005
496       25        -0.844583        1.07853e-005        2.50976e-005
497       25        -0.840202        1.08142e-005        2.50546e-005
498       25        -0.832085        1.08688e-005        2.49776e-005
499       25        -0.82487        1.09055e-005        2.48819e-005
0       26        -0.864969        1.07039e-005        2.54211e-005
1       26        -0.873733        1.06288e-005        2.54648e-005
2       26        -0.850902        1.07414e-005        2.51537e-005
3       26        -0.680887        1.16886e-005        2.30924e-005
4       26        -0.131311        1.54015e-005        1.75627e-005
5       26        0.55912        2.17148e-005        1.24146e-005
6       26        0.799244        2.45038e-005        1.10186e-005
7       26        0.842729        2.50705e-005        1.07937e-005
8       26        0.837856        2.50245e-005        1.08265e-005
9       26        0.829425        2.49241e-005        1.08744e-005
10       26        0.827379        2.48961e-005        1.08844e-005
11       26        0.822608        2.48283e-005        1.09067e-005
12       26        0.767667        2.41396e-005        1.1203e-005
13       26        0.498916        2.1097e-005        1.28099e-005
14       26        -0.246809        1.45325e-005        1.86007e-005
15       26        -0.773227        1.11497e-005        2.41585e-005
16       26        -0.929502        1.03167e-005        2.61346e-005
17       26        -0.962022        1.01579e-005        2.65831e-005
18       26        -0.965361        1.0145e-005        2.66381e-005
19       26        -0.963417        1.01551e-005        2.66127e-005
20       26        -0.953324        1.02023e-005        2.6468e-005
21       26        -0.897894        1.04801e-005        2.57226e-005
22       26        -0.660065        1.17999e-005        2.28319e-005
23       26        0.0308857        1.67059e-005        1.61978e-005
24       26        0.616315        2.23751e-005        1.2081e-005
25       26        0.78691        2.43835e-005        1.11006e-005
26       26        0.812122        2.47087e-005        1.09686e-005
27       26        0.807189        2.46549e-005        1.09988e-005
28       26        0.804952        2.46288e-005        1.10118e-005
29       26        0.810592        2.46943e-005        1.0979e-005
30       26        0.809578        2.46693e-005        1.0979e-005
31       26        0.74082        2.38149e-005        1.13531e-005
32       26        0.406305        2.01439e-005        1.3418e-005
33       26        -0.401232        1.34435e-005        2.00801e-005
34       26        -0.820043        1.08957e-005        2.47397e-005
35       26        -0.928914        1.03281e-005        2.61482e-005
36       26        -0.94641        1.02458e-005        2.63977e-005
37       26        -0.944941        1.02575e-005        2.6389e-005
38       26        -0.942731        1.02702e-005        2.63634e-005
39       26        -0.943057        1.02677e-005        2.63657e-005
40       26        -0.941975        1.02693e-005        2.63411e-005
41       26        -0.917173        1.03888e-005        2.59949e-005
42       26        -0.779827        1.11168e-005        2.42467e-005
43       26        -0.282889        1.427e-005        1.89357e-005
44       26        0.488456        2.0986e-005        1.28764e-005
45       26        0.766507        2.41239e-005        1.12088e-005
46       26        0.817545        2.47685e-005        1.09356e-005
47       26        0.814836        2.47465e-005        1.09556e-005
48       26        0.809468        2.46836e-005        1.09865e-005
49       26        0.811456        2.47055e-005        1.09745e-005
50       26        0.807653        2.46482e-005        1.09907e-005
51       26        0.738516        2.37913e-005        1.1368e-005
52       26        0.411989        2.02032e-005        1.33812e-005
53       26        -0.37987        1.35901e-005        1.98701e-005
54       26        -0.81744        1.09076e-005        2.47023e-005
55       26        -0.938197        1.02754e-005        2.62575e-005
56       26        -0.961931        1.01608e-005        2.65882e-005
57       26        -0.964154        1.01526e-005        2.66259e-005
58       26        -0.963091        1.01577e-005        2.66108e-005
59       26        -0.955669        1.01914e-005        2.65017e-005
60       26        -0.90911        1.04225e-005        2.58698e-005
61       26        -0.698556        1.15742e-005        2.3274e-005
62       26        -0.0462182        1.60729e-005        1.68332e-005
63       26        0.595506        2.21409e-005        1.22059e-005
64       26        0.793513        2.44585e-005        1.10615e-005
65       26        0.829413        2.49171e-005        1.08714e-005
66       26        0.831151        2.49445e-005        1.08645e-005
67       26        0.832011        2.49538e-005        1.08592e-005
68       26        0.827285        2.48847e-005        1.08805e-005
69       26        0.763888        2.40893e-005        1.1222e-005
70       26        0.455715        2.06451e-005        1.30889e-005
71       26        -0.346122        1.38222e-005        1.95387e-005
72       26        -0.802786        1.09899e-005        2.45267e-005
73       26        -0.923656        1.03554e-005        2.60798e-005
74       26        -0.942806        1.02651e-005        2.63522e-005
75       26        -0.940538        1.02815e-005        2.63346e-005
76       26        -0.937318        1.03001e-005        2.62975e-005
77       26        -0.937504        1.02988e-005        2.62991e-005
78       26        -0.939128        1.02873e-005        2.63123e-005
79       26        -0.927892        1.03379e-005        2.61463e-005
80       26        -0.842735        1.07752e-005        2.50276e-005
81       26        -0.482        1.29059e-005        2.08986e-005
82       26        0.350212        1.95883e-005        1.38007e-005
83       26        0.742804        2.38325e-005        1.1339e-005
84       26        0.835154        2.49759e-005        1.08347e-005
85       26        0.847928        2.51462e-005        1.07702e-005
86       26        0.845113        2.51098e-005        1.07849e-005
87       26        0.818406        2.47647e-005        1.09246e-005
88       26        0.67262        2.30103e-005        1.17438e-005
89       26        0.140528        1.76448e-005        1.53316e-005
90       26        -0.62154        1.20295e-005        2.23964e-005
91       26        -0.882119        1.05661e-005        2.55278e-005
92       26        -0.935267        1.0301e-005        2.62459e-005
93       26        -0.938175        1.02929e-005        2.63017e-005
94       26        -0.933775        1.03188e-005        2.6252e-005
95       26        -0.931768        1.03301e-005        2.6228e-005
96       26        -0.933542        1.03197e-005        2.62481e-005
97       26        -0.93612        1.03028e-005        2.62728e-005
98       26        -0.925153        1.03519e-005        2.61101e-005
99       26        -0.841086        1.0784e-005        2.50067e-005
100       26        -0.489607        1.28567e-005        2.0978e-005
101       26        0.320466        1.93011e-005        1.40089e-005
102       26        0.712754        2.34823e-005        1.15132e-005
103       26        0.798459        2.45316e-005        1.10398e-005
104       26        0.79868        2.45499e-005        1.10455e-005
105       26        0.787601        2.4421e-005        1.11099e-005
106       26        0.786011        2.44016e-005        1.11188e-005
107       26        0.794993        2.45054e-005        1.10663e-005
108       26        0.796707        2.45133e-005        1.10508e-005
109       26        0.725075        2.36306e-005        1.1444e-005
110       26        0.377013        1.98512e-005        1.36161e-005
111       26        -0.414249        1.33553e-005        2.02096e-005
112       26        -0.793626        1.10481e-005        2.44317e-005
113       26        -0.884798        1.05697e-005        2.56052e-005
114       26        -0.891013        1.05468e-005        2.57088e-005
115       26        -0.877844        1.06224e-005        2.55543e-005
116       26        -0.860754        1.07181e-005        2.53476e-005
117       26        -0.843153        1.08168e-005        2.51349e-005
118       26        -0.826324        1.09118e-005        2.49324e-005
119       26        -0.811364        1.09967e-005        2.47532e-005
120       26        -0.799485        1.10644e-005        2.46116e-005
121       26        -0.791872        1.1108e-005        2.45212e-005
122       26        -0.789463        1.11219e-005        2.44928e-005
123       26        -0.792687        1.11035e-005        2.45312e-005
124       26        -0.801297        1.10543e-005        2.46337e-005
125       26        -0.814417        1.09796e-005        2.47904e-005
126       26        -0.830767        1.0887e-005        2.49866e-005
127       26        -0.848879        1.0785e-005        2.52049e-005
128       26        -0.866962        1.06834e-005        2.54231e-005
129       26        -0.880762        1.06038e-005        2.55842e-005
130       26        -0.871874        1.06402e-005        2.54448e-005
131       26        -0.76327        1.1218e-005        2.40657e-005
132       26        -0.327877        1.39488e-005        1.93612e-005
133       26        0.465342        2.07423e-005        1.30245e-005
134       26        0.772182        2.41893e-005        1.11755e-005
135       26        0.835364        2.49836e-005        1.08358e-005
136       26        0.840574        2.50573e-005        1.08113e-005
137       26        0.839585        2.50448e-005        1.08166e-005
138       26        0.829252        2.4907e-005        1.08688e-005
139       26        0.746754        2.38817e-005        1.13176e-005
140       26        0.383124        1.9906e-005        1.35705e-005
141       26        -0.427397        1.32662e-005        2.03406e-005
142       26        -0.814261        1.09301e-005        2.46747e-005
143       26        -0.908535        1.04389e-005        2.58957e-005
144       26        -0.918112        1.03988e-005        2.60445e-005
145       26        -0.910872        1.04418e-005        2.59634e-005
146       26        -0.903755        1.04818e-005        2.58781e-005
147       26        -0.900745        1.04986e-005        2.58417e-005
148       26        -0.902673        1.04878e-005        2.5865e-005
149       26        -0.908393        1.04551e-005        2.59322e-005
150       26        -0.910754        1.04364e-005        2.5947e-005
151       26        -0.876697        1.06029e-005        2.54782e-005
152       26        -0.679884        1.16871e-005        2.30662e-005
153       26        -0.0311447        1.61898e-005        1.6702e-005
154       26        0.634644        2.25656e-005        1.19626e-005
155       26        0.837281        2.4985e-005        1.08156e-005
156       26        0.876666        2.54917e-005        1.06088e-005
157       26        0.87172        2.54276e-005        1.06346e-005
158       26        0.810384        2.46486e-005        1.09609e-005
159       26        0.529985        2.14197e-005        1.2608e-005
160       26        -0.265463        1.43942e-005        1.87705e-005
161       26        -0.775598        1.11409e-005        2.41967e-005
162       26        -0.911983        1.04177e-005        2.59324e-005
163       26        -0.932474        1.03214e-005        2.62244e-005
164       26        -0.929009        1.03443e-005        2.61919e-005
165       26        -0.924561        1.03696e-005        2.61394e-005
166       26        -0.924126        1.0372e-005        2.61339e-005
167       26        -0.927664        1.03515e-005        2.61747e-005
168       26        -0.92995        1.03346e-005        2.61918e-005
169       26        -0.90716        1.04427e-005        2.58695e-005
170       26        -0.765924        1.11951e-005        2.40804e-005
171       26        -0.253813        1.448e-005        1.86637e-005
172       26        0.510402        2.12158e-005        1.27349e-005
173       26        0.779224        2.42788e-005        1.11382e-005
174       26        0.830824        2.49309e-005        1.08622e-005
175       26        0.832869        2.49651e-005        1.08548e-005
176       26        0.830004        2.49294e-005        1.08704e-005
177       26        0.814513        2.47273e-005        1.09506e-005
178       26        0.712794        2.34843e-005        1.15137e-005
179       26        0.298716        1.90931e-005        1.41627e-005
180       26        -0.493283        1.28345e-005        2.10189e-005
181       26        -0.816501        1.09251e-005        2.47188e-005
182       26        -0.885171        1.05712e-005        2.56183e-005
183       26        -0.883463        1.059e-005        2.562e-005
184       26        -0.866015        1.0689e-005        2.54123e-005
185       26        -0.84509        1.08064e-005        2.51594e-005
186       26        -0.823315        1.09292e-005        2.48972e-005
187       26        -0.801759        1.10516e-005        2.46392e-005
188       26        -0.781466        1.11677e-005        2.43978e-005
189       26        -0.763645        1.12704e-005        2.41871e-005
190       26        -0.749636        1.13515e-005        2.40224e-005
191       26        -0.740721        1.14034e-005        2.3918e-005
192       26        -0.737858        1.14201e-005        2.38845e-005
193       26        -0.74141        1.13994e-005        2.3926e-005
194       26        -0.75103        1.13434e-005        2.40388e-005
195       26        -0.765743        1.12582e-005        2.42119e-005
196       26        -0.784204        1.1152e-005        2.44303e-005
197       26        -0.80498        1.10333e-005        2.46776e-005
198       26        -0.826771        1.09097e-005        2.49388e-005
199       26        -0.848485        1.07874e-005        2.52005e-005
200       26        -0.868684        1.06736e-005        2.54435e-005
201       26        -0.882112        1.05947e-005        2.55968e-005
202       26        -0.863349        1.06816e-005        2.5327e-005
203       26        -0.70961        1.15192e-005        2.34209e-005
204       26        -0.159025        1.51862e-005        1.78038e-005
205       26        0.556253        2.17079e-005        1.24463e-005
206       26        0.793475        2.4453e-005        1.10594e-005
207       26        0.838954        2.50311e-005        1.08175e-005
208       26        0.842429        2.50805e-005        1.08013e-005
209       26        0.840526        2.50543e-005        1.08105e-005
210       26        0.817052        2.47505e-005        1.09331e-005
211       26        0.67498        2.30351e-005        1.17287e-005
212       26        0.148644        1.77125e-005        1.5266e-005
213       26        -0.601649        1.21518e-005        2.21785e-005
214       26        -0.86688        1.06481e-005        2.53369e-005
215       26        -0.921056        1.03764e-005        2.60649e-005
216       26        -0.922453        1.03771e-005        2.61032e-005
217       26        -0.916236        1.04134e-005        2.6032e-005
218       26        -0.91288        1.04323e-005        2.59919e-005
219       26        -0.914289        1.04242e-005        2.60084e-005
220       26        -0.919055        1.03963e-005        2.60626e-005
221       26        -0.918275        1.03932e-005        2.60345e-005
222       26        -0.872125        1.06227e-005        2.54093e-005
223       26        -0.636435        1.19426e-005        2.25683e-005
224       26        0.0721907        1.70492e-005        1.58618e-005
225       26        0.655496        2.28078e-005        1.18414e-005
226       26        0.821276        2.47973e-005        1.09076e-005
227       26        0.84978        2.51659e-005        1.07587e-005
228       26        0.849977        2.51714e-005        1.07589e-005
229       26        0.836897        2.5001e-005        1.08268e-005
230       26        0.755642        2.399e-005        1.12683e-005
231       26        0.40351        2.01132e-005        1.34351e-005
232       26        -0.407752        1.33987e-005        2.01441e-005
233       26        -0.792428        1.10559e-005        2.44198e-005
234       26        -0.881322        1.059e-005        2.55653e-005
235       26        -0.883954        1.05865e-005        2.56242e-005
236       26        -0.866912        1.06837e-005        2.54225e-005
237       26        -0.845794        1.08023e-005        2.51674e-005
238       26        -0.824186        1.09241e-005        2.49072e-005
239       26        -0.803698        1.10405e-005        2.4662e-005
240       26        -0.785866        1.11424e-005        2.44499e-005
241       26        -0.772305        1.12204e-005        2.42893e-005
242       26        -0.764459        1.12657e-005        2.41968e-005
243       26        -0.763246        1.12727e-005        2.41825e-005
244       26        -0.768778        1.12407e-005        2.42476e-005
245       26        -0.780318        1.11742e-005        2.4384e-005
246       26        -0.79651        1.10814e-005        2.45763e-005
247       26        -0.815735        1.0972e-005        2.48058e-005
248       26        -0.836424        1.0855e-005        2.50544e-005
249       26        -0.857091        1.07388e-005        2.53038e-005
250       26        -0.875149        1.06364e-005        2.55191e-005
251       26        -0.879756        1.06024e-005        2.55552e-005
252       26        -0.821804        1.08982e-005        2.47889e-005
253       26        -0.528857        1.26065e-005        2.13931e-005
254       26        0.245872        1.85961e-005        1.45426e-005
255       26        0.701958        2.33544e-005        1.15748e-005
256       26        0.818943        2.47775e-005        1.09243e-005
257       26        0.836504        2.50066e-005        1.08334e-005
258       26        0.837449        2.50204e-005        1.08292e-005
259       26        0.834718        2.49804e-005        1.08414e-005
260       26        0.792719        2.44452e-005        1.10642e-005
261       26        0.566896        2.18185e-005        1.23773e-005
262       26        -0.133125        1.53839e-005        1.75744e-005
263       26        -0.717765        1.14674e-005        2.35064e-005
264       26        -0.891542        1.05221e-005        2.56622e-005
265       26        -0.92044        1.03828e-005        2.6065e-005
266       26        -0.91549        1.04156e-005        2.6018e-005
267       26        -0.90672        1.04652e-005        2.59139e-005
268       26        -0.901347        1.04953e-005        2.5849e-005
269       26        -0.900977        1.04974e-005        2.58447e-005
270       26        -0.905092        1.04741e-005        2.58937e-005
271       26        -0.90963        1.0446e-005        2.59417e-005
272       26        -0.896161        1.05071e-005        2.57442e-005
273       26        -0.788988        1.10717e-005        2.43707e-005
274       26        -0.359911        1.37249e-005        1.96705e-005
275       26        0.461284        2.0695e-005        1.30477e-005
276       26        0.789641        2.43934e-005        1.10748e-005
277       26        0.861674        2.53044e-005        1.069e-005
278       26        0.869194        2.54051e-005        1.06521e-005
279       26        0.853949        2.52071e-005        1.07314e-005
280       26        0.767663        2.41297e-005        1.11985e-005
281       26        0.403425        2.01134e-005        1.34363e-005
282       26        -0.438337        1.31935e-005        2.04516e-005
283       26        -0.830388        1.08417e-005        2.48732e-005
284       26        -0.923922        1.03584e-005        2.60944e-005
285       26        -0.934234        1.03137e-005        2.62511e-005
286       26        -0.928875        1.03459e-005        2.61923e-005
287       26        -0.924372        1.03712e-005        2.61385e-005
288       26        -0.924313        1.03714e-005        2.61373e-005
289       26        -0.928136        1.03492e-005        2.61813e-005
290       26        -0.92944        1.03367e-005        2.61837e-005
291       26        -0.899053        1.04836e-005        2.5761e-005
292       26        -0.723342        1.14344e-005        2.35699e-005
293       26        -0.118593        1.54988e-005        1.74502e-005
294       26        0.581449        2.19829e-005        1.22904e-005
295       26        0.802564        2.4563e-005        1.10086e-005
296       26        0.842498        2.50753e-005        1.07983e-005
297       26        0.843163        2.50917e-005        1.07982e-005
298       26        0.83828        2.50295e-005        1.08241e-005
299       26        0.811608        2.4686e-005        1.09641e-005
300       26        0.667367        2.29533e-005        1.17764e-005
301       26        0.142046        1.76605e-005        1.53219e-005
302       26        -0.624128        1.20141e-005        2.24257e-005
303       26        -0.893894        1.05007e-005        2.56702e-005
304       26        -0.952258        1.02091e-005        2.64576e-005
305       26        -0.958164        1.01855e-005        2.65526e-005
306       26        -0.956041        1.01991e-005        2.65318e-005
307       26        -0.955024        1.02033e-005        2.65156e-005
308       26        -0.948618        1.02309e-005        2.64175e-005
309       26        -0.898362        1.04804e-005        2.57355e-005
310       26        -0.659841        1.18014e-005        2.28296e-005
311       26        0.0643893        1.69889e-005        1.59294e-005
312       26        0.649185        2.27429e-005        1.18825e-005
313       26        0.817833        2.4757e-005        1.09274e-005
314       26        0.849566        2.51657e-005        1.07609e-005
315       26        0.851419        2.51897e-005        1.07512e-005
316       26        0.833555        2.4956e-005        1.08434e-005
317       26        0.725621        2.36299e-005        1.14375e-005
318       26        0.291335        1.90226e-005        1.42149e-005
319       26        -0.535267        1.2564e-005        2.1458e-005
320       26        -0.85949        1.06858e-005        2.52394e-005
321       26        -0.930856        1.03235e-005        2.61875e-005
322       26        -0.936761        1.03009e-005        2.62849e-005
323       26        -0.93166        1.0331e-005        2.62276e-005
324       26        -0.928349        1.03497e-005        2.61882e-005
325       26        -0.929176        1.03447e-005        2.61973e-005
326       26        -0.93195        1.03273e-005        2.62258e-005
327       26        -0.923668        1.03626e-005        2.60985e-005
328       26        -0.848007        1.0749e-005        2.50987e-005
329       26        -0.512794        1.27074e-005        2.12208e-005
330       26        0.31504        1.9249e-005        1.40471e-005
331       26        0.733381        2.37214e-005        1.1393e-005
332       26        0.833821        2.49596e-005        1.08421e-005
333       26        0.847719        2.5145e-005        1.07719e-005
334       26        0.846788        2.51347e-005        1.07775e-005
335       26        0.833665        2.49605e-005        1.08442e-005
336       26        0.745798        2.38708e-005        1.13233e-005
337       26        0.367751        1.97611e-005        1.36804e-005
338       26        -0.464659        1.30203e-005        2.07215e-005
339       26        -0.839961        1.07897e-005        2.4992e-005
340       26        -0.929929        1.03264e-005        2.61704e-005
341       26        -0.940979        1.02773e-005        2.63354e-005
342       26        -0.937144        1.03012e-005        2.62957e-005
343       26        -0.93412        1.03185e-005        2.62602e-005
344       26        -0.934883        1.03137e-005        2.62681e-005
345       26        -0.93631        1.03027e-005        2.62776e-005
346       26        -0.921082        1.03735e-005        2.60584e-005
347       26        -0.817749        1.09114e-005        2.47186e-005
348       26        -0.404394        1.34227e-005        2.01124e-005
349       26        0.423191        2.0314e-005        1.33047e-005
350       26        0.765483        2.41061e-005        1.1212e-005
351       26        0.83999        2.50393e-005        1.08098e-005
352       26        0.847545        2.51443e-005        1.07735e-005
353       26        0.842308        2.50783e-005        1.08016e-005
354       26        0.81149        2.46828e-005        1.0964e-005
355       26        0.653136        2.279e-005        1.18602e-005
356       26        0.0949405        1.72503e-005        1.56878e-005
357       26        -0.646592        1.18798e-005        2.26788e-005
358       26        -0.898108        1.04798e-005        2.57274e-005
359       26        -0.951466        1.02142e-005        2.64497e-005
360       26        -0.956815        1.01928e-005        2.65358e-005
361       26        -0.95516        1.02034e-005        2.65195e-005
362       26        -0.954456        1.02056e-005        2.65064e-005
363       26        -0.948578        1.02308e-005        2.64162e-005
364       26        -0.903987        1.04518e-005        2.58099e-005
365       26        -0.69652        1.15876e-005        2.32535e-005
366       26        -0.0520531        1.60269e-005        1.68833e-005
367       26        0.579285        2.19656e-005        1.23073e-005
368       26        0.767045        2.41445e-005        1.12123e-005
369       26        0.785472        2.43886e-005        1.11189e-005
370       26        0.76095        2.41032e-005        1.12615e-005
371       26        0.730304        2.37437e-005        1.14388e-005
372       26        0.705176        2.34515e-005        1.15855e-005
373       26        0.690491        2.3282e-005        1.1672e-005
374       26        0.688558        2.32598e-005        1.16834e-005
375       26        0.699549        2.33864e-005        1.16186e-005
376       26        0.721491        2.36409e-005        1.14901e-005
377       26        0.74994        2.39736e-005        1.1325e-005
378       26        0.774812        2.42634e-005        1.11803e-005
379       26        0.765466        2.41321e-005        1.12242e-005
380       26        0.616541        2.23818e-005        1.20819e-005
381       26        0.0686676        1.70255e-005        1.58956e-005
382       26        -0.64298        1.19024e-005        2.264e-005
383       26        -0.893882        1.05014e-005        2.56717e-005
384       26        -0.950722        1.02164e-005        2.64358e-005
385       26        -0.95788        1.01856e-005        2.65454e-005
386       26        -0.956284        1.01965e-005        2.65313e-005
387       26        -0.954514        1.02049e-005        2.65063e-005
388       26        -0.94723        1.02381e-005        2.63995e-005
389       26        -0.901642        1.04651e-005        2.57822e-005
390       26        -0.694743        1.15991e-005        2.32352e-005
391       26        -0.0548267        1.60053e-005        1.69073e-005
392       26        0.578536        2.19579e-005        1.23122e-005
393       26        0.767701        2.41529e-005        1.12088e-005
394       26        0.787035        2.44082e-005        1.11104e-005
395       26        0.764397        2.41451e-005        1.12423e-005
396       26        0.737817        2.38329e-005        1.13959e-005
397       26        0.719619        2.36205e-005        1.15017e-005
398       26        0.714234        2.3558e-005        1.15332e-005
399       26        0.722177        2.36504e-005        1.14868e-005
400       26        0.740979        2.38701e-005        1.13776e-005
401       26        0.765029        2.41524e-005        1.12386e-005
402       26        0.781467        2.43412e-005        1.11418e-005
403       26        0.751285        2.39604e-005        1.13036e-005
404       26        0.548583        2.16379e-005        1.25017e-005
405       26        -0.0638256        1.59368e-005        1.69872e-005
406       26        -0.661262        1.17959e-005        2.28515e-005
407       26        -0.885868        1.05385e-005        2.55569e-005
408       26        -0.946335        1.02269e-005        2.63471e-005
409       26        -0.947798        1.02204e-005        2.63688e-005
410       26        -0.897592        1.04787e-005        2.57116e-005
411       26        -0.712128        1.14987e-005        2.34381e-005
412       26        -0.186041        1.49876e-005        1.80521e-005
413       26        0.495531        2.10702e-005        1.2837e-005
414       26        0.748455        2.392e-005        1.13165e-005
415       26        0.792535        2.44703e-005        1.10776e-005
416       26        0.776306        2.42849e-005        1.11735e-005
417       26        0.74504        2.39162e-005        1.13534e-005
418       26        0.710418        2.35114e-005        1.15544e-005
419       26        0.674262        2.30939e-005        1.17671e-005
420       26        0.634854        2.26457e-005        1.20025e-005
421       26        0.589033        2.21341e-005        1.22814e-005
422       26        0.534773        2.15421e-005        1.26194e-005
423       26        0.476444        2.09229e-005        1.29929e-005
424       26        0.429975        2.04423e-005        1.32983e-005
425       26        0.416976        2.031e-005        1.3385e-005
426       26        0.445573        2.06027e-005        1.31951e-005
427       26        0.501738        2.11896e-005        1.28298e-005
428       26        0.564762        2.18675e-005        1.24316e-005
429       26        0.623291        2.25153e-005        1.20722e-005
430       26        0.675616        2.31088e-005        1.17587e-005
431       26        0.722573        2.36517e-005        1.14829e-005
432       26        0.759885        2.40862e-005        1.12656e-005
433       26        0.763229        2.41072e-005        1.12378e-005
434       26        0.638989        2.26352e-005        1.19474e-005
435       26        0.137242        1.76183e-005        1.53589e-005
436       26        -0.605829        1.21277e-005        2.22273e-005
437       26        -0.872563        1.06181e-005        2.54096e-005
438       26        -0.930011        1.0329e-005        2.61791e-005
439       26        -0.93403        1.03151e-005        2.62492e-005
440       26        -0.928942        1.03451e-005        2.6192e-005
441       26        -0.925388        1.03652e-005        2.61498e-005
442       26        -0.925714        1.03632e-005        2.61533e-005
443       26        -0.929016        1.03438e-005        2.61907e-005
444       26        -0.928883        1.03392e-005        2.61755e-005
445       26        -0.897562        1.04921e-005        2.57437e-005
446       26        -0.729383        1.1402e-005        2.36454e-005
447       26        -0.162352        1.51636e-005        1.78366e-005
448       26        0.531791        2.14494e-005        1.26026e-005
449       26        0.75383        2.39822e-005        1.12851e-005
450       26        0.77653        2.42793e-005        1.11685e-005
451       26        0.74476        2.39111e-005        1.13542e-005
452       26        0.700001        2.33902e-005        1.16152e-005
453       26        0.654199        2.28655e-005        1.18868e-005
454       26        0.61318        2.24043e-005        1.21348e-005
455       26        0.582816        2.20683e-005        1.23213e-005
456       26        0.569013        2.19171e-005        1.24069e-005
457       26        0.57472        2.19795e-005        1.23715e-005
458       26        0.597808        2.22337e-005        1.22289e-005
459       26        0.632627        2.26221e-005        1.20168e-005
460       26        0.673414        2.30847e-005        1.17724e-005
461       26        0.715806        2.35737e-005        1.15228e-005
462       26        0.754586        2.40267e-005        1.12975e-005
463       26        0.774729        2.42554e-005        1.11776e-005
464       26        0.720672        2.35866e-005        1.14731e-005
465       26        0.41073        2.01934e-005        1.33916e-005
466       26        -0.356697        1.37516e-005        1.96455e-005
467       26        -0.801857        1.0995e-005        2.45154e-005
468       26        -0.928912        1.03249e-005        2.61401e-005
469       26        -0.954989        1.0198e-005        2.65009e-005
470       26        -0.957762        1.01873e-005        2.65465e-005
471       26        -0.957138        1.01908e-005        2.65392e-005
472       26        -0.953326        1.02073e-005        2.6481e-005
473       26        -0.926381        1.03387e-005        2.6109e-005
474       26        -0.796127        1.10267e-005        2.44454e-005
475       26        -0.33753        1.38845e-005        1.94589e-005
476       26        0.434788        2.04358e-005        1.32302e-005
477       26        0.740221        2.38147e-005        1.13598e-005
478       26        0.79768        2.45298e-005        1.10476e-005
479       26        0.788545        2.44307e-005        1.11039e-005
480       26        0.769227        2.42024e-005        1.12147e-005
481       26        0.75606        2.40468e-005        1.12903e-005
482       26        0.753767        2.40199e-005        1.13035e-005
483       26        0.762657        2.41246e-005        1.12523e-005
484       26        0.780567        2.43357e-005        1.11493e-005
485       26        0.802905        2.45988e-005        1.10209e-005
486       26        0.819328        2.47861e-005        1.09239e-005
487       26        0.798989        2.45144e-005        1.10261e-005
488       26        0.64577        2.2691e-005        1.1896e-005
489       26        0.167444        1.78836e-005        1.51264e-005
490       26        -0.453514        1.3098e-005        2.06141e-005
491       26        -0.753251        1.12709e-005        2.39381e-005
492       26        -0.842074        1.07937e-005        2.50541e-005
493       26        -0.857168        1.07255e-005        2.52745e-005
494       26        -0.852883        1.07544e-005        2.52341e-005
495       26        -0.84525        1.0795e-005        2.51368e-005
496       26        -0.838324        1.08317e-005        2.50481e-005
497       26        -0.833179        1.0865e-005        2.49962e-005
498       26        -0.831104        1.08871e-005        2.49952e-005
499       26        -0.833773        1.08601e-005        2.49999e-005
0       27        -0.865778        1.07002e-005        2.54329e-005
1       27        -0.884606        1.05731e-005        2.56083e-005
2       27        -0.88714        1.05523e-005        2.56229e-005
3       27        -0.791903        1.10562e-005        2.44076e-005
4       27        -0.383692        1.35645e-005        1.99085e-005
5       27        0.425506        2.0315e-005        1.32747e-005
6       27        0.781509        2.42737e-005        1.11104e-005
7       27        0.859637        2.52707e-005        1.06975e-005
8       27        0.863148        2.53327e-005        1.06862e-005
9       27        0.855569        2.52428e-005        1.07292e-005
10       27        0.852244        2.51984e-005        1.0746e-005
11       27        0.848896        2.51487e-005        1.07608e-005
12       27        0.812366        2.46834e-005        1.09547e-005
13       27        0.624243        2.24556e-005        1.20287e-005
14       27        0.0234796        1.66446e-005        1.62583e-005
15       27        -0.632559        1.1965e-005        2.25233e-005
16       27        -0.883061        1.0551e-005        2.55153e-005
17       27        -0.950282        1.02076e-005        2.64014e-005
18       27        -0.963246        1.01466e-005        2.6586e-005
19       27        -0.959881        1.01637e-005        2.65415e-005
20       27        -0.935408        1.0284e-005        2.62062e-005
21       27        -0.834021        1.08143e-005        2.49006e-005
22       27        -0.487126        1.28749e-005        2.09557e-005
23       27        0.256314        1.86956e-005        1.44685e-005
24       27        0.701624        2.33482e-005        1.15756e-005
25       27        0.819524        2.47815e-005        1.09198e-005
26       27        0.834059        2.49742e-005        1.08459e-005
27       27        0.828501        2.49123e-005        1.08793e-005
28       27        0.826613        2.48903e-005        1.08902e-005
29       27        0.831763        2.49502e-005        1.08603e-005
30       27        0.831617        2.49368e-005        1.08561e-005
31       27        0.774612        2.42189e-005        1.11621e-005
32       27        0.486684        2.09638e-005        1.28856e-005
33       27        -0.28869        1.42279e-005        1.89896e-005
34       27        -0.786061        1.10781e-005        2.43135e-005
35       27        -0.928412        1.03228e-005        2.61217e-005
36       27        -0.954433        1.0199e-005        2.64887e-005
37       27        -0.953822        1.02081e-005        2.64963e-005
38       27        -0.951339        1.02232e-005        2.64696e-005
39       27        -0.951851        1.02188e-005        2.64718e-005
40       27        -0.94961        1.02243e-005        2.64268e-005
41       27        -0.915071        1.03922e-005        2.5949e-005
42       27        -0.740982        1.13314e-005        2.37732e-005
43       27        -0.165496        1.51377e-005        1.78622e-005
44       27        0.556443        2.17064e-005        1.24431e-005
45       27        0.795782        2.44774e-005        1.10449e-005
46       27        0.838393        2.50216e-005        1.08195e-005
47       27        0.835554        2.49972e-005        1.08396e-005
48       27        0.830667        2.49398e-005        1.08677e-005
49       27        0.832499        2.49597e-005        1.08565e-005
50       27        0.831491        2.49378e-005        1.08579e-005
51       27        0.783069        2.43271e-005        1.11175e-005
52       27        0.538017        2.15107e-005        1.25602e-005
53       27        -0.160263        1.51794e-005        1.78178e-005
54       27        -0.721434        1.14421e-005        2.35408e-005
55       27        -0.911097        1.04062e-005        2.58808e-005
56       27        -0.958779        1.01671e-005        2.65209e-005
57       27        -0.967451        1.01268e-005        2.66459e-005
58       27        -0.964982        1.01389e-005        2.66119e-005
59       27        -0.946062        1.02303e-005        2.63486e-005
60       27        -0.861625        1.06659e-005        2.52463e-005
61       27        -0.554296        1.24457e-005        2.16645e-005
62       27        0.179543        1.79932e-005        1.50361e-005
63       27        0.685182        2.31533e-005        1.16692e-005
64       27        0.827483        2.48748e-005        1.0874e-005
65       27        0.851708        2.51886e-005        1.07476e-005
66       27        0.852172        2.52003e-005        1.07476e-005
67       27        0.852995        2.52093e-005        1.07426e-005
68       27        0.849235        2.51525e-005        1.07588e-005
69       27        0.795465        2.44696e-005        1.10449e-005
70       27        0.527045        2.13884e-005        1.26266e-005
71       27        -0.238982        1.45883e-005        1.85265e-005
72       27        -0.772103        1.11558e-005        2.41446e-005
73       27        -0.924746        1.03423e-005        2.60753e-005
74       27        -0.950977        1.02182e-005        2.6447e-005
75       27        -0.94832        1.02391e-005        2.64308e-005
76       27        -0.944018        1.02646e-005        2.63828e-005
77       27        -0.94451        1.02614e-005        2.63877e-005
78       27        -0.947283        1.02421e-005        2.64111e-005
79       27        -0.93394        1.03006e-005        2.621e-005
80       27        -0.83235        1.08268e-005        2.48878e-005
81       27        -0.423101        1.32951e-005        2.02974e-005
82       27        0.413198        2.02098e-005        1.33694e-005
83       27        0.77309        2.41921e-005        1.11667e-005
84       27        0.85587        2.52294e-005        1.07203e-005
85       27        0.867475        2.53854e-005        1.06622e-005
86       27        0.864993        2.5353e-005        1.0675e-005
87       27        0.841145        2.5042e-005        1.07985e-005
88       27        0.710774        2.34488e-005        1.15195e-005
89       27        0.21786        1.83376e-005        1.47478e-005
90       27        -0.583116        1.22636e-005        2.19716e-005
91       27        -0.879483        1.05752e-005        2.54826e-005
92       27        -0.942646        1.0258e-005        2.63298e-005
93       27        -0.945556        1.02528e-005        2.63932e-005
94       27        -0.939316        1.02901e-005        2.63243e-005
95       27        -0.936702        1.03048e-005        2.62932e-005
96       27        -0.939657        1.02876e-005        2.63269e-005
97       27        -0.944225        1.0258e-005        2.63715e-005
98       27        -0.932133        1.03099e-005        2.61863e-005
99       27        -0.834082        1.08173e-005        2.49091e-005
100       27        -0.440225        1.31807e-005        2.04704e-005
101       27        0.37872        1.98672e-005        1.36038e-005
102       27        0.743341        2.38406e-005        1.13367e-005
103       27        0.821773        2.48133e-005        1.09092e-005
104       27        0.823216        2.48457e-005        1.09077e-005
105       27        0.814542        2.47447e-005        1.0958e-005
106       27        0.813902        2.47369e-005        1.09616e-005
107       27        0.82201        2.48306e-005        1.09142e-005
108       27        0.822361        2.482e-005        1.09057e-005
109       27        0.751333        2.39359e-005        1.12914e-005
110       27        0.405255        2.01303e-005        1.3423e-005
111       27        -0.411645        1.33715e-005        2.01816e-005
112       27        -0.80363        1.09894e-005        2.45463e-005
113       27        -0.893458        1.05212e-005        2.57092e-005
114       27        -0.894501        1.05285e-005        2.57538e-005
115       27        -0.876188        1.06337e-005        2.55392e-005
116       27        -0.855274        1.07513e-005        2.52872e-005
117       27        -0.835089        1.08648e-005        2.50436e-005
118       27        -0.8165        1.097e-005        2.48205e-005
119       27        -0.800305        1.10622e-005        2.4627e-005
120       27        -0.787533        1.11354e-005        2.44752e-005
121       27        -0.779274        1.11829e-005        2.43774e-005
122       27        -0.776431        1.11993e-005        2.4344e-005
123       27        -0.779459        1.1182e-005        2.43801e-005
124       27        -0.788193        1.1132e-005        2.44838e-005
125       27        -0.801889        1.10537e-005        2.4647e-005
126       27        -0.819458        1.09539e-005        2.48573e-005
127       27        -0.83978        1.08391e-005        2.51017e-005
128       27        -0.861562        1.07162e-005        2.53636e-005
129       27        -0.880854        1.06048e-005        2.55891e-005
130       27        -0.878504        1.06037e-005        2.55262e-005
131       27        -0.774995        1.115e-005        2.42019e-005
132       27        -0.333873        1.39057e-005        1.94175e-005
133       27        0.487332        2.09676e-005        1.28796e-005
134       27        0.797469        2.44883e-005        1.10312e-005
135       27        0.86155        2.5301e-005        1.06898e-005
136       27        0.867254        2.53827e-005        1.06634e-005
137       27        0.864617        2.53494e-005        1.06775e-005
138       27        0.847811        2.51279e-005        1.07636e-005
139       27        0.744419        2.38477e-005        1.13279e-005
140       27        0.31778        1.92698e-005        1.40239e-005
141       27        -0.528177        1.26055e-005        2.1377e-005
142       27        -0.857224        1.06951e-005        2.52043e-005
143       27        -0.923367        1.03621e-005        2.60892e-005
144       27        -0.920378        1.03902e-005        2.60818e-005
145       27        -0.906498        1.04701e-005        2.59203e-005
146       27        -0.896004        1.0529e-005        2.57938e-005
147       27        -0.892021        1.05513e-005        2.57457e-005
148       27        -0.895294        1.0533e-005        2.57853e-005
149       27        -0.905122        1.04771e-005        2.5902e-005
150       27        -0.915342        1.04145e-005        2.60115e-005
151       27        -0.896352        1.04991e-005        2.57295e-005
152       27        -0.734125        1.13718e-005        2.36949e-005
153       27        -0.13387        1.5377e-005        1.75797e-005
154       27        0.611721        2.2307e-005        1.20997e-005
155       27        0.847353        2.51012e-005        1.0757e-005
156       27        0.89475        2.57125e-005        1.05089e-005
157       27        0.891145        2.56651e-005        1.05275e-005
158       27        0.829729        2.48804e-005        1.0852e-005
159       27        0.548573        2.1617e-005        1.24897e-005
160       27        -0.264215        1.44032e-005        1.87588e-005
161       27        -0.787574        1.10711e-005        2.43348e-005
162       27        -0.923373        1.03549e-005        2.60713e-005
163       27        -0.939686        1.02832e-005        2.63164e-005
164       27        -0.931926        1.03312e-005        2.6235e-005
165       27        -0.925015        1.03705e-005        2.61534e-005
166       27        -0.924573        1.03729e-005        2.61479e-005
167       27        -0.930698        1.03379e-005        2.62198e-005
168       27        -0.937959        1.02924e-005        2.62947e-005
169       27        -0.921833        1.03632e-005        2.6052e-005
170       27        -0.789479        1.10606e-005        2.43583e-005
171       27        -0.282404        1.42728e-005        1.89302e-005
172       27        0.514769        2.12607e-005        1.27062e-005
173       27        0.796927        2.44864e-005        1.10363e-005
174       27        0.853755        2.52084e-005        1.07341e-005
175       27        0.858643        2.52798e-005        1.0712e-005
176       27        0.856804        2.52551e-005        1.07212e-005
177       27        0.841628        2.50538e-005        1.07984e-005
178       27        0.742663        2.38305e-005        1.13396e-005
179       27        0.332777        1.94178e-005        1.39212e-005
180       27        -0.491315        1.28454e-005        2.09954e-005
181       27        -0.825282        1.08738e-005        2.48198e-005
182       27        -0.891844        1.05338e-005        2.56984e-005
183       27        -0.884788        1.05839e-005        2.56391e-005
184       27        -0.862405        1.07113e-005        2.53734e-005
185       27        -0.837981        1.08488e-005        2.50791e-005
186       27        -0.81403        1.09843e-005        2.47914e-005
187       27        -0.791262        1.11139e-005        2.45193e-005
188       27        -0.770422        1.12335e-005        2.4272e-005
189       27        -0.752492        1.13371e-005        2.40605e-005
190       27        -0.738587        1.14179e-005        2.38973e-005
191       27        -0.72979        1.14692e-005        2.37944e-005
192       27        -0.726908        1.1486e-005        2.37609e-005
193       27        -0.730264        1.14664e-005        2.38e-005
194       27        -0.739587        1.14121e-005        2.39091e-005
195       27        -0.754079        1.13279e-005        2.40792e-005
196       27        -0.772608        1.1221e-005        2.42979e-005
197       27        -0.793992        1.10984e-005        2.45519e-005
198       27        -0.8172        1.09663e-005        2.48294e-005
199       27        -0.841494        1.0829e-005        2.51215e-005
200       27        -0.865847        1.06914e-005        2.54136e-005
201       27        -0.884777        1.05802e-005        2.56299e-005
202       27        -0.870267        1.06415e-005        2.5407e-005
203       27        -0.71189        1.15026e-005        2.34405e-005
204       27        -0.129636        1.54114e-005        1.75445e-005
205       27        0.590462        2.20773e-005        1.22324e-005
206       27        0.821133        2.47844e-005        1.09035e-005
207       27        0.865335        2.53521e-005        1.0671e-005
208       27        0.8684        2.53979e-005        1.06575e-005
209       27        0.863778        2.53364e-005        1.0681e-005
210       27        0.831275        2.49165e-005        1.0851e-005
211       27        0.65907        2.28498e-005        1.18209e-005
212       27        0.0528739        1.68862e-005        1.60166e-005
213       27        -0.675665        1.17039e-005        2.30022e-005
214       27        -0.898333        1.04791e-005        2.57316e-005
215       27        -0.93277        1.03156e-005        2.62176e-005
216       27        -0.924121        1.03718e-005        2.61334e-005
217       27        -0.912519        1.04382e-005        2.59972e-005
218       27        -0.90722        1.04679e-005        2.59335e-005
219       27        -0.909843        1.04531e-005        2.59649e-005
220       27        -0.919349        1.03987e-005        2.60765e-005
221       27        -0.92809        1.03431e-005        2.61645e-005
222       27        -0.901415        1.04667e-005        2.57803e-005
223       27        -0.710874        1.15013e-005        2.34139e-005
224       27        -0.0482256        1.6053e-005        1.68461e-005
225       27        0.628978        2.25057e-005        1.19986e-005
226       27        0.832691        2.49285e-005        1.08408e-005
227       27        0.87196        2.54349e-005        1.06351e-005
228       27        0.875169        2.54792e-005        1.06195e-005
229       27        0.862363        2.53098e-005        1.06849e-005
230       27        0.780341        2.428e-005        1.11263e-005
231       27        0.422541        2.0302e-005        1.33055e-005
232       27        -0.420475        1.33115e-005        2.02693e-005
233       27        -0.805409        1.09819e-005        2.45732e-005
234       27        -0.887842        1.05544e-005        2.56458e-005
235       27        -0.883783        1.05891e-005        2.56261e-005
236       27        -0.861301        1.07175e-005        2.53601e-005
237       27        -0.836403        1.08578e-005        2.50604e-005
238       27        -0.812377        1.09938e-005        2.47719e-005
239       27        -0.790412        1.11191e-005        2.45098e-005
240       27        -0.771727        1.12263e-005        2.42882e-005
241       27        -0.757716        1.13073e-005        2.41229e-005
242       27        -0.749668        1.13539e-005        2.40283e-005
243       27        -0.748399        1.13613e-005        2.40134e-005
244       27        -0.754003        1.13288e-005        2.40792e-005
245       27        -0.765815        1.12604e-005        2.42183e-005
246       27        -0.782622        1.11637e-005        2.44172e-005
247       27        -0.803026        1.1047e-005        2.46601e-005
248       27        -0.825783        1.09178e-005        2.49327e-005
249       27        -0.849862        1.07819e-005        2.52224e-005
250       27        -0.873139        1.06496e-005        2.54995e-005
251       27        -0.884617        1.0576e-005        2.56157e-005
252       27        -0.83364        1.08312e-005        2.49301e-005
253       27        -0.542421        1.25184e-005        2.15337e-005
254       27        0.261727        1.87426e-005        1.44266e-005
255       27        0.726006        2.36306e-005        1.14334e-005
256       27        0.844407        2.50843e-005        1.07815e-005
257       27        0.863011        2.53293e-005        1.06862e-005
258       27        0.86349        2.53377e-005        1.06846e-005
259       27        0.856815        2.52465e-005        1.07175e-005
260       27        0.801606        2.45445e-005        1.10108e-005
261       27        0.530848        2.14288e-005        1.26024e-005
262       27        -0.255033        1.44693e-005        1.86727e-005
263       27        -0.7774        1.11274e-005        2.4211e-005
264       27        -0.914053        1.04035e-005        2.59505e-005
265       27        -0.927282        1.03486e-005        2.61575e-005
266       27        -0.913986        1.04277e-005        2.60091e-005
267       27        -0.90046        1.0504e-005        2.58475e-005
268       27        -0.89302        1.05457e-005        2.57578e-005
269       27        -0.892941        1.05461e-005        2.57568e-005
270       27        -0.899788        1.05076e-005        2.5839e-005
271       27        -0.910178        1.04467e-005        2.59575e-005
272       27        -0.907786        1.04472e-005        2.58969e-005
273       27        -0.825072        1.08726e-005        2.48118e-005
274       27        -0.444196        1.31523e-005        2.05075e-005
275       27        0.422112        2.02959e-005        1.33072e-005
276       27        0.79361        2.44352e-005        1.10498e-005
277       27        0.878315        2.55049e-005        1.05968e-005
278       27        0.889012        2.56486e-005        1.05432e-005
279       27        0.875096        2.54662e-005        1.06149e-005
280       27        0.79424        2.44464e-005        1.10479e-005
281       27        0.447956        2.05618e-005        1.31376e-005
282       27        -0.403562        1.34269e-005        2.0102e-005
283       27        -0.829466        1.0843e-005        2.48531e-005
284       27        -0.932051        1.03117e-005        2.61888e-005
285       27        -0.941417        1.02749e-005        2.63408e-005
286       27        -0.933167        1.03245e-005        2.62505e-005
287       27        -0.927053        1.03591e-005        2.61779e-005
288       27        -0.927463        1.03564e-005        2.6182e-005
289       27        -0.933513        1.03211e-005        2.6251e-005
290       27        -0.936955        1.02946e-005        2.62739e-005
291       27        -0.903042        1.04576e-005        2.57999e-005
292       27        -0.704835        1.15383e-005        2.33479e-005
293       27        -0.0460494        1.6073e-005        1.68305e-005
294       27        0.624299        2.24538e-005        1.20271e-005
295       27        0.826597        2.48541e-005        1.08746e-005
296       27        0.862819        2.53239e-005        1.06859e-005
297       27        0.863448        2.53398e-005        1.06859e-005
298       27        0.859337        2.52864e-005        1.07074e-005
299       27        0.838636        2.50176e-005        1.08151e-005
300       27        0.725328        2.36261e-005        1.14389e-005
301       27        0.288675        1.89982e-005        1.42345e-005
302       27        -0.511247        1.27182e-005        2.1206e-005
303       27        -0.861482        1.06669e-005        2.5245e-005
304       27        -0.950582        1.02093e-005        2.64137e-005
305       27        -0.964491        1.01472e-005        2.66207e-005
306       27        -0.963591        1.01555e-005        2.66184e-005
307       27        -0.961594        1.01641e-005        2.65879e-005
308       27        -0.948662        1.02227e-005        2.63977e-005
309       27        -0.872027        1.06134e-005        2.53846e-005
310       27        -0.560003        1.24098e-005        2.17256e-005
311       27        0.220945        1.83685e-005        1.47272e-005
312       27        0.711451        2.34591e-005        1.15168e-005
313       27        0.844394        2.50844e-005        1.07817e-005
314       27        0.868852        2.54019e-005        1.06544e-005
315       27        0.869768        2.54145e-005        1.06499e-005
316       27        0.852791        2.51902e-005        1.07367e-005
317       27        0.751366        2.39312e-005        1.12889e-005
318       27        0.335617        1.94453e-005        1.39014e-005
319       27        -0.511465        1.27151e-005        2.12053e-005
320       27        -0.861586        1.06705e-005        2.52561e-005
321       27        -0.939481        1.02745e-005        2.62888e-005
322       27        -0.944133        1.02612e-005        2.63773e-005
323       27        -0.936465        1.03068e-005        2.62921e-005
324       27        -0.931984        1.03321e-005        2.62388e-005
325       27        -0.933645        1.03224e-005        2.62577e-005
326       27        -0.938691        1.0291e-005        2.63104e-005
327       27        -0.931186        1.03194e-005        2.61856e-005
328       27        -0.847282        1.0749e-005        2.50806e-005
329       27        -0.481243        1.29109e-005        2.0891e-005
330       27        0.364616        1.97282e-005        1.37005e-005
331       27        0.761161        2.40479e-005        1.12333e-005
332       27        0.854385        2.52103e-005        1.07281e-005
333       27        0.867426        2.53865e-005        1.06631e-005
334       27        0.866607        2.53773e-005        1.0668e-005
335       27        0.85493        2.52209e-005        1.07268e-005
336       27        0.777526        2.42486e-005        1.11432e-005
337       27        0.435902        2.04402e-005        1.32183e-005
338       27        -0.394176        1.34917e-005        2.00104e-005
339       27        -0.825345        1.08646e-005        2.48002e-005
340       27        -0.934889        1.02944e-005        2.62192e-005
341       27        -0.94876        1.02339e-005        2.64291e-005
342       27        -0.943455        1.02677e-005        2.63761e-005
343       27        -0.93948        1.02906e-005        2.63299e-005
344       27        -0.940987        1.02813e-005        2.6346e-005
345       27        -0.943824        1.02608e-005        2.6368e-005
346       27        -0.92601        1.0342e-005        2.61074e-005
347       27        -0.804082        1.09821e-005        2.45411e-005
348       27        -0.338334        1.38772e-005        1.94643e-005
349       27        0.478993        2.08835e-005        1.29354e-005
350       27        0.791955        2.44236e-005        1.10629e-005
351       27        0.858721        2.52686e-005        1.07064e-005
352       27        0.865502        2.53639e-005        1.06742e-005
353       27        0.861327        2.53105e-005        1.06963e-005
354       27        0.837435        2.50016e-005        1.08212e-005
355       27        0.712692        2.34766e-005        1.15111e-005
356       27        0.245968        1.85988e-005        1.45433e-005
357       27        -0.541936        1.25232e-005        2.15316e-005
358       27        -0.869029        1.06276e-005        2.53426e-005
359       27        -0.950541        1.02107e-005        2.64161e-005
360       27        -0.963151        1.01542e-005        2.66034e-005
361       27        -0.962407        1.01606e-005        2.66004e-005
362       27        -0.959852        1.01715e-005        2.6561e-005
363       27        -0.94533        1.02387e-005        2.6351e-005
364       27        -0.870009        1.06241e-005        2.5359e-005
365       27        -0.580164        1.22856e-005        2.19462e-005
366       27        0.142819        1.76671e-005        1.53158e-005
367       27        0.659889        2.28665e-005        1.18199e-005
368       27        0.798832        2.45299e-005        1.10349e-005
369       27        0.807677        2.46552e-005        1.09936e-005
370       27        0.784151        2.43794e-005        1.11294e-005
371       27        0.756748        2.40553e-005        1.12865e-005
372       27        0.734631        2.37953e-005        1.14142e-005
373       27        0.721738        2.36447e-005        1.14891e-005
374       27        0.719917        2.36234e-005        1.14997e-005
375       27        0.72932        2.37331e-005        1.1445e-005
376       27        0.748406        2.39569e-005        1.13345e-005
377       27        0.773674        2.4255e-005        1.11892e-005
378       27        0.797312        2.45324e-005        1.10528e-005
379       27        0.796012        2.45013e-005        1.10531e-005
380       27        0.69013        2.32198e-005        1.1645e-005
381       27        0.258317        1.87145e-005        1.44542e-005
382       27        -0.495419        1.28218e-005        2.1043e-005
383       27        -0.843921        1.07616e-005        2.50257e-005
384       27        -0.941295        1.02554e-005        2.62876e-005
385       27        -0.961211        1.01607e-005        2.65688e-005
386       27        -0.962588        1.01568e-005        2.65953e-005
387       27        -0.959025        1.01742e-005        2.65461e-005
388       27        -0.942099        1.02554e-005        2.63087e-005
389       27        -0.864181        1.06562e-005        2.52877e-005
390       27        -0.572753        1.23326e-005        2.18675e-005
391       27        0.144967        1.76868e-005        1.53e-005
392       27        0.659138        2.28588e-005        1.18248e-005
393       27        0.79763        2.45161e-005        1.10419e-005
394       27        0.806869        2.46461e-005        1.09984e-005
395       27        0.785076        2.4391e-005        1.11244e-005
396       27        0.76162        2.41133e-005        1.12587e-005
397       27        0.746143        2.39307e-005        1.13478e-005
398       27        0.742019        2.38821e-005        1.13715e-005
399       27        0.749454        2.39694e-005        1.13285e-005
400       27        0.766399        2.4169e-005        1.1231e-005
401       27        0.788802        2.44338e-005        1.11024e-005
402       27        0.808609        2.46655e-005        1.09879e-005
403       27        0.803752        2.45916e-005        1.10083e-005
404       27        0.705662        2.33954e-005        1.15522e-005
405       27        0.348215        1.9575e-005        1.38189e-005
406       27        -0.265611        1.44018e-005        1.87832e-005
407       27        -0.650189        1.18591e-005        2.27209e-005
408       27        -0.789864        1.10527e-005        2.43501e-005
409       27        -0.796049        1.10187e-005        2.44258e-005
410       27        -0.678138        1.16931e-005        2.30378e-005
411       27        -0.338422        1.38825e-005        1.94734e-005
412       27        0.266171        1.8793e-005        1.44012e-005
413       27        0.684081        2.31386e-005        1.16747e-005
414       27        0.809473        2.46546e-005        1.09736e-005
415       27        0.821035        2.48132e-005        1.09172e-005
416       27        0.799666        2.45624e-005        1.10403e-005
417       27        0.769923        2.42094e-005        1.12102e-005
418       27        0.738182        2.3835e-005        1.13927e-005
419       27        0.705201        2.345e-005        1.15845e-005
420       27        0.669674        2.30406e-005        1.17939e-005
421       27        0.629498        2.25847e-005        1.20345e-005
422       27        0.583527        2.20729e-005        1.23151e-005
423       27        0.535107        2.15457e-005        1.26173e-005
424       27        0.495536        2.11243e-005        1.28698e-005
425       27        0.48049        2.09664e-005        1.29673e-005
426       27        0.497556        2.11461e-005        1.28572e-005
427       27        0.538991        2.15886e-005        1.25934e-005
428       27        0.590361        2.21493e-005        1.22736e-005
429       27        0.641997        2.27265e-005        1.19596e-005
430       27        0.690836        2.32843e-005        1.16691e-005
431       27        0.736099        2.38104e-005        1.14047e-005
432       27        0.773198        2.42443e-005        1.11896e-005
433       27        0.78057        2.43156e-005        1.114e-005
434       27        0.675946        2.30558e-005        1.17279e-005
435       27        0.224809        1.84037e-005        1.46985e-005
436       27        -0.547258        1.24906e-005        2.15901e-005
437       27        -0.860224        1.06793e-005        2.52426e-005
438       27        -0.933757        1.03039e-005        2.62135e-005
439       27        -0.940353        1.02793e-005        2.63241e-005
440       27        -0.934233        1.03165e-005        2.62583e-005
441       27        -0.929813        1.03418e-005        2.62066e-005
442       27        -0.93044        1.0338e-005        2.62133e-005
443       27        -0.934814        1.03114e-005        2.62606e-005
444       27        -0.933783        1.03089e-005        2.6227e-005
445       27        -0.891424        1.05184e-005        2.565e-005
446       27        -0.683954        1.16625e-005        2.31116e-005
447       27        -0.0485944        1.60539e-005        1.68533e-005
448       27        0.587799        2.20551e-005        1.22527e-005
449       27        0.776354        2.42532e-005        1.11584e-005
450       27        0.791532        2.4459e-005        1.10836e-005
451       27        0.759869        2.40898e-005        1.12675e-005
452       27        0.717303        2.35916e-005        1.15143e-005
453       27        0.674499        2.30976e-005        1.17662e-005
454       27        0.636918        2.2671e-005        1.19912e-005
455       27        0.609827        2.23679e-005        1.21557e-005
456       27        0.598137        2.22382e-005        1.22273e-005
457       27        0.604005        2.23032e-005        1.21914e-005
458       27        0.625344        2.25412e-005        1.20613e-005
459       27        0.657262        2.29013e-005        1.1869e-005
460       27        0.694821        2.33314e-005        1.16462e-005
461       27        0.734278        2.379e-005        1.14157e-005
462       27        0.771462        2.42267e-005        1.12009e-005
463       27        0.7952        2.45016e-005        1.10622e-005
464       27        0.765198        2.41189e-005        1.12211e-005
465       27        0.545588        2.1596e-005        1.25149e-005
466       27        -0.107113        1.55919e-005        1.73547e-005
467       27        -0.681286        1.16783e-005        2.30811e-005
468       27        -0.889195        1.05234e-005        2.56052e-005
469       27        -0.945361        1.02376e-005        2.6349e-005
470       27        -0.95741        1.01803e-005        2.6519e-005
471       27        -0.957257        1.01814e-005        2.65178e-005
472       27        -0.945144        1.02395e-005        2.63481e-005
473       27        -0.889093        1.05245e-005        2.56053e-005
474       27        -0.678234        1.16961e-005        2.30458e-005
475       27        -0.0895539        1.57294e-005        1.72031e-005
476       27        0.565289        2.18073e-005        1.23908e-005
477       27        0.784067        2.43429e-005        1.11137e-005
478       27        0.819732        2.47971e-005        1.09244e-005
479       27        0.808608        2.46715e-005        1.09906e-005
480       27        0.792177        2.44765e-005        1.10844e-005
481       27        0.782707        2.43637e-005        1.11383e-005
482       27        0.78366        2.43751e-005        1.11329e-005
483       27        0.794835        2.45083e-005        1.10693e-005
484       27        0.813498        2.47304e-005        1.09631e-005
485       27        0.833155        2.49614e-005        1.08501e-005
486       27        0.836187        2.49796e-005        1.08252e-005
487       27        0.765075        2.4084e-005        1.12063e-005
488       27        0.451301        2.05924e-005        1.31132e-005
489       27        -0.236544        1.461e-005        1.85088e-005
490       27        -0.702508        1.15562e-005        2.33297e-005
491       27        -0.848646        1.07491e-005        2.51152e-005
492       27        -0.869788        1.06523e-005        2.54208e-005
493       27        -0.856316        1.07385e-005        2.52834e-005
494       27        -0.837967        1.08447e-005        2.50693e-005
495       27        -0.822845        1.09271e-005        2.48807e-005
496       27        -0.81307        1.09797e-005        2.47573e-005
497       27        -0.809901        1.1002e-005        2.4729e-005
498       27        -0.815369        1.09788e-005        2.48121e-005
499       27        -0.826063        1.09029e-005        2.49056e-005
0       28        -0.861463        1.07234e-005        2.53781e-005
1       28        -0.884665        1.05748e-005        2.5614e-005
2       28        -0.898771        1.04937e-005        2.57786e-005
3       28        -0.844308        1.07713e-005        2.50581e-005
4       28        -0.541174        1.25269e-005        2.15215e-005
5       28        0.273348        1.88342e-005        1.43295e-005
6       28        0.747275        2.38551e-005        1.12991e-005
7       28        0.865176        2.53302e-005        1.06634e-005
8       28        0.878666        2.55205e-005        1.05996e-005
9       28        0.872536        2.54493e-005        1.0635e-005
10       28        0.868345        2.53941e-005        1.06565e-005
11       28        0.866949        2.53718e-005        1.0662e-005
12       28        0.850846        2.51606e-005        1.07449e-005
13       28        0.755812        2.39772e-005        1.12604e-005
14       28        0.409484        2.01747e-005        1.33958e-005
15       28        -0.249165        1.45191e-005        1.86273e-005
16       28        -0.682293        1.16679e-005        2.30839e-005
17       28        -0.846726        1.0742e-005        2.50504e-005
18       28        -0.893049        1.04972e-005        2.56402e-005
19       28        -0.884326        1.05435e-005        2.55295e-005
20       28        -0.811644        1.0934e-005        2.4619e-005
21       28        -0.587631        1.22398e-005        2.20282e-005
22       28        -0.0610566        1.59577e-005        1.69624e-005
23       28        0.544643        2.15766e-005        1.25155e-005
24       28        0.790265        2.4403e-005        1.10723e-005
25       28        0.846336        2.51137e-005        1.07734e-005
26       28        0.847919        2.51432e-005        1.0769e-005
27       28        0.841024        2.50626e-005        1.08087e-005
28       28        0.839276        2.50424e-005        1.08189e-005
29       28        0.844384        2.51023e-005        1.07895e-005
30       28        0.84752        2.51334e-005        1.07691e-005
31       28        0.813413        2.46947e-005        1.09482e-005
32       28        0.620056        2.2403e-005        1.20509e-005
33       28        0.00515809        1.64902e-005        1.64054e-005
34       28        -0.637173        1.19374e-005        2.25752e-005
35       28        -0.880042        1.05681e-005        2.54797e-005
36       28        -0.94427        1.02404e-005        2.63273e-005
37       28        -0.956246        1.01858e-005        2.65027e-005
38       28        -0.956702        1.0186e-005        2.65152e-005
39       28        -0.954073        1.01974e-005        2.64752e-005
40       28        -0.938118        1.02727e-005        2.62484e-005
41       28        -0.861529        1.06674e-005        2.52473e-005
42       28        -0.57924        1.2291e-005        2.19356e-005
43       28        0.118277        1.74492e-005        1.55028e-005
44       28        0.667576        2.29427e-005        1.17685e-005
45       28        0.827291        2.48676e-005        1.08729e-005
46       28        0.8521        2.5191e-005        1.07444e-005
47       28        0.847164        2.5137e-005        1.07744e-005
48       28        0.842519        2.5082e-005        1.08009e-005
49       28        0.844709        2.51068e-005        1.0788e-005
50       28        0.848178        2.51437e-005        1.07664e-005
51       28        0.827043        2.4867e-005        1.08754e-005
52       28        0.694923        2.32592e-005        1.1609e-005
53       28        0.246597        1.86057e-005        1.45396e-005
54       28        -0.414613        1.3357e-005        2.02197e-005
55       28        -0.763947        1.11985e-005        2.40401e-005
56       28        -0.885773        1.05346e-005        2.55448e-005
57       28        -0.918962        1.03621e-005        2.59746e-005
58       28        -0.910961        1.04036e-005        2.58707e-005
59       28        -0.851618        1.07165e-005        2.51135e-005
60       28        -0.661455        1.1792e-005        2.28484e-005
61       28        -0.172727        1.50876e-005        1.79323e-005
62       28        0.487909        2.09762e-005        1.28775e-005
63       28        0.782467        2.43041e-005        1.11137e-005
64       28        0.856349        2.52343e-005        1.07173e-005
65       28        0.865835        2.53624e-005        1.067e-005
66       28        0.864216        2.53456e-005        1.06802e-005
67       28        0.865134        2.53562e-005        1.06748e-005
68       28        0.864314        2.53398e-005        1.06767e-005
69       28        0.829919        2.48959e-005        1.08567e-005
70       28        0.644428        2.26754e-005        1.19038e-005
71       28        0.035336        1.67404e-005        1.61592e-005
72       28        -0.636489        1.19411e-005        2.25666e-005
73       28        -0.885086        1.0542e-005        2.55454e-005
74       28        -0.946044        1.02335e-005        2.63563e-005
75       28        -0.953759        1.02028e-005        2.64809e-005
76       28        -0.951833        1.02171e-005        2.64669e-005
77       28        -0.951699        1.02169e-005        2.64628e-005
78       28        -0.949047        1.0224e-005        2.6411e-005
79       28        -0.914912        1.03905e-005        2.59405e-005
80       28        -0.749915        1.12802e-005        2.38782e-005
81       28        -0.211247        1.47935e-005        1.82731e-005
82       28        0.539265        2.15157e-005        1.25475e-005
83       28        0.810559        2.46507e-005        1.09599e-005
84       28        0.869786        2.54042e-005        1.06454e-005
85       28        0.877413        2.55063e-005        1.0607e-005
86       28        0.875676        2.5484e-005        1.06161e-005
87       28        0.859299        2.52701e-005        1.07009e-005
88       28        0.765164        2.40944e-005        1.12101e-005
89       28        0.384538        1.99212e-005        1.35617e-005
90       28        -0.420807        1.33112e-005        2.02754e-005
91       28        -0.824998        1.08638e-005        2.47899e-005
92       28        -0.933261        1.0298e-005        2.61855e-005
93       28        -0.95012        1.02215e-005        2.64331e-005
94       28        -0.947107        1.02438e-005        2.64109e-005
95       28        -0.944884        1.0257e-005        2.63862e-005
96       28        -0.947036        1.02427e-005        2.64063e-005
97       28        -0.946312        1.02386e-005        2.63765e-005
98       28        -0.913529        1.03979e-005        2.5923e-005
99       28        -0.752745        1.12643e-005        2.39121e-005
100       28        -0.231077        1.46466e-005        1.84541e-005
101       28        0.511811        2.12254e-005        1.27227e-005
102       28        0.785743        2.43525e-005        1.10994e-005
103       28        0.840028        2.50392e-005        1.08094e-005
104       28        0.838681        2.50328e-005        1.08212e-005
105       28        0.831397        2.49479e-005        1.08633e-005
106       28        0.831735        2.49521e-005        1.08615e-005
107       28        0.839921        2.50477e-005        1.08142e-005
108       28        0.842305        2.50644e-005        1.07956e-005
109       28        0.785844        2.43479e-005        1.10962e-005
110       28        0.490876        2.10025e-005        1.28554e-005
111       28        -0.301277        1.41363e-005        1.91064e-005
112       28        -0.772141        1.11606e-005        2.41559e-005
113       28        -0.891893        1.05241e-005        2.56762e-005
114       28        -0.899525        1.0498e-005        2.58088e-005
115       28        -0.880763        1.06077e-005        2.55936e-005
116       28        -0.85831        1.07346e-005        2.53247e-005
117       28        -0.837161        1.08538e-005        2.50701e-005
118       28        -0.818314        1.09605e-005        2.48438e-005
119       28        -0.802269        1.10517e-005        2.46519e-005
120       28        -0.78974        1.11234e-005        2.45028e-005
121       28        -0.781563        1.11704e-005        2.4406e-005
122       28        -0.77849        1.11882e-005        2.43699e-005
123       28        -0.780947        1.11742e-005        2.43993e-005
124       28        -0.788889        1.11288e-005        2.44939e-005
125       28        -0.801814        1.1055e-005        2.46481e-005
126       28        -0.818995        1.09574e-005        2.48538e-005
127       28        -0.83971        1.08403e-005        2.51028e-005
128       28        -0.862835        1.07091e-005        2.53791e-005
129       28        -0.883326        1.05895e-005        2.56153e-005
130       28        -0.877475        1.06055e-005        2.55042e-005
131       28        -0.752644        1.12724e-005        2.39268e-005
132       28        -0.250192        1.45038e-005        1.86269e-005
133       28        0.547171        2.15978e-005        1.24962e-005
134       28        0.824527        2.48165e-005        1.08806e-005
135       28        0.880138        2.55303e-005        1.05881e-005
136       28        0.884477        2.55942e-005        1.05686e-005
137       28        0.880694        2.55455e-005        1.05885e-005
138       28        0.861126        2.52888e-005        1.06892e-005
139       28        0.751901        2.39341e-005        1.12842e-005
140       28        0.310134        1.91964e-005        1.40776e-005
141       28        -0.549731        1.24675e-005        2.16036e-005
142       28        -0.869279        1.06289e-005        2.5352e-005
143       28        -0.929859        1.03273e-005        2.6171e-005
144       28        -0.923406        1.03743e-005        2.61209e-005
145       28        -0.906694        1.04704e-005        2.59259e-005
146       28        -0.894247        1.05407e-005        2.57773e-005
147       28        -0.8897        1.05663e-005        2.57225e-005
148       28        -0.893908        1.05425e-005        2.57729e-005
149       28        -0.905948        1.04735e-005        2.59143e-005
150       28        -0.918884        1.03954e-005        2.60559e-005
151       28        -0.902474        1.04655e-005        2.58048e-005
152       28        -0.742691        1.13216e-005        2.37932e-005
153       28        -0.140115        1.53286e-005        1.76341e-005
154       28        0.617045        2.2365e-005        1.20667e-005
155       28        0.856021        2.52059e-005        1.07087e-005
156       28        0.904864        2.58357e-005        1.0453e-005
157       28        0.903156        2.5816e-005        1.04629e-005
158       28        0.851393        2.51499e-005        1.07345e-005
159       28        0.61154        2.23021e-005        1.20992e-005
160       28        -0.135996        1.53625e-005        1.76004e-005
161       28        -0.746203        1.13004e-005        2.38323e-005
162       28        -0.919947        1.0367e-005        2.60126e-005
163       28        -0.94636        1.02437e-005        2.63909e-005
164       28        -0.939643        1.0288e-005        2.63277e-005
165       28        -0.931943        1.03327e-005        2.62392e-005
166       28        -0.931486        1.03352e-005        2.62336e-005
167       28        -0.938399        1.02948e-005        2.63123e-005
168       28        -0.944824        1.02521e-005        2.63722e-005
169       28        -0.919893        1.03679e-005        2.60133e-005
170       28        -0.754678        1.12527e-005        2.39337e-005
171       28        -0.171778        1.50895e-005        1.79175e-005
172       28        0.574662        2.19011e-005        1.2328e-005
173       28        0.820502        2.47747e-005        1.09061e-005
174       28        0.86988        2.54079e-005        1.0646e-005
175       28        0.875036        2.54801e-005        1.06213e-005
176       28        0.874527        2.5472e-005        1.06233e-005
177       28        0.863174        2.53189e-005        1.068e-005
178       28        0.781559        2.42923e-005        1.11184e-005
179       28        0.424065        2.03162e-005        1.32945e-005
180       28        -0.408302        1.33945e-005        2.01488e-005
181       28        -0.804442        1.09847e-005        2.45557e-005
182       28        -0.891903        1.05292e-005        2.56889e-005
183       28        -0.888481        1.05614e-005        2.56794e-005
184       28        -0.865005        1.06966e-005        2.54045e-005
185       28        -0.83933        1.08417e-005        2.50966e-005
186       28        -0.815118        1.09787e-005        2.48058e-005
187       28        -0.792999        1.11046e-005        2.45413e-005
188       28        -0.773398        1.12168e-005        2.43082e-005
189       28        -0.756932        1.13117e-005        2.41135e-005
190       28        -0.744368        1.13845e-005        2.39656e-005
191       28        -0.736476        1.14304e-005        2.3873e-005
192       28        -0.733839        1.14457e-005        2.38421e-005
193       28        -0.736699        1.14291e-005        2.38757e-005
194       28        -0.744888        1.13815e-005        2.39718e-005
195       28        -0.757852        1.13065e-005        2.41245e-005
196       28        -0.774809        1.12088e-005        2.43251e-005
197       28        -0.79496        1.10935e-005        2.45649e-005
198       28        -0.81769        1.09642e-005        2.48367e-005
199       28        -0.842569        1.08233e-005        2.51351e-005
200       28        -0.868258        1.06771e-005        2.54408e-005
201       28        -0.886847        1.05659e-005        2.56483e-005
202       28        -0.862217        1.06799e-005        2.52944e-005
203       28        -0.661668        1.17935e-005        2.28561e-005
204       28        0.0102576        1.65304e-005        1.63617e-005
205       28        0.656332        2.28101e-005        1.18328e-005
206       28        0.848033        2.51154e-005        1.07558e-005
207       28        0.883403        2.55754e-005        1.05722e-005
208       28        0.884859        2.56001e-005        1.0567e-005
209       28        0.878862        2.55206e-005        1.05976e-005
210       28        0.844132        2.50717e-005        1.07791e-005
211       28        0.669082        2.29623e-005        1.17608e-005
212       28        0.0548644        1.69029e-005        1.60005e-005
213       28        -0.684345        1.16512e-005        2.30982e-005
214       28        -0.906514        1.0434e-005        2.58312e-005
215       28        -0.938967        1.02819e-005        2.62944e-005
216       28        -0.927712        1.03527e-005        2.61791e-005
217       28        -0.913636        1.04336e-005        2.60148e-005
218       28        -0.907139        1.04704e-005        2.59374e-005
219       28        -0.910383        1.04519e-005        2.59759e-005
220       28        -0.922071        1.03847e-005        2.61121e-005
221       28        -0.933751        1.03126e-005        2.62356e-005
222       28        -0.910764        1.0416e-005        2.58964e-005
223       28        -0.726419        1.141e-005        2.35921e-005
224       28        -0.065844        1.59117e-005        1.69947e-005
225       28        0.631701        2.25349e-005        1.19815e-005
226       28        0.843459        2.50579e-005        1.07804e-005
227       28        0.88625        2.56092e-005        1.05561e-005
228       28        0.891376        2.5678e-005        1.05303e-005
229       28        0.880865        2.55383e-005        1.05837e-005
230       28        0.808271        2.46159e-005        1.09695e-005
231       28        0.481251        2.09002e-005        1.29165e-005
232       28        -0.360554        1.37194e-005        1.96754e-005
233       28        -0.791251        1.10575e-005        2.43945e-005
234       28        -0.888234        1.05493e-005        2.56435e-005
235       28        -0.885883        1.05762e-005        2.56486e-005
236       28        -0.861802        1.07148e-005        2.53666e-005
237       28        -0.835499        1.08638e-005        2.50514e-005
238       28        -0.811114        1.10019e-005        2.47589e-005
239       28        -0.789644        1.11243e-005        2.45025e-005
240       28        -0.771875        1.12263e-005        2.42917e-005
241       28        -0.758805        1.13017e-005        2.41372e-005
242       28        -0.751381        1.13446e-005        2.40498e-005
243       28        -0.750202        1.13515e-005        2.40359e-005
244       28        -0.755325        1.13218e-005        2.40962e-005
245       28        -0.76624        1.12587e-005        2.42249e-005
246       28        -0.782045        1.11678e-005        2.44121e-005
247       28        -0.801745        1.10553e-005        2.46469e-005
248       28        -0.82456        1.09257e-005        2.49201e-005
249       28        -0.849747        1.07829e-005        2.52218e-005
250       28        -0.874569        1.06406e-005        2.55145e-005
251       28        -0.884939        1.05717e-005        2.56136e-005
252       28        -0.821637        1.08941e-005        2.47755e-005
253       28        -0.488332        1.2864e-005        2.09631e-005
254       28        0.34481        1.95312e-005        1.3835e-005
255       28        0.763774        2.40749e-005        1.12166e-005
256       28        0.8658        2.53476e-005        1.06641e-005
257       28        0.880998        2.55501e-005        1.05872e-005
258       28        0.880307        2.55436e-005        1.05918e-005
259       28        0.871639        2.54266e-005        1.06351e-005
260       28        0.812859        2.46784e-005        1.09471e-005
261       28        0.534238        2.1464e-005        1.25804e-005
262       28        -0.270772        1.43546e-005        1.88185e-005
263       28        -0.789764        1.10568e-005        2.43568e-005
264       28        -0.921963        1.03606e-005        2.60487e-005
265       28        -0.932035        1.03229e-005        2.62169e-005
266       28        -0.915708        1.0419e-005        2.60324e-005
267       28        -0.899643        1.05103e-005        2.5842e-005
268       28        -0.890931        1.05593e-005        2.57372e-005
269       28        -0.891093        1.05584e-005        2.57391e-005
270       28        -0.899598        1.05099e-005        2.58398e-005
271       28        -0.912453        1.04347e-005        2.59869e-005
272       28        -0.912666        1.04209e-005        2.59579e-005
273       28        -0.832999        1.08283e-005        2.49073e-005
274       28        -0.455288        1.30781e-005        2.06193e-005
275       28        0.423935        2.03137e-005        1.32946e-005
276       28        0.801235        2.45255e-005        1.10064e-005
277       28        0.887985        2.56224e-005        1.05432e-005
278       28        0.899923        2.57821e-005        1.0483e-005
279       28        0.889267        2.56454e-005        1.05391e-005
280       28        0.825847        2.48349e-005        1.08743e-005
281       28        0.545978        2.15857e-005        1.25041e-005
282       28        -0.241881        1.45674e-005        1.85536e-005
283       28        -0.776231        1.11329e-005        2.41948e-005
284       28        -0.925414        1.03389e-005        2.60841e-005
285       28        -0.94802        1.02343e-005        2.64105e-005
286       28        -0.942139        1.02733e-005        2.63558e-005
287       28        -0.936004        1.0309e-005        2.62855e-005
288       28        -0.936509        1.03054e-005        2.62896e-005
289       28        -0.941774        1.02723e-005        2.63436e-005
290       28        -0.938161        1.02808e-005        2.62703e-005
291       28        -0.876207        1.05932e-005        2.54424e-005
292       28        -0.59681        1.21822e-005        2.21267e-005
293       28        0.156832        1.77871e-005        1.52053e-005
294       28        0.700063        2.33163e-005        1.15778e-005
295       28        0.850149        2.51493e-005        1.07476e-005
296       28        0.875237        2.54779e-005        1.06183e-005
297       28        0.874555        2.54744e-005        1.0624e-005
298       28        0.871788        2.54393e-005        1.06388e-005
299       28        0.86043        2.52901e-005        1.06972e-005
300       28        0.792459        2.44323e-005        1.10612e-005
301       28        0.508247        2.11899e-005        1.27468e-005
302       28        -0.201371        1.4871e-005        1.81884e-005
303       28        -0.717242        1.14662e-005        2.34916e-005
304       28        -0.896668        1.04801e-005        2.56911e-005
305       28        -0.944237        1.02394e-005        2.63239e-005
306       28        -0.952072        1.02035e-005        2.6438e-005
307       28        -0.944172        1.02418e-005        2.63283e-005
308       28        -0.902876        1.045e-005        2.5777e-005
309       28        -0.746578        1.12993e-005        2.3839e-005
310       28        -0.275908        1.43236e-005        1.88746e-005
311       28        0.460053        2.06881e-005        1.30594e-005
312       28        0.784657        2.43331e-005        1.11026e-005
313       28        0.865553        2.53506e-005        1.0668e-005
314       28        0.879131        2.55285e-005        1.0598e-005
315       28        0.87903        2.55272e-005        1.05985e-005
316       28        0.866314        2.53604e-005        1.0664e-005
317       28        0.787825        2.4371e-005        1.10847e-005
318       28        0.450223        2.0583e-005        1.31214e-005
319       28        -0.369034        1.36635e-005        1.9762e-005
320       28        -0.815901        1.0914e-005        2.46788e-005
321       28        -0.934402        1.0293e-005        2.62029e-005
322       28        -0.951033        1.02186e-005        2.64497e-005
323       28        -0.945743        1.02535e-005        2.64001e-005
324       28        -0.941369        1.02791e-005        2.63504e-005
325       28        -0.942751        1.02699e-005        2.63633e-005
326       28        -0.945047        1.02512e-005        2.63755e-005
327       28        -0.924291        1.03474e-005        2.60762e-005
328       28        -0.795543        1.10275e-005        2.4433e-005
329       28        -0.324474        1.39742e-005        1.93305e-005
330       28        0.481441        2.09051e-005        1.29171e-005
331       28        0.798479        2.45003e-005        1.10254e-005
332       28        0.868895        2.53929e-005        1.06502e-005
333       28        0.87775        2.55125e-005        1.0606e-005
334       28        0.876853        2.55022e-005        1.06112e-005
335       28        0.869139        2.53993e-005        1.06502e-005
336       28        0.814603        2.47037e-005        1.09391e-005
337       28        0.560774        2.17485e-005        1.24133e-005
338       28        -0.170006        1.51045e-005        1.79036e-005
339       28        -0.736066        1.13593e-005        2.37149e-005
340       28        -0.91365        1.03963e-005        2.59223e-005
341       28        -0.949861        1.02195e-005        2.6421e-005
342       28        -0.950343        1.02253e-005        2.64488e-005
343       28        -0.947294        1.02441e-005        2.64168e-005
344       28        -0.947867        1.02389e-005        2.64183e-005
345       28        -0.944816        1.02468e-005        2.63584e-005
346       28        -0.90426        1.04469e-005        2.58049e-005
347       28        -0.713566        1.14891e-005        2.34522e-005
348       28        -0.118851        1.54972e-005        1.7453e-005
349       28        0.587737        2.20433e-005        1.22469e-005
350       28        0.822447        2.48007e-005        1.08963e-005
351       28        0.869862        2.54085e-005        1.06464e-005
352       28        0.873699        2.54628e-005        1.06283e-005
353       28        0.870993        2.5429e-005        1.0643e-005
354       28        0.85764        2.52549e-005        1.07122e-005
355       28        0.782206        2.43069e-005        1.11179e-005
356       28        0.475375        2.08465e-005        1.29593e-005
357       28        -0.247829        1.45275e-005        1.86132e-005
358       28        -0.734595        1.13668e-005        2.36958e-005
359       28        -0.899345        1.04666e-005        2.57269e-005
360       28        -0.941932        1.02511e-005        2.62934e-005
361       28        -0.947031        1.02279e-005        2.6368e-005
362       28        -0.934232        1.0291e-005        2.61932e-005
363       28        -0.883561        1.05507e-005        2.55275e-005
364       28        -0.715566        1.14772e-005        2.34749e-005
365       28        -0.252241        1.44965e-005        1.86557e-005
366       28        0.438253        2.04663e-005        1.32041e-005
367       28        0.756683        2.39989e-005        1.12608e-005
368       28        0.82891        2.49011e-005        1.08699e-005
369       28        0.824246        2.48568e-005        1.09013e-005
370       28        0.801086        2.45813e-005        1.10331e-005
371       28        0.777038        2.42956e-005        1.11703e-005
372       28        0.758203        2.40726e-005        1.12782e-005
373       28        0.747311        2.39441e-005        1.13409e-005
374       28        0.745661        2.39247e-005        1.13503e-005
375       28        0.753368        2.40154e-005        1.13059e-005
376       28        0.769375        2.42045e-005        1.1214e-005
377       28        0.79131        2.44645e-005        1.10885e-005
378       28        0.814057        2.47346e-005        1.09588e-005
379       28        0.823433        2.48383e-005        1.09021e-005
380       28        0.772925        2.42001e-005        1.11723e-005
381       28        0.520717        2.13236e-005        1.26682e-005
382       28        -0.116758        1.55185e-005        1.74404e-005
383       28        -0.643869        1.18989e-005        2.26535e-005
384       28        -0.854348        1.07039e-005        2.51525e-005
385       28        -0.920664        1.03569e-005        2.60057e-005
386       28        -0.935781        1.02814e-005        2.62094e-005
387       28        -0.924726        1.03378e-005        2.60633e-005
388       28        -0.871634        1.06138e-005        2.53757e-005
389       28        -0.699589        1.15707e-005        2.32909e-005
390       28        -0.235963        1.46165e-005        1.85063e-005
391       28        0.441366        2.04988e-005        1.31839e-005
392       28        0.753669        2.39641e-005        1.12784e-005
393       28        0.824363        2.48464e-005        1.08955e-005
394       28        0.819762        2.48028e-005        1.09266e-005
395       28        0.798322        2.45482e-005        1.10487e-005
396       28        0.778297        2.43102e-005        1.11629e-005
397       28        0.766115        2.41656e-005        1.12325e-005
398       28        0.763877        2.41388e-005        1.12452e-005
399       28        0.771371        2.42271e-005        1.12021e-005
400       28        0.786841        2.44102e-005        1.11135e-005
401       28        0.807454        2.4655e-005        1.09959e-005
402       28        0.828713        2.49085e-005        1.08753e-005
403       28        0.840829        2.50462e-005        1.08037e-005
404       28        0.817211        2.47296e-005        1.09221e-005
405       28        0.694488        2.3244e-005        1.16064e-005
406       28        0.398781        2.0073e-005        1.34717e-005
407       28        0.0247916        1.66604e-005        1.62525e-005
408       28        -0.214364        1.47746e-005        1.83069e-005
409       28        -0.227964        1.46736e-005        1.84307e-005
410       28        -0.0153759        1.63282e-005        1.65812e-005
411       28        0.352783        1.96199e-005        1.37875e-005
412       28        0.670877        2.29707e-005        1.1744e-005
413       28        0.818037        2.47311e-005        1.09138e-005
414       28        0.851995        2.51786e-005        1.07402e-005
415       28        0.842101        2.50697e-005        1.08002e-005
416       28        0.818624        2.47887e-005        1.09328e-005
417       28        0.791354        2.4463e-005        1.10874e-005
418       28        0.762877        2.41251e-005        1.12501e-005
419       28        0.733249        2.37763e-005        1.14209e-005
420       28        0.70156        2.34071e-005        1.16055e-005
421       28        0.666638        2.30053e-005        1.18117e-005
422       28        0.628109        2.25688e-005        1.20427e-005
423       28        0.588463        2.21275e-005        1.22847e-005
424       28        0.555004        2.17619e-005        1.24928e-005
425       28        0.537945        2.15779e-005        1.26004e-005
426       28        0.543766        2.1641e-005        1.25638e-005
427       28        0.57006        2.19271e-005        1.23996e-005
428       28        0.608594        2.23526e-005        1.21624e-005
429       28        0.652014        2.28408e-005        1.18999e-005
430       28        0.696443        2.33495e-005        1.16363e-005
431       28        0.739803        2.38536e-005        1.13831e-005
432       28        0.7778        2.42997e-005        1.11637e-005
433       28        0.794476        2.4488e-005        1.10641e-005
434       28        0.731274        2.3705e-005        1.14091e-005
435       28        0.406064        2.01404e-005        1.34189e-005
436       28        -0.335845        1.38971e-005        1.94437e-005
437       28        -0.775723        1.11383e-005        2.41942e-005
438       28        -0.910265        1.04175e-005        2.58873e-005
439       28        -0.938262        1.02814e-005        2.62744e-005
440       28        -0.938425        1.02877e-005        2.62949e-005
441       28        -0.935256        1.03072e-005        2.62614e-005
442       28        -0.93512        1.03069e-005        2.6257e-005
443       28        -0.935252        1.03008e-005        2.6245e-005
444       28        -0.918962        1.03762e-005        2.601e-005
445       28        -0.830015        1.0841e-005        2.48622e-005
446       28        -0.508778        1.2738e-005        2.11867e-005
447       28        0.209159        1.82599e-005        1.48137e-005
448       28        0.679467        2.30889e-005        1.17034e-005
449       28        0.799575        2.45404e-005        1.10314e-005
450       28        0.799012        2.45509e-005        1.10423e-005
451       28        0.765888        2.41609e-005        1.12329e-005
452       28        0.72569        2.36897e-005        1.14656e-005
453       28        0.686765        2.32388e-005        1.16938e-005
454       28        0.653818        2.28626e-005        1.18898e-005
455       28        0.631194        2.26073e-005        1.20261e-005
456       28        0.622499        2.25098e-005        1.20788e-005
457       28        0.628899        2.25815e-005        1.204e-005
458       28        0.648344        2.28005e-005        1.19226e-005
459       28        0.676844        2.31249e-005        1.17525e-005
460       28        0.710493        2.35129e-005        1.15543e-005
461       28        0.746395        2.39319e-005        1.13454e-005
462       28        0.781674        2.43478e-005        1.11425e-005
463       28        0.809619        2.4678e-005        1.09824e-005
464       28        0.807953        2.46405e-005        1.0984e-005
465       28        0.702258        2.33498e-005        1.1569e-005
466       28        0.311582        1.92195e-005        1.40742e-005
467       28        -0.3258        1.39716e-005        1.93526e-005
468       28        -0.707266        1.15256e-005        2.33791e-005
469       28        -0.853016        1.07123e-005        2.51388e-005
470       28        -0.89897        1.04697e-005        2.57248e-005
471       28        -0.900748        1.04604e-005        2.57477e-005
472       28        -0.858679        1.0682e-005        2.52099e-005
473       28        -0.71711        1.14686e-005        2.34934e-005
474       28        -0.334538        1.39098e-005        1.9436e-005
475       28        0.317324        1.92738e-005        1.40331e-005
476       28        0.714073        2.34857e-005        1.14996e-005
477       28        0.824223        2.48369e-005        1.08928e-005
478       28        0.834244        2.49761e-005        1.08447e-005
479       28        0.820598        2.48155e-005        1.0923e-005
480       28        0.80719        2.46559e-005        1.09992e-005
481       28        0.801628        2.45898e-005        1.10309e-005
482       28        0.805894        2.46412e-005        1.10069e-005
483       28        0.819131        2.48002e-005        1.09323e-005
484       28        0.837722        2.50225e-005        1.08271e-005
485       28        0.852034        2.51861e-005        1.0743e-005
486       28        0.832186        2.49135e-005        1.08398e-005
487       28        0.677295        2.30391e-005        1.17036e-005
488       28        0.148017        1.77098e-005        1.52732e-005
489       28        -0.540263        1.25377e-005        2.15204e-005
490       28        -0.818745        1.09043e-005        2.47271e-005
491       28        -0.876835        1.06057e-005        2.54885e-005
492       28        -0.866162        1.06795e-005        2.53933e-005
493       28        -0.840417        1.08316e-005        2.51003e-005
494       28        -0.815992        1.09715e-005        2.48113e-005
495       28        -0.797588        1.10733e-005        2.45847e-005
496       28        -0.787446        1.11285e-005        2.44579e-005
497       28        -0.787586        1.11312e-005        2.44673e-005
498       28        -0.799634        1.10693e-005        2.46262e-005
499       28        -0.81638        1.09562e-005        2.47861e-005
0       29        -0.856181        1.07518e-005        2.53113e-005
1       29        -0.881318        1.05938e-005        2.55743e-005
2       29        -0.901085        1.04836e-005        2.58135e-005
3       29        -0.869654        1.06366e-005        2.53798e-005
4       29        -0.635886        1.19423e-005        2.25553e-005
5       29        0.117231        1.74234e-005        1.5496e-005
6       29        0.703831        2.33395e-005        1.15457e-005
7       29        0.863738        2.53047e-005        1.0668e-005
8       29        0.887779        2.56283e-005        1.05478e-005
9       29        0.883212        2.55773e-005        1.0575e-005
10       29        0.877946        2.55101e-005        1.06029e-005
11       29        0.877002        2.54947e-005        1.06065e-005
12       29        0.873651        2.54452e-005        1.06215e-005
13       29        0.841135        2.50182e-005        1.07884e-005
14       29        0.70746        2.33886e-005        1.15281e-005
15       29        0.359234        1.96769e-005        1.37386e-005
16       29        -0.120955        1.54813e-005        1.74718e-005
17       29        -0.444691        1.31488e-005        2.05122e-005
18       29        -0.566241        1.23641e-005        2.1781e-005
19       29        -0.543884        1.25053e-005        2.15427e-005
20       29        -0.366833        1.36774e-005        1.97386e-005
21       29        0.0202486        1.66185e-005        1.62853e-005
22       29        0.483568        2.09285e-005        1.29041e-005
23       29        0.759147        2.40016e-005        1.12343e-005
24       29        0.848558        2.51207e-005        1.07524e-005
25       29        0.862085        2.53084e-005        1.06872e-005
26       29        0.85515        2.52301e-005        1.07283e-005
27       29        0.84768        2.51407e-005        1.07705e-005
28       29        0.846121        2.51221e-005        1.07793e-005
29       29        0.85115        2.51833e-005        1.07514e-005
30       29        0.857654        2.5259e-005        1.07138e-005
31       29        0.846142        2.51022e-005        1.07705e-005
32       29        0.750672        2.39122e-005        1.12877e-005
33       29        0.396429        2.00415e-005        1.34823e-005
34       29        -0.264202        1.44087e-005        1.87658e-005
35       29        -0.693667        1.1602e-005        2.3216e-005
36       29        -0.858174        1.06823e-005        2.5198e-005
37       29        -0.911163        1.04049e-005        2.58792e-005
38       29        -0.922545        1.03472e-005        2.60304e-005
39       29        -0.908315        1.04201e-005        2.58433e-005
40       29        -0.84893        1.07325e-005        2.50833e-005
41       29        -0.665388        1.17688e-005        2.28933e-005
42       29        -0.195142        1.49179e-005        1.81325e-005
43       29        0.462059        2.07056e-005        1.30442e-005
44       29        0.773909        2.41945e-005        1.11587e-005
45       29        0.852674        2.51855e-005        1.07359e-005
46       29        0.859631        2.52843e-005        1.07033e-005
47       29        0.852419        2.5199e-005        1.07444e-005
48       29        0.848047        2.51456e-005        1.07686e-005
49       29        0.850502        2.51751e-005        1.07548e-005
50       29        0.857212        2.52537e-005        1.07162e-005
51       29        0.856098        2.52277e-005        1.07172e-005
52       29        0.809835        2.46289e-005        1.09582e-005
53       29        0.62345        2.2432e-005        1.20256e-005
54       29        0.190583        1.80947e-005        1.49548e-005
55       29        -0.295258        1.41815e-005        1.90525e-005
56       29        -0.564779        1.23745e-005        2.17675e-005
57       29        -0.658651        1.17997e-005        2.27992e-005
58       29        -0.635936        1.19363e-005        2.25452e-005
59       29        -0.481425        1.29078e-005        2.08897e-005
60       29        -0.117591        1.55091e-005        1.74443e-005
61       29        0.395383        2.00334e-005        1.34909e-005
62       29        0.733305        2.36924e-005        1.13799e-005
63       29        0.850083        2.51348e-005        1.07421e-005
64       29        0.874253        2.54569e-005        1.06199e-005
65       29        0.873157        2.54509e-005        1.06291e-005
66       29        0.870121        2.5415e-005        1.06464e-005
67       29        0.871274        2.54293e-005        1.06401e-005
68       29        0.873691        2.54563e-005        1.06257e-005
69       29        0.85913        2.52623e-005        1.06993e-005
70       29        0.761294        2.40385e-005        1.12275e-005
71       29        0.395062        2.00269e-005        1.34909e-005
72       29        -0.302516        1.41325e-005        1.91249e-005
73       29        -0.732776        1.13757e-005        2.36711e-005
74       29        -0.885331        1.05395e-005        2.55456e-005
75       29        -0.92961        1.03143e-005        2.61315e-005
76       29        -0.939387        1.02685e-005        2.6271e-005
77       29        -0.936632        1.02816e-005        2.62322e-005
78       29        -0.913391        1.03965e-005        2.59159e-005
79       29        -0.820086        1.08893e-005        2.47264e-005
80       29        -0.515279        1.26946e-005        2.12521e-005
81       29        0.162135        1.78365e-005        1.51669e-005
82       29        0.685162        2.31389e-005        1.16622e-005
83       29        0.845268        2.50844e-005        1.07723e-005
84       29        0.877201        2.54983e-005        1.06059e-005
85       29        0.879922        2.55369e-005        1.05931e-005
86       29        0.879067        2.55258e-005        1.05975e-005
87       29        0.871353        2.54229e-005        1.06366e-005
88       29        0.817855        2.47394e-005        1.09194e-005
89       29        0.581379        2.197e-005        1.2284e-005
90       29        -0.0757288        1.58372e-005        1.70831e-005
91       29        -0.65267        1.18448e-005        2.27499e-005
92       29        -0.868853        1.06274e-005        2.53376e-005
93       29        -0.928681        1.03203e-005        2.61223e-005
94       29        -0.940682        1.02649e-005        2.62959e-005
95       29        -0.941181        1.02644e-005        2.63076e-005
96       29        -0.93683        1.02831e-005        2.62411e-005
97       29        -0.913499        1.03969e-005        2.59197e-005
98       29        -0.819948        1.08905e-005        2.47255e-005
99       29        -0.517551        1.26803e-005        2.12765e-005
100       29        0.148138        1.77124e-005        1.52736e-005
101       29        0.668641        2.29512e-005        1.17603e-005
102       29        0.82682        2.48598e-005        1.08746e-005
103       29        0.852581        2.51965e-005        1.07416e-005
104       29        0.847125        2.51363e-005        1.07745e-005
105       29        0.840793        2.50608e-005        1.08104e-005
106       29        0.84208        2.50764e-005        1.08033e-005
107       29        0.850782        2.51805e-005        1.07541e-005
108       29        0.856841        2.52461e-005        1.0717e-005
109       29        0.821583        2.4786e-005        1.08993e-005
110       29        0.607754        2.22564e-005        1.21202e-005
111       29        -0.0720281        1.58622e-005        1.70469e-005
112       29        -0.684589        1.16588e-005        2.31189e-005
113       29        -0.875258        1.06053e-005        2.54472e-005
114       29        -0.904687        1.04643e-005        2.58589e-005
115       29        -0.891221        1.05469e-005        2.57143e-005
116       29        -0.869468        1.0671e-005        2.54572e-005
117       29        -0.848331        1.07904e-005        2.52037e-005
118       29        -0.829794        1.08952e-005        2.4981e-005
119       29        -0.814333        1.09829e-005        2.47957e-005
120       29        -0.802389        1.1051e-005        2.46532e-005
121       29        -0.794523        1.1096e-005        2.45597e-005
122       29        -0.791301        1.11146e-005        2.45218e-005
123       29        -0.793117        1.11044e-005        2.45438e-005
124       29        -0.800031        1.10651e-005        2.46265e-005
125       29        -0.811795        1.09982e-005        2.47674e-005
126       29        -0.828036        1.09062e-005        2.49623e-005
127       29        -0.848291        1.07914e-005        2.5205e-005
128       29        -0.870967        1.06622e-005        2.54743e-005
129       29        -0.888546        1.05572e-005        2.56709e-005
130       29        -0.868644        1.06468e-005        2.53784e-005
131       29        -0.692674        1.1613e-005        2.3215e-005
132       29        -0.0753498        1.58354e-005        1.70747e-005
133       29        0.63142        2.25197e-005        1.19768e-005
134       29        0.85128        2.51476e-005        1.07347e-005
135       29        0.892773        2.56891e-005        1.05202e-005
136       29        0.894721        2.57209e-005        1.05127e-005
137       29        0.890552        2.56673e-005        1.05346e-005
138       29        0.872331        2.54279e-005        1.06282e-005
139       29        0.773416        2.41894e-005        1.11618e-005
140       29        0.365706        1.97329e-005        1.36888e-005
141       29        -0.501417        1.27761e-005        2.1094e-005
142       29        -0.858906        1.06823e-005        2.52164e-005
143       29        -0.933431        1.03052e-005        2.62085e-005
144       29        -0.930519        1.0334e-005        2.62053e-005
145       29        -0.913795        1.04308e-005        2.60121e-005
146       29        -0.900628        1.05056e-005        2.58558e-005
147       29        -0.89587        1.05325e-005        2.57989e-005
148       29        -0.900622        1.05051e-005        2.58545e-005
149       29        -0.913182        1.04329e-005        2.60013e-005
150       29        -0.92472        1.03614e-005        2.61228e-005
151       29        -0.900056        1.04743e-005        2.5764e-005
152       29        -0.711137        1.15003e-005        2.34181e-005
153       29        -0.0458231        1.6071e-005        1.68245e-005
154       29        0.654899        2.27887e-005        1.18386e-005
155       29        0.866792        2.53403e-005        1.06505e-005
156       29        0.909878        2.59002e-005        1.04267e-005
157       29        0.909813        2.59021e-005        1.04282e-005
158       29        0.873068        2.54261e-005        1.06197e-005
159       29        0.700595        2.33137e-005        1.15704e-005
160       29        0.109453        1.73703e-005        1.55695e-005
161       29        -0.626833        1.19985e-005        2.24574e-005
162       29        -0.889812        1.05183e-005        2.56086e-005
163       29        -0.947219        1.02307e-005        2.63802e-005
164       29        -0.949712        1.02281e-005        2.64391e-005
165       29        -0.944243        1.0262e-005        2.63821e-005
166       29        -0.943787        1.02644e-005        2.63764e-005
167       29        -0.948428        1.0235e-005        2.64232e-005
168       29        -0.945637        1.02394e-005        2.63609e-005
169       29        -0.890249        1.05165e-005        2.56154e-005
170       29        -0.638301        1.19297e-005        2.2586e-005
171       29        0.0714485        1.70443e-005        1.5869e-005
172       29        0.670087        2.29667e-005        1.17512e-005
173       29        0.846645        2.51025e-005        1.07652e-005
174       29        0.880826        2.55456e-005        1.05871e-005
175       29        0.884499        2.55961e-005        1.05692e-005
176       29        0.885322        2.56055e-005        1.05644e-005
177       29        0.879325        2.5521e-005        1.05928e-005
178       29        0.821424        2.47769e-005        1.0897e-005
179       29        0.544245        2.1563e-005        1.25126e-005
180       29        -0.233068        1.4631e-005        1.84712e-005
181       29        -0.748691        1.12923e-005        2.38745e-005
182       29        -0.884484        1.05623e-005        2.5579e-005
183       29        -0.894314        1.05255e-005        2.57417e-005
184       29        -0.873516        1.06473e-005        2.55037e-005
185       29        -0.848193        1.07911e-005        2.52019e-005
186       29        -0.824495        1.09254e-005        2.49178e-005
187       29        -0.803523        1.10444e-005        2.46665e-005
188       29        -0.785493        1.11473e-005        2.44514e-005
189       29        -0.77069        1.12322e-005        2.42756e-005
190       29        -0.759563        1.12963e-005        2.4144e-005
191       29        -0.752618        1.13364e-005        2.4062e-005
192       29        -0.750258        1.13501e-005        2.40343e-005
193       29        -0.752665        1.13362e-005        2.40627e-005
194       29        -0.759731        1.12954e-005        2.41461e-005
195       29        -0.771101        1.12299e-005        2.42807e-005
196       29        -0.786286        1.11429e-005        2.44612e-005
197       29        -0.804862        1.10369e-005        2.46828e-005
198       29        -0.826549        1.09138e-005        2.49426e-005
199       29        -0.850987        1.0775e-005        2.52346e-005
200       29        -0.875664        1.06334e-005        2.55252e-005
201       29        -0.887964        1.05547e-005        2.56497e-005
202       29        -0.836875        1.08114e-005        2.4965e-005
203       29        -0.552506        1.24583e-005        2.16475e-005
204       29        0.22253        1.83767e-005        1.47104e-005
205       29        0.734467        2.37128e-005        1.13765e-005
206       29        0.872135        2.54177e-005        1.06261e-005
207       29        0.895199        2.57239e-005        1.05089e-005
208       29        0.894562        2.572e-005        1.0514e-005
209       29        0.888627        2.56424e-005        1.05447e-005
210       29        0.858536        2.52514e-005        1.07011e-005
211       29        0.707952        2.34089e-005        1.15324e-005
212       29        0.157975        1.7795e-005        1.51947e-005
213       29        -0.63257        1.19592e-005        2.25125e-005
214       29        -0.896502        1.04837e-005        2.56958e-005
215       29        -0.943262        1.02558e-005        2.63405e-005
216       29        -0.93572        1.03075e-005        2.62742e-005
217       29        -0.92181        1.0388e-005        2.61137e-005
218       29        -0.914888        1.04276e-005        2.60325e-005
219       29        -0.918204        1.04084e-005        2.60708e-005
220       29        -0.929831        1.03411e-005        2.62052e-005
221       29        -0.939172        1.0281e-005        2.62974e-005
222       29        -0.906255        1.04362e-005        2.583e-005
223       29        -0.69018        1.16187e-005        2.31686e-005
224       29        0.0283249        1.66796e-005        1.62138e-005
225       29        0.669858        2.2965e-005        1.1753e-005
226       29        0.857247        2.52293e-005        1.07055e-005
227       29        0.895525        2.57254e-005        1.05061e-005
228       29        0.901089        2.57987e-005        1.04776e-005
229       29        0.893916        2.57013e-005        1.05131e-005
230       29        0.836622        2.49633e-005        1.08134e-005
231       29        0.564781        2.17837e-005        1.23837e-005
232       29        -0.226605        1.46769e-005        1.84097e-005
233       29        -0.751084        1.12789e-005        2.39033e-005
234       29        -0.884226        1.05655e-005        2.55802e-005
235       29        -0.891062        1.05448e-005        2.57053e-005
236       29        -0.868532        1.06761e-005        2.54454e-005
237       29        -0.842408        1.08245e-005        2.5134e-005
238       29        -0.818588        1.09595e-005        2.48485e-005
239       29        -0.79828        1.10751e-005        2.46057e-005
240       29        -0.781971        1.11683e-005        2.44114e-005
241       29        -0.770233        1.12357e-005        2.42722e-005
242       29        -0.763666        1.12736e-005        2.41945e-005
243       29        -0.762649        1.12794e-005        2.41825e-005
244       29        -0.767197        1.12532e-005        2.42362e-005
245       29        -0.776956        1.1197e-005        2.43518e-005
246       29        -0.791334        1.11147e-005        2.45228e-005
247       29        -0.809762        1.10096e-005        2.47427e-005
248       29        -0.831814        1.08844e-005        2.50068e-005
249       29        -0.856685        1.07429e-005        2.53033e-005
250       29        -0.880108        1.06074e-005        2.55761e-005
251       29        -0.8824        1.05804e-005        2.55696e-005
252       29        -0.787193        1.10803e-005        2.43459e-005
253       29        -0.365721        1.36849e-005        1.97276e-005
254       29        0.463907        2.07186e-005        1.30283e-005
255       29        0.806071        2.45837e-005        1.09793e-005
256       29        0.883061        2.55632e-005        1.05708e-005
257       29        0.892546        2.56935e-005        1.05244e-005
258       29        0.890525        2.56695e-005        1.05358e-005
259       29        0.882002        2.5556e-005        1.0579e-005
260       29        0.829783        2.48858e-005        1.08538e-005
261       29        0.581446        2.19721e-005        1.22844e-005
262       29        -0.178822        1.50342e-005        1.7978e-005
263       29        -0.76267        1.1206e-005        2.40255e-005
264       29        -0.921103        1.03609e-005        2.60273e-005
265       29        -0.938278        1.0287e-005        2.62891e-005
266       29        -0.923027        1.03781e-005        2.61206e-005
267       29        -0.906395        1.04728e-005        2.59241e-005
268       29        -0.897141        1.05253e-005        2.58141e-005
269       29        -0.897493        1.0523e-005        2.58176e-005
270       29        -0.906659        1.04704e-005        2.59251e-005
271       29        -0.919393        1.03951e-005        2.60684e-005
272       29        -0.915487        1.04022e-005        2.59846e-005
273       29        -0.81936        1.09e-005        2.47326e-005
274       29        -0.398035        1.34618e-005        2.00433e-005
275       29        0.469296        2.07752e-005        1.29937e-005
276       29        0.81567        2.47005e-005        1.09261e-005
277       29        0.893553        2.56925e-005        1.05133e-005
278       29        0.904301        2.58377e-005        1.04598e-005
279       29        0.897438        2.57498e-005        1.04959e-005
280       29        0.856089        2.52158e-005        1.07122e-005
281       29        0.668288        2.29417e-005        1.17596e-005
282       29        0.0581685        1.69331e-005        1.59762e-005
283       29        -0.628738        1.19886e-005        2.24816e-005
284       29        -0.881959        1.05591e-005        2.55067e-005
285       29        -0.942489        1.02525e-005        2.63117e-005
286       29        -0.948858        1.02288e-005        2.64184e-005
287       29        -0.945864        1.02484e-005        2.639e-005
288       29        -0.944932        1.02517e-005        2.6374e-005
289       29        -0.942137        1.02594e-005        2.63202e-005
290       29        -0.913302        1.03992e-005        2.59204e-005
291       29        -0.780188        1.11105e-005        2.42418e-005
292       29        -0.343839        1.38403e-005        1.95197e-005
293       29        0.417293        2.02476e-005        1.33397e-005
294       29        0.779413        2.42606e-005        1.11277e-005
295       29        0.869446        2.53942e-005        1.06448e-005
296       29        0.881596        2.55572e-005        1.05838e-005
297       29        0.879096        2.55287e-005        1.05985e-005
298       29        0.877494        2.55086e-005        1.06071e-005
299       29        0.874406        2.54649e-005        1.06216e-005
300       29        0.846047        2.5094e-005        1.0768e-005
301       29        0.711932        2.3449e-005        1.15063e-005
302       29        0.295067        1.90619e-005        1.41912e-005
303       29        -0.314747        1.40478e-005        1.92443e-005
304       29        -0.672915        1.17235e-005        2.29774e-005
305       29        -0.811307        1.09359e-005        2.4615e-005
306       29        -0.846809        1.07441e-005        2.50574e-005
307       29        -0.820141        1.08883e-005        2.47255e-005
308       29        -0.700794        1.15605e-005        2.32986e-005
309       29        -0.378407        1.36036e-005        1.98607e-005
310       29        0.221264        1.83756e-005        1.47281e-005
311       29        0.684788        2.31328e-005        1.16635e-005
312       29        0.842706        2.50484e-005        1.07844e-005
313       29        0.877971        2.5507e-005        1.06013e-005
314       29        0.881968        2.55627e-005        1.05821e-005
315       29        0.881347        2.55551e-005        1.05855e-005
316       29        0.87461        2.54653e-005        1.06197e-005
317       29        0.82596        2.48424e-005        1.08764e-005
318       29        0.601194        2.21885e-005        1.21628e-005
319       29        -0.0658477        1.59148e-005        1.6998e-005
320       29        -0.674014        1.17183e-005        2.29925e-005
321       29        -0.889824        1.05173e-005        2.56064e-005
322       29        -0.943097        1.02484e-005        2.63171e-005
323       29        -0.950374        1.02187e-005        2.64323e-005
324       29        -0.949001        1.02288e-005        2.64224e-005
325       29        -0.947082        1.02364e-005        2.63914e-005
326       29        -0.935875        1.02871e-005        2.62265e-005
327       29        -0.875339        1.05957e-005        2.54265e-005
328       29        -0.641388        1.19136e-005        2.26253e-005
329       29        -0.00794161        1.63837e-005        1.65143e-005
330       29        0.629042        2.24986e-005        1.1994e-005
331       29        0.835688        2.49629e-005        1.08233e-005
332       29        0.877571        2.55035e-005        1.06041e-005
333       29        0.880892        2.55511e-005        1.05887e-005
334       29        0.879804        2.55382e-005        1.05949e-005
335       29        0.876761        2.54961e-005        1.06097e-005
336       29        0.847737        2.51188e-005        1.07605e-005
337       29        0.699566        2.33079e-005        1.15794e-005
338       29        0.200714        1.81837e-005        1.4877e-005
339       29        -0.493512        1.28358e-005        2.10258e-005
340       29        -0.816395        1.09098e-005        2.46816e-005
341       29        -0.914921        1.03891e-005        2.59372e-005
342       29        -0.938036        1.02766e-005        2.62563e-005
343       29        -0.940514        1.02673e-005        2.62975e-005
344       29        -0.935484        1.02904e-005        2.62245e-005
345       29        -0.909337        1.04193e-005        2.58676e-005
346       29        -0.805109        1.09727e-005        2.45452e-005
347       29        -0.468369        1.29994e-005        2.0765e-005
348       29        0.23511        1.84973e-005        1.46219e-005
349       29        0.711957        2.34536e-005        1.15083e-005
350       29        0.849776        2.51445e-005        1.07495e-005
351       29        0.874392        2.54658e-005        1.06222e-005
352       29        0.874336        2.54693e-005        1.06242e-005
353       29        0.872809        2.54501e-005        1.06325e-005
354       29        0.86887        2.53956e-005        1.06515e-005
355       29        0.836885        2.49795e-005        1.08176e-005
356       29        0.690106        2.31951e-005        1.16329e-005
357       29        0.249151        1.86313e-005        1.45224e-005
358       29        -0.348736        1.38083e-005        1.95701e-005
359       29        -0.680673        1.16771e-005        2.30647e-005
360       29        -0.802559        1.09833e-005        2.45065e-005
361       29        -0.82399        1.08669e-005        2.47719e-005
362       29        -0.776886        1.11265e-005        2.41966e-005
363       29        -0.625856        1.20054e-005        2.24483e-005
364       29        -0.273167        1.43454e-005        1.88515e-005
365       29        0.293272        1.90463e-005        1.42051e-005
366       29        0.695263        2.32536e-005        1.16022e-005
367       29        0.830439        2.48979e-005        1.08519e-005
368       29        0.85079        2.51724e-005        1.07506e-005
369       29        0.836475        2.50056e-005        1.08333e-005
370       29        0.814724        2.47443e-005        1.09558e-005
371       29        0.794414        2.45012e-005        1.10708e-005
372       29        0.778987        2.43178e-005        1.11587e-005
373       29        0.770138        2.42128e-005        1.12093e-005
374       29        0.768684        2.41955e-005        1.12176e-005
375       29        0.7747        2.42667e-005        1.11831e-005
376       29        0.787537        2.44189e-005        1.11097e-005
377       29        0.805754        2.46362e-005        1.10062e-005
378       29        0.826507        2.48849e-005        1.0889e-005
379       29        0.842773        2.50762e-005        1.07957e-005
380       29        0.833364        2.49399e-005        1.08385e-005
381       29        0.734903        2.37195e-005        1.13747e-005
382       29        0.412123        2.02026e-005        1.3379e-005
383       29        -0.124978        1.54551e-005        1.75126e-005
384       29        -0.524552        1.26338e-005        2.13474e-005
385       29        -0.706585        1.15239e-005        2.33596e-005
386       29        -0.761898        1.12075e-005        2.40103e-005
387       29        -0.729436        1.13925e-005        2.3627e-005
388       29        -0.583472        1.22637e-005        2.19795e-005
389       29        -0.235728        1.46177e-005        1.85035e-005
390       29        0.309694        1.92018e-005        1.40878e-005
391       29        0.69318        2.32305e-005        1.16149e-005
392       29        0.822446        2.48014e-005        1.08966e-005
393       29        0.841064        2.5054e-005        1.08046e-005
394       29        0.826777        2.48884e-005        1.08876e-005
395       29        0.806973        2.46513e-005        1.09996e-005
396       29        0.791096        2.44616e-005        1.10896e-005
397       29        0.78281        2.43636e-005        1.11371e-005
398       29        0.783126        2.43676e-005        1.11354e-005
399       29        0.791424        2.44665e-005        1.10882e-005
400       29        0.806069        2.46415e-005        1.10051e-005
401       29        0.82489        2.48682e-005        1.08993e-005
402       29        0.845249        2.51146e-005        1.07855e-005
403       29        0.862818        2.53253e-005        1.06865e-005
404       29        0.868218        2.53769e-005        1.06506e-005
405       29        0.84393        2.50556e-005        1.07743e-005
406       29        0.769114        2.4139e-005        1.11866e-005
407       29        0.658265        2.28428e-005        1.18268e-005
408       29        0.574189        2.1904e-005        1.23355e-005
409       29        0.570138        2.18593e-005        1.23603e-005
410       29        0.648436        2.27295e-005        1.18844e-005
411       29        0.761296        2.40434e-005        1.12297e-005
412       29        0.844691        2.50607e-005        1.07683e-005
413       29        0.876774        2.54774e-005        1.06017e-005
414       29        0.875592        2.54803e-005        1.06155e-005
415       29        0.859188        2.52842e-005        1.0708e-005
416       29        0.837291        2.50184e-005        1.083e-005
417       29        0.813318        2.47285e-005        1.09642e-005
418       29        0.788072        2.44261e-005        1.1107e-005
419       29        0.761365        2.41086e-005        1.12594e-005
420       29        0.732644        2.377e-005        1.14247e-005
421       29        0.701367        2.34054e-005        1.16069e-005
422       29        0.667638        2.30172e-005        1.1806e-005
423       29        0.633349        2.26285e-005        1.20115e-005
424       29        0.603192        2.22921e-005        1.21952e-005
425       29        0.583682        2.20772e-005        1.23156e-005
426       29        0.580172        2.20389e-005        1.23374e-005
427       29        0.593574        2.21868e-005        1.22549e-005
428       29        0.620301        2.24842e-005        1.20916e-005
429       29        0.655385        2.28797e-005        1.18801e-005
430       29        0.69487        2.33313e-005        1.16456e-005
431       29        0.735886        2.38075e-005        1.14057e-005
432       29        0.774679        2.42639e-005        1.11821e-005
433       29        0.801206        2.45738e-005        1.10284e-005
434       29        0.781577        2.4313e-005        1.11277e-005
435       29        0.606582        2.22559e-005        1.21341e-005
436       29        0.0707625        1.70452e-005        1.58808e-005
437       29        -0.526277        1.2628e-005        2.13743e-005
438       29        -0.799633        1.10051e-005        2.44833e-005
439       29        -0.889927        1.05221e-005        2.56207e-005
440       29        -0.91438        1.03999e-005        2.59501e-005
441       29        -0.917793        1.03857e-005        2.60034e-005
442       29        -0.913234        1.0408e-005        2.59407e-005
443       29        -0.894517        1.05008e-005        2.56866e-005
444       29        -0.829282        1.08441e-005        2.48511e-005
445       29        -0.625893        1.20092e-005        2.24562e-005
446       29        -0.122426        1.5475e-005        1.74904e-005
447       29        0.50175        2.1122e-005        1.27888e-005
448       29        0.764244        2.40917e-005        1.12192e-005
449       29        0.815712        2.47431e-005        1.09445e-005
450       29        0.799597        2.45604e-005        1.10402e-005
451       29        0.765355        2.41549e-005        1.12361e-005
452       29        0.728201        2.37186e-005        1.14508e-005
453       29        0.693995        2.3322e-005        1.16511e-005
454       29        0.666578        2.30078e-005        1.18136e-005
455       29        0.649226        2.28107e-005        1.19175e-005
456       29        0.644174        2.27535e-005        1.19478e-005
457       29        0.651601        2.28373e-005        1.19031e-005
458       29        0.669472        2.30404e-005        1.17962e-005
459       29        0.694623        2.33287e-005        1.16472e-005
460       29        0.72414        2.36706e-005        1.14741e-005
461       29        0.755936        2.40428e-005        1.12898e-005
462       29        0.788199        2.44249e-005        1.11051e-005
463       29        0.817604        2.4775e-005        1.09379e-005
464       29        0.834326        2.49666e-005        1.08397e-005
465       29        0.808029        2.46149e-005        1.09718e-005
466       29        0.66153        2.28648e-005        1.17996e-005
467       29        0.296008        1.90714e-005        1.4185e-005
468       29        -0.174489        1.50732e-005        1.79467e-005
469       29        -0.482705        1.29017e-005        2.09066e-005
470       29        -0.611024        1.209e-005        2.22736e-005
471       29        -0.61859        1.20435e-005        2.23565e-005
472       29        -0.505354        1.27541e-005        2.11409e-005
473       29        -0.208164        1.48194e-005        1.82488e-005
474       29        0.273043        1.88546e-005        1.43495e-005
475       29        0.658051        2.28244e-005        1.18198e-005
476       29        0.813835        2.46841e-005        1.09389e-005
477       29        0.847208        2.51232e-005        1.07681e-005
478       29        0.84048        2.50524e-005        1.08102e-005
479       29        0.826528        2.48861e-005        1.08893e-005
480       29        0.816808        2.47697e-005        1.09442e-005
481       29        0.815291        2.47526e-005        1.09533e-005
482       29        0.822755        2.48434e-005        1.09117e-005
483       29        0.837683        2.50237e-005        1.08281e-005
484       29        0.855172        2.52326e-005        1.07291e-005
485       29        0.860576        2.5282e-005        1.06922e-005
486       29        0.804498        2.4557e-005        1.09847e-005
487       29        0.525688        2.13611e-005        1.26276e-005
488       29        -0.199339        1.48848e-005        1.81683e-005
489       29        -0.718328        1.14633e-005        2.35112e-005
490       29        -0.86684        1.06499e-005        2.53402e-005
491       29        -0.877852        1.06081e-005        2.55201e-005
492       29        -0.851808        1.07637e-005        2.52288e-005
493       29        -0.820638        1.09455e-005        2.48675e-005
494       29        -0.793805        1.10994e-005        2.45496e-005
495       29        -0.774555        1.12064e-005        2.43136e-005
496       29        -0.765481        1.12558e-005        2.42003e-005
497       29        -0.769        1.12393e-005        2.425e-005
498       29        -0.786391        1.11458e-005        2.447e-005
499       29        -0.807665        1.10042e-005        2.46788e-005
0       30        -0.85117        1.07788e-005        2.5248e-005
1       30        -0.877103        1.06171e-005        2.55228e-005
2       30        -0.899328        1.04949e-005        2.57958e-005
3       30        -0.880661        1.05807e-005        2.55258e-005
4       30        -0.691641        1.16129e-005        2.31908e-005
5       30        -0.0163202        1.62972e-005        1.65653e-005
6       30        0.662627        2.2862e-005        1.17853e-005
7       30        0.860326        2.52573e-005        1.06844e-005
8       30        0.893595        2.56982e-005        1.05152e-005
9       30        0.890237        2.56636e-005        1.05364e-005
10       30        0.88368        2.55815e-005        1.05718e-005
11       30        0.881506        2.55523e-005        1.05827e-005
12       30        0.882199        2.55572e-005        1.05774e-005
13       30        0.875828        2.54644e-005        1.06064e-005
14       30        0.839999        2.49975e-005        1.07917e-005
15       30        0.738277        2.37589e-005        1.13552e-005
16       30        0.564701        2.17922e-005        1.23895e-005
17       30        0.389634        1.99746e-005        1.35289e-005
18       30        0.292605        1.90345e-005        1.42058e-005
19       30        0.313894        1.92371e-005        1.40546e-005
20       30        0.443338        2.05157e-005        1.31688e-005
21       30        0.625611        2.24629e-005        1.20162e-005
22       30        0.778304        2.42361e-005        1.11288e-005
23       30        0.853468        2.51689e-005        1.07203e-005
24       30        0.87274        2.54322e-005        1.06257e-005
25       30        0.868437        2.53905e-005        1.0654e-005
26       30        0.858739        2.52747e-005        1.07088e-005
27       30        0.851608        2.5188e-005        1.07484e-005
28       30        0.85003        2.51687e-005        1.07572e-005
29       30        0.854425        2.5222e-005        1.07327e-005
30       30        0.862375        2.53169e-005        1.06877e-005
31       30        0.865038        2.53399e-005        1.0669e-005
32       30        0.834554        2.49359e-005        1.08239e-005
33       30        0.696416        2.32602e-005        1.15921e-005
34       30        0.331397        1.94068e-005        1.39325e-005
35       30        -0.174366        1.50721e-005        1.79432e-005
36       30        -0.517656        1.26747e-005        2.12693e-005
37       30        -0.671863        1.17241e-005        2.29544e-005
38       30        -0.713364        1.1481e-005        2.34308e-005
39       30        -0.667464        1.17503e-005        2.29046e-005
40       30        -0.503313        1.27668e-005        2.11188e-005
41       30        -0.139836        1.53359e-005        1.76376e-005
42       30        0.373728        1.98188e-005        1.36386e-005
43       30        0.719649        2.35315e-005        1.1458e-005
44       30        0.841946        2.50313e-005        1.07853e-005
45       30        0.866215        2.53561e-005        1.06633e-005
46       30        0.861755        2.53095e-005        1.06912e-005
47       30        0.853693        2.52127e-005        1.07366e-005
48       30        0.850028        2.51683e-005        1.0757e-005
49       30        0.85274        2.52011e-005        1.07419e-005
50       30        0.860566        2.52953e-005        1.0698e-005
51       30        0.86829        2.53837e-005        1.06527e-005
52       30        0.862095        2.52869e-005        1.0678e-005
53       30        0.812701        2.46544e-005        1.09381e-005
54       30        0.677002        2.30421e-005        1.17086e-005
55       30        0.462845        2.07147e-005        1.30397e-005
56       30        0.255689        1.86864e-005        1.44704e-005
57       30        0.143136        1.76677e-005        1.53114e-005
58       30        0.174136        1.79427e-005        1.50751e-005
59       30        0.335561        1.9444e-005        1.39013e-005
60       30        0.558275        2.1721e-005        1.24286e-005
61       30        0.750301        2.38962e-005        1.12843e-005
62       30        0.849995        2.51187e-005        1.07362e-005
63       30        0.88033        2.55215e-005        1.05824e-005
64       30        0.881769        2.55527e-005        1.05801e-005
65       30        0.876243        2.54884e-005        1.06119e-005
66       30        0.872758        2.54467e-005        1.06316e-005
67       30        0.873941        2.54612e-005        1.0625e-005
68       30        0.87833        2.55134e-005        1.06002e-005
69       30        0.877333        2.54926e-005        1.06021e-005
70       30        0.841292        2.50195e-005        1.07872e-005
71       30        0.6848        2.31268e-005        1.16603e-005
72       30        0.261696        1.87475e-005        1.44308e-005
73       30        -0.294679        1.41878e-005        1.90499e-005
74       30        -0.63104        1.19721e-005        2.25023e-005
75       30        -0.775519        1.11332e-005        2.41782e-005
76       30        -0.823068        1.08721e-005        2.47609e-005
77       30        -0.812968        1.09271e-005        2.46361e-005
78       30        -0.731471        1.13823e-005        2.36539e-005
79       30        -0.502112        1.27776e-005        2.11113e-005
80       30        -0.0111045        1.63616e-005        1.65443e-005
81       30        0.542106        2.1545e-005        1.25289e-005
82       30        0.797538        2.4475e-005        1.10244e-005
83       30        0.866835        2.53574e-005        1.06572e-005
84       30        0.877281        2.54993e-005        1.06055e-005
85       30        0.876122        2.54885e-005        1.06133e-005
86       30        0.876091        2.54878e-005        1.06133e-005
87       30        0.875486        2.54752e-005        1.06145e-005
88       30        0.854799        2.52018e-005        1.072e-005
89       30        0.746251        2.38517e-005        1.1309e-005
90       30        0.386507        1.99448e-005        1.3551e-005
91       30        -0.221056        1.47248e-005        1.83676e-005
92       30        -0.626262        1.20022e-005        2.24514e-005
93       30        -0.794975        1.10266e-005        2.4417e-005
94       30        -0.852463        1.07155e-005        2.51322e-005
95       30        -0.861593        1.06673e-005        2.52487e-005
96       30        -0.834676        1.0811e-005        2.49092e-005
97       30        -0.744316        1.13105e-005        2.38086e-005
98       30        -0.50764        1.27432e-005        2.11711e-005
99       30        -0.0122755        1.63529e-005        1.65548e-005
100       30        0.537143        2.14932e-005        1.2561e-005
101       30        0.78933        2.43782e-005        1.10713e-005
102       30        0.854138        2.52033e-005        1.07278e-005
103       30        0.858167        2.52668e-005        1.07116e-005
104       30        0.849817        2.51687e-005        1.07594e-005
105       30        0.844458        2.51042e-005        1.07895e-005
106       30        0.846636        2.51307e-005        1.07774e-005
107       30        0.855896        2.5243e-005        1.07258e-005
108       30        0.86552        2.53555e-005        1.06704e-005
109       30        0.850584        2.5151e-005        1.07436e-005
110       30        0.721721        2.3558e-005        1.14472e-005
111       30        0.238781        1.85238e-005        1.45891e-005
112       30        -0.501698        1.2782e-005        2.11098e-005
113       30        -0.823845        1.08753e-005        2.47876e-005
114       30        -0.901774        1.04704e-005        2.57988e-005
115       30        -0.903327        1.0475e-005        2.58501e-005
116       30        -0.885838        1.05771e-005        2.56496e-005
117       30        -0.865842        1.06907e-005        2.5412e-005
118       30        -0.847781        1.07929e-005        2.51956e-005
119       30        -0.83274        1.0878e-005        2.50153e-005
120       30        -0.821167        1.09437e-005        2.48767e-005
121       30        -0.813455        1.09877e-005        2.47849e-005
122       30        -0.810053        1.10073e-005        2.47447e-005
123       30        -0.811325        1.10003e-005        2.47604e-005
124       30        -0.817419        1.09658e-005        2.48336e-005
125       30        -0.828274        1.09044e-005        2.49641e-005
126       30        -0.843712        1.0817e-005        2.51494e-005
127       30        -0.863116        1.0707e-005        2.53812e-005
128       30        -0.883647        1.05889e-005        2.5622e-005
129       30        -0.893064        1.05265e-005        2.57121e-005
130       30        -0.843524        1.07752e-005        2.50475e-005
131       30        -0.576162        1.23116e-005        2.19047e-005
132       30        0.170641        1.79064e-005        1.50973e-005
133       30        0.7215        2.35519e-005        1.14468e-005
134       30        0.874163        2.54378e-005        1.06129e-005
135       30        0.900092        2.57825e-005        1.04814e-005
136       30        0.899428        2.57796e-005        1.04872e-005
137       30        0.895558        2.57303e-005        1.05077e-005
138       30        0.881665        2.55468e-005        1.05788e-005
139       30        0.80467        2.45688e-005        1.09881e-005
140       30        0.471899        2.07999e-005        1.29753e-005
141       30        -0.363496        1.3699e-005        1.97039e-005
142       30        -0.817561        1.09034e-005        2.46958e-005
143       30        -0.93123        1.03101e-005        2.61631e-005
144       30        -0.940348        1.02766e-005        2.63171e-005
145       30        -0.926751        1.03576e-005        2.61662e-005
146       30        -0.914203        1.04292e-005        2.60186e-005
147       30        -0.909614        1.0455e-005        2.59636e-005
148       30        -0.914311        1.04279e-005        2.60183e-005
149       30        -0.925503        1.03623e-005        2.61455e-005
150       30        -0.930434        1.03249e-005        2.61799e-005
151       30        -0.882487        1.05613e-005        2.55256e-005
152       30        -0.624461        1.20116e-005        2.24285e-005
153       30        0.137934        1.76164e-005        1.53466e-005
154       30        0.716007        2.3492e-005        1.14805e-005
155       30        0.878871        2.54966e-005        1.05875e-005
156       30        0.91117        2.59196e-005        1.04211e-005
157       30        0.911829        2.593e-005        1.04184e-005
158       30        0.890102        2.56465e-005        1.05308e-005
159       30        0.786736        2.4342e-005        1.10836e-005
160       30        0.402552        2.00991e-005        1.34385e-005
161       30        -0.360533        1.37243e-005        1.9682e-005
162       30        -0.78539        1.10794e-005        2.43e-005
163       30        -0.916078        1.03815e-005        2.59481e-005
164       30        -0.945679        1.02369e-005        2.63556e-005
165       30        -0.949265        1.02237e-005        2.6416e-005
166       30        -0.94869        1.02267e-005        2.64087e-005
167       30        -0.94395        1.02461e-005        2.63335e-005
168       30        -0.913416        1.03958e-005        2.59148e-005
169       30        -0.783893        1.10882e-005        2.42829e-005
170       30        -0.369318        1.3664e-005        1.97684e-005
171       30        0.377718        1.98536e-005        1.36082e-005
172       30        0.765813        2.40941e-005        1.12027e-005
173       30        0.868682        2.53828e-005        1.06482e-005
174       30        0.886829        2.56218e-005        1.05551e-005
175       30        0.888492        2.56459e-005        1.05475e-005
176       30        0.89048        2.56697e-005        1.05363e-005
177       30        0.889658        2.56523e-005        1.05379e-005
178       30        0.855126        2.5198e-005        1.07149e-005
179       30        0.667255        2.29216e-005        1.17614e-005
180       30        0.0411497        1.67876e-005        1.61108e-005
181       30        -0.634572        1.19558e-005        2.25512e-005
182       30        -0.860185        1.06848e-005        2.52545e-005
183       30        -0.898467        1.04966e-005        2.57778e-005
184       30        -0.885433        1.05781e-005        2.56416e-005
185       30        -0.862074        1.07118e-005        2.53663e-005
186       30        -0.83916        1.08418e-005        2.50925e-005
187       30        -0.819037        1.09558e-005        2.48513e-005
188       30        -0.80207        1.10523e-005        2.46483e-005
189       30        -0.788372        1.11305e-005        2.4485e-005
190       30        -0.778188        1.11889e-005        2.4364e-005
191       30        -0.771865        1.12252e-005        2.42891e-005
192       30        -0.769703        1.12377e-005        2.42635e-005
193       30        -0.77184        1.12254e-005        2.42889e-005
194       30        -0.778205        1.11888e-005        2.43644e-005
195       30        -0.788547        1.11296e-005        2.44874e-005
196       30        -0.802571        1.10496e-005        2.46546e-005
197       30        -0.820073        1.09501e-005        2.48641e-005
198       30        -0.840907        1.08318e-005        2.51131e-005
199       30        -0.864231        1.0699e-005        2.53907e-005
200       30        -0.885255        1.05764e-005        2.56329e-005
201       30        -0.883156        1.05728e-005        2.55704e-005
202       30        -0.781423        1.1111e-005        2.42728e-005
203       30        -0.361601        1.37167e-005        1.96921e-005
204       30        0.439717        2.04686e-005        1.31862e-005
205       30        0.802969        2.45362e-005        1.09921e-005
206       30        0.890071        2.56472e-005        1.05314e-005
207       30        0.901646        2.58058e-005        1.04746e-005
208       30        0.899091        2.57768e-005        1.04896e-005
209       30        0.894247        2.57138e-005        1.05148e-005
210       30        0.872784        2.54331e-005        1.06256e-005
211       30        0.76251        2.40547e-005        1.12214e-005
212       30        0.33158        1.93995e-005        1.39248e-005
213       30        -0.496684        1.28097e-005        2.10497e-005
214       30        -0.857013        1.06901e-005        2.51871e-005
215       30        -0.941287        1.02589e-005        2.62965e-005
216       30        -0.945743        1.02486e-005        2.63872e-005
217       30        -0.935198        1.03118e-005        2.62716e-005
218       30        -0.928905        1.03481e-005        2.61987e-005
219       30        -0.93169        1.0332e-005        2.62308e-005
220       30        -0.940829        1.02774e-005        2.63319e-005
221       30        -0.941256        1.02634e-005        2.63072e-005
222       30        -0.879647        1.0572e-005        2.5479e-005
223       30        -0.584212        1.22564e-005        2.19828e-005
224       30        0.213046        1.8289e-005        1.47797e-005
225       30        0.731138        2.36764e-005        1.13969e-005
226       30        0.872417        2.54228e-005        1.06252e-005
227       30        0.900901        2.57945e-005        1.04778e-005
228       30        0.905698        2.58572e-005        1.0453e-005
229       30        0.902038        2.58045e-005        1.047e-005
230       30        0.862132        2.52825e-005        1.06758e-005
231       30        0.658975        2.28276e-005        1.18106e-005
232       30        -0.0122719        1.63435e-005        1.65453e-005
233       30        -0.672488        1.17295e-005        2.29794e-005
234       30        -0.87101        1.06296e-005        2.53975e-005
235       30        -0.897107        1.05073e-005        2.57693e-005
236       30        -0.879545        1.06128e-005        2.55748e-005
237       30        -0.854772        1.0754e-005        2.52809e-005
238       30        -0.831734        1.08847e-005        2.50054e-005
239       30        -0.812417        1.09944e-005        2.47742e-005
240       30        -0.797267        1.10807e-005        2.45933e-005
241       30        -0.786599        1.11416e-005        2.44661e-005
242       30        -0.780736        1.11752e-005        2.43964e-005
243       30        -0.779892        1.11801e-005        2.43863e-005
244       30        -0.78405        1.11562e-005        2.44357e-005
245       30        -0.792966        1.11052e-005        2.45418e-005
246       30        -0.80629        1.10291e-005        2.47006e-005
247       30        -0.823719        1.093e-005        2.49091e-005
248       30        -0.844937        1.08094e-005        2.51625e-005
249       30        -0.868509        1.0675e-005        2.54423e-005
250       30        -0.887498        1.05624e-005        2.56566e-005
251       30        -0.87259        1.06258e-005        2.54285e-005
252       30        -0.717944        1.14678e-005        2.35114e-005
253       30        -0.156652        1.52037e-005        1.7782e-005
254       30        0.590653        2.20624e-005        1.22218e-005
255       30        0.843775        2.50488e-005        1.07731e-005
256       30        0.894997        2.57147e-005        1.05073e-005
257       30        0.898651        2.577e-005        1.04914e-005
258       30        0.89553        2.57322e-005        1.05088e-005
259       30        0.888768        2.56423e-005        1.05431e-005
260       30        0.849782        2.5137e-005        1.07463e-005
261       30        0.659259        2.28387e-005        1.1813e-005
262       30        0.0181395        1.65938e-005        1.62955e-005
263       30        -0.682628        1.16646e-005        2.30851e-005
264       30        -0.905664        1.0436e-005        2.58142e-005
265       30        -0.943856        1.02517e-005        2.63456e-005
266       30        -0.934748        1.03111e-005        2.6258e-005
267       30        -0.919629        1.03982e-005        2.60824e-005
268       30        -0.910684        1.04488e-005        2.5976e-005
269       30        -0.911047        1.04465e-005        2.59796e-005
270       30        -0.919628        1.03966e-005        2.60784e-005
271       30        -0.928943        1.03385e-005        2.61753e-005
272       30        -0.91168        1.04148e-005        2.59171e-005
273       30        -0.77185        1.11588e-005        2.41451e-005
274       30        -0.24919        1.4511e-005        1.86175e-005
275       30        0.552579        2.16511e-005        1.24594e-005
276       30        0.835202        2.49434e-005        1.08201e-005
277       30        0.895784        2.57236e-005        1.05026e-005
278       30        0.90335        2.5827e-005        1.04654e-005
279       30        0.899454        2.57769e-005        1.04858e-005
280       30        0.877784        2.54936e-005        1.05978e-005
281       30        0.77638        2.42175e-005        1.11417e-005
282       30        0.411501        2.01918e-005        1.33802e-005
283       30        -0.293157        1.42004e-005        1.90378e-005
284       30        -0.728048        1.14035e-005        2.36171e-005
285       30        -0.879632        1.05705e-005        2.5475e-005
286       30        -0.921843        1.03548e-005        2.60311e-005
287       30        -0.929046        1.03208e-005        2.61332e-005
288       30        -0.921525        1.03582e-005        2.60314e-005
289       30        -0.890598        1.05151e-005        2.5621e-005
290       30        -0.79128        1.10478e-005        2.43738e-005
291       30        -0.502708        1.27756e-005        2.11204e-005
292       30        0.110766        1.73891e-005        1.55659e-005
293       30        0.652037        2.27548e-005        1.18549e-005
294       30        0.840648        2.50166e-005        1.0793e-005
295       30        0.881565        2.55485e-005        1.05805e-005
296       30        0.883152        2.55759e-005        1.0575e-005
297       30        0.879046        2.55266e-005        1.05981e-005
298       30        0.877974        2.55123e-005        1.06035e-005
299       30        0.879449        2.55267e-005        1.05939e-005
300       30        0.873821        2.54441e-005        1.06192e-005
301       30        0.830956        2.48836e-005        1.08401e-005
302       30        0.681732        2.30925e-005        1.16788e-005
303       30        0.358755        1.96729e-005        1.37424e-005
304       30        -0.0431536        1.60973e-005        1.68072e-005
305       30        -0.321199        1.39958e-005        1.92972e-005
306       30        -0.416184        1.33402e-005        2.02259e-005
307       30        -0.349296        1.37987e-005        1.95675e-005
308       30        -0.101355        1.56338e-005        1.73015e-005
309       30        0.297266        1.90809e-005        1.41742e-005
310       30        0.646405        2.26912e-005        1.18885e-005
311       30        0.819345        2.47374e-005        1.09023e-005
312       30        0.871771        2.54153e-005        1.06289e-005
313       30        0.880006        2.5532e-005        1.05902e-005
314       30        0.878533        2.55184e-005        1.06001e-005
315       30        0.878156        2.55143e-005        1.06024e-005
316       30        0.877121        2.54974e-005        1.06064e-005
317       30        0.855715        2.52166e-005        1.07165e-005
318       30        0.741329        2.37965e-005        1.13386e-005
319       30        0.346303        1.95493e-005        1.38272e-005
320       30        -0.321865        1.39964e-005        1.93108e-005
321       30        -0.719144        1.14545e-005        2.35124e-005
322       30        -0.86499        1.06474e-005        2.52873e-005
323       30        -0.910107        1.04128e-005        2.58716e-005
324       30        -0.918644        1.03702e-005        2.59866e-005
325       30        -0.905317        1.04386e-005        2.58116e-005
326       30        -0.853325        1.0711e-005        2.51435e-005
327       30        -0.693626        1.16037e-005        2.32185e-005
328       30        -0.272096        1.43525e-005        1.88407e-005
329       30        0.392647        2.00055e-005        1.35091e-005
330       30        0.759914        2.40187e-005        1.12337e-005
331       30        0.862862        2.5307e-005        1.06783e-005
332       30        0.879715        2.55315e-005        1.0593e-005
333       30        0.878114        2.55162e-005        1.06037e-005
334       30        0.876774        2.54999e-005        1.06111e-005
335       30        0.87739        2.55043e-005        1.06064e-005
336       30        0.868048        2.53768e-005        1.06524e-005
337       30        0.804035        2.45584e-005        1.09904e-005
338       30        0.561226        2.17525e-005        1.241e-005
339       30        0.0100792        1.65379e-005        1.63721e-005
340       30        -0.500407        1.27902e-005        2.10961e-005
341       30        -0.741659        1.13258e-005        2.37775e-005
342       30        -0.829596        1.08388e-005        2.48467e-005
343       30        -0.849763        1.0731e-005        2.51008e-005
344       30        -0.826055        1.08584e-005        2.48037e-005
345       30        -0.733329        1.13737e-005        2.36801e-005
346       30        -0.484088        1.2896e-005        2.09263e-005
347       30        0.0343361        1.67392e-005        1.61742e-005
348       30        0.575597        2.19077e-005        1.23202e-005
349       30        0.807088        2.45966e-005        1.09739e-005
350       30        0.865994        2.53507e-005        1.06633e-005
351       30        0.872252        2.54389e-005        1.06337e-005
352       30        0.868893        2.54003e-005        1.06533e-005
353       30        0.867892        2.53873e-005        1.06585e-005
354       30        0.869427        2.54019e-005        1.06483e-005
355       30        0.862979        2.53085e-005        1.06777e-005
356       30        0.815849        2.46976e-005        1.09229e-005
357       30        0.655802        2.27977e-005        1.18326e-005
358       30        0.327249        1.93669e-005        1.39617e-005
359       30        -0.0529933        1.60172e-005        1.68889e-005
360       30        -0.291386        1.42073e-005        1.90134e-005
361       30        -0.341764        1.38511e-005        1.94944e-005
362       30        -0.220232        1.47266e-005        1.83547e-005
363       30        0.0677807        1.70159e-005        1.59008e-005
364       30        0.42568        2.03367e-005        1.32865e-005
365       30        0.701507        2.33214e-005        1.15636e-005
366       30        0.833518        2.49136e-005        1.08254e-005
367       30        0.868486        2.53759e-005        1.06474e-005
368       30        0.863553        2.53308e-005        1.0681e-005
369       30        0.846388        2.51256e-005        1.07779e-005
370       30        0.827691        2.49e-005        1.08827e-005
371       30        0.811439        2.47043e-005        1.09741e-005
372       30        0.799392        2.456e-005        1.10422e-005
373       30        0.7925        2.4478e-005        1.10815e-005
374       30        0.791252        2.44631e-005        1.10886e-005
375       30        0.795694        2.45159e-005        1.10633e-005
376       30        0.805445        2.46324e-005        1.10079e-005
377       30        0.819699        2.48036e-005        1.09276e-005
378       30        0.837014        2.50121e-005        1.08303e-005
379       30        0.854236        2.52182e-005        1.07331e-005
380       30        0.86301        2.53136e-005        1.06796e-005
381       30        0.841624        2.50215e-005        1.07845e-005
382       30        0.74522        2.3837e-005        1.13138e-005
383       30        0.529575        2.14142e-005        1.26099e-005
384       30        0.235717        1.85027e-005        1.46172e-005
385       30        -0.0259693        1.62359e-005        1.6663e-005
386       30        -0.143447        1.53067e-005        1.76677e-005
387       30        -0.0794112        1.58068e-005        1.71132e-005
388       30        0.150899        1.77371e-005        1.52528e-005
389       30        0.453688        2.0623e-005        1.31014e-005
390       30        0.699975        2.33078e-005        1.15746e-005
391       30        0.82141        2.47699e-005        1.08941e-005
392       30        0.852908        2.51866e-005        1.07339e-005
393       30        0.846685        2.51258e-005        1.07748e-005
394       30        0.829811        2.49256e-005        1.08708e-005
395       30        0.813504        2.47299e-005        1.09628e-005
396       30        0.80233        2.45958e-005        1.10259e-005
397       30        0.798223        2.45472e-005        1.10494e-005
398       30        0.801391        2.4586e-005        1.10318e-005
399       30        0.810898        2.47005e-005        1.09783e-005
400       30        0.825128        2.48726e-005        1.08986e-005
401       30        0.84227        2.5081e-005        1.08032e-005
402       30        0.860473        2.53033e-005        1.07023e-005
403       30        0.877437        2.55103e-005        1.06084e-005
404       30        0.889438        2.56519e-005        1.054e-005
405       30        0.892005        2.56745e-005        1.05223e-005
406       30        0.88143        2.5539e-005        1.0578e-005
407       30        0.860811        2.52758e-005        1.06871e-005
408       30        0.844569        2.50668e-005        1.07723e-005
409       30        0.844507        2.50648e-005        1.07721e-005
410       30        0.860953        2.52751e-005        1.06853e-005
411       30        0.883313        2.55603e-005        1.05669e-005
412       30        0.897266        2.57373e-005        1.04927e-005
413       30        0.898241        2.57573e-005        1.04906e-005
414       30        0.889427        2.56562e-005        1.05419e-005
415       30        0.874444        2.54739e-005        1.0625e-005
416       30        0.856358        2.52526e-005        1.07249e-005
417       30        0.836249        2.50073e-005        1.08365e-005
418       30        0.814271        2.47411e-005        1.09594e-005
419       30        0.790187        2.44518e-005        1.10953e-005
420       30        0.763719        2.41366e-005        1.1246e-005
421       30        0.734726        2.37944e-005        1.14127e-005
422       30        0.703587        2.34311e-005        1.15939e-005
423       30        0.671846        2.30657e-005        1.17811e-005
424       30        0.642707        2.27354e-005        1.19558e-005
425       30        0.620423        2.24857e-005        1.20909e-005
426       30        0.60934        2.23623e-005        1.21586e-005
427       30        0.61206        2.23927e-005        1.2142e-005
428       30        0.62809        2.25719e-005        1.20446e-005
429       30        0.654687        2.28717e-005        1.18842e-005
430       30        0.688427        2.32566e-005        1.16833e-005
431       30        0.726118        2.3693e-005        1.14623e-005
432       30        0.764432        2.41422e-005        1.12406e-005
433       30        0.797482        2.45315e-005        1.10505e-005
434       30        0.809044        2.46544e-005        1.09782e-005
435       30        0.750357        2.39141e-005        1.12922e-005
436       30        0.506475        2.11722e-005        1.27587e-005
437       30        0.0150995        1.65798e-005        1.63313e-005
438       30        -0.434964        1.32209e-005        2.0425e-005
439       30        -0.66566        1.17685e-005        2.28988e-005
440       30        -0.758895        1.12314e-005        2.39894e-005
441       30        -0.783085        1.10978e-005        2.42843e-005
442       30        -0.762746        1.12111e-005        2.40384e-005
443       30        -0.686126        1.16491e-005        2.31351e-005
444       30        -0.499981        1.27937e-005        2.10928e-005
445       30        -0.113722        1.55424e-005        1.74144e-005
446       30        0.399686        2.00804e-005        1.34645e-005
447       30        0.717267        2.35147e-005        1.14772e-005
448       30        0.815434        2.47209e-005        1.09377e-005
449       30        0.819804        2.47973e-005        1.09237e-005
450       30        0.793923        2.44929e-005        1.10725e-005
451       30        0.760487        2.40971e-005        1.12639e-005
452       30        0.72757        2.37108e-005        1.14542e-005
453       30        0.699109        2.33804e-005        1.16207e-005
454       30        0.678061        2.31388e-005        1.17452e-005
455       30        0.666607        2.30081e-005        1.18135e-005
456       30        0.66569        2.29977e-005        1.18189e-005
457       30        0.674633        2.30997e-005        1.17657e-005
458       30        0.691432        2.32923e-005        1.16661e-005
459       30        0.713626        2.35488e-005        1.15357e-005
460       30        0.739138        2.38462e-005        1.13871e-005
461       30        0.766548        2.41692e-005        1.12293e-005
462       30        0.794784        2.4505e-005        1.10684e-005
463       30        0.822247        2.48337e-005        1.0913e-005
464       30        0.844946        2.51035e-005        1.0784e-005
465       30        0.852124        2.51728e-005        1.07364e-005
466       30        0.820989        2.47655e-005        1.08968e-005
467       30        0.716376        2.35033e-005        1.14818e-005
468       30        0.535661        2.14806e-005        1.25722e-005
469       30        0.341686        1.95054e-005        1.386e-005
470       30        0.209832        1.82674e-005        1.48097e-005
471       30        0.196846        1.81496e-005        1.49066e-005
472       30        0.311898        1.92189e-005        1.40693e-005
473       30        0.507339        2.11813e-005        1.27532e-005
474       30        0.700255        2.3316e-005        1.15754e-005
475       30        0.815278        2.46948e-005        1.09278e-005
476       30        0.853035        2.5183e-005        1.0731e-005
477       30        0.852867        2.51999e-005        1.074e-005
478       30        0.840576        2.50559e-005        1.08107e-005
479       30        0.828936        2.49163e-005        1.08763e-005
480       30        0.823291        2.48485e-005        1.09081e-005
481       30        0.825638        2.48773e-005        1.08952e-005
482       30        0.835928        2.50027e-005        1.0838e-005
483       30        0.851998        2.51974e-005        1.07483e-005
484       30        0.867104        2.53754e-005        1.06619e-005
485       30        0.859005        2.5251e-005        1.06959e-005
486       30        0.749494        2.38819e-005        1.12867e-005
487       30        0.310129        1.91926e-005        1.40749e-005
488       30        -0.467889        1.30013e-005        2.07582e-005
489       30        -0.810949        1.09453e-005        2.46274e-005
490       30        -0.881849        1.05772e-005        2.55478e-005
491       30        -0.867855        1.06685e-005        2.54102e-005
492       30        -0.834176        1.08653e-005        2.50218e-005
493       30        -0.800613        1.10608e-005        2.46314e-005
494       30        -0.773076        1.12194e-005        2.4306e-005
495       30        -0.754257        1.13242e-005        2.40755e-005
496       30        -0.74692        1.13639e-005        2.39833e-005
497       30        -0.753674        1.13287e-005        2.40712e-005
498       30        -0.775457        1.12091e-005        2.43416e-005
499       30        -0.800263        1.10452e-005        2.45879e-005
0       31        -0.846734        1.08027e-005        2.51922e-005
1       31        -0.872929        1.06403e-005        2.5472e-005
2       31        -0.895824        1.05154e-005        2.5756e-005
3       31        -0.883696        1.05677e-005        2.55719e-005
4       31        -0.721431        1.14428e-005        2.3542e-005
5       31        -0.107469        1.55685e-005        1.73349e-005
6       31        0.633073        2.25254e-005        1.196e-005
7       31        0.858231        2.5228e-005        1.06944e-005
8       31        0.897849        2.57513e-005        1.04923e-005
9       31        0.895002        2.57243e-005        1.05111e-005
10       31        0.88702        2.5625e-005        1.05545e-005
11       31        0.882819        2.55724e-005        1.05771e-005
12       31        0.882944        2.55739e-005        1.05764e-005
13       31        0.883416        2.55745e-005        1.05717e-005
14       31        0.87733        2.54883e-005        1.06004e-005
15       31        0.855804        2.52142e-005        1.07146e-005
16       31        0.815732        2.47137e-005        1.09312e-005
17       31        0.772646        2.41841e-005        1.1168e-005
18       31        0.748034        2.38855e-005        1.13049e-005
19       31        0.754931        2.39685e-005        1.12662e-005
20       31        0.789549        2.43897e-005        1.10742e-005
21       31        0.834241        2.49423e-005        1.08301e-005
22       31        0.867974        2.53656e-005        1.06485e-005
23       31        0.880835        2.55331e-005        1.05818e-005
24       31        0.879175        2.55241e-005        1.05957e-005
25       31        0.870637        2.54235e-005        1.06444e-005
26       31        0.861454        2.53111e-005        1.06951e-005
27       31        0.855166        2.52338e-005        1.07297e-005
28       31        0.853398        2.52117e-005        1.07393e-005
29       31        0.856571        2.52495e-005        1.07213e-005
30       31        0.863738        2.53354e-005        1.0681e-005
31       31        0.871298        2.54226e-005        1.0637e-005
32       31        0.86893        2.53757e-005        1.06426e-005
33       31        0.833594        2.49146e-005        1.0825e-005
34       31        0.723524        2.35806e-005        1.14375e-005
35       31        0.518354        2.12914e-005        1.2679e-005
36       31        0.270703        1.88237e-005        1.43596e-005
37       31        0.0669795        1.7006e-005        1.59042e-005
38       31        -0.00998614        1.6364e-005        1.65282e-005
39       31        0.0704308        1.70353e-005        1.58767e-005
40       31        0.278767        1.88998e-005        1.43018e-005
41       31        0.530249        2.14183e-005        1.26038e-005
42       31        0.733756        2.3701e-005        1.13789e-005
43       31        0.837762        2.4968e-005        1.08031e-005
44       31        0.868782        2.53771e-005        1.06447e-005
45       31        0.868919        2.53943e-005        1.06505e-005
46       31        0.860577        2.52967e-005        1.06984e-005
47       31        0.853482        2.52118e-005        1.07384e-005
48       31        0.851072        2.51833e-005        1.07522e-005
49       31        0.854139        2.52211e-005        1.07354e-005
50       31        0.861864        2.53156e-005        1.06926e-005
51       31        0.87167        2.54339e-005        1.06378e-005
52       31        0.877997        2.55027e-005        1.05993e-005
53       31        0.872595        2.54233e-005        1.06235e-005
54       31        0.844597        2.50693e-005        1.0773e-005
55       31        0.793144        2.44323e-005        1.10537e-005
56       31        0.737945        2.37648e-005        1.13618e-005
57       31        0.705969        2.33865e-005        1.15443e-005
58       31        0.715807        2.35018e-005        1.14876e-005
59       31        0.762151        2.40542e-005        1.12252e-005
60       31        0.82074        2.47703e-005        1.09016e-005
61       31        0.866424        2.53406e-005        1.06545e-005
62       31        0.886896        2.56038e-005        1.0547e-005
63       31        0.889632        2.56505e-005        1.05374e-005
64       31        0.88431        2.55901e-005        1.05687e-005
65       31        0.878012        2.55134e-005        1.06036e-005
66       31        0.874555        2.54707e-005        1.06225e-005
67       31        0.8753        2.5479e-005        1.0618e-005
68       31        0.879789        2.55323e-005        1.05926e-005
69       31        0.88457        2.55858e-005        1.05642e-005
70       31        0.878409        2.54917e-005        1.05904e-005
71       31        0.83301        2.49022e-005        1.08259e-005
72       31        0.69074        2.3195e-005        1.16255e-005
73       31        0.411468        2.01898e-005        1.33793e-005
74       31        0.0568066        1.69193e-005        1.59849e-005
75       31        -0.228969        1.46594e-005        1.84313e-005
76       31        -0.358327        1.37337e-005        1.9652e-005
77       31        -0.334598        1.38991e-005        1.94223e-005
78       31        -0.148519        1.52645e-005        1.77085e-005
79       31        0.1925        1.81063e-005        1.49358e-005
80       31        0.546886        2.15963e-005        1.24988e-005
81       31        0.769343        2.41221e-005        1.11762e-005
82       31        0.852722        2.51631e-005        1.07259e-005
83       31        0.871458        2.54183e-005        1.06335e-005
84       31        0.870183        2.54103e-005        1.06437e-005
85       31        0.867131        2.53748e-005        1.06614e-005
86       31        0.867708        2.53816e-005        1.0658e-005
87       31        0.871185        2.54211e-005        1.06376e-005
88       31        0.869379        2.53878e-005        1.06429e-005
89       31        0.836509        2.49534e-005        1.08103e-005
90       31        0.711233        2.34318e-005        1.15059e-005
91       31        0.415814        2.02351e-005        1.33512e-005
92       31        0.008866        1.65193e-005        1.63735e-005
93       31        -0.313864        1.40456e-005        1.92242e-005
94       31        -0.469643        1.29827e-005        2.07648e-005
95       31        -0.498785        1.27926e-005        2.10659e-005
96       31        -0.417317        1.33311e-005        2.02351e-005
97       31        -0.194145        1.49192e-005        1.8116e-005
98       31        0.178079        1.79772e-005        1.50447e-005
99       31        0.54739        2.16019e-005        1.24958e-005
100       31        0.769975        2.41311e-005        1.11733e-005
101       31        0.849977        2.51319e-005        1.0742e-005
102       31        0.863978        2.53293e-005        1.06759e-005
103       31        0.857005        2.52521e-005        1.07178e-005
104       31        0.848005        2.51449e-005        1.07687e-005
105       31        0.843853        2.50954e-005        1.07923e-005
106       31        0.846782        2.51315e-005        1.07762e-005
107       31        0.856331        2.52476e-005        1.07231e-005
108       31        0.868318        2.53916e-005        1.06558e-005
109       31        0.868174        2.53769e-005        1.06511e-005
110       31        0.804772        2.45621e-005        1.09839e-005
111       31        0.521215        2.13144e-005        1.26565e-005
112       31        -0.168123        1.51189e-005        1.78869e-005
113       31        -0.689008        1.16321e-005        2.3168e-005
114       31        -0.868057        1.06387e-005        2.53444e-005
115       31        -0.906545        1.04471e-005        2.58645e-005
116       31        -0.901832        1.04828e-005        2.58308e-005
117       31        -0.886241        1.05736e-005        2.56514e-005
118       31        -0.869681        1.06681e-005        2.54556e-005
119       31        -0.855159        1.07504e-005        2.52821e-005
120       31        -0.843718        1.08153e-005        2.51455e-005
121       31        -0.835927        1.08597e-005        2.50528e-005
122       31        -0.832265        1.08807e-005        2.50094e-005
123       31        -0.833113        1.08761e-005        2.50202e-005
124       31        -0.838689        1.08448e-005        2.50875e-005
125       31        -0.849001        1.07864e-005        2.52113e-005
126       31        -0.863717        1.07031e-005        2.53874e-005
127       31        -0.881486        1.06018e-005        2.55979e-005
128       31        -0.896783        1.05111e-005        2.577e-005
129       31        -0.888526        1.05412e-005        2.56313e-005
130       31        -0.782218        1.11052e-005        2.42794e-005
131       31        -0.369793        1.36602e-005        1.97722e-005
132       31        0.418328        2.02511e-005        1.33282e-005
133       31        0.7963        2.44504e-005        1.1027e-005
134       31        0.88959        2.56383e-005        1.05328e-005
135       31        0.902225        2.5811e-005        1.04706e-005
136       31        0.899412        2.57797e-005        1.04874e-005
137       31        0.896244        2.57395e-005        1.05043e-005
138       31        0.887806        2.56269e-005        1.05469e-005
139       31        0.83715        2.49741e-005        1.08123e-005
140       31        0.60378        2.22094e-005        1.21428e-005
141       31        -0.100225        1.56395e-005        1.72883e-005
142       31        -0.712331        1.14929e-005        2.34311e-005
143       31        -0.90791        1.04233e-005        2.58409e-005
144       31        -0.945339        1.02413e-005        2.63579e-005
145       31        -0.941079        1.02739e-005        2.63294e-005
146       31        -0.931594        1.03296e-005        2.62222e-005
147       31        -0.927625        1.03521e-005        2.61752e-005
148       31        -0.930954        1.03317e-005        2.62109e-005
149       31        -0.936651        1.02945e-005        2.62657e-005
150       31        -0.924325        1.03463e-005        2.60745e-005
151       31        -0.82488        1.08647e-005        2.4789e-005
152       31        -0.439577        1.31854e-005        2.04644e-005
153       31        0.366277        1.97351e-005        1.36826e-005
154       31        0.781219        2.42721e-005        1.11129e-005
155       31        0.888913        2.56296e-005        1.05364e-005
156       31        0.908908        2.5893e-005        1.04339e-005
157       31        0.909285        2.58993e-005        1.04325e-005
158       31        0.899071        2.57643e-005        1.04847e-005
159       31        0.849319        2.51187e-005        1.07434e-005
160       31        0.653974        2.2775e-005        1.18424e-005
161       31        0.118368        1.74559e-005        1.55073e-005
162       31        -0.479811        1.29231e-005        2.08808e-005
163       31        -0.767273        1.11798e-005        2.40801e-005
164       31        -0.869029        1.06256e-005        2.53376e-005
165       31        -0.899372        1.04671e-005        2.57287e-005
166       31        -0.898108        1.04738e-005        2.57127e-005
167       31        -0.864938        1.06477e-005        2.52867e-005
168       31        -0.759645        1.12232e-005        2.39899e-005
169       31        -0.470232        1.29863e-005        2.07828e-005
170       31        0.118804        1.74598e-005        1.5504e-005
171       31        0.643024        2.26533e-005        1.19089e-005
172       31        0.835782        2.49545e-005        1.08187e-005
173       31        0.881839        2.55517e-005        1.05789e-005
174       31        0.887771        2.56342e-005        1.05503e-005
175       31        0.887935        2.56385e-005        1.05504e-005
176       31        0.890866        2.56743e-005        1.05342e-005
177       31        0.894112        2.57099e-005        1.05146e-005
178       31        0.878366        2.5496e-005        1.05926e-005
179       31        0.768675        2.41131e-005        1.11795e-005
180       31        0.345821        1.95364e-005        1.38247e-005
181       31        -0.422687        1.33018e-005        2.02992e-005
182       31        -0.797722        1.10184e-005        2.44662e-005
183       31        -0.89259        1.05186e-005        2.56807e-005
184       31        -0.897022        1.0509e-005        2.57711e-005
185       31        -0.878713        1.06164e-005        2.55623e-005
186       31        -0.857266        1.07386e-005        2.53078e-005
187       31        -0.837721        1.08494e-005        2.50741e-005
188       31        -0.821204        1.09431e-005        2.48763e-005
189       31        -0.807953        1.10185e-005        2.4718e-005
190       31        -0.798158        1.10745e-005        2.46013e-005
191       31        -0.792116        1.1109e-005        2.45294e-005
192       31        -0.790063        1.11208e-005        2.4505e-005
193       31        -0.792106        1.11091e-005        2.45294e-005
194       31        -0.798198        1.10743e-005        2.46019e-005
195       31        -0.808147        1.10175e-005        2.47205e-005
196       31        -0.821708        1.09404e-005        2.48826e-005
197       31        -0.838725        1.08437e-005        2.5086e-005
198       31        -0.85875        1.07299e-005        2.53249e-005
199       31        -0.879677        1.06096e-005        2.55705e-005
200       31        -0.892037        1.05321e-005        2.56995e-005
201       31        -0.859936        1.06879e-005        2.52556e-005
202       31        -0.66519        1.17743e-005        2.28994e-005
203       31        -0.0604095        1.59582e-005        1.6952e-005
204       31        0.620501        2.23896e-005        1.20383e-005
205       31        0.851809        2.51455e-005        1.07281e-005
206       31        0.900259        2.57801e-005        1.04787e-005
207       31        0.903214        2.58265e-005        1.04666e-005
208       31        0.899326        2.578e-005        1.04884e-005
209       31        0.895925        2.57359e-005        1.05061e-005
210       31        0.883667        2.55737e-005        1.05687e-005
211       31        0.815552        2.47041e-005        1.0929e-005
212       31        0.527475        2.13832e-005        1.26181e-005
213       31        -0.219069        1.47356e-005        1.83446e-005
214       31        -0.745636        1.13023e-005        2.38229e-005
215       31        -0.912105        1.04013e-005        2.58947e-005
216       31        -0.946453        1.02343e-005        2.63691e-005
217       31        -0.946222        1.02444e-005        2.6389e-005
218       31        -0.942736        1.02662e-005        2.63533e-005
219       31        -0.944086        1.02575e-005        2.63666e-005
220       31        -0.945765        1.02416e-005        2.63699e-005
221       31        -0.923536        1.03455e-005        2.60517e-005
222       31        -0.797478        1.10128e-005        2.44476e-005
223       31        -0.355544        1.37568e-005        1.96303e-005
224       31        0.435252        2.04251e-005        1.32171e-005
225       31        0.794419        2.44396e-005        1.10429e-005
226       31        0.884948        2.55854e-005        1.056e-005
227       31        0.902414        2.5815e-005        1.04703e-005
228       31        0.90593        2.58607e-005        1.0452e-005
229       31        0.905354        2.58488e-005        1.04532e-005
230       31        0.881642        2.55329e-005        1.05732e-005
231       31        0.74676        2.38489e-005        1.1302e-005
232       31        0.246271        1.85924e-005        1.45339e-005
233       31        -0.533022        1.25814e-005        2.14396e-005
234       31        -0.837848        1.08019e-005        2.49673e-005
235       31        -0.899916        1.04853e-005        2.57876e-005
236       31        -0.892695        1.05368e-005        2.57277e-005
237       31        -0.870756        1.06631e-005        2.54712e-005
238       31        -0.848683        1.07883e-005        2.52076e-005
239       31        -0.829991        1.08944e-005        2.49841e-005
240       31        -0.81548        1.09768e-005        2.48104e-005
241       31        -0.805424        1.10341e-005        2.46903e-005
242       31        -0.800016        1.10648e-005        2.46256e-005
243       31        -0.799332        1.10687e-005        2.46174e-005
244       31        -0.803337        1.10458e-005        2.46652e-005
245       31        -0.81188        1.09971e-005        2.4767e-005
246       31        -0.824715        1.09241e-005        2.49204e-005
247       31        -0.8416        1.08281e-005        2.5122e-005
248       31        -0.861915        1.07127e-005        2.53644e-005
249       31        -0.882863        1.0592e-005        2.56094e-005
250       31        -0.892319        1.05292e-005        2.56995e-005
251       31        -0.843956        1.07721e-005        2.50511e-005
252       31        -0.587117        1.22447e-005        2.20258e-005
253       31        0.131039        1.75576e-005        1.54012e-005
254       31        0.706386        2.337e-005        1.15313e-005
255       31        0.872124        2.54087e-005        1.06224e-005
256       31        0.901027        2.57933e-005        1.0476e-005
257       31        0.899899        2.57861e-005        1.04849e-005
258       31        0.896093        2.57396e-005        1.05059e-005
259       31        0.891683        2.56809e-005        1.05283e-005
260       31        0.867454        2.53639e-005        1.06533e-005
261       31        0.742514        2.38102e-005        1.13317e-005
262       31        0.278145        1.88898e-005        1.43031e-005
263       31        -0.509345        1.27301e-005        2.11854e-005
264       31        -0.853142        1.07097e-005        2.51357e-005
265       31        -0.938167        1.0272e-005        2.62479e-005
266       31        -0.945037        1.02487e-005        2.6369e-005
267       31        -0.935382        1.03072e-005        2.62647e-005
268       31        -0.928038        1.03494e-005        2.61794e-005
269       31        -0.927892        1.03494e-005        2.61754e-005
270       31        -0.933082        1.03169e-005        2.6229e-005
271       31        -0.931641        1.03142e-005        2.61844e-005
272       31        -0.881677        1.05639e-005        2.55112e-005
273       31        -0.650329        1.18584e-005        2.27226e-005
274       31        0.0189992        1.66011e-005        1.62887e-005
275       31        0.658881        2.28284e-005        1.18121e-005
276       31        0.855283        2.52001e-005        1.07141e-005
277       31        0.894266        2.57071e-005        1.05119e-005
278       31        0.897416        2.57524e-005        1.04972e-005
279       31        0.894958        2.57211e-005        1.05103e-005
280       31        0.886526        2.56077e-005        1.05526e-005
281       31        0.844681        2.50615e-005        1.07688e-005
282       31        0.684551        2.31255e-005        1.16626e-005
283       31        0.257922        1.87131e-005        1.44588e-005
284       31        -0.293622        1.41952e-005        1.90396e-005
285       31        -0.618795        1.20461e-005        2.23659e-005
286       31        -0.752024        1.1265e-005        2.38964e-005
287       31        -0.786798        1.10708e-005        2.43153e-005
288       31        -0.75686        1.1238e-005        2.39546e-005
289       31        -0.645632        1.18845e-005        2.2666e-005
290       31        -0.387429        1.35388e-005        1.99452e-005
291       31        0.0871455        1.71858e-005        1.57516e-005
292       31        0.566959        2.1815e-005        1.23745e-005
293       31        0.8053        2.4562e-005        1.09781e-005
294       31        0.875679        2.54611e-005        1.06066e-005
295       31        0.886082        2.56076e-005        1.05572e-005
296       31        0.881489        2.55559e-005        1.05844e-005
297       31        0.876732        2.54985e-005        1.0611e-005
298       31        0.875892        2.54881e-005        1.06155e-005
299       31        0.878846        2.55229e-005        1.05987e-005
300       31        0.881726        2.55523e-005        1.05804e-005
301       31        0.874277        2.54424e-005        1.06137e-005
302       31        0.837918        2.49762e-005        1.08049e-005
303       31        0.749516        2.38982e-005        1.12942e-005
304       31        0.618957        2.23901e-005        1.20572e-005
305       31        0.500742        2.11093e-005        1.27939e-005
306       31        0.448726        2.05708e-005        1.31333e-005
307       31        0.484178        2.09364e-005        1.29011e-005
308       31        0.593309        2.21062e-005        1.22136e-005
309       31        0.727022        2.36322e-005        1.14225e-005
310       31        0.824503        2.48099e-005        1.0878e-005
311       31        0.867351        2.53537e-005        1.06501e-005
312       31        0.877218        2.54945e-005        1.06041e-005
313       31        0.874625        2.54696e-005        1.06213e-005
314       31        0.871124        2.54281e-005        1.06412e-005
315       31        0.87107        2.54271e-005        1.06413e-005
316       31        0.873636        2.54558e-005        1.06261e-005
317       31        0.869999        2.54003e-005        1.06415e-005
318       31        0.829521        2.48712e-005        1.08502e-005
319       31        0.670369        2.29623e-005        1.17457e-005
320       31        0.274993        1.88714e-005        1.43343e-005
321       31        -0.229297        1.46617e-005        1.84402e-005
322       31        -0.54759        1.24856e-005        2.15885e-005
323       31        -0.686484        1.16398e-005        2.3125e-005
324       31        -0.721499        1.14362e-005        2.35303e-005
325       31        -0.676257        1.17002e-005        2.30085e-005
326       31        -0.523619        1.26379e-005        2.13343e-005
327       31        -0.186991        1.49772e-005        1.80567e-005
328       31        0.318384        1.92833e-005        1.40252e-005
329       31        0.693196        2.32245e-005        1.16117e-005
330       31        0.838894        2.49876e-005        1.07993e-005
331       31        0.874063        2.54509e-005        1.06195e-005
332       31        0.874989        2.54722e-005        1.06185e-005
333       31        0.870403        2.54184e-005        1.06448e-005
334       31        0.868896        2.54e-005        1.06531e-005
335       31        0.871386        2.54286e-005        1.06386e-005
336       31        0.872804        2.54387e-005        1.06277e-005
337       31        0.855649        2.52036e-005        1.07117e-005
338       31        0.775718        2.42014e-005        1.11417e-005
339       31        0.553192        2.16659e-005        1.24603e-005
340       31        0.181968        1.80135e-005        1.50165e-005
341       31        -0.186161        1.49801e-005        1.80453e-005
342       31        -0.397619        1.34654e-005        2.00403e-005
343       31        -0.4583        1.30587e-005        2.06508e-005
344       31        -0.391343        1.35083e-005        1.99783e-005
345       31        -0.173127        1.50787e-005        1.79288e-005
346       31        0.197702        1.81555e-005        1.48986e-005
347       31        0.563839        2.17806e-005        1.23936e-005
348       31        0.778978        2.42411e-005        1.11236e-005
349       31        0.854095        2.5186e-005        1.07209e-005
350       31        0.868167        2.53822e-005        1.06534e-005
351       31        0.86422        2.5341e-005        1.06782e-005
352       31        0.859312        2.52831e-005        1.07062e-005
353       31        0.858653        2.52754e-005        1.071e-005
354       31        0.862353        2.53194e-005        1.0689e-005
355       31        0.866107        2.53591e-005        1.06657e-005
356       31        0.858728        2.52502e-005        1.06986e-005
357       31        0.820737        2.47675e-005        1.09003e-005
358       31        0.731877        2.36928e-005        1.13964e-005
359       31        0.611422        2.2309e-005        1.21044e-005
360       31        0.519189        2.13054e-005        1.26768e-005
361       31        0.501289        2.11158e-005        1.27909e-005
362       31        0.562629        2.17684e-005        1.24017e-005
363       31        0.673425        2.30041e-005        1.17312e-005
364       31        0.783125        2.43011e-005        1.1105e-005
365       31        0.854886        2.51888e-005        1.07136e-005
366       31        0.883023        2.55522e-005        1.05666e-005
367       31        0.883979        2.55807e-005        1.05683e-005
368       31        0.872422        2.54455e-005        1.06346e-005
369       31        0.857145        2.526e-005        1.07197e-005
370       31        0.842421        2.50809e-005        1.08015e-005
371       31        0.830105        2.49313e-005        1.08701e-005
372       31        0.821109        2.48224e-005        1.09205e-005
373       31        0.815941        2.47602e-005        1.09495e-005
374       31        0.814863        2.47474e-005        1.09556e-005
375       31        0.817908        2.47842e-005        1.09386e-005
376       31        0.824872        2.48686e-005        1.08997e-005
377       31        0.83532        2.49953e-005        1.08413e-005
378       31        0.848484        2.51552e-005        1.0768e-005
379       31        0.862869        2.533e-005        1.0688e-005
380       31        0.875039        2.54743e-005        1.06188e-005
381       31        0.877688        2.5493e-005        1.05985e-005
382       31        0.859449        2.52544e-005        1.06926e-005
383       31        0.806712        2.45972e-005        1.09783e-005
384       31        0.723929        2.35988e-005        1.14417e-005
385       31        0.638819        2.26161e-005        1.19394e-005
386       31        0.594176        2.21192e-005        1.22102e-005
387       31        0.615348        2.23543e-005        1.20814e-005
388       31        0.689958        2.3204e-005        1.16391e-005
389       31        0.776129        2.42277e-005        1.11492e-005
390       31        0.836908        2.49761e-005        1.08158e-005
391       31        0.860384        2.52778e-005        1.06925e-005
392       31        0.859018        2.52766e-005        1.07066e-005
393       31        0.846457        2.513e-005        1.07791e-005
394       31        0.831876        2.49545e-005        1.0861e-005
395       31        0.820201        2.48133e-005        1.09264e-005
396       31        0.813836        2.47359e-005        1.09619e-005
397       31        0.813826        2.47356e-005        1.09618e-005
398       31        0.819846        2.48084e-005        1.09281e-005
399       31        0.830686        2.494e-005        1.08676e-005
400       31        0.844728        2.51109e-005        1.07895e-005
401       31        0.860301        2.5301e-005        1.07032e-005
402       31        0.875863        2.54918e-005        1.06174e-005
403       31        0.889861        2.56633e-005        1.05403e-005
404       31        0.900496        2.57906e-005        1.04805e-005
405       31        0.90695        2.58653e-005        1.04432e-005
406       31        0.909444        2.58961e-005        1.04296e-005
407       31        0.908141        2.58779e-005        1.04359e-005
408       31        0.906068        2.58499e-005        1.04462e-005
409       31        0.905618        2.58433e-005        1.04483e-005
410       31        0.906879        2.58594e-005        1.04416e-005
411       31        0.908014        2.58748e-005        1.04359e-005
412       31        0.906607        2.58564e-005        1.04432e-005
413       31        0.902877        2.58136e-005        1.04649e-005
414       31        0.896493        2.57394e-005        1.05016e-005
415       31        0.88673        2.56213e-005        1.0556e-005
416       31        0.874112        2.54676e-005        1.06259e-005
417       31        0.858763        2.52801e-005        1.07108e-005
418       31        0.840561        2.50584e-005        1.08119e-005
419       31        0.819298        2.48008e-005        1.09307e-005
420       31        0.794894        2.45074e-005        1.10682e-005
421       31        0.767483        2.41804e-005        1.12241e-005
422       31        0.73765        2.3828e-005        1.13954e-005
423       31        0.706816        2.34683e-005        1.15748e-005
424       31        0.677419        2.31305e-005        1.17486e-005
425       31        0.652334        2.28456e-005        1.18986e-005
426       31        0.635007        2.265e-005        1.2003e-005
427       31        0.628691        2.2579e-005        1.20411e-005
428       31        0.634817        2.26476e-005        1.2004e-005
429       31        0.652578        2.28477e-005        1.18968e-005
430       31        0.679539        2.31545e-005        1.17359e-005
431       31        0.712623        2.35355e-005        1.15408e-005
432       31        0.748618        2.39551e-005        1.13312e-005
433       31        0.783626        2.4367e-005        1.11296e-005
434       31        0.810261        2.46773e-005        1.0975e-005
435       31        0.810681        2.46568e-005        1.09613e-005
436       31        0.747308        2.38711e-005        1.13063e-005
437       31        0.569456        2.18446e-005        1.23604e-005
438       31        0.289097        1.89997e-005        1.42296e-005
439       31        -0.00490503        1.64063e-005        1.6487e-005
440       31        -0.202477        1.48587e-005        1.81935e-005
441       31        -0.268463        1.4374e-005        1.88005e-005
442       31        -0.21241        1.47855e-005        1.82845e-005
443       31        -0.0356138        1.61569e-005        1.67427e-005
444       31        0.23719        1.85142e-005        1.46048e-005
445       31        0.519298        2.13053e-005        1.26753e-005
446       31        0.723911        2.35915e-005        1.14384e-005
447       31        0.814935        2.4699e-005        1.09334e-005
448       31        0.830368        2.49149e-005        1.08601e-005
449       31        0.812861        2.47164e-005        1.09639e-005
450       31        0.784214        2.43772e-005        1.11277e-005
451       31        0.754022        2.40208e-005        1.13011e-005
452       31        0.726657        2.37002e-005        1.14596e-005
453       31        0.704862        2.34468e-005        1.15869e-005
454       31        0.690785        2.32847e-005        1.16699e-005
455       31        0.685523        2.32248e-005        1.17013e-005
456       31        0.688905        2.32639e-005        1.16814e-005
457       31        0.699616        2.33875e-005        1.16183e-005
458       31        0.715737        2.35743e-005        1.15239e-005
459       31        0.73539        2.38036e-005        1.14095e-005
460       31        0.757166        2.406e-005        1.1284e-005
461       31        0.780199        2.43337e-005        1.11525e-005
462       31        0.803874        2.46172e-005        1.10184e-005
463       31        0.827368        2.49003e-005        1.08864e-005
464       31        0.848887        2.51599e-005        1.07657e-005
465       31        0.864302        2.53403e-005        1.0677e-005
466       31        0.867478        2.53683e-005        1.06549e-005
467       31        0.849812        2.51422e-005        1.07482e-005
468       31        0.808681        2.46285e-005        1.09707e-005
469       31        0.757702        2.40059e-005        1.12526e-005
470       31        0.718619        2.35404e-005        1.14742e-005
471       31        0.712216        2.34661e-005        1.15114e-005
472       31        0.74248        2.38263e-005        1.13397e-005
473       31        0.792131        2.44287e-005        1.10632e-005
474       31        0.83628        2.49759e-005        1.08225e-005
475       31        0.857468        2.52444e-005        1.07096e-005
476       31        0.858262        2.5266e-005        1.07102e-005
477       31        0.848976        2.5161e-005        1.07652e-005
478       31        0.837508        2.50234e-005        1.08298e-005
479       31        0.829529        2.49266e-005        1.08744e-005
480       31        0.827913        2.49067e-005        1.08832e-005
481       31        0.833709        2.49768e-005        1.08508e-005
482       31        0.846362        2.51304e-005        1.07802e-005
483       31        0.862964        2.53312e-005        1.06875e-005
484       31        0.874156        2.54582e-005        1.06215e-005
485       31        0.846788        2.5088e-005        1.07575e-005
486       31        0.663058        2.28688e-005        1.17837e-005
487       31        0.0404237        1.67807e-005        1.61158e-005
488       31        -0.638913        1.19277e-005        2.25962e-005
489       31        -0.855462        1.07083e-005        2.51908e-005
490       31        -0.881078        1.05885e-005        2.55552e-005
491       31        -0.853465        1.07521e-005        2.52434e-005
492       31        -0.81598        1.09697e-005        2.48068e-005
493       31        -0.781449        1.11715e-005        2.44057e-005
494       31        -0.753986        1.13303e-005        2.4082e-005
495       31        -0.736102        1.14302e-005        2.38638e-005
496       31        -0.730794        1.14583e-005        2.37957e-005
497       31        -0.740686        1.14045e-005        2.39195e-005
498       31        -0.766239        1.12625e-005        2.4233e-005
499       31        -0.793937        1.10802e-005        2.45105e-005
0       32        -0.84296        1.08231e-005        2.51447e-005
1       32        -0.869324        1.06603e-005        2.5428e-005
2       32        -0.892233        1.05359e-005        2.57138e-005
3       32        -0.883116        1.0573e-005        2.55701e-005
4       32        -0.734693        1.13686e-005        2.37018e-005
5       32        -0.155841        1.51941e-005        1.77564e-005
6       32        0.617566        2.23494e-005        1.2052e-005
7       32        0.85813        2.52242e-005        1.06939e-005
8       32        0.90099        2.57898e-005        1.0475e-005
9       32        0.897958        2.57612e-005        1.04951e-005
10       32        0.888505        2.56436e-005        1.05465e-005
11       32        0.882138        2.55645e-005        1.05811e-005
12       32        0.880202        2.55418e-005        1.05922e-005
13       32        0.880822        2.55476e-005        1.0588e-005
14       32        0.881472        2.55505e-005        1.05823e-005
15       32        0.879991        2.55306e-005        1.05897e-005
16       32        0.874543        2.54599e-005        1.06181e-005
17       32        0.868188        2.53764e-005        1.06508e-005
18       32        0.865292        2.53368e-005        1.0665e-005
19       32        0.868037        2.53718e-005        1.06504e-005
20       32        0.875367        2.54672e-005        1.06124e-005
21       32        0.883491        2.55721e-005        1.05699e-005
22       32        0.887569        2.5624e-005        1.05482e-005
23       32        0.885707        2.56028e-005        1.05592e-005
24       32        0.880101        2.55397e-005        1.05924e-005
25       32        0.87234        2.54462e-005        1.06358e-005
26       32        0.864936        2.53553e-005        1.06766e-005
27       32        0.859753        2.52917e-005        1.07051e-005
28       32        0.857798        2.52678e-005        1.07159e-005
29       32        0.859498        2.52885e-005        1.07065e-005
30       32        0.864588        2.53501e-005        1.06781e-005
31       32        0.871608        2.5434e-005        1.06385e-005
32       32        0.876579        2.54867e-005        1.06077e-005
33       32        0.873027        2.5431e-005        1.06222e-005
34       32        0.850277        2.51414e-005        1.07428e-005
35       32        0.80013        2.45174e-005        1.10149e-005
36       32        0.731655        2.36895e-005        1.13973e-005
37       32        0.668434        2.2952e-005        1.17632e-005
38       32        0.642067        2.26527e-005        1.19199e-005
39       32        0.668105        2.29488e-005        1.17654e-005
40       32        0.731432        2.3688e-005        1.13991e-005
41       32        0.800072        2.45176e-005        1.10157e-005
42       32        0.84935        2.51303e-005        1.0748e-005
43       32        0.870395        2.53998e-005        1.06371e-005
44       32        0.872475        2.54381e-005        1.0631e-005
45       32        0.866213        2.53683e-005        1.06684e-005
46       32        0.858545        2.52762e-005        1.07115e-005
47       32        0.85348        2.52149e-005        1.07398e-005
48       32        0.852545        2.52038e-005        1.07451e-005
49       32        0.855961        2.52456e-005        1.07262e-005
50       32        0.863063        2.53324e-005        1.06869e-005
51       32        0.872294        2.54448e-005        1.06357e-005
52       32        0.880914        2.55462e-005        1.05864e-005
53       32        0.886396        2.56088e-005        1.05544e-005
54       32        0.886098        2.56041e-005        1.05556e-005
55       32        0.879014        2.5512e-005        1.05924e-005
56       32        0.869827        2.53914e-005        1.06396e-005
57       32        0.864642        2.53217e-005        1.06655e-005
58       32        0.867236        2.53552e-005        1.0652e-005
59       32        0.876624        2.5478e-005        1.06036e-005
60       32        0.887826        2.56228e-005        1.05451e-005
61       32        0.894979        2.5714e-005        1.05071e-005
62       32        0.895458        2.57215e-005        1.05052e-005
63       32        0.891698        2.56812e-005        1.05282e-005
64       32        0.885708        2.56099e-005        1.05621e-005
65       32        0.880162        2.55419e-005        1.05926e-005
66       32        0.877026        2.5503e-005        1.06097e-005
67       32        0.877177        2.55045e-005        1.06087e-005
68       32        0.880628        2.55461e-005        1.05894e-005
69       32        0.886054        2.56106e-005        1.05587e-005
70       32        0.889199        2.56406e-005        1.05379e-005
71       32        0.881798        2.55335e-005        1.05718e-005
72       32        0.848742        2.5111e-005        1.07463e-005
73       32        0.77446        2.41939e-005        1.11522e-005
74       32        0.664089        2.28938e-005        1.17844e-005
75       32        0.551985        2.16498e-005        1.24661e-005
76       32        0.485936        2.09517e-005        1.28878e-005
77       32        0.494292        2.10391e-005        1.28339e-005
78       32        0.574774        2.18996e-005        1.23258e-005
79       32        0.692305        2.32248e-005        1.16222e-005
80       32        0.79319        2.44275e-005        1.1051e-005
81       32        0.848158        2.51105e-005        1.07524e-005
82       32        0.864918        2.53343e-005        1.06679e-005
83       32        0.864311        2.53394e-005        1.06765e-005
84       32        0.85892        2.52769e-005        1.07078e-005
85       32        0.855572        2.52366e-005        1.07266e-005
86       32        0.856557        2.52482e-005        1.07209e-005
87       32        0.861567        2.5308e-005        1.06926e-005
88       32        0.86724        2.5372e-005        1.0659e-005
89       32        0.86453        2.53219e-005        1.06668e-005
90       32        0.836652        2.49605e-005        1.08118e-005
91       32        0.758558        2.40032e-005        1.12417e-005
92       32        0.62899        2.24977e-005        1.19942e-005
93       32        0.489614        2.09876e-005        1.28625e-005
94       32        0.393408        2.00083e-005        1.35007e-005
95       32        0.372085        1.97979e-005        1.36466e-005
96       32        0.43168        2.03918e-005        1.32428e-005
97       32        0.551845        2.16473e-005        1.24664e-005
98       32        0.691112        2.32062e-005        1.16267e-005
99       32        0.79867        2.44904e-005        1.10189e-005
100       32        0.852972        2.5169e-005        1.07257e-005
101       32        0.86678        2.53578e-005        1.0658e-005
102       32        0.862141        2.5314e-005        1.0689e-005
103       32        0.852073        2.51948e-005        1.07463e-005
104       32        0.843924        2.50967e-005        1.07921e-005
105       32        0.840904        2.50606e-005        1.08091e-005
106       32        0.844197        2.51008e-005        1.07909e-005
107       32        0.853493        2.52137e-005        1.07392e-005
108       32        0.866357        2.53694e-005        1.06673e-005
109       32        0.874894        2.54669e-005        1.06173e-005
110       32        0.852951        2.51692e-005        1.0726e-005
111       32        0.718599        2.35189e-005        1.1464e-005
112       32        0.282772        1.8941e-005        1.42757e-005
113       32        -0.373723        1.3633e-005        1.98106e-005
114       32        -0.742207        1.13248e-005        2.37885e-005
115       32        -0.870067        1.06277e-005        2.53692e-005
116       32        -0.901734        1.04704e-005        2.57977e-005
117       32        -0.901027        1.04836e-005        2.5812e-005
118       32        -0.8907        1.05456e-005        2.5698e-005
119       32        -0.878721        1.0615e-005        2.55589e-005
120       32        -0.868214        1.06752e-005        2.54353e-005
121       32        -0.860565        1.0719e-005        2.53451e-005
122       32        -0.856668        1.07415e-005        2.52994e-005
123       32        -0.857182        1.07388e-005        2.53061e-005
124       32        -0.862349        1.07097e-005        2.53682e-005
125       32        -0.871884        1.06555e-005        2.54818e-005
126       32        -0.884765        1.05818e-005        2.56335e-005
127       32        -0.897708        1.05056e-005        2.57806e-005
128       32        -0.899359        1.04859e-005        2.57747e-005
129       32        -0.851295        1.07292e-005        2.5135e-005
130       32        -0.63602        1.19464e-005        2.25661e-005
131       32        -0.0342039        1.6169e-005        1.67316e-005
132       32        0.618389        2.2368e-005        1.20521e-005
133       32        0.846597        2.50796e-005        1.07559e-005
134       32        0.896221        2.57277e-005        1.04997e-005
135       32        0.899364        2.57767e-005        1.04867e-005
136       32        0.895145        2.57266e-005        1.05106e-005
137       32        0.892758        2.56964e-005        1.05233e-005
138       32        0.889308        2.56487e-005        1.05401e-005
139       32        0.862685        2.53e-005        1.06773e-005
140       32        0.728068        2.36338e-005        1.14114e-005
141       32        0.25872        1.87109e-005        1.44455e-005
142       32        -0.469283        1.29912e-005        2.07709e-005
143       32        -0.818029        1.08984e-005        2.46962e-005
144       32        -0.920911        1.03566e-005        2.60113e-005
145       32        -0.941714        1.02581e-005        2.63057e-005
146       32        -0.941601        1.02647e-005        2.63195e-005
147       32        -0.939084        1.02792e-005        2.62906e-005
148       32        -0.936735        1.02884e-005        2.62522e-005
149       32        -0.92515        1.03408e-005        2.6082e-005
150       32        -0.867795        1.06335e-005        2.53254e-005
151       32        -0.656469        1.18208e-005        2.27902e-005
152       32        -0.0844295        1.57669e-005        1.7156e-005
153       32        0.585639        2.2009e-005        1.22535e-005
154       32        0.83498        2.49378e-005        1.08201e-005
155       32        0.894089        2.56993e-005        1.05105e-005
156       32        0.902942        2.58182e-005        1.04661e-005
157       32        0.90218        2.58093e-005        1.04704e-005
158       32        0.89864        2.57604e-005        1.04877e-005
159       32        0.881079        2.55234e-005        1.05752e-005
160       32        0.808599        2.45986e-005        1.09582e-005
161       32        0.58461        2.20046e-005        1.22637e-005
162       32        0.152789        1.77547e-005        1.5239e-005
163       32        -0.288012        1.42312e-005        1.89813e-005
164       32        -0.534902        1.25626e-005        2.14478e-005
165       32        -0.630178        1.19712e-005        2.24813e-005
166       32        -0.626616        1.19929e-005        2.24419e-005
167       32        -0.523547        1.26352e-005        2.13283e-005
168       32        -0.268387        1.43732e-005        1.8798e-005
169       32        0.171087        1.79175e-005        1.50999e-005
170       32        0.58848        2.20475e-005        1.22401e-005
171       32        0.803568        2.45399e-005        1.09872e-005
172       32        0.871543        2.54069e-005        1.06279e-005
173       32        0.88461        2.55879e-005        1.05646e-005
174       32        0.883828        2.55841e-005        1.05713e-005
175       32        0.883506        2.55819e-005        1.05738e-005
176       32        0.887249        2.56282e-005        1.05534e-005
177       32        0.893228        2.56999e-005        1.05198e-005
178       32        0.890222        2.56514e-005        1.05315e-005
179       32        0.835627        2.49403e-005        1.08142e-005
180       32        0.591016        2.20657e-005        1.22192e-005
181       32        -0.0697011        1.58844e-005        1.7031e-005
182       32        -0.648887        1.18693e-005        2.27108e-005
183       32        -0.855232        1.07079e-005        2.5184e-005
184       32        -0.899568        1.04852e-005        2.57783e-005
185       32        -0.894396        1.05243e-005        2.57409e-005
186       32        -0.877149        1.06247e-005        2.55421e-005
187       32        -0.858876        1.07288e-005        2.53254e-005
188       32        -0.84271        1.08206e-005        2.51324e-005
189       32        -0.829556        1.08954e-005        2.49755e-005
190       32        -0.81983        1.09507e-005        2.48595e-005
191       32        -0.813854        1.09848e-005        2.47882e-005
192       32        -0.811855        1.09962e-005        2.47644e-005
193       32        -0.813931        1.09844e-005        2.47892e-005
194       32        -0.82003        1.09497e-005        2.48619e-005
195       32        -0.829961        1.08931e-005        2.49803e-005
196       32        -0.843419        1.08165e-005        2.51408e-005
197       32        -0.859915        1.07228e-005        2.53375e-005
198       32        -0.87803        1.06188e-005        2.55506e-005
199       32        -0.892495        1.05323e-005        2.57116e-005
200       32        -0.884204        1.05629e-005        2.55734e-005
201       32        -0.789275        1.10654e-005        2.43638e-005
202       32        -0.434369        1.32237e-005        2.04172e-005
203       32        0.298924        1.90902e-005        1.41576e-005
204       32        0.753464        2.39265e-005        1.1263e-005
205       32        0.881315        2.55253e-005        1.05736e-005
206       32        0.903164        2.58203e-005        1.04646e-005
207       32        0.900467        2.57928e-005        1.04817e-005
208       32        0.895796        2.57359e-005        1.05075e-005
209       32        0.89364        2.57079e-005        1.05188e-005
210       32        0.888923        2.56431e-005        1.05418e-005
211       32        0.855813        2.52105e-005        1.07129e-005
212       32        0.702031        2.33279e-005        1.15608e-005
213       32        0.210893        1.82758e-005        1.48008e-005
214       32        -0.459122        1.3059e-005        2.06682e-005
215       32        -0.789825        1.10541e-005        2.43524e-005
216       32        -0.898925        1.04698e-005        2.57238e-005
217       32        -0.928682        1.03214e-005        2.61253e-005
218       32        -0.934445        1.02954e-005        2.62101e-005
219       32        -0.931668        1.0308e-005        2.61693e-005
220       32        -0.911767        1.04051e-005        2.58954e-005
221       32        -0.831456        1.08267e-005        2.48652e-005
222       32        -0.568255        1.23589e-005        2.18157e-005
223       32        0.0544942        1.69046e-005        1.6008e-005
224       32        0.641782        2.26363e-005        1.19147e-005
225       32        0.844481        2.50633e-005        1.07717e-005
226       32        0.891662        2.56742e-005        1.05258e-005
227       32        0.899729        2.57823e-005        1.04852e-005
228       32        0.902052        2.58124e-005        1.0473e-005
229       32        0.903863        2.58321e-005        1.0462e-005
230       32        0.892803        2.56807e-005        1.05164e-005
231       32        0.812728        2.46524e-005        1.09369e-005
232       32        0.47962        2.08754e-005        1.29223e-005
233       32        -0.296229        1.41756e-005        1.9063e-005
234       32        -0.761297        1.12193e-005        2.40211e-005
235       32        -0.889966        1.05287e-005        2.56379e-005
236       32        -0.904066        1.04684e-005        2.5853e-005
237       32        -0.888573        1.0561e-005        2.56808e-005
238       32        -0.868416        1.06761e-005        2.54426e-005
239       32        -0.850403        1.07783e-005        2.52275e-005
240       32        -0.836258        1.08586e-005        2.50585e-005
241       32        -0.826514        1.09139e-005        2.49419e-005
242       32        -0.821357        1.09432e-005        2.48802e-005
243       32        -0.820822        1.09461e-005        2.48737e-005
244       32        -0.824859        1.09232e-005        2.49218e-005
245       32        -0.833335        1.08749e-005        2.5023e-005
246       32        -0.845997        1.08029e-005        2.51739e-005
247       32        -0.862334        1.071e-005        2.53687e-005
248       32        -0.880846        1.06041e-005        2.5587e-005
249       32        -0.895598        1.05158e-005        2.5751e-005
250       32        -0.884508        1.05607e-005        2.55759e-005
251       32        -0.771781        1.11625e-005        2.41514e-005
252       32        -0.35427        1.3768e-005        1.96214e-005
253       32        0.415351        2.02224e-005        1.3349e-005
254       32        0.793875        2.44175e-005        1.10389e-005
255       32        0.888989        2.56292e-005        1.05354e-005
256       32        0.901206        2.57983e-005        1.04762e-005
257       32        0.896723        2.57469e-005        1.05023e-005
258       32        0.892582        2.56961e-005        1.0525e-005
259       32        0.890305        2.56655e-005        1.05365e-005
260       32        0.878591        2.55095e-005        1.05958e-005
261       32        0.809866        2.46314e-005        1.0959e-005
262       32        0.529205        2.14023e-005        1.26075e-005
263       32        -0.169052        1.51128e-005        1.78963e-005
264       32        -0.699576        1.15669e-005        2.32829e-005
265       32        -0.886404        1.05335e-005        2.55583e-005
266       32        -0.933857        1.02943e-005        2.61919e-005
267       32        -0.939958        1.02707e-005        2.62918e-005
268       32        -0.937567        1.02868e-005        2.627e-005
269       32        -0.935017        1.02992e-005        2.62348e-005
270       32        -0.928721        1.03265e-005        2.61391e-005
271       32        -0.896841        1.04842e-005        2.57057e-005
272       32        -0.769409        1.11699e-005        2.41101e-005
273       32        -0.371669        1.3647e-005        1.97902e-005
274       32        0.355165        1.96301e-005        1.37619e-005
275       32        0.760283        2.40186e-005        1.12295e-005
276       32        0.870274        2.53957e-005        1.06367e-005
277       32        0.888387        2.5636e-005        1.05446e-005
278       32        0.886909        2.56213e-005        1.05541e-005
279       32        0.884422        2.55899e-005        1.05674e-005
280       32        0.882366        2.55593e-005        1.05765e-005
281       32        0.870556        2.53951e-005        1.06334e-005
282       32        0.820829        2.47562e-005        1.08944e-005
283       32        0.675276        2.30214e-005        1.17183e-005
284       32        0.401572        2.00923e-005        1.34471e-005
285       32        0.0761495        1.70837e-005        1.58311e-005
286       32        -0.165975        1.51314e-005        1.78633e-005
287       32        -0.249279        1.45104e-005        1.86183e-005
288       32        -0.17087        1.50943e-005        1.79069e-005
289       32        0.057544        1.6925e-005        1.59786e-005
290       32        0.364085        1.97185e-005        1.37011e-005
291       32        0.634521        2.25569e-005        1.19594e-005
292       32        0.802882        2.4531e-005        1.09908e-005
293       32        0.871279        2.53921e-005        1.06245e-005
294       32        0.887427        2.56163e-005        1.05466e-005
295       32        0.884644        2.55923e-005        1.05661e-005
296       32        0.878107        2.5515e-005        1.06032e-005
297       32        0.873662        2.54617e-005        1.06282e-005
298       32        0.872988        2.54542e-005        1.06323e-005
299       32        0.875882        2.54899e-005        1.06164e-005
300       32        0.880512        2.55446e-005        1.059e-005
301       32        0.882977        2.55669e-005        1.05732e-005
302       32        0.878915        2.55107e-005        1.05929e-005
303       32        0.862351        2.53003e-005        1.0681e-005
304       32        0.834771        2.49511e-005        1.08281e-005
305       32        0.808214        2.4617e-005        1.09707e-005
306       32        0.795504        2.4458e-005        1.10392e-005
307       32        0.802463        2.45464e-005        1.10023e-005
308       32        0.825405        2.48353e-005        1.08793e-005
309       32        0.852369        2.51761e-005        1.07352e-005
310       32        0.869758        2.53967e-005        1.06426e-005
311       32        0.874004        2.54548e-005        1.06217e-005
312       32        0.870921        2.54254e-005        1.06422e-005
313       32        0.865263        2.53586e-005        1.06745e-005
314       32        0.861336        2.53103e-005        1.0696e-005
315       32        0.861288        2.53086e-005        1.06959e-005
316       32        0.86503        2.53525e-005        1.06744e-005
317       32        0.869101        2.53963e-005        1.06494e-005
318       32        0.862329        2.52933e-005        1.06783e-005
319       32        0.819648        2.47444e-005        1.09021e-005
320       32        0.696338        2.32659e-005        1.15959e-005
321       32        0.477516        2.08645e-005        1.29427e-005
322       32        0.22227        1.83755e-005        1.47133e-005
323       32        0.0203833        1.66146e-005        1.62793e-005
324       32        -0.0489325        1.6048e-005        1.68528e-005
325       32        0.037869        1.67604e-005        1.61376e-005
326       32        0.249808        1.86291e-005        1.45112e-005
327       32        0.503646        2.1137e-005        1.27736e-005
328       32        0.713946        2.34704e-005        1.14936e-005
329       32        0.828719        2.48563e-005        1.08524e-005
330       32        0.866916        2.53507e-005        1.06535e-005
331       32        0.87135        2.54236e-005        1.06369e-005
332       32        0.865485        2.53573e-005        1.06715e-005
333       32        0.860048        2.52924e-005        1.07023e-005
334       32        0.85865        2.52757e-005        1.07102e-005
335       32        0.861686        2.53123e-005        1.06932e-005
336       32        0.866979        2.53739e-005        1.06626e-005
337       32        0.867905        2.5373e-005        1.06524e-005
338       32        0.851736        2.51556e-005        1.07332e-005
339       32        0.795954        2.44605e-005        1.10354e-005
340       32        0.687694        2.31706e-005        1.16487e-005
341       32        0.552373        2.16565e-005        1.24651e-005
342       32        0.444769        2.05277e-005        1.31577e-005
343       32        0.405417        2.0131e-005        1.34213e-005
344       32        0.447888        2.05597e-005        1.31371e-005
345       32        0.557056        2.17073e-005        1.2436e-005
346       32        0.691475        2.32149e-005        1.16269e-005
347       32        0.796921        2.4473e-005        1.10303e-005
348       32        0.849487        2.51291e-005        1.0746e-005
349       32        0.863022        2.53147e-005        1.06799e-005
350       32        0.859701        2.52862e-005        1.07034e-005
351       32        0.852226        2.51985e-005        1.07463e-005
352       32        0.84717        2.51382e-005        1.07749e-005
353       32        0.846754        2.51337e-005        1.07775e-005
354       32        0.850898        2.51842e-005        1.07544e-005
355       32        0.857515        2.52624e-005        1.07167e-005
356       32        0.862313        2.53127e-005        1.06866e-005
357       32        0.860664        2.52866e-005        1.06932e-005
358       32        0.847199        2.51151e-005        1.07647e-005
359       32        0.826075        2.48466e-005        1.0877e-005
360       32        0.811017        2.46531e-005        1.0956e-005
361       32        0.812511        2.46665e-005        1.09456e-005
362       32        0.830911        2.48956e-005        1.08458e-005
363       32        0.858102        2.524e-005        1.07009e-005
364       32        0.88253        2.55525e-005        1.0572e-005
365       32        0.895988        2.57255e-005        1.05013e-005
366       32        0.897416        2.57471e-005        1.04951e-005
367       32        0.89135        2.56793e-005        1.05311e-005
368       32        0.88103        2.55549e-005        1.05888e-005
369       32        0.869566        2.5414e-005        1.06519e-005
370       32        0.858962        2.52835e-005        1.07102e-005
371       32        0.850212        2.51762e-005        1.07584e-005
372       32        0.843837        2.50983e-005        1.07937e-005
373       32        0.840116        2.50528e-005        1.08143e-005
374       32        0.839176        2.50414e-005        1.08195e-005
375       32        0.841034        2.50644e-005        1.08094e-005
376       32        0.845588        2.51204e-005        1.07843e-005
377       32        0.85257        2.52061e-005        1.07458e-005
378       32        0.861506        2.53157e-005        1.06965e-005
379       32        0.871577        2.54392e-005        1.0641e-005
380       32        0.88114        2.55548e-005        1.05876e-005
381       32        0.887397        2.56254e-005        1.05507e-005
382       32        0.887843        2.56277e-005        1.05469e-005
383       32        0.878771        2.5512e-005        1.05949e-005
384       32        0.860989        2.52843e-005        1.06888e-005
385       32        0.841345        2.50336e-005        1.07927e-005
386       32        0.829439        2.48827e-005        1.08562e-005
387       32        0.831108        2.49071e-005        1.08487e-005
388       32        0.843879        2.50728e-005        1.07823e-005
389       32        0.858489        2.52612e-005        1.07057e-005
390       32        0.865967        2.5358e-005        1.06667e-005
391       32        0.863569        2.5332e-005        1.06813e-005
392       32        0.85515        2.5236e-005        1.07309e-005
393       32        0.844072        2.51041e-005        1.07936e-005
394       32        0.834008        2.49822e-005        1.08499e-005
395       32        0.827495        2.49025e-005        1.0886e-005
396       32        0.825946        2.48826e-005        1.08941e-005
397       32        0.829909        2.493e-005        1.08717e-005
398       32        0.838661        2.50361e-005        1.08228e-005
399       32        0.850712        2.51829e-005        1.07559e-005
400       32        0.86428        2.53484e-005        1.06807e-005
401       32        0.877611        2.55111e-005        1.06069e-005
402       32        0.889116        2.56511e-005        1.05431e-005
403       32        0.897311        2.57489e-005        1.04969e-005
404       32        0.901119        2.57888e-005        1.04732e-005
405       32        0.901351        2.57847e-005        1.04691e-005
406       32        0.899957        2.57659e-005        1.04761e-005
407       32        0.896709        2.57239e-005        1.04931e-005
408       32        0.892067        2.56638e-005        1.05172e-005
409       32        0.886691        2.55942e-005        1.05452e-005
410       32        0.881122        2.55223e-005        1.05743e-005
411       32        0.87623        2.54597e-005        1.06002e-005
412       32        0.873689        2.54275e-005        1.06136e-005
413       32        0.875818        2.54581e-005        1.06038e-005
414       32        0.879905        2.55152e-005        1.05843e-005
415       32        0.881634        2.55418e-005        1.0577e-005
416       32        0.879541        2.55217e-005        1.05908e-005
417       32        0.873115        2.54477e-005        1.06282e-005
418       32        0.861923        2.5314e-005        1.06914e-005
419       32        0.845726        2.51185e-005        1.0782e-005
420       32        0.824733        2.48648e-005        1.08995e-005
421       32        0.799411        2.45602e-005        1.10421e-005
422       32        0.770674        2.42172e-005        1.12053e-005
423       32        0.740124        2.38567e-005        1.13809e-005
424       32        0.709986        2.35063e-005        1.15569e-005
425       32        0.682325        2.31884e-005        1.17203e-005
426       32        0.659808        2.29314e-005        1.18544e-005
427       32        0.64575        2.2772e-005        1.19387e-005
428       32        0.642637        2.27367e-005        1.19573e-005
429       32        0.651249        2.28341e-005        1.19055e-005
430       32        0.67044        2.30522e-005        1.17908e-005
431       32        0.697665        2.33644e-005        1.16296e-005
432       32        0.729794        2.37372e-005        1.14415e-005
433       32        0.763505        2.41328e-005        1.12466e-005
434       32        0.79459        2.4499e-005        1.10678e-005
435       32        0.81611        2.47457e-005        1.09413e-005
436       32        0.81805        2.4755e-005        1.09242e-005
437       32        0.785669        2.43499e-005        1.10991e-005
438       32        0.71623        2.3512e-005        1.14877e-005
439       32        0.628494        2.24984e-005        1.20005e-005
440       32        0.55867        2.17279e-005        1.24277e-005
441       32        0.533895        2.14622e-005        1.25837e-005
442       32        0.559861        2.17406e-005        1.24202e-005
443       32        0.62653        2.24748e-005        1.20115e-005
444       32        0.710988        2.34464e-005        1.15159e-005
445       32        0.784574        2.43318e-005        1.11029e-005
446       32        0.827827        2.48705e-005        1.08683e-005
447       32        0.836907        2.49942e-005        1.08237e-005
448       32        0.824175        2.48531e-005        1.09005e-005
449       32        0.800711        2.45766e-005        1.10351e-005
450       32        0.774056        2.426e-005        1.11872e-005
451       32        0.748899        2.39631e-005        1.13318e-005
452       32        0.728033        2.37183e-005        1.14526e-005
453       32        0.713426        2.35476e-005        1.15374e-005
454       32        0.70647        2.34668e-005        1.15781e-005
455       32        0.70726        2.34762e-005        1.15736e-005
456       32        0.714717        2.35629e-005        1.15301e-005
457       32        0.727127        2.37075e-005        1.14577e-005
458       32        0.742724        2.38901e-005        1.13673e-005
459       32        0.760102        2.4095e-005        1.12673e-005
460       32        0.778385        2.43121e-005        1.11628e-005
461       32        0.797135        2.45364e-005        1.10565e-005
462       32        0.816062        2.47644e-005        1.09501e-005
463       32        0.834739        2.49906e-005        1.08456e-005
464       32        0.852227        2.52027e-005        1.07481e-005
465       32        0.866603        2.53745e-005        1.06669e-005
466       32        0.876183        2.54881e-005        1.06124e-005
467       32        0.878981        2.5522e-005        1.05969e-005
468       32        0.873659        2.54525e-005        1.06244e-005
469       32        0.863554        2.53217e-005        1.06772e-005
470       32        0.853943        2.51974e-005        1.07274e-005
471       32        0.849628        2.51443e-005        1.0751e-005
472       32        0.85199        2.51789e-005        1.07405e-005
473       32        0.857796        2.52566e-005        1.07112e-005
474       32        0.861266        2.53035e-005        1.06939e-005
475       32        0.858206        2.5267e-005        1.07112e-005
476       32        0.850439        2.51768e-005        1.07562e-005
477       32        0.840968        2.50659e-005        1.08107e-005
478       32        0.832706        2.49662e-005        1.08571e-005
479       32        0.828781        2.49183e-005        1.08789e-005
480       32        0.830992        2.49445e-005        1.08663e-005
481       32        0.839882        2.50521e-005        1.08165e-005
482       32        0.854504        2.52296e-005        1.0735e-005
483       32        0.871062        2.54291e-005        1.06422e-005
484       32        0.876642        2.54837e-005        1.06058e-005
485       32        0.823746        2.47933e-005        1.08789e-005
486       32        0.548196        2.15959e-005        1.24822e-005
487       32        -0.22361        1.47004e-005        1.83841e-005
488       32        -0.743122        1.13211e-005        2.38025e-005
489       32        -0.874411        1.0613e-005        2.54444e-005
490       32        -0.873014        1.06379e-005        2.54683e-005
491       32        -0.837711        1.08428e-005        2.50584e-005
492       32        -0.798277        1.10716e-005        2.45979e-005
493       32        -0.763432        1.12758e-005        2.41937e-005
494       32        -0.736311        1.14335e-005        2.38756e-005
495       32        -0.719557        1.15274e-005        2.36717e-005
496       32        -0.716389        1.15429e-005        2.36287e-005
497       32        -0.729308        1.14711e-005        2.37869e-005
498       32        -0.758226        1.13087e-005        2.41383e-005
499       32        -0.788453        1.11107e-005        2.44435e-005
0       33        -0.839973        1.08393e-005        2.51072e-005
1       33        -0.866731        1.06745e-005        2.53959e-005
2       33        -0.889654        1.05503e-005        2.56824e-005
3       33        -0.881515        1.05826e-005        2.55522e-005
4       33        -0.737495        1.13534e-005        2.37365e-005
5       33        -0.169678        1.5088e-005        1.78781e-005
6       33        0.614829        2.23172e-005        1.20676e-005
7       33        0.860024        2.52462e-005        1.0683e-005
8       33        0.903524        2.5821e-005        1.04611e-005
9       33        0.899953        2.57858e-005        1.04842e-005
10       33        0.889309        2.56535e-005        1.05421e-005
11       33        0.881247        2.55534e-005        1.05859e-005
12       33        0.877447        2.5508e-005        1.06073e-005
13       33        0.876889        2.55007e-005        1.06102e-005
14       33        0.878331        2.55154e-005        1.0601e-005
15       33        0.881169        2.55502e-005        1.05854e-005
16       33        0.883776        2.55818e-005        1.05709e-005
17       33        0.886034        2.56092e-005        1.05583e-005
18       33        0.888358        2.56386e-005        1.0546e-005
19       33        0.89074        2.56683e-005        1.0533e-005
20       33        0.892671        2.56922e-005        1.05225e-005
21       33        0.893245        2.56997e-005        1.05196e-005
22       33        0.891423        2.5676e-005        1.0529e-005
23       33        0.887367        2.56258e-005        1.05511e-005
24       33        0.882331        2.55674e-005        1.05802e-005
25       33        0.876454        2.54965e-005        1.06131e-005
26       33        0.870891        2.54283e-005        1.06438e-005
27       33        0.866635        2.53762e-005        1.06672e-005
28       33        0.864286        2.53476e-005        1.06803e-005
29       33        0.864209        2.53469e-005        1.06808e-005
30       33        0.866446        2.53742e-005        1.06684e-005
31       33        0.870463        2.54223e-005        1.06458e-005
32       33        0.874597        2.54682e-005        1.0621e-005
33       33        0.87717        2.54952e-005        1.06049e-005
34       33        0.875613        2.54757e-005        1.06133e-005
35       33        0.866779        2.53626e-005        1.066e-005
36       33        0.85274        2.51825e-005        1.07339e-005
37       33        0.839147        2.50078e-005        1.08053e-005
38       33        0.832992        2.49287e-005        1.08377e-005
39       33        0.837685        2.49904e-005        1.08136e-005
40       33        0.850074        2.51501e-005        1.07488e-005
41       33        0.863099        2.53172e-005        1.06801e-005
42       33        0.870773        2.54155e-005        1.06396e-005
43       33        0.87114        2.54217e-005        1.06383e-005
44       33        0.86735        2.53809e-005        1.06616e-005
45       33        0.861859        2.53173e-005        1.06934e-005
46       33        0.857007        2.52586e-005        1.07205e-005
47       33        0.854686        2.52304e-005        1.07334e-005
48       33        0.855601        2.52416e-005        1.07284e-005
49       33        0.859708        2.52917e-005        1.07056e-005
50       33        0.866435        2.53741e-005        1.06685e-005
51       33        0.874729        2.54753e-005        1.06225e-005
52       33        0.88298        2.55737e-005        1.0576e-005
53       33        0.890283        2.56614e-005        1.0535e-005
54       33        0.895921        2.57323e-005        1.05047e-005
55       33        0.89883        2.57677e-005        1.04886e-005
56       33        0.899978        2.57801e-005        1.04816e-005
57       33        0.900696        2.57885e-005        1.04775e-005
58       33        0.901766        2.58018e-005        1.04717e-005
59       33        0.903066        2.5819e-005        1.04651e-005
60       33        0.903684        2.58283e-005        1.04624e-005
61       33        0.902349        2.58111e-005        1.04694e-005
62       33        0.89884        2.5767e-005        1.04882e-005
63       33        0.894395        2.57158e-005        1.0514e-005
64       33        0.889217        2.56538e-005        1.05431e-005
65       33        0.884547        2.55966e-005        1.05689e-005
66       33        0.88154        2.55596e-005        1.05854e-005
67       33        0.880811        2.55506e-005        1.05894e-005
68       33        0.88252        2.55717e-005        1.058e-005
69       33        0.886148        2.56158e-005        1.05599e-005
70       33        0.889871        2.56574e-005        1.05377e-005
71       33        0.891263        2.56682e-005        1.05275e-005
72       33        0.886807        2.56099e-005        1.05505e-005
73       33        0.871804        2.54171e-005        1.06294e-005
74       33        0.84707        2.51017e-005        1.07603e-005
75       33        0.820016        2.47605e-005        1.09051e-005
76       33        0.801716        2.45329e-005        1.10045e-005
77       33        0.799982        2.45146e-005        1.10153e-005
78       33        0.814457        2.46991e-005        1.09387e-005
79       33        0.836304        2.49764e-005        1.08225e-005
80       33        0.853363        2.51942e-005        1.07322e-005
81       33        0.859082        2.52687e-005        1.07026e-005
82       33        0.85643        2.52431e-005        1.07201e-005
83       33        0.850535        2.51774e-005        1.07555e-005
84       33        0.844767        2.51084e-005        1.0788e-005
85       33        0.842019        2.50752e-005        1.08034e-005
86       33        0.843382        2.50916e-005        1.07957e-005
87       33        0.848682        2.51556e-005        1.07661e-005
88       33        0.856298        2.52464e-005        1.07229e-005
89       33        0.862641        2.53161e-005        1.06845e-005
90       33        0.863586        2.5321e-005        1.06765e-005
91       33        0.852389        2.51771e-005        1.07354e-005
92       33        0.827389        2.48601e-005        1.08686e-005
93       33        0.797294        2.44834e-005        1.10309e-005
94       33        0.77492        2.42073e-005        1.11533e-005
95       33        0.770377        2.41515e-005        1.11782e-005
96       33        0.785958        2.43416e-005        1.10921e-005
97       33        0.814459        2.46954e-005        1.09371e-005
98       33        0.844064        2.50689e-005        1.07786e-005
99       33        0.863599        2.53192e-005        1.06756e-005
100       33        0.868843        2.5389e-005        1.06491e-005
101       33        0.864121        2.5338e-005        1.0678e-005
102       33        0.855094        2.52337e-005        1.07305e-005
103       33        0.845543        2.51184e-005        1.0784e-005
104       33        0.838817        2.50369e-005        1.08215e-005
105       33        0.836708        2.50111e-005        1.08332e-005
106       33        0.839984        2.50507e-005        1.08148e-005
107       33        0.848525        2.51541e-005        1.07671e-005
108       33        0.860997        2.53052e-005        1.06975e-005
109       33        0.87336        2.54525e-005        1.06276e-005
110       33        0.873387        2.54366e-005        1.06207e-005
111       33        0.825934        2.48222e-005        1.08678e-005
112       33        0.63445        2.25592e-005        1.19615e-005
113       33        0.168198        1.78928e-005        1.51228e-005
114       33        -0.387091        1.35409e-005        1.99416e-005
115       33        -0.703266        1.1548e-005        2.33309e-005
116       33        -0.833571        1.08214e-005        2.49058e-005
117       33        -0.880121        1.0579e-005        2.55081e-005
118       33        -0.892576        1.05212e-005        2.56865e-005
119       33        -0.891932        1.05314e-005        2.56948e-005
120       33        -0.887045        1.05624e-005        2.5645e-005
121       33        -0.881788        1.05942e-005        2.55873e-005
122       33        -0.87856        1.06136e-005        2.55516e-005
123       33        -0.878867        1.06122e-005        2.55561e-005
124       33        -0.882915        1.05887e-005        2.56029e-005
125       33        -0.889395        1.05504e-005        2.5676e-005
126       33        -0.895143        1.0514e-005        2.57349e-005
127       33        -0.892096        1.05214e-005        2.56747e-005
128       33        -0.855766        1.07046e-005        2.51898e-005
129       33        -0.715696        1.14767e-005        2.34769e-005
130       33        -0.313268        1.40544e-005        1.92248e-005
131       33        0.36405        1.9722e-005        1.3704e-005
132       33        0.759505        2.40035e-005        1.12312e-005
133       33        0.874354        2.5438e-005        1.0611e-005
134       33        0.894808        2.57144e-005        1.05091e-005
135       33        0.891912        2.56844e-005        1.05273e-005
136       33        0.886915        2.56238e-005        1.05551e-005
137       33        0.88512        2.56012e-005        1.05647e-005
138       33        0.885214        2.55994e-005        1.0563e-005
139       33        0.875921        2.54727e-005        1.06088e-005
140       33        0.815032        2.46897e-005        1.09283e-005
141       33        0.578088        2.19311e-005        1.23027e-005
142       33        0.0026447        1.64736e-005        1.64301e-005
143       33        -0.541369        1.25268e-005        2.15255e-005
144       33        -0.788781        1.10594e-005        2.43385e-005
145       33        -0.876138        1.05881e-005        2.54285e-005
146       33        -0.902694        1.04509e-005        2.57743e-005
147       33        -0.903319        1.04485e-005        2.57845e-005
148       33        -0.882287        1.05578e-005        2.55122e-005
149       33        -0.819683        1.08915e-005        2.47214e-005
150       33        -0.64904        1.1865e-005        2.27061e-005
151       33        -0.238703        1.45932e-005        1.85276e-005
152       33        0.38347        1.99141e-005        1.35713e-005
153       33        0.755632        2.39565e-005        1.12527e-005
154       33        0.870131        2.53851e-005        1.06338e-005
155       33        0.893418        2.56951e-005        1.05159e-005
156       33        0.893896        2.57064e-005        1.05154e-005
157       33        0.891733        2.568e-005        1.05274e-005
158       33        0.890797        2.56659e-005        1.05315e-005
159       33        0.887138        2.56103e-005        1.05472e-005
160       33        0.868014        2.5352e-005        1.06424e-005
161       33        0.805824        2.4571e-005        1.09764e-005
162       33        0.668779        2.29469e-005        1.17565e-005
163       33        0.473499        2.08203e-005        1.29673e-005
164       33        0.285896        1.89659e-005        1.42499e-005
165       33        0.172365        1.79246e-005        1.50866e-005
166       33        0.177848        1.79736e-005        1.50452e-005
167       33        0.299008        1.909e-005        1.41563e-005
168       33        0.486982        2.09602e-005        1.28796e-005
169       33        0.676784        2.3039e-005        1.17095e-005
170       33        0.806953        2.45867e-005        1.0971e-005
171       33        0.864509        2.53109e-005        1.06624e-005
172       33        0.879875        2.55223e-005        1.05875e-005
173       33        0.879551        2.55289e-005        1.05937e-005
174       33        0.87659        2.54956e-005        1.06112e-005
175       33        0.876565        2.54964e-005        1.06119e-005
176       33        0.8809        2.555e-005        1.05882e-005
177       33        0.888408        2.56415e-005        1.05466e-005
178       33        0.892997        2.56918e-005        1.05189e-005
179       33        0.872618        2.54142e-005        1.06195e-005
180       33        0.754988        2.39483e-005        1.12561e-005
181       33        0.352657        1.96096e-005        1.3782e-005
182       33        -0.328415        1.39476e-005        1.93699e-005
183       33        -0.731248        1.1388e-005        2.36605e-005
184       33        -0.867293        1.06445e-005        2.53387e-005
185       33        -0.897403        1.04964e-005        2.575e-005
186       33        -0.893421        1.05277e-005        2.57242e-005
187       33        -0.880153        1.06058e-005        2.55733e-005
188       33        -0.865822        1.06881e-005        2.54052e-005
189       33        -0.853314        1.07596e-005        2.52572e-005
190       33        -0.843826        1.08137e-005        2.51445e-005
191       33        -0.837974        1.08471e-005        2.5075e-005
192       33        -0.83605        1.08581e-005        2.50522e-005
193       33        -0.838144        1.08461e-005        2.50769e-005
194       33        -0.844188        1.08115e-005        2.51486e-005
195       33        -0.853868        1.07563e-005        2.52634e-005
196       33        -0.866477        1.0684e-005        2.54121e-005
197       33        -0.880475        1.06031e-005        2.55751e-005
198       33        -0.891652        1.05353e-005        2.56973e-005
199       33        -0.88727        1.05472e-005        2.56137e-005
200       33        -0.827831        1.08545e-005        2.4839e-005
201       33        -0.603302        1.21441e-005        2.22013e-005
202       33        -0.0354157        1.61604e-005        1.67429e-005
203       33        0.588604        2.20447e-005        1.2237e-005
204       33        0.834903        2.49279e-005        1.08166e-005
205       33        0.894546        2.57012e-005        1.05065e-005
206       33        0.899991        2.5783e-005        1.04827e-005
207       33        0.893988        2.57118e-005        1.05167e-005
208       33        0.888858        2.56488e-005        1.05449e-005
209       33        0.887356        2.56292e-005        1.05527e-005
210       33        0.887297        2.56246e-005        1.05514e-005
211       33        0.876863        2.54812e-005        1.06024e-005
212       33        0.815662        2.46934e-005        1.0923e-005
213       33        0.595979        2.21295e-005        1.21939e-005
214       33        0.103246        1.73242e-005        1.56248e-005
215       33        -0.407665        1.34014e-005        2.01464e-005
216       33        -0.679108        1.16862e-005        2.30465e-005
217       33        -0.791185        1.10473e-005        2.43706e-005
218       33        -0.825378        1.08608e-005        2.47923e-005
219       33        -0.810427        1.09418e-005        2.46066e-005
220       33        -0.73017        1.13899e-005        2.3639e-005
221       33        -0.514567        1.26971e-005        2.12411e-005
222       33        -0.0551947        1.60035e-005        1.69117e-005
223       33        0.499701        2.10971e-005        1.27999e-005
224       33        0.786977        2.43383e-005        1.10793e-005
225       33        0.873048        2.54279e-005        1.06206e-005
226       33        0.890626        2.56636e-005        1.05323e-005
227       33        0.892474        2.56914e-005        1.05243e-005
228       33        0.894153        2.57132e-005        1.05155e-005
229       33        0.897726        2.57561e-005        1.04955e-005
230       33        0.895539        2.57205e-005        1.05039e-005
231       33        0.854456        2.51802e-005        1.07145e-005
232       33        0.659846        2.28341e-005        1.18037e-005
233       33        0.0633651        1.69769e-005        1.59346e-005
234       33        -0.587219        1.22422e-005        2.20235e-005
235       33        -0.840918        1.07817e-005        2.49972e-005
236       33        -0.902165        1.04672e-005        2.58009e-005
237       33        -0.903044        1.04745e-005        2.58418e-005
238       33        -0.888645        1.05595e-005        2.56789e-005
239       33        -0.872751        1.06506e-005        2.54921e-005
240       33        -0.85951        1.0726e-005        2.53348e-005
241       33        -0.850226        1.07787e-005        2.52242e-005
242       33        -0.845335        1.08066e-005        2.51659e-005
243       33        -0.844927        1.08088e-005        2.51608e-005
244       33        -0.848948        1.07858e-005        2.52084e-005
245       33        -0.857197        1.07387e-005        2.53063e-005
246       33        -0.869132        1.06705e-005        2.54475e-005
247       33        -0.88343        1.05882e-005        2.56148e-005
248       33        -0.896155        1.05125e-005        2.57573e-005
249       33        -0.894427        1.05101e-005        2.5707e-005
250       33        -0.836243        1.08091e-005        2.49439e-005
251       33        -0.599078        1.21703e-005        2.21552e-005
252       33        0.0161733        1.65824e-005        1.63164e-005
253       33        0.632803        2.25305e-005        1.1966e-005
254       33        0.848108        2.5097e-005        1.07471e-005
255       33        0.894776        2.57093e-005        1.05074e-005
256       33        0.896011        2.5735e-005        1.05049e-005
257       33        0.889466        2.56564e-005        1.05416e-005
258       33        0.885161        2.56034e-005        1.05652e-005
259       33        0.884338        2.55917e-005        1.05691e-005
260       33        0.881362        2.55484e-005        1.05826e-005
261       33        0.852683        2.51702e-005        1.07293e-005
262       33        0.721383        2.35547e-005        1.14495e-005
263       33        0.312163        1.92222e-005        1.4068e-005
264       33        -0.309734        1.40812e-005        1.91935e-005
265       33        -0.685247        1.16506e-005        2.31178e-005
266       33        -0.833717        1.08147e-005        2.48938e-005
267       33        -0.883928        1.05488e-005        2.55322e-005
268       33        -0.895546        1.04894e-005        2.56851e-005
269       33        -0.884832        1.05459e-005        2.55482e-005
270       33        -0.843754        1.07633e-005        2.50256e-005
271       33        -0.729969        1.13934e-005        2.36414e-005
272       33        -0.43747        1.32025e-005        2.04478e-005
273       33        0.130973        1.75654e-005        1.54091e-005
274       33        0.637437        2.25883e-005        1.19412e-005
275       33        0.829865        2.48759e-005        1.08486e-005
276       33        0.875144        2.54653e-005        1.0614e-005
277       33        0.877582        2.55055e-005        1.06049e-005
278       33        0.872492        2.54454e-005        1.06339e-005
279       33        0.869427        2.5408e-005        1.06508e-005
280       33        0.869462        2.54066e-005        1.06498e-005
281       33        0.868761        2.53891e-005        1.065e-005
282       33        0.859234        2.52576e-005        1.06962e-005
283       33        0.825635        2.48332e-005        1.08759e-005
284       33        0.754926        2.39681e-005        1.12661e-005
285       33        0.659021        2.28429e-005        1.1818e-005
286       33        0.575386        2.19077e-005        1.23228e-005
287       33        0.544733        2.15757e-005        1.25139e-005
288       33        0.581583        2.19735e-005        1.22835e-005
289       33        0.667972        2.29394e-005        1.17621e-005
290       33        0.763793        2.40667e-005        1.12126e-005
291       33        0.8365        2.49612e-005        1.08138e-005
292       33        0.876034        2.54624e-005        1.06033e-005
293       33        0.888375        2.56266e-005        1.05408e-005
294       33        0.887358        2.56257e-005        1.05512e-005
295       33        0.881328        2.55564e-005        1.05863e-005
296       33        0.875315        2.54835e-005        1.06198e-005
297       33        0.871702        2.54396e-005        1.06398e-005
298       33        0.871162        2.54333e-005        1.0643e-005
299       33        0.873436        2.54613e-005        1.06305e-005
300       33        0.877463        2.55096e-005        1.06078e-005
301       33        0.881417        2.55535e-005        1.05841e-005
302       33        0.88444        2.55891e-005        1.05669e-005
303       33        0.884567        2.55908e-005        1.05663e-005
304       33        0.88132        2.55473e-005        1.05826e-005
305       33        0.877108        2.54909e-005        1.06038e-005
306       33        0.874179        2.54524e-005        1.06188e-005
307       33        0.873485        2.54457e-005        1.06234e-005
308       33        0.874482        2.54623e-005        1.06198e-005
309       33        0.875124        2.54739e-005        1.06178e-005
310       33        0.872716        2.54446e-005        1.06311e-005
311       33        0.867258        2.53789e-005        1.06617e-005
312       33        0.860962        2.53066e-005        1.06985e-005
313       33        0.854813        2.52328e-005        1.07331e-005
314       33        0.850851        2.51844e-005        1.0755e-005
315       33        0.850418        2.51788e-005        1.07573e-005
316       33        0.853744        2.52188e-005        1.07386e-005
317       33        0.859443        2.52861e-005        1.07061e-005
318       33        0.863268        2.53236e-005        1.0681e-005
319       33        0.858503        2.52534e-005        1.07023e-005
320       33        0.833187        2.49325e-005        1.08372e-005
321       33        0.779891        2.42736e-005        1.11284e-005
322       33        0.709        2.34245e-005        1.1528e-005
323       33        0.645845        2.26958e-005        1.18976e-005
324       33        0.622652        2.24351e-005        1.20368e-005
325       33        0.652933        2.27758e-005        1.18552e-005
326       33        0.719404        2.35459e-005        1.14679e-005
327       33        0.789536        2.439e-005        1.10744e-005
328       33        0.84027        2.50199e-005        1.07984e-005
329       33        0.863201        2.53119e-005        1.06768e-005
330       33        0.866369        2.53622e-005        1.06642e-005
331       33        0.861089        2.53064e-005        1.06971e-005
332       33        0.853798        2.52196e-005        1.07384e-005
333       33        0.848738        2.51586e-005        1.07667e-005
334       33        0.847539        2.51442e-005        1.07735e-005
335       33        0.850346        2.51783e-005        1.07578e-005
336       33        0.856056        2.52469e-005        1.07257e-005
337       33        0.86181        2.53112e-005        1.06914e-005
338       33        0.864059        2.53315e-005        1.06759e-005
339       33        0.85722        2.52426e-005        1.07115e-005
340       33        0.836901        2.4984e-005        1.08193e-005
341       33        0.808239        2.46235e-005        1.09733e-005
342       33        0.783422        2.4315e-005        1.11081e-005
343       33        0.773581        2.41939e-005        1.1162e-005
344       33        0.783186        2.43126e-005        1.11096e-005
345       33        0.807317        2.46131e-005        1.09787e-005
346       33        0.834629        2.49569e-005        1.08322e-005
347       33        0.852974        2.51908e-005        1.07349e-005
348       33        0.857544        2.52518e-005        1.07119e-005
349       33        0.853134        2.52057e-005        1.07396e-005
350       33        0.845259        2.51156e-005        1.07858e-005
351       33        0.837693        2.50248e-005        1.08284e-005
352       33        0.833353        2.49725e-005        1.08528e-005
353       33        0.833331        2.49724e-005        1.0853e-005
354       33        0.837498        2.50228e-005        1.08297e-005
355       33        0.84463        2.51081e-005        1.07893e-005
356       33        0.852692        2.52014e-005        1.07425e-005
357       33        0.860663        2.52972e-005        1.06977e-005
358       33        0.866469        2.53678e-005        1.06655e-005
359       33        0.870273        2.54112e-005        1.06432e-005
360       33        0.874788        2.54631e-005        1.06169e-005
361       33        0.881546        2.55451e-005        1.05793e-005
362       33        0.889998        2.56518e-005        1.05341e-005
363       33        0.898296        2.57588e-005        1.04906e-005
364       33        0.90417        2.58351e-005        1.04601e-005
365       33        0.905786        2.58555e-005        1.04514e-005
366       33        0.903225        2.58237e-005        1.04653e-005
367       33        0.898178        2.57648e-005        1.04943e-005
368       33        0.891126        2.56788e-005        1.05333e-005
369       33        0.883404        2.55827e-005        1.05752e-005
370       33        0.876174        2.54927e-005        1.06144e-005
371       33        0.870135        2.54178e-005        1.06474e-005
372       33        0.865704        2.53629e-005        1.06716e-005
373       33        0.863101        2.53308e-005        1.06858e-005
374       33        0.862415        2.53225e-005        1.06897e-005
375       33        0.863626        2.53378e-005        1.06832e-005
376       33        0.866595        2.53751e-005        1.06672e-005
377       33        0.871037        2.54308e-005        1.06432e-005
378       33        0.876541        2.54994e-005        1.06134e-005
379       33        0.882541        2.55737e-005        1.05806e-005
380       33        0.888141        2.56418e-005        1.05496e-005
381       33        0.8921        2.56871e-005        1.05264e-005
382       33        0.894199        2.57129e-005        1.05149e-005
383       33        0.893193        2.5701e-005        1.05206e-005
384       33        0.88892        2.56457e-005        1.0543e-005
385       33        0.883113        2.55709e-005        1.05734e-005
386       33        0.877783        2.55038e-005        1.0602e-005
387       33        0.874166        2.54602e-005        1.06222e-005
388       33        0.871976        2.54362e-005        1.06355e-005
389       33        0.869511        2.5409e-005        1.06503e-005
390       33        0.864759        2.53511e-005        1.06767e-005
391       33        0.857613        2.52638e-005        1.07162e-005
392       33        0.849975        2.51745e-005        1.07602e-005
393       33        0.842705        2.50877e-005        1.08014e-005
394       33        0.83762        2.5026e-005        1.08297e-005
395       33        0.836127        2.50066e-005        1.08375e-005
396       33        0.839032        2.504e-005        1.08205e-005
397       33        0.846448        2.51294e-005        1.07789e-005
398       33        0.857083        2.52586e-005        1.07197e-005
399       33        0.868779        2.54001e-005        1.06544e-005
400       33        0.878979        2.55223e-005        1.0597e-005
401       33        0.885045        2.55915e-005        1.05615e-005
402       33        0.884392        2.55743e-005        1.05613e-005
403       33        0.874496        2.54384e-005        1.06096e-005
404       33        0.854439        2.51761e-005        1.0713e-005
405       33        0.828131        2.48432e-005        1.08531e-005
406       33        0.801228        2.45124e-005        1.10006e-005
407       33        0.774424        2.4187e-005        1.11495e-005
408       33        0.747469        2.38632e-005        1.13008e-005
409       33        0.72149        2.35555e-005        1.14486e-005
410       33        0.699522        2.3299e-005        1.15755e-005
411       33        0.686973        2.31539e-005        1.16487e-005
412       33        0.691489        2.32056e-005        1.1622e-005
413       33        0.717871        2.35138e-005        1.14698e-005
414       33        0.756465        2.39724e-005        1.12508e-005
415       33        0.793498        2.44214e-005        1.10448e-005
416       33        0.823668        2.47961e-005        1.0881e-005
417       33        0.845458        2.50753e-005        1.07664e-005
418       33        0.856845        2.52296e-005        1.071e-005
419       33        0.856842        2.52408e-005        1.07147e-005
420       33        0.846513        2.51216e-005        1.07748e-005
421       33        0.827434        2.48935e-005        1.08827e-005
422       33        0.801722        2.45853e-005        1.10279e-005
423       33        0.772093        2.42326e-005        1.11966e-005
424       33        0.741426        2.38728e-005        1.13738e-005
425       33        0.711611        2.35265e-005        1.1548e-005
426       33        0.684783        2.3217e-005        1.1706e-005
427       33        0.664034        2.29798e-005        1.18293e-005
428       33        0.652285        2.28465e-005        1.18997e-005
429       33        0.651471        2.28374e-005        1.19046e-005
430       33        0.661815        2.29548e-005        1.18427e-005
431       33        0.68176        2.31827e-005        1.17241e-005
432       33        0.708552        2.34917e-005        1.15663e-005
433       33        0.738997        2.38466e-005        1.1389e-005
434       33        0.769713        2.42076e-005        1.12116e-005
435       33        0.796966        2.45267e-005        1.10541e-005
436       33        0.817931        2.47749e-005        1.09342e-005
437       33        0.828179        2.48957e-005        1.08755e-005
438       33        0.826148        2.48623e-005        1.0883e-005
439       33        0.816725        2.47365e-005        1.09305e-005
440       33        0.808597        2.46298e-005        1.09721e-005
441       33        0.807409        2.46125e-005        1.09775e-005
442       33        0.814018        2.4695e-005        1.09417e-005
443       33        0.825712        2.48446e-005        1.088e-005
444       33        0.837674        2.49997e-005        1.08178e-005
445       33        0.844639        2.5094e-005        1.07832e-005
446       33        0.841941        2.50665e-005        1.08005e-005
447       33        0.828865        2.49104e-005        1.08745e-005
448       33        0.809632        2.46843e-005        1.0985e-005
449       33        0.787272        2.44192e-005        1.11128e-005
450       33        0.765176        2.4157e-005        1.12391e-005
451       33        0.746307        2.39342e-005        1.13476e-005
452       33        0.732662        2.37736e-005        1.14263e-005
453       33        0.725537        2.36892e-005        1.14671e-005
454       33        0.725597        2.36895e-005        1.14666e-005
455       33        0.732075        2.37653e-005        1.1429e-005
456       33        0.743237        2.38963e-005        1.13644e-005
457       33        0.757167        2.40603e-005        1.12841e-005
458       33        0.772311        2.42396e-005        1.11973e-005
459       33        0.787674        2.44225e-005        1.11099e-005
460       33        0.802795        2.46037e-005        1.10243e-005
461       33        0.817595        2.47819e-005        1.0941e-005
462       33        0.832078        2.49571e-005        1.08599e-005
463       33        0.846089        2.51276e-005        1.0782e-005
464       33        0.85911        2.52866e-005        1.07099e-005
465       33        0.870075        2.54186e-005        1.06484e-005
466       33        0.878465        2.552e-005        1.06015e-005
467       33        0.883795        2.55872e-005        1.05729e-005
468       33        0.885022        2.56019e-005        1.05661e-005
469       33        0.882919        2.55742e-005        1.05768e-005
470       33        0.878819        2.55227e-005        1.05989e-005
471       33        0.874019        2.54632e-005        1.06251e-005
472       33        0.869192        2.54042e-005        1.06518e-005
473       33        0.864095        2.53436e-005        1.06806e-005
474       33        0.857683        2.52661e-005        1.07165e-005
475       33        0.849272        2.51623e-005        1.07626e-005
476       33        0.840673        2.506e-005        1.08114e-005
477       33        0.833193        2.4972e-005        1.08543e-005
478       33        0.828291        2.49129e-005        1.08818e-005
479       33        0.827995        2.49088e-005        1.08833e-005
480       33        0.833497        2.49749e-005        1.08522e-005
481       33        0.844975        2.51138e-005        1.07881e-005
482       33        0.861094        2.53096e-005        1.06983e-005
483       33        0.87693        2.54995e-005        1.06093e-005
484       33        0.87495        2.54567e-005        1.06125e-005
485       33        0.789702        2.4369e-005        1.1063e-005
486       33        0.409965        2.0162e-005        1.3381e-005
487       33        -0.421256        1.33069e-005        2.0278e-005
488       33        -0.803426        1.0987e-005        2.4536e-005
489       33        -0.879423        1.05928e-005        2.55235e-005
490       33        -0.861623        1.07047e-005        2.5338e-005
491       33        -0.821906        1.09335e-005        2.48718e-005
492       33        -0.781425        1.11688e-005        2.43991e-005
493       33        -0.746466        1.13745e-005        2.39949e-005
494       33        -0.719778        1.15305e-005        2.36834e-005
495       33        -0.70424        1.16177e-005        2.34947e-005
496       33        -0.703249        1.16205e-005        2.3477e-005
497       33        -0.719086        1.15311e-005        2.36681e-005
498       33        -0.751105        1.13499e-005        2.40543e-005
499       33        -0.78369        1.11373e-005        2.43854e-005
0       34        -0.837827        1.08509e-005        2.50802e-005
1       34        -0.865316        1.06819e-005        2.53777e-005
2       34        -0.888481        1.05563e-005        2.5667e-005
3       34        -0.879952        1.05907e-005        2.55319e-005
4       34        -0.733124        1.1378e-005        2.36842e-005
5       34        -0.157025        1.51835e-005        1.77651e-005
6       34        0.622257        2.23988e-005        1.20221e-005
7       34        0.863429        2.52881e-005        1.06643e-005
8       34        0.905651        2.58475e-005        1.04496e-005
9       34        0.901455        2.58044e-005        1.04761e-005
10       34        0.890088        2.56631e-005        1.05378e-005
11       34        0.881036        2.55508e-005        1.0587e-005
12       34        0.876125        2.54917e-005        1.06146e-005
13       34        0.874742        2.54748e-005        1.06222e-005
14       34        0.876046        2.54885e-005        1.06141e-005
15       34        0.879801        2.55345e-005        1.05934e-005
16       34        0.884519        2.55931e-005        1.05677e-005
17       34        0.889204        2.56521e-005        1.05426e-005
18       34        0.893302        2.57038e-005        1.05206e-005
19       34        0.896244        2.57404e-005        1.05046e-005
20       34        0.897578        2.57559e-005        1.0497e-005
21       34        0.897007        2.57473e-005        1.04994e-005
22       34        0.89446        2.57137e-005        1.05125e-005
23       34        0.890805        2.56672e-005        1.05319e-005
24       34        0.887155        2.56246e-005        1.05529e-005
25       34        0.883292        2.55789e-005        1.05748e-005
26       34        0.879598        2.55342e-005        1.05954e-005
27       34        0.876353        2.54946e-005        1.06134e-005
28       34        0.873722        2.54627e-005        1.0628e-005
29       34        0.871949        2.54413e-005        1.06379e-005
30       34        0.871236        2.54326e-005        1.06419e-005
31       34        0.871561        2.54357e-005        1.06397e-005
32       34        0.872339        2.54418e-005        1.0634e-005
33       34        0.873468        2.54535e-005        1.06269e-005
34       34        0.874492        2.54685e-005        1.06222e-005
35       34        0.873578        2.5457e-005        1.06272e-005
36       34        0.871083        2.5424e-005        1.06399e-005
37       34        0.868277        2.5387e-005        1.06543e-005
38       34        0.866492        2.53642e-005        1.06637e-005
39       34        0.866368        2.53635e-005        1.06647e-005
40       34        0.867342        2.53778e-005        1.06603e-005
41       34        0.868065        2.53886e-005        1.06572e-005
42       34        0.8672        2.5378e-005        1.06619e-005
43       34        0.864602        2.53454e-005        1.0676e-005
44       34        0.861859        2.53151e-005        1.06925e-005
45       34        0.859374        2.52871e-005        1.07072e-005
46       34        0.857995        2.52706e-005        1.0715e-005
47       34        0.858666        2.52788e-005        1.07113e-005
48       34        0.861658        2.53154e-005        1.06948e-005
49       34        0.866772        2.5378e-005        1.06665e-005
50       34        0.873511        2.54605e-005        1.06293e-005
51       34        0.881121        2.55536e-005        1.05873e-005
52       34        0.888587        2.56432e-005        1.05454e-005
53       34        0.895554        2.57274e-005        1.05066e-005
54       34        0.901805        2.5806e-005        1.0473e-005
55       34        0.906405        2.58636e-005        1.04482e-005
56       34        0.909419        2.59014e-005        1.0432e-005
57       34        0.911191        2.59237e-005        1.04225e-005
58       34        0.911932        2.59328e-005        1.04184e-005
59       34        0.911709        2.59295e-005        1.04194e-005
60       34        0.910412        2.59129e-005        1.04263e-005
61       34        0.907794        2.58793e-005        1.044e-005
62       34        0.904189        2.58339e-005        1.04594e-005
63       34        0.9004        2.57897e-005        1.04811e-005
64       34        0.896189        2.57391e-005        1.05047e-005
65       34        0.892173        2.569e-005        1.05269e-005
66       34        0.889062        2.56519e-005        1.0544e-005
67       34        0.887262        2.56299e-005        1.05539e-005
68       34        0.886955        2.56263e-005        1.05557e-005
69       34        0.887933        2.56382e-005        1.05503e-005
70       34        0.889294        2.56524e-005        1.05417e-005
71       34        0.890334        2.56619e-005        1.05347e-005
72       34        0.890413        2.56631e-005        1.05344e-005
73       34        0.887567        2.56268e-005        1.05494e-005
74       34        0.881663        2.55503e-005        1.05802e-005
75       34        0.874202        2.54539e-005        1.06192e-005
76       34        0.86724        2.53651e-005        1.06561e-005
77       34        0.86228        2.53054e-005        1.06839e-005
78       34        0.859497        2.52755e-005        1.0701e-005
79       34        0.85744        2.52544e-005        1.07141e-005
80       34        0.853785        2.52117e-005        1.07352e-005
81       34        0.847435        2.5134e-005        1.07702e-005
82       34        0.84035        2.50509e-005        1.08109e-005
83       34        0.83396        2.49769e-005        1.08481e-005
84       34        0.829122        2.4919e-005        1.08755e-005
85       34        0.827299        2.4897e-005        1.08857e-005
86       34        0.82905        2.4918e-005        1.08758e-005
87       34        0.834218        2.49804e-005        1.08468e-005
88       34        0.841821        2.50716e-005        1.0804e-005
89       34        0.850042        2.51673e-005        1.07564e-005
90       34        0.857933        2.52616e-005        1.07119e-005
91       34        0.863144        2.53253e-005        1.06831e-005
92       34        0.864141        2.53345e-005        1.06763e-005
93       34        0.862614        2.53112e-005        1.06828e-005
94       34        0.861149        2.52882e-005        1.06887e-005
95       34        0.861695        2.5293e-005        1.06849e-005
96       34        0.864604        2.53326e-005        1.06706e-005
97       34        0.868448        2.53851e-005        1.06517e-005
98       34        0.870822        2.54187e-005        1.06405e-005
99       34        0.869441        2.54041e-005        1.06491e-005
100       34        0.863637        2.53328e-005        1.0681e-005
101       34        0.855579        2.52372e-005        1.07267e-005
102       34        0.846976        2.51357e-005        1.07759e-005
103       34        0.839087        2.50403e-005        1.08201e-005
104       34        0.833816        2.49762e-005        1.08494e-005
105       34        0.832348        2.49582e-005        1.08575e-005
106       34        0.835291        2.49936e-005        1.08409e-005
107       34        0.842684        2.50829e-005        1.07995e-005
108       34        0.853854        2.52181e-005        1.07371e-005
109       34        0.866792        2.53739e-005        1.06646e-005
110       34        0.87608        2.54789e-005        1.06097e-005
111       34        0.86878        2.53699e-005        1.06418e-005
112       34        0.810195        2.46279e-005        1.09538e-005
113       34        0.627161        2.24782e-005        1.20057e-005
114       34        0.254306        1.86749e-005        1.44815e-005
115       34        -0.213329        1.47785e-005        1.82927e-005
116       34        -0.544295        1.25092e-005        2.15583e-005
117       34        -0.721567        1.14433e-005        2.35463e-005
118       34        -0.807713        1.09631e-005        2.45878e-005
119       34        -0.848091        1.07481e-005        2.50988e-005
120       34        -0.866096        1.06565e-005        2.5337e-005
121       34        -0.872733        1.06258e-005        2.54322e-005
122       34        -0.874554        1.0619e-005        2.54623e-005
123       34        -0.875143        1.06162e-005        2.54706e-005
124       34        -0.874572        1.06168e-005        2.54576e-005
125       34        -0.868922        1.06424e-005        2.5375e-005
126       34        -0.849192        1.07425e-005        2.51134e-005
127       34        -0.795516        1.10297e-005        2.44372e-005
128       34        -0.657625        1.18158e-005        2.28069e-005
129       34        -0.334141        1.39064e-005        1.94236e-005
130       34        0.21855        1.8348e-005        1.4746e-005
131       34        0.663816        2.28904e-005        1.17859e-005
132       34        0.839126        2.49853e-005        1.07958e-005
133       34        0.883359        2.55607e-005        1.05666e-005
134       34        0.886562        2.56137e-005        1.05546e-005
135       34        0.880306        2.55396e-005        1.05902e-005
136       34        0.874962        2.54744e-005        1.06197e-005
137       34        0.873419        2.54549e-005        1.06279e-005
138       34        0.875313        2.54762e-005        1.06167e-005
139       34        0.875774        2.54748e-005        1.06112e-005
140       34        0.857482        2.52252e-005        1.07013e-005
141       34        0.772597        2.4162e-005        1.11583e-005
142       34        0.519814        2.13077e-005        1.26702e-005
143       34        0.0732513        1.70614e-005        1.58563e-005
144       34        -0.346472        1.38175e-005        1.95389e-005
145       34        -0.575475        1.2308e-005        2.18834e-005
146       34        -0.668559        1.17423e-005        2.29142e-005
147       34        -0.675594        1.17007e-005        2.29942e-005
148       34        -0.603289        1.21363e-005        2.21867e-005
149       34        -0.419124        1.33202e-005        2.0255e-005
150       34        -0.0636088        1.5931e-005        1.69773e-005
151       34        0.39117        1.99893e-005        1.3518e-005
152       34        0.713046        2.34527e-005        1.14953e-005
153       34        0.847218        2.50825e-005        1.07505e-005
154       34        0.883318        2.55596e-005        1.05666e-005
155       34        0.886403        2.56111e-005        1.05552e-005
156       34        0.882241        2.55635e-005        1.05796e-005
157       34        0.879199        2.55274e-005        1.05968e-005
158       34        0.8789        2.55236e-005        1.05984e-005
159       34        0.879695        2.55289e-005        1.05922e-005
160       34        0.877672        2.54946e-005        1.05994e-005
161       34        0.866279        2.53467e-005        1.06586e-005
162       34        0.836211        2.49668e-005        1.08194e-005
163       34        0.788765        2.43787e-005        1.10778e-005
164       34        0.738174        2.37668e-005        1.13602e-005
165       34        0.705049        2.33762e-005        1.15498e-005
166       34        0.706936        2.33982e-005        1.15389e-005
167       34        0.742519        2.38185e-005        1.13356e-005
168       34        0.792995        2.44307e-005        1.10546e-005
169       34        0.838506        2.49966e-005        1.08074e-005
170       34        0.866053        2.53459e-005        1.06607e-005
171       34        0.875005        2.54639e-005        1.06149e-005
172       34        0.87432        2.5465e-005        1.06226e-005
173       34        0.870447        2.54223e-005        1.06459e-005
174       34        0.867585        2.5388e-005        1.06621e-005
175       34        0.868147        2.5395e-005        1.0659e-005
176       34        0.872793        2.54518e-005        1.06333e-005
177       34        0.88087        2.55502e-005        1.05886e-005
178       34        0.889267        2.565e-005        1.0541e-005
179       34        0.887466        2.56127e-005        1.05447e-005
180       34        0.843478        2.50394e-005        1.07722e-005
181       34        0.661856        2.28672e-005        1.1797e-005
182       34        0.187754        1.80676e-005        1.49747e-005
183       34        -0.400814        1.34473e-005        2.00773e-005
184       34        -0.724629        1.14256e-005        2.35821e-005
185       34        -0.847211        1.07505e-005        2.50822e-005
186       34        -0.884191        1.05622e-005        2.55713e-005
187       34        -0.889205        1.05445e-005        2.56569e-005
188       34        -0.88338        1.05825e-005        2.55996e-005
189       34        -0.874864        1.06332e-005        2.55044e-005
190       34        -0.867331        1.06773e-005        2.54179e-005
191       34        -0.862505        1.07053e-005        2.53619e-005
192       34        -0.860892        1.07146e-005        2.53429e-005
193       34        -0.862557        1.07049e-005        2.5362e-005
194       34        -0.867424        1.06763e-005        2.54179e-005
195       34        -0.874742        1.06331e-005        2.55009e-005
196       34        -0.882306        1.05871e-005        2.55833e-005
197       34        -0.885442        1.05628e-005        2.56048e-005
198       34        -0.872694        1.0621e-005        2.54198e-005
199       34        -0.813545        1.09314e-005        2.466e-005
200       34        -0.631401        1.19729e-005        2.2512e-005
201       34        -0.190689        1.49484e-005        1.80888e-005
202       34        0.423903        2.03191e-005        1.32986e-005
203       34        0.769344        2.41239e-005        1.1177e-005
204       34        0.875807        2.54517e-005        1.06013e-005
205       34        0.896059        2.5727e-005        1.05011e-005
206       34        0.892334        2.56889e-005        1.05247e-005
207       34        0.8846        2.55948e-005        1.05676e-005
208       34        0.879149        2.55275e-005        1.05974e-005
209       34        0.877631        2.55078e-005        1.06053e-005
210       34        0.879333        2.55263e-005        1.05949e-005
211       34        0.879566        2.55208e-005        1.05902e-005
212       34        0.863792        2.53023e-005        1.06664e-005
213       34        0.797228        2.44627e-005        1.10223e-005
214       34        0.61837        2.23765e-005        1.2057e-005
215       34        0.311859        1.92132e-005        1.40657e-005
216       34        -0.0361086        1.61498e-005        1.67436e-005
217       34        -0.283645        1.42611e-005        1.89382e-005
218       34        -0.381118        1.35766e-005        1.98751e-005
219       34        -0.339672        1.38635e-005        1.94711e-005
220       34        -0.147369        1.52728e-005        1.76978e-005
221       34        0.187839        1.80626e-005        1.49694e-005
222       34        0.533924        2.14568e-005        1.25801e-005
223       34        0.760835        2.40205e-005        1.12242e-005
224       34        0.853685        2.517e-005        1.07184e-005
225       34        0.878941        2.55088e-005        1.05918e-005
226       34        0.881655        2.55529e-005        1.05814e-005
227       34        0.88078        2.55453e-005        1.05875e-005
228       34        0.882531        2.5568e-005        1.05784e-005
229       34        0.887425        2.5628e-005        1.05514e-005
230       34        0.891037        2.56679e-005        1.05298e-005
231       34        0.875643        2.54571e-005        1.06053e-005
232       34        0.781379        2.42687e-005        1.11096e-005
233       34        0.439754        2.0476e-005        1.31905e-005
234       34        -0.228622        1.46658e-005        1.8433e-005
235       34        -0.683128        1.16648e-005        2.3097e-005
236       34        -0.850224        1.07318e-005        2.51142e-005
237       34        -0.895075        1.05033e-005        2.57069e-005
238       34        -0.898954        1.04927e-005        2.57808e-005
239       34        -0.891153        1.05414e-005        2.56993e-005
240       34        -0.881694        1.0597e-005        2.55917e-005
241       34        -0.874324        1.06398e-005        2.55062e-005
242       34        -0.870341        1.06627e-005        2.54595e-005
243       34        -0.869981        1.06646e-005        2.54549e-005
244       34        -0.873208        1.06457e-005        2.5492e-005
245       34        -0.87964        1.0608e-005        2.55656e-005
246       34        -0.887737        1.05597e-005        2.56562e-005
247       34        -0.893593        1.05215e-005        2.57134e-005
248       34        -0.88719        1.05459e-005        2.56086e-005
249       34        -0.839818        1.07893e-005        2.49875e-005
250       34        -0.673376        1.17231e-005        2.29873e-005
251       34        -0.232019        1.46411e-005        1.84646e-005
252       34        0.421839        2.02967e-005        1.33114e-005
253       34        0.774324        2.41832e-005        1.11488e-005
254       34        0.875117        2.54475e-005        1.06069e-005
255       34        0.891557        2.56738e-005        1.05267e-005
256       34        0.886192        2.56134e-005        1.05584e-005
257       34        0.878488        2.55195e-005        1.0601e-005
258       34        0.873999        2.54639e-005        1.06256e-005
259       34        0.873704        2.5459e-005        1.06266e-005
260       34        0.875264        2.5474e-005        1.06163e-005
261       34        0.868818        2.53797e-005        1.06454e-005
262       34        0.825186        2.48125e-005        1.08717e-005
263       34        0.67203        2.2982e-005        1.17362e-005
264       34        0.324416        1.93371e-005        1.39798e-005
265       34        -0.127694        1.54269e-005        1.75281e-005
266       34        -0.448386        1.31248e-005        2.05506e-005
267       34        -0.601107        1.21496e-005        2.21625e-005
268       34        -0.647684        1.18668e-005        2.26788e-005
269       34        -0.614744        1.20665e-005        2.23131e-005
270       34        -0.488168        1.28643e-005        2.09601e-005
271       34        -0.215512        1.47608e-005        1.83107e-005
272       34        0.212111        1.82859e-005        1.4791e-005
273       34        0.596687        2.21377e-005        1.21898e-005
274       34        0.79631        2.44522e-005        1.10277e-005
275       34        0.858612        2.52447e-005        1.06974e-005
276       34        0.867279        2.53728e-005        1.06589e-005
277       34        0.860843        2.53003e-005        1.06971e-005
278       34        0.853756        2.52158e-005        1.07372e-005
279       34        0.85018        2.51731e-005        1.07574e-005
280       34        0.850504        2.5177e-005        1.07556e-005
281       34        0.852966        2.52028e-005        1.07402e-005
282       34        0.855286        2.52255e-005        1.07249e-005
283       34        0.853729        2.52037e-005        1.07323e-005
284       34        0.843951        2.50776e-005        1.07836e-005
285       34        0.828294        2.48766e-005        1.08659e-005
286       34        0.814907        2.47037e-005        1.09358e-005
287       34        0.812594        2.46699e-005        1.09462e-005
288       34        0.824518        2.48176e-005        1.08812e-005
289       34        0.845995        2.50893e-005        1.07666e-005
290       34        0.867761        2.53676e-005        1.06516e-005
291       34        0.882714        2.55606e-005        1.05734e-005
292       34        0.888624        2.56375e-005        1.05427e-005
293       34        0.887547        2.5627e-005        1.05497e-005
294       34        0.883621        2.55845e-005        1.05736e-005
295       34        0.878633        2.55254e-005        1.0602e-005
296       34        0.87442        2.54739e-005        1.06253e-005
297       34        0.872102        2.54453e-005        1.0638e-005
298       34        0.871967        2.54437e-005        1.06387e-005
299       34        0.873783        2.54659e-005        1.06287e-005
300       34        0.876874        2.55029e-005        1.06113e-005
301       34        0.880219        2.55407e-005        1.05915e-005
302       34        0.883773        2.5584e-005        1.05718e-005
303       34        0.886573        2.56199e-005        1.05571e-005
304       34        0.887691        2.56332e-005        1.05508e-005
305       34        0.887384        2.56291e-005        1.05523e-005
306       34        0.88586        2.56106e-005        1.05608e-005
307       34        0.883192        2.55774e-005        1.05753e-005
308       34        0.879326        2.55299e-005        1.05965e-005
309       34        0.874068        2.54658e-005        1.06256e-005
310       34        0.867115        2.53794e-005        1.06635e-005
311       34        0.859346        2.52844e-005        1.07064e-005
312       34        0.852107        2.51993e-005        1.07479e-005
313       34        0.845607        2.5121e-005        1.07844e-005
314       34        0.841098        2.50661e-005        1.08094e-005
315       34        0.839556        2.50473e-005        1.0818e-005
316       34        0.841296        2.50685e-005        1.08083e-005
317       34        0.845694        2.51212e-005        1.07835e-005
318       34        0.850864        2.51792e-005        1.07527e-005
319       34        0.855161        2.52272e-005        1.0727e-005
320       34        0.855298        2.52272e-005        1.07255e-005
321       34        0.848171        2.51346e-005        1.07625e-005
322       34        0.835914        2.49766e-005        1.08268e-005
323       34        0.824343        2.48271e-005        1.08873e-005
324       34        0.820482        2.47763e-005        1.0907e-005
325       34        0.827163        2.48619e-005        1.08718e-005
326       34        0.840501        2.50331e-005        1.08016e-005
327       34        0.853265        2.51973e-005        1.07346e-005
328       34        0.860103        2.52863e-005        1.06991e-005
329       34        0.859333        2.52785e-005        1.07041e-005
330       34        0.854105        2.52191e-005        1.07349e-005
331       34        0.847494        2.51433e-005        1.07736e-005
332       34        0.841202        2.50677e-005        1.0809e-005
333       34        0.837211        2.50193e-005        1.08313e-005
334       34        0.836371        2.50092e-005        1.0836e-005
335       34        0.838727        2.50377e-005        1.08228e-005
336       34        0.84362        2.50966e-005        1.07953e-005
337       34        0.84953        2.5165e-005        1.0761e-005
338       34        0.855425        2.52336e-005        1.07269e-005
339       34        0.859782        2.52869e-005        1.07028e-005
340       34        0.860326        2.52914e-005        1.06989e-005
341       34        0.857783        2.52561e-005        1.07111e-005
342       34        0.854497        2.5211e-005        1.07272e-005
343       34        0.852506        2.51841e-005        1.07371e-005
344       34        0.85258        2.51878e-005        1.07379e-005
345       34        0.853848        2.52082e-005        1.0733e-005
346       34        0.854187        2.52164e-005        1.07328e-005
347       34        0.851221        2.51821e-005        1.07501e-005
348       34        0.844408        2.5099e-005        1.07878e-005
349       34        0.836327        2.50045e-005        1.08344e-005
350       34        0.828521        2.49132e-005        1.08795e-005
351       34        0.822272        2.48384e-005        1.09148e-005
352       34        0.819203        2.48015e-005        1.09321e-005
353       34        0.819974        2.48109e-005        1.09278e-005
354       34        0.824493        2.48654e-005        1.09024e-005
355       34        0.831975        2.4955e-005        1.08602e-005
356       34        0.841222        2.50639e-005        1.08072e-005
357       34        0.851988        2.51944e-005        1.07471e-005
358       34        0.862954        2.5329e-005        1.06867e-005
359       34        0.873226        2.54546e-005        1.06299e-005
360       34        0.882962        2.55746e-005        1.05765e-005
361       34        0.892028        2.56871e-005        1.05272e-005
362       34        0.899917        2.57846e-005        1.04841e-005
363       34        0.906021        2.58605e-005        1.0451e-005
364       34        0.909775        2.59076e-005        1.04308e-005
365       34        0.910702        2.59178e-005        1.04252e-005
366       34        0.909118        2.58968e-005        1.04333e-005
367       34        0.905894        2.58582e-005        1.04514e-005
368       34        0.900835        2.57946e-005        1.04785e-005
369       34        0.894612        2.57154e-005        1.05116e-005
370       34        0.888172        2.56337e-005        1.05459e-005
371       34        0.882436        2.5561e-005        1.05765e-005
372       34        0.878235        2.55079e-005        1.05989e-005
373       34        0.876136        2.54817e-005        1.06103e-005
374       34        0.876331        2.54847e-005        1.06095e-005
375       34        0.878603        2.55141e-005        1.05976e-005
376       34        0.882376        2.55627e-005        1.05778e-005
377       34        0.88687        2.56205e-005        1.05542e-005
378       34        0.891342        2.56783e-005        1.05308e-005
379       34        0.895209        2.57278e-005        1.05104e-005
380       34        0.897902        2.57613e-005        1.04958e-005
381       34        0.898919        2.5772e-005        1.04894e-005
382       34        0.898763        2.57708e-005        1.04906e-005
383       34        0.897028        2.57507e-005        1.05006e-005
384       34        0.89346        2.57062e-005        1.052e-005
385       34        0.888639        2.56466e-005        1.05463e-005
386       34        0.88316        2.55793e-005        1.05764e-005
387       34        0.877426        2.55085e-005        1.06078e-005
388       34        0.871588        2.54367e-005        1.06398e-005
389       34        0.865493        2.53627e-005        1.06737e-005
390       34        0.85887        2.52809e-005        1.071e-005
391       34        0.852368        2.5201e-005        1.07458e-005
392       34        0.847346        2.51423e-005        1.07748e-005
393       34        0.844068        2.51034e-005        1.07934e-005
394       34        0.843538        2.50966e-005        1.07962e-005
395       34        0.846398        2.51293e-005        1.07794e-005
396       34        0.852826        2.52045e-005        1.07424e-005
397       34        0.862142        2.53158e-005        1.06897e-005
398       34        0.871465        2.54263e-005        1.06368e-005
399       34        0.876084        2.54756e-005        1.06083e-005
400       34        0.869955        2.53863e-005        1.06361e-005
401       34        0.846235        2.50748e-005        1.07578e-005
402       34        0.79821        2.44681e-005        1.10139e-005
403       34        0.719398        2.35163e-005        1.14535e-005
404       34        0.611521        2.22832e-005        1.20892e-005
405       34        0.49379        2.10162e-005        1.28264e-005
406       34        0.384107        1.99035e-005        1.35555e-005
407       34        0.284324        1.89412e-005        1.42537e-005
408       34        0.192182        1.80921e-005        1.49289e-005
409       34        0.110735        1.73721e-005        1.55511e-005
410       34        0.0493162        1.68472e-005        1.60365e-005
411       34        0.0223267        1.66208e-005        1.62538e-005
412       34        0.0476932        1.68316e-005        1.60477e-005
413       34        0.135153        1.75834e-005        1.53606e-005
414       34        0.263576        1.87459e-005        1.44025e-005
415       34        0.399557        2.00571e-005        1.34506e-005
416       34        0.529479        2.13948e-005        1.25997e-005
417       34        0.648928        2.27064e-005        1.18665e-005
418       34        0.744647        2.38244e-005        1.13142e-005
419       34        0.806349        2.45836e-005        1.09762e-005
420       34        0.836602        2.49726e-005        1.08176e-005
421       34        0.840914        2.5041e-005        1.08006e-005
422       34        0.82663        2.48762e-005        1.08838e-005
423       34        0.801424        2.4577e-005        1.10275e-005
424       34        0.771619        2.42261e-005        1.11988e-005
425       34        0.740457        2.38614e-005        1.13794e-005
426       34        0.710199        2.35092e-005        1.15558e-005
427       34        0.683789        2.32049e-005        1.17115e-005
428       34        0.664181        2.29811e-005        1.18283e-005
429       34        0.653968        2.28653e-005        1.18895e-005
430       34        0.654635        2.28731e-005        1.18856e-005
431       34        0.665971        2.30022e-005        1.18179e-005
432       34        0.686124        2.32329e-005        1.16983e-005
433       34        0.7122        2.35342e-005        1.1545e-005
434       34        0.740944        2.38691e-005        1.13775e-005
435       34        0.769254        2.41999e-005        1.12132e-005
436       34        0.795628        2.45131e-005        1.10627e-005
437       34        0.81769        2.47789e-005        1.09387e-005
438       34        0.833588        2.49692e-005        1.08488e-005
439       34        0.844273        2.50955e-005        1.07878e-005
440       34        0.851891        2.51866e-005        1.07448e-005
441       34        0.856876        2.52468e-005        1.07169e-005
442       34        0.858929        2.52739e-005        1.07064e-005
443       34        0.85771        2.52616e-005        1.07142e-005
444       34        0.852841        2.52031e-005        1.07416e-005
445       34        0.84419        2.50998e-005        1.07905e-005
446       34        0.830902        2.49393e-005        1.0865e-005
447       34        0.813558        2.47299e-005        1.09622e-005
448       34        0.794825        2.45085e-005        1.10695e-005
449       34        0.77611        2.42871e-005        1.11768e-005
450       34        0.759657        2.40922e-005        1.1271e-005
451       34        0.747661        2.39506e-005        1.13399e-005
452       34        0.74147        2.3877e-005        1.13753e-005
453       34        0.74167        2.38778e-005        1.13734e-005
454       34        0.74826        2.39548e-005        1.13351e-005
455       34        0.759772        2.40907e-005        1.1269e-005
456       34        0.774025        2.42596e-005        1.11874e-005
457       34        0.78904        2.44383e-005        1.11019e-005
458       34        0.803492        2.46112e-005        1.102e-005
459       34        0.81674        2.47703e-005        1.09453e-005
460       34        0.828713        2.49146e-005        1.0878e-005
461       34        0.839734        2.50477e-005        1.08162e-005
462       34        0.850172        2.51742e-005        1.0758e-005
463       34        0.86016        2.52964e-005        1.07028e-005
464       34        0.869432        2.54108e-005        1.06519e-005
465       34        0.877248        2.5506e-005        1.06086e-005
466       34        0.883291        2.55799e-005        1.05752e-005
467       34        0.887246        2.56306e-005        1.05544e-005
468       34        0.888154        2.56425e-005        1.05497e-005
469       34        0.88611        2.56177e-005        1.0561e-005
470       34        0.881627        2.55626e-005        1.05857e-005
471       34        0.875316        2.54846e-005        1.06202e-005
472       34        0.86774        2.53907e-005        1.06615e-005
473       34        0.859389        2.52883e-005        1.07076e-005
474       34        0.850409        2.5179e-005        1.07575e-005
475       34        0.841087        2.50644e-005        1.08088e-005
476       34        0.833182        2.497e-005        1.08535e-005
477       34        0.827638        2.49048e-005        1.08854e-005
478       34        0.825433        2.48782e-005        1.08978e-005
479       34        0.827988        2.49086e-005        1.08833e-005
480       34        0.836071        2.50059e-005        1.08378e-005
481       34        0.849542        2.51691e-005        1.07626e-005
482       34        0.866633        2.53767e-005        1.06675e-005
483       34        0.880983        2.55473e-005        1.05861e-005
484       34        0.869047        2.53764e-005        1.06416e-005
485       34        0.742439        2.37953e-005        1.13254e-005
486       34        0.243548        1.85616e-005        1.45494e-005
487       34        -0.555682        1.24345e-005        2.1675e-005
488       34        -0.837421        1.08049e-005        2.49636e-005
489       34        -0.8773        1.06097e-005        2.551e-005
490       34        -0.849033        1.07774e-005        2.5191e-005
491       34        -0.806599        1.10213e-005        2.46908e-005
492       34        -0.765461        1.12611e-005        2.42111e-005
493       34        -0.730412        1.14684e-005        2.38076e-005
494       34        -0.704154        1.16226e-005        2.35025e-005
495       34        -0.689875        1.17028e-005        2.33292e-005
496       34        -0.691082        1.16926e-005        2.33369e-005
497       34        -0.709763        1.15859e-005        2.35601e-005
498       34        -0.744716        1.1387e-005        2.39791e-005
499       34        -0.779582        1.11602e-005        2.43355e-005
0       35        -0.836485        1.08582e-005        2.50633e-005
1       35        -0.865023        1.0683e-005        2.53728e-005
2       35        -0.888649        1.05546e-005        2.56671e-005
3       35        -0.878629        1.05967e-005        2.55125e-005
4       35        -0.723115        1.14342e-005        2.3564e-005
5       35        -0.123241        1.54425e-005        1.7468e-005
6       35        0.637239        2.25661e-005        1.19318e-005
7       35        0.867828        2.53434e-005        1.06408e-005
8       35        0.90746        2.58704e-005        1.04399e-005
9       35        0.902745        2.58205e-005        1.04691e-005
10       35        0.891185        2.56767e-005        1.05318e-005
11       35        0.881888        2.55612e-005        1.05823e-005
12       35        0.876709        2.54989e-005        1.06114e-005
13       35        0.875252        2.54814e-005        1.06196e-005
14       35        0.876784        2.54979e-005        1.06102e-005
15       35        0.881155        2.55513e-005        1.0586e-005
16       35        0.886989        2.56242e-005        1.05544e-005
17       35        0.892906        2.56981e-005        1.05224e-005
18       35        0.897878        2.57601e-005        1.04955e-005
19       35        0.900986        2.57982e-005        1.04784e-005
20       35        0.901605        2.58043e-005        1.04744e-005
21       35        0.899607        2.57766e-005        1.04841e-005
22       35        0.895608        2.57228e-005        1.05042e-005
23       35        0.891424        2.56688e-005        1.05261e-005
24       35        0.888849        2.56388e-005        1.05409e-005
25       35        0.887607        2.56255e-005        1.05485e-005
26       35        0.887037        2.56209e-005        1.05526e-005
27       35        0.88628        2.56136e-005        1.05576e-005
28       35        0.884736        2.5596e-005        1.05666e-005
29       35        0.882362        2.55679e-005        1.05801e-005
30       35        0.879467        2.55327e-005        1.05962e-005
31       35        0.876459        2.54952e-005        1.06125e-005
32       35        0.873488        2.5456e-005        1.06277e-005
33       35        0.871273        2.54277e-005        1.06394e-005
34       35        0.870083        2.54161e-005        1.06472e-005
35       35        0.868621        2.53989e-005        1.06556e-005
36       35        0.866925        2.53776e-005        1.06647e-005
37       35        0.865288        2.53576e-005        1.06738e-005
38       35        0.863932        2.53412e-005        1.06813e-005
39       35        0.862929        2.53285e-005        1.06867e-005
40       35        0.862166        2.53187e-005        1.06908e-005
41       35        0.861413        2.53096e-005        1.0695e-005
42       35        0.860446        2.5297e-005        1.07e-005
43       35        0.859539        2.52849e-005        1.07046e-005
44       35        0.859667        2.52887e-005        1.07048e-005
45       35        0.860669        2.53027e-005        1.07e-005
46       35        0.862773        2.53287e-005        1.06885e-005
47       35        0.866373        2.53727e-005        1.06685e-005
48       35        0.871435        2.54347e-005        1.06406e-005
49       35        0.877629        2.55106e-005        1.06065e-005
50       35        0.884482        2.55946e-005        1.05687e-005
51       35        0.891441        2.56797e-005        1.05303e-005
52       35        0.897872        2.57567e-005        1.04942e-005
53       35        0.903725        2.58271e-005        1.04615e-005
54       35        0.90903        2.58937e-005        1.0433e-005
55       35        0.913085        2.5945e-005        1.04113e-005
56       35        0.915784        2.59787e-005        1.03967e-005
57       35        0.917251        2.59967e-005        1.03887e-005
58       35        0.917634        2.60012e-005        1.03865e-005
59       35        0.917087        2.59941e-005        1.03894e-005
60       35        0.91571        2.59762e-005        1.03965e-005
61       35        0.913531        2.59478e-005        1.04078e-005
62       35        0.910952        2.59155e-005        1.04217e-005
63       35        0.908477        2.58872e-005        1.04361e-005
64       35        0.905602        2.58532e-005        1.04524e-005
65       35        0.902506        2.58157e-005        1.04696e-005
66       35        0.899551        2.57801e-005        1.04861e-005
67       35        0.896981        2.57489e-005        1.05004e-005
68       35        0.894949        2.57243e-005        1.05117e-005
69       35        0.893399        2.57052e-005        1.05202e-005
70       35        0.891858        2.56845e-005        1.05279e-005
71       35        0.890219        2.56621e-005        1.0536e-005
72       35        0.888579        2.56428e-005        1.05453e-005
73       35        0.885872        2.56097e-005        1.05603e-005
74       35        0.881766        2.55578e-005        1.05822e-005
75       35        0.876472        2.54918e-005        1.06109e-005
76       35        0.870262        2.54157e-005        1.06451e-005
77       35        0.863431        2.53318e-005        1.06827e-005
78       35        0.856155        2.52431e-005        1.07231e-005
79       35        0.848378        2.51493e-005        1.07666e-005
80       35        0.839931        2.50465e-005        1.08136e-005
81       35        0.831129        2.49385e-005        1.08621e-005
82       35        0.823607        2.48493e-005        1.0905e-005
83       35        0.817917        2.47831e-005        1.0938e-005
84       35        0.814239        2.47392e-005        1.09589e-005
85       35        0.81339        2.4729e-005        1.09637e-005
86       35        0.815638        2.47558e-005        1.09509e-005
87       35        0.820801        2.48179e-005        1.09218e-005
88       35        0.828158        2.49062e-005        1.08803e-005
89       35        0.836531        2.50047e-005        1.08323e-005
90       35        0.845666        2.51151e-005        1.07812e-005
91       35        0.854321        2.5222e-005        1.07338e-005
92       35        0.861054        2.5304e-005        1.06964e-005
93       35        0.8659        2.53622e-005        1.06692e-005
94       35        0.869167        2.54015e-005        1.06509e-005
95       35        0.871089        2.5425e-005        1.06403e-005
96       35        0.871699        2.54329e-005        1.06371e-005
97       35        0.870746        2.54225e-005        1.06428e-005
98       35        0.867913        2.5389e-005        1.0659e-005
99       35        0.862903        2.53277e-005        1.06866e-005
100       35        0.855937        2.52411e-005        1.07246e-005
101       35        0.848518        2.51522e-005        1.07664e-005
102       35        0.84137        2.50677e-005        1.08072e-005
103       35        0.835053        2.49912e-005        1.08425e-005
104       35        0.830821        2.49398e-005        1.08661e-005
105       35        0.829551        2.49242e-005        1.08731e-005
106       35        0.831766        2.49507e-005        1.08606e-005
107       35        0.837623        2.50213e-005        1.08277e-005
108       35        0.846836        2.51326e-005        1.07761e-005
109       35        0.85843        2.52725e-005        1.07112e-005
110       35        0.869982        2.54084e-005        1.06451e-005
111       35        0.877135        2.54866e-005        1.06018e-005
112       35        0.869551        2.53794e-005        1.06375e-005
113       35        0.824016        2.47983e-005        1.08782e-005
114       35        0.706358        2.33766e-005        1.15349e-005
115       35        0.48584        2.09446e-005        1.28847e-005
116       35        0.165643        1.78621e-005        1.51354e-005
117       35        -0.178764        1.50351e-005        1.7978e-005
118       35        -0.432173        1.32337e-005        2.03879e-005
119       35        -0.58781        1.2235e-005        2.20235e-005
120       35        -0.679697        1.16839e-005        2.30556e-005
121       35        -0.72967        1.13972e-005        2.36424e-005
122       35        -0.751906        1.1273e-005        2.39104e-005
123       35        -0.754599        1.1258e-005        2.39431e-005
124       35        -0.73748        1.13534e-005        2.37362e-005
125       35        -0.690573        1.16213e-005        2.31828e-005
126       35        -0.59352        1.22008e-005        2.20878e-005
127       35        -0.410722        1.33779e-005        2.01726e-005
128       35        -0.0914588        1.57086e-005        1.72131e-005
129       35        0.323983        1.93315e-005        1.39818e-005
130       35        0.650932        2.27437e-005        1.18622e-005
131       35        0.815814        2.46947e-005        1.0922e-005
132       35        0.86973        2.538e-005        1.06359e-005
133       35        0.878438        2.55059e-005        1.05959e-005
134       35        0.873076        2.54478e-005        1.06286e-005
135       35        0.865409        2.53555e-005        1.06716e-005
136       35        0.860064        2.52905e-005        1.07013e-005
137       35        0.85855        2.52718e-005        1.07096e-005
138       35        0.86088        2.52992e-005        1.06962e-005
139       35        0.865131        2.53474e-005        1.06712e-005
140       35        0.864818        2.53301e-005        1.06672e-005
141       35        0.845638        2.50734e-005        1.07636e-005
142       35        0.776733        2.42183e-005        1.11381e-005
143       35        0.628534        2.24893e-005        1.19952e-005
144       35        0.419236        2.0263e-005        1.33239e-005
145       35        0.210322        1.82629e-005        1.47989e-005
146       35        0.0728923        1.70538e-005        1.5855e-005
147       35        0.0612502        1.6955e-005        1.59477e-005
148       35        0.179429        1.79844e-005        1.50304e-005
149       35        0.378295        1.98536e-005        1.36003e-005
150       35        0.587895        2.20353e-005        1.22405e-005
151       35        0.752718        2.39251e-005        1.12707e-005
152       35        0.843536        2.50397e-005        1.07717e-005
153       35        0.875345        2.54516e-005        1.06061e-005
154       35        0.87973        2.55238e-005        1.05897e-005
155       35        0.874806        2.54708e-005        1.06199e-005
156       35        0.869063        2.54025e-005        1.06524e-005
157       35        0.86572        2.53627e-005        1.06713e-005
158       35        0.865294        2.53578e-005        1.06738e-005
159       35        0.866836        2.53745e-005        1.06644e-005
160       35        0.868983        2.53961e-005        1.06506e-005
161       35        0.870363        2.5412e-005        1.06425e-005
162       35        0.867632        2.53764e-005        1.06567e-005
163       35        0.860335        2.52817e-005        1.06947e-005
164       35        0.851443        2.51661e-005        1.07409e-005
165       35        0.84545        2.50869e-005        1.07714e-005
166       35        0.845971        2.50936e-005        1.07687e-005
167       35        0.852672        2.51819e-005        1.07344e-005
168       35        0.861557        2.52978e-005        1.06884e-005
169       35        0.868212        2.53848e-005        1.0654e-005
170       35        0.869874        2.54076e-005        1.06459e-005
171       35        0.867091        2.53747e-005        1.06617e-005
172       35        0.863117        2.53309e-005        1.06857e-005
173       35        0.859406        2.5288e-005        1.07073e-005
174       35        0.857519        2.52652e-005        1.07178e-005
175       35        0.858756        2.52801e-005        1.07109e-005
176       35        0.863534        2.53382e-005        1.06843e-005
177       35        0.87156        2.54358e-005        1.06398e-005
178       35        0.881319        2.55537e-005        1.05853e-005
179       35        0.888094        2.56285e-005        1.05446e-005
180       35        0.879586        2.55053e-005        1.05835e-005
181       35        0.819315        2.47384e-005        1.0903e-005
182       35        0.621604        2.24159e-005        1.20392e-005
183       35        0.200273        1.81799e-005        1.48804e-005
184       35        -0.302495        1.41296e-005        1.91207e-005
185       35        -0.620649        1.20378e-005        2.23919e-005
186       35        -0.772077        1.11595e-005        2.4152e-005
187       35        -0.836924        1.08082e-005        2.49589e-005
188       35        -0.862724        1.06759e-005        2.52976e-005
189       35        -0.870973        1.06382e-005        2.54171e-005
190       35        -0.87247        1.06348e-005        2.54471e-005
191       35        -0.872273        1.06383e-005        2.54504e-005
192       35        -0.871816        1.06414e-005        2.54461e-005
193       35        -0.871247        1.06434e-005        2.54366e-005
194       35        -0.870239        1.06459e-005        2.54169e-005
195       35        -0.866506        1.06607e-005        2.53574e-005
196       35        -0.853376        1.07245e-005        2.51765e-005
197       35        -0.817404        1.09132e-005        2.47141e-005
198       35        -0.729974        1.13965e-005        2.36481e-005
199       35        -0.529426        1.26031e-005        2.13995e-005
200       35        -0.13285        1.53884e-005        1.75748e-005
201       35        0.384984        1.99306e-005        1.3562e-005
202       35        0.724592        2.35938e-005        1.14317e-005
203       35        0.856487        2.52041e-005        1.0703e-005
204       35        0.889524        2.56366e-005        1.05328e-005
205       35        0.890083        2.56574e-005        1.05355e-005
206       35        0.881951        2.55618e-005        1.05819e-005
207       35        0.873549        2.54595e-005        1.06285e-005
208       35        0.867936        2.53907e-005        1.06594e-005
209       35        0.866056        2.53674e-005        1.06697e-005
210       35        0.867739        2.53871e-005        1.06601e-005
211       35        0.871136        2.54249e-005        1.06397e-005
212       35        0.871176        2.54133e-005        1.06344e-005
213       35        0.858857        2.52478e-005        1.06961e-005
214       35        0.816679        2.47166e-005        1.09222e-005
215       35        0.733256        2.37026e-005        1.13854e-005
216       35        0.619682        2.23925e-005        1.20498e-005
217       35        0.515139        2.12565e-005        1.2699e-005
218       35        0.462548        2.07091e-005        1.30401e-005
219       35        0.483568        2.09262e-005        1.29026e-005
220       35        0.571143        2.18581e-005        1.23472e-005
221       35        0.68953        2.31906e-005        1.16373e-005
222       35        0.789543        2.43828e-005        1.10711e-005
223       35        0.846544        2.5091e-005        1.07614e-005
224       35        0.866555        2.53518e-005        1.06578e-005
225       35        0.869523        2.54023e-005        1.06474e-005
226       35        0.867165        2.53785e-005        1.06625e-005
227       35        0.865855        2.53636e-005        1.06703e-005
228       35        0.868044        2.53907e-005        1.06583e-005
229       35        0.873792        2.54608e-005        1.06265e-005
230       35        0.880768        2.55439e-005        1.0587e-005
231       35        0.88044        2.55278e-005        1.05838e-005
232       35        0.846586        2.50826e-005        1.07574e-005
233       35        0.700704        2.33146e-005        1.15695e-005
234       35        0.297634        1.90839e-005        1.41712e-005
235       35        -0.274804        1.43286e-005        1.88604e-005
236       35        -0.640651        1.19167e-005        2.26146e-005
237       35        -0.798931        1.10099e-005        2.44768e-005
238       35        -0.858807        1.06908e-005        2.52339e-005
239       35        -0.879089        1.05898e-005        2.55077e-005
240       35        -0.884037        1.05697e-005        2.55855e-005
241       35        -0.884213        1.05725e-005        2.5597e-005
242       35        -0.883556        1.05777e-005        2.55926e-005
243       35        -0.882956        1.05809e-005        2.55849e-005
244       35        -0.882377        1.05822e-005        2.55733e-005
245       35        -0.880663        1.05873e-005        2.55418e-005
246       35        -0.873245        1.06206e-005        2.54329e-005
247       35        -0.848925        1.0744e-005        2.51102e-005
248       35        -0.782971        1.10989e-005        2.4284e-005
249       35        -0.616794        1.20612e-005        2.23491e-005
250       35        -0.248224        1.45217e-005        1.86132e-005
251       35        0.308667        1.91893e-005        1.40931e-005
252       35        0.70053        2.33134e-005        1.1571e-005
253       35        0.847199        2.50892e-005        1.07536e-005
254       35        0.88183        2.55431e-005        1.05755e-005
255       35        0.881534        2.55527e-005        1.05826e-005
256       35        0.872717        2.54474e-005        1.06323e-005
257       35        0.864527        2.53476e-005        1.06777e-005
258       35        0.85987        2.52903e-005        1.07033e-005
259       35        0.859423        2.5284e-005        1.07054e-005
260       35        0.862309        2.53172e-005        1.06886e-005
261       35        0.864652        2.53378e-005        1.06722e-005
262       35        0.856942        2.52249e-005        1.07069e-005
263       35        0.818667        2.47371e-005        1.09095e-005
264       35        0.71763        2.35151e-005        1.14732e-005
265       35        0.547112        2.15959e-005        1.24958e-005
266       35        0.350824        1.95861e-005        1.37907e-005
267       35        0.189456        1.80757e-005        1.4956e-005
268       35        0.119956        1.74607e-005        1.54869e-005
269       35        0.169085        1.78935e-005        1.511e-005
270       35        0.316155        1.92514e-005        1.40333e-005
271       35        0.506563        2.11633e-005        1.27522e-005
272       35        0.682995        2.31107e-005        1.16732e-005
273       35        0.798233        2.44846e-005        1.10211e-005
274       35        0.846703        2.50933e-005        1.07607e-005
275       35        0.855534        2.52213e-005        1.07205e-005
276       35        0.849217        2.5156e-005        1.07605e-005
277       35        0.839416        2.50401e-005        1.08164e-005
278       35        0.83177        2.49487e-005        1.08596e-005
279       35        0.828025        2.49042e-005        1.08809e-005
280       35        0.828215        2.49066e-005        1.08799e-005
281       35        0.831335        2.49419e-005        1.08614e-005
282       35        0.836729        2.50046e-005        1.08301e-005
283       35        0.8434        2.50862e-005        1.07932e-005
284       35        0.848959        2.51531e-005        1.0762e-005
285       35        0.853193        2.52019e-005        1.07373e-005
286       35        0.857383        2.52496e-005        1.07127e-005
287       35        0.862713        2.53124e-005        1.06822e-005
288       35        0.869426        2.53961e-005        1.06458e-005
289       35        0.876544        2.54876e-005        1.06084e-005
290       35        0.882339        2.55629e-005        1.05783e-005
291       35        0.88546        2.56038e-005        1.05622e-005
292       35        0.885531        2.56048e-005        1.05619e-005
293       35        0.883622        2.55817e-005        1.05725e-005
294       35        0.88135        2.55573e-005        1.05864e-005
295       35        0.878848        2.55281e-005        1.06008e-005
296       35        0.876897        2.55041e-005        1.06115e-005
297       35        0.876089        2.5494e-005        1.06159e-005
298       35        0.87658        2.54999e-005        1.06132e-005
299       35        0.8782        2.55196e-005        1.06042e-005
300       35        0.880531        2.55474e-005        1.0591e-005
301       35        0.882969        2.5575e-005        1.05766e-005
302       35        0.88567        2.5608e-005        1.05617e-005
303       35        0.888031        2.56385e-005        1.05494e-005
304       35        0.889165        2.56534e-005        1.05435e-005
305       35        0.888899        2.56508e-005        1.05453e-005
306       35        0.887077        2.56285e-005        1.05553e-005
307       35        0.883584        2.55854e-005        1.05744e-005
308       35        0.878425        2.55213e-005        1.06025e-005
309       35        0.871701        2.54381e-005        1.06392e-005
310       35        0.863557        2.5337e-005        1.06836e-005
311       35        0.854929        2.52314e-005        1.07313e-005
312       35        0.846855        2.51353e-005        1.0777e-005
313       35        0.839476        2.50462e-005        1.08184e-005
314       35        0.833745        2.49765e-005        1.08503e-005
315       35        0.830457        2.49366e-005        1.08686e-005
316       35        0.829953        2.49308e-005        1.08716e-005
317       35        0.831927        2.49544e-005        1.08604e-005
318       35        0.835394        2.49932e-005        1.08397e-005
319       35        0.8401        2.50483e-005        1.08125e-005
320       35        0.844963        2.51083e-005        1.07859e-005
321       35        0.848005        2.51444e-005        1.07685e-005
322       35        0.849223        2.51566e-005        1.07607e-005
323       35        0.849626        2.51588e-005        1.07572e-005
324       35        0.850357        2.51666e-005        1.07527e-005
325       35        0.851784        2.51853e-005        1.07454e-005
326       35        0.853146        2.52047e-005        1.0739e-005
327       35        0.853094        2.52066e-005        1.07404e-005
328       35        0.850592        2.5177e-005        1.07546e-005
329       35        0.845634        2.51157e-005        1.07818e-005
330       35        0.840058        2.505e-005        1.08137e-005
331       35        0.834832        2.49897e-005        1.08442e-005
332       35        0.830352        2.4936e-005        1.08695e-005
333       35        0.827705        2.4904e-005        1.08843e-005
334       35        0.827386        2.49001e-005        1.08861e-005
335       35        0.829408        2.49246e-005        1.08748e-005
336       35        0.833328        2.49717e-005        1.08527e-005
337       35        0.838209        2.50285e-005        1.08244e-005
338       35        0.843698        2.50932e-005        1.0793e-005
339       35        0.849259        2.51621e-005        1.07626e-005
340       35        0.853291        2.52113e-005        1.07403e-005
341       35        0.85546        2.52366e-005        1.07278e-005
342       35        0.855964        2.5242e-005        1.07247e-005
343       35        0.85498        2.52301e-005        1.07302e-005
344       35        0.852611        2.52011e-005        1.07432e-005
345       35        0.848745        2.51547e-005        1.0765e-005
346       35        0.843212        2.50884e-005        1.07962e-005
347       35        0.835862        2.49989e-005        1.0837e-005
348       35        0.827266        2.48936e-005        1.08845e-005
349       35        0.819355        2.48002e-005        1.09299e-005
350       35        0.812766        2.47232e-005        1.09679e-005
351       35        0.808111        2.46676e-005        1.09943e-005
352       35        0.806467        2.4648e-005        1.10037e-005
353       35        0.808314        2.46703e-005        1.09933e-005
354       35        0.813611        2.47341e-005        1.09635e-005
355       35        0.821818        2.48323e-005        1.09171e-005
356       35        0.8321        2.49543e-005        1.08585e-005
357       35        0.844289        2.51018e-005        1.07903e-005
358       35        0.857316        2.52611e-005        1.07183e-005
359       35        0.870156        2.5419e-005        1.06476e-005
360       35        0.882343        2.55695e-005        1.0581e-005
361       35        0.893348        2.57055e-005        1.05208e-005
362       35        0.902579        2.58195e-005        1.04704e-005
363       35        0.909478        2.5904e-005        1.04324e-005
364       35        0.913471        2.59519e-005        1.04101e-005
365       35        0.914006        2.59552e-005        1.04058e-005
366       35        0.911112        2.59147e-005        1.04197e-005
367       35        0.905212        2.58379e-005        1.04503e-005
368       35        0.895788        2.57163e-005        1.04996e-005
369       35        0.88317        2.55545e-005        1.0566e-005
370       35        0.868707        2.53701e-005        1.06426e-005
371       35        0.854943        2.51958e-005        1.0716e-005
372       35        0.84511        2.5072e-005        1.07687e-005
373       35        0.841735        2.50298e-005        1.07869e-005
374       35        0.845635        2.50793e-005        1.07661e-005
375       35        0.855637        2.5206e-005        1.07129e-005
376       35        0.868948        2.53753e-005        1.06422e-005
377       35        0.882365        2.55471e-005        1.05715e-005
378       35        0.893637        2.56928e-005        1.05126e-005
379       35        0.901683        2.57985e-005        1.04713e-005
380       35        0.906048        2.58567e-005        1.04492e-005
381       35        0.906856        2.58678e-005        1.04452e-005
382       35        0.905336        2.58511e-005        1.04543e-005
383       35        0.901828        2.58098e-005        1.04743e-005
384       35        0.896514        2.5745e-005        1.05037e-005
385       35        0.89003        2.56654e-005        1.05393e-005
386       35        0.882922        2.55778e-005        1.05783e-005
387       35        0.875599        2.54877e-005        1.06185e-005
388       35        0.868419        2.53995e-005        1.0658e-005
389       35        0.861662        2.53165e-005        1.06952e-005
390       35        0.855512        2.52404e-005        1.07288e-005
391       35        0.850747        2.51816e-005        1.0755e-005
392       35        0.848453        2.51554e-005        1.07684e-005
393       35        0.848729        2.51592e-005        1.07671e-005
394       35        0.852053        2.51989e-005        1.07483e-005
395       35        0.858281        2.52717e-005        1.07124e-005
396       35        0.866499        2.53669e-005        1.06648e-005
397       35        0.873668        2.54486e-005        1.06227e-005
398       35        0.871397        2.54089e-005        1.06302e-005
399       35        0.844753        2.50608e-005        1.07677e-005
400       35        0.773458        2.41725e-005        1.11535e-005
401       35        0.637657        2.25817e-005        1.19351e-005
402       35        0.430133        2.03675e-005        1.32475e-005
403       35        0.156284        1.77769e-005        1.52048e-005
404       35        -0.137446        1.5348e-005        1.76093e-005
405       35        -0.362747        1.37011e-005        1.96922e-005
406       35        -0.499052        1.27898e-005        2.10669e-005
407       35        -0.578929        1.22844e-005        2.1917e-005
408       35        -0.630499        1.19693e-005        2.24849e-005
409       35        -0.666477        1.17548e-005        2.28909e-005
410       35        -0.690404        1.16142e-005        2.31648e-005
411       35        -0.700713        1.15531e-005        2.32817e-005
412       35        -0.690788        1.1609e-005        2.31633e-005
413       35        -0.651311        1.18422e-005        2.27139e-005
414       35        -0.577531        1.2293e-005        2.19017e-005
415       35        -0.461775        1.30351e-005        2.06852e-005
416       35        -0.278232        1.43012e-005        1.88889e-005
417       35        -0.00763106        1.6382e-005        1.65075e-005
418       35        0.295823        1.90561e-005        1.41762e-005
419       35        0.547901        2.16003e-005        1.24885e-005
420       35        0.719977        2.35407e-005        1.14587e-005
421       35        0.808755        2.46205e-005        1.09663e-005
422       35        0.834798        2.49587e-005        1.08311e-005
423       35        0.825192        2.48553e-005        1.08904e-005
424       35        0.800119        2.45623e-005        1.10352e-005
425       35        0.769062        2.41972e-005        1.12141e-005
426       35        0.736311        2.38126e-005        1.14033e-005
427       35        0.705263        2.34517e-005        1.15846e-005
428       35        0.678778        2.31473e-005        1.17412e-005
429       35        0.659677        2.29299e-005        1.18552e-005
430       35        0.650383        2.28248e-005        1.1911e-005
431       35        0.652186        2.28454e-005        1.19003e-005
432       35        0.664678        2.29876e-005        1.18257e-005
433       35        0.685788        2.32294e-005        1.17005e-005
434       35        0.712368        2.35361e-005        1.1544e-005
435       35        0.741082        2.38693e-005        1.1376e-005
436       35        0.769947        2.42096e-005        1.12099e-005
437       35        0.796485        2.4527e-005        1.10595e-005
438       35        0.818283        2.4788e-005        1.09362e-005
439       35        0.834813        2.49864e-005        1.0843e-005
440       35        0.846678        2.51328e-005        1.07779e-005
441       35        0.853442        2.52176e-005        1.07413e-005
442       35        0.85514        2.52386e-005        1.07321e-005
443       35        0.852005        2.51992e-005        1.0749e-005
444       35        0.844251        2.51025e-005        1.0791e-005
445       35        0.832828        2.4964e-005        1.08548e-005
446       35        0.81803        2.47858e-005        1.0938e-005
447       35        0.801101        2.45823e-005        1.10334e-005
448       35        0.784671        2.43883e-005        1.11276e-005
449       35        0.770142        2.42166e-005        1.1211e-005
450       35        0.75943        2.40898e-005        1.12724e-005
451       35        0.754185        2.40276e-005        1.13024e-005
452       35        0.755046        2.40366e-005        1.1297e-005
453       35        0.761849        2.4115e-005        1.12569e-005
454       35        0.774011        2.42586e-005        1.11871e-005
455       35        0.789446        2.44425e-005        1.10992e-005
456       35        0.805577        2.46355e-005        1.10079e-005
457       35        0.820356        2.48127e-005        1.09244e-005
458       35        0.832613        2.49598e-005        1.08553e-005
459       35        0.842047        2.50726e-005        1.0802e-005
460       35        0.849145        2.51564e-005        1.07614e-005
461       35        0.855054        2.5226e-005        1.07276e-005
462       35        0.861057        2.52985e-005        1.0694e-005
463       35        0.867939        2.53831e-005        1.06562e-005
464       35        0.875528        2.54774e-005        1.0615e-005
465       35        0.882758        2.55678e-005        1.05759e-005
466       35        0.888731        2.56435e-005        1.0544e-005
467       35        0.892564        2.56941e-005        1.05244e-005
468       35        0.893046        2.57023e-005        1.05227e-005
469       35        0.890094        2.56671e-005        1.05394e-005
470       35        0.884211        2.55948e-005        1.05717e-005
471       35        0.876099        2.54948e-005        1.06161e-005
472       35        0.866521        2.53766e-005        1.06686e-005
473       35        0.85637        2.52522e-005        1.07246e-005
474       35        0.846245        2.5129e-005        1.07809e-005
475       35        0.836658        2.50115e-005        1.08339e-005
476       35        0.829278        2.49232e-005        1.08756e-005
477       35        0.825        2.48729e-005        1.09002e-005
478       35        0.82462        2.48683e-005        1.09023e-005
479       35        0.829165        2.49227e-005        1.08766e-005
480       35        0.839074        2.50422e-005        1.0821e-005
481       35        0.853914        2.52221e-005        1.07382e-005
482       35        0.871418        2.54347e-005        1.06408e-005
483       35        0.88344        2.55749e-005        1.05716e-005
484       35        0.858794        2.52413e-005        1.06941e-005
485       35        0.680395        2.30655e-005        1.16808e-005
486       35        0.0506695        1.68604e-005        1.60274e-005
487       35        -0.650787        1.18544e-005        2.27255e-005
488       35        -0.856367        1.07069e-005        2.52103e-005
489       35        -0.871571        1.06451e-005        2.54489e-005
490       35        -0.83632        1.08504e-005        2.50412e-005
491       35        -0.792021        1.11051e-005        2.45185e-005
492       35        -0.750336        1.13489e-005        2.40337e-005
493       35        -0.715146        1.1558e-005        2.36301e-005
494       35        -0.689271        1.17108e-005        2.3331e-005
495       35        -0.676257        1.17839e-005        2.31731e-005
496       35        -0.679687        1.17603e-005        2.32062e-005
497       35        -0.701178        1.16366e-005        2.34609e-005
498       35        -0.738957        1.14204e-005        2.39115e-005
499       35        -0.776068        1.11799e-005        2.42929e-005
0       36        -0.835838        1.08617e-005        2.50551e-005
1       36        -0.86564        1.0679e-005        2.53789e-005
2       36        -0.889829        1.0547e-005        2.5679e-005
3       36        -0.877285        1.0602e-005        2.54911e-005
4       36        -0.707901        1.15199e-005        2.33822e-005
5       36        -0.0713904        1.58487e-005        1.70215e-005
6       36        0.657752        2.27982e-005        1.18098e-005
7       36        0.872853        2.54075e-005        1.06142e-005
8       36        0.90906        2.5891e-005        1.04315e-005
9       36        0.90403        2.58366e-005        1.04621e-005
10       36        0.892799        2.56966e-005        1.05229e-005
11       36        0.883935        2.55863e-005        1.05711e-005
12       36        0.879254        2.55301e-005        1.05974e-005
13       36        0.878452        2.55209e-005        1.0602e-005
14       36        0.880749        2.55467e-005        1.05884e-005
15       36        0.885961        2.56101e-005        1.05595e-005
16       36        0.892594        2.56924e-005        1.05234e-005
17       36        0.898664        2.57672e-005        1.04902e-005
18       36        0.902433        2.58126e-005        1.04691e-005
19       36        0.902269        2.58073e-005        1.04687e-005
20       36        0.897014        2.57366e-005        1.0495e-005
21       36        0.886807        2.56025e-005        1.05474e-005
22       36        0.873878        2.54354e-005        1.06149e-005
23       36        0.863427        2.53033e-005        1.06708e-005
24       36        0.860571        2.52692e-005        1.06869e-005
25       36        0.865338        2.53302e-005        1.06617e-005
26       36        0.874258        2.54448e-005        1.06148e-005
27       36        0.882982        2.55593e-005        1.057e-005
28       36        0.888698        2.5636e-005        1.05413e-005
29       36        0.890468        2.56624e-005        1.05335e-005
30       36        0.888653        2.56428e-005        1.05445e-005
31       36        0.884315        2.559e-005        1.05686e-005
32       36        0.878538        2.55171e-005        1.05995e-005
33       36        0.872994        2.54487e-005        1.06299e-005
34       36        0.868623        2.53987e-005        1.06555e-005
35       36        0.8646        2.53505e-005        1.06782e-005
36       36        0.861157        2.53088e-005        1.06973e-005
37       36        0.858514        2.52766e-005        1.0712e-005
38       36        0.856691        2.52543e-005        1.07221e-005
39       36        0.855635        2.52413e-005        1.07279e-005
40       36        0.855292        2.52364e-005        1.07295e-005
41       36        0.855643        2.52398e-005        1.07272e-005
42       36        0.856657        2.52512e-005        1.07211e-005
43       36        0.858563        2.52736e-005        1.07102e-005
44       36        0.861913        2.53162e-005        1.06924e-005
45       36        0.866301        2.53712e-005        1.06687e-005
46       36        0.871582        2.5436e-005        1.06396e-005
47       36        0.87772        2.55111e-005        1.06057e-005
48       36        0.884384        2.55927e-005        1.0569e-005
49       36        0.89105        2.56742e-005        1.05322e-005
50       36        0.897171        2.57487e-005        1.04983e-005
51       36        0.902281        2.58097e-005        1.04695e-005
52       36        0.906007        2.58519e-005        1.04477e-005
53       36        0.908629        2.58813e-005        1.04321e-005
54       36        0.91064        2.59054e-005        1.04209e-005
55       36        0.911778        2.59184e-005        1.04143e-005
56       36        0.912017        2.59199e-005        1.04124e-005
57       36        0.911523        2.59125e-005        1.04145e-005
58       36        0.910574        2.58999e-005        1.04194e-005
59       36        0.909488        2.5886e-005        1.04251e-005
60       36        0.90852        2.58737e-005        1.04302e-005
61       36        0.907893        2.58654e-005        1.04334e-005
62       36        0.908063        2.58683e-005        1.04328e-005
63       36        0.909147        2.58855e-005        1.04284e-005
64       36        0.910006        2.58995e-005        1.04251e-005
65       36        0.910082        2.59031e-005        1.04258e-005
66       36        0.909258        2.58953e-005        1.04312e-005
67       36        0.907577        2.58767e-005        1.04413e-005
68       36        0.905195        2.58489e-005        1.04549e-005
69       36        0.902181        2.58125e-005        1.04717e-005
70       36        0.898379        2.57645e-005        1.04921e-005
71       36        0.89401        2.57093e-005        1.05154e-005
72       36        0.889455        2.56541e-005        1.05407e-005
73       36        0.884143        2.5589e-005        1.057e-005
74       36        0.877873        2.55117e-005        1.06043e-005
75       36        0.870707        2.54239e-005        1.06439e-005
76       36        0.862705        2.53261e-005        1.06881e-005
77       36        0.853952        2.52191e-005        1.07365e-005
78       36        0.844655        2.51057e-005        1.0788e-005
79       36        0.835027        2.49886e-005        1.08416e-005
80       36        0.825349        2.4871e-005        1.08955e-005
81       36        0.816264        2.47601e-005        1.0946e-005
82       36        0.809127        2.46754e-005        1.09866e-005
83       36        0.804258        2.46188e-005        1.10149e-005
84       36        0.801651        2.45878e-005        1.10298e-005
85       36        0.801777        2.45893e-005        1.10291e-005
86       36        0.804698        2.46241e-005        1.10124e-005
87       36        0.810199        2.46899e-005        1.09813e-005
88       36        0.817672        2.47795e-005        1.09391e-005
89       36        0.826171        2.48801e-005        1.08906e-005
90       36        0.835504        2.49929e-005        1.08383e-005
91       36        0.844755        2.51068e-005        1.07874e-005
92       36        0.852688        2.52037e-005        1.07435e-005
93       36        0.858968        2.52804e-005        1.07088e-005
94       36        0.863446        2.53357e-005        1.06842e-005
95       36        0.866053        2.53679e-005        1.06699e-005
96       36        0.866772        2.53764e-005        1.06658e-005
97       36        0.865623        2.5362e-005        1.06721e-005
98       36        0.862681        2.53263e-005        1.06884e-005
99       36        0.858074        2.52696e-005        1.07137e-005
100       36        0.852184        2.51964e-005        1.07458e-005
101       36        0.846123        2.51237e-005        1.078e-005
102       36        0.840316        2.50549e-005        1.0813e-005
103       36        0.8351        2.49918e-005        1.08422e-005
104       36        0.831371        2.49465e-005        1.0863e-005
105       36        0.829808        2.49275e-005        1.08717e-005
106       36        0.830887        2.49403e-005        1.08655e-005
107       36        0.834844        2.49879e-005        1.08433e-005
108       36        0.841651        2.50701e-005        1.08052e-005
109       36        0.850868        2.51812e-005        1.07535e-005
110       36        0.861353        2.53058e-005        1.0694e-005
111       36        0.87171        2.54275e-005        1.06347e-005
112       36        0.879097        2.55133e-005        1.0592e-005
113       36        0.876725        2.54736e-005        1.06007e-005
114       36        0.854887        2.51861e-005        1.07124e-005
115       36        0.801637        2.45136e-005        1.09967e-005
116       36        0.705362        2.3354e-005        1.15353e-005
117       36        0.562025        2.17427e-005        1.23945e-005
118       36        0.379826        1.98626e-005        1.35857e-005
119       36        0.169136        1.78871e-005        1.51038e-005
120       36        -0.0322942        1.61741e-005        1.6705e-005
121       36        -0.17657        1.5044e-005        1.79493e-005
122       36        -0.249963        1.44985e-005        1.86158e-005
123       36        -0.258801        1.44342e-005        1.86977e-005
124       36        -0.20179        1.48546e-005        1.8176e-005
125       36        -0.0672019        1.58939e-005        1.69987e-005
126       36        0.140446        1.76333e-005        1.53228e-005
127       36        0.372703        1.97933e-005        1.3635e-005
128       36        0.578262        2.19242e-005        1.22967e-005
129       36        0.733792        2.36973e-005        1.13767e-005
130       36        0.825525        2.4817e-005        1.087e-005
131       36        0.863405        2.53014e-005        1.06702e-005
132       36        0.870085        2.53975e-005        1.06394e-005
133       36        0.864756        2.53423e-005        1.0673e-005
134       36        0.856153        2.52419e-005        1.07226e-005
135       36        0.84823        2.51468e-005        1.07671e-005
136       36        0.843053        2.50844e-005        1.07962e-005
137       36        0.841421        2.5065e-005        1.08054e-005
138       36        0.843436        2.50895e-005        1.07943e-005
139       36        0.848297        2.51476e-005        1.07668e-005
140       36        0.853444        2.52039e-005        1.07355e-005
141       36        0.855067        2.52151e-005        1.07228e-005
142       36        0.845148        2.50854e-005        1.0774e-005
143       36        0.8142        2.46953e-005        1.09398e-005
144       36        0.76321        2.40685e-005        1.122e-005
145       36        0.705387        2.33791e-005        1.15473e-005
146       36        0.663964        2.29004e-005        1.17893e-005
147       36        0.662198        2.288e-005        1.17996e-005
148       36        0.702231        2.334e-005        1.15644e-005
149       36        0.76232        2.40524e-005        1.12225e-005
150       36        0.817845        2.47337e-005        1.0917e-005
151       36        0.855563        2.52093e-005        1.0715e-005
152       36        0.87206        2.54222e-005        1.06288e-005
153       36        0.873375        2.54454e-005        1.06245e-005
154       36        0.868593        2.53953e-005        1.06544e-005
155       36        0.86203        2.53184e-005        1.06921e-005
156       36        0.856556        2.52523e-005        1.07227e-005
157       36        0.853514        2.52153e-005        1.07396e-005
158       36        0.853004        2.52091e-005        1.07424e-005
159       36        0.854382        2.52242e-005        1.0734e-005
160       36        0.85703        2.52534e-005        1.07181e-005
161       36        0.860775        2.52996e-005        1.06976e-005
162       36        0.863866        2.53379e-005        1.06807e-005
163       36        0.865468        2.53564e-005        1.06713e-005
164       36        0.865931        2.53601e-005        1.0668e-005
165       36        0.865953        2.53592e-005        1.06674e-005
166       36        0.866108        2.53612e-005        1.06666e-005
167       36        0.8663        2.5365e-005        1.06661e-005
168       36        0.865827        2.53613e-005        1.06696e-005
169       36        0.863956        2.53397e-005        1.06805e-005
170       36        0.860333        2.5295e-005        1.07003e-005
171       36        0.85577        2.52388e-005        1.07254e-005
172       36        0.851979        2.51955e-005        1.07476e-005
173       36        0.849226        2.51636e-005        1.07636e-005
174       36        0.848262        2.51519e-005        1.0769e-005
175       36        0.849922        2.51719e-005        1.07597e-005
176       36        0.854534        2.52277e-005        1.07339e-005
177       36        0.862011        2.53185e-005        1.06923e-005
178       36        0.871639        2.54351e-005        1.06386e-005
179       36        0.881326        2.55488e-005        1.05832e-005
180       36        0.88684        2.56074e-005        1.05491e-005
181       36        0.87653        2.54645e-005        1.0599e-005
182       36        0.8218        2.47678e-005        1.08889e-005
183       36        0.674168        2.30053e-005        1.1723e-005
184       36        0.390436        1.99784e-005        1.35206e-005
185       36        -0.000434953        1.6442e-005        1.64491e-005
186       36        -0.345838        1.38233e-005        1.95347e-005
187       36        -0.562431        1.23942e-005        2.17509e-005
188       36        -0.685199        1.1654e-005        2.31234e-005
189       36        -0.751342        1.12773e-005        2.3906e-005
190       36        -0.785699        1.10877e-005        2.43259e-005
191       36        -0.802101        1.09985e-005        2.45291e-005
192       36        -0.805501        1.09801e-005        2.45715e-005
193       36        -0.796662        1.10283e-005        2.44622e-005
194       36        -0.773887        1.1153e-005        2.41817e-005
195       36        -0.729885        1.13983e-005        2.36497e-005
196       36        -0.647325        1.18772e-005        2.26905e-005
197       36        -0.497682        1.28051e-005        2.10631e-005
198       36        -0.239097        1.45862e-005        1.85259e-005
199       36        0.141286        1.76486e-005        1.53233e-005
200       36        0.507718        2.11778e-005        1.27462e-005
201       36        0.743625        2.38161e-005        1.13219e-005
202       36        0.851952        2.51459e-005        1.07268e-005
203       36        0.88543        2.55812e-005        1.05532e-005
204       36        0.887547        2.56202e-005        1.05469e-005
205       36        0.879873        2.55337e-005        1.05923e-005
206       36        0.870131        2.54171e-005        1.06471e-005
207       36        0.86164        2.5314e-005        1.06944e-005
208       36        0.85588        2.5244e-005        1.07264e-005
209       36        0.853378        2.52138e-005        1.07404e-005
210       36        0.8541        2.52226e-005        1.07364e-005
211       36        0.85721        2.52591e-005        1.07186e-005
212       36        0.860753        2.52963e-005        1.06964e-005
213       36        0.862807        2.53171e-005        1.06832e-005
214       36        0.858458        2.52597e-005        1.07054e-005
215       36        0.843741        2.50704e-005        1.07827e-005
216       36        0.820543        2.4776e-005        1.09062e-005
217       36        0.79705        2.44814e-005        1.10327e-005
218       36        0.783791        2.43175e-005        1.11051e-005
219       36        0.787222        2.43611e-005        1.10869e-005
220       36        0.805417        2.4589e-005        1.09889e-005
221       36        0.829113        2.48879e-005        1.0862e-005
222       36        0.847337        2.51201e-005        1.07653e-005
223       36        0.854896        2.52177e-005        1.07258e-005
224       36        0.854353        2.52154e-005        1.07306e-005
225       36        0.851379        2.51858e-005        1.075e-005
226       36        0.848463        2.51523e-005        1.0767e-005
227       36        0.847879        2.51453e-005        1.07703e-005
228       36        0.850739        2.51797e-005        1.07542e-005
229       36        0.857051        2.5256e-005        1.07189e-005
230       36        0.865693        2.53599e-005        1.06704e-005
231       36        0.872903        2.54411e-005        1.06277e-005
232       36        0.868891        2.53753e-005        1.06428e-005
233       36        0.826122        2.48263e-005        1.08675e-005
234       36        0.680595        2.30832e-005        1.16874e-005
235       36        0.362708        1.97087e-005        1.37131e-005
236       36        -0.0768863        1.58255e-005        1.70902e-005
237       36        -0.430272        1.32482e-005        2.03715e-005
238       36        -0.632799        1.19641e-005        2.25268e-005
239       36        -0.739035        1.13449e-005        2.37553e-005
240       36        -0.792501        1.10482e-005        2.44045e-005
241       36        -0.818634        1.09066e-005        2.47295e-005
242       36        -0.829032        1.08508e-005        2.48602e-005
243       36        -0.827233        1.08606e-005        2.48379e-005
244       36        -0.813072        1.0937e-005        2.4661e-005
245       36        -0.782265        1.11048e-005        2.42798e-005
246       36        -0.721773        1.14434e-005        2.35515e-005
247       36        -0.6052        1.21314e-005        2.22201e-005
248       36        -0.3898        1.35214e-005        1.99668e-005
249       36        -0.0287051        1.62122e-005        1.66843e-005
250       36        0.394181        2.00191e-005        1.34975e-005
251       36        0.692029        2.3215e-005        1.16205e-005
252       36        0.829892        2.48732e-005        1.08471e-005
253       36        0.871351        2.54056e-005        1.06294e-005
254       36        0.874714        2.54625e-005        1.06174e-005
255       36        0.866563        2.53704e-005        1.06656e-005
256       36        0.856368        2.52477e-005        1.07227e-005
257       36        0.848136        2.5148e-005        1.07687e-005
258       36        0.843334        2.509e-005        1.07955e-005
259       36        0.84238        2.50785e-005        1.08009e-005
260       36        0.844921        2.5109e-005        1.07866e-005
261       36        0.849297        2.51587e-005        1.07608e-005
262       36        0.85241        2.51885e-005        1.074e-005
263       36        0.849265        2.51432e-005        1.07545e-005
264       36        0.830457        2.49035e-005        1.08542e-005
265       36        0.791903        2.44229e-005        1.10631e-005
266       36        0.741094        2.38054e-005        1.13455e-005
267       36        0.694233        2.32525e-005        1.16136e-005
268       36        0.672594        2.30033e-005        1.17405e-005
269       36        0.688263        2.31832e-005        1.16484e-005
270       36        0.731944        2.36954e-005        1.13968e-005
271       36        0.782119        2.4302e-005        1.11166e-005
272       36        0.821672        2.47935e-005        1.09016e-005
273       36        0.84165        2.50486e-005        1.07959e-005
274       36        0.843311        2.50755e-005        1.07896e-005
275       36        0.835588        2.49897e-005        1.0836e-005
276       36        0.824967        2.48669e-005        1.08979e-005
277       36        0.814821        2.47455e-005        1.09553e-005
278       36        0.807615        2.46592e-005        1.0996e-005
279       36        0.804202        2.46183e-005        1.10154e-005
280       36        0.804549        2.46224e-005        1.10133e-005
281       36        0.808025        2.46622e-005        1.09929e-005
282       36        0.814433        2.47375e-005        1.0956e-005
283       36        0.823384        2.48465e-005        1.09062e-005
284       36        0.833048        2.49639e-005        1.08524e-005
285       36        0.84251        2.50781e-005        1.07993e-005
286       36        0.851491        2.51872e-005        1.07493e-005
287       36        0.859712        2.52876e-005        1.07038e-005
288       36        0.867006        2.53765e-005        1.06634e-005
289       36        0.87313        2.5452e-005        1.06298e-005
290       36        0.877773        2.55105e-005        1.06049e-005
291       36        0.880776        2.55484e-005        1.05888e-005
292       36        0.882215        2.55656e-005        1.05807e-005
293       36        0.882786        2.55726e-005        1.05776e-005
294       36        0.883291        2.55813e-005        1.05758e-005
295       36        0.883475        2.55846e-005        1.05752e-005
296       36        0.883685        2.5587e-005        1.0574e-005
297       36        0.884265        2.55938e-005        1.05707e-005
298       36        0.88532        2.56063e-005        1.05647e-005
299       36        0.88676        2.56236e-005        1.05566e-005
300       36        0.888394        2.5643e-005        1.05474e-005
301       36        0.889959        2.56604e-005        1.0538e-005
302       36        0.89173        2.56822e-005        1.05283e-005
303       36        0.8933        2.57031e-005        1.05204e-005
304       36        0.893909        2.57116e-005        1.05174e-005
305       36        0.893243        2.57041e-005        1.05214e-005
306       36        0.891032        2.56772e-005        1.05336e-005
307       36        0.887104        2.56289e-005        1.05552e-005
308       36        0.88141        2.55586e-005        1.05863e-005
309       36        0.874061        2.54677e-005        1.06265e-005
310       36        0.865254        2.53583e-005        1.06745e-005
311       36        0.85577        2.52422e-005        1.07268e-005
[truncated: 6,555,774 more chars]
