# Supplementary material for: Lattice Boltzmann simulation for phase separation with chemical reaction controlled by ultrasound field
Source: PLoS One. 2025 Jul 18;20(7):e0324607. doi: 10.1371/journal.pone.0324607 (PMC12273979; doi:10.1371/journal.pone.0324607)
Supplement: S1 Data — The computational data were visualized to generate the figures presented in this work. (ZIP) [file pone.0324607.s001.zip › S1_Data/Data for Fig 9/Fig 9II(c).txt]

zone  i=500,j=200,f=point
0       25        -0.874564        1.06486e-006        2.55336e-006
1       25        -0.880651        1.05951e-006        2.55602e-006
2       25        -0.895781        1.05043e-006        2.57275e-006
3       25        -0.901096        1.04743e-006        2.57908e-006
4       25        -0.896591        1.04996e-006        2.57369e-006
5       25        -0.875857        1.06101e-006        2.54742e-006
6       25        -0.8097        1.09642e-006        2.46392e-006
7       25        -0.602365        1.2159e-006        2.22077e-006
8       25        -0.076956        1.58289e-006        1.70952e-006
9       25        0.54302        2.15528e-006        1.2522e-006
10       25        0.791377        2.44067e-006        1.10616e-006
11       25        0.848874        2.51404e-006        1.07575e-006
12       25        0.85376        2.52157e-006        1.07371e-006
13       25        0.849474        2.51679e-006        1.07628e-006
14       25        0.84606        2.51267e-006        1.07819e-006
15       25        0.836401        2.50037e-006        1.08333e-006
16       25        0.780629        2.43082e-006        1.1136e-006
17       25        0.535884        2.15003e-006        1.2581e-006
18       25        -0.16544        1.51428e-006        1.78672e-006
19       25        -0.749543        1.12834e-006        2.38761e-006
20       25        -0.935174        1.02844e-006        2.6201e-006
21       25        -0.971409        1.01021e-006        2.66862e-006
22       25        -0.935348        1.02846e-006        2.62061e-006
23       25        -0.754068        1.12594e-006        2.39333e-006
24       25        -0.183159        1.50096e-006        1.80266e-006
25       25        0.52018        2.13345e-006        1.26815e-006
26       25        0.765088        2.41246e-006        1.1225e-006
27       25        0.814709        2.4742e-006        1.0955e-006
28       25        0.815041        2.47521e-006        1.09558e-006
29       25        0.808459        2.46741e-006        1.09934e-006
30       25        0.806063        2.46454e-006        1.1007e-006
31       25        0.809733        2.46892e-006        1.09861e-006
32       25        0.815896        2.47616e-006        1.09506e-006
33       25        0.80843        2.46624e-006        1.09885e-006
34       25        0.726835        2.36633e-006        1.14397e-006
35       25        0.377785        1.98703e-006        1.36187e-006
36       25        -0.412274        1.33729e-006        2.01963e-006
37       25        -0.834483        1.08167e-006        2.49175e-006
38       25        -0.955049        1.01861e-006        2.64717e-006
39       25        -0.976495        1.00789e-006        2.67607e-006
40       25        -0.946143        1.02311e-006        2.63529e-006
41       25        -0.799436        1.10076e-006        2.44841e-006
42       25        -0.311391        1.40707e-006        1.9211e-006
43       25        0.449386        2.05926e-006        1.31385e-006
44       25        0.745754        2.38899e-006        1.13328e-006
45       25        0.808917        2.46697e-006        1.09864e-006
46       25        0.809261        2.46809e-006        1.09876e-006
47       25        0.797624        2.45422e-006        1.10537e-006
48       25        0.787141        2.4417e-006        1.11132e-006
49       25        0.780392        2.43364e-006        1.11516e-006
50       25        0.777439        2.43011e-006        1.11683e-006
51       25        0.777974        2.43075e-006        1.11653e-006
52       25        0.781937        2.43548e-006        1.11428e-006
53       25        0.789459        2.44448e-006        1.11002e-006
54       25        0.80005        2.45714e-006        1.10401e-006
55       25        0.809635        2.46843e-006        1.0985e-006
56       25        0.799996        2.45578e-006        1.10346e-006
57       25        0.700653        2.3354e-006        1.15897e-006
58       25        0.29697        1.90855e-006        1.41818e-006
59       25        -0.497731        1.2808e-006        2.10689e-006
60       25        -0.862299        1.06676e-006        2.52673e-006
61       25        -0.961683        1.01532e-006        2.65619e-006
62       25        -0.976761        1.00779e-006        2.67654e-006
63       25        -0.940507        1.02599e-006        2.62786e-006
64       25        -0.773705        1.115e-006        2.41708e-006
65       25        -0.232892        1.46383e-006        1.84771e-006
66       25        0.495225        2.1069e-006        1.28401e-006
67       25        0.756733        2.40229e-006        1.12715e-006
68       25        0.8092        2.46745e-006        1.09854e-006
69       25        0.807449        2.46597e-006        1.09981e-006
70       25        0.796365        2.45277e-006        1.10612e-006
71       25        0.787523        2.4422e-006        1.11113e-006
72       25        0.783635        2.43755e-006        1.11333e-006
73       25        0.785154        2.43936e-006        1.11247e-006
74       25        0.791844        2.44735e-006        1.10867e-006
75       25        0.802315        2.45986e-006        1.10273e-006
76       25        0.810607        2.46955e-006        1.09793e-006
77       25        0.793136        2.44717e-006        1.10716e-006
78       25        0.662746        2.2913e-006        1.18101e-006
79       25        0.178492        1.79899e-006        1.50491e-006
80       25        -0.588218        1.22366e-006        2.20353e-006
81       25        -0.889226        1.05257e-006        2.56115e-006
82       25        -0.966964        1.01281e-006        2.66363e-006
83       25        -0.977687        1.00748e-006        2.67818e-006
84       25        -0.946703        1.02298e-006        2.63642e-006
85       25        -0.804416        1.09809e-006        2.45467e-006
86       25        -0.323929        1.39819e-006        1.93307e-006
87       25        0.442813        2.0524e-006        1.31811e-006
88       25        0.742344        2.38486e-006        1.13518e-006
89       25        0.804911        2.4621e-006        1.10087e-006
90       25        0.803673        2.46136e-006        1.10191e-006
91       25        0.790151        2.44528e-006        1.10961e-006
92       25        0.777682        2.43041e-006        1.1167e-006
93       25        0.769407        2.42056e-006        1.12142e-006
94       25        0.765867        2.41636e-006        1.12344e-006
95       25        0.767096        2.41781e-006        1.12273e-006
96       25        0.773098        2.42495e-006        1.11931e-006
97       25        0.783607        2.43747e-006        1.11333e-006
98       25        0.796975        2.4534e-006        1.10573e-006
99       25        0.805907        2.46377e-006        1.10052e-006
100       25        0.781717        2.4331e-006        1.11343e-006
101       25        0.620263        2.243e-006        1.20629e-006
102       25        0.0629318        1.69803e-006        1.59446e-006
103       25        -0.650835        1.18573e-006        2.27321e-006
104       25        -0.906197        1.04373e-006        2.58312e-006
105       25        -0.970051        1.01131e-006        2.66793e-006
106       25        -0.97737        1.00768e-006        2.67788e-006
107       25        -0.945722        1.02351e-006        2.63521e-006
108       25        -0.803141        1.0988e-006        2.45312e-006
109       25        -0.321567        1.39983e-006        1.93078e-006
110       25        0.444581        2.05418e-006        1.31692e-006
111       25        0.742522        2.38504e-006        1.13507e-006
112       25        0.804052        2.46104e-006        1.10135e-006
113       25        0.801768        2.45904e-006        1.10296e-006
114       25        0.786747        2.44117e-006        1.11152e-006
115       25        0.77195        2.42353e-006        1.11994e-006
116       25        0.760104        2.40946e-006        1.12671e-006
117       25        0.751283        2.39902e-006        1.13176e-006
118       25        0.744984        2.39157e-006        1.13538e-006
119       25        0.740743        2.38655e-006        1.13781e-006
120       25        0.738293        2.38366e-006        1.13922e-006
121       25        0.737286        2.38248e-006        1.1398e-006
122       25        0.737319        2.38251e-006        1.13978e-006
123       25        0.738034        2.38335e-006        1.13937e-006
124       25        0.73915        2.38465e-006        1.13872e-006
125       25        0.740484        2.38621e-006        1.13794e-006
126       25        0.741922        2.3879e-006        1.13711e-006
127       25        0.743432        2.38967e-006        1.13624e-006
128       25        0.745054        2.39159e-006        1.13531e-006
129       25        0.746895        2.39376e-006        1.13425e-006
130       25        0.74915        2.39643e-006        1.13295e-006
131       25        0.752117        2.39994e-006        1.13125e-006
132       25        0.756233        2.40482e-006        1.1289e-006
133       25        0.762106        2.4118e-006        1.12554e-006
134       25        0.770445        2.42171e-006        1.12079e-006
135       25        0.781787        2.43523e-006        1.11433e-006
136       25        0.795427        2.4515e-006        1.10658e-006
137       25        0.805576        2.46338e-006        1.10071e-006
138       25        0.787445        2.44016e-006        1.11029e-006
139       25        0.648702        2.27518e-006        1.18929e-006
140       25        0.141954        1.7664e-006        1.53264e-006
141       25        -0.609683        1.21049e-006        2.22712e-006
142       25        -0.89407        1.05008e-006        2.56751e-006
143       25        -0.966668        1.01308e-006        2.66357e-006
144       25        -0.978568        1.00719e-006        2.67978e-006
145       25        -0.95949        1.0167e-006        2.65396e-006
146       25        -0.864271        1.06585e-006        2.52955e-006
147       25        -0.51203        1.2716e-006        2.12188e-006
148       25        0.280403        1.89273e-006        1.42992e-006
149       25        0.690853        2.32393e-006        1.16463e-006
150       25        0.789145        2.4427e-006        1.10955e-006
151       25        0.793407        2.44893e-006        1.10765e-006
152       25        0.776298        2.4287e-006        1.11746e-006
153       25        0.757222        2.4061e-006        1.12838e-006
154       25        0.740729        2.38665e-006        1.13788e-006
155       25        0.727302        2.3709e-006        1.14564e-006
156       25        0.716425        2.35819e-006        1.15197e-006
157       25        0.707438        2.34773e-006        1.15721e-006
158       25        0.699801        2.33888e-006        1.16168e-006
159       25        0.693153        2.33119e-006        1.16559e-006
160       25        0.687305        2.32444e-006        1.16903e-006
161       25        0.682193        2.31856e-006        1.17205e-006
162       25        0.677796        2.31352e-006        1.17465e-006
163       25        0.67396        2.30913e-006        1.17693e-006
164       25        0.670562        2.30524e-006        1.17895e-006
165       25        0.667529        2.30178e-006        1.18075e-006
166       25        0.664812        2.29868e-006        1.18237e-006
167       25        0.662384        2.29591e-006        1.18382e-006
168       25        0.660227        2.29346e-006        1.18511e-006
169       25        0.658331        2.2913e-006        1.18624e-006
170       25        0.656691        2.28944e-006        1.18722e-006
171       25        0.6553        2.28786e-006        1.18805e-006
172       25        0.654152        2.28656e-006        1.18874e-006
173       25        0.653243        2.28552e-006        1.18929e-006
174       25        0.652567        2.28476e-006        1.18969e-006
175       25        0.652121        2.28425e-006        1.18996e-006
176       25        0.651898        2.284e-006        1.19009e-006
177       25        0.651879        2.28398e-006        1.1901e-006
178       25        0.652037        2.28416e-006        1.19001e-006
179       25        0.652338        2.2845e-006        1.18983e-006
180       25        0.652742        2.28496e-006        1.18959e-006
181       25        0.653215        2.2855e-006        1.1893e-006
182       25        0.653722        2.28607e-006        1.189e-006
183       25        0.654236        2.28665e-006        1.18869e-006
184       25        0.654734        2.28722e-006        1.18839e-006
185       25        0.655195        2.28774e-006        1.18812e-006
186       25        0.655606        2.28821e-006        1.18787e-006
187       25        0.655956        2.28861e-006        1.18766e-006
188       25        0.656237        2.28893e-006        1.18749e-006
189       25        0.656446        2.28916e-006        1.18737e-006
190       25        0.656581        2.28932e-006        1.18729e-006
191       25        0.656644        2.28939e-006        1.18725e-006
192       25        0.656638        2.28938e-006        1.18725e-006
193       25        0.656573        2.28931e-006        1.18729e-006
194       25        0.656458        2.28918e-006        1.18736e-006
195       25        0.656308        2.28901e-006        1.18745e-006
196       25        0.656141        2.28882e-006        1.18755e-006
197       25        0.655978        2.28863e-006        1.18765e-006
198       25        0.655842        2.28848e-006        1.18773e-006
199       25        0.655757        2.28838e-006        1.18778e-006
200       25        0.655742        2.28836e-006        1.18779e-006
201       25        0.655809        2.28844e-006        1.18775e-006
202       25        0.655962        2.28862e-006        1.18766e-006
203       25        0.656197        2.28888e-006        1.18752e-006
204       25        0.656512        2.28924e-006        1.18733e-006
205       25        0.656905        2.28969e-006        1.1871e-006
206       25        0.657378        2.29022e-006        1.18681e-006
207       25        0.65793        2.29085e-006        1.18648e-006
208       25        0.658562        2.29157e-006        1.1861e-006
209       25        0.659277        2.29238e-006        1.18568e-006
210       25        0.660072        2.29329e-006        1.1852e-006
211       25        0.660948        2.29428e-006        1.18468e-006
212       25        0.661902        2.29537e-006        1.18411e-006
213       25        0.662931        2.29654e-006        1.1835e-006
214       25        0.66403        2.29779e-006        1.18284e-006
215       25        0.665193        2.29912e-006        1.18215e-006
216       25        0.666416        2.30051e-006        1.18142e-006
217       25        0.667696        2.30197e-006        1.18066e-006
218       25        0.669033        2.3035e-006        1.17986e-006
219       25        0.670432        2.3051e-006        1.17903e-006
220       25        0.671904        2.30677e-006        1.17815e-006
221       25        0.673483        2.30858e-006        1.17721e-006
222       25        0.675153        2.31049e-006        1.17622e-006
223       25        0.676834        2.31242e-006        1.17522e-006
224       25        0.678459        2.31428e-006        1.17426e-006
225       25        0.679979        2.31602e-006        1.17336e-006
226       25        0.681374        2.31762e-006        1.17253e-006
227       25        0.682655        2.31909e-006        1.17177e-006
228       25        0.683869        2.32048e-006        1.17106e-006
229       25        0.6851        2.32189e-006        1.17033e-006
230       25        0.686461        2.32346e-006        1.16952e-006
231       25        0.688096        2.32534e-006        1.16856e-006
232       25        0.690166        2.32772e-006        1.16734e-006
233       25        0.692777        2.33074e-006        1.1658e-006
234       25        0.696053        2.33452e-006        1.16387e-006
235       25        0.700184        2.3393e-006        1.16145e-006
236       25        0.705427        2.34538e-006        1.15838e-006
237       25        0.712124        2.35316e-006        1.15446e-006
238       25        0.720714        2.36317e-006        1.14946e-006
239       25        0.731734        2.37606e-006        1.14306e-006
240       25        0.745742        2.39252e-006        1.13497e-006
241       25        0.762999        2.4129e-006        1.12505e-006
242       25        0.782294        2.43578e-006        1.11402e-006
243       25        0.796739        2.45269e-006        1.10567e-006
244       25        0.778284        2.42889e-006        1.11533e-006
245       25        0.6242        2.24723e-006        1.20382e-006
246       25        0.0753442        1.70844e-006        1.58445e-006
247       25        -0.64428        1.18967e-006        2.26587e-006
248       25        -0.899926        1.04721e-006        2.57552e-006
249       25        -0.964072        1.01461e-006        2.66067e-006
250       25        -0.977152        1.00815e-006        2.67852e-006
251       25        -0.972793        1.0103e-006        2.67257e-006
252       25        -0.940079        1.02669e-006        2.62852e-006
253       25        -0.802292        1.09946e-006        2.4525e-006
254       25        -0.332063        1.39241e-006        1.94079e-006
255       25        0.44034        2.04959e-006        1.31956e-006
256       25        0.739475        2.38121e-006        1.13671e-006
257       25        0.797132        2.45262e-006        1.1052e-006
258       25        0.789354        2.44412e-006        1.10997e-006
259       25        0.768392        2.41928e-006        1.12196e-006
260       25        0.747651        2.39477e-006        1.13387e-006
261       25        0.730098        2.37416e-006        1.14402e-006
262       25        0.715923        2.3576e-006        1.15226e-006
263       25        0.704637        2.34448e-006        1.15885e-006
264       25        0.695665        2.33409e-006        1.16411e-006
265       25        0.688497        2.32582e-006        1.16833e-006
266       25        0.682725        2.31917e-006        1.17174e-006
267       25        0.67803        2.31378e-006        1.17451e-006
268       25        0.674169        2.30936e-006        1.1768e-006
269       25        0.670954        2.30568e-006        1.17871e-006
270       25        0.668244        2.30258e-006        1.18032e-006
271       25        0.665932        2.29994e-006        1.1817e-006
272       25        0.663933        2.29766e-006        1.18289e-006
273       25        0.662186        2.29567e-006        1.18393e-006
274       25        0.660644        2.29392e-006        1.18485e-006
275       25        0.65927        2.29235e-006        1.18567e-006
276       25        0.658038        2.29095e-006        1.18641e-006
277       25        0.656926        2.28969e-006        1.18707e-006
278       25        0.65592        2.28855e-006        1.18768e-006
279       25        0.655009        2.28752e-006        1.18822e-006
280       25        0.654186        2.28658e-006        1.18871e-006
281       25        0.653445        2.28574e-006        1.18916e-006
282       25        0.652784        2.28499e-006        1.18955e-006
283       25        0.6522        2.28433e-006        1.18991e-006
284       25        0.651692        2.28376e-006        1.19021e-006
285       25        0.65126        2.28327e-006        1.19047e-006
286       25        0.650904        2.28286e-006        1.19068e-006
287       25        0.650623        2.28255e-006        1.19085e-006
288       25        0.650414        2.28231e-006        1.19098e-006
289       25        0.650274        2.28215e-006        1.19106e-006
290       25        0.6502        2.28207e-006        1.19111e-006
291       25        0.650187        2.28206e-006        1.19112e-006
292       25        0.650231        2.28211e-006        1.19109e-006
293       25        0.650328        2.28222e-006        1.19103e-006
294       25        0.650476        2.28239e-006        1.19094e-006
295       25        0.650673        2.28261e-006        1.19083e-006
296       25        0.650918        2.28289e-006        1.19068e-006
297       25        0.651212        2.28322e-006        1.1905e-006
298       25        0.651559        2.28362e-006        1.1903e-006
299       25        0.651963        2.28407e-006        1.19005e-006
300       25        0.652415        2.28459e-006        1.18978e-006
301       25        0.652901        2.28514e-006        1.18949e-006
302       25        0.653402        2.28571e-006        1.18919e-006
303       25        0.653895        2.28627e-006        1.1889e-006
304       25        0.65436        2.2868e-006        1.18862e-006
305       25        0.65478        2.28727e-006        1.18837e-006
306       25        0.655141        2.28769e-006        1.18815e-006
307       25        0.655433        2.28802e-006        1.18798e-006
308       25        0.655651        2.28827e-006        1.18785e-006
309       25        0.655789        2.28842e-006        1.18777e-006
310       25        0.655847        2.28849e-006        1.18773e-006
311       25        0.655826        2.28847e-006        1.18774e-006
312       25        0.655728        2.28836e-006        1.1878e-006
313       25        0.655559        2.28816e-006        1.1879e-006
314       25        0.655326        2.2879e-006        1.18804e-006
315       25        0.655038        2.28757e-006        1.18822e-006
316       25        0.654709        2.2872e-006        1.18841e-006
317       25        0.654355        2.2868e-006        1.18863e-006
318       25        0.653995        2.28639e-006        1.18884e-006
319       25        0.653652        2.286e-006        1.18905e-006
320       25        0.653353        2.28566e-006        1.18923e-006
321       25        0.653128        2.28541e-006        1.18936e-006
322       25        0.653004        2.28527e-006        1.18944e-006
323       25        0.653006        2.28527e-006        1.18943e-006
324       25        0.653153        2.28544e-006        1.18935e-006
325       25        0.653455        2.28578e-006        1.18917e-006
326       25        0.653913        2.2863e-006        1.18889e-006
327       25        0.654528        2.287e-006        1.18852e-006
328       25        0.655306        2.28788e-006        1.18806e-006
329       25        0.656251        2.28895e-006        1.18749e-006
330       25        0.65737        2.29022e-006        1.18682e-006
331       25        0.658672        2.2917e-006        1.18604e-006
332       25        0.660166        2.2934e-006        1.18515e-006
333       25        0.661864        2.29533e-006        1.18414e-006
334       25        0.663782        2.29752e-006        1.18299e-006
335       25        0.665938        2.29998e-006        1.18171e-006
336       25        0.66836        2.30274e-006        1.18027e-006
337       25        0.671083        2.30585e-006        1.17865e-006
338       25        0.674159        2.30937e-006        1.17682e-006
339       25        0.677655        2.31338e-006        1.17475e-006
340       25        0.681665        2.31798e-006        1.17237e-006
341       25        0.686317        2.32333e-006        1.16962e-006
342       25        0.691763        2.3296e-006        1.16641e-006
343       25        0.698184        2.33702e-006        1.16264e-006
344       25        0.705829        2.34588e-006        1.15816e-006
345       25        0.715036        2.35658e-006        1.15278e-006
346       25        0.726251        2.36968e-006        1.14626e-006
347       25        0.739998        2.3858e-006        1.1383e-006
348       25        0.756683        2.40547e-006        1.1287e-006
349       25        0.775892        2.42824e-006        1.1177e-006
350       25        0.793859        2.44952e-006        1.10742e-006
351       25        0.794206        2.44897e-006        1.10679e-006
352       25        0.714186        2.35131e-006        1.15118e-006
353       25        0.354238        1.96366e-006        1.37792e-006
354       25        -0.439987        1.31869e-006        2.04751e-006
355       25        -0.840491        1.07861e-006        2.49968e-006
356       25        -0.952743        1.02014e-006        2.64503e-006
357       25        -0.977164        1.00796e-006        2.67807e-006
358       25        -0.97157        1.01073e-006        2.67044e-006
359       25        -0.921751        1.03582e-006        2.60372e-006
360       25        -0.71614        1.14761e-006        2.3486e-006
361       25        -0.0871419        1.575e-006        1.7184e-006
362       25        0.562302        2.17869e-006        1.24163e-006
363       25        0.768413        2.41665e-006        1.12072e-006
364       25        0.802261        2.45922e-006        1.1025e-006
365       25        0.792551        2.44806e-006        1.10821e-006
366       25        0.775378        2.42764e-006        1.118e-006
367       25        0.759802        2.40916e-006        1.1269e-006
368       25        0.747633        2.39477e-006        1.13389e-006
369       25        0.738791        2.38435e-006        1.13898e-006
370       25        0.732804        2.37731e-006        1.14244e-006
371       25        0.729242        2.37313e-006        1.1445e-006
372       25        0.727816        2.37146e-006        1.14533e-006
373       25        0.728282        2.372e-006        1.14506e-006
374       25        0.730501        2.37461e-006        1.14377e-006
375       25        0.734487        2.37928e-006        1.14146e-006
376       25        0.740422        2.38626e-006        1.13804e-006
377       25        0.748658        2.39597e-006        1.1333e-006
378       25        0.759642        2.40896e-006        1.12699e-006
379       25        0.773625        2.42556e-006        1.119e-006
380       25        0.789591        2.44457e-006        1.10991e-006
381       25        0.801428        2.45846e-006        1.10308e-006
382       25        0.783884        2.43595e-006        1.11233e-006
383       25        0.643633        2.26949e-006        1.19235e-006
384       25        0.132487        1.75809e-006        1.53994e-006
385       25        -0.615786        1.20679e-006        2.2339e-006
386       25        -0.896659        1.04871e-006        2.5708e-006
387       25        -0.967864        1.01246e-006        2.6651e-006
388       25        -0.978472        1.00721e-006        2.67958e-006
389       25        -0.955685        1.01859e-006        2.64879e-006
390       25        -0.847087        1.07502e-006        2.50786e-006
391       25        -0.456778        1.30755e-006        2.06459e-006
392       25        0.340916        1.9507e-006        1.38718e-006
393       25        0.713571        2.3505e-006        1.15149e-006
394       25        0.79944        2.45522e-006        1.10382e-006
395       25        0.802765        2.46021e-006        1.10239e-006
396       25        0.788429        2.44321e-006        1.11058e-006
397       25        0.773474        2.42539e-006        1.11909e-006
398       25        0.761985        2.41174e-006        1.12565e-006
399       25        0.754549        2.40294e-006        1.12992e-006
400       25        0.750886        2.3986e-006        1.13202e-006
401       25        0.750665        2.39834e-006        1.13214e-006
402       25        0.753743        2.40198e-006        1.13038e-006
403       25        0.760209        2.40964e-006        1.12667e-006
404       25        0.770275        2.42159e-006        1.12092e-006
405       25        0.783812        2.43771e-006        1.11321e-006
406       25        0.798711        2.45545e-006        1.10473e-006
407       25        0.804954        2.4624e-006        1.10096e-006
408       25        0.762746        2.4097e-006        1.12385e-006
409       25        0.531685        2.14561e-006        1.26079e-006
410       25        -0.156686        1.52098e-006        1.77898e-006
411       25        -0.745307        1.13094e-006        2.383e-006
412       25        -0.93225        1.03029e-006        2.61715e-006
413       25        -0.975892        1.00836e-006        2.67571e-006
414       25        -0.973414        1.0096e-006        2.67237e-006
415       25        -0.919377        1.03689e-006        2.60024e-006
416       25        -0.696586        1.15883e-006        2.32564e-006
417       25        -0.0343161        1.61732e-006        1.67378e-006
418       25        0.58595        2.20469e-006        1.22708e-006
419       25        0.777894        2.42816e-006        1.11543e-006
420       25        0.810829        2.4696e-006        1.09771e-006
421       25        0.804478        2.46239e-006        1.10148e-006
422       25        0.791958        2.44744e-006        1.10858e-006
423       25        0.781418        2.43483e-006        1.11456e-006
424       25        0.774381        2.42644e-006        1.11856e-006
425       25        0.770731        2.42209e-006        1.12064e-006
426       25        0.770117        2.42136e-006        1.12099e-006
427       25        0.772368        2.42406e-006        1.11972e-006
428       25        0.777578        2.43028e-006        1.11676e-006
429       25        0.785919        2.44019e-006        1.112e-006
430       25        0.797213        2.45369e-006        1.10559e-006
431       25        0.807259        2.46565e-006        1.09988e-006
432       25        0.798399        2.45412e-006        1.10447e-006
433       25        0.707139        2.34355e-006        1.15549e-006
434       25        0.340513        1.95091e-006        1.38789e-006
435       25        -0.423165        1.33001e-006        2.03064e-006
436       25        -0.826631        1.08568e-006        2.48143e-006
437       25        -0.939027        1.02632e-006        2.62481e-006
438       25        -0.925988        1.03303e-006        2.60773e-006
439       25        -0.762867        1.12093e-006        2.40374e-006
440       25        -0.240663        1.45821e-006        1.85498e-006
441       25        0.47659        2.08778e-006        1.2963e-006
442       25        0.748644        2.39287e-006        1.13184e-006
443       25        0.808031        2.46608e-006        1.09922e-006
444       25        0.809856        2.46892e-006        1.09848e-006
445       25        0.800767        2.4581e-006        1.10365e-006
446       25        0.793216        2.44906e-006        1.10792e-006
447       25        0.790407        2.44569e-006        1.10951e-006
448       25        0.793073        2.44887e-006        1.108e-006
449       25        0.800896        2.45824e-006        1.10357e-006
450       25        0.811229        2.47055e-006        1.09769e-006
451       25        0.81264        2.4716e-006        1.09661e-006
452       25        0.760558        2.40679e-006        1.12495e-006
453       25        0.50022        2.11207e-006        1.28075e-006
454       25        -0.229927        1.46599e-006        1.84496e-006
455       25        -0.772862        1.1155e-006        2.41613e-006
456       25        -0.939668        1.02651e-006        2.62696e-006
457       25        -0.976977        1.00779e-006        2.67711e-006
458       25        -0.967885        1.01232e-006        2.6648e-006
459       25        -0.891084        1.05158e-006        2.56351e-006
460       25        -0.591509        1.22164e-006        2.20715e-006
461       25        0.176207        1.79695e-006        1.50665e-006
462       25        0.662828        2.29141e-006        1.18097e-006
463       25        0.794535        2.44889e-006        1.10639e-006
464       25        0.813614        2.47325e-006        1.09628e-006
465       25        0.808165        2.467e-006        1.09948e-006
466       25        0.802353        2.46007e-006        1.10278e-006
467       25        0.802211        2.4599e-006        1.10286e-006
468       25        0.807719        2.46647e-006        1.09973e-006
469       25        0.812862        2.47236e-006        1.09671e-006
470       25        0.793786        2.44807e-006        1.10685e-006
471       25        0.663932        2.29283e-006        1.1804e-006
472       25        0.184477        1.80448e-006        1.5005e-006
473       25        -0.583842        1.22636e-006        2.19876e-006
474       25        -0.890515        1.05173e-006        2.56241e-006
475       25        -0.968715        1.01164e-006        2.66522e-006
476       25        -0.969299        1.01131e-006        2.6659e-006
477       25        -0.892425        1.05063e-006        2.56464e-006
478       25        -0.587295        1.22413e-006        2.20234e-006
479       25        0.183713        1.80372e-006        1.50101e-006
480       25        0.671581        2.30134e-006        1.17576e-006
481       25        0.808039        2.46502e-006        1.09874e-006
482       25        0.834199        2.498e-006        1.08469e-006
483       25        0.836849        2.50143e-006        1.0833e-006
484       25        0.839016        2.504e-006        1.08207e-006
485       25        0.844901        2.51099e-006        1.07872e-006
486       25        0.849117        2.51542e-006        1.07608e-006
487       25        0.827451        2.48656e-006        1.08703e-006
488       25        0.696236        2.32682e-006        1.15982e-006
489       25        0.248544        1.86207e-006        1.4523e-006
490       25        -0.410537        1.33875e-006        2.01833e-006
491       25        -0.74523        1.13185e-006        2.38473e-006
492       25        -0.857404        1.07047e-006        2.52312e-006
493       25        -0.893261        1.05165e-006        2.56926e-006
494       25        -0.905983        1.04516e-006        2.58611e-006
495       25        -0.910053        1.04334e-006        2.59212e-006
496       25        -0.908204        1.04465e-006        2.59059e-006
497       25        -0.899521        1.04947e-006        2.58005e-006
498       25        -0.884366        1.05772e-006        2.56121e-006
499       25        -0.866112        1.06844e-006        2.54037e-006
0       26        -0.885289        1.05945e-006        2.56778e-006
1       26        -0.88905        1.0558e-006        2.56856e-006
2       26        -0.905036        1.04619e-006        2.5862e-006
3       26        -0.915107        1.04063e-006        2.59849e-006
4       26        -0.920991        1.03765e-006        2.60634e-006
5       26        -0.921713        1.03721e-006        2.60711e-006
6       26        -0.903284        1.04612e-006        2.58151e-006
7       26        -0.805114        1.09785e-006        2.45583e-006
8       26        -0.45076        1.31157e-006        2.05852e-006
9       26        0.298004        1.90788e-006        1.41622e-006
10       26        0.74816        2.38641e-006        1.12934e-006
11       26        0.869529        2.53798e-006        1.06379e-006
12       26        0.889751        2.56556e-006        1.05382e-006
13       26        0.887926        2.56403e-006        1.05512e-006
14       26        0.883967        2.55924e-006        1.05733e-006
15       26        0.876142        2.54908e-006        1.0614e-006
16       26        0.837737        2.49992e-006        1.08169e-006
17       26        0.667551        2.29534e-006        1.17742e-006
18       26        0.121277        1.74851e-006        1.54881e-006
19       26        -0.571418        1.23397e-006        2.18509e-006
20       26        -0.858717        1.0675e-006        2.51945e-006
21       26        -0.92421        1.03295e-006        2.6029e-006
22       26        -0.86527        1.06407e-006        2.52785e-006
23       26        -0.594332        1.21985e-006        2.21015e-006
24       26        0.0791178        1.71213e-006        1.58189e-006
25       26        0.641662        2.26625e-006        1.19299e-006
26       26        0.816216        2.47386e-006        1.0937e-006
27       26        0.849192        2.51607e-006        1.07627e-006
28       26        0.847672        2.5148e-006        1.07737e-006
29       26        0.841945        2.50794e-006        1.0806e-006
30       26        0.84001        2.5056e-006        1.08168e-006
31       26        0.843226        2.50949e-006        1.07989e-006
32       26        0.848893        2.51622e-006        1.07666e-006
33       26        0.845169        2.5108e-006        1.07835e-006
34       26        0.787303        2.43807e-006        1.1095e-006
35       26        0.524415        2.13738e-006        1.26512e-006
36       26        -0.182438        1.50161e-006        1.80214e-006
37       26        -0.727454        1.14067e-006        2.36097e-006
38       26        -0.913928        1.0385e-006        2.59014e-006
39       26        -0.950614        1.01954e-006        2.63785e-006
40       26        -0.898419        1.04663e-006        2.57024e-006
41       26        -0.674638        1.17145e-006        2.29993e-006
42       26        -0.0659343        1.59212e-006        1.70064e-006
43       26        0.582458        2.20016e-006        1.22884e-006
44       26        0.80147        2.45553e-006        1.10172e-006
45       26        0.845009        2.51076e-006        1.07851e-006
46       26        0.842877        2.50884e-006        1.07998e-006
47       26        0.83235        2.49613e-006        1.08588e-006
48       26        0.82312        2.48499e-006        1.09106e-006
49       26        0.817123        2.47776e-006        1.09443e-006
50       26        0.814464        2.47456e-006        1.09592e-006
51       26        0.814943        2.47514e-006        1.09566e-006
52       26        0.818505        2.47945e-006        1.09366e-006
53       26        0.825196        2.48755e-006        1.08992e-006
54       26        0.834542        2.49885e-006        1.08468e-006
55       26        0.843348        2.50932e-006        1.07968e-006
56       26        0.83793        2.50169e-006        1.08224e-006
57       26        0.764403        2.41027e-006        1.12225e-006
58       26        0.446977        2.05655e-006        1.31528e-006
59       26        -0.310175        1.40796e-006        1.91998e-006
60       26        -0.785033        1.10806e-006        2.42939e-006
61       26        -0.935852        1.02721e-006        2.61876e-006
62       26        -0.960887        1.01439e-006        2.65163e-006
63       26        -0.902482        1.04452e-006        2.5755e-006
64       26        -0.661794        1.17902e-006        2.28526e-006
65       26        -0.0139647        1.63411e-006        1.65709e-006
66       26        0.606969        2.22733e-006        1.2139e-006
67       26        0.806029        2.46134e-006        1.0993e-006
68       26        0.843562        2.50915e-006        1.07937e-006
69       26        0.840448        2.50598e-006        1.08138e-006
70       26        0.830629        2.49415e-006        1.08689e-006
71       26        0.822936        2.48484e-006        1.09119e-006
72       26        0.819578        2.48077e-006        1.09307e-006
73       26        0.820974        2.48246e-006        1.09229e-006
74       26        0.826911        2.48965e-006        1.08897e-006
75       26        0.836202        2.50089e-006        1.08377e-006
76       26        0.844131        2.51027e-006        1.07924e-006
77       26        0.832603        2.4949e-006        1.08507e-006
78       26        0.733599        2.37325e-006        1.13958e-006
79       26        0.34089        1.95071e-006        1.38722e-006
80       26        -0.439551        1.31891e-006        2.04696e-006
81       26        -0.836445        1.07983e-006        2.49241e-006
82       26        -0.95345        1.01841e-006        2.6424e-006
83       26        -0.970805        1.00965e-006        2.66554e-006
84       26        -0.921663        1.0347e-006        2.60069e-006
85       26        -0.717258        1.14657e-006        2.3491e-006
86       26        -0.127289        1.54375e-006        1.7533e-006
87       26        0.55732        2.17274e-006        1.24442e-006
88       26        0.792691        2.44487e-006        1.10661e-006
89       26        0.838965        2.50339e-006        1.08186e-006
90       26        0.835986        2.50051e-006        1.08384e-006
91       26        0.82371        2.48574e-006        1.09074e-006
92       26        0.812524        2.47223e-006        1.09702e-006
93       26        0.805045        2.46322e-006        1.10123e-006
94       26        0.801839        2.45936e-006        1.10303e-006
95       26        0.802996        2.46075e-006        1.10238e-006
96       26        0.808507        2.46738e-006        1.09928e-006
97       26        0.818051        2.4789e-006        1.09392e-006
98       26        0.830179        2.49354e-006        1.08711e-006
99       26        0.839122        2.50406e-006        1.08198e-006
100       26        0.822809        2.48265e-006        1.09037e-006
101       26        0.699549        2.33311e-006        1.15911e-006
102       26        0.240936        1.85597e-006        1.45859e-006
103       26        -0.521571        1.2654e-006        2.13179e-006
104       26        -0.863713        1.06519e-006        2.52659e-006
105       26        -0.96078        1.01478e-006        2.65236e-006
106       26        -0.973062        1.0086e-006        2.6688e-006
107       26        -0.924002        1.03353e-006        2.60383e-006
108       26        -0.721908        1.14387e-006        2.35449e-006
109       26        -0.133671        1.53877e-006        1.75883e-006
110       26        0.555252        2.17048e-006        1.2457e-006
111       26        0.792079        2.4441e-006        1.10694e-006
112       26        0.838246        2.50249e-006        1.08225e-006
113       26        0.834524        2.4987e-006        1.08464e-006
114       26        0.820898        2.48229e-006        1.0923e-006
115       26        0.807513        2.46614e-006        1.09981e-006
116       26        0.796646        2.45306e-006        1.10594e-006
117       26        0.788459        2.44324e-006        1.11056e-006
118       26        0.782586        2.4362e-006        1.11388e-006
119       26        0.778656        2.43147e-006        1.1161e-006
120       26        0.776456        2.42884e-006        1.11735e-006
121       26        0.775653        2.42788e-006        1.1178e-006
122       26        0.775846        2.42811e-006        1.11769e-006
123       26        0.776683        2.4291e-006        1.11722e-006
124       26        0.777894        2.43054e-006        1.11653e-006
125       26        0.779306        2.43223e-006        1.11572e-006
126       26        0.78081        2.43402e-006        1.11486e-006
127       26        0.78238        2.43589e-006        1.11397e-006
128       26        0.784055        2.43789e-006        1.11302e-006
129       26        0.785941        2.44015e-006        1.11195e-006
130       26        0.788223        2.44289e-006        1.11066e-006
131       26        0.791175        2.44643e-006        1.109e-006
132       26        0.795185        2.45125e-006        1.10673e-006
133       26        0.80077        2.45797e-006        1.10359e-006
134       26        0.808498        2.46729e-006        1.09924e-006
135       26        0.818751        2.47967e-006        1.09349e-006
136       26        0.830886        2.49434e-006        1.08669e-006
137       26        0.840297        2.50548e-006        1.08132e-006
138       26        0.827651        2.4887e-006        1.08775e-006
139       26        0.719255        2.35624e-006        1.14776e-006
140       26        0.297313        1.90878e-006        1.41787e-006
141       26        -0.484618        1.28918e-006        2.09306e-006
142       26        -0.854898        1.06993e-006        2.51555e-006
143       26        -0.961299        1.01462e-006        2.65332e-006
144       26        -0.980406        1.00511e-006        2.67917e-006
145       26        -0.952059        1.0193e-006        2.64106e-006
146       26        -0.818421        1.08974e-006        2.47034e-006
147       26        -0.377286        1.36101e-006        1.98479e-006
148       26        0.403037        2.01197e-006        1.34457e-006
149       26        0.74611        2.38845e-006        1.13262e-006
150       26        0.823688        2.48437e-006        1.09017e-006
151       26        0.824926        2.48699e-006        1.08997e-006
152       26        0.808847        2.46775e-006        1.09907e-006
153       26        0.791039        2.44639e-006        1.10913e-006
154       26        0.7753        2.4276e-006        1.11807e-006
155       26        0.762151        2.41198e-006        1.12558e-006
156       26        0.75125        2.39908e-006        1.13183e-006
157       26        0.742077        2.38826e-006        1.13711e-006
158       26        0.734179        2.37898e-006        1.14167e-006
159       26        0.727236        2.37084e-006        1.14569e-006
160       26        0.721073        2.36363e-006        1.14927e-006
161       26        0.715638        2.35728e-006        1.15243e-006
162       26        0.710919        2.35181e-006        1.15519e-006
163       26        0.706762        2.34699e-006        1.15763e-006
164       26        0.703054        2.34269e-006        1.1598e-006
165       26        0.699731        2.33884e-006        1.16175e-006
166       26        0.696749        2.3354e-006        1.1635e-006
167       26        0.694084        2.33232e-006        1.16507e-006
168       26        0.691721        2.32959e-006        1.16646e-006
169       26        0.68965        2.32721e-006        1.16768e-006
170       26        0.687867        2.32516e-006        1.16873e-006
171       26        0.686365        2.32343e-006        1.16962e-006
172       26        0.685139        2.32202e-006        1.17034e-006
173       26        0.684183        2.32092e-006        1.17091e-006
174       26        0.68349        2.32012e-006        1.17132e-006
175       26        0.683054        2.31962e-006        1.17158e-006
176       26        0.682863        2.3194e-006        1.17169e-006
177       26        0.682896        2.31944e-006        1.17167e-006
178       26        0.683119        2.3197e-006        1.17154e-006
179       26        0.683492        2.32013e-006        1.17132e-006
180       26        0.683975        2.32068e-006        1.17103e-006
181       26        0.684527        2.32132e-006        1.17071e-006
182       26        0.685111        2.32199e-006        1.17036e-006
183       26        0.685696        2.32266e-006        1.17002e-006
184       26        0.686257        2.3233e-006        1.16968e-006
185       26        0.68677        2.3239e-006        1.16938e-006
186       26        0.687222        2.32442e-006        1.16911e-006
187       26        0.6876        2.32485e-006        1.16889e-006
188       26        0.687895        2.32519e-006        1.16872e-006
189       26        0.688104        2.32543e-006        1.16859e-006
190       26        0.688226        2.32557e-006        1.16852e-006
191       26        0.688261        2.32561e-006        1.1685e-006
192       26        0.688215        2.32556e-006        1.16853e-006
193       26        0.688096        2.32542e-006        1.1686e-006
194       26        0.687918        2.32522e-006        1.1687e-006
195       26        0.687695        2.32496e-006        1.16884e-006
196       26        0.687448        2.32468e-006        1.16898e-006
197       26        0.687199        2.32439e-006        1.16913e-006
198       26        0.686975        2.32413e-006        1.16926e-006
199       26        0.6868        2.32393e-006        1.16936e-006
200       26        0.686697        2.32381e-006        1.16943e-006
201       26        0.68668        2.32379e-006        1.16944e-006
202       26        0.686757        2.32388e-006        1.16939e-006
203       26        0.686926        2.32408e-006        1.16929e-006
204       26        0.687187        2.32438e-006        1.16914e-006
205       26        0.687541        2.32479e-006        1.16893e-006
206       26        0.687991        2.3253e-006        1.16866e-006
207       26        0.688538        2.32593e-006        1.16834e-006
208       26        0.689185        2.32668e-006        1.16796e-006
209       26        0.689932        2.32754e-006        1.16752e-006
210       26        0.690779        2.32851e-006        1.16702e-006
211       26        0.691725        2.3296e-006        1.16646e-006
212       26        0.692765        2.3308e-006        1.16585e-006
213       26        0.693895        2.33211e-006        1.16518e-006
214       26        0.695109        2.33351e-006        1.16447e-006
215       26        0.696401        2.335e-006        1.16371e-006
216       26        0.697764        2.33657e-006        1.16291e-006
217       26        0.699192        2.33822e-006        1.16207e-006
218       26        0.700682        2.33995e-006        1.16119e-006
219       26        0.702236        2.34174e-006        1.16028e-006
220       26        0.703857        2.34361e-006        1.15932e-006
221       26        0.705578        2.3456e-006        1.15831e-006
222       26        0.707382        2.3477e-006        1.15726e-006
223       26        0.709185        2.34979e-006        1.1562e-006
224       26        0.710921        2.35181e-006        1.15519e-006
225       26        0.712547        2.3537e-006        1.15424e-006
226       26        0.714043        2.35544e-006        1.15336e-006
227       26        0.715425        2.35704e-006        1.15256e-006
228       26        0.716743        2.35858e-006        1.15179e-006
229       26        0.718082        2.36013e-006        1.15101e-006
230       26        0.719556        2.36185e-006        1.15015e-006
231       26        0.721314        2.36389e-006        1.14912e-006
232       26        0.723523        2.36648e-006        1.14784e-006
233       26        0.726291        2.36972e-006        1.14623e-006
234       26        0.729746        2.37376e-006        1.14423e-006
235       26        0.73408        2.37884e-006        1.14172e-006
236       26        0.739544        2.38526e-006        1.13856e-006
237       26        0.746455        2.3934e-006        1.13458e-006
238       26        0.755201        2.40373e-006        1.12955e-006
239       26        0.766225        2.41679e-006        1.12324e-006
240       26        0.779937        2.43311e-006        1.11542e-006
241       26        0.796417        2.45283e-006        1.10608e-006
242       26        0.814438        2.47446e-006        1.09591e-006
243       26        0.82802        2.49053e-006        1.08815e-006
244       26        0.81334        2.47104e-006        1.0956e-006
245       26        0.680969        2.3114e-006        1.16986e-006
246       26        0.183657        1.80348e-006        1.50089e-006
247       26        -0.586699        1.22435e-006        2.20143e-006
248       26        -0.894602        1.04901e-006        2.56626e-006
249       26        -0.976357        1.00734e-006        2.67424e-006
250       26        -0.99362        9.98879e-007        2.69797e-006
251       26        -0.988061        1.00159e-006        2.69029e-006
252       26        -0.946097        1.02252e-006        2.63364e-006
253       26        -0.775176        1.11371e-006        2.41784e-006
254       26        -0.230348        1.46559e-006        1.84523e-006
255       26        0.514552        2.12666e-006        1.27125e-006
256       26        0.778823        2.42786e-006        1.11426e-006
257       26        0.827837        2.48976e-006        1.08801e-006
258       26        0.820018        2.48111e-006        1.09274e-006
259       26        0.800493        2.45771e-006        1.10378e-006
260       26        0.780802        2.43415e-006        1.11494e-006
261       26        0.763696        2.4138e-006        1.12469e-006
262       26        0.749534        2.39705e-006        1.13281e-006
263       26        0.738014        2.38348e-006        1.13945e-006
264       26        0.728693        2.37255e-006        1.14485e-006
265       26        0.72114        2.36372e-006        1.14923e-006
266       26        0.71499        2.35654e-006        1.15281e-006
267       26        0.709944        2.35067e-006        1.15576e-006
268       26        0.705766        2.34582e-006        1.1582e-006
269       26        0.702271        2.34177e-006        1.16025e-006
270       26        0.699316        2.33835e-006        1.16198e-006
271       26        0.69679        2.33543e-006        1.16347e-006
272       26        0.694607        2.33291e-006        1.16475e-006
273       26        0.692701        2.33071e-006        1.16587e-006
274       26        0.69102        2.32877e-006        1.16687e-006
275       26        0.689526        2.32705e-006        1.16775e-006
276       26        0.68819        2.32551e-006        1.16853e-006
277       26        0.686988        2.32413e-006        1.16924e-006
278       26        0.685905        2.32289e-006        1.16988e-006
279       26        0.684928        2.32176e-006        1.17046e-006
280       26        0.68405        2.32075e-006        1.17098e-006
281       26        0.683264        2.31985e-006        1.17145e-006
282       26        0.682567        2.31905e-006        1.17186e-006
283       26        0.681957        2.31835e-006        1.17222e-006
284       26        0.681434        2.31775e-006        1.17253e-006
285       26        0.680996        2.31725e-006        1.17279e-006
286       26        0.680644        2.31685e-006        1.173e-006
287       26        0.680377        2.31654e-006        1.17316e-006
288       26        0.680194        2.31633e-006        1.17327e-006
289       26        0.68009        2.31621e-006        1.17333e-006
290       26        0.680062        2.31618e-006        1.17334e-006
291       26        0.680106        2.31623e-006        1.17332e-006
292       26        0.680218        2.31636e-006        1.17325e-006
293       26        0.680393        2.31657e-006        1.17315e-006
294       26        0.680629        2.31684e-006        1.17301e-006
295       26        0.680921        2.31717e-006        1.17284e-006
296       26        0.681268        2.31757e-006        1.17263e-006
297       26        0.68167        2.31803e-006        1.1724e-006
298       26        0.682128        2.31856e-006        1.17212e-006
299       26        0.682643        2.31915e-006        1.17182e-006
300       26        0.683205        2.3198e-006        1.17149e-006
301       26        0.683799        2.32048e-006        1.17114e-006
302       26        0.684401        2.32117e-006        1.17078e-006
303       26        0.684988        2.32185e-006        1.17044e-006
304       26        0.685539        2.32248e-006        1.17011e-006
305       26        0.686034        2.32305e-006        1.16982e-006
306       26        0.686459        2.32354e-006        1.16957e-006
307       26        0.686804        2.32394e-006        1.16936e-006
308       26        0.687059        2.32423e-006        1.16921e-006
309       26        0.687221        2.32442e-006        1.16912e-006
310       26        0.687288        2.3245e-006        1.16908e-006
311       26        0.68726        2.32447e-006        1.1691e-006
312       26        0.687142        2.32433e-006        1.16917e-006
313       26        0.686939        2.3241e-006        1.16929e-006
314       26        0.686657        2.32378e-006        1.16945e-006
315       26        0.68631        2.32338e-006        1.16966e-006
316       26        0.685909        2.32292e-006        1.16989e-006
317       26        0.685475        2.32242e-006        1.17015e-006
318       26        0.685027        2.3219e-006        1.17042e-006
319       26        0.684591        2.3214e-006        1.17067e-006
320       26        0.684198        2.32095e-006        1.17091e-006
321       26        0.683878        2.32058e-006        1.1711e-006
322       26        0.683664        2.32034e-006        1.17122e-006
323       26        0.683582        2.32024e-006        1.17127e-006
324       26        0.683656        2.32033e-006        1.17123e-006
325       26        0.683898        2.32061e-006        1.17109e-006
326       26        0.684312        2.32108e-006        1.17084e-006
327       26        0.684904        2.32176e-006        1.17049e-006
328       26        0.68568        2.32265e-006        1.17003e-006
329       26        0.686648        2.32377e-006        1.16946e-006
330       26        0.687816        2.32511e-006        1.16877e-006
331       26        0.689195        2.3267e-006        1.16796e-006
332       26        0.690793        2.32854e-006        1.16701e-006
333       26        0.692624        2.33065e-006        1.16594e-006
334       26        0.694702        2.33305e-006        1.16471e-006
335       26        0.697048        2.33576e-006        1.16333e-006
336       26        0.699689        2.33881e-006        1.16178e-006
337       26        0.70266        2.34225e-006        1.16004e-006
338       26        0.706011        2.34613e-006        1.15807e-006
339       26        0.709809        2.35054e-006        1.15585e-006
340       26        0.714144        2.35558e-006        1.15332e-006
341       26        0.719141        2.3614e-006        1.1504e-006
342       26        0.724943        2.36817e-006        1.14703e-006
343       26        0.731717        2.3761e-006        1.1431e-006
344       26        0.739687        2.38546e-006        1.13849e-006
345       26        0.749146        2.3966e-006        1.13304e-006
346       26        0.760458        2.40998e-006        1.12655e-006
347       26        0.774019        2.42609e-006        1.1188e-006
348       26        0.790074        2.44525e-006        1.10968e-006
349       26        0.808144        2.46693e-006        1.09947e-006
350       26        0.825046        2.48719e-006        1.08992e-006
351       26        0.827642        2.48938e-006        1.08805e-006
352       26        0.76516        2.41138e-006        1.12192e-006
353       26        0.467157        2.07722e-006        1.30196e-006
354       26        -0.291257        1.4214e-006        1.90199e-006
355       26        -0.786854        1.10719e-006        2.43192e-006
356       26        -0.943347        1.0238e-006        2.62969e-006
357       26        -0.979966        1.00544e-006        2.67885e-006
358       26        -0.971137        1.0098e-006        2.66682e-006
359       26        -0.89765        1.04735e-006        2.57002e-006
360       26        -0.623052        1.20225e-006        2.24173e-006
361       26        0.0871091        1.71876e-006        1.57537e-006
362       26        0.646711        2.27209e-006        1.19004e-006
363       26        0.810118        2.46674e-006        1.09722e-006
364       26        0.834662        2.49848e-006        1.08439e-006
365       26        0.824752        2.48693e-006        1.09013e-006
366       26        0.808919        2.46788e-006        1.09904e-006
367       26        0.794437        2.45047e-006        1.10721e-006
368       26        0.782905        2.43667e-006        1.11374e-006
369       26        0.774374        2.42649e-006        1.11859e-006
370       26        0.768517        2.41951e-006        1.12193e-006
371       26        0.765003        2.41532e-006        1.12393e-006
372       26        0.763603        2.41366e-006        1.12473e-006
373       26        0.764095        2.41425e-006        1.12445e-006
374       26        0.766342        2.41692e-006        1.12316e-006
375       26        0.770341        2.42167e-006        1.12088e-006
376       26        0.77623        2.42869e-006        1.11753e-006
377       26        0.784273        2.43829e-006        1.11296e-006
378       26        0.794782        2.45088e-006        1.10701e-006
379       26        0.807868        2.46662e-006        1.09964e-006
380       26        0.822585        2.48435e-006        1.09136e-006
381       26        0.833997        2.4979e-006        1.08486e-006
382       26        0.822248        2.4822e-006        1.09079e-006
383       26        0.712547        2.34848e-006        1.15168e-006
384       26        0.285879        1.89797e-006        1.42605e-006
385       26        -0.492642        1.28398e-006        2.1014e-006
386       26        -0.857009        1.06879e-006        2.51817e-006
387       26        -0.960871        1.01481e-006        2.65268e-006
388       26        -0.977398        1.00657e-006        2.675e-006
389       26        -0.941843        1.02449e-006        2.62751e-006
390       26        -0.785715        1.1078e-006        2.43049e-006
391       26        -0.293817        1.41958e-006        1.90442e-006
392       26        0.465909        2.07593e-006        1.30278e-006
393       26        0.768859        2.4157e-006        1.11978e-006
394       26        0.834733        2.49796e-006        1.08409e-006
395       26        0.835333        2.49967e-006        1.08418e-006
396       26        0.822144        2.48384e-006        1.09162e-006
397       26        0.808578        2.46747e-006        1.09923e-006
398       26        0.798032        2.45478e-006        1.10518e-006
399       26        0.791115        2.44648e-006        1.10909e-006
400       26        0.787683        2.44237e-006        1.11103e-006
401       26        0.787501        2.44215e-006        1.11113e-006
402       26        0.790444        2.44567e-006        1.10946e-006
403       26        0.796541        2.45299e-006        1.10602e-006
404       26        0.805879        2.46422e-006        1.10075e-006
405       26        0.818228        2.47911e-006        1.09382e-006
406       26        0.831788        2.49546e-006        1.0862e-006
407       26        0.838721        2.50335e-006        1.0821e-006
408       26        0.808262        2.4643e-006        1.09817e-006
409       26        0.628696        2.2517e-006        1.2008e-006
410       26        0.039722        1.67857e-006        1.6132e-006
411       26        -0.643224        1.19008e-006        2.26425e-006
412       26        -0.902189        1.0448e-006        2.57542e-006
413       26        -0.969381        1.01037e-006        2.66364e-006
414       26        -0.965089        1.01254e-006        2.65794e-006
415       26        -0.881977        1.05545e-006        2.54962e-006
416       26        -0.578011        1.22986e-006        2.19221e-006
417       26        0.157382        1.78022e-006        1.52098e-006
418       26        0.673773        2.30306e-006        1.17406e-006
419       26        0.821074        2.4802e-006        1.09119e-006
420       26        0.844402        2.51038e-006        1.079e-006
421       26        0.837763        2.50272e-006        1.08287e-006
422       26        0.826575        2.48919e-006        1.08913e-006
423       26        0.817216        2.47785e-006        1.09437e-006
424       26        0.811004        2.47033e-006        1.09785e-006
425       26        0.807921        2.4666e-006        1.09957e-006
426       26        0.807697        2.46633e-006        1.09969e-006
427       26        0.810143        2.46927e-006        1.09832e-006
428       26        0.815221        2.47538e-006        1.09546e-006
429       26        0.822925        2.48458e-006        1.09109e-006
430       26        0.83326        2.49704e-006        1.08529e-006
431       26        0.843479        2.50935e-006        1.07955e-006
432       26        0.842247        2.50701e-006        1.07987e-006
433       26        0.789568        2.44076e-006        1.1082e-006
434       26        0.556171        2.17149e-006        1.24514e-006
435       26        -0.0605684        1.59666e-006        1.69635e-006
436       26        -0.600728        1.21592e-006        2.21716e-006
437       26        -0.796427        1.10141e-006        2.44249e-006
438       26        -0.775099        1.11331e-006        2.41678e-006
439       26        -0.511833        1.27175e-006        2.12172e-006
440       26        0.112415        1.74092e-006        1.55581e-006
441       26        0.639061        2.26311e-006        1.19444e-006
442       26        0.811327        2.46769e-006        1.09632e-006
443       26        0.845576        2.51145e-006        1.07819e-006
444       26        0.843472        2.50953e-006        1.07964e-006
445       26        0.835007        2.49937e-006        1.08441e-006
446       26        0.82841        2.4914e-006        1.0881e-006
447       26        0.825966        2.48846e-006        1.08948e-006
448       26        0.828264        2.49127e-006        1.0882e-006
449       26        0.835026        2.49948e-006        1.08443e-006
450       26        0.844095        2.51042e-006        1.07935e-006
451       26        0.846623        2.51288e-006        1.07768e-006
452       26        0.808351        2.4641e-006        1.09799e-006
453       26        0.606407        2.22663e-006        1.2142e-006
454       26        -0.0247368        1.62528e-006        1.66598e-006
455       26        -0.672932        1.17243e-006        2.29793e-006
456       26        -0.909564        1.04094e-006        2.58491e-006
457       26        -0.968492        1.01076e-006        2.6623e-006
458       26        -0.95419        1.018e-006        2.6433e-006
459       26        -0.83951        1.07817e-006        2.4962e-006
460       26        -0.446412        1.31436e-006        2.05394e-006
461       26        0.335519        1.94552e-006        1.39098e-006
462       26        0.732131        2.37154e-006        1.14043e-006
463       26        0.833027        2.49545e-006        1.08485e-006
464       26        0.846297        2.51297e-006        1.07807e-006
465       26        0.84107        2.50689e-006        1.08109e-006
466       26        0.835978        2.50074e-006        1.08395e-006
467       26        0.835758        2.50047e-006        1.08407e-006
468       26        0.840448        2.50612e-006        1.08143e-006
469       26        0.845518        2.51201e-006        1.07849e-006
470       26        0.833274        2.49581e-006        1.08474e-006
471       26        0.738565        2.37927e-006        1.13681e-006
472       26        0.364443        1.97384e-006        1.371e-006
473       26        -0.401236        1.34475e-006        2.00861e-006
474       26        -0.814009        1.09193e-006        2.46441e-006
475       26        -0.935554        1.02716e-006        2.61786e-006
476       26        -0.934486        1.02769e-006        2.61639e-006
477       26        -0.808974        1.09463e-006        2.4581e-006
478       26        -0.38668        1.35463e-006        1.99413e-006
479       26        0.382458        1.99151e-006        1.35857e-006
480       26        0.754855        2.39827e-006        1.12738e-006
481       26        0.852906        2.51962e-006        1.0738e-006
482       26        0.871765        2.544e-006        1.06393e-006
483       26        0.874816        2.54794e-006        1.06233e-006
484       26        0.87825        2.55208e-006        1.06041e-006
485       26        0.883649        2.55846e-006        1.05734e-006
486       26        0.880811        2.55374e-006        1.05839e-006
487       26        0.827252        2.48408e-006        1.08616e-006
488       26        0.576532        2.19088e-006        1.23093e-006
489       26        -0.121099        1.54821e-006        1.74752e-006
490       26        -0.686747        1.16468e-006        2.31449e-006
491       26        -0.874994        1.06026e-006        2.54341e-006
492       26        -0.918608        1.03818e-006        2.60147e-006
493       26        -0.924838        1.03542e-006        2.61077e-006
494       26        -0.923819        1.03626e-006        2.61024e-006
495       26        -0.920934        1.03819e-006        2.60754e-006
496       26        -0.915472        1.04152e-006        2.60168e-006
497       26        -0.905532        1.04713e-006        2.58981e-006
498       26        -0.892031        1.05452e-006        2.57311e-006
499       26        -0.87603        1.06337e-006        2.55351e-006
0       27        -0.885443        1.05942e-006        2.56811e-006
1       27        -0.887436        1.05687e-006        2.56703e-006
2       27        -0.901535        1.04848e-006        2.58281e-006
3       27        -0.913415        1.04194e-006        2.59738e-006
4       27        -0.924523        1.03612e-006        2.61172e-006
5       27        -0.93495        1.03044e-006        2.62461e-006
6       27        -0.937078        1.02855e-006        2.62538e-006
7       27        -0.894508        1.04954e-006        2.56732e-006
8       27        -0.682392        1.16679e-006        2.30862e-006
9       27        -0.032967        1.61768e-006        1.6719e-006
10       27        0.648993        2.27018e-006        1.18633e-006
11       27        0.865189        2.53053e-006        1.06528e-006
12       27        0.909598        2.58948e-006        1.04275e-006
13       27        0.912828        2.5946e-006        1.04144e-006
14       27        0.909482        2.59051e-006        1.04328e-006
15       27        0.904599        2.58397e-006        1.04574e-006
16       27        0.886241        2.55986e-006        1.05518e-006
17       27        0.806013        2.45805e-006        1.09785e-006
18       27        0.529198        2.14115e-006        1.2613e-006
19       27        -0.0446985        1.60932e-006        1.68289e-006
20       27        -0.489453        1.28576e-006        2.09762e-006
21       27        -0.624374        1.20066e-006        2.24172e-006
22       27        -0.510022        1.27245e-006        2.11904e-006
23       27        -0.0912114        1.57218e-006        1.72233e-006
24       27        0.488723        2.09874e-006        1.28739e-006
25       27        0.780498        2.42749e-006        1.11222e-006
26       27        0.861595        2.52945e-006        1.06866e-006
27       27        0.87333        2.54523e-006        1.06278e-006
28       27        0.86875        2.54014e-006        1.06553e-006
29       27        0.863536        2.53392e-006        1.06847e-006
30       27        0.862012        2.53208e-006        1.06933e-006
31       27        0.864919        2.53561e-006        1.06771e-006
32       27        0.870727        2.54251e-006        1.06441e-006
33       27        0.872943        2.54456e-006        1.06292e-006
34       27        0.847978        2.51203e-006        1.07585e-006
35       27        0.717138        2.35156e-006        1.14791e-006
36       27        0.299764        1.91092e-006        1.41598e-006
37       27        -0.313344        1.40582e-006        1.92315e-006
38       27        -0.646287        1.18768e-006        2.26661e-006
39       27        -0.725647        1.14084e-006        2.35706e-006
40       27        -0.612719        1.20809e-006        2.22946e-006
41       27        -0.229938        1.46626e-006        1.84532e-006
42       27        0.388393        1.99689e-006        1.35418e-006
43       27        0.749838        2.39043e-006        1.12934e-006
44       27        0.855619        2.52181e-006        1.07182e-006
45       27        0.872267        2.54389e-006        1.06335e-006
46       27        0.865935        2.53667e-006        1.06707e-006
47       27        0.85619        2.52491e-006        1.07253e-006
48       27        0.848358        2.51546e-006        1.07691e-006
49       27        0.843336        2.50939e-006        1.07972e-006
50       27        0.841108        2.50671e-006        1.08097e-006
51       27        0.841521        2.50722e-006        1.08075e-006
52       27        0.844535        2.51088e-006        1.07907e-006
53       27        0.850191        2.51776e-006        1.07592e-006
54       27        0.858249        2.52752e-006        1.07142e-006
55       27        0.86697        2.53786e-006        1.06647e-006
56       27        0.868906        2.53948e-006        1.06508e-006
57       27        0.8349        2.49566e-006        1.08291e-006
58       27        0.667777        2.29444e-006        1.1767e-006
59       27        0.169783        1.79131e-006        1.51159e-006
60       27        -0.432466        1.32372e-006        2.03992e-006
61       27        -0.716845        1.14614e-006        2.34726e-006
62       27        -0.772888        1.11409e-006        2.41314e-006
63       27        -0.648915        1.18627e-006        2.26989e-006
64       27        -0.24799        1.45299e-006        1.86193e-006
65       27        0.396957        2.00542e-006        1.34837e-006
66       27        0.753513        2.39523e-006        1.12746e-006
67       27        0.854051        2.52017e-006        1.07281e-006
68       27        0.868892        2.5399e-006        1.06527e-006
69       27        0.862553        2.53268e-006        1.069e-006
70       27        0.853623        2.52192e-006        1.07401e-006
71       27        0.847124        2.51402e-006        1.07762e-006
72       27        0.844367        2.51067e-006        1.07916e-006
73       27        0.845619        2.5122e-006        1.07846e-006
74       27        0.85074        2.51844e-006        1.07562e-006
75       27        0.858988        2.52846e-006        1.07103e-006
76       27        0.867594        2.53869e-006        1.06615e-006
77       27        0.86618        2.53604e-006        1.06654e-006
78       27        0.816808        2.47307e-006        1.0927e-006
79       27        0.597356        2.2154e-006        1.21906e-006
80       27        0.00827255        1.65252e-006        1.6389e-006
81       27        -0.552495        1.2458e-006        2.16467e-006
82       27        -0.785311        1.10741e-006        2.42865e-006
83       27        -0.825366        1.0853e-006        2.47743e-006
84       27        -0.716404        1.14667e-006        2.3473e-006
85       27        -0.356342        1.37574e-006        1.96469e-006
86       27        0.300881        1.91201e-006        1.4152e-006
87       27        0.721191        2.35685e-006        1.14584e-006
88       27        0.845109        2.50898e-006        1.07763e-006
89       27        0.864721        2.53474e-006        1.06755e-006
90       27        0.85756        2.52658e-006        1.07177e-006
91       27        0.84606        2.51273e-006        1.07822e-006
92       27        0.836276        2.50085e-006        1.08367e-006
93       27        0.829815        2.49301e-006        1.08728e-006
94       27        0.827067        2.48968e-006        1.08881e-006
95       27        0.828121        2.49095e-006        1.08822e-006
96       27        0.832975        2.49684e-006        1.08551e-006
97       27        0.841385        2.50705e-006        1.08082e-006
98       27        0.852415        2.52042e-006        1.07467e-006
99       27        0.862652        2.53257e-006        1.06885e-006
100       27        0.859436        2.52757e-006        1.07018e-006
101       27        0.7972        2.44888e-006        1.10344e-006
102       27        0.535986        2.14886e-006        1.25728e-006
103       27        -0.0960021        1.56841e-006        1.72645e-006
104       27        -0.609898        1.2102e-006        2.22706e-006
105       27        -0.810417        1.09359e-006        2.4593e-006
106       27        -0.839942        1.07745e-006        2.49563e-006
107       27        -0.730914        1.13834e-006        2.3643e-006
108       27        -0.374218        1.36336e-006        1.98212e-006
109       27        0.288469        1.90023e-006        1.42405e-006
110       27        0.71796        2.35308e-006        1.14771e-006
111       27        0.844584        2.50833e-006        1.07792e-006
112       27        0.864504        2.53448e-006        1.06767e-006
113       27        0.856808        2.52566e-006        1.07218e-006
114       27        0.844151        2.51039e-006        1.07927e-006
115       27        0.832436        2.49618e-006        1.08581e-006
116       27        0.822993        2.48474e-006        1.09109e-006
117       27        0.815881        2.47615e-006        1.09507e-006
118       27        0.810808        2.47001e-006        1.09792e-006
119       27        0.80748        2.46597e-006        1.09977e-006
120       27        0.805764        2.4639e-006        1.10074e-006
121       27        0.80535        2.46341e-006        1.10098e-006
122       27        0.805838        2.46401e-006        1.10071e-006
123       27        0.806882        2.46526e-006        1.10012e-006
124       27        0.808227        2.46688e-006        1.09936e-006
125       27        0.809714        2.46867e-006        1.09852e-006
126       27        0.811252        2.47053e-006        1.09766e-006
127       27        0.812825        2.47242e-006        1.09677e-006
128       27        0.814478        2.47442e-006        1.09585e-006
129       27        0.816308        2.47663e-006        1.09482e-006
130       27        0.818477        2.47925e-006        1.0936e-006
131       27        0.821217        2.48256e-006        1.09207e-006
132       27        0.824845        2.48695e-006        1.09004e-006
133       27        0.829778        2.49293e-006        1.08728e-006
134       27        0.836468        2.50105e-006        1.08355e-006
135       27        0.845259        2.51174e-006        1.07866e-006
136       27        0.855877        2.52463e-006        1.07274e-006
137       27        0.865713        2.53633e-006        1.06717e-006
138       27        0.863563        2.53275e-006        1.06795e-006
139       27        0.807215        2.46128e-006        1.09797e-006
140       27        0.561762        2.1766e-006        1.2411e-006
141       27        -0.0693602        1.58947e-006        1.70363e-006
142       27        -0.611955        1.20898e-006        2.2294e-006
143       27        -0.828364        1.08383e-006        2.48151e-006
144       27        -0.875245        1.05861e-006        2.54009e-006
145       27        -0.810306        1.09374e-006        2.45939e-006
146       27        -0.554191        1.24483e-006        2.16667e-006
147       27        0.0418164        1.68042e-006        1.6116e-006
148       27        0.616369        2.23676e-006        1.20763e-006
149       27        0.814346        2.47066e-006        1.09433e-006
150       27        0.852648        2.51969e-006        1.0741e-006
151       27        0.846483        2.51298e-006        1.07787e-006
152       27        0.830498        2.49379e-006        1.08688e-006
153       27        0.814119        2.47404e-006        1.09607e-006
154       27        0.799645        2.45665e-006        1.10423e-006
155       27        0.787339        2.44192e-006        1.11121e-006
156       27        0.776923        2.4295e-006        1.11713e-006
157       27        0.767986        2.41888e-006        1.12223e-006
158       27        0.76016        2.4096e-006        1.12671e-006
159       27        0.753182        2.40134e-006        1.13071e-006
160       27        0.746908        2.39393e-006        1.13432e-006
161       27        0.74131        2.38733e-006        1.13754e-006
162       27        0.736409        2.3816e-006        1.14038e-006
163       27        0.732048        2.3765e-006        1.14291e-006
164       27        0.728122        2.37191e-006        1.14519e-006
165       27        0.724587        2.36778e-006        1.14725e-006
166       27        0.721406        2.36406e-006        1.1491e-006
167       27        0.718561        2.36075e-006        1.15075e-006
168       27        0.71604        2.35781e-006        1.15222e-006
169       27        0.713837        2.35525e-006        1.15351e-006
170       27        0.711949        2.35306e-006        1.15461e-006
171       27        0.710372        2.35123e-006        1.15554e-006
172       27        0.709102        2.34975e-006        1.15628e-006
173       27        0.70813        2.34863e-006        1.15685e-006
174       27        0.707449        2.34783e-006        1.15725e-006
175       27        0.707047        2.34737e-006        1.15748e-006
176       27        0.706911        2.34721e-006        1.15756e-006
177       27        0.707013        2.34733e-006        1.1575e-006
178       27        0.707314        2.34768e-006        1.15733e-006
179       27        0.707772        2.34821e-006        1.15706e-006
180       27        0.708339        2.34887e-006        1.15673e-006
181       27        0.708972        2.3496e-006        1.15636e-006
182       27        0.709632        2.35037e-006        1.15597e-006
183       27        0.710284        2.35112e-006        1.15559e-006
184       27        0.710901        2.35184e-006        1.15523e-006
185       27        0.71146        2.35249e-006        1.1549e-006
186       27        0.711943        2.35305e-006        1.15462e-006
187       27        0.712339        2.35351e-006        1.15439e-006
188       27        0.712638        2.35386e-006        1.15421e-006
189       27        0.712835        2.35409e-006        1.1541e-006
190       27        0.71293        2.3542e-006        1.15404e-006
191       27        0.712925        2.35419e-006        1.15405e-006
192       27        0.712824        2.35408e-006        1.1541e-006
193       27        0.712638        2.35386e-006        1.15421e-006
194       27        0.712379        2.35356e-006        1.15436e-006
195       27        0.712066        2.3532e-006        1.15455e-006
196       27        0.711719        2.35279e-006        1.15475e-006
197       27        0.711364        2.35238e-006        1.15496e-006
198       27        0.711028        2.35199e-006        1.15515e-006
199       27        0.710739        2.35165e-006        1.15532e-006
200       27        0.710521        2.3514e-006        1.15545e-006
201       27        0.710394        2.35125e-006        1.15553e-006
202       27        0.710367        2.35122e-006        1.15554e-006
203       27        0.710442        2.35131e-006        1.1555e-006
204       27        0.710621        2.35152e-006        1.15539e-006
205       27        0.710908        2.35185e-006        1.15523e-006
206       27        0.711309        2.35232e-006        1.15499e-006
207       27        0.711825        2.35292e-006        1.15469e-006
208       27        0.712462        2.35366e-006        1.15432e-006
209       27        0.713219        2.35454e-006        1.15388e-006
210       27        0.714096        2.35556e-006        1.15336e-006
211       27        0.715091        2.35672e-006        1.15278e-006
212       27        0.716199        2.35801e-006        1.15213e-006
213       27        0.717415        2.35942e-006        1.15143e-006
214       27        0.71873        2.36095e-006        1.15066e-006
215       27        0.720136        2.36259e-006        1.14984e-006
216       27        0.721624        2.36432e-006        1.14897e-006
217       27        0.723185        2.36615e-006        1.14806e-006
218       27        0.724813        2.36805e-006        1.14712e-006
219       27        0.726503        2.37002e-006        1.14613e-006
220       27        0.728252        2.37205e-006        1.14511e-006
221       27        0.730094        2.3742e-006        1.14404e-006
222       27        0.732012        2.37646e-006        1.14293e-006
223       27        0.733915        2.37869e-006        1.14183e-006
224       27        0.735736        2.38082e-006        1.14078e-006
225       27        0.737436        2.38282e-006        1.13979e-006
226       27        0.738998        2.38465e-006        1.13889e-006
227       27        0.740439        2.38634e-006        1.13806e-006
228       27        0.74181        2.38795e-006        1.13726e-006
229       27        0.743198        2.38958e-006        1.13646e-006
230       27        0.744716        2.39136e-006        1.13558e-006
231       27        0.746513        2.39346e-006        1.13454e-006
232       27        0.748761        2.39612e-006        1.13325e-006
233       27        0.751564        2.39943e-006        1.13164e-006
234       27        0.755039        2.40354e-006        1.12964e-006
235       27        0.759371        2.40866e-006        1.12716e-006
236       27        0.764788        2.41508e-006        1.12406e-006
237       27        0.771568        2.42313e-006        1.12018e-006
238       27        0.780036        2.43321e-006        1.11536e-006
239       27        0.790543        2.44577e-006        1.1094e-006
240       27        0.803397        2.46119e-006        1.10213e-006
241       27        0.818655        2.47958e-006        1.09355e-006
242       27        0.835484        2.4999e-006        1.08412e-006
243       27        0.849942        2.51712e-006        1.07592e-006
244       27        0.846552        2.51178e-006        1.07728e-006
245       27        0.767988        2.41375e-006        1.11985e-006
246       27        0.43753        2.0463e-006        1.32115e-006
247       27        -0.29388        1.41961e-006        1.90458e-006
248       27        -0.75731        1.12353e-006        2.39596e-006
249       27        -0.916829        1.03684e-006        2.59349e-006
250       27        -0.958176        1.01557e-006        2.64752e-006
251       27        -0.944747        1.02242e-006        2.62983e-006
252       27        -0.855164        1.06948e-006        2.51516e-006
253       27        -0.561725        1.24013e-006        2.1748e-006
254       27        0.113488        1.74149e-006        1.55465e-006
255       27        0.660402        2.28671e-006        1.18141e-006
256       27        0.825808        2.48525e-006        1.08825e-006
257       27        0.85107        2.51808e-006        1.07511e-006
258       27        0.839731        2.50494e-006        1.0817e-006
259       27        0.821079        2.4825e-006        1.09219e-006
260       27        0.802777        2.46045e-006        1.10249e-006
261       27        0.786717        2.4412e-006        1.11157e-006
262       27        0.773176        2.42505e-006        1.11927e-006
263       27        0.761951        2.41173e-006        1.12568e-006
264       27        0.752708        2.40079e-006        1.13099e-006
265       27        0.745106        2.39183e-006        1.13536e-006
266       27        0.738835        2.38445e-006        1.13898e-006
267       27        0.733635        2.37835e-006        1.14199e-006
268       27        0.729294        2.37327e-006        1.14451e-006
269       27        0.72564        2.36899e-006        1.14663e-006
270       27        0.722537        2.36537e-006        1.14843e-006
271       27        0.719876        2.36227e-006        1.14998e-006
272       27        0.717574        2.35958e-006        1.15132e-006
273       27        0.715563        2.35724e-006        1.1525e-006
274       27        0.713792        2.35518e-006        1.15353e-006
275       27        0.712221        2.35336e-006        1.15445e-006
276       27        0.710819        2.35173e-006        1.15527e-006
277       27        0.709563        2.35027e-006        1.156e-006
278       27        0.708435        2.34897e-006        1.15666e-006
279       27        0.707424        2.34779e-006        1.15726e-006
280       27        0.706519        2.34674e-006        1.15779e-006
281       27        0.705715        2.34581e-006        1.15826e-006
282       27        0.705009        2.34499e-006        1.15867e-006
283       27        0.704398        2.34429e-006        1.15903e-006
284       27        0.703882        2.34369e-006        1.15933e-006
285       27        0.703462        2.34321e-006        1.15958e-006
286       27        0.703137        2.34283e-006        1.15977e-006
287       27        0.702906        2.34256e-006        1.15991e-006
288       27        0.702769        2.3424e-006        1.15999e-006
289       27        0.702722        2.34235e-006        1.16002e-006
290       27        0.702762        2.3424e-006        1.15999e-006
291       27        0.702884        2.34254e-006        1.15992e-006
292       27        0.703084        2.34277e-006        1.1598e-006
293       27        0.703358        2.34309e-006        1.15964e-006
294       27        0.7037        2.34349e-006        1.15944e-006
295       27        0.704108        2.34396e-006        1.15921e-006
296       27        0.704577        2.3445e-006        1.15893e-006
297       27        0.705104        2.34512e-006        1.15862e-006
298       27        0.705689        2.34579e-006        1.15828e-006
299       27        0.706332        2.34654e-006        1.1579e-006
300       27        0.70702        2.34734e-006        1.1575e-006
301       27        0.707734        2.34817e-006        1.15708e-006
302       27        0.70845        2.349e-006        1.15666e-006
303       27        0.709143        2.3498e-006        1.15626e-006
304       27        0.70979        2.35056e-006        1.15588e-006
305       27        0.710369        2.35123e-006        1.15554e-006
306       27        0.710866        2.35181e-006        1.15525e-006
307       27        0.711268        2.35227e-006        1.15502e-006
308       27        0.711567        2.35262e-006        1.15484e-006
309       27        0.711757        2.35284e-006        1.15473e-006
310       27        0.711837        2.35294e-006        1.15468e-006
311       27        0.711808        2.3529e-006        1.1547e-006
312       27        0.711673        2.35275e-006        1.15478e-006
313       27        0.711437        2.35247e-006        1.15492e-006
314       27        0.711108        2.35209e-006        1.15511e-006
315       27        0.7107        2.35162e-006        1.15535e-006
316       27        0.710226        2.35107e-006        1.15563e-006
317       27        0.709706        2.35047e-006        1.15593e-006
318       27        0.709163        2.34984e-006        1.15625e-006
319       27        0.708625        2.34921e-006        1.15657e-006
320       27        0.708124        2.34863e-006        1.15686e-006
321       27        0.707693        2.34813e-006        1.15711e-006
322       27        0.707368        2.34775e-006        1.1573e-006
323       27        0.70718        2.34754e-006        1.15741e-006
324       27        0.707153        2.34751e-006        1.15743e-006
325       27        0.707306        2.34768e-006        1.15734e-006
326       27        0.707645        2.34808e-006        1.15714e-006
327       27        0.708178        2.3487e-006        1.15683e-006
328       27        0.708915        2.34955e-006        1.1564e-006
329       27        0.709866        2.35066e-006        1.15584e-006
330       27        0.711042        2.35202e-006        1.15515e-006
331       27        0.712451        2.35366e-006        1.15433e-006
332       27        0.714106        2.35558e-006        1.15336e-006
333       27        0.716019        2.35781e-006        1.15225e-006
334       27        0.718203        2.36035e-006        1.15097e-006
335       27        0.720678        2.36323e-006        1.14953e-006
336       27        0.723469        2.36649e-006        1.1479e-006
337       27        0.726609        2.37015e-006        1.14608e-006
338       27        0.730144        2.37429e-006        1.14403e-006
339       27        0.734135        2.37896e-006        1.14171e-006
340       27        0.738662        2.38427e-006        1.13909e-006
341       27        0.743842        2.39035e-006        1.1361e-006
342       27        0.749798        2.39736e-006        1.13266e-006
343       27        0.756673        2.40548e-006        1.12871e-006
344       27        0.764648        2.41492e-006        1.12414e-006
345       27        0.773958        2.42598e-006        1.11882e-006
346       27        0.784885        2.439e-006        1.1126e-006
347       27        0.797719        2.45435e-006        1.10533e-006
348       27        0.812638        2.47229e-006        1.09692e-006
349       27        0.829348        2.49246e-006        1.08754e-006
350       27        0.845901        2.51236e-006        1.07823e-006
351       27        0.85437        2.52196e-006        1.07322e-006
352       27        0.8249        2.48388e-006        1.08863e-006
353       27        0.655499        2.2809e-006        1.1842e-006
354       27        0.127264        1.75369e-006        1.54412e-006
355       27        -0.50632        1.27538e-006        2.11607e-006
356       27        -0.797974        1.10064e-006        2.44456e-006
357       27        -0.882331        1.05493e-006        2.54926e-006
358       27        -0.860499        1.06655e-006        2.52169e-006
359       27        -0.703674        1.15428e-006        2.333e-006
360       27        -0.261014        1.4435e-006        1.87402e-006
361       27        0.424389        2.03301e-006        1.32993e-006
362       27        0.763212        2.40751e-006        1.1223e-006
363       27        0.850397        2.51619e-006        1.07503e-006
364       27        0.858009        2.52682e-006        1.07139e-006
365       27        0.846104        2.51275e-006        1.07818e-006
366       27        0.831453        2.49504e-006        1.08638e-006
367       27        0.818425        2.47928e-006        1.09367e-006
368       27        0.808006        2.46671e-006        1.09953e-006
369       27        0.800217        2.45735e-006        1.10392e-006
370       27        0.79482        2.45086e-006        1.10696e-006
371       27        0.791574        2.44696e-006        1.10879e-006
372       27        0.790321        2.44547e-006        1.10951e-006
373       27        0.790863        2.44612e-006        1.1092e-006
374       27        0.793067        2.44876e-006        1.10796e-006
375       27        0.796909        2.45337e-006        1.10578e-006
376       27        0.802478        2.46005e-006        1.10264e-006
377       27        0.809959        2.46905e-006        1.09842e-006
378       27        0.819571        2.48065e-006        1.09302e-006
379       27        0.831403        2.49497e-006        1.0864e-006
380       27        0.844901        2.51131e-006        1.07886e-006
381       27        0.85715        2.52592e-006        1.07192e-006
382       27        0.856518        2.52415e-006        1.07185e-006
383       27        0.800127        2.45275e-006        1.10195e-006
384       27        0.552182        2.1663e-006        1.24712e-006
385       27        -0.0779766        1.58261e-006        1.71096e-006
386       27        -0.610965        1.20958e-006        2.22829e-006
387       27        -0.821008        1.08784e-006        2.47243e-006
388       27        -0.86049        1.06648e-006        2.5215e-006
389       27        -0.778521        1.1114e-006        2.42091e-006
390       27        -0.484255        1.28965e-006        2.09306e-006
391       27        0.144589        1.76894e-006        1.5308e-006
392       27        0.663738        2.29011e-006        1.17923e-006
393       27        0.83195        2.49235e-006        1.08467e-006
394       27        0.863185        2.53271e-006        1.06834e-006
395       27        0.857672        2.52669e-006        1.07169e-006
396       27        0.84493        2.51137e-006        1.07885e-006
397       27        0.832887        2.49674e-006        1.08556e-006
398       27        0.823635        2.48553e-006        1.09074e-006
399       27        0.81757        2.47821e-006        1.09414e-006
400       27        0.814579        2.47461e-006        1.09582e-006
401       27        0.814486        2.4745e-006        1.09587e-006
402       27        0.81718        2.47774e-006        1.09436e-006
403       27        0.822654        2.48436e-006        1.09129e-006
404       27        0.830931        2.49438e-006        1.08666e-006
405       27        0.84185        2.50763e-006        1.08057e-006
406       27        0.85432        2.52271e-006        1.07359e-006
407       27        0.863786        2.53379e-006        1.06815e-006
408       27        0.852834        2.51897e-006        1.0736e-006
409       27        0.759583        2.40285e-006        1.1242e-006
410       27        0.412418        2.02092e-006        1.33795e-006
411       27        -0.256313        1.44692e-006        1.86965e-006
412       27        -0.681738        1.16695e-006        2.30742e-006
413       27        -0.825802        1.08508e-006        2.478e-006
414       27        -0.815438        1.09077e-006        2.46532e-006
415       27        -0.640515        1.19156e-006        2.26094e-006
416       27        -0.164859        1.5151e-006        1.78664e-006
417       27        0.488441        2.09867e-006        1.28771e-006
418       27        0.785377        2.43417e-006        1.10985e-006
419       27        0.860989        2.52924e-006        1.06922e-006
420       27        0.868616        2.53979e-006        1.06552e-006
421       27        0.860215        2.52992e-006        1.07034e-006
422       27        0.850202        2.51778e-006        1.07592e-006
423       27        0.842273        2.50811e-006        1.08032e-006
424       27        0.837201        2.50193e-006        1.08314e-006
425       27        0.834945        2.49918e-006        1.08439e-006
426       27        0.835275        2.49957e-006        1.0842e-006
427       27        0.837984        2.50284e-006        1.08268e-006
428       27        0.842926        2.50879e-006        1.07991e-006
429       27        0.849955        2.51717e-006        1.07592e-006
430       27        0.85935        2.52851e-006        1.07067e-006
431       27        0.86977        2.54111e-006        1.06485e-006
432       27        0.875618        2.54771e-006        1.06139e-006
433       27        0.859594        2.52631e-006        1.06947e-006
434       27        0.768752        2.41253e-006        1.11843e-006
435       27        0.493332        2.10394e-006        1.28464e-006
436       27        0.0576141        1.69437e-006        1.59951e-006
437       27        -0.227682        1.46803e-006        1.84339e-006
438       27        -0.194683        1.49263e-006        1.81344e-006
439       27        0.146369        1.77105e-006        1.52991e-006
440       27        0.570762        2.18606e-006        1.23533e-006
441       27        0.795829        2.44578e-006        1.10355e-006
442       27        0.863362        2.53152e-006        1.06765e-006
443       27        0.872767        2.54447e-006        1.06306e-006
444       27        0.866562        2.53738e-006        1.0667e-006
445       27        0.858491        2.5277e-006        1.07124e-006
446       27        0.852691        2.52069e-006        1.07448e-006
447       27        0.850466        2.51801e-006        1.07574e-006
448       27        0.852225        2.52019e-006        1.07477e-006
449       27        0.857835        2.52705e-006        1.07167e-006
450       27        0.866018        2.53694e-006        1.0671e-006
451       27        0.871643        2.54331e-006        1.06378e-006
452       27        0.855493        2.52197e-006        1.07202e-006
453       27        0.750174        2.39128e-006        1.12937e-006
454       27        0.376416        1.9851e-006        1.36241e-006
455       27        -0.288415        1.4237e-006        1.89966e-006
456       27        -0.687749        1.16337e-006        2.31422e-006
457       27        -0.815528        1.09064e-006        2.46525e-006
458       27        -0.783576        1.10835e-006        2.4265e-006
459       27        -0.557296        1.24277e-006        2.1698e-006
460       27        -0.00255021        1.64359e-006        1.64778e-006
461       27        0.590917        2.20835e-006        1.22302e-006
462       27        0.814163        2.46985e-006        1.09417e-006
463       27        0.865372        2.53503e-006        1.06698e-006
464       27        0.868449        2.53973e-006        1.06567e-006
465       27        0.862258        2.53245e-006        1.06922e-006
466       27        0.857608        2.52681e-006        1.07181e-006
467       27        0.857312        2.52642e-006        1.07196e-006
468       27        0.861422        2.53137e-006        1.06966e-006
469       27        0.867377        2.53832e-006        1.06623e-006
470       27        0.86542        2.53502e-006        1.06693e-006
471       27        0.821059        2.47825e-006        1.09035e-006
472       27        0.625787        2.24682e-006        1.20169e-006
473       27        0.0959617        1.72656e-006        1.56857e-006
474       27        -0.455021        1.30856e-006        2.06255e-006
475       27        -0.684571        1.16472e-006        2.30955e-006
476       27        -0.679232        1.16786e-006        2.30345e-006
477       27        -0.435657        1.32143e-006        2.0429e-006
478       27        0.129069        1.75535e-006        1.5428e-006
479       27        0.649945        2.2737e-006        1.18704e-006
480       27        0.841411        2.50291e-006        1.07901e-006
481       27        0.889268        2.56439e-006        1.05385e-006
482       27        0.898198        2.57629e-006        1.04933e-006
483       27        0.900645        2.57958e-006        1.0481e-006
484       27        0.904576        2.5844e-006        1.04594e-006
485       27        0.908089        2.58836e-006        1.04387e-006
486       27        0.893923        2.56877e-006        1.05075e-006
487       27        0.792875        2.44002e-006        1.10421e-006
488       27        0.384348        1.99122e-006        1.35581e-006
489       27        -0.433793        1.32268e-006        2.04102e-006
490       27        -0.826322        1.08559e-006        2.48046e-006
491       27        -0.926814        1.03299e-006        2.60979e-006
492       27        -0.939298        1.02742e-006        2.62834e-006
493       27        -0.932736        1.03146e-006        2.6214e-006
494       27        -0.92486        1.03604e-006        2.61239e-006
495       27        -0.917915        1.0402e-006        2.60473e-006
496       27        -0.910334        1.04477e-006        2.59641e-006
497       27        -0.900432        1.05047e-006        2.58485e-006
498       27        -0.889757        1.05608e-006        2.57106e-006
499       27        -0.875912        1.06347e-006        2.55347e-006
0       28        -0.884581        1.05989e-006        2.56703e-006
1       28        -0.88545        1.05808e-006        2.56486e-006
2       28        -0.897962        1.05059e-006        2.57878e-006
3       28        -0.910072        1.04397e-006        2.59374e-006
4       28        -0.923532        1.03681e-006        2.61087e-006
5       28        -0.938096        1.02894e-006        2.62905e-006
6       28        -0.949014        1.02253e-006        2.64136e-006
7       28        -0.933873        1.0291e-006        2.61839e-006
8       28        -0.809774        1.09426e-006        2.45924e-006
9       28        -0.33624        1.38895e-006        1.94407e-006
10       28        0.504527        2.11273e-006        1.27565e-006
11       28        0.84042        2.49811e-006        1.07801e-006
12       28        0.918352        2.59957e-006        1.03769e-006
13       28        0.929218        2.6148e-006        1.03248e-006
14       28        0.927063        2.6123e-006        1.03372e-006
15       28        0.923533        2.60772e-006        1.03556e-006
16       28        0.916151        2.59779e-006        1.03926e-006
17       28        0.888046        2.56041e-006        1.0535e-006
18       28        0.796302        2.44481e-006        1.10259e-006
19       28        0.586718        2.20405e-006        1.22578e-006
20       28        0.336922        1.94736e-006        1.39035e-006
21       28        0.218393        1.83571e-006        1.47556e-006
22       28        0.315151        1.92643e-006        1.40568e-006
23       28        0.556961        2.17191e-006        1.24439e-006
24       28        0.77165        2.4154e-006        1.11652e-006
25       28        0.865572        2.53261e-006        1.06575e-006
26       28        0.88944        2.5645e-006        1.05372e-006
27       28        0.888839        2.56446e-006        1.05434e-006
28       28        0.883081        2.55757e-006        1.05757e-006
29       28        0.878612        2.55224e-006        1.06009e-006
30       28        0.877464        2.55087e-006        1.06074e-006
31       28        0.880003        2.5539e-006        1.05931e-006
32       28        0.885471        2.56044e-006        1.05623e-006
33       28        0.890964        2.56691e-006        1.0531e-006
34       28        0.88696        2.56086e-006        1.05483e-006
35       28        0.844963        2.50585e-006        1.07644e-006
36       28        0.70151        2.33231e-006        1.15644e-006
37       28        0.414063        2.02307e-006        1.33717e-006
38       28        0.123012        1.75024e-006        1.54766e-006
39       28        0.0186024        1.66113e-006        1.63051e-006
40       28        0.164517        1.78691e-006        1.51584e-006
41       28        0.468742        2.07864e-006        1.30079e-006
42       28        0.736624        2.37328e-006        1.13615e-006
43       28        0.858181        2.52267e-006        1.06944e-006
44       28        0.890535        2.56557e-006        1.053e-006
45       28        0.890686        2.56669e-006        1.0533e-006
46       28        0.882497        2.55678e-006        1.05787e-006
47       28        0.873968        2.54646e-006        1.06262e-006
48       28        0.867607        2.53885e-006        1.0662e-006
49       28        0.863587        2.53401e-006        1.06846e-006
50       28        0.861801        2.53186e-006        1.06946e-006
51       28        0.862134        2.53227e-006        1.06928e-006
52       28        0.864566        2.53523e-006        1.06793e-006
53       28        0.869134        2.54078e-006        1.06538e-006
54       28        0.875774        2.54875e-006        1.06165e-006
55       28        0.883752        2.55824e-006        1.05714e-006
56       28        0.890079        2.56566e-006        1.05352e-006
57       28        0.883045        2.55563e-006        1.05681e-006
58       28        0.826628        2.48267e-006        1.08622e-006
59       28        0.642773        2.26523e-006        1.19113e-006
60       28        0.300063        1.91163e-006        1.41608e-006
61       28        -0.0203886        1.62896e-006        1.66252e-006
62       28        -0.111973        1.55572e-006        1.74005e-006
63       28        0.0718544        1.70602e-006        1.58773e-006
64       28        0.429599        2.0385e-006        1.32659e-006
65       28        0.727365        2.36233e-006        1.14143e-006
66       28        0.853895        2.51757e-006        1.07186e-006
67       28        0.885899        2.55991e-006        1.05556e-006
68       28        0.885687        2.56053e-006        1.05604e-006
69       28        0.877822        2.55112e-006        1.06047e-006
70       28        0.870067        2.54178e-006        1.06481e-006
71       28        0.864771        2.53537e-006        1.06776e-006
72       28        0.862593        2.53271e-006        1.06897e-006
73       28        0.863674        2.53403e-006        1.06837e-006
74       28        0.867934        2.53922e-006        1.06601e-006
75       28        0.874997        2.54775e-006        1.06206e-006
76       28        0.883519        2.55801e-006        1.05729e-006
77       28        0.888903        2.56416e-006        1.05414e-006
78       28        0.875648        2.54593e-006        1.06062e-006
79       28        0.796709        2.44551e-006        1.10246e-006
80       28        0.553373        2.16695e-006        1.24601e-006
81       28        0.140346        1.76531e-006        1.53415e-006
82       28        -0.197445        1.49016e-006        1.81544e-006
83       28        -0.275301        1.43279e-006        1.88688e-006
84       28        -0.079137        1.58158e-006        1.71183e-006
85       28        0.3258        1.93601e-006        1.3977e-006
86       28        0.681944        2.3095e-006        1.16776e-006
87       28        0.839764        2.49965e-006        1.07938e-006
88       28        0.880935        2.55357e-006        1.05819e-006
89       28        0.881625        2.55549e-006        1.05825e-006
90       28        0.872056        2.54403e-006        1.06364e-006
91       28        0.861702        2.53155e-006        1.06943e-006
92       28        0.853417        2.52152e-006        1.07406e-006
93       28        0.848031        2.51497e-006        1.07705e-006
94       28        0.845771        2.51222e-006        1.07831e-006
95       28        0.84671        2.51335e-006        1.07778e-006
96       28        0.850866        2.5184e-006        1.07547e-006
97       28        0.858063        2.52715e-006        1.07147e-006
98       28        0.867794        2.5389e-006        1.06603e-006
99       28        0.878382        2.55167e-006        1.0601e-006
100       28        0.884262        2.55831e-006        1.05663e-006
101       28        0.866919        2.53473e-006        1.06521e-006
102       28        0.771868        2.41528e-006        1.11622e-006
103       28        0.493721        2.10389e-006        1.28411e-006
104       28        0.0596104        1.6955e-006        1.59739e-006
105       28        -0.262404        1.44214e-006        1.87486e-006
106       28        -0.323869        1.39806e-006        1.93277e-006
107       28        -0.119861        1.54951e-006        1.74683e-006
108       28        0.30081        1.91205e-006        1.41534e-006
109       28        0.673616        2.29991e-006        1.17263e-006
110       28        0.838371        2.49786e-006        1.08011e-006
111       28        0.88132        2.55402e-006        1.05797e-006
112       28        0.882215        2.55622e-006        1.05793e-006
113       28        0.87224        2.54427e-006        1.06354e-006
114       28        0.860977        2.53069e-006        1.06984e-006
115       28        0.851138        2.51877e-006        1.07534e-006
116       28        0.843326        2.5093e-006        1.07969e-006
117       28        0.837502        2.50224e-006        1.08295e-006
118       28        0.833425        2.49729e-006        1.08522e-006
119       28        0.830873        2.49416e-006        1.08663e-006
120       28        0.829803        2.49287e-006        1.08723e-006
121       28        0.829925        2.49305e-006        1.08717e-006
122       28        0.83083        2.49417e-006        1.08668e-006
123       28        0.832169        2.4958e-006        1.08593e-006
124       28        0.833692        2.49764e-006        1.08508e-006
125       28        0.835259        2.49954e-006        1.08421e-006
126       28        0.836799        2.50142e-006        1.08335e-006
127       28        0.838323        2.50328e-006        1.0825e-006
128       28        0.839894        2.50518e-006        1.08163e-006
129       28        0.841602        2.50725e-006        1.08067e-006
130       28        0.84358        2.50964e-006        1.07957e-006
131       28        0.846001        2.51256e-006        1.07821e-006
132       28        0.849092        2.51631e-006        1.07649e-006
133       28        0.85317        2.52127e-006        1.07422e-006
134       28        0.85859        2.52787e-006        1.07121e-006
135       28        0.865679        2.53648e-006        1.06726e-006
136       28        0.87449        2.54711e-006        1.06233e-006
137       28        0.883953        2.55849e-006        1.05703e-006
138       28        0.88925        2.5645e-006        1.05392e-006
139       28        0.872799        2.54218e-006        1.06207e-006
140       28        0.780279        2.42542e-006        1.11152e-006
141       28        0.497015        2.10718e-006        1.28189e-006
142       28        0.0285994        1.66936e-006        1.6223e-006
143       28        -0.331832        1.39242e-006        1.94037e-006
144       28        -0.436071        1.32087e-006        2.04288e-006
145       28        -0.299338        1.41548e-006        1.90943e-006
146       28        0.0925492        1.7236e-006        1.57124e-006
147       28        0.547513        2.16051e-006        1.24961e-006
148       28        0.793224        2.44174e-006        1.1046e-006
149       28        0.86561        2.53393e-006        1.06627e-006
150       28        0.872566        2.54415e-006        1.06315e-006
151       28        0.860951        2.53036e-006        1.06974e-006
152       28        0.84558        2.51181e-006        1.07834e-006
153       28        0.830886        2.49411e-006        1.08659e-006
154       28        0.81795        2.47855e-006        1.09387e-006
155       28        0.806777        2.46513e-006        1.10017e-006
156       28        0.797117        2.45356e-006        1.10564e-006
157       28        0.788647        2.44345e-006        1.11045e-006
158       28        0.781077        2.43442e-006        1.11475e-006
159       28        0.774202        2.42624e-006        1.11867e-006
160       28        0.767917        2.41876e-006        1.12225e-006
161       28        0.762235        2.41201e-006        1.1255e-006
162       28        0.75722        2.40611e-006        1.12839e-006
163       28        0.752708        2.4008e-006        1.13099e-006
164       28        0.748607        2.39597e-006        1.13335e-006
165       28        0.74489        2.3916e-006        1.1355e-006
166       28        0.741533        2.38765e-006        1.13744e-006
167       28        0.738524        2.38412e-006        1.13918e-006
168       28        0.735858        2.381e-006        1.14072e-006
169       28        0.733535        2.37828e-006        1.14207e-006
170       28        0.731554        2.37596e-006        1.14322e-006
171       28        0.729915        2.37404e-006        1.14417e-006
172       28        0.728613        2.37252e-006        1.14492e-006
173       28        0.727642        2.37138e-006        1.14549e-006
174       28        0.726989        2.37062e-006        1.14587e-006
175       28        0.72664        2.37021e-006        1.14607e-006
176       28        0.726577        2.37013e-006        1.14611e-006
177       28        0.726765        2.37035e-006        1.146e-006
178       28        0.727162        2.37082e-006        1.14577e-006
179       28        0.727718        2.37147e-006        1.14544e-006
180       28        0.728382        2.37225e-006        1.14506e-006
181       28        0.729107        2.37309e-006        1.14464e-006
182       28        0.72985        2.37396e-006        1.14421e-006
183       28        0.730575        2.37481e-006        1.14379e-006
184       28        0.731251        2.3756e-006        1.14339e-006
185       28        0.731855        2.37631e-006        1.14304e-006
186       28        0.732369        2.37691e-006        1.14274e-006
187       28        0.732778        2.37739e-006        1.14251e-006
188       28        0.733075        2.37774e-006        1.14233e-006
189       28        0.733254        2.37795e-006        1.14223e-006
190       28        0.733313        2.37802e-006        1.1422e-006
191       28        0.733256        2.37795e-006        1.14223e-006
192       28        0.733087        2.37775e-006        1.14233e-006
193       28        0.732817        2.37744e-006        1.14248e-006
194       28        0.732462        2.37702e-006        1.14269e-006
195       28        0.732038        2.37652e-006        1.14294e-006
196       28        0.73157        2.37598e-006        1.14321e-006
197       28        0.731084        2.37541e-006        1.14349e-006
198       28        0.730612        2.37486e-006        1.14376e-006
199       28        0.730185        2.37435e-006        1.14401e-006
200       28        0.729829        2.37394e-006        1.14422e-006
201       28        0.729568        2.37363e-006        1.14437e-006
202       28        0.729415        2.37346e-006        1.14446e-006
203       28        0.729374        2.37341e-006        1.14448e-006
204       28        0.729449        2.3735e-006        1.14444e-006
205       28        0.72965        2.37373e-006        1.14432e-006
206       28        0.729983        2.37412e-006        1.14413e-006
207       28        0.730454        2.37467e-006        1.14386e-006
208       28        0.731066        2.37539e-006        1.1435e-006
209       28        0.731822        2.37628e-006        1.14306e-006
210       28        0.732722        2.37733e-006        1.14254e-006
211       28        0.733762        2.37855e-006        1.14194e-006
212       28        0.734937        2.37993e-006        1.14126e-006
213       28        0.736239        2.38145e-006        1.1405e-006
214       28        0.737658        2.38311e-006        1.13968e-006
215       28        0.739181        2.3849e-006        1.1388e-006
216       28        0.740798        2.3868e-006        1.13787e-006
217       28        0.742497        2.3888e-006        1.13689e-006
218       28        0.744266        2.39088e-006        1.13586e-006
219       28        0.746095        2.39302e-006        1.13481e-006
220       28        0.747973        2.39522e-006        1.13372e-006
221       28        0.749942        2.39754e-006        1.13258e-006
222       28        0.75198        2.39995e-006        1.13141e-006
223       28        0.753986        2.40232e-006        1.13026e-006
224       28        0.755891        2.40458e-006        1.12917e-006
225       28        0.757656        2.40666e-006        1.12816e-006
226       28        0.759265        2.40856e-006        1.12723e-006
227       28        0.760735        2.4103e-006        1.12639e-006
228       28        0.762122        2.41194e-006        1.12559e-006
229       28        0.763509        2.41357e-006        1.12479e-006
230       28        0.765011        2.41534e-006        1.12393e-006
231       28        0.766778        2.41742e-006        1.12291e-006
232       28        0.768989        2.42005e-006        1.12165e-006
233       28        0.771734        2.42332e-006        1.12008e-006
234       28        0.775113        2.42733e-006        1.11815e-006
235       28        0.779296        2.4323e-006        1.11577e-006
236       28        0.784482        2.43848e-006        1.11282e-006
237       28        0.790903        2.44614e-006        1.10917e-006
238       28        0.798819        2.45561e-006        1.10468e-006
239       28        0.808496        2.46722e-006        1.09922e-006
240       28        0.820169        2.48128e-006        1.09265e-006
241       28        0.833917        2.49788e-006        1.08494e-006
242       28        0.849338        2.51649e-006        1.0763e-006
243       28        0.864383        2.53462e-006        1.06787e-006
244       28        0.871419        2.54255e-006        1.06369e-006
245       28        0.843484        2.5057e-006        1.07798e-006
246       28        0.695178        2.32509e-006        1.16019e-006
247       28        0.259797        1.87323e-006        1.44465e-006
248       28        -0.316744        1.40331e-006        1.92626e-006
249       28        -0.63747        1.19299e-006        2.25676e-006
250       28        -0.742449        1.13119e-006        2.37671e-006
251       28        -0.707451        1.15142e-006        2.33601e-006
252       28        -0.50354        1.27676e-006        2.11249e-006
253       28        -0.0289392        1.62198e-006        1.66961e-006
254       28        0.531519        2.14346e-006        1.25973e-006
255       28        0.795762        2.44566e-006        1.10357e-006
256       28        0.863914        2.53247e-006        1.06746e-006
257       28        0.866585        2.5371e-006        1.06656e-006
258       28        0.852026        2.51965e-006        1.07476e-006
259       28        0.834414        2.49843e-006        1.08464e-006
260       28        0.817752        2.47835e-006        1.094e-006
261       28        0.803061        2.46068e-006        1.10228e-006
262       28        0.790477        2.44562e-006        1.1094e-006
263       28        0.779853        2.43295e-006        1.11544e-006
264       28        0.770948        2.42236e-006        1.12052e-006
265       28        0.763505        2.41354e-006        1.12478e-006
266       28        0.757278        2.40618e-006        1.12836e-006
267       28        0.752053        2.40001e-006        1.13136e-006
268       28        0.747647        2.39482e-006        1.1339e-006
269       28        0.74391        2.39043e-006        1.13606e-006
270       28        0.740718        2.38668e-006        1.1379e-006
271       28        0.73797        2.38345e-006        1.13949e-006
272       28        0.735587        2.38066e-006        1.14087e-006
273       28        0.733503        2.37822e-006        1.14208e-006
274       28        0.731669        2.37607e-006        1.14314e-006
275       28        0.730044        2.37417e-006        1.14408e-006
276       28        0.728597        2.37248e-006        1.14493e-006
277       28        0.727306        2.37097e-006        1.14568e-006
278       28        0.726151        2.36962e-006        1.14635e-006
279       28        0.72512        2.36842e-006        1.14695e-006
280       28        0.724204        2.36735e-006        1.14748e-006
281       28        0.723397        2.36641e-006        1.14795e-006
282       28        0.722696        2.36559e-006        1.14836e-006
283       28        0.722099        2.3649e-006        1.14871e-006
284       28        0.721606        2.36433e-006        1.14899e-006
285       28        0.721218        2.36387e-006        1.14922e-006
286       28        0.720935        2.36354e-006        1.14939e-006
287       28        0.720756        2.36334e-006        1.14949e-006
288       28        0.720683        2.36325e-006        1.14953e-006
289       28        0.72071        2.36328e-006        1.14952e-006
290       28        0.720836        2.36343e-006        1.14945e-006
291       28        0.721055        2.36369e-006        1.14932e-006
292       28        0.721363        2.36405e-006        1.14914e-006
293       28        0.721755        2.36451e-006        1.14891e-006
294       28        0.722225        2.36506e-006        1.14864e-006
295       28        0.722769        2.36569e-006        1.14832e-006
296       28        0.72338        2.3664e-006        1.14797e-006
297       28        0.724054        2.36719e-006        1.14757e-006
298       28        0.724789        2.36805e-006        1.14715e-006
299       28        0.725581        2.36897e-006        1.14668e-006
300       28        0.726416        2.36995e-006        1.1462e-006
301       28        0.727273        2.37095e-006        1.1457e-006
302       28        0.728125        2.37195e-006        1.14521e-006
303       28        0.728943        2.37291e-006        1.14473e-006
304       28        0.729703        2.37379e-006        1.14429e-006
305       28        0.730382        2.37459e-006        1.1439e-006
306       28        0.730964        2.37527e-006        1.14356e-006
307       28        0.731435        2.37582e-006        1.14329e-006
308       28        0.731787        2.37624e-006        1.14308e-006
309       28        0.732014        2.3765e-006        1.14295e-006
310       28        0.732114        2.37662e-006        1.1429e-006
311       28        0.732087        2.37659e-006        1.14291e-006
312       28        0.731936        2.37641e-006        1.143e-006
313       28        0.731668        2.3761e-006        1.14316e-006
314       28        0.731291        2.37566e-006        1.14337e-006
315       28        0.730817        2.3751e-006        1.14365e-006
316       28        0.730263        2.37446e-006        1.14397e-006
317       28        0.729649        2.37374e-006        1.14433e-006
318       28        0.728999        2.37298e-006        1.14471e-006
319       28        0.728344        2.37221e-006        1.14509e-006
320       28        0.727718        2.37148e-006        1.14545e-006
321       28        0.727157        2.37083e-006        1.14578e-006
322       28        0.726702        2.37029e-006        1.14604e-006
323       28        0.726385        2.36993e-006        1.14622e-006
324       28        0.726238        2.36975e-006        1.14631e-006
325       28        0.72628        2.36981e-006        1.14629e-006
326       28        0.726521        2.37009e-006        1.14615e-006
327       28        0.726974        2.37062e-006        1.14588e-006
328       28        0.727649        2.37141e-006        1.14549e-006
329       28        0.728561        2.37247e-006        1.14496e-006
330       28        0.72972        2.37383e-006        1.14429e-006
331       28        0.731138        2.37549e-006        1.14347e-006
332       28        0.732826        2.37746e-006        1.14249e-006
333       28        0.734795        2.37977e-006        1.14135e-006
334       28        0.737058        2.38242e-006        1.14003e-006
335       28        0.739633        2.38544e-006        1.13854e-006
336       28        0.74254        2.38885e-006        1.13686e-006
337       28        0.74581        2.3927e-006        1.13498e-006
338       28        0.749481        2.39702e-006        1.13286e-006
339       28        0.753604        2.40187e-006        1.13048e-006
340       28        0.75825        2.40735e-006        1.12781e-006
341       28        0.76352        2.41358e-006        1.12478e-006
342       28        0.769518        2.42068e-006        1.12135e-006
343       28        0.77635        2.4288e-006        1.11745e-006
344       28        0.784153        2.43808e-006        1.113e-006
345       28        0.793098        2.44875e-006        1.10792e-006
346       28        0.803388        2.46107e-006        1.10209e-006
347       28        0.815229        2.47529e-006        1.09541e-006
348       28        0.828756        2.49159e-006        1.08781e-006
349       28        0.843862        2.50981e-006        1.07933e-006
350       28        0.85961        2.52879e-006        1.07051e-006
351       28        0.872302        2.54395e-006        1.06334e-006
352       28        0.869041        2.5385e-006        1.06453e-006
353       28        0.808074        2.46017e-006        1.09654e-006
354       28        0.586981        2.20317e-006        1.22497e-006
355       28        0.138413        1.76352e-006        1.53556e-006
356       28        -0.28854        1.42324e-006        1.89928e-006
357       28        -0.467378        1.30011e-006        2.07472e-006
358       28        -0.417356        1.33348e-006        2.02414e-006
359       28        -0.122638        1.54736e-006        1.74925e-006
360       28        0.361423        1.9703e-006        1.37268e-006
361       28        0.718761        2.35215e-006        1.14634e-006
362       28        0.850847        2.51424e-006        1.07372e-006
363       28        0.878457        2.55096e-006        1.05973e-006
364       28        0.873342        2.54547e-006        1.06287e-006
365       28        0.860493        2.52999e-006        1.07007e-006
366       28        0.847352        2.51413e-006        1.07743e-006
367       28        0.836018        2.50042e-006        1.08377e-006
368       28        0.826953        2.48946e-006        1.08884e-006
369       28        0.820132        2.48123e-006        1.09267e-006
370       28        0.815379        2.4755e-006        1.09534e-006
371       28        0.812535        2.47207e-006        1.09694e-006
372       28        0.811513        2.47085e-006        1.09752e-006
373       28        0.812139        2.47161e-006        1.09717e-006
374       28        0.814278        2.47419e-006        1.09597e-006
375       28        0.817886        2.47854e-006        1.09394e-006
376       28        0.823006        2.48471e-006        1.09106e-006
377       28        0.829753        2.49285e-006        1.08727e-006
378       28        0.838275        2.50316e-006        1.08251e-006
379       28        0.848659        2.51574e-006        1.07671e-006
380       28        0.860687        2.53026e-006        1.06998e-006
381       28        0.873002        2.54511e-006        1.06308e-006
382       28        0.880454        2.55371e-006        1.05875e-006
383       28        0.865253        2.5329e-006        1.06621e-006
384       28        0.773101        2.41691e-006        1.11559e-006
385       28        0.492437        2.10244e-006        1.28488e-006
386       28        0.0380581        1.6773e-006        1.61467e-006
387       28        -0.304446        1.41185e-006        1.91429e-006
388       28        -0.388636        1.35301e-006        1.99565e-006
389       28        -0.221423        1.47227e-006        1.83717e-006
390       28        0.188041        1.80775e-006        1.49787e-006
391       28        0.608275        2.22657e-006        1.2119e-006
392       28        0.817772        2.47186e-006        1.09111e-006
393       28        0.877386        2.54873e-006        1.05994e-006
394       28        0.882502        2.55648e-006        1.05773e-006
395       28        0.872923        2.54509e-006        1.06316e-006
396       28        0.861132        2.53085e-006        1.06975e-006
397       28        0.850795        2.51832e-006        1.07551e-006
398       28        0.842998        2.50886e-006        1.07986e-006
399       28        0.837932        2.50274e-006        1.08269e-006
400       28        0.835487        2.49979e-006        1.08406e-006
401       28        0.835525        2.49983e-006        1.08405e-006
402       28        0.837946        2.50277e-006        1.08269e-006
403       28        0.842716        2.50855e-006        1.08003e-006
404       28        0.849824        2.51718e-006        1.07607e-006
405       28        0.859176        2.52852e-006        1.07085e-006
406       28        0.870242        2.54188e-006        1.06467e-006
407       28        0.880891        2.5547e-006        1.0587e-006
408       28        0.883691        2.55731e-006        1.05682e-006
409       28        0.854056        2.51797e-006        1.07186e-006
410       28        0.724704        2.35907e-006        1.1429e-006
411       28        0.39466        2.00321e-006        1.34998e-006
412       28        -0.03469        1.61725e-006        1.67434e-006
413       28        -0.284528        1.42612e-006        1.8955e-006
414       28        -0.262893        1.44179e-006        1.87532e-006
415       28        0.0263699        1.66755e-006        1.62415e-006
416       28        0.456862        2.06591e-006        1.30827e-006
417       28        0.755855        2.39596e-006        1.12516e-006
418       28        0.86497        2.53193e-006        1.0661e-006
419       28        0.888216        2.56308e-006        1.05442e-006
420       28        0.884928        2.55972e-006        1.05651e-006
421       28        0.875903        2.54886e-006        1.06157e-006
422       28        0.867354        2.53855e-006        1.06635e-006
423       28        0.861024        2.53088e-006        1.06988e-006
424       28        0.857268        2.52632e-006        1.07197e-006
425       28        0.856019        2.52482e-006        1.07267e-006
426       28        0.857088        2.52614e-006        1.07209e-006
427       28        0.860259        2.53004e-006        1.07034e-006
428       28        0.865288        2.53617e-006        1.06755e-006
429       28        0.871861        2.54402e-006        1.06384e-006
430       28        0.880411        2.55441e-006        1.05909e-006
431       28        0.890204        2.56651e-006        1.05374e-006
432       28        0.898407        2.57652e-006        1.04921e-006
433       28        0.898806        2.57623e-006        1.04867e-006
434       28        0.875085        2.5445e-006        1.06061e-006
435       28        0.799048        2.44968e-006        1.10176e-006
436       28        0.666456        2.29438e-006        1.17822e-006
437       28        0.562079        2.17844e-006        1.24176e-006
438       28        0.57401        2.19145e-006        1.23436e-006
439       28        0.691907        2.32345e-006        1.16317e-006
440       28        0.815793        2.47004e-006        1.09247e-006
441       28        0.877522        2.54802e-006        1.0595e-006
442       28        0.894179        2.5708e-006        1.05131e-006
443       28        0.891661        2.56833e-006        1.05295e-006
444       28        0.883906        2.55887e-006        1.05724e-006
445       28        0.876381        2.5497e-006        1.06141e-006
446       28        0.871092        2.54324e-006        1.06433e-006
447       28        0.868802        2.54042e-006        1.06559e-006
448       28        0.869811        2.54162e-006        1.06502e-006
449       28        0.8741        2.5468e-006        1.06262e-006
450       28        0.881049        2.55514e-006        1.05872e-006
451       28        0.888237        2.56373e-006        1.05467e-006
452       28        0.887493        2.56189e-006        1.05469e-006
453       28        0.852415        2.51564e-006        1.07263e-006
454       28        0.713672        2.34618e-006        1.14926e-006
455       28        0.380124        1.98894e-006        1.35999e-006
456       28        -0.0287408        1.62214e-006        1.66943e-006
457       28        -0.247723        1.45288e-006        1.8613e-006
458       28        -0.18807        1.49724e-006        1.80705e-006
459       28        0.136479        1.76195e-006        1.53717e-006
460       28        0.545688        2.15877e-006        1.25089e-006
461       28        0.791501        2.43927e-006        1.10539e-006
462       28        0.872348        2.54184e-006        1.06241e-006
463       28        0.886828        2.56156e-006        1.05526e-006
464       28        0.882809        2.55711e-006        1.05767e-006
465       28        0.876314        2.54933e-006        1.06132e-006
466       28        0.87222        2.54442e-006        1.06362e-006
467       28        0.871917        2.54404e-006        1.06379e-006
468       28        0.875423        2.54822e-006        1.06181e-006
469       28        0.881477        2.55547e-006        1.0584e-006
470       28        0.885762        2.56032e-006        1.05587e-006
471       28        0.874641        2.54496e-006        1.06128e-006
472       28        0.809526        2.46162e-006        1.09559e-006
473       28        0.617805        2.23776e-006        1.20644e-006
474       28        0.312457        1.92368e-006        1.40746e-006
475       28        0.0858416        1.71805e-006        1.57672e-006
476       28        0.0960039        1.7268e-006        1.56873e-006
477       28        0.336452        1.94674e-006        1.39056e-006
478       28        0.642171        2.26484e-006        1.19165e-006
479       28        0.829892        2.48625e-006        1.08425e-006
480       28        0.896352        2.57185e-006        1.04946e-006
481       28        0.912939        2.59409e-006        1.04112e-006
482       28        0.9163        2.59868e-006        1.03946e-006
483       28        0.918765        2.60188e-006        1.03818e-006
484       28        0.922699        2.60675e-006        1.03604e-006
485       28        0.922895        2.60631e-006        1.03566e-006
486       28        0.892474        2.56544e-006        1.05091e-006
487       28        0.725185        2.35802e-006        1.14184e-006
488       28        0.127537        1.7526e-006        1.54274e-006
489       28        -0.634629        1.19499e-006        2.25414e-006
490       28        -0.894763        1.04885e-006        2.56627e-006
491       28        -0.947812        1.02223e-006        2.63742e-006
492       28        -0.946076        1.02397e-006        2.63732e-006
493       28        -0.934051        1.03083e-006        2.62325e-006
494       28        -0.922642        1.03738e-006        2.60998e-006
495       28        -0.913202        1.04299e-006        2.59943e-006
496       28        -0.904571        1.04822e-006        2.59001e-006
497       28        -0.895517        1.05335e-006        2.57922e-006
498       28        -0.887118        1.0577e-006        2.56821e-006
499       28        -0.874801        1.06408e-006        2.55209e-006
0       29        -0.883996        1.06021e-006        2.56629e-006
1       29        -0.884259        1.05882e-006        2.56361e-006
2       29        -0.895829        1.05188e-006        2.57643e-006
3       29        -0.907769        1.04529e-006        2.59106e-006
4       29        -0.921721        1.0379e-006        2.60887e-006
5       29        -0.937557        1.02937e-006        2.62873e-006
6       29        -0.952091        1.02114e-006        2.64591e-006
7       29        -0.950656        1.02071e-006        2.64099e-006
8       29        -0.876679        1.05815e-006        2.54263e-006
9       29        -0.540046        1.25301e-006        2.15027e-006
10       29        0.322814        1.93064e-006        1.398e-006
11       29        0.79737        2.44433e-006        1.1012e-006
12       29        0.918773        2.59926e-006        1.03713e-006
13       29        0.939832        2.62799e-006        1.02674e-006
14       29        0.939369        2.62802e-006        1.02723e-006
15       29        0.935968        2.62384e-006        1.02909e-006
16       29        0.931785        2.61834e-006        1.03123e-006
17       29        0.921576        2.60449e-006        1.03631e-006
18       29        0.894044        2.5684e-006        1.05047e-006
19       29        0.837245        2.49767e-006        1.08124e-006
20       29        0.767074        2.41254e-006        1.12031e-006
21       29        0.731036        2.36962e-006        1.14076e-006
22       29        0.757102        2.40075e-006        1.12601e-006
23       29        0.821812        2.47896e-006        1.08984e-006
24       29        0.876076        2.54619e-006        1.06027e-006
25       29        0.899502        2.57701e-006        1.04825e-006
26       29        0.903044        2.58246e-006        1.04676e-006
27       29        0.898765        2.5774e-006        1.04919e-006
28       29        0.893538        2.57096e-006        1.05205e-006
29       29        0.890062        2.56666e-006        1.05395e-006
30       29        0.889305        2.56575e-006        1.05437e-006
31       29        0.89147        2.56839e-006        1.05317e-006
32       29        0.896157        2.57415e-006        1.0506e-006
33       29        0.902107        2.58145e-006        1.04733e-006
34       29        0.90552        2.58527e-006        1.0453e-006
35       29        0.896862        2.57292e-006        1.04936e-006
36       29        0.860281        2.52583e-006        1.06854e-006
37       29        0.783798        2.43225e-006        1.11073e-006
38       29        0.699208        2.33207e-006        1.15899e-006
39       29        0.667055        2.29487e-006        1.17777e-006
40       29        0.71327        2.34843e-006        1.15082e-006
41       29        0.801254        2.45329e-006        1.10095e-006
42       29        0.872026        2.54051e-006        1.0622e-006
43       29        0.902842        2.58066e-006        1.04624e-006
44       29        0.908351        2.58889e-006        1.04381e-006
45       29        0.903286        2.58294e-006        1.0467e-006
46       29        0.895584        2.57332e-006        1.05087e-006
47       29        0.888603        2.56464e-006        1.05466e-006
48       29        0.883618        2.5587e-006        1.05747e-006
49       29        0.880466        2.55493e-006        1.05925e-006
50       29        0.879046        2.55322e-006        1.06004e-006
51       29        0.879307        2.55355e-006        1.0599e-006
52       29        0.881245        2.55592e-006        1.05883e-006
53       29        0.884875        2.56032e-006        1.05681e-006
54       29        0.890146        2.56669e-006        1.05387e-006
55       29        0.896747        2.57467e-006        1.05019e-006
56       29        0.903755        2.58325e-006        1.04633e-006
57       29        0.906692        2.58646e-006        1.04456e-006
58       29        0.893713        2.56842e-006        1.05083e-006
59       29        0.84545        2.50695e-006        1.07639e-006
60       29        0.749778        2.39115e-006        1.12975e-006
61       29        0.649057        2.2743e-006        1.18841e-006
62       29        0.616544        2.23771e-006        1.20793e-006
63       29        0.677748        2.30711e-006        1.17146e-006
64       29        0.784403        2.43254e-006        1.11019e-006
65       29        0.864527        2.53093e-006        1.06616e-006
66       29        0.897181        2.57357e-006        1.04929e-006
67       29        0.902325        2.58134e-006        1.04706e-006
68       29        0.896924        2.57501e-006        1.05015e-006
69       29        0.889498        2.56589e-006        1.05422e-006
70       29        0.883155        2.55808e-006        1.0577e-006
71       29        0.878955        2.55296e-006        1.06003e-006
72       29        0.877272        2.55091e-006        1.06096e-006
73       29        0.878195        2.55203e-006        1.06045e-006
74       29        0.881676        2.55626e-006        1.05852e-006
75       29        0.887493        2.56337e-006        1.05531e-006
76       29        0.895        2.57261e-006        1.05119e-006
77       29        0.90229        2.58144e-006        1.04713e-006
78       29        0.903583        2.5822e-006        1.04609e-006
79       29        0.884134        2.5557e-006        1.05569e-006
80       29        0.818597        2.47331e-006        1.09086e-006
81       29        0.696245        2.32791e-006        1.16035e-006
82       29        0.577079        2.1939e-006        1.23195e-006
83       29        0.544956        2.15905e-006        1.25196e-006
84       29        0.621229        2.24269e-006        1.20496e-006
85       29        0.751829        2.39303e-006        1.12832e-006
86       29        0.850982        2.51356e-006        1.07328e-006
87       29        0.891891        2.56651e-006        1.05196e-006
88       29        0.89875        2.57673e-006        1.04893e-006
89       29        0.89226        2.56916e-006        1.05266e-006
90       29        0.882724        2.55748e-006        1.05791e-006
91       29        0.873882        2.54663e-006        1.06278e-006
92       29        0.867014        2.53827e-006        1.06659e-006
93       29        0.862592        2.53288e-006        1.06905e-006
94       29        0.860772        2.53065e-006        1.07005e-006
95       29        0.861621        2.53167e-006        1.06957e-006
96       29        0.86517        2.53601e-006        1.06761e-006
97       29        0.871274        2.54344e-006        1.06422e-006
98       29        0.879594        2.55362e-006        1.05963e-006
99       29        0.889322        2.56556e-006        1.05428e-006
100       29        0.898161        2.57624e-006        1.04935e-006
101       29        0.899336        2.57666e-006        1.04829e-006
102       29        0.876254        2.5455e-006        1.05979e-006
103       29        0.801363        2.45216e-006        1.10033e-006
104       29        0.669018        2.29647e-006        1.17628e-006
105       29        0.54792        2.16218e-006        1.25007e-006
106       29        0.520153        2.13248e-006        1.26761e-006
107       29        0.603988        2.22341e-006        1.21538e-006
108       29        0.743671        2.38314e-006        1.13286e-006
109       29        0.849116        2.51103e-006        1.0742e-006
110       29        0.892579        2.56724e-006        1.05154e-006
111       29        0.900189        2.57845e-006        1.04812e-006
112       29        0.893806        2.57103e-006        1.0518e-006
113       29        0.884029        2.55907e-006        1.05719e-006
114       29        0.874573        2.54747e-006        1.0624e-006
115       29        0.86658        2.53774e-006        1.06683e-006
116       29        0.860339        2.53014e-006        1.0703e-006
117       29        0.855794        2.5246e-006        1.07282e-006
118       29        0.852747        2.52085e-006        1.07449e-006
119       29        0.851028        2.51869e-006        1.07542e-006
120       29        0.850689        2.51827e-006        1.0756e-006
121       29        0.851448        2.51923e-006        1.0752e-006
122       29        0.852864        2.52098e-006        1.07442e-006
123       29        0.854567        2.52307e-006        1.07348e-006
124       29        0.856297        2.52517e-006        1.07252e-006
125       29        0.85793        2.52716e-006        1.07161e-006
126       29        0.859423        2.52898e-006        1.07079e-006
127       29        0.860834        2.53073e-006        1.07001e-006
128       29        0.862274        2.5325e-006        1.06923e-006
129       29        0.863844        2.53441e-006        1.06835e-006
130       29        0.865642        2.53659e-006        1.06735e-006
131       29        0.867754        2.53916e-006        1.06618e-006
132       29        0.870308        2.54229e-006        1.06477e-006
133       29        0.873526        2.54624e-006        1.063e-006
134       29        0.87768        2.55133e-006        1.06071e-006
135       29        0.883071        2.55788e-006        1.05771e-006
136       29        0.889891        2.56619e-006        1.05393e-006
137       29        0.89786        2.57595e-006        1.04955e-006
138       29        0.90524        2.58489e-006        1.04544e-006
139       29        0.905542        2.58433e-006        1.04491e-006
140       29        0.881694        2.55208e-006        1.05677e-006
141       29        0.802898        2.45354e-006        1.09926e-006
142       29        0.654597        2.27974e-006        1.18467e-006
143       29        0.505618        2.11704e-006        1.27686e-006
144       29        0.44914        2.0584e-006        1.31362e-006
145       29        0.517951        2.13012e-006        1.269e-006
146       29        0.671055        2.29852e-006        1.17493e-006
147       29        0.809829        2.46219e-006        1.09551e-006
148       29        0.87585        2.54542e-006        1.06019e-006
149       29        0.891011        2.56661e-006        1.05293e-006
150       29        0.884468        2.55933e-006        1.05683e-006
151       29        0.87143        2.54348e-006        1.06407e-006
152       29        0.857482        2.52642e-006        1.07178e-006
153       29        0.844571        2.51077e-006        1.07898e-006
154       29        0.833161        2.49701e-006        1.08538e-006
155       29        0.823143        2.48492e-006        1.091e-006
156       29        0.814298        2.47426e-006        1.09598e-006
157       29        0.806366        2.46473e-006        1.10045e-006
158       29        0.799118        2.45603e-006        1.10454e-006
159       29        0.792396        2.44797e-006        1.10834e-006
160       29        0.786135        2.44046e-006        1.11188e-006
161       29        0.780396        2.43359e-006        1.11513e-006
162       29        0.775296        2.42756e-006        1.11805e-006
163       29        0.770658        2.42207e-006        1.12071e-006
164       29        0.766398        2.41702e-006        1.12315e-006
165       29        0.762509        2.41241e-006        1.12538e-006
166       29        0.75898        2.40824e-006        1.1274e-006
167       29        0.755808        2.40449e-006        1.12922e-006
168       29        0.752997        2.40118e-006        1.13084e-006
169       29        0.750553        2.3983e-006        1.13225e-006
170       29        0.748483        2.39586e-006        1.13344e-006
171       29        0.746789        2.39386e-006        1.13442e-006
172       29        0.745468        2.39231e-006        1.13518e-006
173       29        0.744511        2.39118e-006        1.13573e-006
174       29        0.743902        2.39046e-006        1.13608e-006
175       29        0.743622        2.39013e-006        1.13624e-006
176       29        0.74365        2.39016e-006        1.13623e-006
177       29        0.743944        2.39051e-006        1.13606e-006
178       29        0.744456        2.39111e-006        1.13576e-006
179       29        0.745129        2.39191e-006        1.13537e-006
180       29        0.745907        2.39282e-006        1.13492e-006
181       29        0.746738        2.3938e-006        1.13445e-006
182       29        0.747575        2.39479e-006        1.13396e-006
183       29        0.74838        2.39573e-006        1.1335e-006
184       29        0.749122        2.39661e-006        1.13307e-006
185       29        0.749774        2.39737e-006        1.1327e-006
186       29        0.750318        2.39802e-006        1.13238e-006
187       29        0.750739        2.39851e-006        1.13214e-006
188       29        0.75103        2.39885e-006        1.13197e-006
189       29        0.751184        2.39904e-006        1.13188e-006
190       29        0.7512        2.39906e-006        1.13187e-006
191       29        0.75108        2.39891e-006        1.13194e-006
192       29        0.750831        2.39862e-006        1.13209e-006
193       29        0.750463        2.39819e-006        1.1323e-006
194       29        0.749992        2.39763e-006        1.13257e-006
195       29        0.749438        2.39698e-006        1.13289e-006
196       29        0.748826        2.39626e-006        1.13324e-006
197       29        0.748187        2.39551e-006        1.13361e-006
198       29        0.747553        2.39476e-006        1.13398e-006
199       29        0.746961        2.39406e-006        1.13432e-006
200       29        0.746443        2.39345e-006        1.13462e-006
201       29        0.746024        2.39296e-006        1.13486e-006
202       29        0.745724        2.39261e-006        1.13503e-006
203       29        0.745546        2.3924e-006        1.13514e-006
204       29        0.745499        2.39235e-006        1.13516e-006
205       29        0.745596        2.39246e-006        1.13511e-006
206       29        0.745846        2.39276e-006        1.13496e-006
207       29        0.746256        2.39324e-006        1.13473e-006
208       29        0.746834        2.39392e-006        1.13439e-006
209       29        0.747581        2.3948e-006        1.13396e-006
210       29        0.7485        2.39588e-006        1.13343e-006
211       29        0.749585        2.39716e-006        1.13281e-006
212       29        0.750829        2.39863e-006        1.13209e-006
213       29        0.752223        2.40027e-006        1.13129e-006
214       29        0.753754        2.40207e-006        1.13041e-006
215       29        0.755405        2.40402e-006        1.12946e-006
216       29        0.757162        2.4061e-006        1.12845e-006
217       29        0.759008        2.40828e-006        1.12739e-006
218       29        0.760929        2.41055e-006        1.12629e-006
219       29        0.762907        2.41289e-006        1.12515e-006
220       29        0.764922        2.41526e-006        1.12399e-006
221       29        0.767028        2.41775e-006        1.12278e-006
222       29        0.769202        2.42034e-006        1.12155e-006
223       29        0.771322        2.42287e-006        1.12034e-006
224       29        0.773314        2.42524e-006        1.1192e-006
225       29        0.775139        2.42741e-006        1.11816e-006
226       29        0.77678        2.42936e-006        1.11723e-006
227       29        0.778255        2.43111e-006        1.11638e-006
228       29        0.77962        2.43273e-006        1.1156e-006
229       29        0.78096        2.43432e-006        1.11484e-006
230       29        0.78239        2.43601e-006        1.11402e-006
231       29        0.784063        2.43799e-006        1.11306e-006
232       29        0.786172        2.44051e-006        1.11186e-006
233       29        0.788786        2.44364e-006        1.11038e-006
234       29        0.791983        2.44746e-006        1.10857e-006
235       29        0.795917        2.45216e-006        1.10633e-006
236       29        0.800759        2.45795e-006        1.10359e-006
237       29        0.806697        2.46506e-006        1.10023e-006
238       29        0.813929        2.47375e-006        1.09615e-006
239       29        0.822655        2.48426e-006        1.09124e-006
240       29        0.833043        2.49679e-006        1.08542e-006
241       29        0.845176        2.51143e-006        1.07861e-006
242       29        0.858866        2.52803e-006        1.07098e-006
243       29        0.873206        2.54547e-006        1.06301e-006
244       29        0.88505        2.55961e-006        1.05633e-006
245       29        0.884162        2.557e-006        1.0562e-006
246       29        0.841623        2.50108e-006        1.07799e-006
247       29        0.698514        2.3287e-006        1.15812e-006
248       29        0.426646        2.03519e-006        1.32836e-006
249       29        0.135161        1.76034e-006        1.53779e-006
250       29        -0.0214124        1.62774e-006        1.66297e-006
251       29        0.0352384        1.67457e-006        1.61659e-006
252       29        0.279019        1.89122e-006        1.43075e-006
253       29        0.579367        2.1953e-006        1.22992e-006
254       29        0.788379        2.43515e-006        1.10697e-006
255       29        0.869311        2.53717e-006        1.06368e-006
256       29        0.884027        2.55788e-006        1.0567e-006
257       29        0.87499        2.54752e-006        1.06198e-006
258       29        0.859603        2.52887e-006        1.07055e-006
259       29        0.843577        2.50942e-006        1.07948e-006
260       29        0.82868        2.49146e-006        1.08784e-006
261       29        0.815437        2.47553e-006        1.09529e-006
262       29        0.803916        2.46169e-006        1.10179e-006
263       29        0.794015        2.44984e-006        1.10739e-006
264       29        0.785572        2.43976e-006        1.11219e-006
265       29        0.7784        2.43123e-006        1.11627e-006
266       29        0.772315        2.424e-006        1.11975e-006
267       29        0.767147        2.41787e-006        1.12271e-006
268       29        0.762744        2.41266e-006        1.12523e-006
269       29        0.758979        2.40821e-006        1.12739e-006
270       29        0.755743        2.40439e-006        1.12925e-006
271       29        0.752945        2.40109e-006        1.13086e-006
272       29        0.75051        2.39822e-006        1.13226e-006
273       29        0.748379        2.39571e-006        1.13349e-006
274       29        0.746503        2.3935e-006        1.13457e-006
275       29        0.744842        2.39155e-006        1.13553e-006
276       29        0.743367        2.38982e-006        1.13638e-006
277       29        0.742054        2.38828e-006        1.13714e-006
278       29        0.740885        2.3869e-006        1.13782e-006
279       29        0.739847        2.38569e-006        1.13842e-006
280       29        0.738932        2.38461e-006        1.13895e-006
281       29        0.738134        2.38368e-006        1.13941e-006
282       29        0.737449        2.38288e-006        1.13981e-006
283       29        0.736878        2.38221e-006        1.14014e-006
284       29        0.73642        2.38167e-006        1.1404e-006
285       29        0.736077        2.38127e-006        1.1406e-006
286       29        0.735849        2.381e-006        1.14073e-006
287       29        0.735737        2.38087e-006        1.1408e-006
288       29        0.735742        2.38088e-006        1.1408e-006
289       29        0.73586        2.38102e-006        1.14073e-006
290       29        0.736088        2.38129e-006        1.1406e-006
291       29        0.736422        2.38168e-006        1.14041e-006
292       29        0.736856        2.38219e-006        1.14015e-006
293       29        0.737386        2.38281e-006        1.13985e-006
294       29        0.738005        2.38354e-006        1.13949e-006
295       29        0.738705        2.38436e-006        1.13908e-006
296       29        0.739481        2.38527e-006        1.13864e-006
297       29        0.740323        2.38626e-006        1.13815e-006
298       29        0.741229        2.38732e-006        1.13762e-006
299       29        0.742194        2.38845e-006        1.13707e-006
300       29        0.743202        2.38964e-006        1.13649e-006
301       29        0.744226        2.39084e-006        1.13589e-006
302       29        0.745236        2.39203e-006        1.13531e-006
303       29        0.746201        2.39317e-006        1.13476e-006
304       29        0.747095        2.39422e-006        1.13424e-006
305       29        0.747892        2.39516e-006        1.13378e-006
306       29        0.748574        2.39597e-006        1.13339e-006
307       29        0.749128        2.39662e-006        1.13307e-006
308       29        0.749544        2.39711e-006        1.13283e-006
309       29        0.749815        2.39743e-006        1.13267e-006
310       29        0.74994        2.39758e-006        1.1326e-006
311       29        0.749919        2.39755e-006        1.13262e-006
312       29        0.749755        2.39736e-006        1.13271e-006
313       29        0.749454        2.39701e-006        1.13288e-006
314       29        0.749025        2.3965e-006        1.13313e-006
315       29        0.748481        2.39586e-006        1.13345e-006
316       29        0.747839        2.39511e-006        1.13382e-006
317       29        0.74712        2.39426e-006        1.13423e-006
318       29        0.746351        2.39336e-006        1.13467e-006
319       29        0.745562        2.39243e-006        1.13513e-006
320       29        0.744792        2.39152e-006        1.13557e-006
321       29        0.744083        2.39069e-006        1.13598e-006
322       29        0.743475        2.38997e-006        1.13633e-006
323       29        0.74301        2.38943e-006        1.1366e-006
324       29        0.742722        2.38909e-006        1.13677e-006
325       29        0.742634        2.38899e-006        1.13682e-006
326       29        0.742759        2.38914e-006        1.13675e-006
327       29        0.743111        2.38955e-006        1.13655e-006
328       29        0.743707        2.39025e-006        1.1362e-006
329       29        0.744561        2.39126e-006        1.13571e-006
330       29        0.745686        2.39258e-006        1.13506e-006
331       29        0.747095        2.39424e-006        1.13425e-006
332       29        0.748798        2.39624e-006        1.13327e-006
333       29        0.750806        2.39861e-006        1.13211e-006
334       29        0.753131        2.40135e-006        1.13077e-006
335       29        0.755786        2.40448e-006        1.12924e-006
336       29        0.758789        2.40803e-006        1.12752e-006
337       29        0.762163        2.41202e-006        1.12558e-006
338       29        0.76594        2.41649e-006        1.12342e-006
339       29        0.770162        2.42149e-006        1.121e-006
340       29        0.774885        2.42709e-006        1.1183e-006
341       29        0.780198        2.43341e-006        1.11527e-006
342       29        0.786184        2.44055e-006        1.11186e-006
343       29        0.792913        2.44859e-006        1.10805e-006
344       29        0.800481        2.45765e-006        1.10376e-006
345       29        0.809003        2.46787e-006        1.09895e-006
346       29        0.818616        2.47945e-006        1.09354e-006
347       29        0.829458        2.49254e-006        1.08746e-006
348       29        0.841624        2.50724e-006        1.08065e-006
349       29        0.85507        2.52354e-006        1.07314e-006
350       29        0.869355        2.54097e-006        1.06523e-006
351       29        0.882942        2.5575e-006        1.05769e-006
352       29        0.890915        2.56665e-006        1.05304e-006
353       29        0.879394        2.55012e-006        1.05839e-006
354       29        0.820073        2.4747e-006        1.08986e-006
355       29        0.684043        2.31326e-006        1.16721e-006
356       29        0.516676        2.12873e-006        1.26979e-006
357       29        0.420243        2.02903e-006        1.33285e-006
358       29        0.450183        2.05947e-006        1.31294e-006
359       29        0.590082        2.20781e-006        1.22375e-006
360       29        0.756347        2.3976e-006        1.12538e-006
361       29        0.857963        2.522e-006        1.06939e-006
362       29        0.891957        2.56691e-006        1.05206e-006
363       29        0.893233        2.56993e-006        1.05195e-006
364       29        0.88333        2.55809e-006        1.05753e-006
365       29        0.871216        2.54329e-006        1.06422e-006
366       29        0.859869        2.52945e-006        1.07051e-006
367       29        0.850208        2.51773e-006        1.07589e-006
368       29        0.842471        2.50834e-006        1.08021e-006
369       29        0.836626        2.50125e-006        1.08347e-006
370       29        0.832548        2.4963e-006        1.08574e-006
371       29        0.830143        2.49337e-006        1.08708e-006
372       29        0.82939        2.49247e-006        1.0875e-006
373       29        0.830131        2.49339e-006        1.0871e-006
374       29        0.832223        2.49593e-006        1.08593e-006
375       29        0.835604        2.50003e-006        1.08404e-006
376       29        0.840281        2.5057e-006        1.08144e-006
377       29        0.846317        2.51304e-006        1.07807e-006
378       29        0.853801        2.52215e-006        1.07391e-006
379       29        0.862798        2.53308e-006        1.06891e-006
380       29        0.873215        2.54578e-006        1.06314e-006
381       29        0.884472        2.55957e-006        1.05693e-006
382       29        0.894514        2.57171e-006        1.05133e-006
383       29        0.89684        2.5736e-006        1.04966e-006
384       29        0.8746        2.54341e-006        1.06068e-006
385       29        0.798319        2.44823e-006        1.10191e-006
386       29        0.657729        2.28349e-006        1.18291e-006
387       29        0.523314        2.13584e-006        1.2656e-006
388       29        0.482979        2.09335e-006        1.29148e-006
389       29        0.560706        2.17592e-006        1.24203e-006
390       29        0.708491        2.34173e-006        1.15304e-006
391       29        0.831875        2.48938e-006        1.08346e-006
392       29        0.887636        2.56046e-006        1.05396e-006
393       29        0.899974        2.57794e-006        1.04814e-006
394       29        0.894465        2.57178e-006        1.05141e-006
395       29        0.884219        2.55928e-006        1.05708e-006
396       29        0.874002        2.54674e-006        1.0627e-006
397       29        0.865374        2.53621e-006        1.06747e-006
398       29        0.858951        2.5284e-006        1.07104e-006
399       29        0.854842        2.52341e-006        1.07333e-006
400       29        0.852942        2.5211e-006        1.07439e-006
401       29        0.853137        2.52135e-006        1.07429e-006
402       29        0.855333        2.52403e-006        1.07307e-006
403       29        0.859479        2.52909e-006        1.07078e-006
404       29        0.865533        2.53648e-006        1.06742e-006
405       29        0.873421        2.54609e-006        1.06304e-006
406       29        0.882843        2.55764e-006        1.05785e-006
407       29        0.892873        2.56995e-006        1.05234e-006
408       29        0.900584        2.57913e-006        1.04798e-006
409       29        0.897349        2.57371e-006        1.04917e-006
410       29        0.863922        2.52972e-006        1.06629e-006
411       29        0.772855        2.41789e-006        1.11632e-006
412       29        0.636929        2.2602e-006        1.19545e-006
413       29        0.540303        2.15403e-006        1.25488e-006
414       29        0.550201        2.16468e-006        1.24866e-006
415       29        0.659461        2.28566e-006        1.18198e-006
416       29        0.792245        2.4412e-006        1.10544e-006
417       29        0.873619        2.54202e-006        1.06113e-006
418       29        0.901485        2.57914e-006        1.04704e-006
419       29        0.903153        2.58239e-006        1.04662e-006
420       29        0.896139        2.57401e-006        1.05056e-006
421       29        0.887911        2.5639e-006        1.05508e-006
422       29        0.88098        2.55541e-006        1.0589e-006
423       29        0.876138        2.54953e-006        1.06159e-006
424       29        0.873594        2.54644e-006        1.06301e-006
425       29        0.873304        2.5461e-006        1.06317e-006
426       29        0.875118        2.54835e-006        1.06219e-006
427       29        0.878815        2.55292e-006        1.06016e-006
428       29        0.884034        2.55932e-006        1.05729e-006
429       29        0.890214        2.56666e-006        1.05379e-006
430       29        0.897751        2.57589e-006        1.04964e-006
431       29        0.905916        2.58621e-006        1.04527e-006
432       29        0.912729        2.59469e-006        1.04158e-006
433       29        0.916035        2.59844e-006        1.03964e-006
434       29        0.911464        2.59161e-006        1.04166e-006
435       29        0.894601        2.56975e-006        1.05044e-006
436       29        0.865563        2.53348e-006        1.06612e-006
437       29        0.842463        2.50474e-006        1.07866e-006
438       29        0.845652        2.50881e-006        1.07698e-006
439       29        0.872103        2.54181e-006        1.06266e-006
440       29        0.898378        2.57462e-006        1.04846e-006
441       29        0.910326        2.59052e-006        1.04241e-006
442       29        0.910787        2.59221e-006        1.0426e-006
443       29        0.904842        2.58512e-006        1.04596e-006
444       29        0.897229        2.57566e-006        1.05009e-006
445       29        0.890449        2.56723e-006        1.05377e-006
446       29        0.885603        2.56126e-006        1.05643e-006
447       29        0.883231        2.55833e-006        1.05773e-006
448       29        0.883578        2.55871e-006        1.05752e-006
449       29        0.886665        2.56244e-006        1.05579e-006
450       29        0.892159        2.56918e-006        1.05277e-006
451       29        0.898972        2.57753e-006        1.04902e-006
452       29        0.903837        2.58317e-006        1.04622e-006
453       29        0.897544        2.57385e-006        1.04902e-006
454       29        0.86075        2.52585e-006        1.06804e-006
455       29        0.768269        2.41268e-006        1.11904e-006
456       29        0.639045        2.26277e-006        1.19428e-006
457       29        0.556024        2.17109e-006        1.24509e-006
458       29        0.579382        2.19655e-006        1.2306e-006
459       29        0.692544        2.32381e-006        1.16261e-006
460       29        0.813282        2.46699e-006        1.09386e-006
461       29        0.879291        2.54974e-006        1.05834e-006
462       29        0.899369        2.577e-006        1.04839e-006
463       29        0.898747        2.57707e-006        1.04907e-006
464       29        0.892461        2.56949e-006        1.05258e-006
465       29        0.886562        2.56225e-006        1.05583e-006
466       29        0.883125        2.55806e-006        1.05773e-006
467       29        0.882819        2.5577e-006        1.0579e-006
468       29        0.885637        2.56115e-006        1.05635e-006
469       29        0.890926        2.56767e-006        1.05345e-006
470       29        0.896778        2.57478e-006        1.05021e-006
471       29        0.897955        2.57558e-006        1.0493e-006
472       29        0.882436        2.55441e-006        1.05695e-006
473       29        0.833155        2.49239e-006        1.08338e-006
474       29        0.749913        2.39196e-006        1.12998e-006
475       29        0.68328        2.31382e-006        1.16838e-006
476       29        0.688453        2.31972e-006        1.16532e-006
477       29        0.762548        2.40685e-006        1.12274e-006
478       29        0.848918        2.51162e-006        1.07466e-006
479       29        0.90088        2.57727e-006        1.04692e-006
480       29        0.921225        2.60456e-006        1.0367e-006
481       29        0.926806        2.61218e-006        1.03394e-006
482       29        0.928935        2.61493e-006        1.03283e-006
483       29        0.931944        2.61859e-006        1.03117e-006
484       29        0.935426        2.62268e-006        1.02919e-006
485       29        0.930971        2.61603e-006        1.03116e-006
486       29        0.879686        2.54824e-006        1.0573e-006
487       29        0.630752        2.24939e-006        1.19711e-006
488       29        -0.146456        1.52815e-006        1.76918e-006
489       29        -0.757145        1.12348e-006        2.39546e-006
490       29        -0.92901        1.0311e-006        2.61075e-006
491       29        -0.95589        1.01825e-006        2.64845e-006
492       29        -0.947268        1.02348e-006        2.63921e-006
493       29        -0.932994        1.03148e-006        2.62214e-006
494       29        -0.920104        1.03884e-006        2.60703e-006
495       29        -0.909505        1.04516e-006        2.59523e-006
496       29        -0.900563        1.05052e-006        2.58532e-006
497       29        -0.892212        1.05527e-006        2.57542e-006
498       29        -0.885336        1.05876e-006        2.56623e-006
499       29        -0.874034        1.0645e-006        2.55114e-006
0       30        -0.883609        1.06042e-006        2.56581e-006
1       30        -0.883573        1.05926e-006        2.56291e-006
2       30        -0.894578        1.05261e-006        2.57501e-006
3       30        -0.906145        1.04623e-006        2.58917e-006
4       30        -0.919831        1.03897e-006        2.60663e-006
5       30        -0.935609        1.03051e-006        2.62654e-006
6       30        -0.951449        1.02167e-006        2.64556e-006
7       30        -0.957299        1.01754e-006        2.65033e-006
8       30        -0.912897        1.03918e-006        2.58916e-006
9       30        -0.670896        1.17286e-006        2.2941e-006
10       30        0.102683        1.73038e-006        1.56151e-006
11       30        0.734549        2.36843e-006        1.13619e-006
12       30        0.911422        2.58903e-006        1.04067e-006
13       30        0.94548        2.63481e-006        1.0236e-006
14       30        0.947289        2.63795e-006        1.02297e-006
15       30        0.943579        2.63349e-006        1.02504e-006
16       30        0.939369        2.62812e-006        1.02727e-006
17       30        0.933456        2.62015e-006        1.03022e-006
18       30        0.923074        2.60636e-006        1.0355e-006
19       30        0.906737        2.58593e-006        1.0443e-006
20       30        0.887568        2.56202e-006        1.05467e-006
21       30        0.876827        2.54867e-006        1.0605e-006
22       30        0.8812        2.55419e-006        1.05816e-006
23       30        0.894857        2.57124e-006        1.05078e-006
24       30        0.905936        2.58508e-006        1.04479e-006
25       30        0.910144        2.5911e-006        1.04283e-006
26       30        0.908616        2.58972e-006        1.04387e-006
27       30        0.904481        2.58466e-006        1.04614e-006
28       30        0.900539        2.57977e-006        1.04829e-006
29       30        0.898113        2.57673e-006        1.0496e-006
30       30        0.897744        2.57624e-006        1.04979e-006
31       30        0.899528        2.57849e-006        1.04883e-006
32       30        0.903241        2.5831e-006        1.04681e-006
33       30        0.908258        2.58933e-006        1.04408e-006
34       30        0.912797        2.59484e-006        1.04157e-006
35       30        0.913224        2.59462e-006        1.04104e-006
36       30        0.906188        2.5852e-006        1.04458e-006
37       30        0.889876        2.56475e-006        1.05336e-006
38       30        0.871296        2.54125e-006        1.06328e-006
39       30        0.864642        2.5328e-006        1.06682e-006
40       30        0.875713        2.54678e-006        1.0609e-006
41       30        0.896073        2.57251e-006        1.05002e-006
42       30        0.91177        2.59222e-006        1.04158e-006
43       30        0.917923        2.60063e-006        1.03856e-006
44       30        0.916783        2.59984e-006        1.03942e-006
45       30        0.911793        2.59373e-006        1.04217e-006
46       30        0.905765        2.58607e-006        1.04537e-006
47       30        0.900476        2.57937e-006        1.0482e-006
48       30        0.896796        2.57497e-006        1.05026e-006
49       30        0.894352        2.57212e-006        1.05167e-006
50       30        0.893168        2.57073e-006        1.05235e-006
51       30        0.89332        2.57093e-006        1.05227e-006
52       30        0.894854        2.5728e-006        1.05142e-006
53       30        0.89771        2.57627e-006        1.04983e-006
54       30        0.901734        2.58113e-006        1.04759e-006
55       30        0.906674        2.58709e-006        1.04484e-006
56       30        0.912398        2.59426e-006        1.04175e-006
57       30        0.916937        2.5999e-006        1.03929e-006
58       30        0.915782        2.5976e-006        1.03957e-006
59       30        0.905314        2.58388e-006        1.04496e-006
60       30        0.883526        2.5565e-006        1.05666e-006
61       30        0.860021        2.52681e-006        1.06923e-006
62       30        0.851889        2.51659e-006        1.0736e-006
63       30        0.865123        2.53334e-006        1.06653e-006
64       30        0.888682        2.56304e-006        1.05392e-006
65       30        0.905735        2.58454e-006        1.04478e-006
66       30        0.911654        2.59281e-006        1.04194e-006
67       30        0.909662        2.59096e-006        1.04328e-006
68       30        0.904067        2.58413e-006        1.04636e-006
69       30        0.898142        2.57679e-006        1.04959e-006
70       30        0.893321        2.5708e-006        1.05221e-006
71       30        0.890186        2.56691e-006        1.05392e-006
72       30        0.888974        2.56544e-006        1.05459e-006
73       30        0.889766        2.5664e-006        1.05415e-006
74       30        0.892518        2.56979e-006        1.05264e-006
75       30        0.897071        2.57544e-006        1.05017e-006
76       30        0.903053        2.58287e-006        1.04692e-006
77       30        0.909524        2.59088e-006        1.04339e-006
78       30        0.91408        2.59621e-006        1.04078e-006
79       30        0.911858        2.59239e-006        1.04156e-006
80       30        0.897971        2.57439e-006        1.04879e-006
81       30        0.870366        2.53964e-006        1.0636e-006
82       30        0.842865        2.50497e-006        1.07833e-006
83       30        0.835118        2.49524e-006        1.08249e-006
84       30        0.85215        2.51676e-006        1.07339e-006
85       30        0.881014        2.55317e-006        1.05794e-006
86       30        0.901799        2.57942e-006        1.04683e-006
87       30        0.908629        2.5889e-006        1.04353e-006
88       30        0.905856        2.58621e-006        1.04534e-006
89       30        0.898486        2.57722e-006        1.04941e-006
90       30        0.890382        2.56719e-006        1.05383e-006
91       30        0.883235        2.55834e-006        1.05773e-006
92       30        0.877749        2.55157e-006        1.06073e-006
93       30        0.874233        2.54727e-006        1.06267e-006
94       30        0.872829        2.54554e-006        1.06345e-006
95       30        0.873613        2.54648e-006        1.06301e-006
96       30        0.876628        2.55017e-006        1.06134e-006
97       30        0.881708        2.55644e-006        1.05856e-006
98       30        0.888579        2.56495e-006        1.05481e-006
99       30        0.896751        2.57506e-006        1.05035e-006
100       30        0.905096        2.58536e-006        1.04579e-006
101       30        0.910852        2.5921e-006        1.04249e-006
102       30        0.908838        2.58847e-006        1.04313e-006
103       30        0.893832        2.56915e-006        1.051e-006
104       30        0.864547        2.53226e-006        1.06669e-006
105       30        0.836719        2.49717e-006        1.0816e-006
106       30        0.829951        2.48866e-006        1.08523e-006
107       30        0.84896        2.51264e-006        1.07506e-006
108       30        0.880272        2.55207e-006        1.05827e-006
109       30        0.902948        2.58073e-006        1.04616e-006
110       30        0.91077        2.59151e-006        1.04234e-006
111       30        0.908431        2.58938e-006        1.04392e-006
112       30        0.901237        2.5806e-006        1.0479e-006
113       30        0.893114        2.57055e-006        1.05233e-006
114       30        0.885692        2.56135e-006        1.05638e-006
115       30        0.87956        2.55378e-006        1.05973e-006
116       30        0.874884        2.54805e-006        1.06231e-006
117       30        0.871647        2.54408e-006        1.06409e-006
118       30        0.869689        2.54164e-006        1.06515e-006
119       30        0.868883        2.54054e-006        1.06555e-006
120       30        0.86938        2.54114e-006        1.06527e-006
121       30        0.870888        2.54302e-006        1.06446e-006
122       30        0.872909        2.54553e-006        1.06336e-006
123       30        0.875025        2.54814e-006        1.0622e-006
124       30        0.876952        2.5505e-006        1.06113e-006
125       30        0.878571        2.55248e-006        1.06024e-006
126       30        0.879888        2.55408e-006        1.05951e-006
127       30        0.881054        2.55551e-006        1.05886e-006
128       30        0.882276        2.55703e-006        1.0582e-006
129       30        0.883709        2.55879e-006        1.05741e-006
130       30        0.885391        2.56086e-006        1.05649e-006
131       30        0.887282        2.56321e-006        1.05546e-006
132       30        0.889369        2.56581e-006        1.05433e-006
133       30        0.891761        2.56878e-006        1.05303e-006
134       30        0.894664        2.57236e-006        1.05144e-006
135       30        0.898339        2.57688e-006        1.04942e-006
136       30        0.903048        2.58269e-006        1.04685e-006
137       30        0.908836        2.58986e-006        1.04369e-006
138       30        0.915104        2.59768e-006        1.04031e-006
139       30        0.919175        2.60245e-006        1.03798e-006
140       30        0.915454        2.59666e-006        1.03953e-006
141       30        0.897797        2.57383e-006        1.04875e-006
142       30        0.86295        2.53001e-006        1.06745e-006
143       30        0.826453        2.4843e-006        1.08713e-006
144       30        0.811353        2.4655e-006        1.09531e-006
145       30        0.826635        2.48471e-006        1.08711e-006
146       30        0.861288        2.52814e-006        1.06844e-006
147       30        0.891069        2.56558e-006        1.05244e-006
148       30        0.902769        2.5811e-006        1.04649e-006
149       30        0.900749        2.57967e-006        1.04803e-006
150       30        0.891203        2.56814e-006        1.05335e-006
151       30        0.879273        2.55344e-006        1.0599e-006
152       30        0.867246        2.5386e-006        1.06648e-006
153       30        0.856197        2.52507e-006        1.07259e-006
154       30        0.846333        2.51311e-006        1.07809e-006
155       30        0.837501        2.50241e-006        1.08302e-006
156       30        0.82953        2.49275e-006        1.08747e-006
157       30        0.822205        2.48388e-006        1.09157e-006
158       30        0.815343        2.47559e-006        1.09542e-006
159       30        0.808827        2.46772e-006        1.09907e-006
160       30        0.802625        2.46022e-006        1.10255e-006
161       30        0.796854        2.45326e-006        1.1058e-006
162       30        0.7917        2.44714e-006        1.10873e-006
163       30        0.78696        2.4415e-006        1.11143e-006
164       30        0.782555        2.43624e-006        1.11394e-006
165       30        0.778499        2.43141e-006        1.11625e-006
166       30        0.774797        2.42701e-006        1.11836e-006
167       30        0.771459        2.42304e-006        1.12027e-006
168       30        0.768501        2.41953e-006        1.12196e-006
169       30        0.765938        2.4165e-006        1.12342e-006
170       30        0.763785        2.41395e-006        1.12466e-006
171       30        0.762047        2.41189e-006        1.12565e-006
172       30        0.760721        2.41032e-006        1.12641e-006
173       30        0.759795        2.40922e-006        1.12694e-006
174       30        0.759248        2.40857e-006        1.12726e-006
175       30        0.759059        2.40834e-006        1.12736e-006
176       30        0.7592        2.40851e-006        1.12728e-006
177       30        0.759624        2.40901e-006        1.12704e-006
178       30        0.760273        2.40978e-006        1.12667e-006
179       30        0.761084        2.41074e-006        1.1262e-006
180       30        0.761994        2.41182e-006        1.12568e-006
181       30        0.762946        2.41294e-006        1.12513e-006
182       30        0.76389        2.41406e-006        1.12459e-006
183       30        0.764785        2.41512e-006        1.12408e-006
184       30        0.765598        2.41608e-006        1.12361e-006
185       30        0.766302        2.41692e-006        1.12321e-006
186       30        0.766877        2.4176e-006        1.12288e-006
187       30        0.767309        2.41811e-006        1.12263e-006
188       30        0.76759        2.41844e-006        1.12247e-006
189       30        0.767714        2.41859e-006        1.1224e-006
190       30        0.76768        2.41855e-006        1.12242e-006
191       30        0.767489        2.41833e-006        1.12253e-006
192       30        0.767148        2.41792e-006        1.12273e-006
193       30        0.766667        2.41735e-006        1.123e-006
194       30        0.766064        2.41664e-006        1.12335e-006
195       30        0.76536        2.4158e-006        1.12375e-006
196       30        0.764581        2.41488e-006        1.1242e-006
197       30        0.763763        2.41391e-006        1.12467e-006
198       30        0.762942        2.41294e-006        1.12514e-006
199       30        0.76216        2.41201e-006        1.12558e-006
200       30        0.761452        2.41117e-006        1.12599e-006
201       30        0.760852        2.41047e-006        1.12633e-006
202       30        0.760381        2.40991e-006        1.12661e-006
203       30        0.760045        2.40952e-006        1.1268e-006
204       30        0.759857        2.4093e-006        1.12691e-006
205       30        0.759832        2.40927e-006        1.12692e-006
206       30        0.759982        2.40944e-006        1.12684e-006
207       30        0.760319        2.40984e-006        1.12664e-006
208       30        0.76085        2.41047e-006        1.12634e-006
209       30        0.761582        2.41134e-006        1.12592e-006
210       30        0.762514        2.41244e-006        1.12538e-006
211       30        0.763644        2.41378e-006        1.12474e-006
212       30        0.764962        2.41534e-006        1.12398e-006
213       30        0.766456        2.41711e-006        1.12313e-006
214       30        0.768109        2.41907e-006        1.12218e-006
215       30        0.769901        2.4212e-006        1.12116e-006
216       30        0.771812        2.42346e-006        1.12006e-006
217       30        0.773821        2.42585e-006        1.11892e-006
218       30        0.775906        2.42833e-006        1.11773e-006
219       30        0.778044        2.43087e-006        1.11651e-006
220       30        0.780206        2.43342e-006        1.11526e-006
221       30        0.782462        2.4361e-006        1.11398e-006
222       30        0.784788        2.4389e-006        1.11267e-006
223       30        0.787034        2.44159e-006        1.11139e-006
224       30        0.789119        2.44409e-006        1.11021e-006
225       30        0.790999        2.44634e-006        1.10915e-006
226       30        0.792657        2.44832e-006        1.10821e-006
227       30        0.79411        2.45006e-006        1.10738e-006
228       30        0.795416        2.45162e-006        1.10664e-006
229       30        0.796663        2.4531e-006        1.10593e-006
230       30        0.797965        2.45464e-006        1.10519e-006
231       30        0.799486        2.45645e-006        1.10432e-006
232       30        0.801434        2.45879e-006        1.10323e-006
233       30        0.803855        2.46172e-006        1.10187e-006
234       30        0.806803        2.46526e-006        1.1002e-006
235       30        0.810419        2.46961e-006        1.09816e-006
236       30        0.814847        2.47494e-006        1.09567e-006
237       30        0.820242        2.48145e-006        1.09264e-006
238       30        0.826757        2.48933e-006        1.08899e-006
239       30        0.834535        2.49875e-006        1.08465e-006
240       30        0.843692        2.50984e-006        1.07953e-006
241       30        0.854268        2.52271e-006        1.07365e-006
242       30        0.866154        2.53726e-006        1.06709e-006
243       30        0.878905        2.5529e-006        1.06006e-006
244       30        0.891123        2.56784e-006        1.05331e-006
245       30        0.898861        2.57679e-006        1.04884e-006
246       30        0.893059        2.56788e-006        1.05129e-006
247       30        0.85971        2.52519e-006        1.06887e-006
248       30        0.788897        2.43805e-006        1.10772e-006
249       30        0.704482        2.33752e-006        1.15558e-006
250       30        0.654497        2.27983e-006        1.18484e-006
251       30        0.672469        2.30043e-006        1.17425e-006
252       30        0.745889        2.3864e-006        1.1319e-006
253       30        0.827662        2.4855e-006        1.08634e-006
254       30        0.878773        2.54941e-006        1.05875e-006
255       30        0.89491        2.57119e-006        1.0507e-006
256       30        0.891269        2.56783e-006        1.05316e-006
257       30        0.879156        2.55317e-006        1.05991e-006
258       30        0.864797        2.53559e-006        1.06783e-006
259       30        0.850582        2.51821e-006        1.0757e-006
260       30        0.83738        2.50215e-006        1.08304e-006
261       30        0.825486        2.48777e-006        1.0897e-006
262       30        0.814976        2.47509e-006        1.0956e-006
263       30        0.805799        2.46405e-006        1.10077e-006
264       30        0.79785        2.45451e-006        1.10525e-006
265       30        0.791        2.44631e-006        1.10913e-006
266       30        0.785112        2.43927e-006        1.11248e-006
267       30        0.780053        2.43324e-006        1.11535e-006
268       30        0.775703        2.42806e-006        1.11783e-006
269       30        0.771954        2.42361e-006        1.11997e-006
270       30        0.768712        2.41976e-006        1.12183e-006
271       30        0.765897        2.41642e-006        1.12344e-006
272       30        0.76344        2.41351e-006        1.12484e-006
273       30        0.761286        2.41097e-006        1.12608e-006
274       30        0.759389        2.40872e-006        1.12717e-006
275       30        0.757712        2.40674e-006        1.12813e-006
276       30        0.756224        2.40498e-006        1.12898e-006
277       30        0.754905        2.40343e-006        1.12974e-006
278       30        0.753735        2.40205e-006        1.13042e-006
279       30        0.752703        2.40083e-006        1.13101e-006
280       30        0.7518        2.39977e-006        1.13153e-006
281       30        0.751022        2.39885e-006        1.13198e-006
282       30        0.750366        2.39808e-006        1.13236e-006
283       30        0.749831        2.39745e-006        1.13266e-006
284       30        0.749419        2.39696e-006        1.1329e-006
285       30        0.749132        2.39662e-006        1.13307e-006
286       30        0.748972        2.39644e-006        1.13316e-006
287       30        0.74894        2.3964e-006        1.13318e-006
288       30        0.749037        2.39651e-006        1.13312e-006
289       30        0.749261        2.39678e-006        1.133e-006
290       30        0.749607        2.39719e-006        1.1328e-006
291       30        0.750073        2.39774e-006        1.13253e-006
292       30        0.750652        2.39842e-006        1.1322e-006
293       30        0.751338        2.39923e-006        1.1318e-006
294       30        0.752124        2.40016e-006        1.13135e-006
295       30        0.753002        2.40119e-006        1.13084e-006
296       30        0.753962        2.40233e-006        1.13029e-006
297       30        0.754994        2.40354e-006        1.1297e-006
298       30        0.756094        2.40484e-006        1.12906e-006
299       30        0.757257        2.40621e-006        1.1284e-006
300       30        0.758461        2.40764e-006        1.1277e-006
301       30        0.759678        2.40908e-006        1.12701e-006
302       30        0.760871        2.41049e-006        1.12632e-006
303       30        0.762007        2.41183e-006        1.12567e-006
304       30        0.763054        2.41308e-006        1.12507e-006
305       30        0.763986        2.41418e-006        1.12454e-006
306       30        0.764783        2.41512e-006        1.12408e-006
307       30        0.765432        2.41589e-006        1.12371e-006
308       30        0.765921        2.41647e-006        1.12343e-006
309       30        0.766245        2.41686e-006        1.12325e-006
310       30        0.7664        2.41704e-006        1.12316e-006
311       30        0.766389        2.41703e-006        1.12316e-006
312       30        0.766213        2.41682e-006        1.12327e-006
313       30        0.76588        2.41643e-006        1.12346e-006
314       30        0.765397        2.41586e-006        1.12373e-006
315       30        0.764777        2.41512e-006        1.12409e-006
316       30        0.764039        2.41425e-006        1.12451e-006
317       30        0.763204        2.41326e-006        1.12499e-006
318       30        0.7623        2.41219e-006        1.12551e-006
319       30        0.761361        2.41108e-006        1.12605e-006
320       30        0.760429        2.40998e-006        1.12658e-006
321       30        0.759548        2.40894e-006        1.12709e-006
322       30        0.758767        2.40801e-006        1.12754e-006
323       30        0.758131        2.40726e-006        1.1279e-006
324       30        0.75768        2.40673e-006        1.12816e-006
325       30        0.757442        2.40645e-006        1.1283e-006
326       30        0.75743        2.40644e-006        1.12831e-006
327       30        0.757663        2.40672e-006        1.12817e-006
328       30        0.75816        2.4073e-006        1.12789e-006
329       30        0.758937        2.40822e-006        1.12744e-006
330       30        0.760011        2.40949e-006        1.12683e-006
331       30        0.761392        2.41113e-006        1.12603e-006
332       30        0.763093        2.41314e-006        1.12506e-006
333       30        0.765123        2.41554e-006        1.1239e-006
334       30        0.76749        2.41835e-006        1.12254e-006
335       30        0.770205        2.42157e-006        1.12099e-006
336       30        0.773281        2.42522e-006        1.11923e-006
337       30        0.776734        2.42933e-006        1.11726e-006
338       30        0.780588        2.43392e-006        1.11507e-006
339       30        0.784873        2.43902e-006        1.11263e-006
340       30        0.78963        2.44469e-006        1.10992e-006
341       30        0.794939        2.45104e-006        1.10691e-006
342       30        0.80086        2.45814e-006        1.10357e-006
343       30        0.807432        2.46604e-006        1.09986e-006
344       30        0.814708        2.47481e-006        1.09577e-006
345       30        0.82276        2.48453e-006        1.09125e-006
346       30        0.831671        2.49532e-006        1.08627e-006
347       30        0.841522        2.50727e-006        1.08077e-006
348       30        0.852355        2.52045e-006        1.07474e-006
349       30        0.864114        2.53485e-006        1.06825e-006
350       30        0.876557        2.55014e-006        1.0614e-006
351       30        0.888931        2.56537e-006        1.05461e-006
352       30        0.899189        2.57782e-006        1.04891e-006
353       30        0.90247        2.5809e-006        1.04673e-006
354       30        0.892321        2.5672e-006        1.05179e-006
355       30        0.862824        2.53007e-006        1.06761e-006
356       30        0.823867        2.48139e-006        1.08866e-006
357       30        0.800513        2.45229e-006        1.10132e-006
358       30        0.808117        2.46173e-006        1.09719e-006
359       30        0.841994        2.50395e-006        1.07883e-006
360       30        0.880192        2.5518e-006        1.05824e-006
361       30        0.901506        2.57899e-006        1.04696e-006
362       30        0.905705        2.58548e-006        1.0452e-006
363       30        0.899734        2.57866e-006        1.04868e-006
364       30        0.889824        2.5665e-006        1.05413e-006
365       30        0.879473        2.55374e-006        1.0598e-006
366       30        0.870047        2.54212e-006        1.06498e-006
367       30        0.862037        2.5323e-006        1.06939e-006
368       30        0.855591        2.52444e-006        1.07297e-006
369       30        0.850717        2.51849e-006        1.07567e-006
370       30        0.847333        2.51433e-006        1.07753e-006
371       30        0.845394        2.51194e-006        1.0786e-006
372       30        0.844941        2.5114e-006        1.07885e-006
373       30        0.84582        2.51249e-006        1.07838e-006
374       30        0.847874        2.51501e-006        1.07724e-006
375       30        0.851029        2.51887e-006        1.07549e-006
376       30        0.855261        2.52404e-006        1.07315e-006
377       30        0.860593        2.53056e-006        1.0702e-006
378       30        0.867064        2.53847e-006        1.06662e-006
379       30        0.874689        2.54782e-006        1.06242e-006
380       30        0.883402        2.55857e-006        1.05765e-006
381       30        0.892909        2.57032e-006        1.05245e-006
382       30        0.902257        2.58184e-006        1.04733e-006
383       30        0.908857        2.58963e-006        1.04358e-006
384       30        0.907375        2.58661e-006        1.04391e-006
385       30        0.892157        2.5669e-006        1.05184e-006
386       30        0.861157        2.52795e-006        1.0685e-006
387       30        0.830349        2.48923e-006        1.08505e-006
388       30        0.821058        2.47752e-006        1.09002e-006
389       30        0.839476        2.50066e-006        1.08013e-006
390       30        0.873271        2.54318e-006        1.06199e-006
391       30        0.900095        2.57701e-006        1.04764e-006
392       30        0.910416        2.59083e-006        1.04244e-006
393       30        0.909024        2.59005e-006        1.04358e-006
394       30        0.90157        2.58103e-006        1.04772e-006
395       30        0.892679        2.57003e-006        1.05257e-006
396       30        0.884375        2.55974e-006        1.0571e-006
397       30        0.877452        2.55115e-006        1.06087e-006
398       30        0.872352        2.5449e-006        1.06369e-006
399       30        0.869169        2.54104e-006        1.06546e-006
400       30        0.867811        2.53939e-006        1.06621e-006
401       30        0.868176        2.53984e-006        1.06601e-006
402       30        0.870178        2.5423e-006        1.06491e-006
403       30        0.87375        2.54668e-006        1.06294e-006
404       30        0.878821        2.55289e-006        1.06015e-006
405       30        0.885285        2.56087e-006        1.05661e-006
406       30        0.892946        2.57036e-006        1.05243e-006
407       30        0.901307        2.58071e-006        1.04787e-006
408       30        0.909052        2.59023e-006        1.04362e-006
409       30        0.912865        2.59437e-006        1.04131e-006
410       30        0.907511        2.58658e-006        1.04376e-006
411       30        0.888122        2.56193e-006        1.05405e-006
412       30        0.857608        2.52348e-006        1.0704e-006
413       30        0.835649        2.4958e-006        1.08216e-006
414       30        0.838231        2.49905e-006        1.08077e-006
415       30        0.863401        2.5308e-006        1.0673e-006
416       30        0.893123        2.56826e-006        1.05138e-006
417       30        0.910192        2.59006e-006        1.04236e-006
418       30        0.91427        2.59625e-006        1.0406e-006
419       30        0.910346        2.59186e-006        1.04293e-006
420       30        0.903586        2.58353e-006        1.04663e-006
421       30        0.896978        2.57534e-006        1.05022e-006
422       30        0.891735        2.56883e-006        1.05308e-006
423       30        0.888328        2.56462e-006        1.05494e-006
424       30        0.886931        2.56293e-006        1.05572e-006
425       30        0.88757        2.56374e-006        1.05538e-006
426       30        0.890146        2.56693e-006        1.05397e-006
427       30        0.89443        2.57224e-006        1.05163e-006
428       30        0.899909        2.57894e-006        1.04861e-006
429       30        0.905566        2.58556e-006        1.04538e-006
430       30        0.911395        2.59266e-006        1.04215e-006
431       30        0.915887        2.59837e-006        1.03977e-006
432       30        0.916778        2.5993e-006        1.03921e-006
433       30        0.913871        2.59517e-006        1.04058e-006
434       30        0.908486        2.58742e-006        1.04308e-006
435       30        0.904539        2.5819e-006        1.04497e-006
436       30        0.903247        2.58086e-006        1.0459e-006
437       30        0.904781        2.58345e-006        1.04534e-006
438       30        0.910756        2.59128e-006        1.04226e-006
439       30        0.918883        2.60142e-006        1.03788e-006
440       30        0.923831        2.60729e-006        1.03508e-006
441       30        0.924152        2.60814e-006        1.03509e-006
442       30        0.920909        2.60495e-006        1.03718e-006
443       30        0.914697        2.59747e-006        1.04064e-006
444       30        0.907708        2.58876e-006        1.04443e-006
445       30        0.901555        2.58107e-006        1.04775e-006
446       30        0.897029        2.57542e-006        1.0502e-006
447       30        0.894523        2.57233e-006        1.05157e-006
448       30        0.894238        2.57195e-006        1.05172e-006
449       30        0.896169        2.57435e-006        1.05067e-006
450       30        0.900106        2.57924e-006        1.04853e-006
451       30        0.905442        2.58586e-006        1.04563e-006
452       30        0.910659        2.59223e-006        1.04275e-006
453       30        0.912198        2.59349e-006        1.04165e-006
454       30        0.905022        2.58353e-006        1.04512e-006
455       30        0.884654        2.55778e-006        1.056e-006
456       30        0.855137        2.52062e-006        1.07183e-006
457       30        0.835689        2.49614e-006        1.08227e-006
458       30        0.840636        2.5024e-006        1.07963e-006
459       30        0.866042        2.53441e-006        1.06601e-006
460       30        0.89262        2.5678e-006        1.05172e-006
461       30        0.906162        2.58532e-006        1.04465e-006
462       30        0.908366        2.58912e-006        1.04389e-006
463       30        0.904057        2.58411e-006        1.04637e-006
464       30        0.898215        2.5769e-006        1.04956e-006
465       30        0.893392        2.57092e-006        1.05219e-006
466       30        0.890632        2.56746e-006        1.05368e-006
467       30        0.890292        2.56704e-006        1.05386e-006
468       30        0.892357        2.56964e-006        1.05275e-006
469       30        0.896445        2.57471e-006        1.05053e-006
470       30        0.901544        2.58101e-006        1.04774e-006
471       30        0.905356        2.58547e-006        1.04556e-006
472       30        0.903786        2.5826e-006        1.04604e-006
473       30        0.893999        2.56997e-006        1.05116e-006
474       30        0.876304        2.54786e-006        1.06072e-006
475       30        0.862429        2.53038e-006        1.06816e-006
476       30        0.865614        2.53429e-006        1.06641e-006
477       30        0.885252        2.5589e-006        1.05583e-006
478       30        0.90792        2.58725e-006        1.0436e-006
479       30        0.922948        2.60645e-006        1.03566e-006
480       30        0.930777        2.61715e-006        1.03181e-006
481       30        0.934268        2.62179e-006        1.03003e-006
482       30        0.937171        2.62539e-006        1.02846e-006
483       30        0.94094        2.62994e-006        1.02636e-006
484       30        0.943665        2.63291e-006        1.02472e-006
485       30        0.933527        2.61877e-006        1.02961e-006
486       30        0.857868        2.52008e-006        1.06868e-006
487       30        0.521335        2.13025e-006        1.26479e-006
488       30        -0.364193        1.3694e-006        1.97105e-006
489       30        -0.830551        1.0829e-006        2.48481e-006
490       30        -0.94594        1.02264e-006        2.63354e-006
491       30        -0.957968        1.0174e-006        2.65174e-006
492       30        -0.945958        1.02431e-006        2.63788e-006
493       30        -0.930877        1.03272e-006        2.61974e-006
494       30        -0.917649        1.04027e-006        2.60421e-006
495       30        -0.906879        1.04664e-006        2.5921e-006
496       30        -0.897967        1.05201e-006        2.58227e-006
497       30        -0.890101        1.0565e-006        2.57298e-006
498       30        -0.884199        1.05944e-006        2.56494e-006
499       30        -0.873572        1.06475e-006        2.55055e-006
0       31        -0.883229        1.06062e-006        2.56533e-006
1       31        -0.883043        1.05958e-006        2.56233e-006
2       31        -0.893602        1.05319e-006        2.5739e-006
3       31        -0.904711        1.04705e-006        2.58749e-006
4       31        -0.917921        1.04005e-006        2.60436e-006
5       31        -0.93325        1.03185e-006        2.62375e-006
6       31        -0.949339        1.02293e-006        2.64327e-006
7       31        -0.959081        1.01686e-006        2.6533e-006
8       31        -0.933        1.02899e-006        2.61583e-006
9       31        -0.758904        1.12215e-006        2.39684e-006
10       31        -0.125345        1.54378e-006        1.74993e-006
11       31        0.656031        2.27725e-006        1.18168e-006
12       31        0.897813        2.57099e-006        1.04758e-006
13       31        0.947524        2.63707e-006        1.02239e-006
14       31        0.952378        2.64424e-006        1.02021e-006
15       31        0.948634        2.63979e-006        1.02231e-006
16       31        0.943823        2.63372e-006        1.02488e-006
17       31        0.938469        2.62662e-006        1.0276e-006
18       31        0.932138        2.61821e-006        1.03082e-006
19       31        0.925317        2.60996e-006        1.0346e-006
20       31        0.918074        2.60128e-006        1.03866e-006
21       31        0.913119        2.59523e-006        1.04139e-006
22       31        0.912188        2.59402e-006        1.04187e-006
23       31        0.913554        2.5954e-006        1.04101e-006
24       31        0.9142        2.59592e-006        1.04054e-006
25       31        0.913714        2.59577e-006        1.04099e-006
26       31        0.911511        2.59336e-006        1.04231e-006
27       31        0.90838        2.58951e-006        1.04403e-006
28       31        0.905679        2.58613e-006        1.04549e-006
29       31        0.904131        2.5842e-006        1.04632e-006
30       31        0.904068        2.58411e-006        1.04636e-006
31       31        0.905541        2.58594e-006        1.04555e-006
32       31        0.908375        2.58945e-006        1.04401e-006
33       31        0.912253        2.5943e-006        1.04192e-006
34       31        0.916169        2.59913e-006        1.03978e-006
35       31        0.918406        2.60147e-006        1.03839e-006
36       31        0.918558        2.60136e-006        1.03819e-006
37       31        0.916617        2.5992e-006        1.03934e-006
38       31        0.913513        2.59547e-006        1.04107e-006
39       31        0.912753        2.59457e-006        1.04151e-006
40       31        0.915757        2.59826e-006        1.03986e-006
41       31        0.920403        2.60391e-006        1.03729e-006
42       31        0.923253        2.60725e-006        1.03566e-006
43       31        0.923859        2.60837e-006        1.03548e-006
44       31        0.922122        2.60656e-006        1.03656e-006
45       31        0.918659        2.60229e-006        1.03845e-006
46       31        0.914428        2.5968e-006        1.04066e-006
47       31        0.910565        2.59184e-006        1.04269e-006
48       31        0.907756        2.58849e-006        1.04427e-006
49       31        0.905485        2.58579e-006        1.04555e-006
50       31        0.904052        2.58415e-006        1.04639e-006
51       31        0.90391        2.584e-006        1.04648e-006
52       31        0.905238        2.58561e-006        1.04574e-006
53       31        0.907835        2.58874e-006        1.04429e-006
54       31        0.911202        2.59281e-006        1.04241e-006
55       31        0.914823        2.59716e-006        1.04039e-006
56       31        0.918928        2.60237e-006        1.03821e-006
57       31        0.922513        2.607e-006        1.03633e-006
58       31        0.923345        2.60755e-006        1.03569e-006
59       31        0.921541        2.60505e-006        1.03656e-006
60       31        0.917003        2.59957e-006        1.03909e-006
61       31        0.911394        2.59264e-006        1.04215e-006
62       31        0.908897        2.58956e-006        1.04351e-006
63       31        0.910971        2.59209e-006        1.04237e-006
64       31        0.914956        2.59694e-006        1.04016e-006
65       31        0.916926        2.59924e-006        1.03904e-006
66       31        0.916464        2.59913e-006        1.03947e-006
67       31        0.913548        2.59586e-006        1.04119e-006
68       31        0.909209        2.59053e-006        1.04358e-006
69       31        0.904936        2.58522e-006        1.0459e-006
70       31        0.901509        2.58096e-006        1.04776e-006
71       31        0.899305        2.57821e-006        1.04895e-006
72       31        0.898506        2.5772e-006        1.04938e-006
73       31        0.899163        2.57802e-006        1.04902e-006
74       31        0.901243        2.58062e-006        1.0479e-006
75       31        0.904616        2.58482e-006        1.04607e-006
76       31        0.909007        2.59029e-006        1.04369e-006
77       31        0.913857        2.59632e-006        1.04106e-006
78       31        0.917947        2.60126e-006        1.03878e-006
79       31        0.91938        2.60243e-006        1.03776e-006
80       31        0.917824        2.60029e-006        1.03852e-006
81       31        0.91276        2.59404e-006        1.04129e-006
82       31        0.906926        2.58673e-006        1.04443e-006
83       31        0.904874        2.58422e-006        1.04556e-006
84       31        0.907648        2.5877e-006        1.04406e-006
85       31        0.912252        2.59348e-006        1.04159e-006
86       31        0.914187        2.59581e-006        1.04051e-006
87       31        0.912825        2.59458e-006        1.04144e-006
88       31        0.9085        2.58963e-006        1.04395e-006
89       31        0.902299        2.58198e-006        1.04734e-006
90       31        0.895981        2.57414e-006        1.05078e-006
91       31        0.890479        2.56732e-006        1.05378e-006
92       31        0.886267        2.56209e-006        1.05607e-006
93       31        0.8836        2.55879e-006        1.05753e-006
94       31        0.882588        2.55754e-006        1.05808e-006
95       31        0.883322        2.55841e-006        1.05767e-006
96       31        0.885856        2.56155e-006        1.05628e-006
97       31        0.890006        2.56671e-006        1.05403e-006
98       31        0.895511        2.57354e-006        1.05103e-006
99       31        0.901985        2.58158e-006        1.04751e-006
100       31        0.908748        2.58997e-006        1.04383e-006
101       31        0.914414        2.59681e-006        1.04068e-006
102       31        0.917095        2.59954e-006        1.03898e-006
103       31        0.916449        2.59863e-006        1.03929e-006
104       31        0.911856        2.59291e-006        1.04177e-006
105       31        0.906515        2.58614e-006        1.04462e-006
106       31        0.905        2.58424e-006        1.04543e-006
107       31        0.908469        2.58859e-006        1.04357e-006
108       31        0.913919        2.59545e-006        1.04065e-006
109       31        0.91672        2.59889e-006        1.03911e-006
110       31        0.916047        2.59855e-006        1.03967e-006
111       31        0.912202        2.5942e-006        1.04193e-006
112       31        0.90637        2.58701e-006        1.04512e-006
113       31        0.900321        2.57949e-006        1.04841e-006
114       31        0.894938        2.57281e-006        1.05133e-006
115       31        0.890616        2.56744e-006        1.05369e-006
116       31        0.887507        2.5636e-006        1.05538e-006
117       31        0.885615        2.56127e-006        1.05642e-006
118       31        0.884808        2.56023e-006        1.05685e-006
119       31        0.884989        2.56032e-006        1.05669e-006
120       31        0.886418        2.56205e-006        1.0559e-006
121       31        0.888759        2.56499e-006        1.05464e-006
122       31        0.891411        2.5683e-006        1.0532e-006
123       31        0.893872        2.57134e-006        1.05186e-006
124       31        0.895791        2.57368e-006        1.0508e-006
125       31        0.897052        2.57521e-006        1.05009e-006
126       31        0.897762        2.57605e-006        1.04969e-006
127       31        0.898296        2.57664e-006        1.04937e-006
128       31        0.899113        2.57757e-006        1.04889e-006
129       31        0.900467        2.57929e-006        1.04817e-006
130       31        0.902314        2.58168e-006        1.04721e-006
131       31        0.904366        2.58428e-006        1.04611e-006
132       31        0.906321        2.58674e-006        1.04506e-006
133       31        0.908115        2.58899e-006        1.0441e-006
134       31        0.909874        2.59119e-006        1.04315e-006
135       31        0.911873        2.59367e-006        1.04206e-006
136       31        0.914448        2.59684e-006        1.04065e-006
137       31        0.917803        2.60101e-006        1.03883e-006
138       31        0.921831        2.60611e-006        1.03669e-006
139       31        0.925124        2.61016e-006        1.03488e-006
140       31        0.925424        2.60992e-006        1.03448e-006
141       31        0.922213        2.60572e-006        1.03614e-006
142       31        0.914681        2.59631e-006        1.0402e-006
143       31        0.905953        2.58521e-006        1.04483e-006
144       31        0.901349        2.57942e-006        1.0473e-006
145       31        0.902905        2.58145e-006        1.04649e-006
146       31        0.908045        2.58807e-006        1.0438e-006
147       31        0.911095        2.59184e-006        1.04214e-006
148       31        0.909512        2.5902e-006        1.04313e-006
149       31        0.903939        2.58386e-006        1.04639e-006
150       31        0.89519        2.57313e-006        1.0512e-006
151       31        0.885294        2.56089e-006        1.05661e-006
152       31        0.875377        2.5486e-006        1.06201e-006
153       31        0.866229        2.53737e-006        1.06705e-006
154       31        0.857971        2.52732e-006        1.07164e-006
155       31        0.8504        2.51811e-006        1.07585e-006
156       31        0.843384        2.50959e-006        1.07976e-006
157       31        0.836749        2.50152e-006        1.08345e-006
158       31        0.830347        2.49374e-006        1.08702e-006
159       31        0.824091        2.48614e-006        1.0905e-006
160       31        0.817986        2.47871e-006        1.0939e-006
161       31        0.81221        2.4717e-006        1.09713e-006
162       31        0.807033        2.46552e-006        1.10007e-006
163       31        0.802212        2.45976e-006        1.1028e-006
164       31        0.797667        2.45431e-006        1.10537e-006
165       31        0.793439        2.44925e-006        1.10776e-006
166       31        0.789555        2.44461e-006        1.10997e-006
167       31        0.786042        2.44042e-006        1.11196e-006
168       31        0.782933        2.43671e-006        1.11373e-006
169       31        0.780255        2.43352e-006        1.11525e-006
170       31        0.778028        2.43086e-006        1.11652e-006
171       31        0.776261        2.42876e-006        1.11753e-006
172       31        0.774949        2.4272e-006        1.11828e-006
173       31        0.774077        2.42616e-006        1.11877e-006
174       31        0.773617        2.42561e-006        1.11903e-006
175       31        0.773543        2.42552e-006        1.11907e-006
176       31        0.773824        2.42585e-006        1.11891e-006
177       31        0.774403        2.42654e-006        1.11858e-006
178       31        0.775215        2.4275e-006        1.11812e-006
179       31        0.776187        2.42866e-006        1.11757e-006
180       31        0.777251        2.42993e-006        1.11696e-006
181       31        0.778342        2.43123e-006        1.11634e-006
182       31        0.779407        2.43249e-006        1.11573e-006
183       31        0.780401        2.43368e-006        1.11517e-006
184       31        0.781291        2.43474e-006        1.11466e-006
185       31        0.78205        2.43564e-006        1.11423e-006
186       31        0.782656        2.43636e-006        1.11388e-006
187       31        0.783098        2.43689e-006        1.11363e-006
188       31        0.783367        2.43721e-006        1.11348e-006
189       31        0.783457        2.43732e-006        1.11343e-006
190       31        0.783367        2.43721e-006        1.11348e-006
191       31        0.783098        2.43689e-006        1.11363e-006
192       31        0.782654        2.43636e-006        1.11388e-006
193       31        0.782048        2.43564e-006        1.11423e-006
194       31        0.781298        2.43475e-006        1.11466e-006
195       31        0.780424        2.43371e-006        1.11515e-006
196       31        0.779456        2.43255e-006        1.1157e-006
197       31        0.778433        2.43134e-006        1.11629e-006
198       31        0.777398        2.4301e-006        1.11688e-006
199       31        0.776396        2.42891e-006        1.11745e-006
200       31        0.775473        2.42781e-006        1.11797e-006
201       31        0.774665        2.42685e-006        1.11843e-006
202       31        0.774        2.42607e-006        1.11882e-006
203       31        0.773485        2.42546e-006        1.11911e-006
204       31        0.773134        2.42504e-006        1.11931e-006
205       31        0.772967        2.42484e-006        1.11941e-006
206       31        0.773        2.42488e-006        1.11939e-006
207       31        0.773249        2.42518e-006        1.11925e-006
208       31        0.773723        2.42574e-006        1.11898e-006
209       31        0.77443        2.42658e-006        1.11857e-006
210       31        0.775372        2.4277e-006        1.11804e-006
211       31        0.776545        2.4291e-006        1.11737e-006
212       31        0.777941        2.43076e-006        1.11657e-006
213       31        0.779544        2.43267e-006        1.11566e-006
214       31        0.781333        2.4348e-006        1.11464e-006
215       31        0.783283        2.43712e-006        1.11353e-006
216       31        0.785367        2.43961e-006        1.11234e-006
217       31        0.787556        2.44222e-006        1.1111e-006
218       31        0.789822        2.44493e-006        1.10981e-006
219       31        0.792135        2.44769e-006        1.1085e-006
220       31        0.794455        2.45043e-006        1.10717e-006
221       31        0.796875        2.45332e-006        1.1058e-006
222       31        0.79937        2.45634e-006        1.1044e-006
223       31        0.801756        2.45922e-006        1.10306e-006
224       31        0.803936        2.46185e-006        1.10183e-006
225       31        0.805865        2.46417e-006        1.10075e-006
226       31        0.807522        2.46616e-006        1.09981e-006
227       31        0.808923        2.46784e-006        1.09902e-006
228       31        0.810128        2.46929e-006        1.09834e-006
229       31        0.811229        2.4706e-006        1.09772e-006
230       31        0.81234        2.47192e-006        1.09708e-006
231       31        0.813638        2.47345e-006        1.09634e-006
232       31        0.815353        2.47554e-006        1.09539e-006
233       31        0.817506        2.47816e-006        1.09419e-006
234       31        0.820119        2.48132e-006        1.09272e-006
235       31        0.823323        2.48519e-006        1.09092e-006
236       31        0.827241        2.48993e-006        1.08873e-006
237       31        0.831998        2.4957e-006        1.08608e-006
238       31        0.837708        2.50263e-006        1.08289e-006
239       31        0.844469        2.51084e-006        1.07912e-006
240       31        0.85234        2.52043e-006        1.07475e-006
241       31        0.861318        2.53143e-006        1.06979e-006
242       31        0.871296        2.54368e-006        1.0643e-006
243       31        0.881953        2.5568e-006        1.05845e-006
244       31        0.892514        2.56981e-006        1.05266e-006
245       31        0.901162        2.58026e-006        1.04784e-006
246       31        0.904729        2.58388e-006        1.04557e-006
247       31        0.900744        2.57858e-006        1.04759e-006
248       31        0.886912        2.56108e-006        1.05498e-006
249       31        0.868904        2.53802e-006        1.06447e-006
250       31        0.857985        2.52397e-006        1.0702e-006
251       31        0.861361        2.52837e-006        1.06846e-006
252       31        0.876412        2.54775e-006        1.06056e-006
253       31        0.892662        2.56847e-006        1.05195e-006
254       31        0.900532        2.57843e-006        1.04775e-006
255       31        0.899266        2.57755e-006        1.04872e-006
256       31        0.891523        2.56852e-006        1.05317e-006
257       31        0.880153        2.55458e-006        1.05943e-006
258       31        0.867746        2.53933e-006        1.06626e-006
259       31        0.855522        2.52435e-006        1.073e-006
260       31        0.844024        2.5103e-006        1.07937e-006
261       31        0.833499        2.4975e-006        1.08523e-006
262       31        0.824035        2.48606e-006        1.09053e-006
263       31        0.815638        2.47592e-006        1.09524e-006
264       31        0.808256        2.46703e-006        1.09939e-006
265       31        0.801806        2.45927e-006        1.10303e-006
266       31        0.796192        2.45254e-006        1.1062e-006
267       31        0.791316        2.4467e-006        1.10896e-006
268       31        0.787083        2.44164e-006        1.11136e-006
269       31        0.783407        2.43725e-006        1.11345e-006
270       31        0.780209        2.43344e-006        1.11527e-006
271       31        0.777418        2.43012e-006        1.11686e-006
272       31        0.774975        2.42721e-006        1.11825e-006
273       31        0.772829        2.42466e-006        1.11948e-006
274       31        0.770938        2.42241e-006        1.12056e-006
275       31        0.769266        2.42043e-006        1.12151e-006
276       31        0.767786        2.41868e-006        1.12236e-006
277       31        0.766477        2.41712e-006        1.12311e-006
278       31        0.765322        2.41576e-006        1.12377e-006
279       31        0.76431        2.41456e-006        1.12435e-006
280       31        0.763433        2.41352e-006        1.12485e-006
281       31        0.762686        2.41264e-006        1.12528e-006
282       31        0.762069        2.41191e-006        1.12564e-006
283       31        0.761582        2.41133e-006        1.12592e-006
284       31        0.761227        2.41091e-006        1.12612e-006
285       31        0.761008        2.41065e-006        1.12625e-006
286       31        0.760926        2.41056e-006        1.12629e-006
287       31        0.760987        2.41063e-006        1.12626e-006
288       31        0.761189        2.41087e-006        1.12614e-006
289       31        0.761532        2.41128e-006        1.12595e-006
290       31        0.762012        2.41184e-006        1.12567e-006
291       31        0.762625        2.41257e-006        1.12532e-006
292       31        0.763365        2.41345e-006        1.1249e-006
293       31        0.764225        2.41447e-006        1.1244e-006
294       31        0.765197        2.41562e-006        1.12385e-006
295       31        0.766271        2.41689e-006        1.12323e-006
296       31        0.767436        2.41827e-006        1.12257e-006
297       31        0.768679        2.41974e-006        1.12185e-006
298       31        0.769995        2.4213e-006        1.1211e-006
299       31        0.77138        2.42294e-006        1.12031e-006
300       31        0.772807        2.42464e-006        1.11949e-006
301       31        0.774242        2.42635e-006        1.11868e-006
302       31        0.775644        2.42802e-006        1.11788e-006
303       31        0.776973        2.4296e-006        1.11712e-006
304       31        0.778194        2.43105e-006        1.11642e-006
305       31        0.779278        2.43234e-006        1.11581e-006
306       31        0.780205        2.43345e-006        1.11528e-006
307       31        0.78096        2.43435e-006        1.11485e-006
308       31        0.781531        2.43503e-006        1.11452e-006
309       31        0.781913        2.43548e-006        1.11431e-006
310       31        0.782104        2.43571e-006        1.1142e-006
311       31        0.782105        2.43571e-006        1.1142e-006
312       31        0.781919        2.43549e-006        1.1143e-006
313       31        0.781552        2.43506e-006        1.11451e-006
314       31        0.781013        2.43442e-006        1.11482e-006
315       31        0.780312        2.43358e-006        1.11522e-006
316       31        0.779469        2.43258e-006        1.1157e-006
317       31        0.778507        2.43144e-006        1.11625e-006
318       31        0.777454        2.43018e-006        1.11685e-006
319       31        0.776346        2.42886e-006        1.11748e-006
320       31        0.77523        2.42754e-006        1.11812e-006
321       31        0.774155        2.42626e-006        1.11873e-006
322       31        0.773176        2.42509e-006        1.11929e-006
323       31        0.772345        2.42411e-006        1.11976e-006
324       31        0.771708        2.42335e-006        1.12013e-006
325       31        0.771299        2.42287e-006        1.12037e-006
326       31        0.77113        2.42268e-006        1.12046e-006
327       31        0.771223        2.42279e-006        1.12041e-006
328       31        0.771601        2.42324e-006        1.1202e-006
329       31        0.772282        2.42405e-006        1.11981e-006
330       31        0.773284        2.42524e-006        1.11923e-006
331       31        0.77462        2.42682e-006        1.11847e-006
332       31        0.7763        2.42882e-006        1.11751e-006
333       31        0.778332        2.43124e-006        1.11636e-006
334       31        0.780722        2.43409e-006        1.11499e-006
335       31        0.783477        2.43737e-006        1.11343e-006
336       31        0.786602        2.4411e-006        1.11165e-006
337       31        0.790107        2.44529e-006        1.10966e-006
338       31        0.794007        2.44995e-006        1.10745e-006
339       31        0.798318        2.45511e-006        1.10501e-006
340       31        0.803065        2.46079e-006        1.10232e-006
341       31        0.80832        2.4671e-006        1.09936e-006
342       31        0.814122        2.47409e-006        1.09609e-006
343       31        0.820474        2.48177e-006        1.09253e-006
344       31        0.827394        2.49014e-006        1.08866e-006
345       31        0.834912        2.49926e-006        1.08446e-006
346       31        0.843067        2.50916e-006        1.07992e-006
347       31        0.851889        2.51991e-006        1.07501e-006
348       31        0.861368        2.53151e-006        1.06977e-006
349       31        0.871435        2.54387e-006        1.06423e-006
350       31        0.881888        2.55675e-006        1.05849e-006
351       31        0.892265        2.56956e-006        1.05282e-006
352       31        0.901522        2.58093e-006        1.04773e-006
353       31        0.907633        2.58798e-006        1.04419e-006
354       31        0.909459        2.58984e-006        1.04304e-006
355       31        0.906157        2.58576e-006        1.04484e-006
356       31        0.899448        2.57715e-006        1.04837e-006
357       31        0.895141        2.57162e-006        1.05063e-006
358       31        0.896788        2.57371e-006        1.04976e-006
359       31        0.903353        2.58213e-006        1.0463e-006
360       31        0.909775        2.59025e-006        1.04287e-006
361       31        0.911411        2.59236e-006        1.04201e-006
362       31        0.908637        2.58954e-006        1.04377e-006
363       31        0.902155        2.58179e-006        1.04742e-006
364       31        0.893973        2.57168e-006        1.05189e-006
365       31        0.885756        2.56151e-006        1.05637e-006
366       31        0.878285        2.55229e-006        1.06046e-006
367       31        0.871911        2.54443e-006        1.06396e-006
368       31        0.866776        2.53812e-006        1.06679e-006
369       31        0.862907        2.53339e-006        1.06892e-006
370       31        0.860259        2.53012e-006        1.07037e-006
371       31        0.858828        2.52832e-006        1.07114e-006
372       31        0.858717        2.5282e-006        1.07121e-006
373       31        0.859762        2.52951e-006        1.07065e-006
374       31        0.861793        2.53202e-006        1.06954e-006
375       31        0.864719        2.53561e-006        1.06792e-006
376       31        0.868496        2.54025e-006        1.06584e-006
377       31        0.873118        2.54591e-006        1.06329e-006
378       31        0.878576        2.55262e-006        1.06029e-006
379       31        0.884847        2.56037e-006        1.05686e-006
380       31        0.891862        2.56904e-006        1.05303e-006
381       31        0.899402        2.57839e-006        1.04892e-006
382       31        0.906924        2.58771e-006        1.04482e-006
383       31        0.913175        2.59527e-006        1.04135e-006
384       31        0.916192        2.59836e-006        1.03945e-006
385       31        0.915626        2.59748e-006        1.03968e-006
386       31        0.91099        2.59176e-006        1.04222e-006
387       31        0.905353        2.58459e-006        1.04521e-006
388       31        0.903623        2.58241e-006        1.04613e-006
389       31        0.907221        2.58696e-006        1.04421e-006
390       31        0.913333        2.59476e-006        1.04098e-006
391       31        0.916874        2.59912e-006        1.03904e-006
392       31        0.916318        2.59879e-006        1.03949e-006
393       31        0.912392        2.59443e-006        1.04183e-006
394       31        0.906007        2.58659e-006        1.04533e-006
395       31        0.899129        2.57805e-006        1.04907e-006
396       31        0.892805        2.57018e-006        1.0525e-006
397       31        0.887532        2.56359e-006        1.05536e-006
398       31        0.883729        2.55888e-006        1.05743e-006
399       31        0.881474        2.55614e-006        1.05868e-006
400       31        0.88067        2.55519e-006        1.05914e-006
401       31        0.881231        2.55589e-006        1.05884e-006
402       31        0.883073        2.55816e-006        1.05782e-006
403       31        0.88612        2.5619e-006        1.05615e-006
404       31        0.890271        2.56703e-006        1.05388e-006
405       31        0.895413        2.57341e-006        1.05108e-006
406       31        0.90137        2.58081e-006        1.04784e-006
407       31        0.907804        2.58881e-006        1.04435e-006
408       31        0.914002        2.59648e-006        1.04097e-006
409       31        0.918425        2.60166e-006        1.03845e-006
410       31        0.919575        2.6025e-006        1.03759e-006
411       31        0.917294        2.59965e-006        1.03882e-006
412       31        0.911791        2.59274e-006        1.04178e-006
413       31        0.907524        2.58742e-006        1.04408e-006
414       31        0.908104        2.58818e-006        1.04378e-006
415       31        0.912996        2.59435e-006        1.04116e-006
416       31        0.918032        2.60062e-006        1.03844e-006
417       31        0.919609        2.60262e-006        1.0376e-006
418       31        0.918162        2.60141e-006        1.03862e-006
419       31        0.913942        2.59641e-006        1.04101e-006
420       31        0.908683        2.58988e-006        1.04386e-006
421       31        0.903868        2.58389e-006        1.04647e-006
422       31        0.900231        2.57936e-006        1.04845e-006
423       31        0.898154        2.57677e-006        1.04957e-006
424       31        0.897835        2.57638e-006        1.04975e-006
425       31        0.899353        2.57828e-006        1.04893e-006
426       31        0.902671        2.58241e-006        1.04713e-006
427       31        0.907531        2.58842e-006        1.04448e-006
428       31        0.913093        2.5952e-006        1.04141e-006
429       31        0.917298        2.5998e-006        1.03887e-006
430       31        0.91824        2.60048e-006        1.03817e-006
431       31        0.910857        2.59087e-006        1.042e-006
432       31        0.890437        2.56442e-006        1.05263e-006
433       31        0.859395        2.52464e-006        1.06898e-006
434       31        0.830054        2.48732e-006        1.08453e-006
435       31        0.820607        2.47544e-006        1.0896e-006
436       31        0.836296        2.4952e-006        1.0812e-006
437       31        0.864864        2.53138e-006        1.06598e-006
438       31        0.893894        2.56867e-006        1.05074e-006
439       31        0.915435        2.59639e-006        1.03944e-006
440       31        0.926807        2.61065e-006        1.03334e-006
441       31        0.929952        2.61503e-006        1.03182e-006
442       31        0.928112        2.61376e-006        1.03322e-006
443       31        0.922806        2.60752e-006        1.03623e-006
444       31        0.916415        2.59956e-006        1.03969e-006
445       31        0.910646        2.59234e-006        1.04281e-006
446       31        0.906239        2.58684e-006        1.04519e-006
447       31        0.903519        2.58343e-006        1.04665e-006
448       31        0.9026        2.5823e-006        1.04716e-006
449       31        0.903461        2.58339e-006        1.0467e-006
450       31        0.905912        2.58645e-006        1.04537e-006
451       31        0.909521        2.59095e-006        1.04342e-006
452       31        0.913423        2.59577e-006        1.04129e-006
453       31        0.915938        2.59854e-006        1.03978e-006
454       31        0.91574        2.59777e-006        1.03968e-006
455       31        0.912596        2.59392e-006        1.04141e-006
456       31        0.90671        2.5866e-006        1.0446e-006
457       31        0.902358        2.58118e-006        1.04696e-006
458       31        0.902888        2.58183e-006        1.04667e-006
459       31        0.907397        2.58746e-006        1.04423e-006
460       31        0.911379        2.5923e-006        1.04203e-006
461       31        0.912167        2.59346e-006        1.04167e-006
462       31        0.910303        2.59176e-006        1.04293e-006
463       31        0.906098        2.5867e-006        1.04528e-006
464       31        0.901507        2.58101e-006        1.04778e-006
465       31        0.897839        2.57643e-006        1.04977e-006
466       31        0.895712        2.57378e-006        1.05092e-006
467       31        0.895378        2.57336e-006        1.0511e-006
468       31        0.896828        2.57517e-006        1.05031e-006
469       31        0.899797        2.57888e-006        1.04871e-006
470       31        0.903686        2.5837e-006        1.04659e-006
471       31        0.907303        2.58804e-006        1.04456e-006
472       31        0.908993        2.58957e-006        1.04341e-006
473       31        0.908935        2.5894e-006        1.04341e-006
474       31        0.907118        2.58745e-006        1.04452e-006
475       31        0.905903        2.58606e-006        1.04523e-006
476       31        0.90882        2.58967e-006        1.04363e-006
477       31        0.915822        2.59824e-006        1.03978e-006
478       31        0.923495        2.60751e-006        1.03552e-006
479       31        0.929788        2.61547e-006        1.03216e-006
480       31        0.934961        2.62253e-006        1.02961e-006
481       31        0.93885        2.62755e-006        1.02757e-006
482       31        0.942843        2.63248e-006        1.0254e-006
483       31        0.947193        2.63772e-006        1.02298e-006
484       31        0.948784        2.6392e-006        1.02193e-006
485       31        0.931924        2.61626e-006        1.03027e-006
486       31        0.828165        2.48259e-006        1.08452e-006
487       31        0.399958        2.00567e-006        1.3445e-006
488       31        -0.511162        1.27127e-006        2.1195e-006
489       31        -0.874853        1.05914e-006        2.54036e-006
490       31        -0.954492        1.01849e-006        2.64539e-006
491       31        -0.957436        1.01788e-006        2.65158e-006
492       31        -0.94364        1.02565e-006        2.63523e-006
493       31        -0.928426        1.03412e-006        2.61687e-006
494       31        -0.915371        1.04156e-006        2.60151e-006
495       31        -0.904812        1.04782e-006        2.58965e-006
496       31        -0.896158        1.05304e-006        2.58013e-006
497       31        -0.888703        1.05731e-006        2.57135e-006
498       31        -0.883437        1.05988e-006        2.56407e-006
499       31        -0.873219        1.06494e-006        2.5501e-006
0       32        -0.882777        1.06086e-006        2.56475e-006
1       32        -0.882428        1.05994e-006        2.56163e-006
2       32        -0.892598        1.05377e-006        2.57273e-006
3       32        -0.90326        1.04788e-006        2.58578e-006
4       32        -0.915979        1.04115e-006        2.60207e-006
5       32        -0.930787        1.03325e-006        2.62083e-006
6       32        -0.946666        1.02447e-006        2.64018e-006
7       32        -0.958344        1.01751e-006        2.65303e-006
8       32        -0.943842        1.02374e-006        2.63084e-006
9       32        -0.817344        1.08988e-006        2.46801e-006
10       32        -0.311805        1.40547e-006        1.91972e-006
11       32        0.571127        2.18294e-006        1.23312e-006
12       32        0.879793        2.54762e-006        1.05693e-006
13       32        0.946926        2.636e-006        1.02259e-006
14       32        0.955562        2.64816e-006        1.01847e-006
15       32        0.952271        2.64429e-006        1.02034e-006
16       32        0.947091        2.63776e-006        1.0231e-006
17       32        0.941603        2.63058e-006        1.02593e-006
18       32        0.936107        2.6234e-006        1.02877e-006
19       32        0.931368        2.61785e-006        1.03147e-006
20       32        0.926855        2.61254e-006        1.03403e-006
21       32        0.923159        2.60803e-006        1.03607e-006
22       32        0.920806        2.60507e-006        1.03733e-006
23       32        0.919121        2.60268e-006        1.03813e-006
24       32        0.917324        2.60006e-006        1.03895e-006
25       32        0.915836        2.59845e-006        1.03985e-006
26       32        0.913905        2.59631e-006        1.041e-006
27       32        0.911695        2.59359e-006        1.04222e-006
28       32        0.909943        2.59141e-006        1.04317e-006
29       32        0.909062        2.59032e-006        1.04365e-006
30       32        0.909249        2.59056e-006        1.04355e-006
31       32        0.910507        2.5921e-006        1.04285e-006
32       32        0.912697        2.59477e-006        1.04164e-006
33       32        0.915693        2.59853e-006        1.04003e-006
34       32        0.918851        2.60246e-006        1.03832e-006
35       32        0.921167        2.60502e-006        1.03694e-006
36       32        0.922847        2.60698e-006        1.03598e-006
37       32        0.92411        2.60896e-006        1.03545e-006
38       32        0.92456        2.60974e-006        1.0353e-006
39       32        0.925197        2.61058e-006        1.03497e-006
40       32        0.926473        2.61213e-006        1.03427e-006
41       32        0.927747        2.61347e-006        1.03348e-006
42       32        0.928091        2.61354e-006        1.03315e-006
43       32        0.92801        2.61363e-006        1.03327e-006
44       32        0.927087        2.61274e-006        1.03387e-006
45       32        0.925229        2.61046e-006        1.03489e-006
46       32        0.92239        2.60663e-006        1.03631e-006
47       32        0.919175        2.6024e-006        1.03796e-006
48       32        0.91586        2.59843e-006        1.03982e-006
49       32        0.91185        2.59342e-006        1.04199e-006
50       32        0.908431        2.58914e-006        1.04383e-006
51       32        0.907231        2.58771e-006        1.0445e-006
52       32        0.909031        2.58991e-006        1.04351e-006
53       32        0.913128        2.59501e-006        1.04129e-006
54       32        0.917863        2.60094e-006        1.03874e-006
55       32        0.921704        2.60556e-006        1.0366e-006
56       32        0.924941        2.60975e-006        1.03491e-006
57       32        0.927323        2.613e-006        1.03373e-006
58       32        0.92765        2.61308e-006        1.03342e-006
59       32        0.927075        2.61227e-006        1.0337e-006
60       32        0.925897        2.61117e-006        1.03448e-006
61       32        0.924035        2.60903e-006        1.03556e-006
62       32        0.922696        2.60738e-006        1.03629e-006
63       32        0.922277        2.60678e-006        1.03649e-006
64       32        0.921968        2.6061e-006        1.03654e-006
65       32        0.920781        2.60429e-006        1.03705e-006
66       32        0.919228        2.60262e-006        1.03799e-006
67       32        0.916856        2.59995e-006        1.03939e-006
68       32        0.913848        2.59626e-006        1.04104e-006
69       32        0.910966        2.59269e-006        1.04261e-006
70       32        0.908674        2.58984e-006        1.04386e-006
71       32        0.907224        2.58802e-006        1.04464e-006
72       32        0.906753        2.58742e-006        1.04489e-006
73       32        0.9073        2.58811e-006        1.04459e-006
74       32        0.908824        2.59002e-006        1.04377e-006
75       32        0.911216        2.59301e-006        1.04248e-006
76       32        0.914267        2.59681e-006        1.04083e-006
77       32        0.917604        2.60097e-006        1.03902e-006
78       32        0.920519        2.60448e-006        1.0374e-006
79       32        0.922093        2.606e-006        1.03637e-006
80       32        0.922841        2.60689e-006        1.03595e-006
81       32        0.922444        2.60671e-006        1.03629e-006
82       32        0.921152        2.60528e-006        1.03706e-006
83       32        0.920195        2.60416e-006        1.0376e-006
84       32        0.919752        2.60355e-006        1.03782e-006
85       32        0.919031        2.60241e-006        1.03812e-006
86       32        0.91696        2.59956e-006        1.03913e-006
87       32        0.914125        2.59631e-006        1.04077e-006
88       32        0.910227        2.59177e-006        1.04301e-006
89       32        0.905419        2.58584e-006        1.04564e-006
90       32        0.900668        2.57993e-006        1.04822e-006
91       32        0.896557        2.57483e-006        1.05046e-006
92       32        0.893432        2.57095e-006        1.05216e-006
93       32        0.891499        2.56854e-006        1.05321e-006
94       32        0.890848        2.56769e-006        1.05354e-006
95       32        0.891557        2.56854e-006        1.05315e-006
96       32        0.89371        2.57124e-006        1.05199e-006
97       32        0.897107        2.57548e-006        1.05015e-006
98       32        0.901482        2.58093e-006        1.04777e-006
99       32        0.906521        2.58719e-006        1.04504e-006
100       32        0.911752        2.5937e-006        1.0422e-006
101       32        0.916366        2.59929e-006        1.03964e-006
102       32        0.919494        2.60276e-006        1.03778e-006
103       32        0.921681        2.60554e-006        1.03661e-006
104       32        0.922349        2.60666e-006        1.03637e-006
105       32        0.921883        2.60621e-006        1.03667e-006
106       32        0.921575        2.60584e-006        1.03684e-006
107       32        0.921774        2.60597e-006        1.03669e-006
108       32        0.921727        2.60565e-006        1.03661e-006
109       32        0.920431        2.6038e-006        1.03722e-006
110       32        0.918351        2.60154e-006        1.03847e-006
111       32        0.9151        2.59781e-006        1.04036e-006
112       32        0.910897        2.59261e-006        1.04265e-006
113       32        0.906723        2.58742e-006        1.04492e-006
114       32        0.903141        2.58296e-006        1.04686e-006
115       32        0.900454        2.57963e-006        1.04832e-006
116       32        0.898811        2.57758e-006        1.04921e-006
117       32        0.898235        2.57686e-006        1.04952e-006
118       32        0.898585        2.57723e-006        1.04931e-006
119       32        0.899763        2.57852e-006        1.0486e-006
120       32        0.902126        2.58141e-006        1.0473e-006
121       32        0.905222        2.5853e-006        1.04563e-006
122       32        0.90823        2.58905e-006        1.044e-006
123       32        0.910442        2.59176e-006        1.04278e-006
124       32        0.911336        2.59277e-006        1.04226e-006
125       32        0.910796        2.59196e-006        1.0425e-006
126       32        0.909236        2.58983e-006        1.04326e-006
127       32        0.907701        2.58767e-006        1.044e-006
128       32        0.90743        2.58722e-006        1.0441e-006
129       32        0.909116        2.58938e-006        1.04321e-006
130       32        0.912421        2.59372e-006        1.04151e-006
131       32        0.916283        2.59876e-006        1.03951e-006
132       32        0.919641        2.60308e-006        1.03775e-006
133       32        0.921991        2.60612e-006        1.03652e-006
134       32        0.923364        2.60791e-006        1.03581e-006
135       32        0.924167        2.60893e-006        1.03538e-006
136       32        0.924921        2.60983e-006        1.03496e-006
137       32        0.926066        2.61123e-006        1.03433e-006
138       32        0.927856        2.61359e-006        1.03342e-006
139       32        0.929406        2.61555e-006        1.03259e-006
140       32        0.929495        2.61525e-006        1.03238e-006
141       32        0.928754        2.6143e-006        1.03277e-006
142       32        0.926765        2.61207e-006        1.03394e-006
143       32        0.923787        2.60849e-006        1.0356e-006
144       32        0.921258        2.60537e-006        1.03698e-006
145       32        0.919679        2.60335e-006        1.03782e-006
146       32        0.918293        2.60146e-006        1.0385e-006
147       32        0.915534        2.59775e-006        1.03989e-006
148       32        0.911376        2.59272e-006        1.0422e-006
149       32        0.905879        2.5863e-006        1.04535e-006
150       32        0.898716        2.57749e-006        1.04927e-006
151       32        0.890845        2.56771e-006        1.05355e-006
152       32        0.882873        2.55778e-006        1.05788e-006
153       32        0.875513        2.54875e-006        1.06193e-006
154       32        0.868806        2.54059e-006        1.06566e-006
155       32        0.862494        2.53289e-006        1.06916e-006
156       32        0.856454        2.52553e-006        1.07251e-006
157       32        0.850541        2.51832e-006        1.07578e-006
158       32        0.844633        2.5111e-006        1.07906e-006
159       32        0.838665        2.50381e-006        1.08237e-006
160       32        0.832668        2.49646e-006        1.08568e-006
161       32        0.826891        2.48939e-006        1.08888e-006
162       32        0.821704        2.48318e-006        1.09181e-006
163       32        0.816798        2.4773e-006        1.09458e-006
164       32        0.812089        2.47164e-006        1.09723e-006
165       32        0.807662        2.46632e-006        1.09973e-006
166       32        0.80357        2.4614e-006        1.10204e-006
167       32        0.799864        2.45696e-006        1.10413e-006
168       32        0.796596        2.45304e-006        1.10598e-006
169       32        0.793805        2.4497e-006        1.10756e-006
170       32        0.791517        2.44696e-006        1.10886e-006
171       32        0.78974        2.44484e-006        1.10986e-006
172       32        0.788467        2.44331e-006        1.11059e-006
173       32        0.787675        2.44237e-006        1.11104e-006
174       32        0.787329        2.44195e-006        1.11123e-006
175       32        0.787399        2.44202e-006        1.11119e-006
176       32        0.787849        2.44256e-006        1.11093e-006
177       32        0.788613        2.44347e-006        1.1105e-006
178       32        0.789617        2.44467e-006        1.10993e-006
179       32        0.790779        2.44606e-006        1.10927e-006
180       32        0.792019        2.44755e-006        1.10857e-006
181       32        0.793269        2.44904e-006        1.10786e-006
182       32        0.794468        2.45048e-006        1.10718e-006
183       32        0.795571        2.4518e-006        1.10655e-006
184       32        0.796545        2.45296e-006        1.106e-006
185       32        0.79736        2.45394e-006        1.10554e-006
186       32        0.797998        2.4547e-006        1.10518e-006
187       32        0.798449        2.45524e-006        1.10492e-006
188       32        0.798703        2.45555e-006        1.10478e-006
189       32        0.798757        2.45561e-006        1.10475e-006
190       32        0.798607        2.45543e-006        1.10483e-006
191       32        0.798254        2.45501e-006        1.10503e-006
192       32        0.797702        2.45435e-006        1.10535e-006
193       32        0.79696        2.45346e-006        1.10577e-006
194       32        0.796047        2.45237e-006        1.10628e-006
195       32        0.794984        2.4511e-006        1.10689e-006
196       32        0.793804        2.44968e-006        1.10755e-006
197       32        0.79255        2.44818e-006        1.10827e-006
198       32        0.79127        2.44665e-006        1.10899e-006
199       32        0.79002        2.44515e-006        1.1097e-006
200       32        0.788852        2.44376e-006        1.11036e-006
201       32        0.78781        2.44252e-006        1.11095e-006
202       32        0.786926        2.44147e-006        1.11146e-006
203       32        0.786207        2.44061e-006        1.11187e-006
204       32        0.785671        2.43998e-006        1.11217e-006
205       32        0.785343        2.43958e-006        1.11236e-006
206       32        0.785242        2.43946e-006        1.11242e-006
207       32        0.785387        2.43964e-006        1.11234e-006
208       32        0.78579        2.44012e-006        1.11211e-006
209       32        0.786463        2.44092e-006        1.11173e-006
210       32        0.787409        2.44205e-006        1.11119e-006
211       32        0.788626        2.44351e-006        1.1105e-006
212       32        0.790105        2.44527e-006        1.10966e-006
213       32        0.791827        2.44733e-006        1.10868e-006
214       32        0.793768        2.44965e-006        1.10758e-006
215       32        0.795896        2.4522e-006        1.10638e-006
216       32        0.798177        2.45493e-006        1.10508e-006
217       32        0.800572        2.4578e-006        1.10373e-006
218       32        0.803045        2.46077e-006        1.10233e-006
219       32        0.805553        2.46377e-006        1.10091e-006
220       32        0.808043        2.46673e-006        1.09949e-006
221       32        0.810644        2.46985e-006        1.09802e-006
222       32        0.813331        2.47312e-006        1.09653e-006
223       32        0.815871        2.4762e-006        1.09511e-006
224       32        0.818152        2.47897e-006        1.09383e-006
225       32        0.820123        2.48135e-006        1.09273e-006
226       32        0.821761        2.48333e-006        1.09181e-006
227       32        0.823081        2.48492e-006        1.09107e-006
228       32        0.824145        2.4862e-006        1.09047e-006
229       32        0.825047        2.48728e-006        1.08996e-006
230       32        0.825906        2.48829e-006        1.08947e-006
231       32        0.826912        2.48947e-006        1.08889e-006
232       32        0.828331        2.49121e-006        1.08811e-006
233       32        0.830148        2.49344e-006        1.0871e-006
234       32        0.832351        2.49612e-006        1.08587e-006
235       32        0.835062        2.49941e-006        1.08436e-006
236       32        0.838391        2.50345e-006        1.08251e-006
237       32        0.84244        2.50838e-006        1.08025e-006
238       32        0.847293        2.51428e-006        1.07756e-006
239       32        0.853005        2.52125e-006        1.07439e-006
240       32        0.859596        2.52931e-006        1.07074e-006
241       32        0.867028        2.53843e-006        1.06664e-006
242       32        0.875171        2.54844e-006        1.06217e-006
243       32        0.883753        2.55902e-006        1.05746e-006
244       32        0.892252        2.56951e-006        1.05281e-006
245       32        0.899655        2.57852e-006        1.04871e-006
246       32        0.904627        2.58422e-006        1.04582e-006
247       32        0.907279        2.58747e-006        1.04436e-006
248       32        0.9068        2.58695e-006        1.04465e-006
249       32        0.904139        2.58352e-006        1.04604e-006
250       32        0.902038        2.58089e-006        1.04718e-006
251       32        0.902101        2.58097e-006        1.04714e-006
252       32        0.903754        2.5831e-006        1.04628e-006
253       32        0.904552        2.58416e-006        1.04587e-006
254       32        0.902216        2.58113e-006        1.04709e-006
255       32        0.897186        2.57525e-006        1.04997e-006
256       32        0.889522        2.5661e-006        1.05429e-006
257       32        0.879846        2.55421e-006        1.05961e-006
258       32        0.869472        2.54145e-006        1.0653e-006
259       32        0.859137        2.52877e-006        1.071e-006
260       32        0.849249        2.51668e-006        1.07648e-006
261       32        0.840036        2.50545e-006        1.08159e-006
262       32        0.831614        2.49522e-006        1.08629e-006
263       32        0.824019        2.48604e-006        1.09054e-006
264       32        0.817245        2.47786e-006        1.09434e-006
265       32        0.811248        2.47063e-006        1.09771e-006
266       32        0.805966        2.46427e-006        1.10068e-006
267       32        0.801329        2.4587e-006        1.1033e-006
268       32        0.797267        2.45383e-006        1.10559e-006
269       32        0.793713        2.44957e-006        1.1076e-006
270       32        0.790602        2.44585e-006        1.10937e-006
271       32        0.787875        2.44259e-006        1.11091e-006
272       32        0.785479        2.43973e-006        1.11227e-006
273       32        0.78337        2.43721e-006        1.11347e-006
274       32        0.78151        2.43499e-006        1.11453e-006
275       32        0.779866        2.43304e-006        1.11547e-006
276       32        0.778414        2.43131e-006        1.1163e-006
277       32        0.777133        2.42978e-006        1.11703e-006
278       32        0.776008        2.42845e-006        1.11767e-006
279       32        0.775028        2.42728e-006        1.11823e-006
280       32        0.774189        2.42628e-006        1.11871e-006
281       32        0.773485        2.42545e-006        1.11911e-006
282       32        0.772917        2.42477e-006        1.11943e-006
283       32        0.772488        2.42426e-006        1.11968e-006
284       32        0.772199        2.42392e-006        1.11984e-006
285       32        0.772057        2.42375e-006        1.11992e-006
286       32        0.772065        2.42376e-006        1.11992e-006
287       32        0.772228        2.42396e-006        1.11983e-006
288       32        0.772548        2.42434e-006        1.11964e-006
289       32        0.773022        2.4249e-006        1.11937e-006
290       32        0.773649        2.42565e-006        1.11902e-006
291       32        0.774423        2.42657e-006        1.11858e-006
292       32        0.775339        2.42766e-006        1.11805e-006
293       32        0.77639        2.42891e-006        1.11745e-006
294       32        0.777565        2.43031e-006        1.11678e-006
295       32        0.778854        2.43184e-006        1.11605e-006
296       32        0.780245        2.4335e-006        1.11526e-006
297       32        0.78172        2.43525e-006        1.11442e-006
298       32        0.783275        2.4371e-006        1.11353e-006
299       32        0.784907        2.43905e-006        1.1126e-006
300       32        0.786584        2.44105e-006        1.11165e-006
301       32        0.788265        2.44306e-006        1.11069e-006
302       32        0.789901        2.44502e-006        1.10977e-006
303       32        0.791447        2.44687e-006        1.10889e-006
304       32        0.792864        2.44856e-006        1.10809e-006
305       32        0.794117        2.45006e-006        1.10738e-006
306       32        0.795185        2.45134e-006        1.10677e-006
307       32        0.796056        2.45238e-006        1.10628e-006
308       32        0.796716        2.45317e-006        1.10591e-006
309       32        0.79716        2.45371e-006        1.10566e-006
310       32        0.79739        2.45398e-006        1.10553e-006
311       32        0.797405        2.454e-006        1.10552e-006
312       32        0.797211        2.45377e-006        1.10563e-006
313       32        0.796811        2.45329e-006        1.10586e-006
314       32        0.796213        2.45258e-006        1.10619e-006
315       32        0.795427        2.45164e-006        1.10664e-006
316       32        0.794472        2.45049e-006        1.10718e-006
317       32        0.793371        2.44918e-006        1.10781e-006
318       32        0.792152        2.44772e-006        1.1085e-006
319       32        0.790856        2.44617e-006        1.10923e-006
320       32        0.789531        2.44459e-006        1.10998e-006
321       32        0.788236        2.44304e-006        1.11072e-006
322       32        0.787033        2.4416e-006        1.1114e-006
323       32        0.785981        2.44035e-006        1.112e-006
324       32        0.785134        2.43934e-006        1.11248e-006
325       32        0.78453        2.43862e-006        1.11283e-006
326       32        0.784183        2.43821e-006        1.11303e-006
327       32        0.784115        2.43813e-006        1.11307e-006
328       32        0.784353        2.43842e-006        1.11293e-006
329       32        0.784919        2.43909e-006        1.11261e-006
330       32        0.785831        2.44018e-006        1.11209e-006
331       32        0.787103        2.4417e-006        1.11137e-006
332       32        0.788745        2.44366e-006        1.11044e-006
333       32        0.790764        2.44608e-006        1.10929e-006
334       32        0.793162        2.44894e-006        1.10793e-006
335       32        0.79594        2.45227e-006        1.10636e-006
336       32        0.799098        2.45605e-006        1.10457e-006
337       32        0.802638        2.4603e-006        1.10257e-006
338       32        0.806564        2.46501e-006        1.10036e-006
339       32        0.810877        2.4702e-006        1.09792e-006
340       32        0.815589        2.47586e-006        1.09527e-006
341       32        0.820763        2.4821e-006        1.09236e-006
342       32        0.826418        2.48894e-006        1.08919e-006
343       32        0.832525        2.49635e-006        1.08579e-006
344       32        0.839067        2.5043e-006        1.08214e-006
345       32        0.84604        2.51278e-006        1.07826e-006
346       32        0.853446        2.5218e-006        1.07415e-006
347       32        0.861278        2.53139e-006        1.06982e-006
348       32        0.869501        2.54148e-006        1.06529e-006
349       32        0.878025        2.55197e-006        1.0606e-006
350       32        0.886678        2.56264e-006        1.05586e-006
351       32        0.895132        2.5731e-006        1.05125e-006
352       32        0.902775        2.58251e-006        1.04706e-006
353       32        0.908571        2.58934e-006        1.04376e-006
354       32        0.912591        2.59412e-006        1.0415e-006
355       32        0.914878        2.5972e-006        1.04035e-006
356       32        0.915164        2.5977e-006        1.04025e-006
357       32        0.914959        2.59751e-006        1.04039e-006
358       32        0.915257        2.59786e-006        1.04022e-006
359       32        0.915813        2.59844e-006        1.03987e-006
360       32        0.915275        2.59756e-006        1.04008e-006
361       32        0.912825        2.59442e-006        1.04137e-006
362       32        0.909133        2.59025e-006        1.04354e-006
363       32        0.903738        2.58376e-006        1.04656e-006
364       32        0.897434        2.57595e-006        1.04999e-006
365       32        0.891168        2.56819e-006        1.05341e-006
366       32        0.88546        2.56113e-006        1.05653e-006
367       32        0.880586        2.55511e-006        1.0592e-006
368       32        0.876688        2.5503e-006        1.06133e-006
369       32        0.873806        2.54675e-006        1.06291e-006
370       32        0.871899        2.54438e-006        1.06395e-006
371       32        0.870993        2.5432e-006        1.06442e-006
372       32        0.871257        2.54354e-006        1.06428e-006
373       32        0.872502        2.54511e-006        1.06361e-006
374       32        0.87453        2.54763e-006        1.06251e-006
375       32        0.877248        2.55099e-006        1.06102e-006
376       32        0.880598        2.55511e-006        1.05918e-006
377       32        0.884552        2.55998e-006        1.05701e-006
378       32        0.889076        2.56558e-006        1.05454e-006
379       32        0.894127        2.57183e-006        1.05179e-006
380       32        0.899626        2.57865e-006        1.04879e-006
381       32        0.905402        2.58581e-006        1.04565e-006
382       32        0.911091        2.59287e-006        1.04255e-006
383       32        0.915992        2.5988e-006        1.03983e-006
384       32        0.919203        2.60233e-006        1.0379e-006
385       32        0.921393        2.60504e-006        1.03671e-006
386       32        0.922246        2.60647e-006        1.0364e-006
387       32        0.921866        2.60617e-006        1.03667e-006
388       32        0.921619        2.60589e-006        1.03682e-006
389       32        0.92193        2.60622e-006        1.03663e-006
390       32        0.922059        2.6062e-006        1.03648e-006
391       32        0.920701        2.60424e-006        1.03711e-006
392       32        0.918203        2.60131e-006        1.03853e-006
393       32        0.914613        2.59721e-006        1.04063e-006
394       32        0.909807        2.59129e-006        1.04326e-006
395       32        0.904814        2.58508e-006        1.04597e-006
396       32        0.900245        2.57937e-006        1.04844e-006
397       32        0.89644        2.57458e-006        1.05048e-006
398       32        0.893823        2.57133e-006        1.0519e-006
399       32        0.892457        2.56967e-006        1.05266e-006
400       32        0.892205        2.56938e-006        1.05281e-006
401       32        0.89298        2.57036e-006        1.05239e-006
402       32        0.894706        2.5725e-006        1.05145e-006
403       32        0.897305        2.57572e-006        1.05004e-006
404       32        0.90067        2.5799e-006        1.04821e-006
405       32        0.904683        2.58489e-006        1.04603e-006
406       32        0.909184        2.59049e-006        1.04359e-006
407       32        0.913927        2.5964e-006        1.04102e-006
408       32        0.918474        2.60203e-006        1.03854e-006
409       32        0.921982        2.60615e-006        1.03654e-006
410       32        0.923961        2.60822e-006        1.03532e-006
411       32        0.925023        2.60971e-006        1.03481e-006
412       32        0.924692        2.60955e-006        1.03509e-006
413       32        0.924043        2.60889e-006        1.0355e-006
414       32        0.92398        2.60885e-006        1.03555e-006
415       32        0.924305        2.60914e-006        1.03533e-006
416       32        0.92391        2.60835e-006        1.03542e-006
417       32        0.922235        2.60612e-006        1.03627e-006
418       32        0.919979        2.60371e-006        1.03765e-006
419       32        0.91659        2.59967e-006        1.03956e-006
420       32        0.912803        2.59494e-006        1.0416e-006
421       32        0.90949        2.59079e-006        1.04339e-006
422       32        0.907168        2.58788e-006        1.04464e-006
423       32        0.906167        2.58661e-006        1.04517e-006
424       32        0.906707        2.58724e-006        1.04486e-006
425       32        0.908901        2.58993e-006        1.04365e-006
426       32        0.912713        2.59462e-006        1.04157e-006
427       32        0.917703        2.60072e-006        1.03882e-006
428       32        0.922113        2.60583e-006        1.03628e-006
429       32        0.92069        2.60271e-006        1.03652e-006
430       32        0.903607        2.57969e-006        1.04505e-006
431       32        0.85048        2.51209e-006        1.07319e-006
432       32        0.745881        2.38422e-006        1.13087e-006
433       32        0.603407        2.22083e-006        1.21467e-006
434       32        0.480187        2.08902e-006        1.29241e-006
435       32        0.437628        2.04555e-006        1.32054e-006
436       32        0.491373        2.10088e-006        1.28529e-006
437       32        0.605386        2.22297e-006        1.21344e-006
438       32        0.732813        2.36863e-006        1.13826e-006
439       32        0.834144        2.49168e-006        1.082e-006
440       32        0.896251        2.56984e-006        1.04874e-006
441       32        0.923765        2.60571e-006        1.03452e-006
442       32        0.93105        2.61657e-006        1.03129e-006
443       32        0.928801        2.61455e-006        1.03282e-006
444       32        0.923422        2.608e-006        1.03579e-006
445       32        0.918042        2.60134e-006        1.03871e-006
446       32        0.913727        2.59598e-006        1.04106e-006
447       32        0.910811        2.59238e-006        1.04265e-006
448       32        0.909379        2.59063e-006        1.04344e-006
449       32        0.909372        2.59065e-006        1.04345e-006
450       32        0.910608        2.59222e-006        1.0428e-006
451       32        0.912751        2.59492e-006        1.04165e-006
452       32        0.915235        2.598e-006        1.0403e-006
453       32        0.917109        2.60006e-006        1.03917e-006
454       32        0.918002        2.60084e-006        1.03856e-006
455       32        0.91836        2.60155e-006        1.03847e-006
456       32        0.917504        2.60075e-006        1.03904e-006
457       32        0.916369        2.59942e-006        1.03969e-006
458       32        0.915867        2.59878e-006        1.03995e-006
459       32        0.915755        2.59848e-006        1.03995e-006
460       32        0.914804        2.59693e-006        1.04032e-006
461       32        0.912939        2.59461e-006        1.04133e-006
462       32        0.910584        2.59213e-006        1.04279e-006
463       32        0.907212        2.58807e-006        1.04467e-006
464       32        0.903775        2.5838e-006        1.04653e-006
465       32        0.90104        2.58039e-006        1.04802e-006
466       32        0.89942        2.57838e-006        1.0489e-006
467       32        0.899105        2.57799e-006        1.04907e-006
468       32        0.9001        2.57922e-006        1.04853e-006
469       32        0.902228        2.58187e-006        1.04737e-006
470       32        0.905112        2.58545e-006        1.04581e-006
471       32        0.908078        2.58901e-006        1.04414e-006
472       32        0.910314        2.59138e-006        1.04277e-006
473       32        0.912497        2.59418e-006        1.04162e-006
474       32        0.914476        2.59704e-006        1.0407e-006
475       32        0.916417        2.59958e-006        1.0397e-006
476       32        0.919475        2.60336e-006        1.03803e-006
477       32        0.923719        2.60852e-006        1.03568e-006
478       32        0.928149        2.61365e-006        1.03313e-006
479       32        0.932712        2.61928e-006        1.03065e-006
480       32        0.937652        2.62589e-006        1.02816e-006
481       32        0.942276        2.6318e-006        1.02572e-006
482       32        0.947121        2.63779e-006        1.02308e-006
483       32        0.951758        2.64339e-006        1.02051e-006
484       32        0.9519        2.64296e-006        1.0202e-006
485       32        0.927222        2.60978e-006        1.03256e-006
486       32        0.790284        2.43577e-006        1.10515e-006
487       32        0.261237        1.8721e-006        1.4417e-006
488       32        -0.611633        1.20825e-006        2.22733e-006
489       32        -0.902982        1.0443e-006        2.57624e-006
490       32        -0.959095        1.0163e-006        2.65185e-006
491       32        -0.955992        1.01878e-006        2.6501e-006
492       32        -0.941085        1.0271e-006        2.63222e-006
493       32        -0.926001        1.03548e-006        2.61395e-006
494       32        -0.913258        1.04275e-006        2.59899e-006
495       32        -0.903009        1.04885e-006        2.58752e-006
496       32        -0.894702        1.05387e-006        2.57841e-006
497       32        -0.887657        1.05791e-006        2.57012e-006
498       32        -0.882844        1.06022e-006        2.56337e-006
499       32        -0.872851        1.06513e-006        2.54963e-006
0       33        -0.88226        1.06114e-006        2.56408e-006
1       33        -0.88172        1.06035e-006        2.56079e-006
2       33        -0.891536        1.05437e-006        2.57147e-006
3       33        -0.901814        1.0487e-006        2.58406e-006
4       33        -0.9141        1.04221e-006        2.59982e-006
5       33        -0.928414        1.03458e-006        2.61799e-006
6       33        -0.94396        1.02602e-006        2.63702e-006
7       33        -0.956788        1.01853e-006        2.65156e-006
8       33        -0.950063        1.02081e-006        2.63969e-006
9       33        -0.855894        1.06912e-006        2.51614e-006
10       33        -0.44351        1.31497e-006        2.04894e-006
11       33        0.483922        2.09037e-006        1.28842e-006
12       33        0.85821        2.52011e-006        1.06833e-006
13       33        0.94428        2.63234e-006        1.02387e-006
14       33        0.957403        2.65039e-006        1.01745e-006
15       33        0.955003        2.64767e-006        1.01885e-006
16       33        0.949787        2.64108e-006        1.02163e-006
17       33        0.944185        2.63384e-006        1.02456e-006
18       33        0.938837        2.62699e-006        1.02737e-006
19       33        0.934488        2.62184e-006        1.02983e-006
20       33        0.930563        2.61718e-006        1.03204e-006
21       33        0.927113        2.61295e-006        1.03393e-006
22       33        0.924328        2.60947e-006        1.03543e-006
23       33        0.921872        2.60621e-006        1.03668e-006
24       33        0.919567        2.60304e-006        1.03781e-006
25       33        0.917962        2.60115e-006        1.03872e-006
26       33        0.91641        2.59938e-006        1.03963e-006
27       33        0.914884        2.59752e-006        1.04047e-006
28       33        0.913816        2.59622e-006        1.04106e-006
29       33        0.913437        2.59576e-006        1.04127e-006
30       33        0.913843        2.59627e-006        1.04105e-006
31       33        0.914991        2.59766e-006        1.04042e-006
32       33        0.91676        2.59978e-006        1.03942e-006
33       33        0.919189        2.60281e-006        1.03811e-006
34       33        0.921808        2.60609e-006        1.0367e-006
35       33        0.92392        2.60852e-006        1.03548e-006
36       33        0.925812        2.61087e-006        1.03445e-006
37       33        0.927702        2.61357e-006        1.03356e-006
38       33        0.928991        2.61532e-006        1.03293e-006
39       33        0.930014        2.61663e-006        1.03239e-006
40       33        0.930995        2.61783e-006        1.03185e-006
41       33        0.931707        2.61856e-006        1.0314e-006
42       33        0.93191        2.61848e-006        1.03116e-006
43       33        0.932236        2.61893e-006        1.031e-006
44       33        0.932286        2.61916e-006        1.03104e-006
45       33        0.931676        2.61845e-006        1.03139e-006
46       33        0.929302        2.61506e-006        1.0325e-006
47       33        0.924471        2.6086e-006        1.03494e-006
48       33        0.915728        2.59768e-006        1.03966e-006
49       33        0.902406        2.58074e-006        1.04673e-006
50       33        0.88963        2.56431e-006        1.05344e-006
51       33        0.884027        2.55701e-006        1.05634e-006
52       33        0.88892        2.56334e-006        1.05379e-006
53       33        0.9016        2.57965e-006        1.04713e-006
54       33        0.915577        2.59744e-006        1.03972e-006
55       33        0.925122        2.60937e-006        1.03457e-006
56       33        0.930094        2.61593e-006        1.03203e-006
57       33        0.932137        2.61895e-006        1.03111e-006
58       33        0.931604        2.6181e-006        1.03132e-006
59       33        0.930536        2.61679e-006        1.03191e-006
60       33        0.929554        2.61588e-006        1.03257e-006
61       33        0.928281        2.6144e-006        1.0333e-006
62       33        0.927116        2.61295e-006        1.03393e-006
63       33        0.926162        2.61171e-006        1.03442e-006
64       33        0.925043        2.6101e-006        1.03494e-006
65       33        0.923492        2.60784e-006        1.03565e-006
66       33        0.922101        2.6062e-006        1.03644e-006
67       33        0.920483        2.6044e-006        1.0374e-006
68       33        0.918575        2.6021e-006        1.03847e-006
69       33        0.91678        2.59988e-006        1.03944e-006
70       33        0.915371        2.59814e-006        1.04021e-006
71       33        0.914511        2.59707e-006        1.04068e-006
72       33        0.914298        2.59681e-006        1.04079e-006
73       33        0.914759        2.59738e-006        1.04054e-006
74       33        0.915852        2.59874e-006        1.03995e-006
75       33        0.917481        2.60078e-006        1.03908e-006
76       33        0.919492        2.6033e-006        1.03799e-006
77       33        0.921637        2.60596e-006        1.03682e-006
78       33        0.923465        2.60811e-006        1.03579e-006
79       33        0.924439        2.60901e-006        1.03513e-006
80       33        0.925133        2.60994e-006        1.03478e-006
81       33        0.925326        2.61046e-006        1.03479e-006
82       33        0.924794        2.60994e-006        1.03513e-006
83       33        0.923923        2.60893e-006        1.03564e-006
84       33        0.922678        2.60735e-006        1.0363e-006
85       33        0.920822        2.60484e-006        1.03723e-006
86       33        0.918148        2.6012e-006        1.03855e-006
87       33        0.91538        2.5979e-006        1.04011e-006
88       33        0.912191        2.59418e-006        1.04193e-006
89       33        0.90853        2.58967e-006        1.04394e-006
90       33        0.905006        2.58529e-006        1.04585e-006
91       33        0.902003        2.58156e-006        1.04748e-006
92       33        0.899771        2.57879e-006        1.0487e-006
93       33        0.898463        2.57715e-006        1.0494e-006
94       33        0.898131        2.57669e-006        1.04956e-006
95       33        0.898854        2.57754e-006        1.04915e-006
96       33        0.900746        2.57992e-006        1.04813e-006
97       33        0.903581        2.58348e-006        1.04661e-006
98       33        0.907105        2.58788e-006        1.04471e-006
99       33        0.911053        2.5928e-006        1.04257e-006
100       33        0.915094        2.59782e-006        1.04037e-006
101       33        0.918698        2.60218e-006        1.03837e-006
102       33        0.921377        2.60522e-006        1.0368e-006
103       33        0.923719        2.60828e-006        1.03559e-006
104       33        0.925253        2.61048e-006        1.03488e-006
105       33        0.92577        2.61121e-006        1.03463e-006
106       33        0.925729        2.61115e-006        1.03465e-006
107       33        0.925284        2.61051e-006        1.03485e-006
108       33        0.92422        2.60894e-006        1.03533e-006
109       33        0.92246        2.60648e-006        1.03618e-006
110       33        0.920616        2.60439e-006        1.03726e-006
111       33        0.918272        2.60172e-006        1.03863e-006
112       33        0.915454        2.59825e-006        1.04017e-006
113       33        0.912806        2.59496e-006        1.04161e-006
114       33        0.910727        2.59237e-006        1.04273e-006
115       33        0.90946        2.59079e-006        1.04342e-006
116       33        0.909144        2.5904e-006        1.04359e-006
117       33        0.909804        2.59122e-006        1.04323e-006
118       33        0.91125        2.59292e-006        1.04241e-006
119       33        0.913314        2.59524e-006        1.04119e-006
120       33        0.916342        2.59895e-006        1.03953e-006
121       33        0.91949        2.60289e-006        1.03783e-006
122       33        0.921321        2.60507e-006        1.0368e-006
123       33        0.920465        2.60373e-006        1.03715e-006
124       33        0.915825        2.5975e-006        1.03949e-006
125       33        0.907326        2.58631e-006        1.04384e-006
126       33        0.896507        2.57215e-006        1.04942e-006
127       33        0.886801        2.55965e-006        1.0545e-006
128       33        0.882628        2.55436e-006        1.05672e-006
129       33        0.88645        2.55917e-006        1.05468e-006
130       33        0.89677        2.57232e-006        1.04921e-006
131       33        0.909431        2.58872e-006        1.04262e-006
132       33        0.920656        2.60338e-006        1.03682e-006
133       33        0.928522        2.6137e-006        1.03277e-006
134       33        0.932774        2.61935e-006        1.03061e-006
135       33        0.934332        2.62145e-006        1.02983e-006
136       33        0.934375        2.62152e-006        1.02981e-006
137       33        0.933959        2.62096e-006        1.03003e-006
138       33        0.933938        2.62112e-006        1.03011e-006
139       33        0.93382        2.62106e-006        1.0302e-006
140       33        0.9328        2.61948e-006        1.03064e-006
141       33        0.931709        2.61817e-006        1.03125e-006
142       33        0.930276        2.61669e-006        1.03214e-006
143       33        0.928185        2.61418e-006        1.03331e-006
144       33        0.925883        2.61133e-006        1.03456e-006
145       33        0.923509        2.60834e-006        1.03583e-006
146       33        0.920747        2.60474e-006        1.03726e-006
147       33        0.917073        2.59985e-006        1.03912e-006
148       33        0.912934        2.59474e-006        1.04138e-006
149       33        0.908306        2.58929e-006        1.04402e-006
150       33        0.902695        2.58239e-006        1.0471e-006
151       33        0.896594        2.57479e-006        1.0504e-006
152       33        0.890321        2.56689e-006        1.05377e-006
153       33        0.884576        2.55986e-006        1.05694e-006
154       33        0.879321        2.55351e-006        1.05987e-006
155       33        0.874206        2.54728e-006        1.06271e-006
156       33        0.86912        2.54105e-006        1.06551e-006
157       33        0.86393        2.5347e-006        1.06838e-006
158       33        0.858529        2.52807e-006        1.07136e-006
159       33        0.852867        2.52111e-006        1.07447e-006
160       33        0.846984        2.51383e-006        1.07769e-006
161       33        0.841199        2.50668e-006        1.08086e-006
162       33        0.835992        2.50045e-006        1.08381e-006
163       33        0.830964        2.49443e-006        1.08665e-006
164       33        0.826037        2.48849e-006        1.08941e-006
165       33        0.821353        2.48283e-006        1.09204e-006
166       33        0.817007        2.47758e-006        1.09448e-006
167       33        0.813081        2.47285e-006        1.09668e-006
168       33        0.809644        2.46871e-006        1.09862e-006
169       33        0.806745        2.46522e-006        1.10025e-006
170       33        0.804412        2.46242e-006        1.10157e-006
171       33        0.802649        2.4603e-006        1.10256e-006
172       33        0.801443        2.45885e-006        1.10324e-006
173       33        0.800762        2.45803e-006        1.10362e-006
174       33        0.800562        2.45778e-006        1.10373e-006
175       33        0.800807        2.45807e-006        1.10359e-006
176       33        0.801459        2.45885e-006        1.10322e-006
177       33        0.802442        2.46003e-006        1.10267e-006
178       33        0.803672        2.46151e-006        1.10197e-006
179       33        0.805054        2.46317e-006        1.10119e-006
180       33        0.806498        2.46491e-006        1.10038e-006
181       33        0.807928        2.46662e-006        1.09957e-006
182       33        0.809277        2.46824e-006        1.09881e-006
183       33        0.810498        2.46971e-006        1.09812e-006
184       33        0.811559        2.47099e-006        1.09753e-006
185       33        0.812432        2.47204e-006        1.09704e-006
186       33        0.813101        2.47285e-006        1.09666e-006
187       33        0.813558        2.4734e-006        1.0964e-006
188       33        0.813797        2.47368e-006        1.09627e-006
189       33        0.813813        2.4737e-006        1.09626e-006
190       33        0.813603        2.47345e-006        1.09638e-006
191       33        0.813164        2.47292e-006        1.09663e-006
192       33        0.812498        2.47212e-006        1.097e-006
193       33        0.811612        2.47105e-006        1.0975e-006
194       33        0.810524        2.46975e-006        1.09811e-006
195       33        0.809254        2.46822e-006        1.09883e-006
196       33        0.807837        2.46652e-006        1.09963e-006
197       33        0.806323        2.4647e-006        1.10048e-006
198       33        0.804769        2.46283e-006        1.10135e-006
199       33        0.803238        2.46099e-006        1.10222e-006
200       33        0.801793        2.45925e-006        1.10303e-006
201       33        0.800488        2.45769e-006        1.10377e-006
202       33        0.799359        2.45634e-006        1.10441e-006
203       33        0.798412        2.45521e-006        1.10495e-006
204       33        0.797669        2.45432e-006        1.10537e-006
205       33        0.797158        2.45371e-006        1.10566e-006
206       33        0.796904        2.45341e-006        1.10581e-006
207       33        0.796928        2.45344e-006        1.10579e-006
208       33        0.797248        2.45382e-006        1.10561e-006
209       33        0.797876        2.45458e-006        1.10526e-006
210       33        0.798821        2.45571e-006        1.10472e-006
211       33        0.80008        2.45722e-006        1.10401e-006
212       33        0.801646        2.4591e-006        1.10313e-006
213       33        0.803499        2.46132e-006        1.10208e-006
214       33        0.805611        2.46386e-006        1.10089e-006
215       33        0.807944        2.46666e-006        1.09957e-006
216       33        0.810454        2.46968e-006        1.09816e-006
217       33        0.813091        2.47285e-006        1.09667e-006
218       33        0.815804        2.47612e-006        1.09515e-006
219       33        0.818538        2.4794e-006        1.0936e-006
220       33        0.821218        2.48258e-006        1.09208e-006
221       33        0.82402        2.48596e-006        1.0905e-006
222       33        0.826925        2.48953e-006        1.0889e-006
223       33        0.829636        2.49284e-006        1.0874e-006
224       33        0.832025        2.49575e-006        1.08607e-006
225       33        0.834035        2.49819e-006        1.08495e-006
226       33        0.835638        2.50014e-006        1.08406e-006
227       33        0.836849        2.50161e-006        1.08338e-006
228       33        0.837735        2.50267e-006        1.08288e-006
229       33        0.83839        2.50345e-006        1.08251e-006
230       33        0.838938        2.50408e-006        1.08219e-006
231       33        0.839589        2.50482e-006        1.0818e-006
232       33        0.840657        2.50615e-006        1.08122e-006
233       33        0.842081        2.50792e-006        1.08045e-006
234       33        0.843807        2.51003e-006        1.07949e-006
235       33        0.845963        2.51266e-006        1.07829e-006
236       33        0.848648        2.51593e-006        1.0768e-006
237       33        0.851951        2.51996e-006        1.07497e-006
238       33        0.85593        2.52482e-006        1.07276e-006
239       33        0.860614        2.53055e-006        1.07018e-006
240       33        0.865997        2.53715e-006        1.06721e-006
241       33        0.872014        2.54454e-006        1.06389e-006
242       33        0.878528        2.55256e-006        1.06032e-006
243       33        0.885304        2.56091e-006        1.0566e-006
244       33        0.891961        2.56913e-006        1.05296e-006
245       33        0.89786        2.57633e-006        1.0497e-006
246       33        0.902318        2.58151e-006        1.04713e-006
247       33        0.905884        2.58595e-006        1.0452e-006
248       33        0.908037        2.58883e-006        1.04412e-006
249       33        0.908568        2.58961e-006        1.04387e-006
250       33        0.908286        2.5893e-006        1.04404e-006
251       33        0.907596        2.58843e-006        1.04441e-006
252       33        0.90635        2.5868e-006        1.04506e-006
253       33        0.90384        2.58352e-006        1.04636e-006
254       33        0.899546        2.57802e-006        1.04862e-006
255       33        0.894211        2.57165e-006        1.05163e-006
256       33        0.887484        2.56358e-006        1.0554e-006
257       33        0.879422        2.55367e-006        1.05983e-006
258       33        0.870791        2.54305e-006        1.06457e-006
259       33        0.862085        2.53237e-006        1.06937e-006
260       33        0.853619        2.52201e-006        1.07405e-006
261       33        0.8456        2.51223e-006        1.0785e-006
262       33        0.838152        2.50316e-006        1.08264e-006
263       33        0.83134        2.49489e-006        1.08644e-006
264       33        0.825177        2.48743e-006        1.08989e-006
265       33        0.819654        2.48076e-006        1.09298e-006
266       33        0.814735        2.47482e-006        1.09574e-006
267       33        0.810374        2.46957e-006        1.0982e-006
268       33        0.806521        2.46493e-006        1.10037e-006
269       33        0.803126        2.46085e-006        1.10228e-006
270       33        0.800137        2.45727e-006        1.10397e-006
271       33        0.797505        2.45411e-006        1.10546e-006
272       33        0.795186        2.45133e-006        1.10677e-006
273       33        0.79314        2.44888e-006        1.10793e-006
274       33        0.791334        2.44672e-006        1.10895e-006
275       33        0.789739        2.44482e-006        1.10986e-006
276       33        0.788331        2.44314e-006        1.11066e-006
277       33        0.787094        2.44166e-006        1.11136e-006
278       33        0.786012        2.44037e-006        1.11197e-006
279       33        0.785078        2.43925e-006        1.1125e-006
280       33        0.784287        2.43831e-006        1.11295e-006
281       33        0.783636        2.43753e-006        1.11333e-006
282       33        0.783127        2.43693e-006        1.11361e-006
283       33        0.782763        2.43649e-006        1.11382e-006
284       33        0.78255        2.43624e-006        1.11394e-006
285       33        0.782493        2.43617e-006        1.11398e-006
286       33        0.782599        2.4363e-006        1.11392e-006
287       33        0.782873        2.43663e-006        1.11376e-006
288       33        0.783319        2.43716e-006        1.11351e-006
289       33        0.783936        2.4379e-006        1.11316e-006
290       33        0.78472        2.43883e-006        1.11271e-006
291       33        0.785669        2.43997e-006        1.11217e-006
292       33        0.786775        2.44129e-006        1.11154e-006
293       33        0.788031        2.44279e-006        1.11083e-006
294       33        0.789426        2.44446e-006        1.11004e-006
295       33        0.790949        2.44628e-006        1.10918e-006
296       33        0.792584        2.44823e-006        1.10825e-006
297       33        0.794313        2.45029e-006        1.10727e-006
298       33        0.796131        2.45246e-006        1.10623e-006
299       33        0.798037        2.45474e-006        1.10515e-006
300       33        0.799993        2.45709e-006        1.10405e-006
301       33        0.801948        2.45944e-006        1.10295e-006
302       33        0.803848        2.46172e-006        1.10187e-006
303       33        0.805637        2.46387e-006        1.10087e-006
304       33        0.80727        2.46584e-006        1.09995e-006
305       33        0.808708        2.46757e-006        1.09914e-006
306       33        0.809931        2.46904e-006        1.09845e-006
307       33        0.810923        2.47023e-006        1.09789e-006
308       33        0.811676        2.47114e-006        1.09747e-006
309       33        0.812186        2.47175e-006        1.09718e-006
310       33        0.812455        2.47208e-006        1.09703e-006
311       33        0.812487        2.47212e-006        1.09701e-006
312       33        0.812284        2.47187e-006        1.09712e-006
313       33        0.811852        2.47135e-006        1.09737e-006
314       33        0.811195        2.47056e-006        1.09774e-006
315       33        0.810322        2.46951e-006        1.09823e-006
316       33        0.809247        2.46822e-006        1.09883e-006
317       33        0.807996        2.46672e-006        1.09954e-006
318       33        0.806594        2.46503e-006        1.10033e-006
319       33        0.805086        2.46322e-006        1.10118e-006
320       33        0.803528        2.46135e-006        1.10206e-006
321       33        0.801984        2.4595e-006        1.10293e-006
322       33        0.800526        2.45775e-006        1.10376e-006
323       33        0.799225        2.45619e-006        1.10449e-006
324       33        0.798141        2.45489e-006        1.10511e-006
325       33        0.797318        2.45391e-006        1.10558e-006
326       33        0.796769        2.45326e-006        1.10589e-006
327       33        0.796518        2.45296e-006        1.10603e-006
328       33        0.796596        2.45306e-006        1.10599e-006
329       33        0.797028        2.45357e-006        1.10574e-006
330       33        0.797833        2.45454e-006        1.10529e-006
331       33        0.799026        2.45597e-006        1.10461e-006
332       33        0.800617        2.45788e-006        1.10371e-006
333       33        0.802609        2.46027e-006        1.10259e-006
334       33        0.805004        2.46314e-006        1.10124e-006
335       33        0.807795        2.4665e-006        1.09966e-006
336       33        0.810978        2.47033e-006        1.09787e-006
337       33        0.814545        2.47462e-006        1.09586e-006
338       33        0.818489        2.47938e-006        1.09365e-006
339       33        0.822798        2.48458e-006        1.09123e-006
340       33        0.827464        2.4902e-006        1.08861e-006
341       33        0.832553        2.49635e-006        1.08576e-006
342       33        0.838062        2.50305e-006        1.08269e-006
343       33        0.843927        2.51019e-006        1.07943e-006
344       33        0.850102        2.51772e-006        1.076e-006
345       33        0.856552        2.52559e-006        1.07243e-006
346       33        0.863253        2.5338e-006        1.06872e-006
347       33        0.870184        2.5423e-006        1.06491e-006
348       33        0.87729        2.55104e-006        1.061e-006
349       33        0.884486        2.55991e-006        1.05705e-006
350       33        0.891626        2.56873e-006        1.05315e-006
351       33        0.898481        2.57721e-006        1.04941e-006
352       33        0.904657        2.58481e-006        1.04602e-006
353       33        0.90954        2.5906e-006        1.04326e-006
354       33        0.913419        2.59531e-006        1.04111e-006
355       33        0.916442        2.59937e-006        1.03959e-006
356       33        0.918016        2.6015e-006        1.03881e-006
357       33        0.918589        2.60225e-006        1.03851e-006
358       33        0.918535        2.60216e-006        1.03853e-006
359       33        0.9178        2.60116e-006        1.03889e-006
360       33        0.915975        2.59862e-006        1.03978e-006
361       33        0.913118        2.59491e-006        1.04126e-006
362       33        0.909867        2.59117e-006        1.04315e-006
363       33        0.905679        2.58613e-006        1.04549e-006
364       33        0.900952        2.58029e-006        1.04807e-006
365       33        0.8963        2.57452e-006        1.0506e-006
366       33        0.892088        2.5693e-006        1.0529e-006
367       33        0.888536        2.56491e-006        1.05484e-006
368       33        0.885768        2.56149e-006        1.05635e-006
369       33        0.883823        2.55908e-006        1.05741e-006
370       33        0.882646        2.55758e-006        1.05804e-006
371       33        0.882274        2.55704e-006        1.05821e-006
372       33        0.882945        2.55789e-006        1.05785e-006
373       33        0.884424        2.55976e-006        1.05706e-006
374       33        0.886481        2.56232e-006        1.05594e-006
375       33        0.889016        2.56547e-006        1.05456e-006
376       33        0.891974        2.56914e-006        1.05295e-006
377       33        0.895328        2.5733e-006        1.05112e-006
378       33        0.899033        2.57789e-006        1.04911e-006
379       33        0.903034        2.58285e-006        1.04693e-006
380       33        0.907261        2.5881e-006        1.04463e-006
381       33        0.911579        2.59345e-006        1.04228e-006
382       33        0.915734        2.59859e-006        1.04001e-006
383       33        0.919282        2.60287e-006        1.03804e-006
384       33        0.921733        2.60555e-006        1.03657e-006
385       33        0.923854        2.60828e-006        1.03545e-006
386       33        0.925435        2.61066e-006        1.03476e-006
387       33        0.925931        2.61143e-006        1.03455e-006
388       33        0.925833        2.61132e-006        1.03461e-006
389       33        0.925364        2.6107e-006        1.03485e-006
390       33        0.924287        2.6092e-006        1.03537e-006
391       33        0.922247        2.60633e-006        1.03634e-006
392       33        0.91988        2.60346e-006        1.03765e-006
393       33        0.917148        2.60033e-006        1.03924e-006
394       33        0.913755        2.59617e-006        1.04111e-006
395       33        0.910323        2.5919e-006        1.04297e-006
396       33        0.907223        2.58801e-006        1.04463e-006
397       33        0.904675        2.58475e-006        1.04598e-006
398       33        0.903123        2.58281e-006        1.04682e-006
399       33        0.902588        2.58219e-006        1.04713e-006
400       33        0.902876        2.58257e-006        1.04698e-006
401       33        0.903883        2.58382e-006        1.04643e-006
402       33        0.905531        2.58588e-006        1.04554e-006
403       33        0.907764        2.58868e-006        1.04434e-006
404       33        0.910483        2.59208e-006        1.04287e-006
405       33        0.913576        2.59593e-006        1.04119e-006
406       33        0.91691        2.60008e-006        1.03939e-006
407       33        0.920302        2.60429e-006        1.03755e-006
408       33        0.923476        2.6082e-006        1.03581e-006
409       33        0.925897        2.61102e-006        1.03443e-006
410       33        0.927378        2.61262e-006        1.03352e-006
411       33        0.928545        2.61428e-006        1.03298e-006
412       33        0.928912        2.61495e-006        1.03286e-006
413       33        0.928783        2.61492e-006        1.03298e-006
414       33        0.928368        2.61446e-006        1.03323e-006
415       33        0.927546        2.61336e-006        1.03364e-006
416       33        0.926001        2.61115e-006        1.03437e-006
417       33        0.923873        2.60827e-006        1.03543e-006
418       33        0.92181        2.60596e-006        1.03665e-006
419       33        0.919257        2.60293e-006        1.03809e-006
420       33        0.916605        2.59962e-006        1.03952e-006
421       33        0.914434        2.59688e-006        1.04068e-006
422       33        0.913123        2.5952e-006        1.04137e-006
423       33        0.912956        2.59495e-006        1.04145e-006
424       33        0.914141        2.59637e-006        1.04078e-006
425       33        0.916782        2.59957e-006        1.03932e-006
426       33        0.920709        2.60433e-006        1.03714e-006
427       33        0.924807        2.6092e-006        1.03483e-006
428       33        0.924499        2.60798e-006        1.03467e-006
429       33        0.904277        2.58e-006        1.04447e-006
430       33        0.824202        2.47791e-006        1.08677e-006
431       33        0.609309        2.22721e-006        1.21099e-006
432       33        0.238867        1.85307e-006        1.45933e-006
433       33        -0.166632        1.51283e-006        1.78714e-006
434       33        -0.417719        1.33264e-006        2.02361e-006
435       33        -0.489937        1.28479e-006        2.09705e-006
436       33        -0.415057        1.33482e-006        2.02153e-006
437       33        -0.194032        1.49249e-006        1.81208e-006
438       33        0.158204        1.78029e-006        1.51979e-006
439       33        0.513844        2.12438e-006        1.27078e-006
440       33        0.765315        2.40643e-006        1.11944e-006
441       33        0.885793        2.55544e-006        1.05383e-006
442       33        0.924872        2.60748e-006        1.03408e-006
443       33        0.93186        2.61777e-006        1.03093e-006
444       33        0.928976        2.6146e-006        1.03266e-006
445       33        0.924285        2.60889e-006        1.03525e-006
446       33        0.920107        2.60377e-006        1.03754e-006
447       33        0.91704        2.60002e-006        1.03923e-006
448       33        0.915198        2.59777e-006        1.04024e-006
449       33        0.914514        2.59696e-006        1.04063e-006
450       33        0.914814        2.59739e-006        1.04049e-006
451       33        0.915834        2.5987e-006        1.03995e-006
452       33        0.91718        2.60035e-006        1.03922e-006
453       33        0.918234        2.60146e-006        1.03857e-006
454       33        0.918881        2.60209e-006        1.03814e-006
455       33        0.919582        2.60326e-006        1.03788e-006
456       33        0.919603        2.60351e-006        1.03796e-006
457       33        0.919055        2.60288e-006        1.03828e-006
458       33        0.918257        2.60187e-006        1.0387e-006
459       33        0.917112        2.60033e-006        1.03928e-006
460       33        0.91522        2.59765e-006        1.04017e-006
461       33        0.913039        2.59484e-006        1.04131e-006
462       33        0.910925        2.59252e-006        1.04259e-006
463       33        0.908296        2.58938e-006        1.04406e-006
464       33        0.905696        2.58616e-006        1.04548e-006
465       33        0.903625        2.58359e-006        1.04661e-006
466       33        0.902368        2.58203e-006        1.04729e-006
467       33        0.902069        2.58166e-006        1.04745e-006
468       33        0.902745        2.58249e-006        1.04708e-006
469       33        0.90429        2.5844e-006        1.04624e-006
470       33        0.906475        2.5871e-006        1.04505e-006
471       33        0.908893        2.59e-006        1.04369e-006
472       33        0.911089        2.59249e-006        1.0424e-006
473       33        0.913719        2.59588e-006        1.04103e-006
474       33        0.916613        2.59977e-006        1.03957e-006
475       33        0.919439        2.60337e-006        1.03807e-006
476       33        0.922681        2.60739e-006        1.03631e-006
477       33        0.926421        2.61195e-006        1.03425e-006
478       33        0.930313        2.61652e-006        1.03204e-006
479       33        0.934742        2.62195e-006        1.02961e-006
480       33        0.939917        2.62869e-006        1.02693e-006
481       33        0.945133        2.63531e-006        1.02416e-006
482       33        0.950541        2.64203e-006        1.02123e-006
483       33        0.955248        2.64771e-006        1.01862e-006
484       33        0.95373        2.64506e-006        1.01915e-006
485       33        0.920239        2.60035e-006        1.03604e-006
486       33        0.744683        2.38064e-006        1.13053e-006
487       33        0.10574        1.73258e-006        1.55873e-006
488       33        -0.685528        1.16409e-006        2.3105e-006
489       33        -0.921128        1.03493e-006        2.59986e-006
490       33        -0.961085        1.01542e-006        2.65486e-006
491       33        -0.954069        1.0199e-006        2.64791e-006
492       33        -0.938535        1.02853e-006        2.62917e-006
493       33        -0.923643        1.0368e-006        2.61112e-006
494       33        -0.911242        1.04388e-006        2.59657e-006
495       33        -0.901334        1.0498e-006        2.58553e-006
496       33        -0.893381        1.05463e-006        2.57686e-006
497       33        -0.886718        1.05845e-006        2.56902e-006
498       33        -0.882272        1.06055e-006        2.5627e-006
499       33        -0.872423        1.06536e-006        2.54909e-006
0       34        -0.881704        1.06143e-006        2.56337e-006
1       34        -0.880985        1.06075e-006        2.55989e-006
2       34        -0.890499        1.05495e-006        2.57022e-006
3       34        -0.900468        1.04945e-006        2.58243e-006
4       34        -0.912401        1.04315e-006        2.59776e-006
5       34        -0.926315        1.03575e-006        2.61547e-006
6       34        -0.94166        1.02733e-006        2.6343e-006
7       34        -0.955503        1.01933e-006        2.65025e-006
8       34        -0.954519        1.01867e-006        2.64591e-006
9       34        -0.882748        1.05482e-006        2.55006e-006
10       34        -0.536288        1.25462e-006        2.14496e-006
11       34        0.391134        1.99626e-006        1.35005e-006
12       34        0.832803        2.48823e-006        1.08195e-006
13       34        0.940031        2.62662e-006        1.026e-006
14       34        0.958353        2.65147e-006        1.0169e-006
15       34        0.957162        2.65033e-006        1.01768e-006
16       34        0.952139        2.64401e-006        1.02036e-006
17       34        0.946541        2.63685e-006        1.02331e-006
18       34        0.941243        2.63009e-006        1.02611e-006
19       34        0.936911        2.62488e-006        1.02852e-006
20       34        0.933076        2.62028e-006        1.03067e-006
21       34        0.929661        2.61609e-006        1.03254e-006
22       34        0.92675        2.61245e-006        1.03411e-006
23       34        0.924148        2.60906e-006        1.03545e-006
24       34        0.92185        2.60598e-006        1.03661e-006
25       34        0.920338        2.60418e-006        1.03746e-006
26       34        0.919119        2.60274e-006        1.03816e-006
27       34        0.918102        2.6015e-006        1.03872e-006
28       34        0.917546        2.60084e-006        1.03903e-006
29       34        0.917568        2.60089e-006        1.03903e-006
30       34        0.918191        2.60167e-006        1.03869e-006
31       34        0.919325        2.60304e-006        1.03806e-006
32       34        0.920854        2.60483e-006        1.03719e-006
33       34        0.922961        2.60744e-006        1.03604e-006
34       34        0.925263        2.61034e-006        1.03481e-006
35       34        0.927195        2.61268e-006        1.03374e-006
36       34        0.929032        2.615e-006        1.03276e-006
37       34        0.930951        2.61764e-006        1.03182e-006
38       34        0.932413        2.61957e-006        1.03107e-006
39       34        0.933563        2.62102e-006        1.03045e-006
40       34        0.934551        2.62222e-006        1.02991e-006
41       34        0.93531        2.62304e-006        1.02945e-006
42       34        0.935807        2.6234e-006        1.02908e-006
43       34        0.936592        2.62437e-006        1.02865e-006
44       34        0.937272        2.62526e-006        1.0283e-006
45       34        0.936955        2.62481e-006        1.02845e-006
46       34        0.932283        2.61816e-006        1.03065e-006
47       34        0.917799        2.59893e-006        1.03801e-006
48       34        0.884313        2.55636e-006        1.05577e-006
49       34        0.830324        2.48882e-006        1.0849e-006
50       34        0.776485        2.42282e-006        1.11455e-006
51       34        0.751396        2.39252e-006        1.12857e-006
52       34        0.770698        2.41576e-006        1.11775e-006
53       34        0.822209        2.47873e-006        1.0893e-006
54       34        0.877882        2.54818e-006        1.05918e-006
55       34        0.914671        2.59481e-006        1.03961e-006
56       34        0.93083        2.61609e-006        1.03133e-006
57       34        0.935735        2.62319e-006        1.02907e-006
58       34        0.935179        2.62257e-006        1.0294e-006
59       34        0.93357        2.62062e-006        1.03029e-006
60       34        0.93222        2.61916e-006        1.03111e-006
61       34        0.930899        2.6176e-006        1.03185e-006
62       34        0.929764        2.61619e-006        1.03247e-006
63       34        0.928799        2.61494e-006        1.03298e-006
64       34        0.927749        2.6135e-006        1.03349e-006
65       34        0.926495        2.6117e-006        1.03407e-006
66       34        0.92553        2.6105e-006        1.0346e-006
67       34        0.924624        2.6095e-006        1.03514e-006
68       34        0.923609        2.60832e-006        1.03572e-006
69       34        0.922664        2.60718e-006        1.03625e-006
70       34        0.921944        2.60629e-006        1.03664e-006
71       34        0.921541        2.6058e-006        1.03686e-006
72       34        0.92153        2.6058e-006        1.03687e-006
73       34        0.92193        2.60631e-006        1.03666e-006
74       34        0.922696        2.60726e-006        1.03625e-006
75       34        0.923754        2.60858e-006        1.03567e-006
76       34        0.92499        2.61011e-006        1.035e-006
77       34        0.926242        2.61164e-006        1.03431e-006
78       34        0.927194        2.61274e-006        1.03376e-006
79       34        0.927499        2.61293e-006        1.03352e-006
80       34        0.927653        2.61318e-006        1.03346e-006
81       34        0.927508        2.61317e-006        1.03361e-006
82       34        0.926854        2.61247e-006        1.03401e-006
83       34        0.925834        2.61129e-006        1.0346e-006
84       34        0.924319        2.60938e-006        1.03541e-006
85       34        0.922263        2.60669e-006        1.03647e-006
86       34        0.919688        2.60326e-006        1.03777e-006
87       34        0.917241        2.60027e-006        1.03912e-006
88       34        0.914663        2.59722e-006        1.04058e-006
89       34        0.911868        2.59378e-006        1.04211e-006
90       34        0.909272        2.59057e-006        1.04353e-006
91       34        0.907136        2.58792e-006        1.04469e-006
92       34        0.905631        2.58604e-006        1.0455e-006
93       34        0.904858        2.58507e-006        1.04592e-006
94       34        0.904823        2.58498e-006        1.04592e-006
95       34        0.905601        2.58587e-006        1.04547e-006
96       34        0.907351        2.58807e-006        1.04453e-006
97       34        0.909813        2.59119e-006        1.04321e-006
98       34        0.912734        2.59486e-006        1.04164e-006
99       34        0.915904        2.59881e-006        1.03993e-006
100       34        0.919083        2.60275e-006        1.0382e-006
101       34        0.921903        2.60617e-006        1.03663e-006
102       34        0.924047        2.60867e-006        1.0354e-006
103       34        0.926008        2.61124e-006        1.0344e-006
104       34        0.927425        2.61321e-006        1.03371e-006
105       34        0.92801        2.61399e-006        1.03341e-006
106       34        0.927982        2.61393e-006        1.03342e-006
107       34        0.927431        2.61315e-006        1.03368e-006
108       34        0.926315        2.61158e-006        1.03421e-006
109       34        0.924829        2.60955e-006        1.03495e-006
110       34        0.923493        2.60801e-006        1.03572e-006
111       34        0.921938        2.60624e-006        1.03663e-006
112       34        0.920193        2.60411e-006        1.03759e-006
113       34        0.918732        2.60229e-006        1.03838e-006
114       34        0.917861        2.60121e-006        1.03885e-006
115       34        0.917784        2.60111e-006        1.03889e-006
116       34        0.918622        2.60215e-006        1.03844e-006
117       34        0.920367        2.60432e-006        1.03749e-006
118       34        0.922697        2.60707e-006        1.03617e-006
119       34        0.925147        2.60974e-006        1.03469e-006
120       34        0.927584        2.61257e-006        1.03329e-006
121       34        0.927639        2.6124e-006        1.03317e-006
122       34        0.921488        2.60408e-006        1.03623e-006
123       34        0.90509        2.58244e-006        1.04461e-006
124       34        0.875165        2.54366e-006        1.06018e-006
125       34        0.832578        2.48979e-006        1.08288e-006
126       34        0.783769        2.42997e-006        1.10972e-006
127       34        0.741538        2.37963e-006        1.13361e-006
128       34        0.722412        2.35719e-006        1.1446e-006
129       34        0.735426        2.37243e-006        1.13711e-006
130       34        0.774727        2.41905e-006        1.11477e-006
131       34        0.824527        2.47963e-006        1.08718e-006
132       34        0.870634        2.53752e-006        1.06243e-006
133       34        0.905413        2.58238e-006        1.04425e-006
134       34        0.926675        2.61028e-006        1.03333e-006
135       34        0.937202        2.62426e-006        1.02798e-006
136       34        0.940748        2.62904e-006        1.02621e-006
137       34        0.940732        2.62914e-006        1.02626e-006
138       34        0.939854        2.62833e-006        1.02685e-006
139       34        0.938525        2.62687e-006        1.02764e-006
140       34        0.936388        2.62403e-006        1.02873e-006
141       34        0.934409        2.62164e-006        1.02983e-006
142       34        0.932471        2.61944e-006        1.03096e-006
143       34        0.930188        2.61666e-006        1.03222e-006
144       34        0.927729        2.6136e-006        1.03355e-006
145       34        0.925131        2.61034e-006        1.03495e-006
146       34        0.922218        2.60662e-006        1.03649e-006
147       34        0.918765        2.60208e-006        1.03826e-006
148       34        0.915246        2.59768e-006        1.04016e-006
149       34        0.911612        2.59337e-006        1.04221e-006
150       34        0.907401        2.5882e-006        1.04453e-006
151       34        0.902839        2.5825e-006        1.04699e-006
152       34        0.89804        2.57636e-006        1.04952e-006
153       34        0.893744        2.57108e-006        1.05188e-006
154       34        0.889794        2.56639e-006        1.05412e-006
155       34        0.885742        2.56148e-006        1.05638e-006
156       34        0.881519        2.55631e-006        1.05871e-006
157       34        0.877024        2.55078e-006        1.06117e-006
158       34        0.872163        2.54479e-006        1.06384e-006
159       34        0.866869        2.53822e-006        1.06673e-006
160       34        0.861151        2.53105e-006        1.06981e-006
161       34        0.855354        2.52384e-006        1.07297e-006
162       34        0.850094        2.51759e-006        1.07595e-006
163       34        0.844871        2.51134e-006        1.0789e-006
164       34        0.839629        2.50497e-006        1.08183e-006
165       34        0.834603        2.49887e-006        1.08463e-006
166       34        0.829944        2.49322e-006        1.08723e-006
167       34        0.825765        2.48816e-006        1.08957e-006
168       34        0.822152        2.48379e-006        1.09159e-006
169       34        0.819155        2.48017e-006        1.09327e-006
170       34        0.816799        2.47733e-006        1.09459e-006
171       34        0.815079        2.47525e-006        1.09556e-006
172       34        0.813972        2.47391e-006        1.09618e-006
173       34        0.813436        2.47327e-006        1.09648e-006
174       34        0.813415        2.47323e-006        1.09649e-006
175       34        0.813871        2.47377e-006        1.09623e-006
176       34        0.814762        2.47484e-006        1.09572e-006
177       34        0.816003        2.47634e-006        1.09503e-006
178       34        0.817496        2.47814e-006        1.09419e-006
179       34        0.819133        2.48012e-006        1.09327e-006
180       34        0.820812        2.48215e-006        1.09233e-006
181       34        0.822446        2.48412e-006        1.09141e-006
182       34        0.823961        2.48595e-006        1.09056e-006
183       34        0.825309        2.48758e-006        1.08981e-006
184       34        0.82646        2.48897e-006        1.08916e-006
185       34        0.827387        2.49009e-006        1.08864e-006
186       34        0.828083        2.49093e-006        1.08825e-006
187       34        0.828543        2.49149e-006        1.088e-006
188       34        0.828764        2.49176e-006        1.08787e-006
189       34        0.828744        2.49173e-006        1.08788e-006
190       34        0.828476        2.49141e-006        1.08804e-006
191       34        0.827955        2.49078e-006        1.08833e-006
192       34        0.827176        2.48984e-006        1.08876e-006
193       34        0.826141        2.48858e-006        1.08934e-006
194       34        0.824866        2.48705e-006        1.09006e-006
195       34        0.823371        2.48524e-006        1.09089e-006
196       34        0.821692        2.48321e-006        1.09184e-006
197       34        0.819888        2.48103e-006        1.09285e-006
198       34        0.818024        2.47878e-006        1.09389e-006
199       34        0.816177        2.47655e-006        1.09493e-006
200       34        0.814422        2.47443e-006        1.09591e-006
201       34        0.812823        2.47251e-006        1.09682e-006
202       34        0.811422        2.47084e-006        1.09761e-006
203       34        0.810222        2.4694e-006        1.09829e-006
204       34        0.809247        2.46823e-006        1.09884e-006
205       34        0.808532        2.46737e-006        1.09924e-006
206       34        0.808105        2.46685e-006        1.09948e-006
207       34        0.807992        2.46672e-006        1.09955e-006
208       34        0.808213        2.46698e-006        1.09942e-006
209       34        0.808786        2.46767e-006        1.0991e-006
210       34        0.809721        2.4688e-006        1.09857e-006
211       34        0.811022        2.47037e-006        1.09784e-006
212       34        0.812679        2.47236e-006        1.09691e-006
213       34        0.814675        2.47477e-006        1.09579e-006
214       34        0.816978        2.47754e-006        1.09449e-006
215       34        0.819547        2.48064e-006        1.09305e-006
216       34        0.822325        2.484e-006        1.09149e-006
217       34        0.82525        2.48753e-006        1.08985e-006
218       34        0.828254        2.49116e-006        1.08817e-006
219       34        0.831257        2.49478e-006        1.08648e-006
220       34        0.834157        2.49821e-006        1.08482e-006
221       34        0.837189        2.50188e-006        1.08313e-006
222       34        0.840342        2.50579e-006        1.08141e-006
223       34        0.843244        2.50937e-006        1.07981e-006
224       34        0.845748        2.51243e-006        1.07843e-006
225       34        0.847793        2.51493e-006        1.07729e-006
226       34        0.849348        2.51683e-006        1.07643e-006
227       34        0.850426        2.51813e-006        1.07583e-006
228       34        0.851098        2.51894e-006        1.07545e-006
229       34        0.851464        2.51937e-006        1.07524e-006
230       34        0.851647        2.51954e-006        1.07512e-006
231       34        0.851885        2.51975e-006        1.07495e-006
232       34        0.852549        2.52061e-006        1.0746e-006
233       34        0.853525        2.52187e-006        1.07409e-006
234       34        0.854716        2.52333e-006        1.07344e-006
235       34        0.856262        2.52522e-006        1.07258e-006
236       34        0.858263        2.52766e-006        1.07147e-006
237       34        0.860799        2.53077e-006        1.07007e-006
238       34        0.863914        2.53459e-006        1.06835e-006
239       34        0.867622        2.53913e-006        1.06631e-006
240       34        0.871894        2.54438e-006        1.06396e-006
241       34        0.876655        2.55024e-006        1.06134e-006
242       34        0.881775        2.55654e-006        1.05853e-006
243       34        0.887052        2.56305e-006        1.05564e-006
244       34        0.892202        2.56941e-006        1.05282e-006
245       34        0.896791        2.57499e-006        1.05028e-006
246       34        0.900403        2.57921e-006        1.0482e-006
247       34        0.903551        2.58317e-006        1.04652e-006
248       34        0.905831        2.58624e-006        1.04537e-006
249       34        0.906834        2.58757e-006        1.04486e-006
250       34        0.906826        2.58757e-006        1.04487e-006
251       34        0.905935        2.58646e-006        1.04536e-006
252       34        0.904101        2.58415e-006        1.04634e-006
253       34        0.901065        2.58021e-006        1.04792e-006
254       34        0.896765        2.57467e-006        1.05018e-006
255       34        0.891887        2.5688e-006        1.0529e-006
256       34        0.886107        2.56186e-006        1.05615e-006
257       34        0.879354        2.55357e-006        1.05986e-006
258       34        0.872123        2.54467e-006        1.06383e-006
259       34        0.864757        2.53564e-006        1.06789e-006
260       34        0.857501        2.52675e-006        1.0719e-006
261       34        0.850531        2.51824e-006        1.07576e-006
262       34        0.843968        2.51024e-006        1.0794e-006
263       34        0.837885        2.50284e-006        1.08279e-006
264       34        0.832316        2.49607e-006        1.08589e-006
265       34        0.827265        2.48996e-006        1.08872e-006
266       34        0.822722        2.48446e-006        1.09126e-006
267       34        0.818656        2.47955e-006        1.09354e-006
268       34        0.815037        2.47518e-006        1.09557e-006
269       34        0.811828        2.47132e-006        1.09738e-006
270       34        0.808988        2.4679e-006        1.09898e-006
271       34        0.806477        2.46488e-006        1.10039e-006
272       34        0.804259        2.46221e-006        1.10164e-006
273       34        0.802298        2.45986e-006        1.10275e-006
274       34        0.800566        2.45778e-006        1.10373e-006
275       34        0.799037        2.45595e-006        1.10459e-006
276       34        0.79769        2.45433e-006        1.10535e-006
277       34        0.79651        2.45292e-006        1.10602e-006
278       34        0.795484        2.45169e-006        1.1066e-006
279       34        0.794606        2.45064e-006        1.1071e-006
280       34        0.793872        2.44976e-006        1.10752e-006
281       34        0.793282        2.44906e-006        1.10785e-006
282       34        0.792838        2.44853e-006        1.1081e-006
283       34        0.792547        2.44818e-006        1.10827e-006
284       34        0.792415        2.44802e-006        1.10834e-006
285       34        0.792449        2.44806e-006        1.10832e-006
286       34        0.792659        2.44831e-006        1.1082e-006
287       34        0.793052        2.44879e-006        1.10798e-006
288       34        0.793633        2.44948e-006        1.10765e-006
289       34        0.7944        2.4504e-006        1.10722e-006
290       34        0.795352        2.45154e-006        1.10668e-006
291       34        0.796485        2.4529e-006        1.10604e-006
292       34        0.797794        2.45447e-006        1.1053e-006
293       34        0.799269        2.45624e-006        1.10447e-006
294       34        0.8009        2.45819e-006        1.10354e-006
295       34        0.802674        2.46032e-006        1.10254e-006
296       34        0.804574        2.4626e-006        1.10147e-006
297       34        0.806577        2.465e-006        1.10034e-006
298       34        0.808683        2.46752e-006        1.09914e-006
299       34        0.810891        2.47018e-006        1.0979e-006
300       34        0.813156        2.47291e-006        1.09663e-006
301       34        0.81542        2.47564e-006        1.09536e-006
302       34        0.817615        2.47829e-006        1.09412e-006
303       34        0.819674        2.48078e-006        1.09297e-006
304       34        0.821546        2.48304e-006        1.09192e-006
305       34        0.823186        2.48502e-006        1.091e-006
306       34        0.824572        2.48669e-006        1.09022e-006
307       34        0.825691        2.48805e-006        1.0896e-006
308       34        0.826536        2.48907e-006        1.08912e-006
309       34        0.827109        2.48976e-006        1.0888e-006
310       34        0.827417        2.49014e-006        1.08863e-006
311       34        0.827465        2.4902e-006        1.0886e-006
312       34        0.827257        2.48994e-006        1.08872e-006
313       34        0.826796        2.48939e-006        1.08898e-006
314       34        0.826083        2.48853e-006        1.08938e-006
315       34        0.825122        2.48736e-006        1.08992e-006
316       34        0.823923        2.48591e-006        1.09059e-006
317       34        0.822509        2.48421e-006        1.09138e-006
318       34        0.820906        2.48227e-006        1.09228e-006
319       34        0.819161        2.48017e-006        1.09326e-006
320       34        0.817339        2.47797e-006        1.09428e-006
321       34        0.815513        2.47576e-006        1.09531e-006
322       34        0.813767        2.47366e-006        1.09629e-006
323       34        0.812184        2.47175e-006        1.09718e-006
324       34        0.810835        2.47013e-006        1.09794e-006
325       34        0.809767        2.46886e-006        1.09855e-006
326       34        0.808993        2.46794e-006        1.09899e-006
327       34        0.808537        2.46739e-006        1.09925e-006
328       34        0.808435        2.46727e-006        1.0993e-006
329       34        0.808715        2.46761e-006        1.09915e-006
330       34        0.809397        2.46843e-006        1.09876e-006
331       34        0.810498        2.46975e-006        1.09814e-006
332       34        0.812025        2.47159e-006        1.09728e-006
333       34        0.813983        2.47395e-006        1.09618e-006
334       34        0.816368        2.47682e-006        1.09484e-006
335       34        0.81917        2.4802e-006        1.09327e-006
336       34        0.822376        2.48408e-006        1.09147e-006
337       34        0.825972        2.48842e-006        1.08945e-006
338       34        0.829938        2.49322e-006        1.08724e-006
339       34        0.834248        2.49844e-006        1.08482e-006
340       34        0.838878        2.50403e-006        1.08223e-006
341       34        0.843895        2.51012e-006        1.07943e-006
342       34        0.849281        2.51669e-006        1.07644e-006
343       34        0.854935        2.5236e-006        1.07331e-006
344       34        0.860778        2.53075e-006        1.07008e-006
345       34        0.866751        2.53807e-006        1.06679e-006
346       34        0.872818        2.54552e-006        1.06345e-006
347       34        0.878949        2.55307e-006        1.06008e-006
348       34        0.88509        2.56063e-006        1.05671e-006
349       34        0.891169        2.56814e-006        1.05339e-006
350       34        0.897076        2.57545e-006        1.05016e-006
351       34        0.902651        2.58234e-006        1.04712e-006
352       34        0.907631        2.58847e-006        1.04439e-006
353       34        0.911616        2.59323e-006        1.04215e-006
354       34        0.914875        2.59724e-006        1.04037e-006
355       34        0.917554        2.60082e-006        1.03901e-006
356       34        0.919097        2.60285e-006        1.03822e-006
357       34        0.919661        2.60357e-006        1.03793e-006
358       34        0.919451        2.6033e-006        1.03803e-006
359       34        0.918477        2.60202e-006        1.03854e-006
360       34        0.916607        2.59951e-006        1.03947e-006
361       34        0.914106        2.59625e-006        1.04077e-006
362       34        0.911483        2.59318e-006        1.04227e-006
363       34        0.908295        2.58934e-006        1.04405e-006
364       34        0.904804        2.58504e-006        1.04596e-006
365       34        0.90144        2.58087e-006        1.04779e-006
366       34        0.898468        2.57718e-006        1.04941e-006
367       34        0.896059        2.5742e-006        1.05072e-006
368       34        0.894312        2.57204e-006        1.05168e-006
369       34        0.893249        2.57071e-006        1.05225e-006
370       34        0.892782        2.57007e-006        1.05248e-006
371       34        0.892952        2.57017e-006        1.05234e-006
372       34        0.894066        2.57158e-006        1.05175e-006
373       34        0.895819        2.57381e-006        1.05082e-006
374       34        0.897928        2.57644e-006        1.04967e-006
375       34        0.900295        2.57938e-006        1.04839e-006
376       34        0.902881        2.58262e-006        1.04699e-006
377       34        0.905691        2.58613e-006        1.04548e-006
378       34        0.908688        2.58986e-006        1.04385e-006
379       34        0.91182        2.59375e-006        1.04215e-006
380       34        0.915026        2.59771e-006        1.0404e-006
381       34        0.918196        2.60163e-006        1.03867e-006
382       34        0.921127        2.60525e-006        1.03707e-006
383       34        0.92352        2.60812e-006        1.03573e-006
384       34        0.925073        2.60979e-006        1.03479e-006
385       34        0.926516        2.61169e-006        1.03405e-006
386       34        0.927764        2.61359e-006        1.03351e-006
387       34        0.928121        2.61415e-006        1.03336e-006
388       34        0.927851        2.61383e-006        1.03351e-006
389       34        0.92714        2.61292e-006        1.03389e-006
390       34        0.925911        2.61128e-006        1.03451e-006
391       34        0.924071        2.60874e-006        1.03541e-006
392       34        0.922221        2.60644e-006        1.03641e-006
393       34        0.920313        2.60425e-006        1.03752e-006
394       34        0.918076        2.60152e-006        1.03875e-006
395       34        0.91591        2.59883e-006        1.03993e-006
396       34        0.914027        2.59645e-006        1.04093e-006
397       34        0.91255        2.59448e-006        1.04168e-006
398       34        0.911952        2.59372e-006        1.042e-006
399       34        0.912197        2.59409e-006        1.04189e-006
400       34        0.913001        2.59512e-006        1.04147e-006
401       34        0.914235        2.59665e-006        1.0408e-006
402       34        0.915825        2.59863e-006        1.03994e-006
403       34        0.91774        2.60105e-006        1.03891e-006
404       34        0.919913        2.60379e-006        1.03775e-006
405       34        0.922271        2.60674e-006        1.03648e-006
406       34        0.92471        2.60976e-006        1.03515e-006
407       34        0.927088        2.61268e-006        1.03385e-006
408       34        0.929198        2.61528e-006        1.0327e-006
409       34        0.930674        2.61701e-006        1.03186e-006
410       34        0.931426        2.6178e-006        1.03139e-006
411       34        0.931989        2.61864e-006        1.03114e-006
412       34        0.93201        2.61879e-006        1.03118e-006
413       34        0.931677        2.61851e-006        1.03141e-006
414       34        0.930956        2.61769e-006        1.03183e-006
415       34        0.929737        2.61611e-006        1.03247e-006
416       34        0.927965        2.6137e-006        1.03335e-006
417       34        0.92592        2.61097e-006        1.03438e-006
418       34        0.924158        2.60892e-006        1.03539e-006
419       34        0.922237        2.60663e-006        1.03647e-006
420       34        0.920408        2.60437e-006        1.03747e-006
421       34        0.91908        2.60271e-006        1.03818e-006
422       34        0.918543        2.60201e-006        1.03846e-006
423       34        0.919025        2.60257e-006        1.03818e-006
424       34        0.920695        2.60462e-006        1.03727e-006
425       34        0.923559        2.60815e-006        1.0357e-006
426       34        0.927026        2.61236e-006        1.03379e-006
427       34        0.928181        2.61343e-006        1.03301e-006
428       34        0.914948        2.5954e-006        1.03956e-006
429       34        0.842848        2.50183e-006        1.07699e-006
430       34        0.586152        2.20185e-006        1.22525e-006
431       34        0.0208821        1.6629e-006        1.62853e-006
432       34        -0.511926        1.27141e-006        2.12136e-006
433       34        -0.773497        1.11383e-006        2.41404e-006
434       34        -0.875335        1.05804e-006        2.53897e-006
435       34        -0.899534        1.04536e-006        2.56997e-006
436       34        -0.87487        1.05865e-006        2.53925e-006
437       34        -0.794197        1.10259e-006        2.43967e-006
438       34        -0.605753        1.21265e-006        2.22235e-006
439       34        -0.203564        1.48578e-006        1.82121e-006
440       34        0.38582        1.9941e-006        1.35577e-006
441       34        0.768145        2.40988e-006        1.11788e-006
442       34        0.898566        2.57328e-006        1.04772e-006
443       34        0.930065        2.61531e-006        1.03181e-006
444       34        0.933234        2.61997e-006        1.03038e-006
445       34        0.929959        2.61606e-006        1.03222e-006
446       34        0.926021        2.61122e-006        1.03437e-006
447       34        0.922815        2.60727e-006        1.03612e-006
448       34        0.920611        2.60456e-006        1.03733e-006
449       34        0.91937        2.60306e-006        1.03802e-006
450       34        0.918945        2.60256e-006        1.03826e-006
451       34        0.919119        2.60278e-006        1.03817e-006
452       34        0.919602        2.60335e-006        1.0379e-006
453       34        0.919959        2.60367e-006        1.03765e-006
454       34        0.920147        2.60381e-006        1.03752e-006
455       34        0.920535        2.60451e-006        1.03739e-006
456       34        0.920486        2.6046e-006        1.03748e-006
457       34        0.919923        2.60394e-006        1.0378e-006
458       34        0.918984        2.60276e-006        1.0383e-006
459       34        0.917617        2.60097e-006        1.03901e-006
460       34        0.915658        2.5983e-006        1.03998e-006
461       34        0.913607        2.59565e-006        1.04105e-006
462       34        0.911776        2.59357e-006        1.04212e-006
463       34        0.909661        2.59103e-006        1.04331e-006
464       34        0.907607        2.58851e-006        1.04444e-006
465       34        0.905966        2.58649e-006        1.04533e-006
466       34        0.904939        2.58521e-006        1.04589e-006
467       34        0.904638        2.58483e-006        1.04605e-006
468       34        0.905088        2.58538e-006        1.0458e-006
469       34        0.906238        2.5868e-006        1.04517e-006
470       34        0.907956        2.5889e-006        1.04423e-006
471       34        0.909984        2.59138e-006        1.04311e-006
472       34        0.912053        2.5938e-006        1.04193e-006
473       34        0.914704        2.59718e-006        1.04052e-006
474       34        0.917769        2.6012e-006        1.03894e-006
475       34        0.920871        2.60511e-006        1.03728e-006
476       34        0.924258        2.60931e-006        1.03544e-006
477       34        0.928002        2.61391e-006        1.03339e-006
478       34        0.931968        2.61865e-006        1.03117e-006
479       34        0.936569        2.62434e-006        1.02866e-006
480       34        0.941983        2.63129e-006        1.02582e-006
481       34        0.947602        2.63836e-006        1.02281e-006
482       34        0.953354        2.64552e-006        1.0197e-006
483       34        0.95798        2.65108e-006        1.01713e-006
484       34        0.954688        2.64605e-006        1.01855e-006
485       34        0.911822        2.5891e-006        1.04028e-006
486       34        0.69473        2.32176e-006        1.15904e-006
487       34        -0.0500396        1.60274e-006        1.68499e-006
488       34        -0.74104        1.13222e-006        2.37554e-006
489       34        -0.931968        1.02954e-006        2.61453e-006
490       34        -0.960733        1.0158e-006        2.6549e-006
491       34        -0.951548        1.02133e-006        2.64495e-006
492       34        -0.935911        1.03e-006        2.62601e-006
493       34        -0.921316        1.0381e-006        2.60833e-006
494       34        -0.909268        1.045e-006        2.59421e-006
495       34        -0.899715        1.05071e-006        2.5836e-006
496       34        -0.892106        1.05536e-006        2.57535e-006
497       34        -0.885785        1.05899e-006        2.56794e-006
498       34        -0.881666        1.0609e-006        2.56199e-006
499       34        -0.871955        1.06561e-006        2.54849e-006
0       35        -0.88114        1.06173e-006        2.56265e-006
1       35        -0.880276        1.06114e-006        2.55902e-006
2       35        -0.88955        1.05548e-006        2.56906e-006
3       35        -0.89927        1.05011e-006        2.58097e-006
4       35        -0.910929        1.04397e-006        2.59597e-006
5       35        -0.924582        1.03672e-006        2.61337e-006
6       35        -0.939907        1.02831e-006        2.6322e-006
7       35        -0.954702        1.01982e-006        2.6494e-006
8       35        -0.958056        1.01692e-006        2.65072e-006
9       35        -0.902539        1.04436e-006        2.57525e-006
10       35        -0.606514        1.21082e-006        2.22068e-006
11       35        0.288089        1.89665e-006        1.42191e-006
12       35        0.803162        2.45156e-006        1.09808e-006
13       35        0.934643        2.61943e-006        1.02872e-006
14       35        0.958836        2.65194e-006        1.01659e-006
15       35        0.95902        2.65263e-006        1.01667e-006
16       35        0.954291        2.64672e-006        1.01921e-006
17       35        0.948769        2.63967e-006        1.02213e-006
18       35        0.943519        2.63298e-006        1.0249e-006
19       35        0.939143        2.62766e-006        1.02732e-006
20       35        0.935297        2.62301e-006        1.02945e-006
21       35        0.931893        2.61883e-006        1.03131e-006
22       35        0.928975        2.61519e-006        1.03289e-006
23       35        0.926421        2.61189e-006        1.03422e-006
24       35        0.924274        2.60905e-006        1.03532e-006
25       35        0.922922        2.60743e-006        1.03608e-006
26       35        0.92199        2.60633e-006        1.03661e-006
27       35        0.921385        2.60558e-006        1.03694e-006
28       35        0.921251        2.60543e-006        1.03701e-006
29       35        0.921632        2.60593e-006        1.03682e-006
30       35        0.922499        2.60702e-006        1.03635e-006
31       35        0.923709        2.60847e-006        1.03568e-006
32       35        0.925131        2.61009e-006        1.03485e-006
33       35        0.927083        2.61252e-006        1.03379e-006
34       35        0.929206        2.61524e-006        1.03267e-006
35       35        0.931001        2.61742e-006        1.03168e-006
36       35        0.932703        2.61958e-006        1.03077e-006
37       35        0.934486        2.622e-006        1.02989e-006
38       35        0.935926        2.62388e-006        1.02914e-006
39       35        0.937089        2.62531e-006        1.02851e-006
40       35        0.938091        2.62647e-006        1.02793e-006
41       35        0.938923        2.62734e-006        1.02742e-006
42       35        0.939585        2.62792e-006        1.02696e-006
43       35        0.940413        2.62885e-006        1.02648e-006
44       35        0.940697        2.62904e-006        1.02626e-006
45       35        0.937872        2.62504e-006        1.0276e-006
46       35        0.921866        2.60309e-006        1.03545e-006
47       35        0.868698        2.53407e-006        1.06304e-006
48       35        0.737011        2.37374e-006        1.13593e-006
49       35        0.527456        2.13932e-006        1.26242e-006
50       35        0.329842        1.93942e-006        1.39451e-006
51       35        0.241207        1.85588e-006        1.45813e-006
52       35        0.307173        1.91769e-006        1.41051e-006
53       35        0.493114        2.10313e-006        1.28443e-006
54       35        0.70736        2.33901e-006        1.153e-006
55       35        0.853295        2.51459e-006        1.07124e-006
56       35        0.915383        2.59444e-006        1.03872e-006
57       35        0.934133        2.6202e-006        1.02955e-006
58       35        0.936831        2.62416e-006        1.02832e-006
59       35        0.935731        2.62301e-006        1.029e-006
60       35        0.934359        2.62156e-006        1.02985e-006
61       35        0.933107        2.62012e-006        1.03057e-006
62       35        0.93214        2.61896e-006        1.03111e-006
63       35        0.931414        2.61808e-006        1.03152e-006
64       35        0.930726        2.61715e-006        1.03186e-006
65       35        0.929967        2.61603e-006        1.0322e-006
66       35        0.929493        2.61543e-006        1.03245e-006
67       35        0.929249        2.61522e-006        1.03262e-006
68       35        0.929004        2.61499e-006        1.03278e-006
69       35        0.928757        2.61473e-006        1.03294e-006
70       35        0.92858        2.61453e-006        1.03304e-006
71       35        0.928527        2.61446e-006        1.03307e-006
72       35        0.928658        2.61465e-006        1.033e-006
73       35        0.928997        2.61511e-006        1.03284e-006
74       35        0.92952        2.61577e-006        1.03256e-006
75       35        0.930168        2.61656e-006        1.0322e-006
76       35        0.930857        2.61737e-006        1.03181e-006
77       35        0.931457        2.61811e-006        1.03148e-006
78       35        0.931732        2.61843e-006        1.03132e-006
79       35        0.931447        2.61793e-006        1.03142e-006
80       35        0.930997        2.61738e-006        1.03167e-006
81       35        0.930304        2.61661e-006        1.03208e-006
82       35        0.929314        2.61548e-006        1.03266e-006
83       35        0.928073        2.61405e-006        1.03337e-006
84       35        0.926382        2.61193e-006        1.03428e-006
85       35        0.924296        2.60923e-006        1.03537e-006
86       35        0.92191        2.6061e-006        1.0366e-006
87       35        0.919747        2.60346e-006        1.03779e-006
88       35        0.91763        2.60091e-006        1.03897e-006
89       35        0.915481        2.59825e-006        1.04014e-006
90       35        0.913592        2.59592e-006        1.04117e-006
91       35        0.912144        2.59412e-006        1.04196e-006
92       35        0.911245        2.593e-006        1.04245e-006
93       35        0.910947        2.59263e-006        1.04261e-006
94       35        0.911202        2.59288e-006        1.04244e-006
95       35        0.912084        2.59389e-006        1.04193e-006
96       35        0.913806        2.59607e-006        1.04101e-006
97       35        0.916063        2.59892e-006        1.03981e-006
98       35        0.918589        2.6021e-006        1.03845e-006
99       35        0.921215        2.60539e-006        1.03704e-006
100       35        0.923779        2.60858e-006        1.03565e-006
101       35        0.926015        2.61133e-006        1.03442e-006
102       35        0.927703        2.61331e-006        1.03346e-006
103       35        0.929229        2.6153e-006        1.03267e-006
104       35        0.930325        2.6168e-006        1.03213e-006
105       35        0.930756        2.61735e-006        1.03191e-006
106       35        0.930642        2.61718e-006        1.03195e-006
107       35        0.930051        2.61636e-006        1.03224e-006
108       35        0.929025        2.61492e-006        1.03273e-006
109       35        0.92788        2.61339e-006        1.03331e-006
110       35        0.92698        2.61239e-006        1.03385e-006
111       35        0.926011        2.61127e-006        1.0344e-006
112       35        0.925045        2.61007e-006        1.03493e-006
113       35        0.924464        2.60933e-006        1.03524e-006
114       35        0.924516        2.60938e-006        1.0352e-006
115       35        0.925373        2.61042e-006        1.03473e-006
116       35        0.927121        2.61255e-006        1.03376e-006
117       35        0.929652        2.61563e-006        1.03237e-006
118       35        0.932254        2.61858e-006        1.03084e-006
119       35        0.933466        2.61934e-006        1.02989e-006
120       35        0.930702        2.61513e-006        1.03109e-006
121       35        0.915396        2.5947e-006        1.03881e-006
122       35        0.873513        2.5404e-006        1.06057e-006
123       35        0.7901        2.43612e-006        1.10551e-006
124       35        0.656435        2.27868e-006        1.18194e-006
125       35        0.488245        2.09614e-006        1.28641e-006
126       35        0.317209        1.92576e-006        1.4023e-006
127       35        0.180901        1.7996e-006        1.5018e-006
128       35        0.121239        1.74686e-006        1.54741e-006
129       35        0.159217        1.78025e-006        1.51822e-006
130       35        0.281158        1.8916e-006        1.42798e-006
131       35        0.4475        2.05424e-006        1.31312e-006
132       35        0.618676        2.23615e-006        1.20452e-006
133       35        0.763361        2.40341e-006        1.12022e-006
134       35        0.859711        2.52247e-006        1.06772e-006
135       35        0.912949        2.59099e-006        1.03986e-006
136       35        0.936399        2.62196e-006        1.0279e-006
137       35        0.94358        2.63173e-006        1.02436e-006
138       35        0.944448        2.63352e-006        1.02416e-006
139       35        0.942947        2.63212e-006        1.02515e-006
140       35        0.940075        2.62852e-006        1.0267e-006
141       35        0.937303        2.62516e-006        1.02823e-006
142       35        0.934733        2.62213e-006        1.02969e-006
143       35        0.932084        2.6189e-006        1.03115e-006
144       35        0.929438        2.61563e-006        1.03259e-006
145       35        0.926804        2.61234e-006        1.03401e-006
146       35        0.924073        2.60888e-006        1.03546e-006
147       35        0.921131        2.60507e-006        1.037e-006
148       35        0.918367        2.60163e-006        1.03849e-006
149       35        0.915739        2.59849e-006        1.03997e-006
150       35        0.912834        2.59492e-006        1.04156e-006
151       35        0.909676        2.59095e-006        1.04326e-006
152       35        0.906164        2.58634e-006        1.04507e-006
153       35        0.903097        2.58255e-006        1.04674e-006
154       35        0.900158        2.5791e-006        1.04842e-006
155       35        0.896813        2.5751e-006        1.0503e-006
156       35        0.893183        2.57068e-006        1.05231e-006
157       35        0.889311        2.5659e-006        1.05443e-006
158       35        0.885134        2.5607e-006        1.0567e-006
159       35        0.880491        2.55486e-006        1.05919e-006
160       35        0.875175        2.54815e-006        1.06204e-006
161       35        0.869455        2.54103e-006        1.06515e-006
162       35        0.864126        2.53472e-006        1.06818e-006
163       35        0.858598        2.52809e-006        1.07129e-006
164       35        0.852906        2.52115e-006        1.07445e-006
165       35        0.847432        2.51447e-006        1.07749e-006
166       35        0.842393        2.50834e-006        1.08029e-006
167       35        0.837934        2.50291e-006        1.08277e-006
168       35        0.834143        2.49831e-006        1.08488e-006
169       35        0.831068        2.49458e-006        1.0866e-006
170       35        0.828718        2.49173e-006        1.08791e-006
171       35        0.827078        2.48974e-006        1.08883e-006
172       35        0.826107        2.48856e-006        1.08937e-006
173       35        0.825754        2.48814e-006        1.08957e-006
174       35        0.825949        2.48836e-006        1.08945e-006
175       35        0.826653        2.4892e-006        1.08905e-006
176       35        0.827824        2.49061e-006        1.0884e-006
177       35        0.829366        2.49248e-006        1.08753e-006
178       35        0.831165        2.49466e-006        1.08653e-006
179       35        0.833097        2.49701e-006        1.08545e-006
180       35        0.835045        2.49937e-006        1.08436e-006
181       35        0.836909        2.50163e-006        1.08332e-006
182       35        0.838607        2.50369e-006        1.08238e-006
183       35        0.84009        2.50549e-006        1.08155e-006
184       35        0.841329        2.50699e-006        1.08086e-006
185       35        0.842305        2.50818e-006        1.08032e-006
186       35        0.843017        2.50905e-006        1.07992e-006
187       35        0.843472        2.5096e-006        1.07967e-006
188       35        0.843675        2.50985e-006        1.07955e-006
189       35        0.843621        2.50979e-006        1.07958e-006
190       35        0.843305        2.5094e-006        1.07976e-006
191       35        0.842711        2.50868e-006        1.08009e-006
192       35        0.841825        2.5076e-006        1.08058e-006
193       35        0.840641        2.50616e-006        1.08124e-006
194       35        0.839171        2.50438e-006        1.08206e-006
195       35        0.83743        2.50227e-006        1.08303e-006
196       35        0.835463        2.49988e-006        1.08413e-006
197       35        0.833335        2.4973e-006        1.08532e-006
198       35        0.831125        2.49461e-006        1.08655e-006
199       35        0.828924        2.49194e-006        1.08778e-006
200       35        0.826822        2.4894e-006        1.08896e-006
201       35        0.824895        2.48708e-006        1.09004e-006
202       35        0.823193        2.48503e-006        1.091e-006
203       35        0.821713        2.48325e-006        1.09183e-006
204       35        0.820483        2.48177e-006        1.09252e-006
205       35        0.819541        2.48063e-006        1.09305e-006
206       35        0.818922        2.47989e-006        1.0934e-006
207       35        0.818653        2.47956e-006        1.09355e-006
208       35        0.81876        2.47969e-006        1.09349e-006
209       35        0.819265        2.4803e-006        1.09321e-006
210       35        0.820183        2.48141e-006        1.09269e-006
211       35        0.82152        2.48302e-006        1.09194e-006
212       35        0.823271        2.48514e-006        1.09096e-006
213       35        0.825421        2.48774e-006        1.08976e-006
214       35        0.827937        2.49079e-006        1.08835e-006
215       35        0.830774        2.49422e-006        1.08676e-006
216       35        0.833868        2.49797e-006        1.08503e-006
217       35        0.83714        2.50194e-006        1.08321e-006
218       35        0.8405        2.50602e-006        1.08134e-006
219       35        0.843836        2.51006e-006        1.07947e-006
220       35        0.847001        2.51379e-006        1.07766e-006
221       35        0.850305        2.51779e-006        1.07581e-006
222       35        0.853742        2.52209e-006        1.07395e-006
223       35        0.856848        2.52595e-006        1.07226e-006
224       35        0.859465        2.52917e-006        1.07082e-006
225       35        0.861537        2.53172e-006        1.06968e-006
226       35        0.863029        2.53355e-006        1.06886e-006
227       35        0.863953        2.53467e-006        1.06835e-006
228       35        0.864386        2.53519e-006        1.0681e-006
229       35        0.864432        2.53521e-006        1.06806e-006
230       35        0.864209        2.53485e-006        1.06815e-006
231       35        0.863973        2.53448e-006        1.06824e-006
232       35        0.864182        2.53481e-006        1.06816e-006
233       35        0.864656        2.53548e-006        1.06794e-006
234       35        0.86525        2.53622e-006        1.06761e-006
235       35        0.866134        2.5373e-006        1.06712e-006
236       35        0.867418        2.53887e-006        1.06641e-006
237       35        0.869183        2.54104e-006        1.06544e-006
238       35        0.871463        2.54384e-006        1.06419e-006
239       35        0.874258        2.54727e-006        1.06265e-006
240       35        0.877528        2.5513e-006        1.06085e-006
241       35        0.881196        2.55581e-006        1.05884e-006
242       35        0.885138        2.56067e-006        1.05668e-006
243       35        0.889188        2.56567e-006        1.05446e-006
244       35        0.893127        2.57052e-006        1.0523e-006
245       35        0.896644        2.57479e-006        1.05035e-006
246       35        0.899449        2.5781e-006        1.04875e-006
247       35        0.901941        2.58127e-006        1.04743e-006
248       35        0.903806        2.58375e-006        1.04649e-006
249       35        0.904641        2.58484e-006        1.04605e-006
250       35        0.90455        2.58474e-006        1.04611e-006
251       35        0.90358        2.58353e-006        1.04663e-006
252       35        0.901695        2.58117e-006        1.04765e-006
253       35        0.898769        2.57743e-006        1.0492e-006
254       35        0.89486        2.57242e-006        1.05126e-006
255       35        0.890535        2.56715e-006        1.05365e-006
256       35        0.885546        2.56114e-006        1.05644e-006
257       35        0.879815        2.55411e-006        1.0596e-006
258       35        0.873684        2.54658e-006        1.06297e-006
259       35        0.867401        2.53886e-006        1.06643e-006
260       35        0.86115        2.53121e-006        1.06988e-006
261       35        0.85508        2.52378e-006        1.07324e-006
262       35        0.849299        2.51673e-006        1.07644e-006
263       35        0.843879        2.51012e-006        1.07945e-006
264       35        0.838864        2.50402e-006        1.08224e-006
265       35        0.834271        2.49844e-006        1.0848e-006
266       35        0.8301        2.49339e-006        1.08713e-006
267       35        0.826338        2.48883e-006        1.08924e-006
268       35        0.822965        2.48475e-006        1.09112e-006
269       35        0.819959        2.48112e-006        1.09281e-006
270       35        0.817287        2.4779e-006        1.09431e-006
271       35        0.814918        2.47504e-006        1.09564e-006
272       35        0.812819        2.47251e-006        1.09682e-006
273       35        0.810962        2.47027e-006        1.09786e-006
274       35        0.809321        2.4683e-006        1.09879e-006
275       35        0.807874        2.46656e-006        1.0996e-006
276       35        0.806601        2.46503e-006        1.10032e-006
277       35        0.80549        2.46369e-006        1.10095e-006
278       35        0.804531        2.46254e-006        1.10149e-006
279       35        0.803717        2.46157e-006        1.10195e-006
280       35        0.803048        2.46076e-006        1.10233e-006
281       35        0.802525        2.46014e-006        1.10262e-006
282       35        0.802152        2.45969e-006        1.10283e-006
283       35        0.801938        2.45943e-006        1.10295e-006
284       35        0.801891        2.45937e-006        1.10298e-006
285       35        0.802021        2.45953e-006        1.10291e-006
286       35        0.802339        2.45991e-006        1.10273e-006
287       35        0.802854        2.46053e-006        1.10244e-006
288       35        0.803575        2.4614e-006        1.10203e-006
289       35        0.8045        2.46251e-006        1.10151e-006
290       35        0.805627        2.46387e-006        1.10087e-006
291       35        0.806953        2.46546e-006        1.10013e-006
292       35        0.808474        2.46729e-006        1.09927e-006
293       35        0.810181        2.46934e-006        1.09831e-006
294       35        0.812062        2.47161e-006        1.09725e-006
295       35        0.814104        2.47407e-006        1.0961e-006
296       35        0.816288        2.4767e-006        1.09487e-006
297       35        0.818588        2.47946e-006        1.09358e-006
298       35        0.821006        2.48237e-006        1.09221e-006
299       35        0.823547        2.48544e-006        1.09079e-006
300       35        0.826157        2.48859e-006        1.08933e-006
301       35        0.828765        2.49176e-006        1.08787e-006
302       35        0.831289        2.49482e-006        1.08646e-006
303       35        0.83365        2.49768e-006        1.08514e-006
304       35        0.835786        2.50027e-006        1.08395e-006
305       35        0.837644        2.50253e-006        1.08292e-006
306       35        0.839201        2.50441e-006        1.08205e-006
307       35        0.840446        2.50593e-006        1.08135e-006
308       35        0.841378        2.50706e-006        1.08083e-006
309       35        0.842007        2.50783e-006        1.08049e-006
310       35        0.842347        2.50824e-006        1.0803e-006
311       35        0.84241        2.50832e-006        1.08026e-006
312       35        0.842201        2.50807e-006        1.08038e-006
313       35        0.841719        2.50748e-006        1.08065e-006
314       35        0.840958        2.50655e-006        1.08107e-006
315       35        0.839912        2.50528e-006        1.08165e-006
316       35        0.838586        2.50368e-006        1.08239e-006
317       35        0.836998        2.50175e-006        1.08328e-006
318       35        0.835173        2.49954e-006        1.0843e-006
319       35        0.833163        2.4971e-006        1.08542e-006
320       35        0.831043        2.49453e-006        1.08661e-006
321       35        0.828898        2.49193e-006        1.0878e-006
322       35        0.826827        2.48942e-006        1.08896e-006
323       35        0.824927        2.48712e-006        1.09002e-006
324       35        0.82328        2.48514e-006        1.09095e-006
325       35        0.821942        2.48354e-006        1.09171e-006
326       35        0.820918        2.48231e-006        1.09229e-006
327       35        0.820234        2.48149e-006        1.09267e-006
328       35        0.819933        2.48112e-006        1.09284e-006
329       35        0.820043        2.48126e-006        1.09278e-006
330       35        0.820588        2.48192e-006        1.09247e-006
331       35        0.821584        2.48312e-006        1.09191e-006
332       35        0.82304        2.48488e-006        1.0911e-006
333       35        0.824958        2.4872e-006        1.09002e-006
334       35        0.82733        2.49007e-006        1.08869e-006
335       35        0.830145        2.49348e-006        1.08712e-006
336       35        0.833382        2.4974e-006        1.08531e-006
337       35        0.837017        2.50181e-006        1.08328e-006
338       35        0.841022        2.50667e-006        1.08105e-006
339       35        0.845354        2.51193e-006        1.07864e-006
340       35        0.849968        2.51751e-006        1.07606e-006
341       35        0.854947        2.52357e-006        1.07329e-006
342       35        0.860255        2.53007e-006        1.07036e-006
343       35        0.865747        2.53681e-006        1.06733e-006
344       35        0.871314        2.54365e-006        1.06427e-006
345       35        0.876874        2.55049e-006        1.06121e-006
346       35        0.882384        2.55727e-006        1.05819e-006
347       35        0.887816        2.56398e-006        1.05521e-006
348       35        0.893129        2.57054e-006        1.05231e-006
349       35        0.898273        2.57691e-006        1.0495e-006
350       35        0.903176        2.58298e-006        1.04683e-006
351       35        0.907728        2.58861e-006        1.04435e-006
352       35        0.91175        2.59357e-006        1.04215e-006
353       35        0.914955        2.59743e-006        1.04036e-006
354       35        0.917565        2.60066e-006        1.03894e-006
355       35        0.919689        2.60348e-006        1.03786e-006
356       35        0.920882        2.60505e-006        1.03724e-006
357       35        0.921227        2.60549e-006        1.03706e-006
358       35        0.92087        2.60502e-006        1.03725e-006
359       35        0.919855        2.60371e-006        1.03778e-006
360       35        0.918168        2.60148e-006        1.03864e-006
361       35        0.91609        2.5988e-006        1.03973e-006
362       35        0.914008        2.59634e-006        1.04091e-006
363       35        0.911596        2.59342e-006        1.04225e-006
364       35        0.909055        2.59029e-006        1.04364e-006
365       35        0.906709        2.58738e-006        1.04492e-006
366       35        0.904759        2.58497e-006        1.04598e-006
367       35        0.903336        2.58321e-006        1.04676e-006
368       35        0.902513        2.58219e-006        1.0472e-006
369       35        0.902288        2.5819e-006        1.04732e-006
370       35        0.902519        2.5821e-006        1.04716e-006
371       35        0.903236        2.58285e-006        1.04671e-006
372       35        0.904823        2.58486e-006        1.04587e-006
373       35        0.906863        2.58747e-006        1.04479e-006
374       35        0.908992        2.59014e-006        1.04365e-006
375       35        0.911127        2.59278e-006        1.04248e-006
376       35        0.913278        2.59545e-006        1.04131e-006
377       35        0.915516        2.59828e-006        1.04012e-006
378       35        0.917879        2.60125e-006        1.03885e-006
379       35        0.920342        2.60429e-006        1.0375e-006
380       35        0.922828        2.60734e-006        1.03614e-006
381       35        0.925187        2.61029e-006        1.03487e-006
382       35        0.927222        2.61282e-006        1.03377e-006
383       35        0.928694        2.61458e-006        1.03294e-006
384       35        0.92941        2.61525e-006        1.03247e-006
385       35        0.930084        2.61614e-006        1.03212e-006
386       35        0.930764        2.61731e-006        1.03188e-006
387       35        0.930724        2.61738e-006        1.03195e-006
388       35        0.93017        2.61669e-006        1.03225e-006
389       35        0.929304        2.61559e-006        1.03271e-006
390       35        0.928121        2.61403e-006        1.03332e-006
391       35        0.926613        2.61198e-006        1.03406e-006
392       35        0.92527        2.61031e-006        1.03479e-006
393       35        0.924066        2.60893e-006        1.03549e-006
394       35        0.922774        2.60735e-006        1.0362e-006
395       35        0.92166        2.60597e-006        1.03681e-006
396       35        0.920808        2.60486e-006        1.03725e-006
397       35        0.920248        2.60401e-006        1.03749e-006
398       35        0.92051        2.60432e-006        1.03734e-006
399       35        0.921468        2.6056e-006        1.03686e-006
400       35        0.922712        2.60719e-006        1.0362e-006
401       35        0.924075        2.60889e-006        1.03546e-006
402       35        0.925496        2.61063e-006        1.03468e-006
403       35        0.927004        2.6125e-006        1.03386e-006
404       35        0.928621        2.61455e-006        1.033e-006
405       35        0.930378        2.61676e-006        1.03206e-006
406       35        0.932218        2.61901e-006        1.03105e-006
407       35        0.933957        2.62118e-006        1.03011e-006
408       35        0.935383        2.62298e-006        1.02935e-006
409       35        0.93618        2.62393e-006        1.0289e-006
410       35        0.936292        2.62394e-006        1.02879e-006
411       35        0.936154        2.62383e-006        1.02889e-006
412       35        0.935586        2.62319e-006        1.02922e-006
413       35        0.934865        2.62244e-006        1.02967e-006
414       35        0.933818        2.62124e-006        1.03028e-006
415       35        0.932323        2.61933e-006        1.03107e-006
416       35        0.930461        2.61686e-006        1.03202e-006
417       35        0.928514        2.6143e-006        1.03302e-006
418       35        0.926942        2.61244e-006        1.03391e-006
419       35        0.925432        2.61062e-006        1.03474e-006
420       35        0.924146        2.60904e-006        1.03545e-006
421       35        0.923385        2.6081e-006        1.03587e-006
422       35        0.923361        2.60807e-006        1.03588e-006
423       35        0.924246        2.60914e-006        1.03539e-006
424       35        0.926128        2.61145e-006        1.03436e-006
425       35        0.928796        2.61476e-006        1.03291e-006
426       35        0.930833        2.61717e-006        1.03176e-006
427       35        0.925819        2.61026e-006        1.0342e-006
428       35        0.886746        2.55904e-006        1.05431e-006
429       35        0.711032        2.34273e-006        1.1506e-006
430       35        0.150408        1.77345e-006        1.5258e-006
431       35        -0.548595        1.24808e-006        2.16021e-006
432       35        -0.8633        1.06459e-006        2.52412e-006
433       35        -0.965743        1.01124e-006        2.65626e-006
434       35        -0.994927        9.9686e-007        2.69603e-006
435       35        -0.999405        9.94927e-007        2.70288e-006
436       35        -0.993276        9.98029e-007        2.69475e-006
437       35        -0.972948        1.00797e-006        2.66681e-006
438       35        -0.910266        1.03992e-006        2.58418e-006
439       35        -0.716067        1.14676e-006        2.3467e-006
440       35        -0.195949        1.49121e-006        1.814e-006
441       35        0.525643        2.13657e-006        1.26309e-006
442       35        0.83856        2.49736e-006        1.07969e-006
443       35        0.919932        2.6021e-006        1.03706e-006
444       35        0.935013        2.62218e-006        1.02942e-006
445       35        0.93452        2.62182e-006        1.02978e-006
446       35        0.931194        2.61773e-006        1.0316e-006
447       35        0.928012        2.61381e-006        1.03334e-006
448       35        0.925587        2.61084e-006        1.03467e-006
449       35        0.923962        2.60883e-006        1.03556e-006
450       35        0.923024        2.60766e-006        1.03606e-006
451       35        0.922599        2.60711e-006        1.03629e-006
452       35        0.922464        2.60694e-006        1.03636e-006
453       35        0.922301        2.60666e-006        1.03642e-006
454       35        0.922086        2.60632e-006        1.0365e-006
455       35        0.922082        2.60646e-006        1.03656e-006
456       35        0.921782        2.6062e-006        1.03677e-006
457       35        0.921076        2.60535e-006        1.03716e-006
458       35        0.920031        2.60403e-006        1.03772e-006
459       35        0.918613        2.60219e-006        1.03846e-006
460       35        0.916742        2.59968e-006        1.0394e-006
461       35        0.914845        2.59726e-006        1.04041e-006
462       35        0.9132        2.59536e-006        1.04136e-006
463       35        0.911402        2.59318e-006        1.04236e-006
464       35        0.909674        2.59106e-006        1.0433e-006
465       35        0.90828        2.58934e-006        1.04407e-006
466       35        0.907373        2.58822e-006        1.04456e-006
467       35        0.907041        2.5878e-006        1.04474e-006
468       35        0.90732        2.58813e-006        1.04458e-006
469       35        0.908191        2.5892e-006        1.0441e-006
470       35        0.909581        2.59093e-006        1.04335e-006
471       35        0.911335        2.59309e-006        1.04239e-006
472       35        0.913283        2.59539e-006        1.04128e-006
473       35        0.915841        2.59862e-006        1.03992e-006
474       35        0.918875        2.60255e-006        1.03833e-006
475       35        0.922058        2.60655e-006        1.03662e-006
476       35        0.92554        2.61087e-006        1.03473e-006
477       35        0.929377        2.61559e-006        1.03264e-006
478       35        0.933512        2.62061e-006        1.03035e-006
479       35        0.938298        2.62656e-006        1.02775e-006
480       35        0.943869        2.63367e-006        1.02481e-006
481       35        0.949728        2.64103e-006        1.02167e-006
482       35        0.955659        2.64838e-006        1.01846e-006
483       35        0.96008        2.65366e-006        1.01599e-006
484       35        0.954963        2.64619e-006        1.01832e-006
485       35        0.90282        2.5772e-006        1.04486e-006
486       35        0.645737        2.26552e-006        1.18776e-006
487       35        -0.183398        1.49897e-006        1.8007e-006
488       35        -0.781152        1.10993e-006        2.42407e-006
489       35        -0.937507        1.02701e-006        2.62258e-006
490       35        -0.958585        1.01714e-006        2.6527e-006
491       35        -0.948441        1.02309e-006        2.64129e-006
492       35        -0.933152        1.03154e-006        2.6227e-006
493       35        -0.919005        1.0394e-006        2.60555e-006
494       35        -0.907339        1.04609e-006        2.59191e-006
495       35        -0.898131        1.05161e-006        2.58172e-006
496       35        -0.890851        1.05608e-006        2.57387e-006
497       35        -0.884853        1.05953e-006        2.56685e-006
498       35        -0.881045        1.06126e-006        2.56127e-006
499       35        -0.871481        1.06586e-006        2.54789e-006
0       36        -0.880591        1.06202e-006        2.56194e-006
1       36        -0.879616        1.06151e-006        2.5582e-006
2       36        -0.8887        1.05595e-006        2.56802e-006
3       36        -0.898219        1.05069e-006        2.57969e-006
4       36        -0.909676        1.04466e-006        2.59444e-006
5       36        -0.923174        1.03749e-006        2.61165e-006
6       36        -0.938528        1.02907e-006        2.63052e-006
7       36        -0.953995        1.02024e-006        2.64861e-006
8       36        -0.960397        1.01578e-006        2.65395e-006
9       36        -0.917003        1.03683e-006        2.59392e-006
10       36        -0.662768        1.17697e-006        2.2835e-006
11       36        0.174536        1.79242e-006        1.50536e-006
12       36        0.769686        2.41075e-006        1.11656e-006
13       36        0.928634        2.6114e-006        1.03174e-006
14       36        0.959202        2.65226e-006        1.01634e-006
15       36        0.960783        2.65482e-006        1.01571e-006
16       36        0.956352        2.6493e-006        1.01811e-006
17       36        0.950913        2.64237e-006        1.02098e-006
18       36        0.945709        2.63575e-006        1.02374e-006
19       36        0.941296        2.63035e-006        1.02616e-006
20       36        0.937437        2.62565e-006        1.02829e-006
21       36        0.934057        2.62149e-006        1.03013e-006
22       36        0.931188        2.61792e-006        1.03168e-006
23       36        0.928751        2.61479e-006        1.03296e-006
24       36        0.926799        2.61223e-006        1.03397e-006
25       36        0.925634        2.61083e-006        1.03462e-006
26       36        0.924975        2.61006e-006        1.035e-006
27       36        0.924734        2.60976e-006        1.03513e-006
28       36        0.924993        2.61009e-006        1.03499e-006
29       36        0.925744        2.61104e-006        1.03459e-006
30       36        0.926913        2.61252e-006        1.03396e-006
31       36        0.928295        2.61417e-006        1.03319e-006
32       36        0.929713        2.61574e-006        1.03235e-006
33       36        0.931617        2.61815e-006        1.03133e-006
34       36        0.933612        2.62074e-006        1.0303e-006
35       36        0.93521        2.62268e-006        1.02941e-006
36       36        0.936668        2.62449e-006        1.02862e-006
37       36        0.938212        2.62661e-006        1.02786e-006
38       36        0.939572        2.62841e-006        1.02717e-006
39       36        0.94078        2.62989e-006        1.02651e-006
40       36        0.941904        2.63117e-006        1.02585e-006
41       36        0.942901        2.63225e-006        1.02525e-006
42       36        0.943656        2.633e-006        1.02477e-006
43       36        0.944072        2.63337e-006        1.02449e-006
44       36        0.942237        2.6307e-006        1.02533e-006
45       36        0.930475        2.61497e-006        1.03126e-006
46       36        0.878296        2.54638e-006        1.058e-006
47       36        0.698908        2.3282e-006        1.15741e-006
48       36        0.271145        1.88375e-006        1.43637e-006
49       36        -0.251758        1.44979e-006        1.86485e-006
50       36        -0.551542        1.24565e-006        2.16236e-006
51       36        -0.642321        1.18948e-006        2.26106e-006
52       36        -0.577721        1.22919e-006        2.19039e-006
53       36        -0.318371        1.40182e-006        1.92734e-006
54       36        0.18075        1.80086e-006        1.50308e-006
55       36        0.644475        2.26617e-006        1.1896e-006
56       36        0.858002        2.52051e-006        1.06872e-006
57       36        0.921745        2.60372e-006        1.03582e-006
58       36        0.935785        2.6226e-006        1.02879e-006
59       36        0.93736        2.62498e-006        1.0281e-006
60       36        0.936606        2.6243e-006        1.02861e-006
61       36        0.935621        2.62319e-006        1.02919e-006
62       36        0.934912        2.6224e-006        1.02961e-006
63       36        0.934513        2.62195e-006        1.02984e-006
64       36        0.934264        2.62158e-006        1.02995e-006
65       36        0.934029        2.62113e-006        1.03002e-006
66       36        0.93404        2.62109e-006        1.02999e-006
67       36        0.934403        2.62163e-006        1.02983e-006
68       36        0.934817        2.62224e-006        1.02964e-006
69       36        0.935117        2.62266e-006        1.0295e-006
70       36        0.935308        2.62292e-006        1.0294e-006
71       36        0.935421        2.62304e-006        1.02934e-006
72       36        0.935539        2.62317e-006        1.02926e-006
73       36        0.935734        2.62344e-006        1.02917e-006
74       36        0.936047        2.62385e-006        1.02901e-006
75       36        0.93646        2.62432e-006        1.02877e-006
76       36        0.936856        2.62481e-006        1.02855e-006
77       36        0.937084        2.62513e-006        1.02844e-006
78       36        0.936923        2.62493e-006        1.02853e-006
79       36        0.936186        2.62389e-006        1.02888e-006
80       36        0.935185        2.62261e-006        1.02941e-006
81       36        0.933924        2.62107e-006        1.0301e-006
82       36        0.932538        2.61945e-006        1.03089e-006
83       36        0.93104        2.61772e-006        1.03176e-006
84       36        0.929151        2.61537e-006        1.03278e-006
85       36        0.927013        2.61262e-006        1.0339e-006
86       36        0.924754        2.60968e-006        1.03507e-006
87       36        0.922792        2.60728e-006        1.03615e-006
88       36        0.921006        2.60513e-006        1.03715e-006
89       36        0.919345        2.60305e-006        1.03805e-006
90       36        0.918014        2.6014e-006        1.03877e-006
91       36        0.917131        2.60031e-006        1.03925e-006
92       36        0.916761        2.59986e-006        1.03945e-006
93       36        0.916911        2.60004e-006        1.03937e-006
94       36        0.91747        2.60066e-006        1.03904e-006
95       36        0.91851        2.60184e-006        1.03843e-006
96       36        0.920313        2.60413e-006        1.03747e-006
97       36        0.922497        2.60691e-006        1.03631e-006
98       36        0.924777        2.60977e-006        1.03509e-006
99       36        0.927013        2.61256e-006        1.03388e-006
100       36        0.929109        2.61522e-006        1.03277e-006
101       36        0.930891        2.61744e-006        1.0318e-006
102       36        0.93221        2.61899e-006        1.03105e-006
103       36        0.933361        2.62047e-006        1.03045e-006
104       36        0.934155        2.62153e-006        1.03004e-006
105       36        0.934401        2.62185e-006        1.02992e-006
106       36        0.934166        2.62154e-006        1.03004e-006
107       36        0.933505        2.62062e-006        1.03036e-006
108       36        0.932519        2.61923e-006        1.03083e-006
109       36        0.93163        2.61807e-006        1.03129e-006
110       36        0.931046        2.61748e-006        1.03166e-006
111       36        0.930478        2.61684e-006        1.03199e-006
112       36        0.93007        2.6163e-006        1.0322e-006
113       36        0.930148        2.61638e-006        1.03215e-006
114       36        0.930927        2.61732e-006        1.03171e-006
115       36        0.93255        2.6193e-006        1.03082e-006
116       36        0.935033        2.62234e-006        1.02946e-006
117       36        0.937998        2.62591e-006        1.02781e-006
118       36        0.93971        2.62753e-006        1.02668e-006
119       36        0.935437        2.62084e-006        1.02846e-006
120       36        0.913084        2.59096e-006        1.03971e-006
121       36        0.839626        2.49729e-006        1.07851e-006
122       36        0.664227        2.28832e-006        1.17773e-006
123       36        0.356598        1.96416e-006        1.37502e-006
124       36        -0.0414575        1.61073e-006        1.67891e-006
125       36        -0.37537        1.36163e-006        1.98189e-006
126       36        -0.569625        1.23397e-006        2.18117e-006
127       36        -0.665483        1.1753e-006        2.28647e-006
128       36        -0.698073        1.156e-006        2.32342e-006
129       36        -0.678671        1.16744e-006        2.30132e-006
130       36        -0.60117        1.21433e-006        2.21524e-006
131       36        -0.438045        1.31911e-006        2.0442e-006
132       36        -0.14433        1.52975e-006        1.76727e-006
133       36        0.248676        1.86154e-006        1.45169e-006
134       36        0.584339        2.19909e-006        1.22594e-006
135       36        0.797614        2.44525e-006        1.10135e-006
136       36        0.900041        2.57369e-006        1.04634e-006
137       36        0.936834        2.62188e-006        1.02743e-006
138       36        0.946583        2.6356e-006        1.02278e-006
139       36        0.947044        2.63706e-006        1.02288e-006
140       36        0.944051        2.63342e-006        1.02453e-006
141       36        0.940655        2.6293e-006        1.0264e-006
142       36        0.937488        2.6255e-006        1.02817e-006
143       36        0.934454        2.62178e-006        1.02984e-006
144       36        0.931624        2.61828e-006        1.03138e-006
145       36        0.929004        2.61503e-006        1.0328e-006
146       36        0.926532        2.61191e-006        1.03412e-006
147       36        0.924148        2.60884e-006        1.03537e-006
148       36        0.92216        2.60639e-006        1.03645e-006
149       36        0.920531        2.60447e-006        1.03738e-006
150       36        0.918891        2.60245e-006        1.03828e-006
151       36        0.917044        2.60008e-006        1.03925e-006
152       36        0.914567        2.59666e-006        1.04046e-006
153       36        0.912178        2.5937e-006        1.04176e-006
154       36        0.909259        2.59022e-006        1.0434e-006
155       36        0.905392        2.58545e-006        1.04551e-006
156       36        0.901384        2.58057e-006        1.04773e-006
157       36        0.897915        2.57629e-006        1.04963e-006
158       36        0.895069        2.57268e-006        1.05115e-006
159       36        0.892216        2.56911e-006        1.05268e-006
160       36        0.888349        2.56426e-006        1.05477e-006
161       36        0.88328        2.55791e-006        1.0575e-006
162       36        0.878031        2.55175e-006        1.06051e-006
163       36        0.872114        2.54466e-006        1.06384e-006
164       36        0.865829        2.53696e-006        1.06731e-006
165       36        0.859793        2.52957e-006        1.07064e-006
166       36        0.854318        2.52287e-006        1.07367e-006
167       36        0.849564        2.51707e-006        1.0763e-006
168       36        0.845613        2.51225e-006        1.07849e-006
169       36        0.842492        2.50844e-006        1.08023e-006
170       36        0.84019        2.50564e-006        1.0815e-006
171       36        0.83867        2.50379e-006        1.08235e-006
172       36        0.837877        2.50283e-006        1.08279e-006
173       36        0.837746        2.50267e-006        1.08287e-006
174       36        0.838197        2.5032e-006        1.08261e-006
175       36        0.839189        2.50439e-006        1.08205e-006
176       36        0.840686        2.5062e-006        1.08121e-006
177       36        0.842576        2.5085e-006        1.08016e-006
178       36        0.844729        2.51113e-006        1.07897e-006
179       36        0.847003        2.5139e-006        1.0777e-006
180       36        0.849258        2.51665e-006        1.07645e-006
181       36        0.851382        2.51924e-006        1.07527e-006
182       36        0.853281        2.52155e-006        1.07422e-006
183       36        0.854904        2.52353e-006        1.07332e-006
184       36        0.856225        2.52514e-006        1.07258e-006
185       36        0.857234        2.52637e-006        1.07202e-006
186       36        0.857946        2.52724e-006        1.07163e-006
187       36        0.858383        2.52778e-006        1.07139e-006
188       36        0.858563        2.528e-006        1.07129e-006
189       36        0.858486        2.5279e-006        1.07133e-006
190       36        0.858137        2.52747e-006        1.07152e-006
191       36        0.857489        2.52668e-006        1.07188e-006
192       36        0.85651        2.52549e-006        1.07243e-006
193       36        0.855181        2.52387e-006        1.07316e-006
194       36        0.853508        2.52183e-006        1.07409e-006
195       36        0.851505        2.51939e-006        1.0752e-006
196       36        0.849219        2.5166e-006        1.07647e-006
197       36        0.84673        2.51357e-006        1.07785e-006
198       36        0.844132        2.5104e-006        1.0793e-006
199       36        0.841534        2.50724e-006        1.08074e-006
200       36        0.839045        2.50421e-006        1.08213e-006
201       36        0.836755        2.50144e-006        1.08341e-006
202       36        0.834722        2.49899e-006        1.08455e-006
203       36        0.832935        2.49684e-006        1.08555e-006
204       36        0.831424        2.495e-006        1.0864e-006
205       36        0.830234        2.49356e-006        1.08706e-006
206       36        0.829401        2.49255e-006        1.08753e-006
207       36        0.828959        2.49202e-006        1.08777e-006
208       36        0.828936        2.49199e-006        1.08779e-006
209       36        0.829358        2.4925e-006        1.08755e-006
210       36        0.830247        2.49358e-006        1.08705e-006
211       36        0.831614        2.49524e-006        1.08629e-006
212       36        0.833459        2.49747e-006        1.08526e-006
213       36        0.83577        2.50028e-006        1.08397e-006
214       36        0.838519        2.50362e-006        1.08244e-006
215       36        0.841658        2.50743e-006        1.08069e-006
216       36        0.845119        2.51164e-006        1.07877e-006
217       36        0.848808        2.51614e-006        1.07672e-006
218       36        0.852611        2.52078e-006        1.07461e-006
219       36        0.856369        2.52534e-006        1.07251e-006
220       36        0.859864        2.52946e-006        1.07052e-006
221       36        0.863492        2.53385e-006        1.06849e-006
222       36        0.867247        2.53856e-006        1.06647e-006
223       36        0.870543        2.54269e-006        1.06469e-006
224       36        0.873232        2.54605e-006        1.06323e-006
225       36        0.875296        2.5486e-006        1.0621e-006
226       36        0.876703        2.55034e-006        1.06133e-006
227       36        0.877468        2.55127e-006        1.06091e-006
228       36        0.877672        2.55149e-006        1.06078e-006
229       36        0.877408        2.5511e-006        1.0609e-006
230       36        0.876757        2.5502e-006        1.06122e-006
231       36        0.875996        2.54918e-006        1.0616e-006
232       36        0.875697        2.54892e-006        1.06181e-006
233       36        0.875608        2.54892e-006        1.0619e-006
234       36        0.875538        2.54885e-006        1.06195e-006
235       36        0.875706        2.54905e-006        1.06185e-006
236       36        0.876246        2.5497e-006        1.06155e-006
237       36        0.877244        2.55093e-006        1.061e-006
238       36        0.878726        2.55276e-006        1.06019e-006
239       36        0.88068        2.55517e-006        1.05912e-006
240       36        0.883059        2.5581e-006        1.05781e-006
241       36        0.885782        2.56145e-006        1.05632e-006
242       36        0.888737        2.5651e-006        1.0547e-006
243       36        0.891782        2.56885e-006        1.05303e-006
244       36        0.894744        2.5725e-006        1.05141e-006
245       36        0.897385        2.57572e-006        1.04995e-006
246       36        0.89949        2.57822e-006        1.04876e-006
247       36        0.901351        2.58058e-006        1.04777e-006
248       36        0.902714        2.58239e-006        1.04708e-006
249       36        0.903247        2.58309e-006        1.0468e-006
250       36        0.902993        2.58278e-006        1.04694e-006
251       36        0.901968        2.58151e-006        1.0475e-006
252       36        0.900148        2.57923e-006        1.04848e-006
253       36        0.897457        2.57582e-006        1.04992e-006
254       36        0.893969        2.57139e-006        1.05177e-006
255       36        0.890135        2.5667e-006        1.05389e-006
256       36        0.885783        2.56142e-006        1.05631e-006
257       36        0.880849        2.55537e-006        1.05902e-006
258       36        0.875581        2.54889e-006        1.06192e-006
259       36        0.870162        2.54224e-006        1.0649e-006
260       36        0.864738        2.53559e-006        1.06789e-006
261       36        0.859427        2.52909e-006        1.07083e-006
262       36        0.854322        2.52285e-006        1.07365e-006
263       36        0.849493        2.51696e-006        1.07633e-006
264       36        0.844984        2.51146e-006        1.07883e-006
265       36        0.84082        2.5064e-006        1.08115e-006
266       36        0.83701        2.50177e-006        1.08327e-006
267       36        0.833548        2.49756e-006        1.0852e-006
268       36        0.830428        2.49378e-006        1.08695e-006
269       36        0.827635        2.4904e-006        1.08851e-006
270       36        0.825145        2.48739e-006        1.0899e-006
271       36        0.822932        2.48471e-006        1.09114e-006
272       36        0.820969        2.48234e-006        1.09224e-006
273       36        0.81923        2.48024e-006        1.09322e-006
274       36        0.817694        2.47839e-006        1.09408e-006
275       36        0.81634        2.47675e-006        1.09484e-006
276       36        0.815154        2.47532e-006        1.09551e-006
277       36        0.814122        2.47408e-006        1.09609e-006
278       36        0.813236        2.47301e-006        1.09659e-006
279       36        0.812494        2.47212e-006        1.097e-006
280       36        0.811896        2.4714e-006        1.09734e-006
281       36        0.811443        2.47086e-006        1.09759e-006
282       36        0.811145        2.4705e-006        1.09776e-006
283       36        0.811009        2.47033e-006        1.09784e-006
284       36        0.811049        2.47038e-006        1.09782e-006
285       36        0.811275        2.47065e-006        1.09769e-006
286       36        0.811703        2.47117e-006        1.09745e-006
287       36        0.812344        2.47194e-006        1.09709e-006
288       36        0.813207        2.47298e-006        1.0966e-006
289       36        0.814293        2.47429e-006        1.09599e-006
290       36        0.815601        2.47587e-006        1.09526e-006
291       36        0.817127        2.47771e-006        1.0944e-006
292       36        0.818869        2.47981e-006        1.09342e-006
293       36        0.820817        2.48217e-006        1.09233e-006
294       36        0.822962        2.48476e-006        1.09113e-006
295       36        0.825288        2.48757e-006        1.08983e-006
296       36        0.827775        2.49058e-006        1.08843e-006
297       36        0.830394        2.49373e-006        1.08696e-006
298       36        0.833151        2.49706e-006        1.08541e-006
299       36        0.836057        2.50058e-006        1.08379e-006
300       36        0.83905        2.50422e-006        1.08212e-006
301       36        0.842042        2.50786e-006        1.08046e-006
302       36        0.844935        2.51138e-006        1.07885e-006
303       36        0.847633        2.51467e-006        1.07735e-006
304       36        0.85006        2.51763e-006        1.07601e-006
305       36        0.852151        2.52018e-006        1.07485e-006
306       36        0.853883        2.52228e-006        1.07388e-006
307       36        0.855249        2.52395e-006        1.07313e-006
308       36        0.856254        2.52518e-006        1.07257e-006
309       36        0.856921        2.52599e-006        1.0722e-006
310       36        0.857281        2.52644e-006        1.072e-006
311       36        0.857356        2.52653e-006        1.07196e-006
312       36        0.857154        2.52628e-006        1.07207e-006
313       36        0.856666        2.52568e-006        1.07234e-006
314       36        0.855873        2.52472e-006        1.07278e-006
315       36        0.854754        2.52335e-006        1.0734e-006
316       36        0.853302        2.52158e-006        1.07421e-006
317       36        0.85153        2.51943e-006        1.0752e-006
318       36        0.849461        2.51691e-006        1.07634e-006
319       36        0.847155        2.5141e-006        1.07763e-006
320       36        0.844697        2.51111e-006        1.07899e-006
321       36        0.842191        2.50805e-006        1.08038e-006
322       36        0.839753        2.50509e-006        1.08174e-006
323       36        0.837496        2.50235e-006        1.083e-006
324       36        0.835517        2.49995e-006        1.08411e-006
325       36        0.83388        2.49799e-006        1.08503e-006
326       36        0.83258        2.49642e-006        1.08576e-006
327       36        0.831647        2.49529e-006        1.08628e-006
328       36        0.831127        2.49466e-006        1.08657e-006
329       36        0.83105        2.49457e-006        1.08661e-006
330       36        0.831444        2.49505e-006        1.08639e-006
331       36        0.832325        2.49612e-006        1.0859e-006
332       36        0.833703        2.49779e-006        1.08513e-006
333       36        0.835578        2.50006e-006        1.08409e-006
[truncated: 6,535,899 more chars]
