# Supplementary material for: Lattice Boltzmann simulation for phase separation with chemical reaction controlled by ultrasound field
Source: PLoS One. 2025 Jul 18;20(7):e0324607. doi: 10.1371/journal.pone.0324607 (PMC12273979; doi:10.1371/journal.pone.0324607)
Supplement: S2 File — The file contains all code required to generate the dataset (S1 Data). (ZIP) [file pone.0324607.s002.zip]

Archive with 85 entries (36 files):
- S2_File/
- S2_File/Code for Fig 10/
- S2_File/Code for Fig 10/Fig 10/
- S2_File/Code for Fig 10/Fig 10/The variation of sound temperature phase separation.cpp
- S2_File/Code for Fig 11/
- S2_File/Code for Fig 11/Fig 11(a)/
- S2_File/Code for Fig 11/Fig 11(a)/The variation of sound temperature phase separation.cpp
- S2_File/Code for Fig 11/Fig 11(b)/
- S2_File/Code for Fig 11/Fig 11(b)/The variation of sound temperature phase separation.cpp
- S2_File/Code for Fig 11/Fig 11(c)/
- S2_File/Code for Fig 11/Fig 11(c)/The variation of sound temperature phase separation.cpp
- S2_File/Code for Fig 12/
- S2_File/Code for Fig 12/Fig 12(a)/
- S2_File/Code for Fig 12/Fig 12(a)/The variation of sound temperature phase separation.cpp
- S2_File/Code for Fig 12/Fig 12(b)/
- S2_File/Code for Fig 12/Fig 12(b)/The variation of sound temperature phase separation.cpp
- S2_File/Code for Fig 13/
- S2_File/Code for Fig 13/f=0.1MHz/
- S2_File/Code for Fig 13/f=0.1MHz/The variation of sound temperature phase separation.cpp
- S2_File/Code for Fig 13/f=10MHz/
- S2_File/Code for Fig 13/f=10MHz/The variation of sound temperature phase separation.cpp
- S2_File/Code for Fig 13/f=1MHz/
- S2_File/Code for Fig 13/f=1MHz/The variation of sound temperature phase separation.cpp
- S2_File/Code for Fig 13/f=20MHz/
- S2_File/Code for Fig 13/f=20MHz/The variation of sound temperature phase separation.cpp
- S2_File/Code for Fig 14/
- S2_File/Code for Fig 14/n=-5/
- S2_File/Code for Fig 14/n=-5/The variation of sound temperature phase separation.cpp
- S2_File/Code for Fig 14/n=-6/
- S2_File/Code for Fig 14/n=-6/The variation of sound temperature phase separation.cpp
- S2_File/Code for Fig 14/n=-7/
- S2_File/Code for Fig 14/n=-7/The variation of sound temperature phase separation.cpp
- S2_File/Code for Fig 2/
- S2_File/Code for Fig 2/aspect ratios of 1-2/
- S2_File/Code for Fig 2/aspect ratios of 1-2/The variation of sound temperature phase separation.cpp
- S2_File/Code for Fig 2/aspect ratios of 1-2.4/
- S2_File/Code for Fig 2/aspect ratios of 1-2.4/The variation of sound temperature phase separation.cpp
- S2_File/Code for Fig 2/aspect ratios of 1-3/
- S2_File/Code for Fig 2/aspect ratios of 1-3/The variation of sound temperature phase separation.cpp
- S2_File/Code for Fig 2/aspect ratios of 1-4/
- S2_File/Code for Fig 2/aspect ratios of 1-4/The variation of sound temperature phase separation.cpp
- S2_File/Code for Fig 3/
- S2_File/Code for Fig 3/f=0.01MHz/
- S2_File/Code for Fig 3/f=0.01MHz/The variation of sound temperature phase separation.cpp
- S2_File/Code for Fig 3/f=0.1MHz/
- S2_File/Code for Fig 3/f=0.1MHz/The variation of sound temperature phase separation.cpp
- S2_File/Code for Fig 3/f=10MHz/
- S2_File/Code for Fig 3/f=10MHz/The variation of sound temperature phase separation.cpp
- S2_File/Code for Fig 4/
- S2_File/Code for Fig 4/Fig 4I/
- S2_File/Code for Fig 4/Fig 4I/The variation of sound temperature phase separation.cpp
- S2_File/Code for Fig 4/Fig 4II/
- S2_File/Code for Fig 4/Fig 4II/The variation of sound temperature phase separation.cpp
- S2_File/Code for Fig 4/Fig 4III/
- S2_File/Code for Fig 4/Fig 4III/The variation of sound temperature phase separation.cpp
- S2_File/Code for Fig 5/
- S2_File/Code for Fig 5/Fig 5/
- S2_File/Code for Fig 5/Fig 5/The variation of sound temperature phase separation.cpp
- S2_File/Code for Fig 6/
- S2_File/Code for Fig 6/Fig 6I/
- S2_File/Code for Fig 6/Fig 6I/The variation of sound temperature phase separation.cpp
- S2_File/Code for Fig 6/Fig 6II/
- S2_File/Code for Fig 6/Fig 6II/The variation of sound temperature phase separation.cpp
- S2_File/Code for Fig 7/
- S2_File/Code for Fig 7/Fig 7I/
- S2_File/Code for Fig 7/Fig 7I/The variation of sound temperature phase separation.cpp
- S2_File/Code for Fig 7/Fig 7II/
- S2_File/Code for Fig 7/Fig 7II/The variation of sound temperature phase separation.cpp
- S2_File/Code for Fig 8/
- S2_File/Code for Fig 8/Fig 8/
- S2_File/Code for Fig 8/Fig 8/The variation of sound temperature phase separation.cpp
- S2_File/Code for Fig 9/
- S2_File/Code for Fig 9/Fig 9I(a)/
- S2_File/Code for Fig 9/Fig 9I(a)/The variation of sound temperature phase separation.cpp
- S2_File/Code for Fig 9/Fig 9I(b)/
- S2_File/Code for Fig 9/Fig 9I(b)/The variation of sound temperature phase separation.cpp
- S2_File/Code for Fig 9/Fig 9I(c)/
- S2_File/Code for Fig 9/Fig 9I(c)/The variation of sound temperature phase separation.cpp
- S2_File/Code for Fig 9/Fig 9II(a)/
- S2_File/Code for Fig 9/Fig 9II(a)/The variation of sound temperature phase separation.cpp
- S2_File/Code for Fig 9/Fig 9II(b)/
- S2_File/Code for Fig 9/Fig 9II(b)/The variation of sound temperature phase separation.cpp
- S2_File/Code for Fig 9/Fig 9II(c)/
- S2_File/Code for Fig 9/Fig 9II(c)/The variation of sound temperature phase separation.cpp
- S2_File/Supplementary Explanation.docx
