# Supplementary material for: Lattice Boltzmann simulation for phase separation with chemical reaction controlled by ultrasound field
Source: PLoS One. 2025 Jul 18;20(7):e0324607. doi: 10.1371/journal.pone.0324607 (PMC12273979; doi:10.1371/journal.pone.0324607)
Supplement: S2 File — The file contains all code required to generate the dataset (S1 Data). (ZIP) [file pone.0324607.s002.zip › S2_File/Code for Fig 3/f=10MHz/The variation of sound temperature phase separation.cpp]

//--------------------------------------------------------------------------------------------------------------------------
//--------------------------------------------------------------------------------------------------------------------------
//# include "comm.h"
# include <stdio.h>
# include <stdlib.h>
# include <string.h>
# include <math.h>
# include <fstream.h>
# include <iostream.h>
# include <iomanip.h>
# include <time.h>

#define PRECISION 1.0e-10
#define xdim 500//316x·½ÏòÎ¬Êý¡¢½ÚµãÊý, ×ó±ß½ç0¡ªbuffer-1, Á÷Ìåµãbuffer¡ªxdim-buffer-1, ÓÒ±ßxdim-buffer¡ªxdim-1
#define ydim 250//y·½ÏòÎ¬Êý¡¢½ÚµãÊý, ×ó±ß½ç0¡ªbuffer-1, Á÷Ìåµãbuffer¡ªydim-buffer-1, ÓÒ±ßydim-buffer¡ªxdim-1
#define buffer 25//ÎüÊÕ±ß½çµÄ¿í¶È
#define buffer_source 0//ÉùÔ´´¦ÎüÊÕ±ß½çµÄ¿í¶È
#define initial_ux 1.0e-10   //³õÊ¼Èë¿ÚËÙ¶È
#define initial_uy 0.0
#define initial_dens 1.0 //³õÊ¼ÃÜ¶È
#define initial_phi 0.5  //³õÊ¼ÃÜ¶È²î
#define rand_max 32767.0 //Ëæ»úÊý×î´óÖµ
#define step_number 200000// µü´ú´ÎÊý
#define nosound 0 //ÎÞÉù³¡Ìõ¼þÏÂµÄµü´ú´ÎÊý
#define interval 10  //¼ÆËãÎó²îºÍÊä³öµÄ¼ä¸ô´ÎÊý
#define step_per 1732 // ÖÜÆÚ£¬ÓÃÓÚ·Ö²½´¢´æ


#define ds 1.0  //¿Õ¼ä²½³¤
#define dt 1.0 //Ê±¼ä²½³¤

#define pi 3.1415926535898

#define k_xdim  65 //½á¹¹Òò×Ó¿Õ¼äºáÏò³ß¶È
#define k_ydim  65 //½á¹¹Òò×Ó¿Õ¼ä×ÝÏò³ß¶È

double kds=ds;//½á¹¹Òò×Ó¿Õ¼äµÄ²½³¤

double f0[xdim][ydim],f1[xdim][ydim],f2[xdim][ydim],f3[xdim][ydim],f4[xdim][ydim],f5[xdim][ydim],f6[xdim][ydim],f7[xdim][ydim],f8[xdim][ydim];
double g0[xdim][ydim],g1[xdim][ydim],g2[xdim][ydim],g3[xdim][ydim],g4[xdim][ydim],g5[xdim][ydim],g6[xdim][ydim],g7[xdim][ydim],g8[xdim][ydim];
double f0temp[xdim][ydim],f1temp[xdim][ydim],f2temp[xdim][ydim],f3temp[xdim][ydim],f4temp[xdim][ydim],f5temp[xdim][ydim],f6temp[xdim][ydim],f7temp[xdim][ydim],f8temp[xdim][ydim];
double g0temp[xdim][ydim],g1temp[xdim][ydim],g2temp[xdim][ydim],g3temp[xdim][ydim],g4temp[xdim][ydim],g5temp[xdim][ydim],g6temp[xdim][ydim],g7temp[xdim][ydim],g8temp[xdim][ydim];
double fintemp[9][ydim],fouttemp[9][ydim],gintemp[9][ydim],gouttemp[9][ydim];//ÔÝ´¢´æ½ø¿Ú¡¢³ö¿Ú±ß½ç·Ö²¼º¯ÊýÖµ
double fuptemp[xdim][9],fdowntemp[xdim][9],guptemp[xdim][9],gdowntemp[xdim][9];//ÔÝ´¢´æÏÂ±Ú¡¢ÉÏ±Ú±ß½ç·Ö²¼º¯ÊýÖµ
double ft0[xdim][ydim],ft1[xdim][ydim],ft2[xdim][ydim],ft3[xdim][ydim],ft4[xdim][ydim],ft5[xdim][ydim],ft6[xdim][ydim],ft7[xdim][ydim],ft8[xdim][ydim];//ÎüÊÕ±ß½ç·Ö²¼º¯Êý
double gt0[xdim][ydim],gt1[xdim][ydim],gt2[xdim][ydim],gt3[xdim][ydim],gt4[xdim][ydim],gt5[xdim][ydim],gt6[xdim][ydim],gt7[xdim][ydim],gt8[xdim][ydim];

//******************************************************************************************************************************************//
double S[k_xdim][k_ydim];//ÃÜ¶È³¡½á¹¹Òò×Ó
double R_t=0.0;//ÃÜ¶È³¡ÇøÓòÔö³¤µÄ°ë¾¶
double k_average=0.0;//ÃÜ¶È³¡Æ½¾ùÔö³¤³ß¶È
double kx_average=0.0;//ÃÜ¶È³¡xÏà¹ØµÄÆ½¾ùÔö³¤³ß¶È
double ky_average=0.0;//ÃÜ¶È³¡yÏà¹ØµÄÆ½¾ùÔö³¤³ß¶È
double delta_vis=0.0;//Õ³¶È±ä»¯

double kr[k_xdim];//ÃÜ¶È³¡k¿Õ¼ä±êÁ¿k
double S_str[k_xdim];//ÃÜ¶È³¡±êÁ¿½á¹¹Òò×Ó
double k_str[k_xdim];//ÃÜ¶È³¡±êÁ¿kÏà¹ØµÄ½á¹¹Òò×Ó


//******************************************************************************************************************************************//

int fluid_node[xdim][ydim];
int boundary_node[xdim][ydim];

//double T=0.498;//ÎÂ¶È³¡ÎÂ¶È-½çÃæ¿í¶È

double chem[xdim][ydim];//»¯Ñ§ÊÆ
double dens[xdim][ydim],p0[xdim][ydim];//ÃÜ¶ÈºÍÕýÑ¹Á¦
double ddensx[xdim][ydim],ddensy[xdim][ydim],dddensxx[xdim][ydim],dddensyy[xdim][ydim];//Ò»½×ºÍ¶þ½×ÃÜ¶ÈÎ¢·Ö
double velox[xdim][ydim],veloy[xdim][ydim];//Á÷ÌåµÄËÙ¶È
double phi[xdim][ydim], dphix[xdim][ydim],dphiy[xdim][ydim],ddphixx[xdim][ydim],ddphiyy[xdim][ydim];//ÃÜ¶È²î¼°Ò»½×ºÍ¶þ½×Î¢·Ö

double dphiT[xdim][ydim];

double taof[xdim][ydim];
double kappa=0.00667;//0.00667½çÃæ¿í¶È-½çÃæÄÜ
//double lamda=1.1;//Ïà»¥×÷ÓÃÇ¿¶È
double gama=0.0;//¼ôÇÐËÙÂÊ
//double taof=1.0;//ËÉ³ÚÊ±¼ä
double a=-0.01042;
double b=0.01042;
//double na=0.1; //AµÄÕ³¶È
//double nb=4.0; //BµÄÕ³¶È
double dx=ds;//X¿Õ¼ä²½³¤
double dy=ds;//Y¿Õ¼ä²½³¤
double c=ds/dt;//¸ñ×ÓËÙ¶È
int step=0;//²½Êý
double L=ds*ydim;
double Gama=0.4*sqrt(3.0)/(dt*c*c);//À©É¢³£Êý
double taog=(1.0+1.0/sqrt(3.0))/2.0;//ËÉ³ÚÊ±¼ä
double uex;//xËÙ¶È
double uey;//yËÙ¶È
double n;//×ÜµÄÕ³¶È

//***************************real¶ÔÓ¦µÄÊµ¼ÊÉù³¡µÄ²ÎÊýÉè¶¨***********************************************************************************************//
double c_r=1500;//Êµ¼ÊÉùËÙ
double f_r=10e6;//Êµ¼Ê¼ÆËãµÄÆµÂÊ10M
double lambda_r=c_r/f_r;//Êµ¼Ê²¨³¤
double dens_r=1000;//Êµ¼ÊÃÜ¶È
double mu=1.0e-4;//Êµ¼Ê¶¯Á¦Ñ§Õ³¶È
double n_r=mu/dens_r;//Êµ¼ÊÔË¶¯Õ³¶È
double period_r=1.0/f_r; //Êµ¼ÊÖÜÆÚ

//***************************soundÉù³¡µÄ²ÎÊýÉè¶¨***********************************************************************************************//
int r=200;//Õðµ´»îÈû·¢ÉùÆ÷µÄ°ë¾¶r
double c_s=c/sqrt(3.0);//ÉùËÙ0.577
double delta_dens=0.01;//Éù²¨Õñ·ù¶ÔÓ¦µÄÉùÇ¿Îª2Íß
//double lambda_s=na*c_r*lambda_r/(c_s*n_r);//²¨³¤
double lambda_s=(xdim*dx)/50;//¼ÆËã²¨³¤
double period_s=lambda_s/c_s;//ÖÜÆÚ--¶ÔÓ¦2MHZµÄÆµÂÊ
double k=2*pi/lambda_s;//²¨Ê¸Á¿
double omega=2.0*pi*c_s/lambda_s;//½ÇËÙ¶È

//***************************sound-realÉù³¡²ÎÊýÓëÊµ¼Ê²ÎÊýµÄÎÞÁ¿¸Ù±ÈÖµ***********************************************************************************************//
double c_sr=1e6*c_s/c_r;//ËÙ¶È±ÈÖµ
double lambda_sr=lambda_s/lambda_r;//³¤¶È±ÈÖµ
double t_sr=lambda_sr/c_sr;//Ê±¼ä±ÈÖµ
double dens_sr=initial_dens/dens_r;//ÃÜ¶È±ÈÖµ
//double n_sr=na/n_r;//Õ³¶È±ÈÖµ
double n_sr=lambda_sr*lambda_sr/t_sr;
double na=n_r*n_sr;
double nb=1.0*na;//nb=40*na


//**************************************************************************************************************************//

double delta_dens_r=delta_dens/dens_sr;
double I=dens_r*c_r*(c_r*delta_dens_r/dens_r)*(c_r*delta_dens_r/dens_r)/2.0;//Êµ¼Ê¼ÆËãÉù³¡µÄÇ¿¶È¡¢Éù¹¦ÂÊ(ÍßÃ×2=kgs-3)
double IdB=10*(log(I)+12);
double alpha=0.083; //µ÷½ÚÓÐÐ§ÉùËÙµÄ²ÎÊý
double sigma_m=0.3;//the constant to be specified±ß½çÎüÊÕÏµÊý
double sigma;// ±ß½ç²ãµÄ×èÄáÏµÊý»òÎüÊÕÎüÊÕ
double delta_vel=c_s*delta_dens/initial_dens;//ÉùÔ´ËÙ¶È³¡µÄÕñ·ù

double atten;//attenuation coefficientÉù²¨Ë¥¼õµÄÏµÊý

double r1[xdim][ydim];//»¯Ñ§·´Ó¦ËÙÂÊ
double r2[xdim][ydim];
double K=1e-4;//****************************************************************ÓëÎïÀíÐÔÖÊÏà¹ØµÄ»¯Ñ§·´Ó¦ÏµÊý
//double L=ds*(xdim-1);

double c_e;
double p_e;
double E_ac; //=0.5*initial_dens*c_s*c_sdens_sr*lambda_sr*lambda_sr/(t_sr*t_sr)average energy densityn of the acoustic field£º¼ÆËãÊý¾Ý¶ø·ÇÊµ¼ÊÊý¾Ý
double sp_vel_ow=1.0;//ÉùËÙÔÚÓÍºÍË®ÖÐµÄËÙ¶ÈÖ®±È
double den_ow=4.0/5.0;
double F=(den_ow+(2.0/3.0)*(den_ow-1.0))/(1.0+2.0*den_ow)-1.0/(3.0*sp_vel_ow*sp_vel_ow*den_ow);
double F_1,ac;
//***************************************************************************************************************************//

//º¯ÊýÉùÃ÷
void Initial();
void Iterate();
void equifunction();
void equifunction_boundary();//ÎüÊÕ±ß½ç·Ö²¼º¯Êý
void SoundBoundary();

void Streaming(); 

void macrovariables();
void Collision();

void str_factor();//ÐÂ¼ÆËã½á¹¹Òò×Ó
//void str_factor_vel();//ÐÂ¼ÆËãËÙ¶È³¡½á¹¹Òò×Ó

void FirstorderDerivativeT(double (*a)[ydim], double (*da)[ydim], int n, int m);

void FirstorderDerivativeX(double (*a)[ydim], double (*da)[ydim], int n, int m);
void FirstorderDerivativeY(double (*a)[ydim], double (*da)[ydim], int n, int m);


void SecondorderDerivativeXX( double (*a)[ydim], double (*dda)[ydim], int n,int m);
void SecondorderDerivativeYY( double (*a)[ydim], double (*dda)[ydim], int n,int m);
void Laplaceoperator( double (*a)[ydim], double (*dda)[ydim], int n,int m);
double Error(double (*x)[ydim],double (*xtemp)[ydim],double (*y)[ydim],double (*ytemp)[ydim],double error);

double Error_str(double (*x)[k_ydim],double (*xtemp)[k_ydim],double error);//½á¹¹Òò×ÓÎó²î¼ÆËã
double max_value(double (*x)[ydim], double (*y)[ydim],double max);//È¡xdim*ydim¾ØÕóµÄ×î´óÖµ
double Error_p(double (*x)[ydim],double (*xtemp)[ydim],double error);

//************************************************************************************************************************************************************//
double e[9][2]={{0.0,0.0},{c,0.0},{0.0,c},{-c,0.0},{0.0,-c},{c,c},{-c,c},{-c,-c},{c,-c}};//¶¨ÒåÁ£×Ó9¸öËÙ¶È

double w[9]={4.0/9.0,1.0/9.0,1.0/9.0,1.0/9.0,1.0/9.0,1.0/36.0,1.0/36.0,1.0/36.0,1.0/36.0};//¶¨ÒåÁ£×Ó9¸ö·Ö²¼º¯ÊýµÄÈ¨ÏµÊý

double t=0.0;
//************************************************************************************************************************************************************************************************//

//*******************************************************************************¼Æ Ëã ºê ¹Û Á¿*********************************************************************************************************// 
void macrovariables()//¼ÆËãºê¹ÛÁ¿
{
	
int i,j;

   for(i=0; i<xdim; i++)
	 for(j=0; j<ydim; j++)
{

dens[i][j] = f0[i][j] + f1[i][j] + f2[i][j] + f3[i][j] + f4[i][j] + f5[i][j] + f6[i][j] + f7[i][j] + f8[i][j];
 phi[i][j] = g0[i][j] + g1[i][j] + g2[i][j] + g3[i][j] + g4[i][j] + g5[i][j] + g6[i][j] + g7[i][j] + g8[i][j];

double rhovelox=f0[i][j]*e[0][0]+f1[i][j]*e[1][0]+f2[i][j]*e[2][0]+f3[i][j]*e[3][0]+f4[i][j]*e[4][0]+f5[i][j]*e[5][0]+f6[i][j]*e[6][0]+f7[i][j]*e[7][0]+f8[i][j]*e[8][0];
double rhoveloy=f0[i][j]*e[0][1]+f1[i][j]*e[1][1]+f2[i][j]*e[2][1]+f3[i][j]*e[3][1]+f4[i][j]*e[4][1]+f5[i][j]*e[5][1]+f6[i][j]*e[6][1]+f7[i][j]*e[7][1]+f8[i][j]*e[8][1];
			velox[i][j]=rhovelox/dens[i][j];
            veloy[i][j]=rhoveloy/dens[i][j];
}

//****************************************¼ÆËãÓëÎÂ¶ÈÏà¹ØµÄ»¯Ñ§·´Ó¦ÏµÊý*exp(-1.0/T[i][j])********************************************************************************
	for(i=0; i<xdim; i++)
	for(j=0;j<ydim;j++)
	{

	double dens1=(dens[i][j]+phi[i][j])/2.0;
    double dens2=(dens[i][j]-phi[i][j])/2.0;

double x=1;

      r1[i][j]=K*exp(x*dens1);
	  r2[i][j]=K*exp(x*dens2);

	}

	 t=t+dt;

for(j=buffer;j<=ydim-buffer-1;j++)
{
	i=0;

    dens[i][j]=initial_dens;//×¤²¨

  //dens[i][j]=initial_dens+delta_dens*sin(2*pi*t/period_s);
   velox[i][j]=delta_vel*sin(omega*t);
   veloy[i][j]=0.0;
}

for(j=buffer;j<=ydim-buffer-1;j++)
{
	i=xdim-1;

    dens[i][j]=initial_dens;//×¤²¨

  //dens[i][j]=initial_dens+delta_dens*sin(2*pi*t/period_s);
   velox[i][j]=delta_vel*sin(omega*t);
   veloy[i][j]=0.0;
}

for(i=0; i<xdim; i++)
for(j=0; j<ydim;j++)
{
	n=na*(dens[i][j]+phi[i][j])/(2.0*dens[i][j])+nb*(dens[i][j]-phi[i][j])/(2.0*dens[i][j]);
    taof[i][j]=(n*6.0/(dt*c*c)+1.0)/2.0;
	//taof[i][j]=1;
	
}

	        FirstorderDerivativeX(phi,dphix,xdim,ydim);
            FirstorderDerivativeY(phi,dphiy,xdim,ydim);
            SecondorderDerivativeXX(phi,ddphixx,xdim,ydim);
            SecondorderDerivativeYY(phi,ddphiyy,xdim,ydim);

for(i=0; i<xdim; i++)
	for(j=0;j<ydim;j++)
	
{
     p0[i][j]=dens[i][j]/3.0+(a/2.0)*phi[i][j]*phi[i][j]+(3.0*b/4.0)*phi[i][j]*phi[i][j]*phi[i][j]*phi[i][j]-kappa*phi[i][j]*(ddphixx[i][j]+ddphiyy[i][j])-kappa*0.50*(dphix[i][j]*dphix[i][j]+dphiy[i][j]*dphiy[i][j]);
     chem[i][j]=a*phi[i][j]+b*phi[i][j]*phi[i][j]*phi[i][j]-kappa*(ddphixx[i][j]+ddphiyy[i][j]);
			
    //x=(dens[i][j]+phi[i][j])/(dens[i][j]-phi[i][j]);
	//fx=x-1.0-1.0/2.0*(x-1)*(x-1)+1.0/3.0*(x-1)*(x-1)*(x-1)-1.0/4.0*(x-1)*(x-1)*(x-1)*(x-1)+1.0/5.0*(x-1)*(x-1)*(x-1)*(x-1)*(x-1);
	//chem[i][j]=-(lamda/2.0)*(phi[i][j]/dens[i][j])+(T/2.0)*fx-kappa*(ddphixx[i][j]+ddphiyy[i][j]);
	
		}

}//end macrovariable()¼ÆËãºê¹ÛÁ¿
//********************************************************************************************¼Æ Ëã ºê ¹Û Á¿ ½á Êø*******************************************************************//


int main()//Ö÷³ÌÐò¼ÆËã
{
	//¿ªÊ¼Ê±¼ä
	ofstream starttime("starttime.txt");
	{
		struct tm *tr;
        time_t it;
        it=time(NULL);
        tr=localtime(&it);
        cout<<"¿ªÊ¼Ê±¼ä: "<<asctime(tr);
        starttime<<"Éù³¡À×ÅµÊýRe_s="<<c_s*lambda_s/na<<endl; //Éù³¡À×ÅµÊý¼ÆËã
		starttime<<"Êµ¼ÊÀ×ÅµÊýRe_r="<<c_r*lambda_r/n_r<<endl; //Éù³¡À×ÅµÊý¼ÆËã
		starttime<<"¿ªÊ¼Ê±¼ä£º"<<asctime(tr);

		starttime<<"¿ªÊ¼Ê±¼ä:"<<asctime(tr)<<endl;
		starttime<<"¼ÆËã²¨³¤:"<<lambda_s  <<",   "  <<"¼ÆËãÆµÂÊ:"<<1/period_s  <<",   "  <<"¼ÆËãÖÜÆÚ:"<<period_s  <<",   "  <<"¼ÆËãÉùËÙ:"<<c_s<<",   "  <<"¼ÆËãÃÜ¶È:"<<initial_dens<<",   "  <<"¼ÆËãÈÜ¼ÁÔË¶¯Õ³¶È"<<"na="<<na<<",   "  <<"¼ÆËãÈÜÒºÔË¶¯Õ³¶È"<<"nb=40*na="<<nb<<endl;
		starttime<<"Êµ¼Ê²¨³¤:"<<lambda_r<<",   "  <<"Êµ¼ÊÆµÂÊ:"<<1/period_r<<",   "  <<"Êµ¼ÊÖÜÆÚ:"<<period_r<<",   "  <<"Êµ¼ÊÉùËÙ:"<<c_r<<",   "  <<"Êµ¼ÊÃÜ¶È:"<<dens_r<<",   "  <<"Êµ¼ÊÈÜ¼ÁÔË¶¯Õ³¶È"<<"nr="<<n_r<<endl;
		starttime<<"³¤¶È±ÈÖµ:"<<lambda_sr<<",   "  <<"ËÙ¶È±ÈÖµ:"<<c_sr<<",   "  <<"Ê±¼ä±ÈÖµ:"<<t_sr<<",   "  <<"ÃÜ¶È±ÈÖµ:"<<dens_sr<<",   "  <<"Õ³¶È±ÈÖµ:"<<n_sr<<endl;
		starttime<<"Éù³¡µÄÇ¿¶È:"<<I<<",   IdB="  <<IdB<<endl;

	}
    starttime.close();

	 double (*veloxtemp)[ydim];
	       if((veloxtemp=new double [xdim][ydim])==NULL)
	       cout<<"can't allocate memory for veloxtemp matrix\n";

		   double (*veloytemp)[ydim];
	       if((veloytemp=new double [xdim][ydim])==NULL)
	       cout<<"can't allocate memory for veloytemp matrix\n";

		   double (*denstemp)[ydim];
	       if((denstemp=new double [xdim][ydim])==NULL)
	       cout<<"can't allocate memory for denstemp matrix\n";

		   double (*chemtemp)[ydim];
	       if((chemtemp=new double [xdim][ydim])==NULL)
	       cout<<"can't allocate memory for chemtemp matrix\n";

		   double (*p0temp)[ydim];
	       if((p0temp=new double [xdim][ydim])==NULL)
	       cout<<"can't allocate memory for p0temp matrix\n";

		   double (*phitemp)[ydim];
	       if((phitemp=new double [xdim][ydim])==NULL)
	       cout<<"can't allocate memory for phitemp matrix\n";

		    double (*Stemp)[k_ydim];
	       if((Stemp=new double [k_xdim][k_ydim])==NULL)
	       cout<<"can't allocate memory for Stemp matrix\n";

		    double (*Svtemp)[k_ydim];
	       if((Svtemp=new double [k_xdim][k_ydim])==NULL)
	       cout<<"can't allocate memory for Svtemp matrix\n";

double error=0.0;
double veloerror=0.0;
double denserror=0.0;
double phierror=0.0;
double chemerror=0.0;
double Perror=0.0;
	
double Serror=0.0;
double Sverror=0.0;
	                          
int i,j;
Initial();//³õÊ¼»¯ÃÜ¶È ËÙ¶È ÃÜ¶È²î
	

for(i=0;i<k_xdim;i++)//³õÊ¼»¯¼ÆËã½á¹¹Òò×Ó
			for(j=0;j<k_ydim;j++)
			{
			S[i][j]=0.0;
		   //Sv[i][j]=0.0;
			}

int start_phi=1;//¹Ì¶¨ÃÜ¶È²îµÄÆðÊ¼Î»ÖÃ

    FirstorderDerivativeX(phi, dphix, xdim, ydim);
	FirstorderDerivativeY(phi, dphiy, xdim, ydim);
    SecondorderDerivativeXX(phi,ddphixx,xdim,ydim);
    SecondorderDerivativeYY(phi,ddphiyy,xdim,ydim);
	FirstorderDerivativeX(dens, ddensx, xdim, ydim);
	FirstorderDerivativeY(dens, ddensy, xdim, ydim);
    SecondorderDerivativeXX(dens,dddensxx,xdim,ydim);
    SecondorderDerivativeYY(dens,dddensyy,xdim,ydim);

equifunction_boundary(); //¼ÆËãÎüÊÕ±ß½ç·Ö²¼º¯Êý 

equifunction();//³õÊ¼Æ½ºâÌ¬»¯·Ö²¼º¯Êý


	ofstream myf1("²½Êý.txt");
	ofstream myf2("»¯Ñ§ÊÆ.txt");
	ofstream myf3("Ñ¹Á¦.txt");
    ofstream myf4("ÃÜ¶È.txt");
	ofstream myf5("ÃÜ¶È²î.txt");
	ofstream myf6("ËÙ¶È.txt");

	ofstream dens_varx("x·½ÏòÃÜ¶È±ä»¯.txt");
	ofstream dens_vary("y·½ÏòÃÜ¶È±ä»¯.txt");
	ofstream fdens_var("¹ú¶¨µãµÄÃÜ¶È±ä»¯.txt");
	ofstream fvelo_var("¹ú¶¨µãµÄËÙ¶È±ä»¯.txt");

	
	ofstream kxy_average("ÃÜ¶È³¡Æ½¾ù³ß¶ÈµÄÖµ.txt");
    ofstream structurefactor("ÃÜ¶È³¡½á¹¹Òò×Ó.txt");
	ofstream structurefactor_k("ÃÜ¶È³¡½á¹¹Òò×Ók.txt");
	ofstream structurefactor_kk("ÃÜ¶È³¡½á¹¹Òò×Ók³¤°ë¾¶.txt");

	ofstream kxy_averagev("ËÙ¶È³¡Æ½¾ù³ß¶ÈµÄÖµ.txt");
    ofstream structurefactorv("ËÙ¶È³¡½á¹¹Òò×Ó.txt");
	ofstream structurefactor_kv("ËÙ¶È³¡½á¹¹Òò×Ók.txt");

	ofstream y_phi("y·½ÏòÉÏµÄ¹Ì¶¨ÃÜ¶È²î±ä»¯.txt");

	ofstream F_1("Éù³¡µÄµÚÒ»Á¦.txt");


while(veloerror>-1e-20&&veloerror<10.0&&denserror>-1e-20&&denserror<2.0&&phierror>-1e-20&&phierror<2.0)//ÑÝ»¯Ñ­»·¿ªÊ¼

{
	if(step%interval==0)
	{
for(i=1;i<xdim-1;i++)//´¢´æÉÏÒ»²½µÄÁ÷ÌåËÙ¶È
			for(j=1;j<ydim-1;j++)
			{
				veloxtemp[i][j]=velox[i][j];
				veloytemp[i][j]=veloy[i][j];
			}
for(i=1;i<xdim-1;i++)//´¢´æÉÏÒ»²½µÄÁ÷ÌåÃÜ¶È
			for(j=1;j<ydim-1;j++)
			{
				denstemp[i][j]=dens[i][j];
			}
for(i=1;i<xdim-1;i++)//´¢´æÉÏÒ»²½µÄÁ÷Ìå»¯Ñ§ÊÆ
			for(j=1;j<ydim-1;j++)
			{
				chemtemp[i][j]=chem[i][j];
			}
for(i=1;i<xdim-1;i++)//´¢´æÉÏÒ»²½µÄÁ÷ÌåÑ¹Á¦
			for(j=1;j<ydim-1;j++)
			{
				p0temp[i][j]=p0[i][j];
			}
for(i=1;i<xdim-1;i++)//´¢´æÉÏÒ»²½µÄÁ÷ÌåÃÜ¶È²î
			for(j=1;j<ydim-1;j++)
			{
				phitemp[i][j]=phi[i][j];
			}
	}
	
macrovariables();

if(step%(2*step_per)==0)//20·ÖÖ®Ò»ÖÜÆÚ£¬Êä³ö½á¹ûÊý¾Ý£ºÃÜ¶È¡¢ÃÜ¶È²î¡¢ËÙ¶È¡¢»¯Ñ§ÊÆ¡¢Ñ¹Á¦
//if((step==step_per||step==10*step_per||step==20*step_per||step==40*step_per||step==80*step_per)||(step>80*step_per&&step%(2*step_per)==0))//20·ÖÖ®Ò»ÖÜÆÚ£¬Êä³ö½á¹ûÊý¾Ý£ºÃÜ¶È¡¢ÃÜ¶È²î¡¢ËÙ¶È¡¢»¯Ñ§ÊÆ¡¢Ñ¹Á¦

{
/*
myf2<<"zone  i="<<xdim-buffer<<",j="<<ydim-buffer-buffer<<",f=point"<<endl;//»¯Ñ§ÊÆ
for(j=buffer;j<=ydim-buffer-1;j++)
  for(i=0;i<=xdim-buffer-1;i++)
myf2<<i*ds<<"       "<<j*ds<<"        "<<chem[i][j]<<endl;


  myf3<<"zone  i="<<xdim-buffer<<",j="<<ydim-buffer-buffer<<",f=point"<<endl;//ÕýÑ¹Á¦
for(j=buffer;j<=ydim-buffer-1;j++)
  for(i=0;i<=xdim-buffer-1;i++)
myf3<<i*ds<<"       "<<j*ds<<"        "<<p0[i][j]<<endl;


 myf4<<"zone  i="<<xdim-buffer<<",j="<<ydim-buffer-buffer<<",f=point"<<endl;//ÃÜ¶È
for(j=buffer;j<=ydim-buffer-1;j++)
  for(i=0;i<=xdim-buffer-1;i++)
myf4<<i*ds<<"       "<<j*ds<<"        "<<dens[i][j]<<endl;


 myf6<<"zone  i="<<xdim-buffer<<",j="<<ydim-buffer-buffer<<",f=point"<<endl;//ËÙ¶È
for(j=buffer;j<=ydim-buffer-1;j++)
  for(i=0;i<=xdim-buffer-1;i++)
myf6<<i*ds<<"       "<<j*ds<<"        "<<velox[i][j]<<"    "<<veloy[i][j]<<endl;
*/

 myf5<<"zone  i="<<xdim<<",j="<<ydim-buffer-buffer<<",f=point"<<endl;//ÃÜ¶È²î
for(j=buffer;j<=ydim-buffer-1;j++)
  for(i=0;i<=xdim-1;i++)
myf5<<i*ds<<"       "<<j*ds<<"        "<<phi[i][j]<<"        "<<r1[i][j]<<"        "<<r2[i][j]<<endl;


}

if(step%433==0)//step==period_s*0.25||step==period_s*0.5||step==period_s*0.75||step==period_s||
{
 dens_varx<<"zone   " <<",f=point"<<endl;//x·½ÏòÃÜ¶ÈÕðµ´±ä»¯
for(i=0;i<=xdim-1;i++)
 dens_varx<<i*ds<<"        "<<dens[i][ydim/2]<<"        "<<phi[i][ydim/2]<<"        "<<velox[i][ydim/2]<<"    "<<veloy[i][ydim/2]<<endl;

dens_vary<<"zone   " <<",f=point"<<endl;//y·½ÏòÃÜ¶ÈÕðµ´±ä»¯
for(j=buffer;j<=ydim-buffer-1;j++)
 dens_vary<<j*ds<<"        "<<dens[xdim/2][j]<<"        "<<phi[xdim/2][j]<<"        "<<velox[xdim/2][j]<<"    "<<veloy[xdim/2][j]<<endl;
 
 //fdens_var<<step*dt<<"     "<<dens[xdim/100][ydim/2]<<"    "<<dens[xdim/10][ydim/2]<<"      "<<dens[xdim/2][ydim/2]<<"     "<<dens[xdim*4/5][ydim/2]<<"     "<<dens[xdim*9/10][ydim/2]<<endl;
 fdens_var<<step*dt<<"     "<<dens[xdim/100][ydim/2]<<"    "<<dens[xdim/10][ydim/2]<<"      "<<dens[xdim/4][ydim/2]<<"      "<<dens[xdim/2][ydim/2]<<"      "<<dens[xdim*3/4][ydim/2]<<"     "<<dens[xdim*4/5][ydim/2]<<"     "<<dens[xdim*9/10][ydim/2]<<endl;

 //fvelo_var<<"zone   " <<",f=point"<<edl;
 fvelo_var<<step*dt<<"     "<<velox[xdim/100][ydim/2]<<"  "<<veloy[xdim/100][ydim/2]<<"       "<<velox[xdim/10][ydim/2]<<"  "<<veloy[xdim/10][ydim/2]<<"       "<<velox[xdim/4][ydim/2]<<"  "<<veloy[xdim/4][ydim/2]<<"      "<<velox[xdim/2][ydim/2]<<"  "<<veloy[xdim/2][ydim/2]<<"       "<<velox[xdim*3/4][ydim/2]<<"  "<<veloy[xdim*3/4][ydim/2]<<"     "<<velox[xdim*4/5][ydim/2]<<"  "<<veloy[xdim*4/5][ydim/2]<<"      "<<velox[xdim*9/10][ydim/2]<<"  "<<veloy[xdim*9/10][ydim/2]<<endl;
 } 


//****************************************Éù³¡Á¦¼ÆËã******************************
if(step==10*step_per)//step==period_s*0.25||step==period_s*0.5||step==period_s*0.75||step==period_s||
{

 dens_varx<<"zone   " <<",f=point"<<endl;//x·½ÏòÃÜ¶ÈÕðµ´±ä»¯

 
 F_1<<"zone   " <<",f=point"<<endl;
for(i=0;i<=xdim-1;i++)
{
c_e=sqrt(1.0/3.0-(-phi[i][ydim/2]*alpha/2.0+alpha/2.0));
p_e=delta_dens*c_e*c_e/sqrt(2.0);
//E_ac=p_e*p_e/(initial_dens*c_e*c_e);
E_ac=dens[i][j]*(2.0*pi/lambda_s)*(2.0*pi/lambda_s);

 dens_varx<<i*ds<<"    "<<E_ac//<<"    "<<dens[i][ydim/2]*c_e*c_e
<<"    "<<dens[i][ydim/2]*c_e*c_e*4.0*pi*1*ds*1*ds/(dens_sr*c_sr*c_sr*lambda_sr*lambda_sr)//È¡Öµ
<<"    "<<p0[i][ydim/2]/(dens_sr*c_sr*c_sr*lambda_sr*lambda_sr)//3
<<"    "<<(dens[i][ydim/2]*c_e*c_e-p0[i][ydim/2])//4
<<"    "<<(dens[i][ydim/2]*c_e*c_e-p0[i][ydim/2])*(4.0*pi*0.5*ds*0.5*ds)//5
<<"    "<<4*pi*1*ds*1*ds*1*ds*((lambda_s/xdim)*2.0*pi/lambda_s)*E_ac*F*sin((lambda_s/xdim)*(2.0*pi/lambda_s)*i*dx)/(dens_sr*c_sr*c_sr*lambda_sr*lambda_sr)//È¡Öµ
<<"    "<<4*pi*1*ds*1*ds*1*ds*((lambda_s/xdim)*2.0*pi/lambda_s)*E_ac*F*sin((lambda_s/xdim)*(2.0*pi/lambda_s)*i*dx)
<<endl;
 
if(i%5==0)
{
  F_1<<i*ds
<<"    "<<dens[i][ydim/2]*c_e*c_e*4.0*pi*1*ds*1*ds/(dens_sr*c_sr*c_sr*lambda_sr*lambda_sr)//È¡Öµ
<<"    "<<p0[i][ydim/2]/(dens_sr*c_sr*c_sr*lambda_sr*lambda_sr)//3
<<"    "<<(dens[i][ydim/2]*c_e*c_e-p0[i][ydim/2])//4
<<"    "<<(dens[i][ydim/2]*c_e*c_e-p0[i][ydim/2])*(4.0*pi*0.5*ds*0.5*ds)//5
<<"    "<<4*pi*1*ds*1*ds*1*ds*(2.0*pi/lambda_s)*E_ac*F*sin((lambda_s/xdim)*(2.0*pi/lambda_s)*i*dx)/(dens_sr*c_sr*c_sr*lambda_sr*lambda_sr)//È¡Öµ
<<"    "<<4*pi*1*ds*1*ds*1*ds*(2.0*pi/lambda_s)*E_ac*F*sin((lambda_s/xdim)*(2.0*pi/lambda_s)*i*dx)//7
<<endl;
}
}

dens_vary<<"zone   " <<",f=point"<<endl;//y·½ÏòÃÜ¶ÈÕðµ´±ä»¯
for(j=buffer;j<=ydim-buffer-1;j++)
 dens_vary<<j*ds<<"        "<<dens[xdim/2][j]<<"        "<<phi[xdim/2][j]<<"        "<<velox[xdim/2][j]<<"    "<<veloy[xdim/2][j]<<endl;
 
 //fdens_var<<step*dt<<"     "<<dens[xdim/100][ydim/2]<<"    "<<dens[xdim/10][ydim/2]<<"      "<<dens[xdim/2][ydim/2]<<"     "<<dens[xdim*4/5][ydim/2]<<"     "<<dens[xdim*9/10][ydim/2]<<endl;
 fdens_var<<step*dt<<"     "<<dens[xdim/100][ydim/2]<<"    "<<dens[xdim/10][ydim/2]<<"      "<<dens[xdim/4][ydim/2]<<"      "<<dens[xdim/2][ydim/2]<<"      "<<dens[xdim*3/4][ydim/2]<<"     "<<dens[xdim*4/5][ydim/2]<<"     "<<dens[xdim*9/10][ydim/2]<<endl;

 //fvelo_var<<"zone   " <<",f=point"<<edl;
 fvelo_var<<step*dt<<"     "<<velox[xdim/100][ydim/2]<<"  "<<veloy[xdim/100][ydim/2]<<"       "<<velox[xdim/10][ydim/2]<<"  "<<veloy[xdim/10][ydim/2]<<"       "<<velox[xdim/4][ydim/2]<<"  "<<veloy[xdim/4][ydim/2]<<"      "<<velox[xdim/2][ydim/2]<<"  "<<veloy[xdim/2][ydim/2]<<"       "<<velox[xdim*3/4][ydim/2]<<"  "<<veloy[xdim*3/4][ydim/2]<<"     "<<velox[xdim*4/5][ydim/2]<<"  "<<veloy[xdim*4/5][ydim/2]<<"      "<<velox[xdim*9/10][ydim/2]<<"  "<<veloy[xdim*9/10][ydim/2]<<endl;

} 
//****************************************Éù³¡Á¦¼ÆËã½áÊø******************************


//Îó²î¼ÆËã

if(step%interval==0)
{
double error=0;
veloerror=Error(velox,veloxtemp, veloy,veloytemp, error);
denserror=Error_p(dens,denstemp, error);
phierror=Error_p(phi,phitemp, error);
chemerror=Error_p(chem,chemtemp, error);
Perror=Error_p(p0,p0temp, error);
}

Collision();

Streaming();

SoundBoundary();

step=step+1;

if(step%interval==0)
{
cout<<"step="<<step<<endl;
cout<<"velo_error="<<veloerror<<"; "<<"dens_error="<<denserror<<"; "<<"phi_error="<<phierror<<"; "<<"chem_error="<<chemerror<<"; "<<"P_error="<<Perror<<"; "<<"na="<<na<<endl;
}

//***********************************************************************************************************************************************************************//
    /*FirstorderDerivativeX(phi, dphix, xdim, ydim);//¼ÆËãÒ»½×Î¢·ÖÁ¿
	FirstorderDerivativeY(phi, dphiy, xdim, ydim);

				for(j=(ydim+1)/2; j>start_phi; j--)

					if(sqrt(dphix[(xdim+1)/2][j]*dphix[(xdim+1)/2][j]+dphiy[(xdim+1)/2][j]*dphiy[(xdim+1)/2][j])>=(0.0000001*sqrt(2.0)))

						{

					y_phi<<step*dt<<"       "<<pow(step*dt,2.0/3.0)<<"       "<<pow(step*dt,1.0/2.0)<<"       "<<j*dy<<endl;

					start_phi=j+1; //ÆðÊ¼Î»ÖÃ
				break;

				}
*/
//***********************************************************************************************************************************************************************//

					//¼ÆËã½á¹¹Òò×Ó
	  if(step%(5*step_per)==0)
	  {
	   for(i=0; i<k_xdim; i++)//´¢´æÉÏÒ»²½µÄ½á¹¹Òò×ÓÖµ
			for(j=0; j<k_ydim; j++)
			{
			   Stemp[i][j]=S[i][j];
	
		      // Svtemp[i][j]=Sv[i][j];
			}

	   str_factor();//ÃÜ¶È³¡½á¹¹Òò×Ó¼ÆËã

	   //str_factor_vel();ËÙ¶È³¡½á¹¹Òò×Ó¼ÆËã

	   //Ma_value=max_value(velox,veloy,max)/(c/sqrt(3.0));//¼ÆËãÁ÷³¡µÄÂíºÕ(Ma)Êý

	   //starttime<<step<<": "<<"Re="<<max_value(velox,veloy,max)*R_t*initial_dens/(na*(initial_dens+initial_phi)/(2.0*initial_dens)+nb*(initial_dens-initial_phi)/(2.0*initial_dens))//À×ÅµÊý¼ÆËã¡¢´¢´æ
		            //<<"; "<<"Ma_value="<<Ma_value<<endl;//ÂíºÕÊý¼ÆËã¡¢´¢´æ

	     structurefactor_k<<"zone  i="<<(k_xdim*k_ydim/4+k_xdim/2)/2<<",f=point"<<endl;
		 for(i=0; i<(k_xdim*k_ydim/4+k_xdim/2)/2; i++)
			structurefactor_k<<kr[i]<<"      "<<S_str[i]<<endl;//ÃÜ¶È³¡kÏà¹ØµÄÆ½¾ù½á¹¹Òò×Ó

	   //structurefactor_kv<<"zone  i="<<k_xdim<<",f=point"<<endl;

		 structurefactor_kk<<"zone  i="<<k_xdim/2 <<",f=point"<<endl;
		for(i=0; i<k_xdim/2; i++)
			structurefactor_kk<<(2.0*pi/(k_xdim))*i*kds<<"      "<<k_str[i]<<endl;//ÃÜ¶È³¡kÏà¹ØµÄÆ½¾ù½á¹¹Òò×Ó


kxy_average<<step*dt<<"       "<<pow(step*dt,1.0/2.0)<<"       "<<pow(step*dt,2.0/3.0)<<"       "<<R_t<<"       "<<kx_average<<"       "<<ky_average<<"       "<<endl;//<<delta_visÃÜ¶È³¡´¢´æk¿Õ¼äx¡¢y·½ÏòµÄÆ½¾ùÔö³¤³ß¶È
	

   structurefactor<<"zone  i="<<k_xdim<<",j="<<k_ydim<<",f=point"<<endl;//ÃÜ¶È³¡½á¹¹Òò×ÓÎÄ¼þ
  for(j=0; j<k_ydim; j++)
   for(i=0; i<k_xdim; i++)
        structurefactor<<(2.0*pi/(k_xdim))*(i-k_xdim/2)*kds<<"       "<<(2.0*pi/(k_xdim))*(j-k_xdim/2)*kds<<"        "<<S[i][j]<<endl;

        Serror=Error_str(S,Stemp, error);

		cout<<"S_error="<<Serror<<endl;

	  }//½á¹¹Òò×Ó¼ÆËã½áÊø

}//½áÊøÏà·ÖÀëµü´úÑ­»·

myf1<<"²½Êý"<<step<<endl;
myf1.close();
myf2.close();
myf3.close();
myf4.close();
myf5.close();
myf6.close();

dens_varx.close();
dens_vary.close();
fdens_var.close();
fvelo_var.close();

structurefactor.close();
structurefactor_k.close();
structurefactor_kk.close();

kxy_average.close();

structurefactorv.close();
structurefactor_kv.close();
kxy_averagev.close();

y_phi.close();

F_1.close();

//½áÊøÊ±¼ä
	ofstream endtime("endtime.txt");
	{
		struct tm *tr;
        time_t it;
        it=time(NULL);
        tr=localtime(&it);
        cout<<"½áÊøÊ±¼ä: "<<asctime(tr);
        endtime<<"½áÊøÊ±¼ä:"<<asctime(tr);
	}
	endtime.close();
	return 0;

	              delete []veloxtemp;
				  delete []veloytemp;
				  delete []denstemp;
			      delete []chemtemp;
				  delete []p0temp;
				  delete []phitemp;
				  delete []Stemp;
				  delete []Svtemp;

}//end main function


//*********************************************************************************************************************//    
//
//                               ×Óº¯Êý
//
//*****************************************+0.1*sin(2*1*pi*i)/xdim+0.1*sin(2*1*pi*j)/ydim*******************************//


//***************************¼ÆËãÆ½ºâÌ¬·Ö²¼º¯Êýf********************************//
void equifunction()
{
   int i,j; 

for(i=0; i<xdim; i++)
	for(j=0;j<ydim;j++)
	{
		
		double ux,uy,A0,A1,A2,B1,B2,C0,C1,C2,D1,D2,G2yx,G2xy,G2yy,G2xx,G1xx,G1xy,G1yx,G1yy,H2,H1,H0,K2,K1,J0,J2,J1,Q2,Q1;
		     ux=velox[i][j];
		     uy=veloy[i][j];
            
			 A2=(p0[i][j]+kappa*(ddensx[i][j]*ddensx[i][j]+dphix[i][j]*dphix[i][j])+p0[i][j]+kappa*(ddensy[i][j]*ddensy[i][j]+dphiy[i][j]*dphiy[i][j]))/(24.0*c*c);
			 A1=4.0*A2;
			 A0=dens[i][j]-20.0*A2;
			 B2=dens[i][j]/(12.0*c*c);
			 B1=4.0*B2;
			 C2=-dens[i][j]/(24.0*c*c);
			 C1=4.0*C2;
			 C0=-2.0*dens[i][j]/(3.0*c*c);
			 D2=dens[i][j]/(8.0*c*c*c*c);
			 D1=4.0*D2;

			 G2xy=kappa*(ddensx[i][j]*ddensy[i][j]+dphix[i][j]*dphiy[i][j])/(8.0*c*c*c*c);
			 G2yx=G2xy;
			 G2xx=kappa*(ddensx[i][j]*ddensx[i][j]+dphix[i][j]*dphix[i][j]-ddensy[i][j]*ddensy[i][j]-dphiy[i][j]*dphiy[i][j])/(16.0*c*c*c*c);
			 G2yy=-G2xx;
			 G1xx=4.0*G2xx;
			 G1xy=4.0*G2xy;
			 G1yx=4.0*G2yx;
			 G1yy=4.0*G2yy;
			 H2=(Gama*chem[i][j])/(12.0*c*c);
			 H1=4.0*H2;
			 H0=phi[i][j]-20.0*H2;
			 K2=phi[i][j]/(12.0*c*c);
			 K1=4.0*K2;
			 J2=-phi[i][j]/(24.0*c*c);
			 J1=4.0*J2;
			 J0=-2.0*phi[i][j]/(3.0*c*c);
			 Q2=phi[i][j]/(8.0*c*c*c*c);
			 Q1=4.0*Q2;

f0[i][j]=A0+C0*(ux*ux+uy*uy);//Æ½ºâÌ¬·Ö²¼º¯Êýº¯Êýf0
f1[i][j]=A1+B1*(ux*e[1][0]+uy*e[1][1])+C1*(ux*ux+uy*uy)+D1*pow(ux*e[1][0]+uy*e[1][1],2.0)+(G1xx*e[1][0]*e[1][0]+G1xy*e[1][0]*e[1][1]+G1yx*e[1][1]*e[1][0]+G1yy*e[1][1]*e[1][1]);//f1
f2[i][j]=A1+B1*(ux*e[2][0]+uy*e[2][1])+C1*(ux*ux+uy*uy)+D1*pow(ux*e[2][0]+uy*e[2][1],2.0)+(G1xx*e[2][0]*e[2][0]+G1xy*e[2][0]*e[2][1]+G1yx*e[2][1]*e[2][0]+G1yy*e[2][1]*e[2][1]);//f2
f3[i][j]=A1+B1*(ux*e[3][0]+uy*e[3][1])+C1*(ux*ux+uy*uy)+D1*pow(ux*e[3][0]+uy*e[3][1],2.0)+(G1xx*e[3][0]*e[3][0]+G1xy*e[3][0]*e[3][1]+G1yx*e[3][1]*e[3][0]+G1yy*e[3][1]*e[3][1]);//f3
f4[i][j]=A1+B1*(ux*e[4][0]+uy*e[4][1])+C1*(ux*ux+uy*uy)+D1*pow(ux*e[4][0]+uy*e[4][1],2.0)+(G1xx*e[4][0]*e[4][0]+G1xy*e[4][0]*e[4][1]+G1yx*e[4][1]*e[4][0]+G1yy*e[4][1]*e[4][1]);//f4

f5[i][j]=A2+B2*(ux*e[5][0]+uy*e[5][1])+C2*(ux*ux+uy*uy)+D2*pow(ux*e[5][0]+uy*e[5][1],2.0)+(G2xx*e[5][0]*e[5][0]+G2xy*e[5][0]*e[5][1]+G2yx*e[5][1]*e[5][0]+G2yy*e[5][1]*e[5][1]);//f5		   
f6[i][j]=A2+B2*(ux*e[6][0]+uy*e[6][1])+C2*(ux*ux+uy*uy)+D2*pow(ux*e[6][0]+uy*e[6][1],2.0)+(G2xx*e[6][0]*e[6][0]+G2xy*e[6][0]*e[6][1]+G2yx*e[6][1]*e[6][0]+G2yy*e[6][1]*e[6][1]);//f6
f7[i][j]=A2+B2*(ux*e[7][0]+uy*e[7][1])+C2*(ux*ux+uy*uy)+D2*pow(ux*e[7][0]+uy*e[7][1],2.0)+(G2xx*e[7][0]*e[7][0]+G2xy*e[7][0]*e[7][1]+G2yx*e[7][1]*e[7][0]+G2yy*e[7][1]*e[7][1]);//f7
f8[i][j]=A2+B2*(ux*e[8][0]+uy*e[8][1])+C2*(ux*ux+uy*uy)+D2*pow(ux*e[8][0]+uy*e[8][1],2.0)+(G2xx*e[8][0]*e[8][0]+G2xy*e[8][0]*e[8][1]+G2yx*e[8][1]*e[8][0]+G2yy*e[8][1]*e[8][1]);//f8

g0[i][j]=H0+J0*(ux*ux+uy*uy);//Æ½ºâÌ¬·Ö²¼º¯Êýº¯Êýg0
g1[i][j]=H1+K1*(ux*e[1][0]+uy*e[1][1])+J1*(ux*ux+uy*uy)+Q1*pow(ux*e[1][0]+uy*e[1][1],2.0);//g1
g2[i][j]=H1+K1*(ux*e[2][0]+uy*e[2][1])+J1*(ux*ux+uy*uy)+Q1*pow(ux*e[2][0]+uy*e[2][1],2.0);//g2
g3[i][j]=H1+K1*(ux*e[3][0]+uy*e[3][1])+J1*(ux*ux+uy*uy)+Q1*pow(ux*e[3][0]+uy*e[3][1],2.0);//g3
g4[i][j]=H1+K1*(ux*e[4][0]+uy*e[4][1])+J1*(ux*ux+uy*uy)+Q1*pow(ux*e[4][0]+uy*e[4][1],2.0);//g4
		   
g5[i][j]=H2+K2*(ux*e[5][0]+uy*e[5][1])+J2*(ux*ux+uy*uy)+Q2*pow(ux*e[5][0]+uy*e[5][1],2.0);//g5
g6[i][j]=H2+K2*(ux*e[6][0]+uy*e[6][1])+J2*(ux*ux+uy*uy)+Q2*pow(ux*e[6][0]+uy*e[6][1],2.0);//g6
g7[i][j]=H2+K2*(ux*e[7][0]+uy*e[7][1])+J2*(ux*ux+uy*uy)+Q2*pow(ux*e[7][0]+uy*e[7][1],2.0);//g7
g8[i][j]=H2+K2*(ux*e[8][0]+uy*e[8][1])+J2*(ux*ux+uy*uy)+Q2*pow(ux*e[8][0]+uy*e[8][1],2.0);//g8
			 } 

}
//************************************************************************

void equifunction_boundary()
{
	int i,j;

for(i=0; i<xdim; i++)
	for(j=0;j<ydim;j++)                                                                                                            
{
     p0[i][j]=dens[i][j]/3.0+(a/2.0)*phi[i][j]*phi[i][j]+(3.0*b/4.0)*phi[i][j]*phi[i][j]*phi[i][j]*phi[i][j]-kappa*phi[i][j]*(ddphixx[i][j]+ddphiyy[i][j])-kappa*0.50*(dphix[i][j]*dphix[i][j]+dphiy[i][j]*dphiy[i][j]);
     chem[i][j]=a*phi[i][j]+b*phi[i][j]*phi[i][j]*phi[i][j]-kappa*(ddphixx[i][j]+ddphiyy[i][j]);
			
}

	for(i=0; i<xdim; i++)
	for(j=0;j<ydim;j++)
	{
		
		double ux,uy,A0,A1,A2,B1,B2,C0,C1,C2,D1,D2,G2yx,G2xy,G2yy,G2xx,G1xx,G1xy,G1yx,G1yy,H2,H1,H0,K2,K1,J0,J2,J1,Q2,Q1;
		     ux=0.0;
		     uy=0.0;
            
			 A2=(p0[i][j]+kappa*(ddensx[i][j]*ddensx[i][j]+dphix[i][j]*dphix[i][j])+p0[i][j]+kappa*(ddensy[i][j]*ddensy[i][j]+dphiy[i][j]*dphiy[i][j]))/(24.0*c*c);
			 A1=4.0*A2;
			 A0=dens[i][j]-20.0*A2;
			 B2=dens[i][j]/(12.0*c*c);
			 B1=4.0*B2;
			 C2=-dens[i][j]/(24.0*c*c);
			 C1=4.0*C2;
			 C0=-2.0*dens[i][j]/(3.0*c*c);
			 D2=dens[i][j]/(8.0*c*c*c*c);
			 D1=4.0*D2;

			 G2xy=kappa*(ddensx[i][j]*ddensy[i][j]+dphix[i][j]*dphiy[i][j])/(8.0*c*c*c*c);
			 G2yx=G2xy;
			 G2xx=kappa*(ddensx[i][j]*ddensx[i][j]+dphix[i][j]*dphix[i][j]-ddensy[i][j]*ddensy[i][j]-dphiy[i][j]*dphiy[i][j])/(16.0*c*c*c*c);
			 G2yy=-G2xx;
			 G1xx=4.0*G2xx;
			 G1xy=4.0*G2xy;
			 G1yx=4.0*G2yx;
			 G1yy=4.0*G2yy;
			 H2=(Gama*chem[i][j])/(12.0*c*c);
			 H1=4.0*H2;
			 H0=phi[i][j]-20.0*H2;
			 K2=phi[i][j]/(12.0*c*c);
			 K1=4.0*K2;
			 J2=-phi[i][j]/(24.0*c*c);
			 J1=4.0*J2;
			 J0=-2.0*phi[i][j]/(3.0*c*c);
			 Q2=phi[i][j]/(8.0*c*c*c*c);
			 Q1=4.0*Q2;

ft0[i][j]=A0+C0*(ux*ux+uy*uy);//Æ½ºâÌ¬·Ö²¼º¯Êýº¯Êýf0
ft1[i][j]=A1+B1*(ux*e[1][0]+uy*e[1][1])+C1*(ux*ux+uy*uy)+D1*pow(ux*e[1][0]+uy*e[1][1],2.0)+(G1xx*e[1][0]*e[1][0]+G1xy*e[1][0]*e[1][1]+G1yx*e[1][1]*e[1][0]+G1yy*e[1][1]*e[1][1]);//f1
ft2[i][j]=A1+B1*(ux*e[2][0]+uy*e[2][1])+C1*(ux*ux+uy*uy)+D1*pow(ux*e[2][0]+uy*e[2][1],2.0)+(G1xx*e[2][0]*e[2][0]+G1xy*e[2][0]*e[2][1]+G1yx*e[2][1]*e[2][0]+G1yy*e[2][1]*e[2][1]);//f2
ft3[i][j]=A1+B1*(ux*e[3][0]+uy*e[3][1])+C1*(ux*ux+uy*uy)+D1*pow(ux*e[3][0]+uy*e[3][1],2.0)+(G1xx*e[3][0]*e[3][0]+G1xy*e[3][0]*e[3][1]+G1yx*e[3][1]*e[3][0]+G1yy*e[3][1]*e[3][1]);//f3
ft4[i][j]=A1+B1*(ux*e[4][0]+uy*e[4][1])+C1*(ux*ux+uy*uy)+D1*pow(ux*e[4][0]+uy*e[4][1],2.0)+(G1xx*e[4][0]*e[4][0]+G1xy*e[4][0]*e[4][1]+G1yx*e[4][1]*e[4][0]+G1yy*e[4][1]*e[4][1]);//f4

ft5[i][j]=A2+B2*(ux*e[5][0]+uy*e[5][1])+C2*(ux*ux+uy*uy)+D2*pow(ux*e[5][0]+uy*e[5][1],2.0)+(G2xx*e[5][0]*e[5][0]+G2xy*e[5][0]*e[5][1]+G2yx*e[5][1]*e[5][0]+G2yy*e[5][1]*e[5][1]);//f5		   
ft6[i][j]=A2+B2*(ux*e[6][0]+uy*e[6][1])+C2*(ux*ux+uy*uy)+D2*pow(ux*e[6][0]+uy*e[6][1],2.0)+(G2xx*e[6][0]*e[6][0]+G2xy*e[6][0]*e[6][1]+G2yx*e[6][1]*e[6][0]+G2yy*e[6][1]*e[6][1]);//f6
ft7[i][j]=A2+B2*(ux*e[7][0]+uy*e[7][1])+C2*(ux*ux+uy*uy)+D2*pow(ux*e[7][0]+uy*e[7][1],2.0)+(G2xx*e[7][0]*e[7][0]+G2xy*e[7][0]*e[7][1]+G2yx*e[7][1]*e[7][0]+G2yy*e[7][1]*e[7][1]);//f7
ft8[i][j]=A2+B2*(ux*e[8][0]+uy*e[8][1])+C2*(ux*ux+uy*uy)+D2*pow(ux*e[8][0]+uy*e[8][1],2.0)+(G2xx*e[8][0]*e[8][0]+G2xy*e[8][0]*e[8][1]+G2yx*e[8][1]*e[8][0]+G2yy*e[8][1]*e[8][1]);//f8

gt0[i][j]=H0+J0*(ux*ux+uy*uy);//Æ½ºâÌ¬·Ö²¼º¯Êýº¯Êýg0
gt1[i][j]=H1+K1*(ux*e[1][0]+uy*e[1][1])+J1*(ux*ux+uy*uy)+Q1*pow(ux*e[1][0]+uy*e[1][1],2.0);//g1
gt2[i][j]=H1+K1*(ux*e[2][0]+uy*e[2][1])+J1*(ux*ux+uy*uy)+Q1*pow(ux*e[2][0]+uy*e[2][1],2.0);//g2
gt3[i][j]=H1+K1*(ux*e[3][0]+uy*e[3][1])+J1*(ux*ux+uy*uy)+Q1*pow(ux*e[3][0]+uy*e[3][1],2.0);//g3
gt4[i][j]=H1+K1*(ux*e[4][0]+uy*e[4][1])+J1*(ux*ux+uy*uy)+Q1*pow(ux*e[4][0]+uy*e[4][1],2.0);//g4
		   
gt5[i][j]=H2+K2*(ux*e[5][0]+uy*e[5][1])+J2*(ux*ux+uy*uy)+Q2*pow(ux*e[5][0]+uy*e[5][1],2.0);//g5
gt6[i][j]=H2+K2*(ux*e[6][0]+uy*e[6][1])+J2*(ux*ux+uy*uy)+Q2*pow(ux*e[6][0]+uy*e[6][1],2.0);//g6
gt7[i][j]=H2+K2*(ux*e[7][0]+uy*e[7][1])+J2*(ux*ux+uy*uy)+Q2*pow(ux*e[7][0]+uy*e[7][1],2.0);//g7
gt8[i][j]=H2+K2*(ux*e[8][0]+uy*e[8][1])+J2*(ux*ux+uy*uy)+Q2*pow(ux*e[8][0]+uy*e[8][1],2.0);//g8
			 }


}


//************************************************************************// 
void Collision()//Åö×²¹ý³Ì¼ÆËã
{
    FirstorderDerivativeX(dens, ddensx, xdim, ydim);
	FirstorderDerivativeY(dens, ddensy, xdim, ydim);

	int i,j;
double beta;
for(i=0; i<xdim; i++)//´¢´æÁ÷ÌåÅö×²Ç°·Ö²¼º¯Êý
for(j=0; j<ydim; j++)
{
             f0temp[i][j]=f0[i][j];
			 f1temp[i][j]=f1[i][j];
			 f2temp[i][j]=f2[i][j];
			 f3temp[i][j]=f3[i][j];
			 f4temp[i][j]=f4[i][j];
			 f5temp[i][j]=f5[i][j];
			 f6temp[i][j]=f6[i][j];
			 f7temp[i][j]=f7[i][j];
			 f8temp[i][j]=f8[i][j];
             
			 g0temp[i][j]=g0[i][j];
			 g1temp[i][j]=g1[i][j];
			 g2temp[i][j]=g2[i][j];
			 g3temp[i][j]=g3[i][j];
			 g4temp[i][j]=g4[i][j];
			 g5temp[i][j]=g5[i][j];
			 g6temp[i][j]=g6[i][j];
			 g7temp[i][j]=g7[i][j];
			 g8temp[i][j]=g8[i][j];
}

equifunction();   //ÔÙ´Î¼ÆËãÆ½ºâÌ¬·Ö²¼º¯Êý

FirstorderDerivativeT(phi, dphiT, xdim, ydim);
		
for(i=0;i<xdim;i++)//¼ÆËãÁ÷ÌåÅö×²¹ý³Ì
for(j=0;j<ydim;j++)
{
   double ux=velox[i][j];
   double uy=veloy[i][j];

    if(fluid_node[i][j]==0)
		{
/*
	if(phi[i][j]>0.0)
beta=alpha;
	else
		beta=0.0;
*/
	beta=-phi[i][j]*alpha/2.0+alpha/2.0;//y=-phi[i][j]*x/(2.0*phimax)+x/2.0

		int it=1;
		while(it<=2)
		{
             f0temp[i][j]=f0temp[i][j]-(f0temp[i][j]-f0[i][j])/taof[i][j]+3.0*w[0]*beta*(ddensx[i][j]*e[0][0]+ddensy[i][j]*e[0][1]);
			 f1temp[i][j]=f1temp[i][j]-(f1temp[i][j]-f1[i][j])/taof[i][j]+3.0*w[1]*beta*(ddensx[i][j]*e[1][0]+ddensy[i][j]*e[1][1]);
			 f2temp[i][j]=f2temp[i][j]-(f2temp[i][j]-f2[i][j])/taof[i][j]+3.0*w[2]*beta*(ddensx[i][j]*e[2][0]+ddensy[i][j]*e[2][1]);
			 f3temp[i][j]=f3temp[i][j]-(f3temp[i][j]-f3[i][j])/taof[i][j]+3.0*w[3]*beta*(ddensx[i][j]*e[3][0]+ddensy[i][j]*e[3][1]);
			 f4temp[i][j]=f4temp[i][j]-(f4temp[i][j]-f4[i][j])/taof[i][j]+3.0*w[4]*beta*(ddensx[i][j]*e[4][0]+ddensy[i][j]*e[4][1]);
			 f5temp[i][j]=f5temp[i][j]-(f5temp[i][j]-f5[i][j])/taof[i][j]+3.0*w[5]*beta*(ddensx[i][j]*e[5][0]+ddensy[i][j]*e[5][1]);
			 f6temp[i][j]=f6temp[i][j]-(f6temp[i][j]-f6[i][j])/taof[i][j]+3.0*w[6]*beta*(ddensx[i][j]*e[6][0]+ddensy[i][j]*e[6][1]);
			 f7temp[i][j]=f7temp[i][j]-(f7temp[i][j]-f7[i][j])/taof[i][j]+3.0*w[7]*beta*(ddensx[i][j]*e[7][0]+ddensy[i][j]*e[7][1]);
			 f8temp[i][j]=f8temp[i][j]-(f8temp[i][j]-f8[i][j])/taof[i][j]+3.0*w[8]*beta*(ddensx[i][j]*e[8][0]+ddensy[i][j]*e[8][1]);
/*
			 g0temp[i][j]=g0temp[i][j]-(g0temp[i][j]-g0[i][j])/taog;
			 g1temp[i][j]=g1temp[i][j]-(g1temp[i][j]-g1[i][j])/taog;
			 g2temp[i][j]=g2temp[i][j]-(g2temp[i][j]-g2[i][j])/taog;
			 g3temp[i][j]=g3temp[i][j]-(g3temp[i][j]-g3[i][j])/taog;
			 g4temp[i][j]=g4temp[i][j]-(g4temp[i][j]-g4[i][j])/taog;
			 g5temp[i][j]=g5temp[i][j]-(g5temp[i][j]-g5[i][j])/taog;
			 g6temp[i][j]=g6temp[i][j]-(g6temp[i][j]-g6[i][j])/taog;
			 g7temp[i][j]=g7temp[i][j]-(g7temp[i][j]-g7[i][j])/taog;
			 g8temp[i][j]=g8temp[i][j]-(g8temp[i][j]-g8[i][j])/taog;
*/
             g0temp[i][j]=g0temp[i][j]-(g0temp[i][j]-g0[i][j])/taog-dt*w[0]*(1+(taog-0.5)/taog*(ux*e[0][0]+uy*e[0][1])/(c_s*c_s))*(r1[i][j]+r2[i][j])*(phi[i][j]-(r2[i][j]-r1[i][j])/(r1[i][j]+r2[i][j]))+1.0*dt*dt*0.5*(r1[i][j]+r2[i][j])*dphiT[i][j];
			 g1temp[i][j]=g1temp[i][j]-(g1temp[i][j]-g1[i][j])/taog-dt*w[1]*(1+(taog-0.5)/taog*(ux*e[1][0]+uy*e[1][1])/(c_s*c_s))*(r1[i][j]+r2[i][j])*(phi[i][j]-(r2[i][j]-r1[i][j])/(r1[i][j]+r2[i][j]))+1.0*dt*dt*0.5*(r1[i][j]+r2[i][j])*dphiT[i][j];
			 g2temp[i][j]=g2temp[i][j]-(g2temp[i][j]-g2[i][j])/taog-dt*w[2]*(1+(taog-0.5)/taog*(ux*e[2][0]+uy*e[2][1])/(c_s*c_s))*(r1[i][j]+r2[i][j])*(phi[i][j]-(r2[i][j]-r1[i][j])/(r1[i][j]+r2[i][j]))+1.0*dt*dt*0.5*(r1[i][j]+r2[i][j])*dphiT[i][j];
			 g3temp[i][j]=g3temp[i][j]-(g3temp[i][j]-g3[i][j])/taog-dt*w[3]*(1+(taog-0.5)/taog*(ux*e[3][0]+uy*e[3][1])/(c_s*c_s))*(r1[i][j]+r2[i][j])*(phi[i][j]-(r2[i][j]-r1[i][j])/(r1[i][j]+r2[i][j]))+1.0*dt*dt*0.5*(r1[i][j]+r2[i][j])*dphiT[i][j];
			 g4temp[i][j]=g4temp[i][j]-(g4temp[i][j]-g4[i][j])/taog-dt*w[4]*(1+(taog-0.5)/taog*(ux*e[4][0]+uy*e[4][1])/(c_s*c_s))*(r1[i][j]+r2[i][j])*(phi[i][j]-(r2[i][j]-r1[i][j])/(r1[i][j]+r2[i][j]))+1.0*dt*dt*0.5*(r1[i][j]+r2[i][j])*dphiT[i][j];
			 g5temp[i][j]=g5temp[i][j]-(g5temp[i][j]-g5[i][j])/taog-dt*w[5]*(1+(taog-0.5)/taog*(ux*e[5][0]+uy*e[5][1])/(c_s*c_s))*(r1[i][j]+r2[i][j])*(phi[i][j]-(r2[i][j]-r1[i][j])/(r1[i][j]+r2[i][j]))+1.0*dt*dt*0.5*(r1[i][j]+r2[i][j])*dphiT[i][j];
			 g6temp[i][j]=g6temp[i][j]-(g6temp[i][j]-g6[i][j])/taog-dt*w[6]*(1+(taog-0.5)/taog*(ux*e[6][0]+uy*e[6][1])/(c_s*c_s))*(r1[i][j]+r2[i][j])*(phi[i][j]-(r2[i][j]-r1[i][j])/(r1[i][j]+r2[i][j]))+1.0*dt*dt*0.5*(r1[i][j]+r2[i][j])*dphiT[i][j];
			 g7temp[i][j]=g7temp[i][j]-(g7temp[i][j]-g7[i][j])/taog-dt*w[7]*(1+(taog-0.5)/taog*(ux*e[7][0]+uy*e[7][1])/(c_s*c_s))*(r1[i][j]+r2[i][j])*(phi[i][j]-(r2[i][j]-r1[i][j])/(r1[i][j]+r2[i][j]))+1.0*dt*dt*0.5*(r1[i][j]+r2[i][j])*dphiT[i][j];
			 g8temp[i][j]=g8temp[i][j]-(g8temp[i][j]-g8[i][j])/taog-dt*w[8]*(1+(taog-0.5)/taog*(ux*e[8][0]+uy*e[8][1])/(c_s*c_s))*(r1[i][j]+r2[i][j])*(phi[i][j]-(r2[i][j]-r1[i][j])/(r1[i][j]+r2[i][j]))+1.0*dt*dt*0.5*(r1[i][j]+r2[i][j])*dphiT[i][j];
		    


			 it=it+1;
		}
		}

	if(fluid_node[i][j]==1)//Á÷Ìåµã¶¨ÒåÎª0£¬±ß½çµã¶¨ÒåÎª1
	
	{	
        double delta;

		if(j>=ydim-buffer)//ÉÏ±ß±ß½çÎüÊÕ½Úµã
			delta=j-ydim+buffer;

		if(j<=buffer-1)//ÏÂ±ß±ß½çÎüÊÕ½Úµã
			delta=buffer-1-j;
		
		    sigma=sigma_m*pow(delta/buffer,2.0);
		
			int itera=1;
		while(itera<=10)//Ôö¼Ó±ß½ç½Ó½üµÄµü´ú´ÎÊý
		
	{
             f0temp[i][j]=f0temp[i][j]-(f0temp[i][j]-f0[i][j])/taof[i][j]-sigma*(f0[i][j]-ft0[i][j]);
			 f1temp[i][j]=f1temp[i][j]-(f1temp[i][j]-f1[i][j])/taof[i][j]-sigma*(f1[i][j]-ft1[i][j]);
			 f2temp[i][j]=f2temp[i][j]-(f2temp[i][j]-f2[i][j])/taof[i][j]-sigma*(f2[i][j]-ft2[i][j]);
			 f3temp[i][j]=f3temp[i][j]-(f3temp[i][j]-f3[i][j])/taof[i][j]-sigma*(f3[i][j]-ft3[i][j]);
			 f4temp[i][j]=f4temp[i][j]-(f4temp[i][j]-f4[i][j])/taof[i][j]-sigma*(f4[i][j]-ft4[i][j]);
			 f5temp[i][j]=f5temp[i][j]-(f5temp[i][j]-f5[i][j])/taof[i][j]-sigma*(f5[i][j]-ft5[i][j]);
			 f6temp[i][j]=f6temp[i][j]-(f6temp[i][j]-f6[i][j])/taof[i][j]-sigma*(f6[i][j]-ft6[i][j]);
			 f7temp[i][j]=f7temp[i][j]-(f7temp[i][j]-f7[i][j])/taof[i][j]-sigma*(f7[i][j]-ft7[i][j]);
			 f8temp[i][j]=f8temp[i][j]-(f8temp[i][j]-f8[i][j])/taof[i][j]-sigma*(f8[i][j]-ft8[i][j]);
/*
			 g0temp[i][j]=g0temp[i][j]-(g0temp[i][j]-g0[i][j])/taog-sigma*(g0[i][j]-gt0[i][j]);
			 g1temp[i][j]=g1temp[i][j]-(g1temp[i][j]-g1[i][j])/taog-sigma*(g1[i][j]-gt1[i][j]);
			 g2temp[i][j]=g2temp[i][j]-(g2temp[i][j]-g2[i][j])/taog-sigma*(g2[i][j]-gt2[i][j]);
			 g3temp[i][j]=g3temp[i][j]-(g3temp[i][j]-g3[i][j])/taog-sigma*(g3[i][j]-gt3[i][j]);
			 g4temp[i][j]=g4temp[i][j]-(g4temp[i][j]-g4[i][j])/taog-sigma*(g4[i][j]-gt4[i][j]);
			 g5temp[i][j]=g5temp[i][j]-(g5temp[i][j]-g5[i][j])/taog-sigma*(g5[i][j]-gt5[i][j]);
			 g6temp[i][j]=g6temp[i][j]-(g6temp[i][j]-g6[i][j])/taog-sigma*(g6[i][j]-gt6[i][j]);
			 g7temp[i][j]=g7temp[i][j]-(g7temp[i][j]-g7[i][j])/taog-sigma*(g7[i][j]-gt7[i][j]);
			 g8temp[i][j]=g8temp[i][j]-(g8temp[i][j]-g8[i][j])/taog-sigma*(g8[i][j]-gt8[i][j]);

*/
             g0temp[i][j]=g0temp[i][j]-(g0temp[i][j]-g0[i][j])/taog-sigma*(g0[i][j]-gt0[i][j])-dt*w[0]*(1+(taog-0.5)/taog*(ux*e[0][0]+uy*e[0][1])/(c_s*c_s))*(r1[i][j]+r2[i][j])*(phi[i][j]-(r2[i][j]-r1[i][j])/(r1[i][j]+r2[i][j]))+1.0*dt*dt*0.5*(r1[i][j]+r2[i][j])*dphiT[i][j];
			 g1temp[i][j]=g1temp[i][j]-(g1temp[i][j]-g1[i][j])/taog-sigma*(g1[i][j]-gt1[i][j])-dt*w[1]*(1+(taog-0.5)/taog*(ux*e[1][0]+uy*e[1][1])/(c_s*c_s))*(r1[i][j]+r2[i][j])*(phi[i][j]-(r2[i][j]-r1[i][j])/(r1[i][j]+r2[i][j]))+1.0*dt*dt*0.5*(r1[i][j]+r2[i][j])*dphiT[i][j];
			 g2temp[i][j]=g2temp[i][j]-(g2temp[i][j]-g2[i][j])/taog-sigma*(g2[i][j]-gt2[i][j])-dt*w[2]*(1+(taog-0.5)/taog*(ux*e[2][0]+uy*e[2][1])/(c_s*c_s))*(r1[i][j]+r2[i][j])*(phi[i][j]-(r2[i][j]-r1[i][j])/(r1[i][j]+r2[i][j]))+1.0*dt*dt*0.5*(r1[i][j]+r2[i][j])*dphiT[i][j];
			 g3temp[i][j]=g3temp[i][j]-(g3temp[i][j]-g3[i][j])/taog-sigma*(g3[i][j]-gt3[i][j])-dt*w[3]*(1+(taog-0.5)/taog*(ux*e[3][0]+uy*e[3][1])/(c_s*c_s))*(r1[i][j]+r2[i][j])*(phi[i][j]-(r2[i][j]-r1[i][j])/(r1[i][j]+r2[i][j]))+1.0*dt*dt*0.5*(r1[i][j]+r2[i][j])*dphiT[i][j];
			 g4temp[i][j]=g4temp[i][j]-(g4temp[i][j]-g4[i][j])/taog-sigma*(g4[i][j]-gt4[i][j])-dt*w[4]*(1+(taog-0.5)/taog*(ux*e[4][0]+uy*e[4][1])/(c_s*c_s))*(r1[i][j]+r2[i][j])*(phi[i][j]-(r2[i][j]-r1[i][j])/(r1[i][j]+r2[i][j]))+1.0*dt*dt*0.5*(r1[i][j]+r2[i][j])*dphiT[i][j];
			 g5temp[i][j]=g5temp[i][j]-(g5temp[i][j]-g5[i][j])/taog-sigma*(g5[i][j]-gt5[i][j])-dt*w[5]*(1+(taog-0.5)/taog*(ux*e[5][0]+uy*e[5][1])/(c_s*c_s))*(r1[i][j]+r2[i][j])*(phi[i][j]-(r2[i][j]-r1[i][j])/(r1[i][j]+r2[i][j]))+1.0*dt*dt*0.5*(r1[i][j]+r2[i][j])*dphiT[i][j];
			 g6temp[i][j]=g6temp[i][j]-(g6temp[i][j]-g6[i][j])/taog-sigma*(g6[i][j]-gt6[i][j])-dt*w[6]*(1+(taog-0.5)/taog*(ux*e[6][0]+uy*e[6][1])/(c_s*c_s))*(r1[i][j]+r2[i][j])*(phi[i][j]-(r2[i][j]-r1[i][j])/(r1[i][j]+r2[i][j]))+1.0*dt*dt*0.5*(r1[i][j]+r2[i][j])*dphiT[i][j];
			 g7temp[i][j]=g7temp[i][j]-(g7temp[i][j]-g7[i][j])/taog-sigma*(g7[i][j]-gt7[i][j])-dt*w[7]*(1+(taog-0.5)/taog*(ux*e[7][0]+uy*e[7][1])/(c_s*c_s))*(r1[i][j]+r2[i][j])*(phi[i][j]-(r2[i][j]-r1[i][j])/(r1[i][j]+r2[i][j]))+1.0*dt*dt*0.5*(r1[i][j]+r2[i][j])*dphiT[i][j];
			 g8temp[i][j]=g8temp[i][j]-(g8temp[i][j]-g8[i][j])/taog-sigma*(g8[i][j]-gt8[i][j])-dt*w[8]*(1+(taog-0.5)/taog*(ux*e[8][0]+uy*e[8][1])/(c_s*c_s))*(r1[i][j]+r2[i][j])*(phi[i][j]-(r2[i][j]-r1[i][j])/(r1[i][j]+r2[i][j]))+1.0*dt*dt*0.5*(r1[i][j]+r2[i][j])*dphiT[i][j];
		    

      itera=itera+1;
	}//Ôö¼ÓµÄ±ß½çµü´ú½áÊø

}
		}

		for(i=0;i<xdim;i++)
		for(j=0;j<ydim;j++)
		{
             f0[i][j]=f0temp[i][j];
			 f1[i][j]=f1temp[i][j];
			 f2[i][j]=f2temp[i][j];
			 f3[i][j]=f3temp[i][j];
			 f4[i][j]=f4temp[i][j];
			 f5[i][j]=f5temp[i][j];
			 f6[i][j]=f6temp[i][j];
			 f7[i][j]=f7temp[i][j];
			 f8[i][j]=f8temp[i][j];

			 g0[i][j]=g0temp[i][j];
			 g1[i][j]=g1temp[i][j];
			 g2[i][j]=g2temp[i][j];
			 g3[i][j]=g3temp[i][j];
			 g4[i][j]=g4temp[i][j];
			 g5[i][j]=g5temp[i][j];
			 g6[i][j]=g6temp[i][j];
			 g7[i][j]=g7temp[i][j];
			 g8[i][j]=g8temp[i][j];
		} 


}
//************************************************************************// 


//************************************************************************// 
void Streaming()//¼ÆËãÁ÷¶¯²½×Óº¯Êý
{
    int i,j;
       double (*f0tempt)[ydim];
	    if((f0tempt=new double [xdim][ydim])==NULL)
	       cout<<"can't allocate memory for f0tempt matrix\n";		   
	   double (*f1tempt)[ydim];
	   if((f1tempt=new double [xdim][ydim])==NULL)
	   	  cout<<"can't allocate memory for f1tempt matrix\n";		  
	   double (*f2tempt)[ydim];
	   if((f2tempt=new double [xdim][ydim])==NULL)
	  	  cout<<"can't allocate memory for f2tempt matrix\n";		 
	   double (*f3tempt)[ydim];
	   if((f3tempt=new double [xdim][ydim])==NULL)
	   	  cout<<"can't allocate memory for f3tempt matrix\n";	 	    
	   double (*f4tempt)[ydim];
	   if((f4tempt=new double [xdim][ydim])==NULL)
	   	  cout<<"can't allocate memory for f4tempt matrix\n";		  
	   double (*f5tempt)[ydim];
	   if((f5tempt=new double [xdim][ydim])==NULL)
	   	  cout<<"can't allocate memory for f5tempt matrix\n";		  
	   double (*f6tempt)[ydim];
	   if((f6tempt=new double [xdim][ydim])==NULL)
	  	  cout<<"can't allocate memory for f6tempt matrix\n";		  
	   double (*f7tempt)[ydim];
	   if((f7tempt=new double [xdim][ydim])==NULL)
	   	  cout<<"can't allocate memory for f7tempt matrix\n";		  
	   double (*f8tempt)[ydim];
	   if((f8tempt=new double [xdim][ydim])==NULL)
	   	   cout<<"can't allocate memory for f8tempt matrix\n";

	   double (*g0tempt)[ydim];
	   if((g0tempt=new double [xdim][ydim])==NULL)
	       cout<<"can't allocate memory for g0tempt matrix\n";		   
	   double (*g1tempt)[ydim];
	   if((g1tempt=new double [xdim][ydim])==NULL)
	   	  cout<<"can't allocate memory for g1tempt matrix\n";		  
	   double (*g2tempt)[ydim];
	   if((g2tempt=new double [xdim][ydim])==NULL)
	  	  cout<<"can't allocate memory for g2tempt matrix\n";	 
	   double (*g3tempt)[ydim];
	   if((g3tempt=new double [xdim][ydim])==NULL)
	   	  cout<<"can't allocate memory for g3tempt matrix\n";	 	  
	   double (*g4tempt)[ydim];
	   if((g4tempt=new double [xdim][ydim])==NULL)
	   	  cout<<"can't allocate memory for g4tempt matrix\n";	  
	   double (*g5tempt)[ydim];
	   if((g5tempt=new double [xdim][ydim])==NULL)
	   	  cout<<"can't allocate memory for g5tempt matrix\n";		  
	   double (*g6tempt)[ydim];
	   if((g6tempt=new double [xdim][ydim])==NULL)
	  	  cout<<"can't allocate memory for g6tempt matrix\n";	  
	   double (*g7tempt)[ydim];
	   if((g7tempt=new double [xdim][ydim])==NULL)
	   	  cout<<"can't allocate memory for g7tempt matrix\n";	  
	   double (*g8tempt)[ydim];
	   if((g8tempt=new double [xdim][ydim])==NULL)
	   	   cout<<"can't allocate memory for g8tempt matrix\n";
//************************************************************
for(j=1;j<ydim-1;j++)
		for(i=1;i<xdim-1;i++)
		{
 f0tempt[i][j]=f0[i][j];
 f1tempt[i][j]=f1[i-1][j]; 
 f2tempt[i][j]=f2[i][j-1];
 f3tempt[i][j]=f3[i+1][j];
 f4tempt[i][j]=f4[i][j+1];
 f5tempt[i][j]=f5[i-1][j-1];
 f6tempt[i][j]=f6[i+1][j-1];
 f7tempt[i][j]=f7[i+1][j+1];  
 f8tempt[i][j]=f8[i-1][j+1];

 g0tempt[i][j]=g0[i][j];
 g1tempt[i][j]=g1[i-1][j]; 
 g2tempt[i][j]=g2[i][j-1];
 g3tempt[i][j]=g3[i+1][j];
 g4tempt[i][j]=g4[i][j+1];
 g5tempt[i][j]=g5[i-1][j-1];
 g6tempt[i][j]=g6[i+1][j-1];
 g7tempt[i][j]=g7[i+1][j+1];  
 g8tempt[i][j]=g8[i-1][j+1];
		}

for(j=1;j<ydim-1;j++)
		for(i=1;i<xdim-1;i++)
		{
			f0[i][j]=f0tempt[i][j];
            f1[i][j]=f1tempt[i][j];
			f2[i][j]=f2tempt[i][j];
			f3[i][j]=f3tempt[i][j];
			f4[i][j]=f4tempt[i][j];
			f5[i][j]=f5tempt[i][j];
			f6[i][j]=f6tempt[i][j];
			f7[i][j]=f7tempt[i][j];
			f8[i][j]=f8tempt[i][j];
            
			g0[i][j]=g0tempt[i][j];
            g1[i][j]=g1tempt[i][j];
			g2[i][j]=g2tempt[i][j];
			g3[i][j]=g3tempt[i][j];
			g4[i][j]=g4tempt[i][j];
			g5[i][j]=g5tempt[i][j];
			g6[i][j]=g6tempt[i][j];
			g7[i][j]=g7tempt[i][j];
			g8[i][j]=g8tempt[i][j];

		}
      delete []f0tempt;
	  delete []f1tempt;
	  delete []f2tempt;
	  delete []f3tempt;
	  delete []f4tempt;
	  delete []f5tempt;
	  delete []f6tempt;
	  delete []f7tempt;
	  delete []f8tempt;

	  delete []g0tempt;
	  delete []g1tempt;
	  delete []g2tempt;
	  delete []g3tempt;
	  delete []g4tempt;
	  delete []g5tempt;
	  delete []g6tempt;
	  delete []g7tempt;
	  delete []g8tempt;
}//end void streaming()
//**************************************************************************// 


//********************************************************************************************************************************************// 
void SoundBoundary()//´¦ÀíÉù³¡±ß½çÌõ¼þ×Óº¯Êý
{
	int i,j;

for(i=1;i<xdim-1;i++)//ÏÂ±ÚÃæ±ß½ç-ËÙ¶È¼ôÇÐ±ß½ç´¦Àí·½·¨
{  
		f0[i][0]=f0temp[i][0];
		f1[i][0]=f1temp[i-1][0];
		f3[i][0]=f3temp[i+1][0];
		f4[i][0]=f4temp[i][1];
		f7[i][0]=f7temp[i+1][1];
		f8[i][0]=f8temp[i-1][1];

	   dens[i][0]=f0[i][0]+f1[i][0]+f3[i][0]+2.0*(f8[i][0]+g7[i][0]+g4[i][0]);
	   double downdens=f0temp[i][0]+f7temp[i][0]+f4temp[i][0]+f8temp[i][0]+f1[i][0]+f7[i][0]+f4[i][0]+f8[i][0]+f3[i][0];
	   f0[i][0]=downdens-f1[i][0]-f3[i][0]-2.0*(f4[i][0]+f7[i][0]+f8[i][0]);
		f2[i][0]=f4[i][0];
		f5[i][0]=f7[i][0]+(1.0/2.0)*(f3[i][0]-f1[i][0])-(1.0/2.0)*dens[i][0]*(gama/c)*((L-1.0)/2.0);
		f6[i][0]=f8[i][0]-(1.0/2.0)*(f3[i][0]-f1[i][0])+(1.0/2.0)*dens[i][0]*(gama/c)*((L-1.0)/2.0);
		

		g0[i][0]=g0temp[i][0];
		g1[i][0]=g1temp[i-1][0];
		g3[i][0]=g3temp[i+1][0];
		g4[i][0]=g4temp[i][1];
		g7[i][0]=g7temp[i+1][1];
		g8[i][0]=g8temp[i-1][1];

	   phi[i][0]=g0[i][0]+g1[i][0]+g3[i][0]+2.0*(g8[i][0]+g7[i][0]+g4[i][0]);
	   double downphi=g0temp[i][0]+g7temp[i][0]+g4temp[i][0]+g8temp[i][0]+g1[i][0]+g7[i][0]+g4[i][0]+g8[i][0]+g3[i][0];
	   g0[i][0]=downphi-g1[i][0]-g3[i][0]-2.0*(g4[i][0]+g7[i][0]+g8[i][0]);
		g2[i][0]=g4[i][0];
		g5[i][0]=g7[i][0]+(1.0/2.0)*(g3[i][0]-g1[i][0])-(1.0/2.0)*phi[i][0]*(gama/c)*((L-1.0)/2.0);
		g6[i][0]=g8[i][0]-(1.0/2.0)*(g3[i][0]-g1[i][0])+(1.0/2.0)*phi[i][0]*(gama/c)*((L-1.0)/2.0);
	//	phi[i][0]=g0[i][0]+g1[i][0]+g3[i][0]+2*(g4[i][0]+g7[i][0]+g8[i][0]);
	}


	for(i=1;i<xdim-1;i++)//ÉÏ±ÚÃæ±ß½ç-ËÙ¶È¼ôÇÐ±ß½ç´¦Àí·½·¨
	{
		f0[i][ydim-1]=f0temp[i][ydim-1];
		f1[i][ydim-1]=f1temp[i-1][ydim-1];
		f2[i][ydim-1]=f2temp[i][ydim-2];
		f3[i][ydim-1]=f3temp[i+1][ydim-1];
		f5[i][ydim-1]=f5temp[i-1][ydim-2];
		f6[i][ydim-1]=f6temp[i+1][ydim-2];
 
        dens[i][ydim-1]=f0[i][ydim-1]+f1[i][ydim-1]+f3[i][ydim-1]+2.0*(f5[i][ydim-1]+f2[i][ydim-1]+f6[i][ydim-1]);
        double updens=f0temp[i][ydim-1]+f5temp[i][ydim-1]+f2temp[i][ydim-1]+f6temp[i][ydim-1]+f1[i][ydim-1]+f5[i][ydim-1]+f2[i][ydim-1]+f6[i][ydim-1]+f3[i][ydim-1];
        f0[i][ydim-1]=updens-f1[i][ydim-1]-f3[i][ydim-1]-2.0*(f2[i][ydim-1]+f5[i][ydim-1]+f6[i][ydim-1]);

        f4[i][ydim-1]=f2[i][ydim-1];
		f8[i][ydim-1]=f6[i][ydim-1]-(1.0/2.0)*(f1[i][ydim-1]-f3[i][ydim-1])+(1.0/2.0)*dens[i][ydim-1]*(gama/c)*(L-1.0)/2.0;
        f7[i][ydim-1]=f5[i][ydim-1]+(1.0/2.0)*(f1[i][ydim-1]-f3[i][ydim-1])-(1.0/2.0)*dens[i][ydim-1]*(gama/c)*(L-1.0)/2.0;
        //dens[i][ydim-1]=f0[i][ydim-1]+f1[i][ydim-1]+f3[i][ydim-1]+2.0*(f2[i][ydim-1]+f6[i][ydim-1]+f5[i][ydim-1]);

		g0[i][ydim-1]=g0temp[i][ydim-1];
		g1[i][ydim-1]=g1temp[i-1][ydim-1];
		g2[i][ydim-1]=g2temp[i][ydim-2];
		g3[i][ydim-1]=g3temp[i+1][ydim-1];
		g5[i][ydim-1]=g5temp[i-1][ydim-2];
		g6[i][ydim-1]=g6temp[i+1][ydim-2];
 
		phi[i][ydim-1]=g0[i][ydim-1]+g1[i][ydim-1]+g3[i][ydim-1]+2.0*(g5[i][ydim-1]+g2[i][ydim-1]+g6[i][ydim-1]);
	double upphi=g0temp[i][ydim-1]+g5temp[i][ydim-1]+g2temp[i][ydim-1]+g6temp[i][ydim-1]+g1[i][ydim-1]+g5[i][ydim-1]+g2[i][ydim-1]+g6[i][ydim-1]+g3[i][ydim-1];
        g0[i][ydim-1]=upphi-g1[i][ydim-1]-g3[i][ydim-1]-2.0*(g2[i][ydim-1]+g5[i][ydim-1]+g6[i][ydim-1]);
		
        g4[i][ydim-1]=g2[i][ydim-1];
        g8[i][ydim-1]=g6[i][ydim-1]-(1.0/2.0)*(g1[i][ydim-1]-g3[i][ydim-1])+(1.0/2.0)*phi[i][ydim-1]*(gama/c)*(L-1.0)/2.0;
        g7[i][ydim-1]=g5[i][ydim-1]+(1.0/2.0)*(g1[i][ydim-1]-g3[i][ydim-1])-(1.0/2.0)*phi[i][ydim-1]*(gama/c)*(L-1.0)/2.0;
		//phi[i][ydim-1]=g0[i][ydim-1]+g1[i][ydim-1]+g3[i][ydim-1]+2.0*(g2[i][ydim-1]+g6[i][ydim-1]+g5[i][ydim-1]);
	}

	for(j=1;j<ydim-1;j++)//Èë¿Ú-ËÙ¶È¼ôÇÐ±ß½ç´¦Àí·½·¨
	{
		f0[0][j]=f0temp[0][j];
		f2[0][j]=f2temp[0][j-1];
        f3[0][j]=f3temp[1][j];
        f4[0][j]=f4temp[0][j+1];
	    f6[0][j]=f6temp[1][j-1];
        f7[0][j]=f7temp[1][j+1];

		dens[0][j]=f0[0][j]+f2[0][j]+f4[0][j]+2.0*(f3[0][j]+f6[0][j]+f7[0][j]);
        double indens=f0temp[0][j]+f3temp[0][j]+f6temp[0][j]+f7temp[0][j]+f2[0][j]+f4[0][j]+f3[0][j]+f6[0][j]+f7[0][j];
        f0[0][j]=indens-f2[0][j]-f4[0][j]-2.0*(f3[0][j]+f6[0][j]+f7[0][j]);

		f1[0][j]=f3[0][j];
		f5[0][j]=f7[0][j]-(1.0/2.0)*(f2[0][j]-f4[0][j]);
		f8[0][j]=f6[0][j]+(1.0/2.0)*(f2[0][j]-f4[0][j]);


        g0[0][j]=g0temp[0][j];
		g2[0][j]=g2temp[0][j-1];
        g3[0][j]=g3temp[1][j];
        g4[0][j]=g4temp[0][j+1];
	    g6[0][j]=g6temp[1][j-1];
        g7[0][j]=g7temp[1][j+1];

        phi[0][j]=g0[0][j]+g2[0][j]+g4[0][j]+2.0*(g3[0][j]+g6[0][j]+g7[0][j]);
        double inphi=g0temp[0][j]+g3temp[0][j]+g6temp[0][j]+g7temp[0][j]+g2[0][j]+g4[0][j]+g3[0][j]+g6[0][j]+g7[0][j];
        g0[0][j]=inphi-g2[0][j]-g4[0][j]-2.0*(g3[0][j]+g6[0][j]+g7[0][j]);

		g1[0][j]=g3[0][j];
		g5[0][j]=g7[0][j]-(1.0/2.0)*(g2[0][j]-g4[0][j]);
		g8[0][j]=g6[0][j]+(1.0/2.0)*(g2[0][j]-g4[0][j]);

	}
/*
	for(j=buffer;j<=ydim-buffer-1;j++)//Èë¿Ú±ß½çÌõ¼þ¸ø¶¨ËÙ¶ÈºÍÃÜ¶È
	{
		
		f0[0][j]=f0temp[0][j];
		f2[0][j]=f2temp[0][j-1];
        f3[0][j]=f3temp[1][j];
        f4[0][j]=f4temp[0][j+1];
	    f6[0][j]=f6temp[1][j-1];
        f7[0][j]=f7temp[1][j+1];

		//dens[0][j]=f0[0][j]+f2[0][j]+f4[0][j]+2.0*(f3[0][j]+f6[0][j]+f7[0][j]);
        //double indens=f0temp[0][j]+f3temp[0][j]+f6temp[0][j]+f7temp[0][j]+f2[0][j]+f4[0][j]+f3[0][j]+f6[0][j]+f7[0][j];
        //f0[0][j]=indens-f2[0][j]-f4[0][j]-2.0*(f3[0][j]+f6[0][j]+f7[0][j]);
        
		//dens[0][j]=(f0[0][j]+f2[0][j]+f4[0][j]+2*(f3[0][j]+f6[0][j]+f7[0][j]))/(1.0-velox[0][j]/c);

		velox[0][j]=1.0-(f0[0][j]+f2[0][j]+f4[0][j]+2*(f3[0][j]+f6[0][j]+f7[0][j]))/dens[0][j];
		double indens=f0temp[0][j]+f3temp[0][j]+f6temp[0][j]+f7temp[0][j]+f2[0][j]+f4[0][j]+f3[0][j]+f6[0][j]+f7[0][j];
        f0[0][j]=indens-f2[0][j]-f4[0][j]-2.0*(f3[0][j]+f6[0][j]+f7[0][j]);

		f1[0][j]=f3[0][j]+2.0/3.0*dens[0][j]*velox[0][j]/c;
		f5[0][j]=f7[0][j]-(1.0/2.0)*(f2[0][j]-f4[0][j])+1.0/6.0*dens[0][j]*velox[0][j]/c;
		f8[0][j]=f6[0][j]+(1.0/2.0)*(f2[0][j]-f4[0][j])+1.0/6.0*dens[0][j]*velox[0][j]/c;


        g0[0][j]=g0temp[0][j];
		g2[0][j]=g2temp[0][j-1];
        g3[0][j]=g3temp[1][j];
        g4[0][j]=g4temp[0][j+1];
	    g6[0][j]=g6temp[1][j-1];
        g7[0][j]=g7temp[1][j+1];

        //phi[0][j]=g0[0][j]+g2[0][j]+g4[0][j]+2.0*(g3[0][j]+g6[0][j]+g7[0][j]);
        //double inphi=g0temp[0][j]+g3temp[0][j]+g6temp[0][j]+g7temp[0][j]+g2[0][j]+g4[0][j]+g3[0][j]+g6[0][j]+g7[0][j];
        //g0[0][j]=inphi-g2[0][j]-g4[0][j]-2.0*(g3[0][j]+g6[0][j]+g7[0][j]);

		phi[0][j]=(g0[0][j]+g2[0][j]+g4[0][j]+2*(g3[0][j]+g6[0][j]+g7[0][j]))/(1.0-velox[0][j]/c);
        double inphi=g0temp[0][j]+g3temp[0][j]+g6temp[0][j]+g7temp[0][j]+g2[0][j]+g4[0][j]+g3[0][j]+g6[0][j]+g7[0][j];
        g0[0][j]=inphi-g2[0][j]-g4[0][j]-2.0*(g3[0][j]+g6[0][j]+g7[0][j]);

		g1[0][j]=g3[0][j]+2.0/3.0*phi[0][j]*velox[0][j]/c;
		g5[0][j]=g7[0][j]-(1.0/2.0)*(g2[0][j]-g4[0][j])+1.0/6.0*phi[0][j]*velox[0][j]/c;
		g8[0][j]=g6[0][j]+(1.0/2.0)*(g2[0][j]-g4[0][j])+1.0/6.0*phi[0][j]*velox[0][j]/c;

	}
	*/

for(j=1;j<ydim-1;j++) //³ö¿Ú-ËÙ¶È¼ôÇÐ±ß½ç´¦Àí·½·¨
	{
	    f0[xdim-1][j]=f0temp[xdim-1][j];
        f1[xdim-1][j]=f1temp[xdim-2][j];
        f2[xdim-1][j]=f2temp[xdim-1][j-1];
        f4[xdim-1][j]=f4temp[xdim-1][j+1];
        f5[xdim-1][j]=f5temp[xdim-2][j-1];
        f8[xdim-1][j]=f8temp[xdim-2][j+1];

		dens[xdim-1][j]=f0[xdim-1][j]+f2[xdim-1][j]+f4[xdim-1][j]+2.0*(f1[xdim-1][j]+f5[xdim-1][j]+f8[xdim-1][j]);
        double outdens=f0temp[xdim-1][j]+f1temp[xdim-1][j]+f5temp[xdim-1][j]+f8temp[xdim-1][j]+f2[xdim-1][j]+f4[xdim-1][j]+f1[xdim-1][j]+f5[xdim-1][j]+f8[xdim-1][j];
        f0[xdim-1][j]=outdens-f2[xdim-1][j]-f4[xdim-1][j]-2.0*(f1[xdim-1][j]+f5[xdim-1][j]+f8[xdim-1][j]);

		f3[xdim-1][j]=f1[xdim-1][j];
		f6[xdim-1][j]=f8[xdim-1][j]+(1.0/2.0)*(f4[xdim-1][j]-f2[xdim-1][j]);
		f7[xdim-1][j]=f5[xdim-1][j]-(1.0/2.0)*(f4[xdim-1][j]-f2[xdim-1][j]);

		g0[xdim-1][j]=g0temp[xdim-1][j];
        g1[xdim-1][j]=g1temp[xdim-2][j];
        g2[xdim-1][j]=g2temp[xdim-1][j-1];
        g4[xdim-1][j]=g4temp[xdim-1][j+1];
        g5[xdim-1][j]=g5temp[xdim-2][j-1];
        g8[xdim-1][j]=g8temp[xdim-2][j+1];

		
		phi[xdim-1][j]=g0[xdim-1][j]+g2[xdim-1][j]+g4[xdim-1][j]+2.0*(g1[xdim-1][j]+g5[xdim-1][j]+g8[xdim-1][j]);
        double outphi=g0temp[xdim-1][j]+g1temp[xdim-1][j]+g5temp[xdim-1][j]+g8temp[xdim-1][j]+g2[xdim-1][j]+g4[xdim-1][j]+g1[xdim-1][j]+g5[xdim-1][j]+g8[xdim-1][j];
        g0[xdim-1][j]=outphi-g2[xdim-1][j]-g4[xdim-1][j]-2.0*(g1[xdim-1][j]+g5[xdim-1][j]+g8[xdim-1][j]);

		g3[xdim-1][j]=g1[xdim-1][j];
		g6[xdim-1][j]=g8[xdim-1][j]+(1.0/2.0)*(g4[xdim-1][j]-g2[xdim-1][j]);
		g7[xdim-1][j]=g5[xdim-1][j]-(1.0/2.0)*(g4[xdim-1][j]-g2[xdim-1][j]);
	
	}
   /*
   f0[0][0]=f0temp[0][0];//fÈë¿ÚÏÂ½Çµã·Ö²¼º¯Êý
   f3[0][0]=f3temp[1][0];
   f4[0][0]=f4temp[0][1];
   f7[0][0]=f7temp[1][1];
 
   f1[0][0]=f1temp[xdim-1][0];
   f2[0][0]=f2temp[0][ydim-1];
   f5[0][0]=f5temp[xdim-1][ydim-1];
   f6[0][0]=f6temp[1][ydim-1];
   f8[0][0]=f8temp[xdim-1][1];


   g0[0][0]=g0temp[0][0];//gÈë¿ÚÏÂ½Çµã·Ö²¼º¯Êý
   g3[0][0]=g3temp[1][0];
   g4[0][0]=g4temp[0][1];
   g7[0][0]=g7temp[1][1];
 
   g1[0][0]=g1temp[xdim-1][0];
   g2[0][0]=g2temp[0][ydim-1];
   g5[0][0]=g5temp[xdim-1][ydim-1];
   g6[0][0]=g6temp[1][ydim-1];
   g8[0][0]=g8temp[xdim-1][1];


   f0[0][ydim-1]=f0temp[0][ydim-1];//fÈë¿ÚÉÏ½Çµã·Ö²¼º¯Êý
   f2[0][ydim-1]=f2temp[0][ydim-2];
   f3[0][ydim-1]=f3temp[1][ydim-1];
   f6[0][ydim-1]=f6temp[1][ydim-2];
 
   f1[0][ydim-1]=f1temp[xdim-1][ydim-1];
   f4[0][ydim-1]=f4temp[0][0];
   f5[0][ydim-1]=f5temp[xdim-1][ydim-2];
   f7[0][ydim-1]=f7temp[1][0];
   f8[0][ydim-1]=f8temp[xdim-1][0];


   g0[0][ydim-1]=g0temp[0][ydim-1];//gÈë¿ÚÉÏ½Çµã·Ö²¼º¯Êý
   g2[0][ydim-1]=g2temp[0][ydim-2];
   g3[0][ydim-1]=g3temp[1][ydim-1];
   g6[0][ydim-1]=g6temp[1][ydim-2];
 
   g1[0][ydim-1]=g1temp[xdim-1][ydim-1];
   g4[0][ydim-1]=g4temp[0][0];
   g5[0][ydim-1]=g5temp[xdim-1][ydim-2];
   g7[0][ydim-1]=g7temp[1][0];
   g8[0][ydim-1]=g8temp[xdim-1][0];


   f0[xdim-1][ydim-1]=f0temp[xdim-1][ydim-1];//f³ö¿ÚÉÏ½Çµã·Ö²¼º¯Êý
   f1[xdim-1][ydim-1]=f1temp[xdim-2][ydim-1];
   f2[xdim-1][ydim-1]=f2temp[xdim-1][ydim-2];
   f5[xdim-1][ydim-1]=f5temp[xdim-2][ydim-2];
 
   f3[xdim-1][ydim-1]=f3temp[0][ydim-1];
   f4[xdim-1][ydim-1]=f4temp[xdim-1][0];
   f6[xdim-1][ydim-1]=f6temp[0][ydim-2];
   f7[xdim-1][ydim-1]=f7temp[0][0];
   f8[xdim-1][ydim-1]=f8temp[xdim-2][0];

    
   g0[xdim-1][ydim-1]=g0temp[xdim-1][ydim-1];//g³ö¿ÚÉÏ½Çµã·Ö²¼º¯Êý
   g1[xdim-1][ydim-1]=g1temp[xdim-2][ydim-1];
   g2[xdim-1][ydim-1]=g2temp[xdim-1][ydim-2];
   g5[xdim-1][ydim-1]=g5temp[xdim-2][ydim-2];
 
   g3[xdim-1][ydim-1]=g3temp[0][ydim-1];
   g4[xdim-1][ydim-1]=g4temp[xdim-1][0];
   g6[xdim-1][ydim-1]=g6temp[0][ydim-2];
   g7[xdim-1][ydim-1]=g7temp[0][0];
   g8[xdim-1][ydim-1]=g8temp[xdim-2][0];


   f0[xdim-1][0]=f0temp[xdim-1][0];//f³ö¿ÚÏÂ½Çµã·Ö²¼º¯Êý
   f1[xdim-1][0]=f1temp[xdim-2][0];
   f4[xdim-1][0]=f4temp[xdim-1][1];
   f8[xdim-1][0]=f8temp[xdim-2][1];
 
   f2[xdim-1][0]=f2temp[xdim-1][ydim-1];
   f3[xdim-1][0]=f3temp[0][0];
   f5[xdim-1][0]=f5temp[xdim-2][ydim-1];
   f6[xdim-1][0]=f6temp[0][ydim-1];
   f7[xdim-1][0]=f7temp[0][1];

       
   g0[xdim-1][0]=g0temp[xdim-1][0];//g³ö¿ÚÏÂ½Çµã·Ö²¼º¯Êý
   g1[xdim-1][0]=g1temp[xdim-2][0];
   g4[xdim-1][0]=g4temp[xdim-1][1];
   g8[xdim-1][0]=g8temp[xdim-2][1];

   g2[xdim-1][0]=g2temp[xdim-1][ydim-1];
   g3[xdim-1][0]=g3temp[0][0];
   g5[xdim-1][0]=g5temp[xdim-2][ydim-1];
   g6[xdim-1][0]=g6temp[0][ydim-1];
   g7[xdim-1][0]=g7temp[0][1];

   f0[0][0]=f0temp[0][0];//fÈë¿ÚÏÂ½Ç
   f3[0][0]=f3temp[1][0];
   f4[0][0]=f4temp[0][1];
   f7[0][0]=f7temp[1][1];
 
   f1[0][0]=f3[0][0];
   f2[0][0]=f4[0][0];
   f5[0][0]=f7[0][0];

   dens[0][0]=f0[0][0]+f1[0][0]+f2[0][0]+f3[0][0]+f4[0][0]+f5[0][0]+f6[0][0]+f7[0][0]+f8[0][0];
   double dens00=f0temp[0][0]+f1temp[0][0]+f2temp[0][0]+f5temp[0][0]+f6[0][0]+f8[0][0]+f1[0][0]+f2[0][0]+f5[0][0];
   f0[0][0]=dens00-(f1[0][0]+f2[0][0]+f3[0][0]+f4[0][0]+f5[0][0]+f6[0][0]+f7[0][0]+f8[0][0]);

   f6[0][0]=(dens[0][0]-f0[0][0]-f1[0][0]-f2[0][0]-f3[0][0]-f4[0][0]-f5[0][0]-f7[0][0])/2.0;
   f8[0][0]=f6[0][0];

   g0[0][0]=g0temp[0][0];//gÈë¿ÚÏÂ½Ç
   g3[0][0]=g3temp[1][0];
   g4[0][0]=g4temp[0][1];
   g7[0][0]=g7temp[1][1];
 
   g1[0][0]=g3[0][0];
   g2[0][0]=g4[0][0];
   g5[0][0]=g7[0][0];

   
   phi[0][0]=g0[0][0]+g1[0][0]+g2[0][0]+g3[0][0]+g4[0][0]+g5[0][0]+g6[0][0]+g7[0][0]+g8[0][0];
   double phi00=g0temp[0][0]+g1temp[0][0]+g2temp[0][0]+g5temp[0][0]+g6[0][0]+g8[0][0]+g1[0][0]+g2[0][0]+g5[0][0];
   g0[0][0]=phi00-(g1[0][0]+g2[0][0]+g3[0][0]+g4[0][0]+g5[0][0]+g6[0][0]+g7[0][0]+g8[0][0]);

   g6[0][0]=(phi[0][0]-g0[0][0]-g1[0][0]-g2[0][0]-g3[0][0]-g4[0][0]-g5[0][0]-g7[0][0])/2.0;
   g8[0][0]=g6[0][0];*/

     
   f0[0][0]=f0temp[0][0];//fÈë¿ÚÏÂ½Çµã·Ö²¼º¯Êý
   f3[0][0]=f3temp[1][0];
   f4[0][0]=f4temp[0][1];
   f7[0][0]=f7temp[1][1];
 
   f1[0][0]=f1temp[xdim-1][0];
   f2[0][0]=f2temp[0][ydim-1];
   f5[0][0]=f5temp[xdim-1][ydim-1];
   f6[0][0]=f6temp[1][ydim-1];
   f8[0][0]=f8temp[xdim-1][1];


   g0[0][0]=g0temp[0][0];//gÈë¿ÚÏÂ½Çµã·Ö²¼º¯Êý
   g3[0][0]=g3temp[1][0];
   g4[0][0]=g4temp[0][1];
   g7[0][0]=g7temp[1][1];
 
   g1[0][0]=g1temp[xdim-1][0];
   g2[0][0]=g2temp[0][ydim-1];
   g5[0][0]=g5temp[xdim-1][ydim-1];
   g6[0][0]=g6temp[1][ydim-1];
   g8[0][0]=g8temp[xdim-1][1];


   f0[0][ydim-1]=f0temp[0][ydim-1];//fÈë¿ÚÉÏ½Çµã·Ö²¼º¯Êý
   f2[0][ydim-1]=f2temp[0][ydim-2];
   f3[0][ydim-1]=f3temp[1][ydim-1];
   f6[0][ydim-1]=f6temp[1][ydim-2];
 
   f1[0][ydim-1]=f1temp[xdim-1][ydim-1];
   f4[0][ydim-1]=f4temp[0][0];
   f5[0][ydim-1]=f5temp[xdim-1][ydim-2];
   f7[0][ydim-1]=f7temp[1][0];
   f8[0][ydim-1]=f8temp[xdim-1][0];


   g0[0][ydim-1]=g0temp[0][ydim-1];//gÈë¿ÚÉÏ½Çµã·Ö²¼º¯Êý
   g2[0][ydim-1]=g2temp[0][ydim-2];
   g3[0][ydim-1]=g3temp[1][ydim-1];
   g6[0][ydim-1]=g6temp[1][ydim-2];
 
   g1[0][ydim-1]=g1temp[xdim-1][ydim-1];
   g4[0][ydim-1]=g4temp[0][0];
   g5[0][ydim-1]=g5temp[xdim-1][ydim-2];
   g7[0][ydim-1]=g7temp[1][0];
   g8[0][ydim-1]=g8temp[xdim-1][0];


   f0[xdim-1][ydim-1]=f0temp[xdim-1][ydim-1];//f³ö¿ÚÉÏ½Çµã·Ö²¼º¯Êý
   f1[xdim-1][ydim-1]=f1temp[xdim-2][ydim-1];
   f2[xdim-1][ydim-1]=f2temp[xdim-1][ydim-2];
   f5[xdim-1][ydim-1]=f5temp[xdim-2][ydim-2];
 
   f3[xdim-1][ydim-1]=f3temp[0][ydim-1];
   f4[xdim-1][ydim-1]=f4temp[xdim-1][0];
   f6[xdim-1][ydim-1]=f6temp[0][ydim-2];
   f7[xdim-1][ydim-1]=f7temp[0][0];
   f8[xdim-1][ydim-1]=f8temp[xdim-2][0];

    
   g0[xdim-1][ydim-1]=g0temp[xdim-1][ydim-1];//g³ö¿ÚÉÏ½Çµã·Ö²¼º¯Êý
   g1[xdim-1][ydim-1]=g1temp[xdim-2][ydim-1];
   g2[xdim-1][ydim-1]=g2temp[xdim-1][ydim-2];
   g5[xdim-1][ydim-1]=g5temp[xdim-2][ydim-2];
 
   g3[xdim-1][ydim-1]=g3temp[0][ydim-1];
   g4[xdim-1][ydim-1]=g4temp[xdim-1][0];
   g6[xdim-1][ydim-1]=g6temp[0][ydim-2];
   g7[xdim-1][ydim-1]=g7temp[0][0];
   g8[xdim-1][ydim-1]=g8temp[xdim-2][0];


   f0[xdim-1][0]=f0temp[xdim-1][0];//f³ö¿ÚÏÂ½Çµã·Ö²¼º¯Êý
   f1[xdim-1][0]=f1temp[xdim-2][0];
   f4[xdim-1][0]=f4temp[xdim-1][1];
   f8[xdim-1][0]=f8temp[xdim-2][1];
 
   f2[xdim-1][0]=f2temp[xdim-1][ydim-1];
   f3[xdim-1][0]=f3temp[0][0];
   f5[xdim-1][0]=f5temp[xdim-2][ydim-1];
   f6[xdim-1][0]=f6temp[0][ydim-1];
   f7[xdim-1][0]=f7temp[0][1];

       
   g0[xdim-1][0]=g0temp[xdim-1][0];//g³ö¿ÚÏÂ½Çµã·Ö²¼º¯Êý
   g1[xdim-1][0]=g1temp[xdim-2][0];
   g4[xdim-1][0]=g4temp[xdim-1][1];
   g8[xdim-1][0]=g8temp[xdim-2][1];

   g2[xdim-1][0]=g2temp[xdim-1][ydim-1];
   g3[xdim-1][0]=g3temp[0][0];
   g5[xdim-1][0]=g5temp[xdim-2][ydim-1];
   g6[xdim-1][0]=g6temp[0][ydim-1];
   g7[xdim-1][0]=g7temp[0][1];
}
//***************************************************************************************************************//


//***************************************************************************************************************//


void Initial()//ÏµÍ³³õÊ¼»¯
{
	int i,j;

	for(i=0; i<xdim; i++)//¶¨ÒåÁ÷Ìå½Úµã£¬Á÷ÌåµãÎª0£¬·ñÔò±ß½çµãÎª1
	for(j=0; j<ydim; j++)
	{
	if((j>=buffer)&&(j<=ydim-buffer-1))
			fluid_node[i][j]=0;//Á÷Ìåµã

		else  
			fluid_node[i][j]=1;//±ß½çÎüÊÕ½Úµã
	}


for(i=0; i<xdim; i++)//³õÊ¼»¯²ÎÁ¿
	for(j=0; j<ydim; j++)
	{
dens[i][j]=initial_dens;
phi[i][j]=initial_phi;
velox[i][j]=initial_ux;
veloy[i][j]=initial_uy;
}

}
//***************************************************************************************

//***************************************************************************************************************//

void str_factor()//ÃÜ¶È³¡¼ÆËã½á¹¹Òò×Ó
{  

	double (*Sx)[k_ydim];
	    if((Sx=new double [k_xdim][k_ydim])==NULL)
	       cout<<"can't allocate memory for Sx matrix\n";
		
	double (*Sy)[k_ydim];
	    if((Sy=new double [k_xdim][k_ydim])==NULL)
	       cout<<"can't allocate memory for Sy matrix\n";	

	int i,j,m,n;
	
	double kx,ky;//¼ÆËã¿Õ¼äµÄºá×ø±ê¡¢×Ý×ø±ê

	double ks_sum=0.0;
	double s_sum=0.0;

	double cos_sum=0.0;
	double sin_sum=0.0;

	double S_total=0.0;
	   int k_number=0;

	double phi_aver=0.0;//ÃÜ¶È²îµÄÆ½¾ùÖµ
    
	 double xdimx=xdim;//Ñ¡È¡µÄÊµ¼Ê¼ÆËã¿Õ¼ä³ß¶È
	 double ydimy=ydim;

			 
	 for(i=0; i<xdimx; i++)//¼ÆËã¿Õ¼äÉÏµÄÃÜ¶È²îÆ½¾ùÖµ
		     for(j=0; j<ydimy; j++)
			 {
				 phi_aver=phi_aver+phi[i][j];
			 }

			 phi_aver=phi_aver/(xdimx*ydimy);

		for(m=0; m<k_xdim; m++)//¼ÆËã¶þÎ¬¿Õ¼äÉÏµÄ½á¹¹Òò×Ó
		for(n=0; n<k_ydim; n++)
		{
			
	        kx=(2.0*pi/(k_xdim))*(m-k_xdim/2)*kds;
			ky=(2.0*pi/(k_ydim))*(n-k_ydim/2)*kds;

			cos_sum=0.0;
	        sin_sum=0.0;

		for(i=0; i<xdimx; i++)
		     for(j=0; j<ydimy; j++)

			 {
				 cos_sum=cos_sum+(phi[i][j]-phi_aver)*cos(kx*i*dx+ky*j*dy);
				 sin_sum=sin_sum+(phi[i][j]-phi_aver)*sin(kx*i*dx+ky*j*dy);
				 //cos_sum=cos_sum+(phi[i][j])*cos(kx*i*dx+ky*j*dy);
				 //sin_sum=sin_sum+(phi[i][j])*sin(kx*i*dx+ky*j*dy);
			 }
			
		    cos_sum=pow(cos_sum,2.0);
			sin_sum=pow(sin_sum,2.0);

			S[m][n]=(cos_sum+sin_sum)/(k_xdim*k_ydim);	
//		    S[m][n]=sqrt((cos_sum+sin_sum))/(k_xdim*k_ydim);	
		
		}
//**********************************************************

//**********************************************************
		    
			int ki=-1;

		for(i=0;i<k_xdim/2;i++)//¼ÆËãÒ»Î¬k¿Õ¼äÉÏµÄÆ½¾ù½á¹¹Òò×Ó
			for(j=0;j<=i;j++)

		{ 
		    S_total=0.0;
			k_number=0;

			double xx=pow((2.0*pi/(k_xdim))*i*kds,2.0);
			double yy=pow((2.0*pi/(k_ydim))*j*kds,2.0);

			 ki=ki+1;

			kr[ki]=sqrt(xx+yy);

		for(m=0; m<k_xdim; m++)
		     for(n=0; n<k_ydim; n++)
			 {
			if((sqrt((m-k_xdim/2)*(m-k_xdim/2)+(n-k_ydim/2)*(n-k_ydim/2))>=(sqrt(i*i+j*j)-1.0/2.0))&&(sqrt((m-k_xdim/2)*(m-k_xdim/2)+(n-k_xdim/2)*(n-k_xdim/2))<=(sqrt(i*i+j*j)+1.0/2.0)))
			{
				S_total=S_total+S[m][n];
				k_number=k_number+1;
			}
			 else
				 {
				S_total=S_total;
			 	k_number=k_number;
			 }

			 }

			S_str[ki]=S_total/k_number;

		}

//*****************************************************************È¡×î´óµÄÖµ

double (*temp1_max);
	       if((temp1_max=new double [k_xdim*k_ydim])==NULL)
	       cout<<"can't allocate memory for temp1_max matrix\n";

double (*temp2_max);
	       if((temp2_max=new double [k_xdim*k_ydim])==NULL)
	       cout<<"can't allocate memory for temp2_max matrix\n";

		for(i=0;i<(k_xdim*k_ydim/4+k_xdim/2)/2;i++)
		{
			  temp1_max[i]=kr[i];
			  temp2_max[i]=S_str[i];
		}

    double t1,t2;
	int k;

	for(i=0;i<(k_xdim*k_ydim/4+k_xdim/2)/2-1;i++)

		for(k=0;k<(k_xdim*k_ydim/4+k_xdim/2)/2-1-i; k++)//Ã°ÅÝÅÅÐò·¨
				
			if(temp1_max[k]>temp1_max[k+1])
			{
				            t1=temp1_max[k];
							t2=temp2_max[k];

				temp1_max[k]=temp1_max[k+1];
				temp2_max[k]=temp2_max[k+1];

			  temp1_max[k+1]=t1;
			  temp2_max[k+1]=t2;
			}

				for(i=0;i<(k_xdim*k_ydim/4+k_xdim/2)/2;i++)
				{
					   kr[i]=temp1_max[i];
			        S_str[i]=temp2_max[i];
				}

			delete []temp1_max;
			delete []temp2_max;

//**********************************************************
//**********************************************************

		ks_sum=0.0;
	    s_sum=0.0;

		for(i=0; i<(k_xdim*k_ydim/4+k_xdim/2)/2; i++)//¼ÆËã¶þÎ¬¿Õ¼äÉÏµÄÆ½¾ùÔö³¤µÄ³ß¶È
		{		
		
			ks_sum=ks_sum+kr[i]*S_str[i];

			s_sum=s_sum+S_str[i];
		}

		k_average=ks_sum/s_sum;

		R_t=2.0*pi/k_average;//Ïà·ÖÀë³ß¶ÈÔö³¤°ë¾¶
//***************************************************************************************************************************************************************************
 

		for(i=0;i<k_xdim/2;i++)//¼ÆËãÒ»Î¬k¿Õ¼äÉÏµÄÆ½¾ù½á¹¹Òò×Ó
		 

		{ 
		    S_total=0.0;
			k_number=0;
  
		for(m=0; m<k_xdim; m++)
		     for(n=0; n<k_ydim; n++)
			 {
			if((sqrt((m-k_xdim/2)*(m-k_xdim/2)+(n-k_ydim/2)*(n-k_ydim/2))>=(i-1.0/2.0))&&(sqrt((m-k_xdim/2)*(m-k_xdim/2)+(n-k_xdim/2)*(n-k_xdim/2))<=(i+1.0/2.0)))
			{
				S_total=S_total+S[m][n];
				k_number=k_number+1;
			}
			 else
				 {
				S_total=S_total;
			 	k_number=k_number;
			 }

			 }

			k_str[i]=S_total/k_number;

		}

//***************************************************************************************************************************************************************************

		 //¼ÆËã¶þÎ¬¿Õ¼äx·½ÏòÉÏµÄÆ½¾ù½á¹¹Òò×ÓºÍÆ½¾ùÌØÕ÷³ß¶È
			 

		ks_sum=0.0;
	    s_sum=0.0;

		for(m=0; m<k_xdim; m++)
			 for(n=0; n<k_ydim; n++)
		{
			 	
			kx=(2.0*pi/(k_xdim))*(m-k_xdim/2)*kds;

			ks_sum=ks_sum+fabs(kx)*S[m][n];
			s_sum=s_sum+S[m][n];
		}

		kx_average=pi*s_sum/ks_sum;

//**************************************************************************************
      //¼ÆËã¶þÎ¬¿Õ¼äy·½ÏòÉÏµÄÆ½¾ù½á¹¹Òò×ÓºÍÆ½¾ùÌØÕ÷³ß¶È
		 

		ks_sum=0.0;
		s_sum=0.0;

	for(m=0; m<k_xdim; m++)
		for(n=0; n<k_ydim; n++)
		{
		
			ky=(2*pi/(k_ydim))*(n-k_ydim/2)*kds;

			ks_sum=ks_sum+fabs(ky)*S[m][n];
			s_sum=s_sum+S[m][n];
		}

		ky_average=pi*s_sum/ks_sum;

		delete []Sx;
		delete []Sy;
//**************************************************************************************
               //¼ÆËãÕ³¶ÈµÄ±ä»¯

        ks_sum=0.0;

for(m=0; m<k_xdim; m++)
			 for(n=0; n<k_ydim; n++)
			 {
				 kx=(2.0*pi/(k_xdim))*(m-k_xdim/2)*kds;
				 ky=(2.0*pi/(k_xdim))*(n-k_xdim/2)*kds;

				 ks_sum=ks_sum+kx*ky*S[m][n]*(2.0*pi/(k_xdim))*(2.0*pi/(k_xdim));				 
			 }
       ks_sum=-ks_sum/(4*pi*pi*gama);
	   delta_vis=ks_sum;

//**************************************************************************************

}//ÃÜ¶È³¡½á¹¹Òò×Ó¼ÆËã½áÊø
/*

void str_factor_vel()//ËÙ¶È³¡½á¹¹Òò×Ó¼ÆËã

{
	   int i,j,m,n;
	
	double kx,ky;//¼ÆËã¿Õ¼äµÄºá×ø±ê¡¢×Ý×ø±ê

	double ks_sum=0.0;
	double s_sum=0.0;

	double velok_total=0.0;

	double S_total=0.0;
	   int k_number=0;

    
	 double xdimx=xdim;//Ñ¡È¡µÄÊµ¼Ê¼ÆËã¿Õ¼ä³ß¶È
	 double ydimy=ydim;

		for(m=0; m<k_xdim; m++)//¼ÆËã¶þÎ¬¿Õ¼äÉÏµÄ½á¹¹Òò×Ó
		for(n=0; n<k_ydim; n++)
		{
			
	        kx=(2.0*pi/(k_xdim))*(m+1);
			ky=(2.0*pi/(k_ydim))*(n+1);

			
		   velok_total=0.0;

		for(i=0; i<xdimx; i++)
		     for(j=0; j<ydimy; j++)

				 velok_total=velok_total+velox[i][j]*cos(kx*i*dx+ky*j*dy)+veloy[i][j]*sin(kx*i*dx+ky*j*dy);
			
		    velok_total=pow(velok_total,2.0);

			Sv[m][n]=(velok_total)/(k_xdim*k_ydim);				
		}

//***************************************************************

		for(i=0;i<k_xdim;i++)//¼ÆËãÒ»Î¬k¿Õ¼äÉÏµÄÆ½¾ù½á¹¹Òò×Ó,ÌØÕ÷³ß¶ÈÏà¹ØµÄ±êÁ¿½á¹¹Òò×Ó

		{
			 S_total=0.0;
			 k_number=0;

			kx=(2.0*pi/(k_xdim))*(i+1);
			ky=(2.0*pi/(k_ydim))*(i+1);

			krv[i]=sqrt(kx*kx+ky*ky);

		for(m=0; m<k_xdim; m++)
		     for(n=0; n<k_ydim; n++)
			 {
				
			if((sqrt(m*m+n*n)>=(sqrt(i*i+i*i)-1.0/2.0))&&(sqrt(m*m+n*n)<(sqrt(i*i+i*i)+1.0/2.0)))
			{
				S_total=S_total+Sv[m][n];
				k_number=k_number+1;
			}
			 }

			S_strv[i]=S_total/k_number;
		}

//****************************************************************

		ks_sum=0.0;
	     s_sum=0.0;

		for(i=0; i<k_xdim; i++)//¼ÆËã¶þÎ¬¿Õ¼äÉÏµÄÆ½¾ùÔö³¤µÄ³ß¶È
		{		

			ks_sum=ks_sum+krv[i]*S_strv[i];

			s_sum=s_sum+S_strv[i];
		}

		k_averagev=ks_sum/s_sum;

		R_tv=2.0*pi/k_averagev;//Ïà·ÖÀë³ß¶ÈÔö³¤°ë¾¶


}//ËÙ¶È³¡½á¹¹Òò×Ó¼ÆËã½áÊø

*/

//***************************************************************************************************************//

//¼ÆËãµü´úÎó²î×Óº¯Êý
double Error(double (*x)[ydim],double (*xtemp)[ydim],double (*y)[ydim],double (*ytemp)[ydim],double error)//¼ÆËã¶þÎ¬Á¿Îó²î
{
	double m=0,n=0;
	for(int i=1;i<xdim-1;i++)
		for(int j=1;j<ydim-1;j++)
		{			
			m=m+pow(x[i][j]-xtemp[i][j],2.0)+pow(y[i][j]-ytemp[i][j],2.0);
			n=n+pow(x[i][j],2.0)+pow(y[i][j],2.0);
        
		}
        error=sqrt(m/n);
		
		return error;

}//end double Error()

double Error_p(double (*x)[ydim],double (*xtemp)[ydim],double error)//¼ÆËãÒ»Î¬Á¿Îó²î
{
	double m=0,n=0;
	for(int i=1;i<xdim-1;i++)
		for(int j=1;j<ydim-1;j++)
		{			
			m=m+pow(x[i][j]-xtemp[i][j],2.0);
			n=n+pow(x[i][j],2.0);
        
		}
        error=sqrt(m/n);
		
		return error;
}//end double Error_p()

double Error_str(double (*x)[k_ydim],double (*xtemp)[k_ydim],double error)//½á¹¹Òò×ÓÎó²î¼ÆËã
{
	double m=0,n=0;
	for(int i=1;i<k_xdim-1;i++)
		for(int j=1;j<k_ydim-1;j++)
		{			
			m=m+pow(x[i][j]-xtemp[i][j],2.0);
			n=n+pow(x[i][j],2.0);
        
		}
        error=sqrt(m/n);
		
		return error;
}
//*******************************************************************************************************************************************************************************

double max_value(double (*x)[ydim], double (*y)[ydim], double max)//È¡xdim*ydim¾ØÕóµÄ×î´óÖµ

{

	double tx;
	double ty;
	int i,j;

double (*x_max)[ydim];
	       if((x_max=new double [xdim][ydim])==NULL)
	       cout<<"can't allocate memory for x_max matrix\n";

double (*y_max)[ydim];
	       if((y_max=new double [xdim][ydim])==NULL)
	       cout<<"can't allocate memory for y_max matrix\n";

		for(i=0; i<xdim; i++)	
		  for(j=0; j<ydim; j++)
		  {
			  x_max[i][j]=x[i][j];
		      y_max[i][j]=y[i][j];
		  }

	for(j=0;j<ydim;j++)

		for(int k=1; k<xdim; k++)//Ã°ÅÝÅÅÐò·¨
	
		   for(i=0; i<xdim-k; i++)//Öµ±È½Ï´óµÄÔªËØ³ÁÏÂÈ¥
		
			if(sqrt(x_max[i][j]*x_max[i][j]+y_max[i][j]*y_max[i][j])>sqrt(x_max[i+1][j]*x_max[i+1][j]+y_max[i+1][j]*y_max[i+1][j]))
			{
				tx=x_max[i][j];
				ty=y_max[i][j];
				x_max[i][j]=x_max[i+1][j];
				y_max[i][j]=y_max[i+1][j];
				x_max[i+1][j]=tx;
				y_max[i+1][j]=ty;
			}
	
		for(int k=1; k<ydim; k++)

			for(j=0; j<ydim-k; j++)

			if(sqrt(x_max[xdim-1][j]*x_max[xdim-1][j]+y_max[xdim-1][j]*y_max[xdim-1][j])>sqrt(x_max[xdim-1][j+1]*x_max[xdim-1][j+1]+y_max[xdim-1][j+1]*y_max[xdim-1][j+1]))
			{
				tx=x_max[xdim-1][j];
				ty=y_max[xdim-1][j];
				x_max[xdim-1][j]=x_max[xdim-1][j+1];
				y_max[xdim-1][j]=y_max[xdim-1][j+1];
				x_max[xdim-1][j+1]=tx;
				y_max[xdim-1][j+1]=ty;
			}

				max=sqrt(x_max[xdim-1][xdim-1]*x_max[xdim-1][xdim-1]+y_max[xdim-1][xdim-1]*y_max[xdim-1][xdim-1]);

			delete []x_max;
			delete []y_max;

			return max;
}

//*******************************************************************************************************************************************************************************

void FirstorderDerivativeT(double (*a)[ydim], double (*da)[ydim], int n, int m)//¼ÆËãÒ»½×Ê±¼äÎ¢·Ö
{
int i,j;
for(j=0;j<m;j++)
{
da[0][j]=(a[1][j]-a[n-1][j])/(2.0*dt);
da[n-1][j]=(a[0][j]-a[n-2][j])/(2.0*dt);

for(i= 1; i<n-1; i++)
da[i][j]=(a[i+1][j]-a[i-1][j])/(2.0*dt);
}
}

void FirstorderDerivativeX(double (*a)[ydim], double (*da)[ydim], int n, int m)//¼ÆËãÒ»½×xÎ¢·Ö
{
int i,j;
for(j=0;j<m;j++)
{
da[0][j]=(a[1][j]-a[n-1][j])/(2.0*dx);
da[n-1][j]=(a[0][j]-a[n-2][j])/(2.0*dx);

for(i= 1; i<n-1; i++)
da[i][j]=(a[i+1][j]-a[i-1][j])/(2.0*dx);
}
}

void FirstorderDerivativeY(double (*a)[ydim], double (*da)[ydim], int n, int m)//¼ÆËãÒ»½×yÎ¢·Ö
{
int i,j;
for(i=0;i<n;i++)
{
da[i][0]=(a[i][1]-a[i][m-1])/(2.0*dy);
da[i][m-1]=(a[i][0]-a[i][n-2])/(2.0*dy);

for(j= 1; j<m-1; j++)
da[i][j]=(a[i][j+1]-a[i][j-1])/(2.0*dy);
}
}

void SecondorderDerivativeXX( double (*a)[ydim], double (*dda)[ydim], int n,int m)//¼ÆËã¶þ½×xxÎ¢·Ö
{
int i,j;
for(j=0;j<m;j++)
{
dda[0][j]= (a[1][j]+a[n-1][j]-2.0*a[0][j])/(dx*dx);
dda[n-1][j]=(a[0][j]+a[n-2][j]-2*a[n-1][j])/(dx*dx);
for(i=1; i<n-1; i++)
dda[i][j] = (a[i+1][j] +a[i-1][j] - 2.0*a[i][j])/(dx*dx);
}
}


void SecondorderDerivativeYY( double (*a)[ydim], double (*dda)[ydim], int n,int m)//¼ÆËã¶þ½×yyÎ¢·Ö
{
int i,j;
for(i=0;i<n;i++)
{
dda[i][0]= (a[i][1]+a[i][n-1]-2.0*a[i][0])/(dy*dy);
dda[i][m-1]=(a[i][0]+a[i][n-2]-2*a[i][n-1])/(dy*dy);
for(j=1; j<m-1; j++)
dda[i][j] = (a[i][j+1] + a[i][j-1] - 2.0*a[i][j])/(dy*dy);
}
}

void Laplaceoperator( double (*a)[ydim], double (*dda)[ydim], int n,int m)//¼ÆËãlaplaceËã×Ó
{
int i,j;

for(i=0;i<n-1;i++)
for(j=0;j<m-1;j++)
dda[i][j]=(2.0/(3.0*(dx*dx)))*(a[i][j]+a[i+1][j]+a[i][j+1]+a[i-1][j]+a[i][j-1]+a[i+1][j+1]+a[i-1][j+1]+a[i-1][j-1]+a[i+1][j-1]-6.0*a[i][j]);

for(j= 0; j<m; j++)
{
dda[0][j]= (a[1][j]+a[n-1][j]-2.0*a[0][j])/(dx*dx);
dda[n-1][j]=(a[0][j]+a[n-2][j]-2*a[n-1][j])/(dx*dx);
}
for(i=1; i<n-1; i++)
{
dda[i][0] = (a[i-1][j] +a[i+1][j] - 2.0*a[i][j])/(dx*dx);
dda[i][m-1] = (a[i-1][m-1] +a[i+1][m-1] - 2.0*a[i][m-1])/(dx*dx);
}
}

//--------------------------------------------------------------------------------------------------------------------------
//--------------------------------------------------------------------------------------------------------------------------
